# Supplementary material for: Heterogeneous somatostatin-expressing neuron population in mouse ventral tegmental area
Source: eLife. 2020 Aug 4;9:e59328. doi: 10.7554/eLife.59328 (PMC7440918; doi:10.7554/eLife.59328)
Supplement: Figure 5—source data 2. — This zip archive contains morphological images of all traced neurons grouped according their electrophysiological profiles. Each subtype’s folder contains a PDF file (with the list of neurons, their original location within the VTA, images of the traced morphology and individual Sholl curves) and two subfolders: ‘3D_gif’ – with *.gif files of the listed neurons; and ‘WaveFront_3D_obj’ – with corresponding *.obj files. *.gif files can be opened by any image viewer. *.obj files save information about the 3D model of the neurons and can be opened/reused with any 3D viewer or graphic software. [file elife-59328-fig5-data2.zip › Morphology_Source/Delayed/WaveFront_3D_obj/2.obj]

# OBJ File
mtllib 150818_c3_model.mtl
g Path_(14)
v 47.878662 220.43558 36.18
v 48.152855 220.39801 36.18
v 48.11612 220.40305 36.041622
v 48.01576 220.4168 35.940323
v 47.878662 220.43558 35.903244
v 47.741566 220.45436 35.940323
v 47.641205 220.46811 36.041622
v 47.60447 220.47314 36.18
v 47.641205 220.46811 36.31838
v 47.741566 220.45436 36.419678
v 47.878662 220.43558 36.456757
v 48.01576 220.4168 36.419678
v 48.11612 220.40305 36.31838
v 48.190098 220.67744 36.18
v 48.153934 220.68562 36.041622
v 48.055134 220.70798 35.940323
v 47.920166 220.73853 35.903244
v 47.785202 220.76907 35.940323
v 47.6864 220.79143 36.041622
v 47.650238 220.7996 36.18
v 47.6864 220.79143 36.31838
v 47.785202 220.76907 36.419678
v 47.920166 220.73853 36.456757
v 48.055134 220.70798 36.419678
v 48.153934 220.68562 36.31838
v 48.288982 221.00735 36.18
v 48.252026 221.01036 36.041622
v 48.151062 221.01859 35.940323
v 48.01314 221.02983 35.903244
v 47.87522 221.04106 35.940323
v 47.774258 221.0493 36.041622
v 47.7373 221.0523 36.18
v 47.774258 221.0493 36.31838
v 47.87522 221.04106 36.419678
v 48.01314 221.02983 36.456757
v 48.151062 221.01859 36.419678
v 48.252026 221.01036 36.31838
v 48.23672 221.40074 36.18
v 48.200794 221.39159 36.041622
v 48.10264 221.36655 35.940323
v 47.96855 221.33234 35.903244
v 47.83447 221.29814 35.940323
v 47.736313 221.2731 36.041622
v 47.700386 221.26395 36.18
v 47.736313 221.2731 36.31838
v 47.83447 221.29814 36.419678
v 47.96855 221.33234 36.456757
v 48.10264 221.36655 36.419678
v 48.200794 221.39159 36.31838
v 48.131783 221.68437 36.18
v 48.095745 221.67564 36.041622
v 47.99729 221.65181 35.940323
v 47.862797 221.61925 35.903244
v 47.728306 221.5867 35.940323
v 47.62985 221.56287 36.041622
v 47.59381 221.55414 36.18
v 47.62985 221.56287 36.31838
v 47.728306 221.5867 36.419678
v 47.862797 221.61925 36.456757
v 47.99729 221.65181 36.419678
v 48.095745 221.67564 36.31838
v 48.091755 221.99869 36.18
v 48.0561 221.98853 36.041622
v 47.958687 221.96072 35.940323
v 47.82562 221.92276 35.903244
v 47.692554 221.8848 35.940323
v 47.59514 221.85701 36.041622
v 47.559486 221.84683 36.18
v 47.59514 221.85701 36.31838
v 47.692554 221.8848 36.419678
v 47.82562 221.92276 36.456757
v 47.958687 221.96072 36.419678
v 48.0561 221.98853 36.31838
v 47.955208 222.29994 36.18
v 47.92062 222.28658 36.041622
v 47.82613 222.25008 35.940323
v 47.69705 222.2002 35.903244
v 47.56797 222.15033 35.940323
v 47.473476 222.11383 36.041622
v 47.438892 222.10046 36.18
v 47.473476 222.11383 36.31838
v 47.56797 222.15033 36.419678
v 47.69705 222.2002 36.456757
v 47.82613 222.25008 36.419678
v 47.92062 222.28658 36.31838
v 47.8789 222.5362 36.18
v 47.842297 222.53027 36.041622
v 47.7423 222.5141 35.940323
v 47.605694 222.49202 35.903244
v 47.46909 222.46992 35.940323
v 47.36909 222.45375 36.041622
v 47.33249 222.44785 36.18
v 47.36909 222.45375 36.31838
v 47.46909 222.46992 36.419678
v 47.605694 222.49202 36.456757
v 47.7423 222.5141 36.419678
v 47.842297 222.53027 36.31838
v 47.87717 222.79945 36.18
v 47.840096 222.79922 36.041622
v 47.738796 222.7986 35.940323
v 47.60042 222.79776 35.903244
v 47.462048 222.7969 35.940323
v 47.36075 222.79628 36.041622
v 47.323673 222.79605 36.18
v 47.36075 222.79628 36.31838
v 47.462048 222.7969 36.419678
v 47.60042 222.79776 36.456757
v 47.738796 222.7986 36.419678
v 47.840096 222.79922 36.31838
v 47.87868 223.1049 36.18
v 47.841602 223.10472 36.041622
v 47.740307 223.10422 35.940323
v 47.60193 223.10353 35.903244
v 47.463554 223.10284 35.940323
v 47.362255 223.10234 36.041622
v 47.325176 223.10216 36.18
v 47.362255 223.10234 36.31838
v 47.463554 223.10284 36.419678
v 47.60193 223.10353 36.456757
v 47.740307 223.10422 36.419678
v 47.841602 223.10472 36.31838
v 47.87309 223.43341 36.18
v 47.83615 223.43018 36.041622
v 47.735237 223.42134 35.940323
v 47.59739 223.40927 35.903244
v 47.459538 223.39722 35.940323
v 47.358624 223.38838 36.041622
v 47.321686 223.38515 36.18
v 47.358624 223.38838 36.31838
v 47.459538 223.39722 36.419678
v 47.59739 223.40927 36.456757
v 47.735237 223.42134 36.419678
v 47.83615 223.43018 36.31838
v 47.8169 223.77962 36.18
v 47.78097 223.77045 36.041622
v 47.68282 223.74539 35.940323
v 47.54874 223.71117 35.903244
v 47.41466 223.67694 35.940323
v 47.31651 223.65189 36.041622
v 47.280586 223.64272 36.18
v 47.31651 223.65189 36.31838
v 47.41466 223.67694 36.419678
v 47.54874 223.71117 36.456757
v 47.68282 223.74539 36.419678
v 47.78097 223.77045 36.31838
v 47.72097 224.03679 36.18
v 47.684235 224.03178 36.041622
v 47.583862 224.01811 35.940323
v 47.44675 223.99944 35.903244
v 47.30964 223.98076 35.940323
v 47.209267 223.96709 36.041622
v 47.172527 223.96208 36.18
v 47.209267 223.96709 36.31838
v 47.30964 223.98076 36.419678
v 47.44675 223.99944 36.456757
v 47.583862 224.01811 36.419678
v 47.684235 224.03178 36.31838
v 47.744595 224.31075 36.18
v 47.707527 224.3099 36.041622
v 47.606255 224.30762 35.940323
v 47.46791 224.30447 35.903244
v 47.32957 224.30135 35.940323
v 47.228294 224.29906 36.041622
v 47.191227 224.29822 36.18
v 47.228294 224.29906 36.31838
v 47.32957 224.30135 36.419678
v 47.46791 224.30447 36.456757
v 47.606255 224.30762 36.419678
v 47.707527 224.3099 36.31838
v 47.69591 224.69458 36.18
v 47.660683 224.68301 36.041622
v 47.564434 224.65141 35.940323
v 47.43296 224.60826 35.903244
v 47.301483 224.5651 35.940323
v 47.20524 224.53351 36.041622
v 47.17001 224.52194 36.18
v 47.20524 224.53351 36.31838
v 47.301483 224.5651 36.419678
v 47.43296 224.60826 36.456757
v 47.564434 224.65141 36.419678
v 47.660683 224.68301 36.31838
v 47.5084 225.0315 36.18
v 47.477943 225.01035 36.041622
v 47.394733 224.95258 35.940323
v 47.28107 224.87364 35.903244
v 47.167408 224.79472 35.940323
v 47.084198 224.73695 36.041622
v 47.05374 224.7158 36.18
v 47.084198 224.73695 36.31838
v 47.167408 224.79472 36.419678
v 47.28107 224.87364 36.456757
v 47.394733 224.95258 36.419678
v 47.477943 225.01035 36.31838
v 47.309113 225.27173 36.18
v 47.279152 225.2499 36.041622
v 47.197296 225.19022 35.940323
v 47.08548 225.10869 35.903244
v 46.973663 225.02718 35.940323
v 46.89181 224.9675 36.041622
v 46.861847 224.94565 36.18
v 46.89181 224.9675 36.31838
v 46.973663 225.02718 36.419678
v 47.08548 225.10869 36.456757
v 47.197296 225.19022 36.419678
v 47.279152 225.2499 36.31838
v 47.187504 225.4433 36.18
v 47.15187 225.43304 36.041622
v 47.054516 225.40504 35.940323
v 46.92153 225.3668 35.903244
v 46.788544 225.32855 35.940323
v 46.69119 225.30057 36.041622
v 46.655556 225.29031 36.18
v 46.69119 225.30057 36.31838
v 46.788544 225.32855 36.419678
v 46.92153 225.3668 36.456757
v 47.054516 225.40504 36.419678
v 47.15187 225.43304 36.31838
v 47.19887 225.64688 36.18
v 47.161953 225.65031 36.041622
v 47.061092 225.65973 35.940323
v 46.923313 225.67258 35.903244
v 46.785534 225.68544 35.940323
v 46.68467 225.69484 36.041622
v 46.647755 225.69829 36.18
v 46.68467 225.69484 36.31838
v 46.785534 225.68544 36.419678
v 46.923313 225.67258 36.456757
v 47.061092 225.65973 36.419678
v 47.161953 225.65031 36.31838
v 47.247913 226.03508 36.18
v 47.21177 226.02681 36.041622
v 47.113014 226.00424 35.940323
v 46.978115 225.9734 35.903244
v 46.843216 225.94258 35.940323
v 46.74446 225.92001 36.041622
v 46.708317 225.91174 36.18
v 46.74446 225.92001 36.31838
v 46.843216 225.94258 36.419678
v 46.978115 225.9734 36.456757
v 47.113014 226.00424 36.419678
v 47.21177 226.02681 36.31838
v 47.013832 226.39389 36.18
v 46.984924 226.37067 36.041622
v 46.905952 226.30722 35.940323
v 46.79807 226.22057 35.903244
v 46.69019 226.13391 35.940323
v 46.611214 226.07047 36.041622
v 46.582306 226.04724 36.18
v 46.611214 226.07047 36.31838
v 46.69019 226.13391 36.419678
v 46.79807 226.22057 36.456757
v 46.905952 226.30722 36.419678
v 46.984924 226.37067 36.31838
v 46.832047 226.5934 36.18
v 46.80036 226.57414 36.041622
v 46.713795 226.52153 35.940323
v 46.595547 226.44966 35.903244
v 46.477295 226.37779 35.940323
v 46.390728 226.32518 36.041622
v 46.359043 226.30592 36.18
v 46.390728 226.32518 36.31838
v 46.477295 226.37779 36.419678
v 46.595547 226.44966 36.456757
v 46.713795 226.52153 36.419678
v 46.80036 226.57414 36.31838
v 46.758423 226.7806 36.18
v 46.72185 226.77448 36.041622
v 46.62194 226.75777 35.940323
v 46.48546 226.73494 35.903244
v 46.348976 226.71211 35.940323
v 46.24906 226.6954 36.041622
v 46.212494 226.68929 36.18
v 46.24906 226.6954 36.31838
v 46.348976 226.71211 36.419678
v 46.48546 226.73494 36.456757
v 46.62194 226.75777 36.419678
v 46.72185 226.77448 36.31838
v 46.77346 227.0365 36.18
v 46.736385 227.03703 36.041622
v 46.635098 227.0385 35.940323
v 46.496735 227.04051 35.903244
v 46.358368 227.04251 35.940323
v 46.25708 227.04399 36.041622
v 46.220005 227.04453 36.18
v 46.25708 227.04399 36.31838
v 46.358368 227.04251 36.419678
v 46.496735 227.04051 36.456757
v 46.635098 227.0385 36.419678
v 46.736385 227.03703 36.31838
v 46.771076 227.347 36.18
v 46.733997 227.34691 36.041622
v 46.632698 227.34665 35.940323
v 46.49432 227.34628 35.903244
v 46.355946 227.34592 35.940323
v 46.254646 227.34566 36.041622
v 46.217567 227.34557 36.18
v 46.254646 227.34566 36.31838
v 46.355946 227.34592 36.419678
v 46.49432 227.34628 36.456757
v 46.632698 227.34665 36.419678
v 46.733997 227.34691 36.31838
v 46.771896 227.65181 36.18
v 46.73482 227.65184 36.041622
v 46.633522 227.65193 35.940323
v 46.495144 227.65207 35.903244
v 46.356766 227.65219 35.940323
v 46.255466 227.65228 36.041622
v 46.218388 227.65231 36.18
v 46.255466 227.65228 36.31838
v 46.356766 227.65219 36.419678
v 46.495144 227.65207 36.456757
v 46.633522 227.65193 36.419678
v 46.73482 227.65184 36.31838
v 46.771496 227.94916 36.18
v 46.734436 227.95033 36.041622
v 46.633186 227.9535 35.940323
v 46.494877 227.95784 35.903244
v 46.356567 227.96219 35.940323
v 46.255318 227.96536 36.041622
v 46.218258 227.96652 36.18
v 46.255318 227.96536 36.31838
v 46.356567 227.96219 36.419678
v 46.494877 227.95784 36.456757
v 46.633186 227.9535 36.419678
v 46.734436 227.95033 36.31838
v 46.78445 228.20284 36.18
v 46.74826 228.21089 36.041622
v 46.649384 228.23293 35.940323
v 46.514317 228.263 35.903244
v 46.37925 228.29309 35.940323
v 46.280373 228.31511 36.041622
v 46.244183 228.32318 36.18
v 46.280373 228.31511 36.31838
v 46.37925 228.29309 36.419678
v 46.514317 228.263 36.456757
v 46.649384 228.23293 36.419678
v 46.74826 228.21089 36.31838
v 46.89046 228.46524 36.18
v 46.85506 228.47627 36.041622
v 46.758347 228.50641 35.940323
v 46.626232 228.54756 35.903244
v 46.49412 228.58873 35.940323
v 46.397404 228.61887 36.041622
v 46.362007 228.6299 36.18
v 46.397404 228.61887 36.31838
v 46.49412 228.58873 36.419678
v 46.626232 228.54756 36.456757
v 46.758347 228.50641 36.419678
v 46.85506 228.47627 36.31838
v 46.95395 228.74571 36.18
v 46.919357 228.75906 36.041622
v 46.82485 228.79553 35.940323
v 46.695747 228.84534 35.903244
v 46.566647 228.89516 35.940323
v 46.47214 228.93163 36.041622
v 46.437546 228.94498 36.18
v 46.47214 228.93163 36.31838
v 46.566647 228.89516 36.419678
v 46.695747 228.84534 36.456757
v 46.82485 228.79553 36.419678
v 46.919357 228.75906 36.31838
v 47.100544 229.00816 36.18
v 47.066208 229.02216 36.041622
v 46.972404 229.0604 35.940323
v 46.844265 229.11264 35.903244
v 46.716125 229.16487 35.940323
v 46.622322 229.20311 36.041622
v 46.587986 229.21712 36.18
v 46.622322 229.20311 36.31838
v 46.716125 229.16487 36.419678
v 46.844265 229.11264 36.456757
v 46.972404 229.0604 36.419678
v 47.066208 229.02216 36.31838
v 47.201267 229.39198 36.18
v 47.164246 229.39407 36.041622
v 47.06311 229.39978 35.940323
v 46.92495 229.40758 35.903244
v 46.786793 229.41537 35.940323
v 46.685654 229.42108 36.041622
v 46.648636 229.42317 36.18
v 46.685654 229.42108 36.31838
v 46.786793 229.41537 36.419678
v 46.92495 229.40758 36.456757
v 47.06311 229.39978 36.419678
v 47.164246 229.39407 36.31838
v 47.148148 229.7697 36.18
v 47.11195 229.76167 36.041622
v 47.013058 229.73972 35.940323
v 46.877968 229.70973 35.903244
v 46.742878 229.67973 35.940323
v 46.643986 229.65779 36.041622
v 46.60779 229.64975 36.18
v 46.643986 229.65779 36.31838
v 46.742878 229.67973 36.419678
v 46.877968 229.70973 36.456757
v 47.013058 229.73972 36.419678
v 47.11195 229.76167 36.31838
v 47.069447 230.0039 36.18
v 47.032368 230.00385 36.041622
v 46.93107 230.00365 35.940323
v 46.79269 230.00337 35.903244
v 46.654312 230.00311 35.940323
v 46.553013 230.00291 36.041622
v 46.515938 230.00285 36.18
v 46.553013 230.00291 36.31838
v 46.654312 230.00311 36.419678
v 46.79269 230.00337 36.456757
v 46.93107 230.00365 36.419678
v 47.032368 230.00385 36.31838
v 47.14779 230.24097 36.18
v 47.11149 230.24852 36.041622
v 47.012314 230.26917 35.940323
v 46.87684 230.29735 35.903244
v 46.741364 230.32555 35.940323
v 46.64219 230.34618 36.041622
v 46.60589 230.35373 36.18
v 46.64219 230.34618 36.31838
v 46.741364 230.32555 36.419678
v 46.87684 230.29735 36.456757
v 47.012314 230.26917 36.419678
v 47.11149 230.24852 36.31838
v 47.1908 230.5605 36.18
v 47.15411 230.56586 36.041622
v 47.053875 230.5805 35.940323
v 46.91695 230.6005 35.903244
v 46.78002 230.62048 35.940323
v 46.679787 230.63512 36.041622
v 46.643097 230.64047 36.18
v 46.679787 230.63512 36.31838
v 46.78002 230.62048 36.419678
v 46.91695 230.6005 36.456757
v 47.053875 230.5805 36.419678
v 47.15411 230.56586 36.31838
v 47.22688 230.81238 36.18
v 47.19182 230.82445 36.041622
v 47.09603 230.8574 35.940323
v 46.965187 230.90244 35.903244
v 46.83434 230.94748 35.940323
v 46.738556 230.98044 36.041622
v 46.703495 230.99251 36.18
v 46.738556 230.98044 36.31838
v 46.83434 230.94748 36.419678
v 46.965187 230.90244 36.456757
v 47.09603 230.8574 36.419678
v 47.19182 230.82445 36.31838
v 47.36837 231.06348 36.18
v 47.334156 231.07777 36.041622
v 47.240677 231.1168 35.940323
v 47.112988 231.17014 35.903244
v 46.9853 231.22345 35.940323
v 46.891823 231.2625 36.041622
v 46.85761 231.27678 36.18
v 46.891823 231.2625 36.31838
v 46.9853 231.22345 36.419678
v 47.112988 231.17014 36.456757
v 47.240677 231.1168 36.419678
v 47.334156 231.07777 36.31838
v 47.474335 231.43118 36.18
v 47.437508 231.43552 36.041622
v 47.3369 231.44731 35.940323
v 47.199463 231.46342 35.903244
v 47.062027 231.47955 35.940323
v 46.96142 231.49135 36.041622
v 46.92459 231.49567 36.18
v 46.96142 231.49135 36.31838
v 47.062027 231.47955 36.419678
v 47.199463 231.46342 36.456757
v 47.3369 231.44731 36.419678
v 47.437508 231.43552 36.31838
v 47.459953 231.76953 36.18
v 47.42288 231.76942 36.041622
v 47.32158 231.76915 35.940323
v 47.1832 231.76878 35.903244
v 47.044823 231.7684 35.940323
v 46.943523 231.76813 36.041622
v 46.90645 231.76802 36.18
v 46.943523 231.76813 36.31838
v 47.044823 231.7684 36.419678
v 47.1832 231.76878 36.456757
v 47.32158 231.76915 36.419678
v 47.42288 231.76942 36.31838
v 47.47028 232.02579 36.18
v 47.433773 232.03227 36.041622
v 47.334038 232.05 35.940323
v 47.197796 232.0742 35.903244
v 47.06155 232.09842 35.940323
v 46.961815 232.11615 36.041622
v 46.92531 232.12263 36.18
v 46.961815 232.11615 36.31838
v 47.06155 232.09842 36.419678
v 47.197796 232.0742 36.456757
v 47.334038 232.05 36.419678
v 47.433773 232.03227 36.31838
v 47.559765 232.30716 36.18
v 47.523533 232.31505 36.041622
v 47.42455 232.33656 35.940323
v 47.28933 232.36597 35.903244
v 47.15411 232.39537 35.940323
v 47.055122 232.41689 36.041622
v 47.018894 232.42477 36.18
v 47.055122 232.41689 36.31838
v 47.15411 232.39537 36.419678
v 47.28933 232.36597 36.456757
v 47.42455 232.33656 36.419678
v 47.523533 232.31505 36.31838
v 47.603344 232.6509 36.18
v 47.56635 232.65338 36.041622
v 47.465275 232.66014 35.940323
v 47.327206 232.66939 35.903244
v 47.189137 232.67863 35.940323
v 47.088066 232.68541 36.041622
v 47.05107 232.68788 36.18
v 47.088066 232.68541 36.31838
v 47.189137 232.67863 36.419678
v 47.327206 232.66939 36.456757
v 47.465275 232.66014 36.419678
v 47.56635 232.65338 36.31838
v 47.605785 232.95052 36.18
v 47.568855 232.95383 36.041622
v 47.467957 232.96284 35.940323
v 47.33013 232.97516 35.903244
v 47.192303 232.98749 35.940323
v 47.091404 232.9965 36.041622
v 47.054474 232.9998 36.18
v 47.091404 232.9965 36.31838
v 47.192303 232.98749 36.419678
v 47.33013 232.97516 36.456757
v 47.467957 232.96284 36.419678
v 47.568855 232.95383 36.31838
v 47.645878 233.19482 36.18
v 47.61046 233.20578 36.041622
v 47.51368 233.23572 35.940323
v 47.38148 233.2766 35.903244
v 47.24928 233.31749 35.940323
v 47.152504 233.34741 36.041622
v 47.11708 233.35837 36.18
v 47.152504 233.34741 36.31838
v 47.24928 233.31749 36.419678
v 47.38148 233.2766 36.456757
v 47.51368 233.23572 36.419678
v 47.61046 233.20578 36.31838
v 47.769062 233.459 36.18
v 47.734257 233.47179 36.041622
v 47.639168 233.5067 35.940323
v 47.50927 233.5544 35.903244
v 47.37937 233.6021 35.940323
v 47.28428 233.63701 36.041622
v 47.249474 233.6498 36.18
v 47.28428 233.63701 36.31838
v 47.37937 233.6021 36.419678
v 47.50927 233.5544 36.456757
v 47.639168 233.5067 36.419678
v 47.734257 233.47179 36.31838
v 47.868324 233.84364 36.18
v 47.831253 233.84435 36.041622
v 47.729973 233.84627 35.940323
v 47.591618 233.84888 35.903244
v 47.453266 233.8515 35.940323
v 47.351986 233.85341 36.041622
v 47.314915 233.85411 36.18
v 47.351986 233.85341 36.31838
v 47.453266 233.8515 36.419678
v 47.591618 233.84888 36.456757
v 47.729973 233.84627 36.419678
v 47.831253 233.84435 36.31838
v 47.75834 234.28773 36.18
v 47.72647 234.26878 36.041622
v 47.639404 234.217 35.940323
v 47.52047 234.14627 35.903244
v 47.401535 234.07553 35.940323
v 47.31447 234.02376 36.041622
v 47.2826 234.0048 36.18
v 47.31447 234.02376 36.31838
v 47.401535 234.07553 36.419678
v 47.52047 234.14627 36.456757
v 47.639404 234.217 36.419678
v 47.72647 234.26878 36.31838
v 47.509533 234.5233 36.18
v 47.48054 234.5002 36.041622
v 47.401337 234.43704 35.940323
v 47.29314 234.35077 35.903244
v 47.184944 234.26451 35.940323
v 47.105736 234.20135 36.041622
v 47.076744 234.17824 36.18
v 47.105736 234.20135 36.31838
v 47.184944 234.26451 36.419678
v 47.29314 234.35077 36.456757
v 47.401337 234.43704 36.419678
v 47.48054 234.5002 36.31838
v 47.35868 234.79309 36.18
v 47.329975 234.76962 36.041622
v 47.25154 234.70552 35.940323
v 47.1444 234.61795 35.903244
v 47.037262 234.53036 35.940323
v 46.95883 234.46626 36.041622
v 46.930126 234.4428 36.18
v 46.95883 234.46626 36.31838
v 47.037262 234.53036 36.419678
v 47.1444 234.61795 36.456757
v 47.25154 234.70552 36.419678
v 47.329975 234.76962 36.31838
v 47.126442 234.992 36.18
v 47.1027 234.9643 36.043793
v 47.037838 234.88857 35.94408
v 46.94923 234.78511 35.90758
v 46.860626 234.68166 35.94408
v 46.79576 234.60593 36.043793
v 46.772022 234.5782 36.18
v 46.79576 234.60593 36.316208
v 46.860626 234.68166 36.41592
v 46.94923 234.78511 36.45242
v 47.037838 234.88857 36.41592
v 47.1027 234.9643 36.316208
v 46.912163 234.81686 36.18
usemtl mat_1
s 1
f 1 1 2
f 2 1 3
f 1 1 3
f 3 1 4
f 1 1 4
f 4 1 5
f 1 1 5
f 5 1 6
f 1 1 6
f 6 1 7
f 1 1 7
f 7 1 8
f 1 1 8
f 8 1 9
f 1 1 9
f 9 1 10
f 1 1 10
f 10 1 11
f 1 1 11
f 11 1 12
f 1 1 12
f 12 1 13
f 1 1 13
f 13 1 2
f 2 3 14
f 14 3 15
f 3 4 15
f 15 4 16
f 4 5 16
f 16 5 17
f 5 6 17
f 17 6 18
f 6 7 18
f 18 7 19
f 7 8 19
f 19 8 20
f 8 9 20
f 20 9 21
f 9 10 21
f 21 10 22
f 10 11 22
f 22 11 23
f 11 12 23
f 23 12 24
f 12 13 24
f 24 13 25
f 13 2 25
f 25 2 14
f 14 15 26
f 26 15 27
f 15 16 27
f 27 16 28
f 16 17 28
f 28 17 29
f 17 18 29
f 29 18 30
f 18 19 30
f 30 19 31
f 19 20 31
f 31 20 32
f 20 21 32
f 32 21 33
f 21 22 33
f 33 22 34
f 22 23 34
f 34 23 35
f 23 24 35
f 35 24 36
f 24 25 36
f 36 25 37
f 25 14 37
f 37 14 26
f 26 27 38
f 38 27 39
f 27 28 39
f 39 28 40
f 28 29 40
f 40 29 41
f 29 30 41
f 41 30 42
f 30 31 42
f 42 31 43
f 31 32 43
f 43 32 44
f 32 33 44
f 44 33 45
f 33 34 45
f 45 34 46
f 34 35 46
f 46 35 47
f 35 36 47
f 47 36 48
f 36 37 48
f 48 37 49
f 37 26 49
f 49 26 38
f 38 39 50
f 50 39 51
f 39 40 51
f 51 40 52
f 40 41 52
f 52 41 53
f 41 42 53
f 53 42 54
f 42 43 54
f 54 43 55
f 43 44 55
f 55 44 56
f 44 45 56
f 56 45 57
f 45 46 57
f 57 46 58
f 46 47 58
f 58 47 59
f 47 48 59
f 59 48 60
f 48 49 60
f 60 49 61
f 49 38 61
f 61 38 50
f 50 51 62
f 62 51 63
f 51 52 63
f 63 52 64
f 52 53 64
f 64 53 65
f 53 54 65
f 65 54 66
f 54 55 66
f 66 55 67
f 55 56 67
f 67 56 68
f 56 57 68
f 68 57 69
f 57 58 69
f 69 58 70
f 58 59 70
f 70 59 71
f 59 60 71
f 71 60 72
f 60 61 72
f 72 61 73
f 61 50 73
f 73 50 62
f 62 63 74
f 74 63 75
f 63 64 75
f 75 64 76
f 64 65 76
f 76 65 77
f 65 66 77
f 77 66 78
f 66 67 78
f 78 67 79
f 67 68 79
f 79 68 80
f 68 69 80
f 80 69 81
f 69 70 81
f 81 70 82
f 70 71 82
f 82 71 83
f 71 72 83
f 83 72 84
f 72 73 84
f 84 73 85
f 73 62 85
f 85 62 74
f 74 75 86
f 86 75 87
f 75 76 87
f 87 76 88
f 76 77 88
f 88 77 89
f 77 78 89
f 89 78 90
f 78 79 90
f 90 79 91
f 79 80 91
f 91 80 92
f 80 81 92
f 92 81 93
f 81 82 93
f 93 82 94
f 82 83 94
f 94 83 95
f 83 84 95
f 95 84 96
f 84 85 96
f 96 85 97
f 85 74 97
f 97 74 86
f 86 87 98
f 98 87 99
f 87 88 99
f 99 88 100
f 88 89 100
f 100 89 101
f 89 90 101
f 101 90 102
f 90 91 102
f 102 91 103
f 91 92 103
f 103 92 104
f 92 93 104
f 104 93 105
f 93 94 105
f 105 94 106
f 94 95 106
f 106 95 107
f 95 96 107
f 107 96 108
f 96 97 108
f 108 97 109
f 97 86 109
f 109 86 98
f 98 99 110
f 110 99 111
f 99 100 111
f 111 100 112
f 100 101 112
f 112 101 113
f 101 102 113
f 113 102 114
f 102 103 114
f 114 103 115
f 103 104 115
f 115 104 116
f 104 105 116
f 116 105 117
f 105 106 117
f 117 106 118
f 106 107 118
f 118 107 119
f 107 108 119
f 119 108 120
f 108 109 120
f 120 109 121
f 109 98 121
f 121 98 110
f 110 111 122
f 122 111 123
f 111 112 123
f 123 112 124
f 112 113 124
f 124 113 125
f 113 114 125
f 125 114 126
f 114 115 126
f 126 115 127
f 115 116 127
f 127 116 128
f 116 117 128
f 128 117 129
f 117 118 129
f 129 118 130
f 118 119 130
f 130 119 131
f 119 120 131
f 131 120 132
f 120 121 132
f 132 121 133
f 121 110 133
f 133 110 122
f 122 123 134
f 134 123 135
f 123 124 135
f 135 124 136
f 124 125 136
f 136 125 137
f 125 126 137
f 137 126 138
f 126 127 138
f 138 127 139
f 127 128 139
f 139 128 140
f 128 129 140
f 140 129 141
f 129 130 141
f 141 130 142
f 130 131 142
f 142 131 143
f 131 132 143
f 143 132 144
f 132 133 144
f 144 133 145
f 133 122 145
f 145 122 134
f 134 135 146
f 146 135 147
f 135 136 147
f 147 136 148
f 136 137 148
f 148 137 149
f 137 138 149
f 149 138 150
f 138 139 150
f 150 139 151
f 139 140 151
f 151 140 152
f 140 141 152
f 152 141 153
f 141 142 153
f 153 142 154
f 142 143 154
f 154 143 155
f 143 144 155
f 155 144 156
f 144 145 156
f 156 145 157
f 145 134 157
f 157 134 146
f 146 147 158
f 158 147 159
f 147 148 159
f 159 148 160
f 148 149 160
f 160 149 161
f 149 150 161
f 161 150 162
f 150 151 162
f 162 151 163
f 151 152 163
f 163 152 164
f 152 153 164
f 164 153 165
f 153 154 165
f 165 154 166
f 154 155 166
f 166 155 167
f 155 156 167
f 167 156 168
f 156 157 168
f 168 157 169
f 157 146 169
f 169 146 158
f 158 159 170
f 170 159 171
f 159 160 171
f 171 160 172
f 160 161 172
f 172 161 173
f 161 162 173
f 173 162 174
f 162 163 174
f 174 163 175
f 163 164 175
f 175 164 176
f 164 165 176
f 176 165 177
f 165 166 177
f 177 166 178
f 166 167 178
f 178 167 179
f 167 168 179
f 179 168 180
f 168 169 180
f 180 169 181
f 169 158 181
f 181 158 170
f 170 171 182
f 182 171 183
f 171 172 183
f 183 172 184
f 172 173 184
f 184 173 185
f 173 174 185
f 185 174 186
f 174 175 186
f 186 175 187
f 175 176 187
f 187 176 188
f 176 177 188
f 188 177 189
f 177 178 189
f 189 178 190
f 178 179 190
f 190 179 191
f 179 180 191
f 191 180 192
f 180 181 192
f 192 181 193
f 181 170 193
f 193 170 182
f 182 183 194
f 194 183 195
f 183 184 195
f 195 184 196
f 184 185 196
f 196 185 197
f 185 186 197
f 197 186 198
f 186 187 198
f 198 187 199
f 187 188 199
f 199 188 200
f 188 189 200
f 200 189 201
f 189 190 201
f 201 190 202
f 190 191 202
f 202 191 203
f 191 192 203
f 203 192 204
f 192 193 204
f 204 193 205
f 193 182 205
f 205 182 194
f 194 195 206
f 206 195 207
f 195 196 207
f 207 196 208
f 196 197 208
f 208 197 209
f 197 198 209
f 209 198 210
f 198 199 210
f 210 199 211
f 199 200 211
f 211 200 212
f 200 201 212
f 212 201 213
f 201 202 213
f 213 202 214
f 202 203 214
f 214 203 215
f 203 204 215
f 215 204 216
f 204 205 216
f 216 205 217
f 205 194 217
f 217 194 206
f 206 207 218
f 218 207 219
f 207 208 219
f 219 208 220
f 208 209 220
f 220 209 221
f 209 210 221
f 221 210 222
f 210 211 222
f 222 211 223
f 211 212 223
f 223 212 224
f 212 213 224
f 224 213 225
f 213 214 225
f 225 214 226
f 214 215 226
f 226 215 227
f 215 216 227
f 227 216 228
f 216 217 228
f 228 217 229
f 217 206 229
f 229 206 218
f 218 219 230
f 230 219 231
f 219 220 231
f 231 220 232
f 220 221 232
f 232 221 233
f 221 222 233
f 233 222 234
f 222 223 234
f 234 223 235
f 223 224 235
f 235 224 236
f 224 225 236
f 236 225 237
f 225 226 237
f 237 226 238
f 226 227 238
f 238 227 239
f 227 228 239
f 239 228 240
f 228 229 240
f 240 229 241
f 229 218 241
f 241 218 230
f 230 231 242
f 242 231 243
f 231 232 243
f 243 232 244
f 232 233 244
f 244 233 245
f 233 234 245
f 245 234 246
f 234 235 246
f 246 235 247
f 235 236 247
f 247 236 248
f 236 237 248
f 248 237 249
f 237 238 249
f 249 238 250
f 238 239 250
f 250 239 251
f 239 240 251
f 251 240 252
f 240 241 252
f 252 241 253
f 241 230 253
f 253 230 242
f 242 243 254
f 254 243 255
f 243 244 255
f 255 244 256
f 244 245 256
f 256 245 257
f 245 246 257
f 257 246 258
f 246 247 258
f 258 247 259
f 247 248 259
f 259 248 260
f 248 249 260
f 260 249 261
f 249 250 261
f 261 250 262
f 250 251 262
f 262 251 263
f 251 252 263
f 263 252 264
f 252 253 264
f 264 253 265
f 253 242 265
f 265 242 254
f 254 255 266
f 266 255 267
f 255 256 267
f 267 256 268
f 256 257 268
f 268 257 269
f 257 258 269
f 269 258 270
f 258 259 270
f 270 259 271
f 259 260 271
f 271 260 272
f 260 261 272
f 272 261 273
f 261 262 273
f 273 262 274
f 262 263 274
f 274 263 275
f 263 264 275
f 275 264 276
f 264 265 276
f 276 265 277
f 265 254 277
f 277 254 266
f 266 267 278
f 278 267 279
f 267 268 279
f 279 268 280
f 268 269 280
f 280 269 281
f 269 270 281
f 281 270 282
f 270 271 282
f 282 271 283
f 271 272 283
f 283 272 284
f 272 273 284
f 284 273 285
f 273 274 285
f 285 274 286
f 274 275 286
f 286 275 287
f 275 276 287
f 287 276 288
f 276 277 288
f 288 277 289
f 277 266 289
f 289 266 278
f 278 279 290
f 290 279 291
f 279 280 291
f 291 280 292
f 280 281 292
f 292 281 293
f 281 282 293
f 293 282 294
f 282 283 294
f 294 283 295
f 283 284 295
f 295 284 296
f 284 285 296
f 296 285 297
f 285 286 297
f 297 286 298
f 286 287 298
f 298 287 299
f 287 288 299
f 299 288 300
f 288 289 300
f 300 289 301
f 289 278 301
f 301 278 290
f 290 291 302
f 302 291 303
f 291 292 303
f 303 292 304
f 292 293 304
f 304 293 305
f 293 294 305
f 305 294 306
f 294 295 306
f 306 295 307
f 295 296 307
f 307 296 308
f 296 297 308
f 308 297 309
f 297 298 309
f 309 298 310
f 298 299 310
f 310 299 311
f 299 300 311
f 311 300 312
f 300 301 312
f 312 301 313
f 301 290 313
f 313 290 302
f 302 303 314
f 314 303 315
f 303 304 315
f 315 304 316
f 304 305 316
f 316 305 317
f 305 306 317
f 317 306 318
f 306 307 318
f 318 307 319
f 307 308 319
f 319 308 320
f 308 309 320
f 320 309 321
f 309 310 321
f 321 310 322
f 310 311 322
f 322 311 323
f 311 312 323
f 323 312 324
f 312 313 324
f 324 313 325
f 313 302 325
f 325 302 314
f 314 315 326
f 326 315 327
f 315 316 327
f 327 316 328
f 316 317 328
f 328 317 329
f 317 318 329
f 329 318 330
f 318 319 330
f 330 319 331
f 319 320 331
f 331 320 332
f 320 321 332
f 332 321 333
f 321 322 333
f 333 322 334
f 322 323 334
f 334 323 335
f 323 324 335
f 335 324 336
f 324 325 336
f 336 325 337
f 325 314 337
f 337 314 326
f 326 327 338
f 338 327 339
f 327 328 339
f 339 328 340
f 328 329 340
f 340 329 341
f 329 330 341
f 341 330 342
f 330 331 342
f 342 331 343
f 331 332 343
f 343 332 344
f 332 333 344
f 344 333 345
f 333 334 345
f 345 334 346
f 334 335 346
f 346 335 347
f 335 336 347
f 347 336 348
f 336 337 348
f 348 337 349
f 337 326 349
f 349 326 338
f 338 339 350
f 350 339 351
f 339 340 351
f 351 340 352
f 340 341 352
f 352 341 353
f 341 342 353
f 353 342 354
f 342 343 354
f 354 343 355
f 343 344 355
f 355 344 356
f 344 345 356
f 356 345 357
f 345 346 357
f 357 346 358
f 346 347 358
f 358 347 359
f 347 348 359
f 359 348 360
f 348 349 360
f 360 349 361
f 349 338 361
f 361 338 350
f 350 351 362
f 362 351 363
f 351 352 363
f 363 352 364
f 352 353 364
f 364 353 365
f 353 354 365
f 365 354 366
f 354 355 366
f 366 355 367
f 355 356 367
f 367 356 368
f 356 357 368
f 368 357 369
f 357 358 369
f 369 358 370
f 358 359 370
f 370 359 371
f 359 360 371
f 371 360 372
f 360 361 372
f 372 361 373
f 361 350 373
f 373 350 362
f 362 363 374
f 374 363 375
f 363 364 375
f 375 364 376
f 364 365 376
f 376 365 377
f 365 366 377
f 377 366 378
f 366 367 378
f 378 367 379
f 367 368 379
f 379 368 380
f 368 369 380
f 380 369 381
f 369 370 381
f 381 370 382
f 370 371 382
f 382 371 383
f 371 372 383
f 383 372 384
f 372 373 384
f 384 373 385
f 373 362 385
f 385 362 374
f 374 375 386
f 386 375 387
f 375 376 387
f 387 376 388
f 376 377 388
f 388 377 389
f 377 378 389
f 389 378 390
f 378 379 390
f 390 379 391
f 379 380 391
f 391 380 392
f 380 381 392
f 392 381 393
f 381 382 393
f 393 382 394
f 382 383 394
f 394 383 395
f 383 384 395
f 395 384 396
f 384 385 396
f 396 385 397
f 385 374 397
f 397 374 386
f 386 387 398
f 398 387 399
f 387 388 399
f 399 388 400
f 388 389 400
f 400 389 401
f 389 390 401
f 401 390 402
f 390 391 402
f 402 391 403
f 391 392 403
f 403 392 404
f 392 393 404
f 404 393 405
f 393 394 405
f 405 394 406
f 394 395 406
f 406 395 407
f 395 396 407
f 407 396 408
f 396 397 408
f 408 397 409
f 397 386 409
f 409 386 398
f 398 399 410
f 410 399 411
f 399 400 411
f 411 400 412
f 400 401 412
f 412 401 413
f 401 402 413
f 413 402 414
f 402 403 414
f 414 403 415
f 403 404 415
f 415 404 416
f 404 405 416
f 416 405 417
f 405 406 417
f 417 406 418
f 406 407 418
f 418 407 419
f 407 408 419
f 419 408 420
f 408 409 420
f 420 409 421
f 409 398 421
f 421 398 410
f 410 411 422
f 422 411 423
f 411 412 423
f 423 412 424
f 412 413 424
f 424 413 425
f 413 414 425
f 425 414 426
f 414 415 426
f 426 415 427
f 415 416 427
f 427 416 428
f 416 417 428
f 428 417 429
f 417 418 429
f 429 418 430
f 418 419 430
f 430 419 431
f 419 420 431
f 431 420 432
f 420 421 432
f 432 421 433
f 421 410 433
f 433 410 422
f 422 423 434
f 434 423 435
f 423 424 435
f 435 424 436
f 424 425 436
f 436 425 437
f 425 426 437
f 437 426 438
f 426 427 438
f 438 427 439
f 427 428 439
f 439 428 440
f 428 429 440
f 440 429 441
f 429 430 441
f 441 430 442
f 430 431 442
f 442 431 443
f 431 432 443
f 443 432 444
f 432 433 444
f 444 433 445
f 433 422 445
f 445 422 434
f 434 435 446
f 446 435 447
f 435 436 447
f 447 436 448
f 436 437 448
f 448 437 449
f 437 438 449
f 449 438 450
f 438 439 450
f 450 439 451
f 439 440 451
f 451 440 452
f 440 441 452
f 452 441 453
f 441 442 453
f 453 442 454
f 442 443 454
f 454 443 455
f 443 444 455
f 455 444 456
f 444 445 456
f 456 445 457
f 445 434 457
f 457 434 446
f 446 447 458
f 458 447 459
f 447 448 459
f 459 448 460
f 448 449 460
f 460 449 461
f 449 450 461
f 461 450 462
f 450 451 462
f 462 451 463
f 451 452 463
f 463 452 464
f 452 453 464
f 464 453 465
f 453 454 465
f 465 454 466
f 454 455 466
f 466 455 467
f 455 456 467
f 467 456 468
f 456 457 468
f 468 457 469
f 457 446 469
f 469 446 458
f 458 459 470
f 470 459 471
f 459 460 471
f 471 460 472
f 460 461 472
f 472 461 473
f 461 462 473
f 473 462 474
f 462 463 474
f 474 463 475
f 463 464 475
f 475 464 476
f 464 465 476
f 476 465 477
f 465 466 477
f 477 466 478
f 466 467 478
f 478 467 479
f 467 468 479
f 479 468 480
f 468 469 480
f 480 469 481
f 469 458 481
f 481 458 470
f 470 471 482
f 482 471 483
f 471 472 483
f 483 472 484
f 472 473 484
f 484 473 485
f 473 474 485
f 485 474 486
f 474 475 486
f 486 475 487
f 475 476 487
f 487 476 488
f 476 477 488
f 488 477 489
f 477 478 489
f 489 478 490
f 478 479 490
f 490 479 491
f 479 480 491
f 491 480 492
f 480 481 492
f 492 481 493
f 481 470 493
f 493 470 482
f 482 483 494
f 494 483 495
f 483 484 495
f 495 484 496
f 484 485 496
f 496 485 497
f 485 486 497
f 497 486 498
f 486 487 498
f 498 487 499
f 487 488 499
f 499 488 500
f 488 489 500
f 500 489 501
f 489 490 501
f 501 490 502
f 490 491 502
f 502 491 503
f 491 492 503
f 503 492 504
f 492 493 504
f 504 493 505
f 493 482 505
f 505 482 494
f 494 495 506
f 506 495 507
f 495 496 507
f 507 496 508
f 496 497 508
f 508 497 509
f 497 498 509
f 509 498 510
f 498 499 510
f 510 499 511
f 499 500 511
f 511 500 512
f 500 501 512
f 512 501 513
f 501 502 513
f 513 502 514
f 502 503 514
f 514 503 515
f 503 504 515
f 515 504 516
f 504 505 516
f 516 505 517
f 505 494 517
f 517 494 506
f 506 507 518
f 518 507 519
f 507 508 519
f 519 508 520
f 508 509 520
f 520 509 521
f 509 510 521
f 521 510 522
f 510 511 522
f 522 511 523
f 511 512 523
f 523 512 524
f 512 513 524
f 524 513 525
f 513 514 525
f 525 514 526
f 514 515 526
f 526 515 527
f 515 516 527
f 527 516 528
f 516 517 528
f 528 517 529
f 517 506 529
f 529 506 518
f 518 519 530
f 530 519 531
f 519 520 531
f 531 520 532
f 520 521 532
f 532 521 533
f 521 522 533
f 533 522 534
f 522 523 534
f 534 523 535
f 523 524 535
f 535 524 536
f 524 525 536
f 536 525 537
f 525 526 537
f 537 526 538
f 526 527 538
f 538 527 539
f 527 528 539
f 539 528 540
f 528 529 540
f 540 529 541
f 529 518 541
f 541 518 530
f 530 531 542
f 542 531 543
f 531 532 543
f 543 532 544
f 532 533 544
f 544 533 545
f 533 534 545
f 545 534 546
f 534 535 546
f 546 535 547
f 535 536 547
f 547 536 548
f 536 537 548
f 548 537 549
f 537 538 549
f 549 538 550
f 538 539 550
f 550 539 551
f 539 540 551
f 551 540 552
f 540 541 552
f 552 541 553
f 541 530 553
f 553 530 542
f 542 543 554
f 554 543 555
f 543 544 555
f 555 544 556
f 544 545 556
f 556 545 557
f 545 546 557
f 557 546 558
f 546 547 558
f 558 547 559
f 547 548 559
f 559 548 560
f 548 549 560
f 560 549 561
f 549 550 561
f 561 550 562
f 550 551 562
f 562 551 563
f 551 552 563
f 563 552 564
f 552 553 564
f 564 553 565
f 553 542 565
f 565 542 554
f 554 555 566
f 566 555 567
f 555 556 567
f 567 556 568
f 556 557 568
f 568 557 569
f 557 558 569
f 569 558 570
f 558 559 570
f 570 559 571
f 559 560 571
f 571 560 572
f 560 561 572
f 572 561 573
f 561 562 573
f 573 562 574
f 562 563 574
f 574 563 575
f 563 564 575
f 575 564 576
f 564 565 576
f 576 565 577
f 565 554 577
f 577 554 566
f 566 567 578
f 578 567 579
f 567 568 579
f 579 568 580
f 568 569 580
f 580 569 581
f 569 570 581
f 581 570 582
f 570 571 582
f 582 571 583
f 571 572 583
f 583 572 584
f 572 573 584
f 584 573 585
f 573 574 585
f 585 574 586
f 574 575 586
f 586 575 587
f 575 576 587
f 587 576 588
f 576 577 588
f 588 577 589
f 577 566 589
f 589 566 578
f 578 579 590
f 590 579 591
f 579 580 591
f 591 580 592
f 580 581 592
f 592 581 593
f 581 582 593
f 593 582 594
f 582 583 594
f 594 583 595
f 583 584 595
f 595 584 596
f 584 585 596
f 596 585 597
f 585 586 597
f 597 586 598
f 586 587 598
f 598 587 599
f 587 588 599
f 599 588 600
f 588 589 600
f 600 589 601
f 589 578 601
f 601 578 590
f 590 591 602
f 602 591 603
f 591 592 603
f 603 592 604
f 592 593 604
f 604 593 605
f 593 594 605
f 605 594 606
f 594 595 606
f 606 595 607
f 595 596 607
f 607 596 608
f 596 597 608
f 608 597 609
f 597 598 609
f 609 598 610
f 598 599 610
f 610 599 611
f 599 600 611
f 611 600 612
f 600 601 612
f 612 601 613
f 601 590 613
f 613 590 602
f 602 603 614
f 614 603 614
f 603 604 614
f 614 604 614
f 604 605 614
f 614 605 614
f 605 606 614
f 614 606 614
f 606 607 614
f 614 607 614
f 607 608 614
f 614 608 614
f 608 609 614
f 614 609 614
f 609 610 614
f 614 610 614
f 610 611 614
f 614 611 614
f 611 612 614
f 614 612 614
f 612 613 614
f 614 613 614
f 613 602 614
f 614 602 614

g Path_(7)
v 52.721878 221.68097 36.850002
v 52.5977 221.43364 36.850002
v 52.614334 221.46678 36.711624
v 52.65979 221.55731 36.610325
v 52.721878 221.68097 36.573246
v 52.78397 221.80464 36.610325
v 52.829426 221.89517 36.711624
v 52.84606 221.9283 36.850002
v 52.829426 221.89517 36.98838
v 52.78397 221.80464 37.08968
v 52.721878 221.68097 37.126755
v 52.65979 221.55731 37.08968
v 52.614334 221.46678 36.98838
v 52.925014 221.2711 36.820236
v 52.94821 221.31735 36.68665
v 52.99824 221.41711 36.596832
v 53.061703 221.54366 36.574852
v 53.121586 221.66307 36.6266
v 53.16185 221.74336 36.738205
v 53.171703 221.763 36.87977
v 53.148506 221.71675 37.013355
v 53.098473 221.61699 37.103172
v 53.035015 221.49045 37.125153
v 52.975132 221.37103 37.073406
v 52.934868 221.29074 36.961796
v 53.182377 221.175 36.916035
v 53.195526 221.27036 36.779804
v 53.256767 221.38795 36.68443
v 53.349686 221.4963 36.65546
v 53.449387 221.56639 36.70066
v 53.529152 221.5794 36.807922
v 53.56761 221.53188 36.9485
v 53.554462 221.43654 37.084732
v 53.49322 221.31894 37.18011
v 53.400303 221.21059 37.20908
v 53.300602 221.1405 37.163876
v 53.220837 221.12749 37.056614
v 53.318913 220.95178 36.57858
v 53.2631 221.0539 36.473995
v 53.27374 221.18196 36.38195
v 53.347984 221.30167 36.32711
v 53.465935 221.38094 36.32416
v 53.595993 221.39853 36.3739
v 53.703304 221.34972 36.462997
v 53.759117 221.2476 36.56758
v 53.748474 221.11954 36.659626
v 53.674232 220.99983 36.71447
v 53.55628 220.92056 36.717415
v 53.426224 220.90297 36.667675
v 53.515785 220.8157 36.244503
v 53.48149 220.89754 36.11883
v 53.49863 221.018 36.00719
v 53.562614 221.14485 35.93949
v 53.656292 221.24406 35.933876
v 53.754566 221.28908 35.991844
v 53.83111 221.26782 36.09787
v 53.865402 221.18599 36.22354
v 53.84826 221.06552 36.335182
v 53.78428 220.93867 36.40288
v 53.6906 220.83946 36.408497
v 53.592323 220.79445 36.35053
v 53.82922 220.64146 36.149445
v 53.858746 220.70596 36.02809
v 53.922413 220.81151 35.956223
v 54.003155 220.92982 35.953102
v 54.079338 221.02922 36.019566
v 54.130554 221.08305 36.137802
v 54.143074 221.07689 36.276127
v 54.113544 221.0124 36.397484
v 54.04988 220.90685 36.46935
v 53.96914 220.78853 36.47247
v 53.892952 220.68913 36.40601
v 53.84174 220.63531 36.287773
v 54.078785 220.43883 36.153034
v 54.11561 220.48479 36.02426
v 54.194252 220.5703 35.9411
v 54.293644 220.67244 35.925835
v 54.38715 220.76382 35.98255
v 54.449715 220.81999 36.096058
v 54.46458 220.82588 36.235935
v 54.427757 220.7799 36.364708
v 54.349113 220.69441 36.44787
v 54.249725 220.59227 36.463135
v 54.15622 220.50087 36.406418
v 54.09365 220.44472 36.29291
v 54.298473 220.16666 36.16434
v 54.332752 220.20139 36.029438
v 54.412895 220.27608 35.93698
v 54.517433 220.37074 35.911747
v 54.618355 220.46 35.96049
v 54.688614 220.51994 36.070156
v 54.709393 220.53452 36.211357
v 54.675114 220.49979 36.34626
v 54.59497 220.4251 36.438713
v 54.490433 220.33043 36.46395
v 54.38951 220.24117 36.415207
v 54.31925 220.18123 36.305542
v 54.58195 219.87733 36.17503
v 54.607494 219.90988 36.037853
v 54.673744 219.99055 35.93973
v 54.76296 220.09775 35.906956
v 54.851227 220.20274 35.94831
v 54.914898 220.27739 36.052715
v 54.936913 220.3017 36.192192
v 54.91137 220.26915 36.329372
v 54.84512 220.18848 36.427494
v 54.755905 220.08128 36.46027
v 54.667637 219.97629 36.418915
v 54.603966 219.90164 36.31451
v 54.92192 219.64677 36.206524
v 54.933784 219.66808 36.06539
v 54.979916 219.74731 35.95535
v 55.047955 219.86327 35.905876
v 55.11967 219.98486 35.930233
v 55.17585 220.07953 36.021896
v 55.201435 220.12189 36.156296
v 55.18957 220.10059 36.29743
v 55.14344 220.02135 36.407475
v 55.075397 219.9054 36.456944
v 55.00368 219.7838 36.432587
v 54.947506 219.68913 36.340927
v 55.24087 219.48499 36.182465
v 55.259872 219.51576 36.04385
v 55.313133 219.60115 35.941887
v 55.38638 219.71826 35.903904
v 55.459988 219.83572 35.94007
v 55.514233 219.92206 36.040703
v 55.53458 219.95413 36.178833
v 55.515583 219.92336 36.31745
v 55.462322 219.83797 36.41941
v 55.389076 219.72086 36.457397
v 55.315468 219.6034 36.421227
v 55.261223 219.51706 36.320595
v 55.500065 219.28658 36.181137
v 55.523605 219.31467 36.04265
v 55.58862 219.39195 35.94104
v 55.677677 219.49771 35.90354
v 55.766926 219.6036 35.940197
v 55.832443 219.68127 36.041187
v 55.856678 219.7099 36.17945
v 55.833138 219.6818 36.31794
v 55.768127 219.6045 36.419548
v 55.679066 219.49875 36.457047
v 55.589817 219.39285 36.42039
v 55.5243 219.3152 36.3194
v 55.743942 219.06255 36.14976
v 55.78211 219.09793 36.016277
v 55.86414 219.17389 35.926674
v 55.968063 219.27008 35.90496
v 56.06603 219.36073 35.95696
v 56.131786 219.42155 36.06873
v 56.14772 219.43623 36.210327
v 56.109554 219.40085 36.343815
v 56.027523 219.32489 36.433414
v 55.9236 219.2287 36.455128
v 55.825634 219.13805 36.403133
v 55.759876 219.07722 36.291363
v 55.95631 218.793 36.20098
v 56.0119 218.76657 36.086555
v 56.11074 218.79291 36.02705
v 56.226334 218.86496 36.038406
v 56.327717 218.96342 36.117588
v 56.38772 219.0619 36.24337
v 56.390263 219.13403 36.382057
v 56.33467 219.16048 36.496483
v 56.235836 219.13414 36.55599
v 56.12024 219.06207 36.544632
v 56.018856 218.96361 36.46545
v 55.958855 218.86513 36.33967
v 56.116135 218.62234 36.286037
v 56.191574 218.55498 36.17039
v 56.30719 218.5475 36.10032
v 56.432007 218.60196 36.0946
v 56.53258 218.70372 36.154766
v 56.581963 218.82553 36.264694
v 56.566917 218.93477 36.394928
v 56.491478 219.00214 36.510574
v 56.375862 219.0096 36.580647
v 56.251045 218.95515 36.586365
v 56.15047 218.8534 36.5262
v 56.101093 218.73157 36.41627
v 56.435802 218.3623 36.361805
v 56.541695 218.4187 36.320282
v 56.642673 218.51863 36.352055
v 56.71168 218.63531 36.448605
v 56.73023 218.73749 36.58406
v 56.693344 218.79778 36.722134
v 56.610912 218.80002 36.82582
v 56.50502 218.74362 36.867344
v 56.40404 218.64369 36.835575
v 56.335033 218.52701 36.739025
v 56.316486 218.42484 36.603565
v 56.35337 218.36455 36.465496
v 56.733944 218.21791 36.498108
v 56.825123 218.3157 36.459366
v 56.911655 218.4279 36.49786
v 56.97035 218.52443 36.603283
v 56.985477 218.57945 36.747387
v 56.952988 218.5782 36.891552
v 56.881588 218.52101 36.997154
v 56.790405 218.42322 37.0359
v 56.703876 218.31102 36.997402
v 56.645184 218.21448 36.89198
v 56.630054 218.15947 36.74788
v 56.662544 218.16072 36.603714
v 56.974903 217.96288 36.61909
v 57.05349 218.05919 36.547504
v 57.139103 218.17406 36.54812
v 57.208805 218.27669 36.62077
v 57.243916 218.3396 36.745987
v 57.23503 218.34592 36.890224
v 57.18453 218.29396 37.014828
v 57.10594 218.19765 37.086414
v 57.02033 218.0828 37.0858
v 56.950626 217.98015 37.01315
v 56.915516 217.91725 36.88793
v 56.9244 217.91092 36.743694
v 57.289284 217.73355 36.67353
v 57.343437 217.8298 36.58199
v 57.40995 217.95442 36.558403
v 57.470993 218.07402 36.60909
v 57.510216 218.15657 36.720467
v 57.517105 218.17993 36.862694
v 57.48982 218.13785 36.99766
v 57.43566 218.04161 37.089203
v 57.369152 217.91699 37.11279
v 57.308105 217.7974 37.062103
v 57.268883 217.71484 36.950726
v 57.261993 217.69148 36.8085
v 57.62749 217.57928 36.692085
v 57.674335 217.6756 36.59701
v 57.734524 217.80235 36.568188
v 57.79193 217.9256 36.61333
v 57.831177 218.01228 36.72035
v 57.84174 218.0392 36.86056
v 57.820793 217.99913 36.996407
v 57.77395 217.90282 37.091476
v 57.713757 217.77606 37.120304
v 57.65635 217.65282 37.07516
v 57.617107 217.56613 36.968143
v 57.606544 217.53922 36.827927
v 57.925163 217.42506 36.70184
v 57.981518 217.51299 36.6038
v 58.056255 217.63075 36.571102
v 58.129345 217.7468 36.61251
v 58.18121 217.83002 36.716927
v 58.19795 217.85812 36.856373
v 58.175076 217.8236 36.993484
v 58.11872 217.73566 37.091526
v 58.043983 217.6179 37.12422
v 57.97089 217.50186 37.082813
v 57.91903 217.41862 36.978397
v 57.90229 217.39052 36.83895
v 58.180088 217.2049 36.733955
v 58.237827 217.27542 36.62356
v 58.322613 217.37944 36.573513
v 58.41173 217.48907 36.59722
v 58.4813 217.57497 36.68833
v 58.51268 217.61407 36.822433
v 58.49746 217.59593 36.963593
v 58.439724 217.5254 37.073986
v 58.354935 217.42139 37.12403
v 58.26582 217.31175 37.100327
v 58.19625 217.22588 37.009212
v 58.16487 217.18675 36.875114
v 58.45931 216.9709 36.728035
v 58.518997 217.04361 36.61998
v 58.604877 217.1484 36.57344
v 58.69393 217.2572 36.600887
v 58.762306 217.34087 36.694965
v 58.79167 217.37697 36.830463
v 58.774166 217.35583 36.97108
v 58.714478 217.28313 37.079132
v 58.6286 217.17833 37.12567
v 58.539543 217.06952 37.098225
v 58.471172 216.98586 37.004147
v 58.441803 216.94975 36.86865
v 58.753574 216.75055 36.71206
v 58.816944 216.82925 36.610504
v 58.90363 216.93698 36.57308
v 58.990402 217.04489 36.609806
v 59.054016 217.12405 36.71085
v 59.077423 217.15326 36.849133
v 59.05435 217.1247 36.987602
v 58.990982 217.04599 37.089157
v 58.904297 216.93825 37.126587
v 58.81752 216.83034 37.08986
v 58.753906 216.75117 36.988815
v 58.7305 216.72197 36.85053
v 59.05858 216.5024 36.711662
v 59.112427 216.58813 36.610317
v 59.185997 216.7053 36.573174
v 59.25957 216.82253 36.61019
v 59.31344 216.90837 36.71144
v 59.333164 216.93985 36.849804
v 59.31346 216.90851 36.988197
v 59.259613 216.82277 37.089542
v 59.186043 216.70558 37.126686
v 59.11247 216.58836 37.089672
v 59.0586 216.50252 36.98842
v 59.038876 216.47105 36.85006
v 59.439823 216.32556 36.71177
v 59.472713 216.4213 36.610394
v 59.51766 216.55214 36.57321
v 59.56262 216.68303 36.610188
v 59.59554 216.77892 36.711414
v 59.60761 216.81409 36.849762
v 59.595585 216.77911 36.988167
v 59.562695 216.68338 37.089542
v 59.51775 216.55254 37.126724
v 59.47279 216.42163 37.08975
v 59.43987 216.32576 36.988525
v 59.4278 216.29059 36.850174
v 59.808804 216.23857 36.711548
v 59.83615 216.33614 36.610275
v 59.873497 216.46939 36.573235
v 59.910835 216.60263 36.610348
v 59.93816 216.70015 36.711674
v 59.948154 216.73581 36.85006
v 59.938133 216.70007 36.988426
v 59.910786 216.60251 37.089703
v 59.87344 216.46925 37.126743
v 59.8361 216.33603 37.08963
v 59.808773 216.23851 36.988304
v 59.798782 216.20284 36.84992
v 60.1363 216.13098 36.711605
v 60.171917 216.22583 36.61031
v 60.220566 216.35538 36.57324
v 60.26921 216.48491 36.610325
v 60.304817 216.57974 36.71163
v 60.31785 216.61444 36.85001
v 60.30481 216.57973 36.988388
v 60.269196 216.4849 37.08968
v 60.220547 216.35535 37.12675
v 60.1719 216.2258 37.089664
v 60.13629 216.13097 36.98836
v 60.12326 216.09627 36.84998
v 60.44178 216.0025 36.711548
v 60.490448 216.09138 36.61028
v 60.55691 216.21277 36.573242
v 60.623363 216.33414 36.610363
v 60.671997 216.42296 36.711697
v 60.689785 216.45544 36.850082
v 60.671955 216.42288 36.98845
v 60.623287 216.334 37.089718
v 60.556824 216.21262 37.126755
v 60.49037 216.09126 37.089634
v 60.44174 216.00243 36.988304
v 60.42395 215.96994 36.849915
v 60.740444 215.79745 36.711624
v 60.790226 215.88568 36.610325
v 60.858227 216.0062 36.573246
v 60.92623 216.12671 36.61032
v 60.976013 216.21494 36.71162
v 60.994232 216.24724 36.849995
v 60.976013 216.21494 36.988373
v 60.92623 216.12672 37.089676
v 60.85823 216.00621 37.126755
v 60.790226 215.88568 37.08968
v 60.740444 215.79747 36.98838
v 60.722225 215.76517 36.850002
v 61.096867 215.63449 36.711636
v 61.13656 215.72768 36.61033
v 61.190784 215.85498 36.573246
v 61.24501 215.9823 36.610317
v 61.284706 216.0755 36.711613
v 61.29924 216.10962 36.849987
v 61.28471 216.07552 36.988365
v 61.245018 215.98232 37.089672
v 61.190796 215.85501 37.126755
v 61.13657 215.72769 37.089684
v 61.09687 215.63449 36.988388
v 61.08234 215.60037 36.850014
v 61.44252 215.50763 36.695694
v 61.48373 215.60739 36.601494
v 61.537403 215.73732 36.573883
v 61.589157 215.8626 36.620255
v 61.625122 215.94966 36.72819
v 61.635666 215.97517 36.868763
v 61.617958 215.93231 37.00431
v 61.576748 215.83255 37.098507
v 61.523075 215.70264 37.126118
v 61.471325 215.57736 37.079746
v 61.435356 215.4903 36.971813
v 61.424816 215.46478 36.831238
v 61.848305 215.35553 36.689747
v 61.92671 215.45073 36.6333
v 61.988846 215.5795 36.64696
v 62.018074 215.70737 36.727066
v 62.006557 215.80003 36.852154
v 61.957386 215.83269 36.988705
v 61.883728 215.79659 37.100132
v 61.80533 215.70139 37.15658
v 61.743187 215.57262 37.14292
v 61.71396 215.44475 37.062817
v 61.725475 215.35208 36.93773
v 61.77465 215.31943 36.801178
v 62.148502 215.26373 36.80528
v 62.23999 215.36887 36.81988
v 62.290222 215.50119 36.88978
v 62.285744 215.62527 36.996235
v 62.227753 215.70784 37.110737
v 62.131786 215.72679 37.20259
v 62.02356 215.67705 37.247196
v 61.93207 215.57191 37.232594
v 61.881836 215.43959 37.162697
v 61.886314 215.3155 37.056236
v 61.944305 215.23294 36.94174
v 62.04027 215.21399 36.84988
v 62.354866 215.132 37.008915
v 62.43966 215.24017 37.007412
v 62.49798 215.36844 37.072197
v 62.514194 215.48244 37.18591
v 62.483967 215.55162 37.31809
v 62.415394 215.55745 37.433308
v 62.326847 215.49837 37.500698
v 62.242054 215.3902 37.502205
v 62.183735 215.26193 37.43742
v 62.167515 215.14793 37.323704
v 62.197746 215.07875 37.19153
v 62.26632 215.07292 37.076305
v 62.63868 215.0319 37.150925
v 62.714222 215.1522 37.14062
v 62.771896 215.27197 37.205315
v 62.796246 215.35915 37.327675
v 62.780743 215.39034 37.474907
v 62.72955 215.35721 37.60757
v 62.656376 215.26863 37.690113
v 62.58083 215.14833 37.700417
v 62.52316 215.02855 37.63572
v 62.49881 214.94139 37.513363
v 62.51431 214.9102 37.366127
v 62.565506 214.94333 37.233467
v 62.954693 214.9034 37.210278
v 63.0143 215.03291 37.22433
v 63.057495 215.14122 37.30748
v 63.07271 215.19933 37.437454
v 63.05586 215.19164 37.57942
v 63.011467 215.12022 37.69534
v 62.951424 215.00423 37.754154
v 62.89182 214.87471 37.7401
v 62.84862 214.7664 37.65695
v 62.83341 214.7083 37.526978
v 62.850258 214.71599 37.385014
v 62.89465 214.7874 37.269093
v 63.300602 214.78534 37.233307
v 63.328564 214.92561 37.241283
v 63.34901 215.0438 37.319645
v 63.356464 215.1082 37.44739
v 63.348923 215.10156 37.590298
v 63.328415 215.0257 37.710068
v 63.30043 214.9009 37.774612
v 63.272465 214.76062 37.766636
v 63.252018 214.64246 37.688274
v 63.244568 214.57805 37.560528
v 63.252106 214.58467 37.41762
v 63.272614 214.66055 37.29785
v 63.66978 214.81894 37.23592
v 63.680058 214.95564 37.277706
v 63.686096 215.05339 37.382404
v 63.686283 215.08601 37.521954
v 63.68056 215.04475 37.65897
v 63.67047 214.94067 37.756733
v 63.65871 214.80165 37.789047
v 63.648434 214.66493 37.74726
v 63.642395 214.56718 37.642563
v 63.642212 214.53456 37.50301
v 63.64793 214.57582 37.365997
v 63.658024 214.67992 37.268234
v 63.90299 214.81259 37.283234
v 63.93311 214.94627 37.319233
v 63.988823 215.03662 37.41123
v 64.05521 215.0594 37.534573
v 64.11447 215.00854 37.656216
v 64.150734 214.89764 37.74356
v 64.15428 214.75644 37.773205
v 64.12416 214.62276 37.73721
v 64.06845 214.53241 37.64521
v 64.00207 214.50961 37.521866
v 63.942802 214.56049 37.400223
v 63.90654 214.67139 37.312878
v 64.04978 214.84656 36.995354
v 64.10217 214.97044 37.030476
v 64.1903 215.0418 37.10764
v 64.29054 215.04149 37.20618
v 64.37605 214.96962 37.299686
v 64.42391 214.84544 37.363102
v 64.421295 214.70222 37.379444
v 64.368904 214.57834 37.344322
v 64.28078 214.50699 37.26716
v 64.180534 214.5073 37.168617
v 64.095024 214.57916 37.07511
v 64.047165 214.70334 37.011692
v 64.43463 214.81065 36.743866
v 64.47211 214.94064 36.771782
v 64.52796 215.02428 36.854588
v 64.58723 215.03914 36.97009
v 64.63403 214.98126 37.087345
v 64.65582 214.86615 37.174934
v 64.64677 214.72464 37.209385
v 64.60929 214.59465 37.18147
v 64.55344 214.51102 37.098663
v 64.49417 214.49614 36.983162
v 64.44737 214.55402 36.865906
v 64.425575 214.66914 36.778316
v 64.84898 214.73836 36.655056
v 64.89673 214.8626 36.70187
v 64.94187 214.9409 36.804585
v 64.972305 214.95229 36.935677
v 64.97988 214.89372 37.06002
v 64.96256 214.78087 37.1443
v 64.925 214.64398 37.165928
v 64.87725 214.51974 37.119114
v 64.832115 214.44144 37.0164
v 64.80168 214.43004 36.885307
v 64.794106 214.48862 36.760967
v 64.81142 214.60147 36.67669
v 65.229546 214.61728 36.61061
v 65.29742 214.7273 36.66955
v 65.345985 214.79274 36.78351
v 65.36224 214.79611 36.921947
v 65.34183 214.73647 37.047768
v 65.290215 214.62982 37.127266
v 65.22123 214.50473 37.139133
v 65.15336 214.39473 37.08019
v 65.10479 214.32927 36.966236
v 65.08854 214.32591 36.827797
v 65.108955 214.38554 36.701977
v 65.16057 214.49219 36.62248
v 65.52659 214.37039 36.587994
v 65.609375 214.4748 36.640697
v 65.666916 214.54288 36.75306
v 65.68378 214.55641 36.894966
v 65.65545 214.51176 37.028397
v 65.589516 214.4209 37.1176
v 65.503654 214.30815 37.138676
v 65.42087 214.20375 37.085968
v 65.363335 214.13567 36.97361
v 65.346466 214.12213 36.831703
v 65.374794 214.1668 36.698273
v 65.44073 214.25766 36.609066
v 65.82612 214.16728 36.58438
v 65.886246 214.28026 36.648823
v 65.924286 214.3491 36.768726
v 65.930046 214.35538 36.911964
v 65.90199 214.29738 37.040157
v 65.84763 214.19067 37.118954
v 65.78154 214.06384 37.12724
v 65.72142 213.95087 37.062798
v 65.68337 213.88202 36.942894
v 65.67761 213.87575 36.799656
v 65.705666 213.93375 36.671463
v 65.760025 214.04045 36.592667
v 66.14691 213.99916 36.576206
v 66.206566 214.12526 36.608788
v 66.25172 214.21953 36.70674
v 66.27027 214.2567 36.84382
v 66.257256 214.2268 36.98329
v 66.21616 214.13786 37.08779
v 66.158 214.0137 37.12931
v 66.09834 213.8876 37.096733
v 66.053185 213.79333 36.99878
v 66.03463 213.75616 36.8617
v 66.047646 213.78606 36.722225
v 66.08874 213.875 36.61773
v 66.455864 213.80435 36.574535
v 66.529335 213.9222 36.609707
v 66.58385 214.00922 36.7096
v 66.60481 214.04207 36.847446
v 66.58659 214.01198 36.986313
v 66.53409 213.927 37.088993
v 66.46135 213.80989 37.127968
v 66.38788 213.69205 37.0928
v 66.33337 213.60503 36.99291
v 66.3124 213.57216 36.85506
v 66.33062 213.60225 36.71619
v 66.383125 213.68724 36.613514
v 66.757614 213.60252 36.574768
v 66.8464 213.71208 36.600002
v 66.91542 213.79709 36.69236
v 66.94619 213.83478 36.82709
v 66.93046 213.81505 36.968094
v 66.87244 213.74318 37.077587
v 66.78768 213.63843 37.126236
v 66.69889 213.52887 37.101
v 66.62987 213.44385 37.008644
v 66.5991 213.40616 36.873913
v 66.61484 213.4259 36.73291
v 66.67285 213.49777 36.623417
v 67.02044 213.35228 36.5735
v 67.10857 213.45894 36.610676
v 67.17308 213.53694 36.712044
v 67.1967 213.56541 36.850445
v 67.17309 213.5367 36.9888
v 67.108574 213.45851 37.09003
v 67.02045 213.35179 37.127014
v 66.93231 213.24515 37.08984
v 66.8678 213.16713 36.988472
v 66.844185 213.13867 36.85007
v 66.8678 213.16737 36.711716
v 66.93231 213.24557 36.610485
v 67.33098 213.16008 36.57336
v 67.37491 213.2912 36.610798
v 67.407036 213.387 36.712357
v 67.41873 213.4218 36.85083
v 67.40688 213.38629 36.989113
v 67.37465 213.28998 37.09015
v 67.33068 213.15868 37.12687
v 67.28674 213.02756 37.089436
v 67.25462 212.93176 36.987873
v 67.24292 212.89696 36.8494
v 67.25477 212.93246 36.71112
v 67.287 213.02878 36.61008
v 67.701515 213.15233 36.574623
v 67.7358 213.28197 36.625034
v 67.75906 213.36987 36.73574
v 67.76506 213.39247 36.87708
v 67.75219 213.34373 37.011177
v 67.72389 213.2367 37.102104
v 67.68776 213.10005 37.125496
v 67.653465 212.97043 37.075085
v 67.63021 212.88252 36.96438
v 67.624214 212.85992 36.82304
v 67.637085 212.90866 36.688942
v 67.66538 213.01569 36.598015
v 67.93276 213.04933 36.67083
v 68.012794 213.15984 36.679443
v 68.0967 213.22086 36.752556
v 68.16201 213.21606 36.870575
v 68.19122 213.14673 37.00188
v 68.176506 213.03142 37.111286
v 68.1218 212.90105 37.16948
v 68.04178 212.79054 37.160866
v 67.95787 212.72952 37.087753
v 67.89256 212.73431 36.969734
v 67.86335 212.80365 36.83843
v 67.87807 212.91896 36.729023
v 68.09351 213.00832 36.30285
v 68.19371 213.09445 36.33942
v 68.30229 213.11606 36.42346
v 68.39017 213.06734 36.53245
v 68.43379 212.96135 36.637188
v 68.42148 212.82649 36.709614
v 68.35652 212.6989 36.730312
v 68.256325 212.61276 36.693745
v 68.14774 212.59117 36.609703
v 68.05987 212.6399 36.500713
v 68.01624 212.74588 36.395973
v 68.02856 212.88074 36.32355
v 68.422554 212.88876 36.042656
v 68.49858 212.98439 36.083443
v 68.57383 213.01894 36.175426
v 68.628136 212.98318 36.293953
v 68.64695 212.88667 36.40727
v 68.62523 212.7553 36.485012
v 68.568794 212.62424 36.506348
v 68.49276 212.52861 36.46556
v 68.41751 212.49406 36.37358
v 68.363205 212.52982 36.255054
v 68.34439 212.62633 36.141735
v 68.36611 212.7577 36.063995
v 68.7807 212.65215 35.966103
v 68.8491 212.77213 36.003395
v 68.91081 212.85307 36.105003
v 68.949295 212.87332 36.243702
v 68.95423 212.82744 36.38232
v 68.92431 212.7277 36.483723
v 68.867546 212.60088 36.520737
v 68.79914 212.4809 36.483444
v 68.737434 212.39995 36.381836
v 68.69895 212.3797 36.24314
v 68.69401 212.42558 36.10452
v 68.72393 212.52531 36.003117
v 69.134575 212.51321 35.9448
v 69.17615 212.62923 36.01788
v 69.206116 212.69322 36.14256
v 69.21646 212.68805 36.28544
v 69.2044 212.6151 36.408226
v 69.17317 212.49393 36.478024
v 69.131134 212.35698 36.47613
v 69.08957 212.24097 36.403053
v 69.05959 212.17699 36.278374
v 69.04925 212.18214 36.135498
v 69.06131 212.2551 36.012707
v 69.09254 212.37628 35.94291
v 69.505394 212.54001 35.943577
v 69.523315 212.64743 36.036488
v 69.5343 212.69408 36.171265
v 69.53542 212.66745 36.311794
v 69.526375 212.57468 36.42042
v 69.50958 212.44064 36.46804
v 69.48954 212.30124 36.44189
v 69.47163 212.19382 36.34898
v 69.46064 212.14717 36.214203
v 69.45952 212.1738 36.073673
v 69.46857 212.26656 35.965046
v 69.48536 212.4006 35.917427
v 69.90942 212.4883 35.961594
v 69.94405 212.57178 36.07233
v 69.95425 212.59213 36.213356
v 69.93726 212.54391 36.34688
v 69.89766 212.44005 36.43713
v 69.84605 212.30835 36.459915
v 69.79625 212.18411 36.409138
v 69.76162 212.10063 36.2984
v 69.75142 212.08026 36.157375
v 69.7684 212.12848 36.023853
v 69.80801 212.23236 35.933605
v 69.85962 212.36406 35.910816
v 70.22245 212.28601 35.9447
v 70.261406 212.37837 36.047035
v 70.27592 212.41095 36.185783
v 70.262085 212.375 36.32376
v 70.223625 212.28017 36.424004
v 70.17083 212.15184 36.45965
v 70.11786 212.02443 36.421143
v 70.0789 211.93205 36.318806
v 70.06439 211.89949 36.180058
v 70.078224 211.93544 36.042076
v 70.116684 212.03027 35.941833
v 70.16948 212.1586 35.906193
v 70.53293 212.20625 35.946915
v 70.540596 212.30334 36.05198
v 70.54346 212.33502 36.19166
v 70.54074 212.29282 36.328533
v 70.533165 212.18802 36.425922
v 70.52277 212.04872 36.45773
v 70.51235 211.91225 36.415432
v 70.50468 211.81516 36.310368
v 70.50182 211.78348 36.170685
v 70.50454 211.82568 36.033813
v 70.51211 211.93048 35.936428
v 70.5225 212.06978 35.90462
v 70.88811 212.2389 35.94039
v 70.89037 212.3405 36.041374
v 70.89134 212.37799 36.179634
v 70.890755 212.34135 36.318127
v 70.88876 212.2404 36.419743
v 70.88591 212.10217 36.457256
v 70.88295 211.9637 36.420616
v 70.880684 211.8621 36.319633
v 70.879715 211.82462 36.181374
v 70.8803 211.86125 36.04288
v 70.88229 211.9622 35.941265
v 70.885155 212.10045 35.90375
v 71.28003 212.17787 35.94035
v 71.304955 212.27621 36.041492
v 71.31416 212.31235 36.179817
v 71.30521 212.2766 36.31825
v 71.28047 212.17851 36.4197
v 71.24658 212.0444 36.45699
v 71.21263 211.9102 36.42012
v 71.18771 211.81186 36.318974
v 71.1785 211.77573 36.180653
v 71.18746 211.8115 36.04222
v 71.2122 211.90956 35.940765
v 71.24608 212.04367 35.90348
v 71.649635 212.04854 35.940556
v 71.69251 212.14021 36.04195
v 71.70819 212.17366 36.180363
v 71.69247 212.13994 36.318707
v 71.64955 212.04808 36.419907
v 71.59095 211.92268 36.456852
v 71.532364 211.79735 36.419643
v 71.48949 211.70569 36.318245
v 71.47381 211.67223 36.179832
v 71.48953 211.70595 36.041492
v 71.53245 211.79782 35.94029
v 71.59105 211.92322 35.903343
v 71.94356 211.86911 35.94039
v 71.971825 211.96637 36.041706
v 71.98218 212.00195 36.18009
v 71.97185 211.96632 36.318462
v 71.94359 211.86902 36.419743
v 71.90498 211.73613 36.4568
v 71.86638 211.60326 36.419697
v 71.83811 211.506 36.31838
v 71.82776 211.47041 36.179996
v 71.8381 211.50604 36.041626
v 71.86635 211.60335 35.940342
v 71.90495 211.73624 35.90329
v 72.26073 211.86314 35.94002
v 72.25381 211.96445 36.04109
v 72.25126 212.00175 36.17938
v 72.25378 211.96509 36.31784
v 72.26067 211.86426 36.419376
v 72.2701 211.72629 36.45677
v 72.27955 211.58815 36.420017
v 72.28647 211.48685 36.31895
v 72.28902 211.44954 36.18066
v 72.2865 211.4862 36.042194
v 72.2796 211.58704 35.940662
v 72.27017 211.725 35.903263
v 72.62261 211.92392 35.940323
v 72.61686 212.02507 36.041615
v 72.61475 212.06209 36.17999
v 72.61686 212.02509 36.318367
v 72.62262 211.92397 36.419674
v 72.63048 211.78581 36.456764
v 72.638336 211.64764 36.419697
v 72.64409 211.54651 36.318405
v 72.646194 211.50948 36.18003
v 72.64408 211.54648 36.04165
v 72.63833 211.64761 35.940342
v 72.63047 211.78577 35.903255
v 73.00621 211.90483 35.94032
v 73.01419 212.00583 36.04161
v 73.01712 212.0428 36.179985
v 73.0142 212.00584 36.318363
v 73.00622 211.90486 36.41967
v 72.99531 211.76692 36.45676
v 72.984406 211.62897 36.419693
v 72.97642 211.52798 36.318398
v 72.973495 211.49101 36.180023
v 72.97641 211.52795 36.041645
v 72.9844 211.62894 35.94034
v 72.9953 211.76688 35.903248
v 73.38058 211.86482 35.940315
v 73.39669 211.96484 36.041603
v 73.40259 212.00145 36.179977
v 73.3967 211.96486 36.31836
v 73.380585 211.86485 36.419666
v 73.358574 211.72824 36.456757
v 73.33656 211.59163 36.419693
v 73.32045 211.49161 36.3184
v 73.31455 211.45499 36.180027
v 73.32045 211.49158 36.041645
v 73.336555 211.59158 35.94034
v 73.35857 211.7282 35.903248
v 73.74089 211.78688 35.940308
v 73.75941 211.88647 36.041595
v 73.76619 211.92296 36.17997
v 73.759415 211.88652 36.31835
v 73.7409 211.78693 36.419662
v 73.715614 211.6509 36.456757
v 73.69032 211.51485 36.419697
v 73.67181 211.41524 36.31841
v 73.66502 211.37877 36.180035
v 73.6718 211.4152 36.041653
v 73.69031 211.51479 35.940342
v 73.7156 211.65083 35.903248
v 74.10283 211.7306 35.940327
v 74.12204 211.83008 36.041626
v 74.129074 211.86647 36.180004
v 74.12204 211.83006 36.318382
v 74.10283 211.7306 36.419678
v 74.07659 211.59474 36.456757
v 74.05035 211.45888 36.419678
v 74.031136 211.35942 36.31838
v 74.02411 211.32301 36.18
v 74.031136 211.35942 36.041622
v 74.05035 211.45888 35.940323
v 74.07659 211.59474 35.903244
v 74.45173 211.64943 35.940323
v 74.4658 211.74976 36.041622
v 74.47095 211.78647 36.18
v 74.4658 211.74976 36.31838
v 74.45173 211.64943 36.419678
v 74.43251 211.5124 36.456757
v 74.413284 211.37537 36.419678
v 74.399216 211.27504 36.31838
v 74.394066 211.23833 36.18
v 74.399216 211.27504 36.041622
v 74.413284 211.37537 35.940323
v 74.43251 211.5124 35.903244
v 74.77421 211.64867 35.951904
v 74.760475 211.74069 36.06083
v 74.756615 211.76653 36.201687
v 74.76367 211.71924 36.336735
v 74.779755 211.61151 36.429783
v 74.800545 211.4722 36.455906
v 74.82048 211.33862 36.4081
v 74.83422 211.2466 36.29917
v 74.83807 211.22076 36.158314
v 74.83102 211.26805 36.02327
v 74.81494 211.37578 35.930218
v 74.79414 211.51509 35.904095
v 74.997314 211.67162 35.94356
v 75.01051 211.79825 36.015156
v 75.058624 211.8766 36.11909
v 75.12876 211.88571 36.227524
v 75.20212 211.82312 36.311394
v 75.25905 211.70558 36.34823
v 75.284294 211.56462 36.328163
v 75.271095 211.438 36.256565
v 75.222984 211.35963 36.15263
v 75.152855 211.35052 36.044197
v 75.0795 211.41313 35.960327
v 75.02257 211.53065 35.923492
v 75.15509 211.69069 35.62109
v 75.22798 211.8067 35.633335
v 75.32921 211.86687 35.693237
v 75.43165 211.85509 35.78475
v 75.50786 211.77449 35.88335
v 75.537415 211.6467 35.96262
v 75.51239 211.50594 36.001316
v 75.4395 211.38992 35.98907
v 75.33827 211.32974 35.929165
v 75.235825 211.34154 35.837654
v 75.15962 211.42212 35.73905
v 75.130066 211.54993 35.659786
v 75.52742 211.56029 35.373215
v 75.5879 211.68138 35.39828
v 75.65766 211.75374 35.48434
v 75.71802 211.75798 35.60833
v 75.752785 211.69298 35.73703
v 75.75266 211.57614 35.835957
v 75.717674 211.43878 35.878597
v 75.65719 211.3177 35.85353
v 75.58743 211.24535 35.767475
v 75.52708 211.24109 35.643482
v 75.4923 211.3061 35.514782
v 75.49243 211.42293 35.415855
v 75.91585 211.40955 35.301266
v 75.96766 211.53825 35.325703
v 76.01802 211.6286 35.413586
v 76.05342 211.65637 35.541367
v 76.06438 211.61414 35.674805
v 76.047966 211.5132 35.77815
v 76.008575 211.38063 35.823708
v 75.95676 211.25192 35.79927
v 75.9064 211.16158 35.711388
v 75.871 211.1338 35.583607
v 75.86004 211.17604 35.45017
v 75.87645 211.27696 35.346825
v 76.266846 211.24385 35.26304
v 76.32222 211.37413 35.2847
v 76.37159 211.47444 35.37459
v 76.401726 211.51793 35.508636
v 76.40455 211.49292 35.650913
v 76.37931 211.40611 35.763298
v 76.33276 211.28079 35.815674
v 76.27739 211.15051 35.794014
v 76.22802 211.05019 35.70412
v 76.19788 211.0067 35.570076
v 76.19506 211.03171 35.4278
v 76.2203 211.11852 35.31542
v 76.61349 211.0792 35.24816
v 76.65329 211.21608 35.26226
v 76.68832 211.32707 35.3459
v 76.70919 211.38242 35.476673
v 76.710304 211.36731 35.619534
v 76.69137 211.28578 35.736202
v 76.65746 211.15968 35.79542
v 76.61766 211.0228 35.781322
v 76.58263 210.9118 35.697678
v 76.56176 210.85646 35.566906
v 76.560646 210.87157 35.42405
v 76.579575 210.9531 35.307377
v 76.98711 211.03925 35.239574
v 77.018135 211.17693 35.2641
v 77.04331 211.28397 35.35586
v 77.05588 211.3317 35.490276
v 77.052475 211.3073 35.63133
v 77.034004 211.21733 35.74122
v 77.005424 211.0859 35.790504
v 76.97439 210.94821 35.76598
v 76.94922 210.84117 35.674217
v 76.93665 210.79344 35.539803
v 76.940056 210.81784 35.39875
v 76.95853 210.9078 35.28886
v 77.34691 210.96536 35.235657
v 77.389305 211.09648 35.27484
v 77.420395 211.19125 35.37767
v 77.431854 211.22429 35.516594
v 77.42061 211.18675 35.65439
v 77.38968 211.08867 35.754128
v 77.34734 210.95636 35.78909
v 77.304955 210.82524 35.749905
v 77.273865 210.73047 35.647076
v 77.262405 210.69742 35.508152
v 77.27364 210.73497 35.370358
v 77.30458 210.83304 35.27062
v 77.6909 210.84007 35.234257
v 77.70735 210.97734 35.27182
v 77.71956 211.07755 35.37347
v 77.72426 211.11385 35.511974
v 77.72019 211.07649 35.65022
v 77.70844 210.97552 35.751163
v 77.69216 210.83798 35.78776
v 77.67571 210.70071 35.7502
v 77.663506 210.60051 35.64855
v 77.658806 210.56422 35.510044
v 77.66287 210.60156 35.3718
v 77.67462 210.70253 35.270855
v 78.05349 210.88039 35.23372
v 78.0152 211.01279 35.272827
v 77.98756 211.10867 35.375603
v 77.97797 211.14238 35.51451
v 77.98899 211.10486 35.65233
v 78.01768 211.00616 35.75213
v 78.05635 210.87276 35.78717
v 78.094635 210.74036 35.748062
v 78.12228 210.64447 35.645287
v 78.131874 210.61076 35.50638
v 78.12085 210.64828 35.36856
v 78.092155 210.74698 35.26876
v 78.382126 211.03862 35.23344
v 78.337906 211.1698 35.27035
v 78.305534 211.26591 35.371532
v 78.29369 211.30122 35.509865
v 78.30556 211.26627 35.648285
v 78.337944 211.17041 35.749706
v 78.38217 211.03934 35.78695
v 78.4264 210.90817 35.750034
v 78.45876 210.81206 35.648857
v 78.470604 210.77675 35.510525
v 78.45874 210.81169 35.3721
v 78.42635 210.90755 35.270683
v 78.74085 211.10783 35.233334
v 78.72647 211.24548 35.27035
v 78.71595 211.34627 35.37161
v 78.71212 211.38321 35.50997
v 78.715996 211.34639 35.648365
v 78.72655 211.24568 35.749706
v 78.74095 211.10808 35.786842
v 78.75533 210.97043 35.74982
v 78.765854 210.86964 35.648563
v 78.769684 210.8327 35.510204
v 78.7658 210.86952 35.37181
v 78.75525 210.97023 35.27047
v 79.10612 211.1146 35.23328
v 79.128944 211.2511 35.27031
v 79.14567 211.35104 35.371574
v 79.1518 211.38765 35.509937
v 79.145706 211.35112 35.64833
v 79.12902 211.25125 35.749664
v 79.1062 211.11478 35.78679
v 79.083374 210.97829 35.74976
v 79.06665 210.87834 35.648495
v 79.06052 210.84172 35.510128
v 79.066605 210.87825 35.37174
v 79.0833 210.97813 35.270405
v 79.44933 210.98946 35.23326
v 79.49653 211.11955 35.27032
v 79.53109 211.21478 35.37161
v 79.54375 211.24965 35.509983
v 79.53111 211.21481 35.648365
v 79.49657 211.1196 35.749676
v 79.44938 210.98952 35.78677
v 79.402176 210.85944 35.74971
v 79.36762 210.76419 35.648422
v 79.354965 210.72932 35.51005
v 79.3676 210.76418 35.37167
v 79.40214 210.85939 35.270355
v 79.79301 210.86554 35.233253
v 79.85947 210.98691 35.27036
v 79.90811 211.07574 35.371677
v 79.92591 211.10823 35.510063
v 79.90809 211.07568 35.648434
v 79.85943 210.98682 35.749714
v 79.79296 210.86545 35.786762
v 79.7265 210.74408 35.749657
v 79.67786 210.65524 35.64834
v 79.660065 210.62276 35.509953
v 79.67788 210.6553 35.371582
v 79.72655 210.74417 35.2703
v 80.08255 210.64276 35.23325
v 80.14415 210.76668 35.270332
v 80.18924 210.85738 35.37163
v 80.20575 210.89058 35.51001
v 80.18924 210.85738 35.648388
v 80.14415 210.76666 35.749683
v 80.08255 210.64275 35.78676
v 80.02095 210.51884 35.749676
v 79.97585 210.42813 35.648376
v 79.95935 210.39493 35.51
v 79.97586 210.42815 35.37162
v 80.02095 210.51884 35.270325
v 80.43493 210.54637 35.233246
v 80.47243 210.67958 35.27033
v 80.49988 210.77708 35.371628
v 80.509926 210.81277 35.510006
v 80.49988 210.77708 35.648384
v 80.47243 210.67957 35.74968
v 80.43493 210.54637 35.78676
v 80.39742 210.41316 35.749676
v 80.36997 210.31566 35.648376
v 80.359924 210.27997 35.51
v 80.36997 210.31567 35.37162
v 80.39742 210.41318 35.270325
v 80.78583 210.44476 35.233246
v 80.80584 210.58168 35.27032
v 80.82049 210.68192 35.37162
v 80.82585 210.71861 35.51
v 80.82049 210.68192 35.648376
v 80.80584 210.5817 35.749676
v 80.78583 210.44476 35.78676
v 80.76582 210.30785 35.74968
v 80.751175 210.20761 35.648384
v 80.74581 210.17091 35.510006
v 80.75117 210.2076 35.371628
v 80.765816 210.30783 35.27033
v 81.15114 210.44171 35.233246
v 81.17778 210.5775 35.270325
v 81.19728 210.6769 35.371624
v 81.20442 210.71329 35.510002
v 81.19728 210.6769 35.648376
v 81.17778 210.5775 35.74968
v 81.15114 210.44171 35.786755
v 81.1245 210.30592 35.74968
v 81.10499 210.20651 35.64838
v 81.097855 210.17014 35.510002
v 81.10499 210.20651 35.371624
v 81.1245 210.30592 35.270325
v 81.49052 210.3065 35.233246
v 81.53894 210.43613 35.270325
v 81.574394 210.53102 35.371624
v 81.58737 210.56575 35.510002
v 81.574394 210.53102 35.64838
v 81.53894 210.43613 35.74968
v 81.49052 210.3065 35.786755
v 81.442085 210.17688 35.74968
v 81.40664 210.08199 35.64838
v 81.39366 210.04724 35.510002
v 81.40664 210.08199 35.371624
v 81.442085 210.17688 35.270325
v 81.83541 210.18607 35.233246
v 81.855606 210.32295 35.270325
v 81.87039 210.42317 35.371624
v 81.8758 210.45985 35.510002
v 81.87039 210.42317 35.64838
v 81.855606 210.32295 35.74968
v 81.83541 210.18607 35.786755
v 81.815216 210.04916 35.74968
v 81.80043 209.94896 35.64838
v 81.79502 209.91228 35.510002
v 81.80043 209.94896 35.371624
v 81.815216 210.04916 35.270325
v 82.20039 210.20177 35.233246
v 82.18359 210.33913 35.270325
v 82.171295 210.43968 35.371624
v 82.16679 210.47647 35.510002
v 82.171295 210.43967 35.64838
v 82.18359 210.33913 35.74968
v 82.20039 210.20177 35.786755
v 82.21719 210.06442 35.74968
v 82.22949 209.96387 35.648376
v 82.23399 209.92706 35.510002
v 82.22949 209.96387 35.371624
v 82.21719 210.06442 35.270325
v 82.5584 210.2745 35.233246
v 82.53817 210.41139 35.270325
v 82.52336 210.5116 35.371624
v 82.517944 210.54828 35.510002
v 82.52336 210.5116 35.64838
v 82.53817 210.41139 35.74968
v 82.5584 210.2745 35.786755
v 82.57863 210.1376 35.74968
v 82.59344 210.0374 35.64838
v 82.598854 210.00072 35.510002
v 82.59344 210.0374 35.371624
v 82.57863 210.1376 35.270325
v 82.92214 210.30843 35.233246
v 82.91478 210.44661 35.270325
v 82.90939 210.54776 35.371624
v 82.90742 210.5848 35.510002
v 82.90939 210.54776 35.64838
v 82.91478 210.44661 35.74968
v 82.92214 210.30843 35.786755
v 82.929504 210.17024 35.74968
v 82.93489 210.06909 35.64838
v 82.93686 210.03206 35.510002
v 82.93489 210.06909 35.371624
v 82.929504 210.17024 35.270325
v 83.28743 210.31334 35.233246
v 83.29963 210.45117 35.270325
v 83.30857 210.55208 35.371624
v 83.31184 210.589 35.510002
v 83.30857 210.55208 35.64838
v 83.29963 210.45117 35.74968
v 83.28743 210.31334 35.786755
v 83.27522 210.17549 35.74968
v 83.26629 210.07458 35.64838
v 83.263016 210.03766 35.510002
v 83.26629 210.07458 35.371624
v 83.27522 210.17549 35.270325
v 83.64617 210.24431 35.233246
v 83.6665 210.3812 35.270325
v 83.68138 210.4814 35.371624
v 83.68683 210.51807 35.510002
v 83.68138 210.4814 35.64838
v 83.6665 210.3812 35.74968
v 83.64617 210.24431 35.786755
v 83.62584 210.10744 35.74968
v 83.610954 210.00723 35.64838
v 83.60551 209.97057 35.510002
v 83.610954 210.00723 35.371624
v 83.62584 210.10744 35.270325
v 84.00948 210.20609 35.233246
v 84.05073 210.33818 35.270325
v 84.080925 210.43488 35.371624
v 84.09198 210.47026 35.510002
v 84.080925 210.43488 35.64838
v 84.05073 210.33818 35.74968
v 84.00948 210.20609 35.786755
v 83.96823 210.074 35.74968
v 83.93804 209.97731 35.64838
v 83.92699 209.94191 35.510002
v 83.93804 209.97731 35.371624
v 83.96823 210.074 35.270325
v 84.32999 210.03078 35.233246
v 84.40415 210.1476 35.270325
v 84.45844 210.23312 35.371624
v 84.47831 210.26442 35.510002
v 84.45844 210.23312 35.64838
v 84.40415 210.1476 35.74968
v 84.32999 210.03078 35.786755
v 84.25582 209.91394 35.74968
v 84.20153 209.82843 35.64838
v 84.181656 209.79712 35.510002
v 84.20153 209.82843 35.371624
v 84.25582 209.91394 35.270325
v 84.625015 209.81534 35.233246
v 84.6975 209.93321 35.270325
v 84.750565 210.0195 35.371624
v 84.76999 210.05109 35.510002
v 84.750565 210.0195 35.64838
v 84.6975 209.93321 35.74968
v 84.625015 209.81534 35.786755
v 84.552536 209.69746 35.74968
v 84.49947 209.61118 35.64838
v 84.48005 209.57959 35.510002
v 84.49947 209.61118 35.371624
v 84.552536 209.69746 35.270325
v 84.95041 209.64926 35.233246
v 85.01164 209.77335 35.270325
v 85.056465 209.8642 35.371624
v 85.07287 209.89745 35.510002
v 85.056465 209.8642 35.64838
v 85.01164 209.77335 35.74968
v 84.95041 209.64926 35.786755
v 84.889175 209.52516 35.74968
v 84.844345 209.43433 35.64838
v 84.82794 209.40108 35.510002
v 84.844345 209.43433 35.371624
v 84.889175 209.52516 35.270325
v 85.28017 209.49205 35.233246
v 85.33561 209.61884 35.270325
v 85.3762 209.71165 35.371624
v 85.39105 209.74562 35.510002
v 85.3762 209.71165 35.64838
v 85.33561 209.61884 35.74968
v 85.28017 209.49205 35.786755
v 85.22473 209.36526 35.74968
v 85.18414 209.27245 35.64838
v 85.16929 209.23848 35.510002
v 85.18414 209.27245 35.371624
v 85.22473 209.36526 35.270325
v 85.619484 209.35667 35.233246
v 85.67434 209.48372 35.270325
v 85.71449 209.57672 35.371624
v 85.729195 209.61075 35.510002
v 85.71449 209.57672 35.64838
v 85.67434 209.48372 35.74968
v 85.619484 209.35667 35.786755
v 85.56463 209.22963 35.74968
v 85.52447 209.13663 35.64838
v 85.50977 209.1026 35.510002
v 85.52447 209.13663 35.371624
v 85.56463 209.22963 35.270325
v 85.95068 209.20253 35.233246
v 86.016205 209.32442 35.270325
v 86.06417 209.41364 35.371624
v 86.081726 209.44629 35.510002
v 86.06417 209.41364 35.64838
v 86.016205 209.32442 35.74968
v 85.95068 209.20253 35.786755
v 85.88517 209.08064 35.74968
v 85.837204 208.99142 35.64838
v 85.81965 208.95876 35.510002
v 85.837204 208.99142 35.371624
v 85.88517 209.08064 35.270325
v 86.26196 209.0113 35.233246
v 86.3057 209.14258 35.270325
v 86.33772 209.2387 35.371624
v 86.34944 209.27386 35.510002
v 86.33772 209.2387 35.64838
v 86.3057 209.14258 35.74968
v 86.26196 209.0113 35.786755
v 86.218216 208.88002 35.74968
v 86.186195 208.78392 35.64838
v 86.17448 208.74873 35.510002
v 86.186195 208.78392 35.371624
v 86.218216 208.88002 35.270325
v 86.625725 208.97762 35.233246
v 86.63617 209.1156 35.270325
v 86.64382 209.2166 35.371624
v 86.64662 209.25357 35.510002
v 86.64382 209.2166 35.64838
v 86.63617 209.1156 35.74968
v 86.625725 208.97762 35.786755
v 86.61527 208.83963 35.74968
v 86.60763 208.73862 35.64838
v 86.60483 208.70164 35.510002
v 86.60763 208.73862 35.371624
v 86.61527 208.83963 35.270325
v 86.99041 208.95615 35.233246
v 87.0121 209.0928 35.270325
v 87.027985 209.19286 35.371624
v 87.03379 209.22948 35.510002
v 87.027985 209.19286 35.64838
v 87.0121 209.0928 35.74968
v 86.99041 208.95615 35.786755
v 86.96872 208.81947 35.74968
v 86.95284 208.71942 35.64838
v 86.94703 208.6828 35.510002
v 86.95284 208.71942 35.371624
v 86.96872 208.81947 35.270325
v 87.34383 208.86363 35.233246
v 87.38671 208.99521 35.270325
v 87.418106 209.0915 35.371624
v 87.429596 209.12677 35.510002
v 87.418106 209.0915 35.64838
v 87.38671 208.99521 35.74968
v 87.34383 208.86363 35.786755
v 87.30094 208.73207 35.74968
v 87.26955 208.63576 35.64838
v 87.25805 208.60051 35.510002
v 87.26955 208.63576 35.371624
v 87.30094 208.73207 35.270325
v 87.68386 208.73009 35.233246
v 87.74562 208.85393 35.270325
v 87.790825 208.94458 35.371624
v 87.80737 208.97775 35.510002
v 87.790825 208.94458 35.64838
v 87.74562 208.85393 35.74968
v 87.68386 208.73009 35.786755
v 87.6221 208.60626 35.74968
v 87.5769 208.51561 35.64838
v 87.56035 208.48242 35.510002
v 87.5769 208.51561 35.371624
v 87.6221 208.60626 35.270325
v 87.99512 208.53883 35.233246
v 88.086494 208.64275 35.270325
v 88.1534 208.71881 35.371624
v 88.17788 208.74666 35.510002
v 88.1534 208.71881 35.64838
v 88.086494 208.64275 35.74968
v 87.99512 208.53883 35.786755
v 87.90373 208.43492 35.74968
v 87.83683 208.35886 35.64838
v 87.81235 208.33101 35.510002
v 87.83683 208.35886 35.371624
v 87.90373 208.43492 35.270325
v 88.22457 208.25456 35.233246
v 88.30809 208.3649 35.270325
v 88.36923 208.44566 35.371624
v 88.39162 208.47522 35.510002
v 88.36923 208.44566 35.64838
v 88.30809 208.3649 35.74968
v 88.22457 208.25456 35.786755
v 88.14105 208.14424 35.74968
v 88.07991 208.06348 35.64838
v 88.057526 208.0339 35.510002
v 88.07991 208.06348 35.371624
v 88.14105 208.14424 35.270325
v 88.56044 208.11087 35.233246
v 88.6004 208.24335 35.270325
v 88.629654 208.34033 35.371624
v 88.64036 208.37584 35.510002
v 88.629654 208.34033 35.64838
v 88.6004 208.24335 35.74968
v 88.56044 208.11087 35.786755
v 88.520485 207.97838 35.74968
v 88.491234 207.8814 35.64838
v 88.48052 207.8459 35.510002
v 88.491234 207.8814 35.371624
v 88.520485 207.97838 35.270325
v 88.919754 208.04489 35.233246
v 88.95086 208.17972 35.270325
v 88.97363 208.27843 35.371624
v 88.98197 208.31456 35.510002
v 88.97363 208.27843 35.64838
v 88.95086 208.17972 35.74968
v 88.919754 208.04489 35.786755
v 88.88865 207.91005 35.74968
v 88.865875 207.81134 35.64838
v 88.85754 207.7752 35.510002
v 88.865875 207.81134 35.371624
v 88.88865 207.91005 35.270325
v 89.27165 207.94678 35.233246
v 89.30058 208.0821 35.270325
v 89.32177 208.18117 35.371624
v 89.32952 208.21742 35.510002
v 89.32177 208.18117 35.64838
v 89.30058 208.0821 35.74968
v 89.27165 207.94678 35.786755
v 89.24272 207.81146 35.74968
v 89.22154 207.7124 35.64838
v 89.21379 207.67615 35.510002
v 89.22154 207.7124 35.371624
v 89.24272 207.81146 35.270325
v 89.63991 207.92131 35.234848
v 89.671364 208.05115 35.28658
v 89.69251 208.13844 35.398174
v 89.69769 208.15984 35.539734
v 89.68551 208.10956 35.67333
v 89.65923 208.0011 35.763157
v 89.62591 207.86351 35.785156
v 89.59445 207.73367 35.733425
v 89.573296 207.64638 35.621826
v 89.56812 207.625 35.480267
v 89.5803 207.67526 35.346676
v 89.606575 207.78372 35.256844
v 89.90398 207.87236 35.28106
v 89.98111 207.9776 35.326164
v 90.05767 208.02867 35.430813
v 90.11315 208.01187 35.566963
v 90.132675 207.93173 35.698135
v 90.11103 207.8097 35.789185
v 90.05399 207.67848 35.815712
v 89.97687 207.57324 35.770607
v 89.90031 207.52219 35.66596
v 89.844826 207.53897 35.529808
v 89.825294 207.61913 35.398636
v 89.84695 207.74115 35.307587
v 90.022736 207.74368 34.93964
v 90.121704 207.84431 34.91061
v 90.23797 207.88937 34.94191
v 90.34038 207.8668 35.025154
v 90.4015 207.78265 35.138035
v 90.40494 207.65947 35.250305
v 90.349785 207.53026 35.331882
v 90.25082 207.42963 35.360912
v 90.13455 207.38455 35.32961
v 90.03214 207.40712 35.24637
v 89.97102 207.49127 35.133488
v 89.96758 207.61447 35.021217
v 90.32428 207.59308 34.66059
v 90.420944 207.6848 34.690212
v 90.51339 207.72217 34.78467
v 90.576836 207.69516 34.91865
v 90.59429 207.61102 35.056255
v 90.56107 207.49231 35.160614
v 90.48609 207.3708 35.203762
v 90.38943 207.27908 35.17414
v 90.29698 207.24173 35.07968
v 90.233536 207.26872 34.9457
v 90.21608 207.35286 34.808098
v 90.24929 207.47157 34.70374
v 90.69862 207.38254 34.649025
v 90.76658 207.48317 34.724957
v 90.817024 207.53114 34.849937
v 90.83645 207.5136 34.99048
v 90.81964 207.43524 35.10892
v 90.77111 207.31708 35.17353
v 90.70386 207.19075 35.16699
v 90.6359 207.09012 35.091053
v 90.58546 207.04214 34.966072
v 90.56603 207.05968 34.82553
v 90.58284 207.13803 34.70709
v 90.63137 207.25621 34.642483
v 91.04773 207.29959 34.638077
v 91.07437 207.3937 34.74015
v 91.09131 207.42293 34.877472
v 91.09402 207.37943 35.01325
v 91.081764 207.27486 35.111088
v 91.05783 207.13724 35.144787
v 91.02863 207.00343 35.105305
v 91.00199 206.90932 35.00323
v 90.98505 206.8801 34.865906
v 90.982346 206.9236 34.730133
v 90.9946 207.02817 34.632294
v 91.01853 207.1658 34.598595
v 91.28136 207.30576 34.653214
v 91.32543 207.39923 34.75417
v 91.39033 207.4263 34.879623
v 91.458664 207.37971 34.995956
v 91.51212 207.27194 35.072
v 91.53638 207.13187 35.087376
v 91.52493 206.99704 35.037968
v 91.48086 206.90356 34.93701
v 91.415955 206.8765 34.811558
v 91.347626 206.92308 34.695225
v 91.29417 207.03085 34.61918
v 91.26991 207.17093 34.6038
v 91.41444 207.30994 34.36547
v 91.46744 207.42511 34.42111
v 91.55885 207.483 34.50692
v 91.66418 207.46808 34.59991
v 91.755196 207.38435 34.67517
v 91.80752 207.25424 34.712532
v 91.80712 207.11261 34.701977
v 91.75412 206.99742 34.646343
v 91.66271 206.93954 34.56053
v 91.55739 206.95447 34.467537
v 91.46637 207.0382 34.392277
v 91.41405 207.1683 34.35492
v 91.77556 207.2819 34.06672
v 91.80707 207.41083 34.114216
v 91.86163 207.49133 34.214676
v 91.924644 207.50188 34.341175
v 91.97921 207.4396 34.459816
v 92.010704 207.32123 34.53882
v 92.0107 207.17845 34.557003
v 91.97919 207.04953 34.509502
v 91.92462 206.96902 34.409046
v 91.86161 206.95848 34.282547
v 91.807045 207.02075 34.163906
v 91.77555 207.13913 34.084904
v 92.19817 207.15851 33.976337
v 92.214325 207.29933 33.997654
v 92.23921 207.4097 34.08571
v 92.26617 207.46007 34.2169
v 92.287964 207.43692 34.35608
v 92.29876 207.34647 34.465954
v 92.29567 207.21295 34.517082
v 92.27952 207.07213 34.49576
v 92.25463 206.96175 34.40771
v 92.227684 206.91139 34.276516
v 92.20589 206.93454 34.137337
v 92.19508 207.02498 34.027462
v 92.5852 207.07365 33.946033
v 92.58792 207.21643 33.934704
v 92.59635 207.34572 33.99559
v 92.608215 207.42688 34.11238
v 92.62034 207.43819 34.253777
v 92.62948 207.37659 34.381893
v 92.63318 207.2586 34.462406
v 92.63045 207.11583 34.473736
v 92.62202 206.98654 34.41285
v 92.61015 206.90538 34.296062
v 92.59803 206.89407 34.154663
v 92.58889 206.95567 34.026546
v 92.9679 207.14775 33.91051
v 92.93879 207.28514 33.939636
v 92.91913 207.39085 34.03492
v 92.91419 207.43655 34.170822
v 92.9253 207.41002 34.31094
v 92.949486 207.31834 34.41772
v 92.980255 207.1861 34.462555
v 93.00938 207.0487 34.43343
v 93.02904 206.943 34.33815
v 93.03397 206.89728 34.202244
v 93.02286 206.92383 34.06213
v 92.99868 207.0155 33.95535
v 93.4455 207.33066 33.91886
v 93.39788 207.46405 33.921844
v 93.32565 207.55862 33.983036
v 93.24817 207.58905 34.086033
v 93.18618 207.54718 34.20324
v 93.15631 207.44423 34.30325
v 93.16656 207.30779 34.359264
v 93.21417 207.17441 34.35628
v 93.2864 207.07982 34.29509
v 93.36389 207.0494 34.192093
v 93.42587 207.09126 34.074886
v 93.45574 207.19421 33.974876
v 93.734726 207.33855 34.35493
v 93.69445 207.46904 34.355335
v 93.59908 207.55453 34.360962
v 93.47417 207.5721 34.37031
v 93.35319 207.51704 34.380875
v 93.26855 207.40411 34.38982
v 93.242935 207.26357 34.394753
v 93.28321 207.13307 34.394352
v 93.37858 207.04759 34.38872
v 93.503494 207.03003 34.379375
v 93.62447 207.08508 34.368813
v 93.709114 207.19801 34.359863
v 93.88789 207.21138 34.68024
v 93.86825 207.34526 34.73538
v 93.78665 207.44292 34.807056
v 93.66496 207.47821 34.876072
v 93.53579 207.44167 34.92393
v 93.43375 207.3431 34.93781
v 93.38617 207.20888 34.913986
v 93.40581 207.07501 34.858852
v 93.48741 206.97734 34.78717
v 93.6091 206.94205 34.718155
v 93.73827 206.97859 34.6703
v 93.84032 207.07718 34.65642
v 93.99917 207.09457 34.915894
v 94.00176 207.23166 34.977222
v 93.947205 207.33871 35.06972
v 93.850105 207.38705 35.16861
v 93.73649 207.36374 35.24739
v 93.636795 207.275 35.284954
v 93.577736 207.14462 35.271233
v 93.57514 207.00754 35.209904
v 93.6297 206.90048 35.1174
v 93.7268 206.85214 35.018513
v 93.840416 206.87546 34.93973
v 93.94011 206.9642 34.902172
v 94.187035 207.01466 35.0718
v 94.20864 207.15111 35.13142
v 94.19318 207.25749 35.23404
v 94.144775 207.30533 35.35216
v 94.07641 207.28178 35.45414
v 94.00639 207.19318 35.512646
v 93.9535 207.06323 35.512
v 93.93189 206.92679 35.45238
v 93.94736 206.82039 35.349762
v 93.99576 206.77255 35.231636
v 94.064125 206.7961 35.12966
v 94.13413 206.88472 35.071156
v 94.482 206.98096 35.17455
v 94.52183 207.0992 35.248463
v 94.53142 207.17365 35.36697
v 94.50819 207.18433 35.49832
v 94.45837 207.1284 35.60731
v 94.39531 207.02086 35.66475
v 94.33591 206.89049 35.65523
v 94.296074 206.77225 35.581318
v 94.28649 206.69781 35.46281
v 94.309715 206.68712 35.331463
v 94.359535 206.74304 35.22247
v 94.42259 206.8506 35.165035
v 94.79905 206.84584 35.226707
v 94.845474 206.9405 35.326817
v 94.857605 206.98254 35.466354
v 94.83221 206.9607 35.607925
v 94.77608 206.8808 35.713596
v 94.70426 206.76428 35.75506
v 94.635994 206.64236 35.721195
v 94.58957 206.5477 35.621082
v 94.57743 206.50566 35.481544
v 94.60283 206.52751 35.339973
v 94.65896 206.6074 35.234303
v 94.73078 206.72392 35.192844
v 95.09277 206.66144 35.23874
v 95.14012 206.76425 35.328056
v 95.16 206.81474 35.462162
v 95.14709 206.79938 35.605118
v 95.104836 206.72226 35.718624
v 95.04457 206.60406 35.772263
v 94.98244 206.47646 35.751663
v 94.93508 206.37364 35.662346
v 94.9152 206.32315 35.528244
v 94.928116 206.33852 35.385284
v 94.97037 206.41563 35.271782
v 95.03064 206.53383 35.21814
v 95.44457 206.57294 35.284706
v 95.479774 206.65314 35.397953
v 95.48606 206.67134 35.539753
v 95.461754 206.62265 35.672115
v 95.41337 206.52011 35.759567
v 95.35386 206.3912 35.778683
v 95.29918 206.27048 35.724335
v 95.26398 206.19028 35.611088
v 95.25769 206.17209 35.469288
v 95.28199 206.22078 35.336926
v 95.33038 206.32332 35.249474
v 95.38989 206.45221 35.23036
v 95.78028 206.40942 35.28608
v 95.821434 206.48805 35.398495
v 95.830414 206.50662 35.5402
v 95.80482 206.46017 35.673214
v 95.751495 206.36115 35.761906
v 95.684746 206.23608 35.7825
v 95.622444 206.11848 35.72949
v 95.58129 206.03986 35.617073
v 95.57231 206.02129 35.47537
v 95.59791 206.06773 35.342354
v 95.65123 206.16676 35.253666
v 95.71798 206.29182 35.233067
v 96.08765 206.20276 35.272236
v 96.136604 206.289 35.37561
v 96.15329 206.31885 35.514725
v 96.133224 206.28432 35.652298
v 96.08178 206.19464 35.751465
v 96.01274 206.07385 35.78566
v 95.94462 205.95433 35.745716
v 95.89565 205.86809 35.64234
v 95.878975 205.83823 35.503227
v 95.89904 205.87277 35.365654
v 95.950485 205.96245 35.266487
v 96.019516 206.08322 35.232292
v 96.41036 206.01674 35.269077
v 96.46552 206.1024 35.369797
v 96.48593 206.1343 35.50796
v 96.466125 206.10388 35.64655
v 96.41141 206.01933 35.748425
v 96.33644 205.90327 35.786293
v 96.261314 205.78682 35.750008
v 96.206154 205.70116 35.649284
v 96.185745 205.66927 35.511124
v 96.20555 205.69968 35.372536
v 96.26027 205.78423 35.270657
v 96.335236 205.90028 35.23279
v 96.69044 205.80516 35.26918
v 96.73646 205.89618 35.369793
v 96.75357 205.93011 35.50792
v 96.73718 205.8979 35.64654
v 96.69169 205.80817 35.748524
v 96.62928 205.68494 35.786537
v 96.56668 205.56125 35.750393
v 96.52066 205.47025 35.64978
v 96.503555 205.43631 35.511654
v 96.51994 205.46852 35.37303
v 96.56543 205.55826 35.27105
v 96.62784 205.68149 35.233036
v 97.03577 205.7027 35.270374
v 97.07787 205.79471 35.371788
v 97.093216 205.8283 35.510204
v 97.07769 205.79445 35.64854
v 97.035446 205.70226 35.74973
v 96.97781 205.57642 35.786655
v 96.92023 205.45062 35.749424
v 96.87812 205.35861 35.648014
v 96.86278 205.32503 35.509594
v 96.87831 205.35887 35.371258
v 96.92055 205.45107 35.27007
v 96.97818 205.57692 35.233147
v 97.339676 205.47023 35.253113
v 97.3983 205.56876 35.33904
v 97.427086 205.61716 35.470768
v 97.418335 205.60248 35.613
v 97.37438 205.52866 35.727627
v 97.30701 205.41547 35.783936
v 97.23426 205.29323 35.766834
v 97.17564 205.19472 35.68091
v 97.14684 205.14632 35.549183
v 97.1556 205.161 35.406948
v 97.199554 205.23482 35.29232
v 97.26693 205.348 35.236015
v 97.74541 205.17848 35.331715
v 97.778046 205.30914 35.410236
v 97.764496 205.41138 35.53138
v 97.708374 205.45782 35.662685
v 97.62472 205.436 35.768974
v 97.53596 205.35178 35.821762
v 97.465866 205.22772 35.806904
v 97.43322 205.09706 35.728386
v 97.44678 204.99483 35.607243
v 97.5029 204.9484 35.475937
v 97.58655 204.9702 35.369648
v 97.675316 205.05443 35.31686
v 97.97482 205.09396 35.566936
v 97.99806 205.22812 35.64509
v 97.96286 205.33887 35.75344
v 97.87865 205.39655 35.862957
v 97.76799 205.3857 35.94429
v 97.66053 205.30922 35.975655
v 97.585075 205.18762 35.94864
v 97.56183 205.05348 35.870487
v 97.59703 204.94273 35.762135
v 97.68125 204.88506 35.65262
v 97.79191 204.8959 35.571285
v 97.89936 204.97237 35.53992
v 98.14882 204.94763 35.73417
v 98.18504 205.07722 35.791153
v 98.181946 205.17586 35.902847
v 98.14035 205.21707 36.03932
v 98.07141 205.18985 36.164013
v 97.99359 205.10147 36.243507
v 97.92774 204.97563 36.256504
v 97.89152 204.84604 36.19952
v 97.894615 204.7474 36.087822
v 97.93621 204.70619 35.951347
v 98.00516 204.73341 35.826656
v 98.08298 204.8218 35.74716
v 98.42529 204.84035 35.815475
v 98.457375 204.97688 35.849525
v 98.46863 205.0843 35.948513
v 98.45603 205.13382 36.08592
v 98.42296 205.11218 36.224926
v 98.37828 205.02516 36.328285
v 98.33396 204.89609 36.3683
v 98.30187 204.75955 36.334255
v 98.29063 204.65213 36.235264
v 98.30322 204.60262 36.09786
v 98.33629 204.62425 35.958855
v 98.380974 204.71127 35.855495
v 98.75185 204.76338 35.864723
v 98.77892 204.89937 35.90287
v 98.79255 205.0008 36.00523
v 98.78907 205.04048 36.144382
v 98.76941 205.0078 36.283035
v 98.738846 204.91151 36.38404
v 98.70557 204.7774 36.420338
v 98.67848 204.64142 36.38219
v 98.664856 204.54 36.27983
v 98.668335 204.5003 36.14068
v 98.687996 204.53299 36.002026
v 98.71856 204.62929 35.901016
v 98.993324 204.69417 35.921795
v 98.99835 204.83435 35.945522
v 99.02755 204.94128 36.030956
v 99.07309 204.98628 36.15521
v 99.12278 204.9573 36.284985
v 99.1633 204.86212 36.385513
v 99.18379 204.72623 36.429855
v 99.178764 204.58603 36.406128
v 99.14957 204.47911 36.320694
v 99.10402 204.4341 36.19644
v 99.05434 204.46307 36.066666
v 99.01382 204.55827 35.966137
v 99.155815 204.81674 35.70649
v 99.16617 204.94853 35.75033
v 99.22435 205.03932 35.833294
v 99.31477 205.06479 35.933147
v 99.41321 205.0181 36.023132
v 99.49328 204.91176 36.07914
v 99.53353 204.77428 36.08616
v 99.52318 204.64249 36.042316
v 99.465 204.5517 35.959354
v 99.37457 204.52623 35.8595
v 99.27614 204.57292 35.769516
v 99.19607 204.67926 35.71351
v 99.48758 204.83667 35.435528
v 99.49141 204.97829 35.44865
v 99.52876 205.0907 35.52112
v 99.589615 205.14375 35.63352
v 99.65768 205.12326 35.755726
v 99.71471 205.03471 35.855
v 99.745415 204.90181 35.90474
v 99.741585 204.7602 35.891617
v 99.70424 204.64778 35.819145
v 99.64338 204.59471 35.70675
v 99.575325 204.6152 35.58454
v 99.518295 204.70377 35.485264
v 99.906136 204.72865 35.33385
v 99.91404 204.8706 35.316235
v 99.93564 205.00136 35.370636
v 99.96514 205.08588 35.48248
v 99.994644 205.10152 35.62179
v 100.01624 205.0441 35.751247
v 100.02415 204.92899 35.836155
v 100.01624 204.78703 35.85377
v 99.994644 204.65628 35.79937
v 99.96514 204.57175 35.687527
v 99.93564 204.5561 35.548214
v 99.91404 204.61354 35.418762
v 100.327545 204.81175 35.542225
usemtl mat_2
s 1
f 615 615 616
f 616 615 617
f 615 615 617
f 617 615 618
f 615 615 618
f 618 615 619
f 615 615 619
f 619 615 620
f 615 615 620
f 620 615 621
f 615 615 621
f 621 615 622
f 615 615 622
f 622 615 623
f 615 615 623
f 623 615 624
f 615 615 624
f 624 615 625
f 615 615 625
f 625 615 626
f 615 615 626
f 626 615 627
f 615 615 627
f 627 615 616
f 616 617 628
f 628 617 629
f 617 618 629
f 629 618 630
f 618 619 630
f 630 619 631
f 619 620 631
f 631 620 632
f 620 621 632
f 632 621 633
f 621 622 633
f 633 622 634
f 622 623 634
f 634 623 635
f 623 624 635
f 635 624 636
f 624 625 636
f 636 625 637
f 625 626 637
f 637 626 638
f 626 627 638
f 638 627 639
f 627 616 639
f 639 616 628
f 628 629 640
f 640 629 641
f 629 630 641
f 641 630 642
f 630 631 642
f 642 631 643
f 631 632 643
f 643 632 644
f 632 633 644
f 644 633 645
f 633 634 645
f 645 634 646
f 634 635 646
f 646 635 647
f 635 636 647
f 647 636 648
f 636 637 648
f 648 637 649
f 637 638 649
f 649 638 650
f 638 639 650
f 650 639 651
f 639 628 651
f 651 628 640
f 640 641 652
f 652 641 653
f 641 642 653
f 653 642 654
f 642 643 654
f 654 643 655
f 643 644 655
f 655 644 656
f 644 645 656
f 656 645 657
f 645 646 657
f 657 646 658
f 646 647 658
f 658 647 659
f 647 648 659
f 659 648 660
f 648 649 660
f 660 649 661
f 649 650 661
f 661 650 662
f 650 651 662
f 662 651 663
f 651 640 663
f 663 640 652
f 652 653 664
f 664 653 665
f 653 654 665
f 665 654 666
f 654 655 666
f 666 655 667
f 655 656 667
f 667 656 668
f 656 657 668
f 668 657 669
f 657 658 669
f 669 658 670
f 658 659 670
f 670 659 671
f 659 660 671
f 671 660 672
f 660 661 672
f 672 661 673
f 661 662 673
f 673 662 674
f 662 663 674
f 674 663 675
f 663 652 675
f 675 652 664
f 664 665 676
f 676 665 677
f 665 666 677
f 677 666 678
f 666 667 678
f 678 667 679
f 667 668 679
f 679 668 680
f 668 669 680
f 680 669 681
f 669 670 681
f 681 670 682
f 670 671 682
f 682 671 683
f 671 672 683
f 683 672 684
f 672 673 684
f 684 673 685
f 673 674 685
f 685 674 686
f 674 675 686
f 686 675 687
f 675 664 687
f 687 664 676
f 676 677 688
f 688 677 689
f 677 678 689
f 689 678 690
f 678 679 690
f 690 679 691
f 679 680 691
f 691 680 692
f 680 681 692
f 692 681 693
f 681 682 693
f 693 682 694
f 682 683 694
f 694 683 695
f 683 684 695
f 695 684 696
f 684 685 696
f 696 685 697
f 685 686 697
f 697 686 698
f 686 687 698
f 698 687 699
f 687 676 699
f 699 676 688
f 688 689 700
f 700 689 701
f 689 690 701
f 701 690 702
f 690 691 702
f 702 691 703
f 691 692 703
f 703 692 704
f 692 693 704
f 704 693 705
f 693 694 705
f 705 694 706
f 694 695 706
f 706 695 707
f 695 696 707
f 707 696 708
f 696 697 708
f 708 697 709
f 697 698 709
f 709 698 710
f 698 699 710
f 710 699 711
f 699 688 711
f 711 688 700
f 700 701 712
f 712 701 713
f 701 702 713
f 713 702 714
f 702 703 714
f 714 703 715
f 703 704 715
f 715 704 716
f 704 705 716
f 716 705 717
f 705 706 717
f 717 706 718
f 706 707 718
f 718 707 719
f 707 708 719
f 719 708 720
f 708 709 720
f 720 709 721
f 709 710 721
f 721 710 722
f 710 711 722
f 722 711 723
f 711 700 723
f 723 700 712
f 712 713 724
f 724 713 725
f 713 714 725
f 725 714 726
f 714 715 726
f 726 715 727
f 715 716 727
f 727 716 728
f 716 717 728
f 728 717 729
f 717 718 729
f 729 718 730
f 718 719 730
f 730 719 731
f 719 720 731
f 731 720 732
f 720 721 732
f 732 721 733
f 721 722 733
f 733 722 734
f 722 723 734
f 734 723 735
f 723 712 735
f 735 712 724
f 724 725 736
f 736 725 737
f 725 726 737
f 737 726 738
f 726 727 738
f 738 727 739
f 727 728 739
f 739 728 740
f 728 729 740
f 740 729 741
f 729 730 741
f 741 730 742
f 730 731 742
f 742 731 743
f 731 732 743
f 743 732 744
f 732 733 744
f 744 733 745
f 733 734 745
f 745 734 746
f 734 735 746
f 746 735 747
f 735 724 747
f 747 724 736
f 736 737 748
f 748 737 749
f 737 738 749
f 749 738 750
f 738 739 750
f 750 739 751
f 739 740 751
f 751 740 752
f 740 741 752
f 752 741 753
f 741 742 753
f 753 742 754
f 742 743 754
f 754 743 755
f 743 744 755
f 755 744 756
f 744 745 756
f 756 745 757
f 745 746 757
f 757 746 758
f 746 747 758
f 758 747 759
f 747 736 759
f 759 736 748
f 748 749 760
f 760 749 761
f 749 750 761
f 761 750 762
f 750 751 762
f 762 751 763
f 751 752 763
f 763 752 764
f 752 753 764
f 764 753 765
f 753 754 765
f 765 754 766
f 754 755 766
f 766 755 767
f 755 756 767
f 767 756 768
f 756 757 768
f 768 757 769
f 757 758 769
f 769 758 770
f 758 759 770
f 770 759 771
f 759 748 771
f 771 748 760
f 760 761 772
f 772 761 773
f 761 762 773
f 773 762 774
f 762 763 774
f 774 763 775
f 763 764 775
f 775 764 776
f 764 765 776
f 776 765 777
f 765 766 777
f 777 766 778
f 766 767 778
f 778 767 779
f 767 768 779
f 779 768 780
f 768 769 780
f 780 769 781
f 769 770 781
f 781 770 782
f 770 771 782
f 782 771 783
f 771 760 783
f 783 760 772
f 772 773 784
f 784 773 785
f 773 774 785
f 785 774 786
f 774 775 786
f 786 775 787
f 775 776 787
f 787 776 788
f 776 777 788
f 788 777 789
f 777 778 789
f 789 778 790
f 778 779 790
f 790 779 791
f 779 780 791
f 791 780 792
f 780 781 792
f 792 781 793
f 781 782 793
f 793 782 794
f 782 783 794
f 794 783 795
f 783 772 795
f 795 772 784
f 784 785 796
f 796 785 797
f 785 786 797
f 797 786 798
f 786 787 798
f 798 787 799
f 787 788 799
f 799 788 800
f 788 789 800
f 800 789 801
f 789 790 801
f 801 790 802
f 790 791 802
f 802 791 803
f 791 792 803
f 803 792 804
f 792 793 804
f 804 793 805
f 793 794 805
f 805 794 806
f 794 795 806
f 806 795 807
f 795 784 807
f 807 784 796
f 796 797 808
f 808 797 809
f 797 798 809
f 809 798 810
f 798 799 810
f 810 799 811
f 799 800 811
f 811 800 812
f 800 801 812
f 812 801 813
f 801 802 813
f 813 802 814
f 802 803 814
f 814 803 815
f 803 804 815
f 815 804 816
f 804 805 816
f 816 805 817
f 805 806 817
f 817 806 818
f 806 807 818
f 818 807 819
f 807 796 819
f 819 796 808
f 808 809 820
f 820 809 821
f 809 810 821
f 821 810 822
f 810 811 822
f 822 811 823
f 811 812 823
f 823 812 824
f 812 813 824
f 824 813 825
f 813 814 825
f 825 814 826
f 814 815 826
f 826 815 827
f 815 816 827
f 827 816 828
f 816 817 828
f 828 817 829
f 817 818 829
f 829 818 830
f 818 819 830
f 830 819 831
f 819 808 831
f 831 808 820
f 820 821 832
f 832 821 833
f 821 822 833
f 833 822 834
f 822 823 834
f 834 823 835
f 823 824 835
f 835 824 836
f 824 825 836
f 836 825 837
f 825 826 837
f 837 826 838
f 826 827 838
f 838 827 839
f 827 828 839
f 839 828 840
f 828 829 840
f 840 829 841
f 829 830 841
f 841 830 842
f 830 831 842
f 842 831 843
f 831 820 843
f 843 820 832
f 832 833 844
f 844 833 845
f 833 834 845
f 845 834 846
f 834 835 846
f 846 835 847
f 835 836 847
f 847 836 848
f 836 837 848
f 848 837 849
f 837 838 849
f 849 838 850
f 838 839 850
f 850 839 851
f 839 840 851
f 851 840 852
f 840 841 852
f 852 841 853
f 841 842 853
f 853 842 854
f 842 843 854
f 854 843 855
f 843 832 855
f 855 832 844
f 844 845 856
f 856 845 857
f 845 846 857
f 857 846 858
f 846 847 858
f 858 847 859
f 847 848 859
f 859 848 860
f 848 849 860
f 860 849 861
f 849 850 861
f 861 850 862
f 850 851 862
f 862 851 863
f 851 852 863
f 863 852 864
f 852 853 864
f 864 853 865
f 853 854 865
f 865 854 866
f 854 855 866
f 866 855 867
f 855 844 867
f 867 844 856
f 856 857 868
f 868 857 869
f 857 858 869
f 869 858 870
f 858 859 870
f 870 859 871
f 859 860 871
f 871 860 872
f 860 861 872
f 872 861 873
f 861 862 873
f 873 862 874
f 862 863 874
f 874 863 875
f 863 864 875
f 875 864 876
f 864 865 876
f 876 865 877
f 865 866 877
f 877 866 878
f 866 867 878
f 878 867 879
f 867 856 879
f 879 856 868
f 868 869 880
f 880 869 881
f 869 870 881
f 881 870 882
f 870 871 882
f 882 871 883
f 871 872 883
f 883 872 884
f 872 873 884
f 884 873 885
f 873 874 885
f 885 874 886
f 874 875 886
f 886 875 887
f 875 876 887
f 887 876 888
f 876 877 888
f 888 877 889
f 877 878 889
f 889 878 890
f 878 879 890
f 890 879 891
f 879 868 891
f 891 868 880
f 880 881 892
f 892 881 893
f 881 882 893
f 893 882 894
f 882 883 894
f 894 883 895
f 883 884 895
f 895 884 896
f 884 885 896
f 896 885 897
f 885 886 897
f 897 886 898
f 886 887 898
f 898 887 899
f 887 888 899
f 899 888 900
f 888 889 900
f 900 889 901
f 889 890 901
f 901 890 902
f 890 891 902
f 902 891 903
f 891 880 903
f 903 880 892
f 892 893 904
f 904 893 905
f 893 894 905
f 905 894 906
f 894 895 906
f 906 895 907
f 895 896 907
f 907 896 908
f 896 897 908
f 908 897 909
f 897 898 909
f 909 898 910
f 898 899 910
f 910 899 911
f 899 900 911
f 911 900 912
f 900 901 912
f 912 901 913
f 901 902 913
f 913 902 914
f 902 903 914
f 914 903 915
f 903 892 915
f 915 892 904
f 904 905 916
f 916 905 917
f 905 906 917
f 917 906 918
f 906 907 918
f 918 907 919
f 907 908 919
f 919 908 920
f 908 909 920
f 920 909 921
f 909 910 921
f 921 910 922
f 910 911 922
f 922 911 923
f 911 912 923
f 923 912 924
f 912 913 924
f 924 913 925
f 913 914 925
f 925 914 926
f 914 915 926
f 926 915 927
f 915 904 927
f 927 904 916
f 916 917 928
f 928 917 929
f 917 918 929
f 929 918 930
f 918 919 930
f 930 919 931
f 919 920 931
f 931 920 932
f 920 921 932
f 932 921 933
f 921 922 933
f 933 922 934
f 922 923 934
f 934 923 935
f 923 924 935
f 935 924 936
f 924 925 936
f 936 925 937
f 925 926 937
f 937 926 938
f 926 927 938
f 938 927 939
f 927 916 939
f 939 916 928
f 928 929 940
f 940 929 941
f 929 930 941
f 941 930 942
f 930 931 942
f 942 931 943
f 931 932 943
f 943 932 944
f 932 933 944
f 944 933 945
f 933 934 945
f 945 934 946
f 934 935 946
f 946 935 947
f 935 936 947
f 947 936 948
f 936 937 948
f 948 937 949
f 937 938 949
f 949 938 950
f 938 939 950
f 950 939 951
f 939 928 951
f 951 928 940
f 940 941 952
f 952 941 953
f 941 942 953
f 953 942 954
f 942 943 954
f 954 943 955
f 943 944 955
f 955 944 956
f 944 945 956
f 956 945 957
f 945 946 957
f 957 946 958
f 946 947 958
f 958 947 959
f 947 948 959
f 959 948 960
f 948 949 960
f 960 949 961
f 949 950 961
f 961 950 962
f 950 951 962
f 962 951 963
f 951 940 963
f 963 940 952
f 952 953 964
f 964 953 965
f 953 954 965
f 965 954 966
f 954 955 966
f 966 955 967
f 955 956 967
f 967 956 968
f 956 957 968
f 968 957 969
f 957 958 969
f 969 958 970
f 958 959 970
f 970 959 971
f 959 960 971
f 971 960 972
f 960 961 972
f 972 961 973
f 961 962 973
f 973 962 974
f 962 963 974
f 974 963 975
f 963 952 975
f 975 952 964
f 964 965 976
f 976 965 977
f 965 966 977
f 977 966 978
f 966 967 978
f 978 967 979
f 967 968 979
f 979 968 980
f 968 969 980
f 980 969 981
f 969 970 981
f 981 970 982
f 970 971 982
f 982 971 983
f 971 972 983
f 983 972 984
f 972 973 984
f 984 973 985
f 973 974 985
f 985 974 986
f 974 975 986
f 986 975 987
f 975 964 987
f 987 964 976
f 976 977 988
f 988 977 989
f 977 978 989
f 989 978 990
f 978 979 990
f 990 979 991
f 979 980 991
f 991 980 992
f 980 981 992
f 992 981 993
f 981 982 993
f 993 982 994
f 982 983 994
f 994 983 995
f 983 984 995
f 995 984 996
f 984 985 996
f 996 985 997
f 985 986 997
f 997 986 998
f 986 987 998
f 998 987 999
f 987 976 999
f 999 976 988
f 988 989 1000
f 1000 989 1001
f 989 990 1001
f 1001 990 1002
f 990 991 1002
f 1002 991 1003
f 991 992 1003
f 1003 992 1004
f 992 993 1004
f 1004 993 1005
f 993 994 1005
f 1005 994 1006
f 994 995 1006
f 1006 995 1007
f 995 996 1007
f 1007 996 1008
f 996 997 1008
f 1008 997 1009
f 997 998 1009
f 1009 998 1010
f 998 999 1010
f 1010 999 1011
f 999 988 1011
f 1011 988 1000
f 1000 1001 1012
f 1012 1001 1013
f 1001 1002 1013
f 1013 1002 1014
f 1002 1003 1014
f 1014 1003 1015
f 1003 1004 1015
f 1015 1004 1016
f 1004 1005 1016
f 1016 1005 1017
f 1005 1006 1017
f 1017 1006 1018
f 1006 1007 1018
f 1018 1007 1019
f 1007 1008 1019
f 1019 1008 1020
f 1008 1009 1020
f 1020 1009 1021
f 1009 1010 1021
f 1021 1010 1022
f 1010 1011 1022
f 1022 1011 1023
f 1011 1000 1023
f 1023 1000 1012
f 1012 1013 1024
f 1024 1013 1025
f 1013 1014 1025
f 1025 1014 1026
f 1014 1015 1026
f 1026 1015 1027
f 1015 1016 1027
f 1027 1016 1028
f 1016 1017 1028
f 1028 1017 1029
f 1017 1018 1029
f 1029 1018 1030
f 1018 1019 1030
f 1030 1019 1031
f 1019 1020 1031
f 1031 1020 1032
f 1020 1021 1032
f 1032 1021 1033
f 1021 1022 1033
f 1033 1022 1034
f 1022 1023 1034
f 1034 1023 1035
f 1023 1012 1035
f 1035 1012 1024
f 1024 1025 1036
f 1036 1025 1037
f 1025 1026 1037
f 1037 1026 1038
f 1026 1027 1038
f 1038 1027 1039
f 1027 1028 1039
f 1039 1028 1040
f 1028 1029 1040
f 1040 1029 1041
f 1029 1030 1041
f 1041 1030 1042
f 1030 1031 1042
f 1042 1031 1043
f 1031 1032 1043
f 1043 1032 1044
f 1032 1033 1044
f 1044 1033 1045
f 1033 1034 1045
f 1045 1034 1046
f 1034 1035 1046
f 1046 1035 1047
f 1035 1024 1047
f 1047 1024 1036
f 1036 1037 1048
f 1048 1037 1049
f 1037 1038 1049
f 1049 1038 1050
f 1038 1039 1050
f 1050 1039 1051
f 1039 1040 1051
f 1051 1040 1052
f 1040 1041 1052
f 1052 1041 1053
f 1041 1042 1053
f 1053 1042 1054
f 1042 1043 1054
f 1054 1043 1055
f 1043 1044 1055
f 1055 1044 1056
f 1044 1045 1056
f 1056 1045 1057
f 1045 1046 1057
f 1057 1046 1058
f 1046 1047 1058
f 1058 1047 1059
f 1047 1036 1059
f 1059 1036 1048
f 1048 1049 1060
f 1060 1049 1061
f 1049 1050 1061
f 1061 1050 1062
f 1050 1051 1062
f 1062 1051 1063
f 1051 1052 1063
f 1063 1052 1064
f 1052 1053 1064
f 1064 1053 1065
f 1053 1054 1065
f 1065 1054 1066
f 1054 1055 1066
f 1066 1055 1067
f 1055 1056 1067
f 1067 1056 1068
f 1056 1057 1068
f 1068 1057 1069
f 1057 1058 1069
f 1069 1058 1070
f 1058 1059 1070
f 1070 1059 1071
f 1059 1048 1071
f 1071 1048 1060
f 1060 1061 1072
f 1072 1061 1073
f 1061 1062 1073
f 1073 1062 1074
f 1062 1063 1074
f 1074 1063 1075
f 1063 1064 1075
f 1075 1064 1076
f 1064 1065 1076
f 1076 1065 1077
f 1065 1066 1077
f 1077 1066 1078
f 1066 1067 1078
f 1078 1067 1079
f 1067 1068 1079
f 1079 1068 1080
f 1068 1069 1080
f 1080 1069 1081
f 1069 1070 1081
f 1081 1070 1082
f 1070 1071 1082
f 1082 1071 1083
f 1071 1060 1083
f 1083 1060 1072
f 1072 1073 1084
f 1084 1073 1085
f 1073 1074 1085
f 1085 1074 1086
f 1074 1075 1086
f 1086 1075 1087
f 1075 1076 1087
f 1087 1076 1088
f 1076 1077 1088
f 1088 1077 1089
f 1077 1078 1089
f 1089 1078 1090
f 1078 1079 1090
f 1090 1079 1091
f 1079 1080 1091
f 1091 1080 1092
f 1080 1081 1092
f 1092 1081 1093
f 1081 1082 1093
f 1093 1082 1094
f 1082 1083 1094
f 1094 1083 1095
f 1083 1072 1095
f 1095 1072 1084
f 1084 1085 1096
f 1096 1085 1097
f 1085 1086 1097
f 1097 1086 1098
f 1086 1087 1098
f 1098 1087 1099
f 1087 1088 1099
f 1099 1088 1100
f 1088 1089 1100
f 1100 1089 1101
f 1089 1090 1101
f 1101 1090 1102
f 1090 1091 1102
f 1102 1091 1103
f 1091 1092 1103
f 1103 1092 1104
f 1092 1093 1104
f 1104 1093 1105
f 1093 1094 1105
f 1105 1094 1106
f 1094 1095 1106
f 1106 1095 1107
f 1095 1084 1107
f 1107 1084 1096
f 1096 1097 1108
f 1108 1097 1109
f 1097 1098 1109
f 1109 1098 1110
f 1098 1099 1110
f 1110 1099 1111
f 1099 1100 1111
f 1111 1100 1112
f 1100 1101 1112
f 1112 1101 1113
f 1101 1102 1113
f 1113 1102 1114
f 1102 1103 1114
f 1114 1103 1115
f 1103 1104 1115
f 1115 1104 1116
f 1104 1105 1116
f 1116 1105 1117
f 1105 1106 1117
f 1117 1106 1118
f 1106 1107 1118
f 1118 1107 1119
f 1107 1096 1119
f 1119 1096 1108
f 1108 1109 1120
f 1120 1109 1121
f 1109 1110 1121
f 1121 1110 1122
f 1110 1111 1122
f 1122 1111 1123
f 1111 1112 1123
f 1123 1112 1124
f 1112 1113 1124
f 1124 1113 1125
f 1113 1114 1125
f 1125 1114 1126
f 1114 1115 1126
f 1126 1115 1127
f 1115 1116 1127
f 1127 1116 1128
f 1116 1117 1128
f 1128 1117 1129
f 1117 1118 1129
f 1129 1118 1130
f 1118 1119 1130
f 1130 1119 1131
f 1119 1108 1131
f 1131 1108 1120
f 1120 1121 1132
f 1132 1121 1133
f 1121 1122 1133
f 1133 1122 1134
f 1122 1123 1134
f 1134 1123 1135
f 1123 1124 1135
f 1135 1124 1136
f 1124 1125 1136
f 1136 1125 1137
f 1125 1126 1137
f 1137 1126 1138
f 1126 1127 1138
f 1138 1127 1139
f 1127 1128 1139
f 1139 1128 1140
f 1128 1129 1140
f 1140 1129 1141
f 1129 1130 1141
f 1141 1130 1142
f 1130 1131 1142
f 1142 1131 1143
f 1131 1120 1143
f 1143 1120 1132
f 1132 1133 1144
f 1144 1133 1145
f 1133 1134 1145
f 1145 1134 1146
f 1134 1135 1146
f 1146 1135 1147
f 1135 1136 1147
f 1147 1136 1148
f 1136 1137 1148
f 1148 1137 1149
f 1137 1138 1149
f 1149 1138 1150
f 1138 1139 1150
f 1150 1139 1151
f 1139 1140 1151
f 1151 1140 1152
f 1140 1141 1152
f 1152 1141 1153
f 1141 1142 1153
f 1153 1142 1154
f 1142 1143 1154
f 1154 1143 1155
f 1143 1132 1155
f 1155 1132 1144
f 1144 1145 1156
f 1156 1145 1157
f 1145 1146 1157
f 1157 1146 1158
f 1146 1147 1158
f 1158 1147 1159
f 1147 1148 1159
f 1159 1148 1160
f 1148 1149 1160
f 1160 1149 1161
f 1149 1150 1161
f 1161 1150 1162
f 1150 1151 1162
f 1162 1151 1163
f 1151 1152 1163
f 1163 1152 1164
f 1152 1153 1164
f 1164 1153 1165
f 1153 1154 1165
f 1165 1154 1166
f 1154 1155 1166
f 1166 1155 1167
f 1155 1144 1167
f 1167 1144 1156
f 1156 1157 1168
f 1168 1157 1169
f 1157 1158 1169
f 1169 1158 1170
f 1158 1159 1170
f 1170 1159 1171
f 1159 1160 1171
f 1171 1160 1172
f 1160 1161 1172
f 1172 1161 1173
f 1161 1162 1173
f 1173 1162 1174
f 1162 1163 1174
f 1174 1163 1175
f 1163 1164 1175
f 1175 1164 1176
f 1164 1165 1176
f 1176 1165 1177
f 1165 1166 1177
f 1177 1166 1178
f 1166 1167 1178
f 1178 1167 1179
f 1167 1156 1179
f 1179 1156 1168
f 1168 1169 1180
f 1180 1169 1181
f 1169 1170 1181
f 1181 1170 1182
f 1170 1171 1182
f 1182 1171 1183
f 1171 1172 1183
f 1183 1172 1184
f 1172 1173 1184
f 1184 1173 1185
f 1173 1174 1185
f 1185 1174 1186
f 1174 1175 1186
f 1186 1175 1187
f 1175 1176 1187
f 1187 1176 1188
f 1176 1177 1188
f 1188 1177 1189
f 1177 1178 1189
f 1189 1178 1190
f 1178 1179 1190
f 1190 1179 1191
f 1179 1168 1191
f 1191 1168 1180
f 1180 1181 1192
f 1192 1181 1193
f 1181 1182 1193
f 1193 1182 1194
f 1182 1183 1194
f 1194 1183 1195
f 1183 1184 1195
f 1195 1184 1196
f 1184 1185 1196
f 1196 1185 1197
f 1185 1186 1197
f 1197 1186 1198
f 1186 1187 1198
f 1198 1187 1199
f 1187 1188 1199
f 1199 1188 1200
f 1188 1189 1200
f 1200 1189 1201
f 1189 1190 1201
f 1201 1190 1202
f 1190 1191 1202
f 1202 1191 1203
f 1191 1180 1203
f 1203 1180 1192
f 1192 1193 1204
f 1204 1193 1205
f 1193 1194 1205
f 1205 1194 1206
f 1194 1195 1206
f 1206 1195 1207
f 1195 1196 1207
f 1207 1196 1208
f 1196 1197 1208
f 1208 1197 1209
f 1197 1198 1209
f 1209 1198 1210
f 1198 1199 1210
f 1210 1199 1211
f 1199 1200 1211
f 1211 1200 1212
f 1200 1201 1212
f 1212 1201 1213
f 1201 1202 1213
f 1213 1202 1214
f 1202 1203 1214
f 1214 1203 1215
f 1203 1192 1215
f 1215 1192 1204
f 1204 1205 1216
f 1216 1205 1217
f 1205 1206 1217
f 1217 1206 1218
f 1206 1207 1218
f 1218 1207 1219
f 1207 1208 1219
f 1219 1208 1220
f 1208 1209 1220
f 1220 1209 1221
f 1209 1210 1221
f 1221 1210 1222
f 1210 1211 1222
f 1222 1211 1223
f 1211 1212 1223
f 1223 1212 1224
f 1212 1213 1224
f 1224 1213 1225
f 1213 1214 1225
f 1225 1214 1226
f 1214 1215 1226
f 1226 1215 1227
f 1215 1204 1227
f 1227 1204 1216
f 1216 1217 1228
f 1228 1217 1229
f 1217 1218 1229
f 1229 1218 1230
f 1218 1219 1230
f 1230 1219 1231
f 1219 1220 1231
f 1231 1220 1232
f 1220 1221 1232
f 1232 1221 1233
f 1221 1222 1233
f 1233 1222 1234
f 1222 1223 1234
f 1234 1223 1235
f 1223 1224 1235
f 1235 1224 1236
f 1224 1225 1236
f 1236 1225 1237
f 1225 1226 1237
f 1237 1226 1238
f 1226 1227 1238
f 1238 1227 1239
f 1227 1216 1239
f 1239 1216 1228
f 1228 1229 1240
f 1240 1229 1241
f 1229 1230 1241
f 1241 1230 1242
f 1230 1231 1242
f 1242 1231 1243
f 1231 1232 1243
f 1243 1232 1244
f 1232 1233 1244
f 1244 1233 1245
f 1233 1234 1245
f 1245 1234 1246
f 1234 1235 1246
f 1246 1235 1247
f 1235 1236 1247
f 1247 1236 1248
f 1236 1237 1248
f 1248 1237 1249
f 1237 1238 1249
f 1249 1238 1250
f 1238 1239 1250
f 1250 1239 1251
f 1239 1228 1251
f 1251 1228 1240
f 1240 1241 1252
f 1252 1241 1253
f 1241 1242 1253
f 1253 1242 1254
f 1242 1243 1254
f 1254 1243 1255
f 1243 1244 1255
f 1255 1244 1256
f 1244 1245 1256
f 1256 1245 1257
f 1245 1246 1257
f 1257 1246 1258
f 1246 1247 1258
f 1258 1247 1259
f 1247 1248 1259
f 1259 1248 1260
f 1248 1249 1260
f 1260 1249 1261
f 1249 1250 1261
f 1261 1250 1262
f 1250 1251 1262
f 1262 1251 1263
f 1251 1240 1263
f 1263 1240 1252
f 1252 1253 1264
f 1264 1253 1265
f 1253 1254 1265
f 1265 1254 1266
f 1254 1255 1266
f 1266 1255 1267
f 1255 1256 1267
f 1267 1256 1268
f 1256 1257 1268
f 1268 1257 1269
f 1257 1258 1269
f 1269 1258 1270
f 1258 1259 1270
f 1270 1259 1271
f 1259 1260 1271
f 1271 1260 1272
f 1260 1261 1272
f 1272 1261 1273
f 1261 1262 1273
f 1273 1262 1274
f 1262 1263 1274
f 1274 1263 1275
f 1263 1252 1275
f 1275 1252 1264
f 1264 1265 1276
f 1276 1265 1277
f 1265 1266 1277
f 1277 1266 1278
f 1266 1267 1278
f 1278 1267 1279
f 1267 1268 1279
f 1279 1268 1280
f 1268 1269 1280
f 1280 1269 1281
f 1269 1270 1281
f 1281 1270 1282
f 1270 1271 1282
f 1282 1271 1283
f 1271 1272 1283
f 1283 1272 1284
f 1272 1273 1284
f 1284 1273 1285
f 1273 1274 1285
f 1285 1274 1286
f 1274 1275 1286
f 1286 1275 1287
f 1275 1264 1287
f 1287 1264 1276
f 1276 1277 1288
f 1288 1277 1289
f 1277 1278 1289
f 1289 1278 1290
f 1278 1279 1290
f 1290 1279 1291
f 1279 1280 1291
f 1291 1280 1292
f 1280 1281 1292
f 1292 1281 1293
f 1281 1282 1293
f 1293 1282 1294
f 1282 1283 1294
f 1294 1283 1295
f 1283 1284 1295
f 1295 1284 1296
f 1284 1285 1296
f 1296 1285 1297
f 1285 1286 1297
f 1297 1286 1298
f 1286 1287 1298
f 1298 1287 1299
f 1287 1276 1299
f 1299 1276 1288
f 1288 1289 1300
f 1300 1289 1301
f 1289 1290 1301
f 1301 1290 1302
f 1290 1291 1302
f 1302 1291 1303
f 1291 1292 1303
f 1303 1292 1304
f 1292 1293 1304
f 1304 1293 1305
f 1293 1294 1305
f 1305 1294 1306
f 1294 1295 1306
f 1306 1295 1307
f 1295 1296 1307
f 1307 1296 1308
f 1296 1297 1308
f 1308 1297 1309
f 1297 1298 1309
f 1309 1298 1310
f 1298 1299 1310
f 1310 1299 1311
f 1299 1288 1311
f 1311 1288 1300
f 1300 1301 1312
f 1312 1301 1313
f 1301 1302 1313
f 1313 1302 1314
f 1302 1303 1314
f 1314 1303 1315
f 1303 1304 1315
f 1315 1304 1316
f 1304 1305 1316
f 1316 1305 1317
f 1305 1306 1317
f 1317 1306 1318
f 1306 1307 1318
f 1318 1307 1319
f 1307 1308 1319
f 1319 1308 1320
f 1308 1309 1320
f 1320 1309 1321
f 1309 1310 1321
f 1321 1310 1322
f 1310 1311 1322
f 1322 1311 1323
f 1311 1300 1323
f 1323 1300 1312
f 1312 1313 1324
f 1324 1313 1325
f 1313 1314 1325
f 1325 1314 1326
f 1314 1315 1326
f 1326 1315 1327
f 1315 1316 1327
f 1327 1316 1328
f 1316 1317 1328
f 1328 1317 1329
f 1317 1318 1329
f 1329 1318 1330
f 1318 1319 1330
f 1330 1319 1331
f 1319 1320 1331
f 1331 1320 1332
f 1320 1321 1332
f 1332 1321 1333
f 1321 1322 1333
f 1333 1322 1334
f 1322 1323 1334
f 1334 1323 1335
f 1323 1312 1335
f 1335 1312 1324
f 1324 1325 1336
f 1336 1325 1337
f 1325 1326 1337
f 1337 1326 1338
f 1326 1327 1338
f 1338 1327 1339
f 1327 1328 1339
f 1339 1328 1340
f 1328 1329 1340
f 1340 1329 1341
f 1329 1330 1341
f 1341 1330 1342
f 1330 1331 1342
f 1342 1331 1343
f 1331 1332 1343
f 1343 1332 1344
f 1332 1333 1344
f 1344 1333 1345
f 1333 1334 1345
f 1345 1334 1346
f 1334 1335 1346
f 1346 1335 1347
f 1335 1324 1347
f 1347 1324 1336
f 1336 1337 1348
f 1348 1337 1349
f 1337 1338 1349
f 1349 1338 1350
f 1338 1339 1350
f 1350 1339 1351
f 1339 1340 1351
f 1351 1340 1352
f 1340 1341 1352
f 1352 1341 1353
f 1341 1342 1353
f 1353 1342 1354
f 1342 1343 1354
f 1354 1343 1355
f 1343 1344 1355
f 1355 1344 1356
f 1344 1345 1356
f 1356 1345 1357
f 1345 1346 1357
f 1357 1346 1358
f 1346 1347 1358
f 1358 1347 1359
f 1347 1336 1359
f 1359 1336 1348
f 1348 1349 1360
f 1360 1349 1361
f 1349 1350 1361
f 1361 1350 1362
f 1350 1351 1362
f 1362 1351 1363
f 1351 1352 1363
f 1363 1352 1364
f 1352 1353 1364
f 1364 1353 1365
f 1353 1354 1365
f 1365 1354 1366
f 1354 1355 1366
f 1366 1355 1367
f 1355 1356 1367
f 1367 1356 1368
f 1356 1357 1368
f 1368 1357 1369
f 1357 1358 1369
f 1369 1358 1370
f 1358 1359 1370
f 1370 1359 1371
f 1359 1348 1371
f 1371 1348 1360
f 1360 1361 1372
f 1372 1361 1373
f 1361 1362 1373
f 1373 1362 1374
f 1362 1363 1374
f 1374 1363 1375
f 1363 1364 1375
f 1375 1364 1376
f 1364 1365 1376
f 1376 1365 1377
f 1365 1366 1377
f 1377 1366 1378
f 1366 1367 1378
f 1378 1367 1379
f 1367 1368 1379
f 1379 1368 1380
f 1368 1369 1380
f 1380 1369 1381
f 1369 1370 1381
f 1381 1370 1382
f 1370 1371 1382
f 1382 1371 1383
f 1371 1360 1383
f 1383 1360 1372
f 1372 1373 1384
f 1384 1373 1385
f 1373 1374 1385
f 1385 1374 1386
f 1374 1375 1386
f 1386 1375 1387
f 1375 1376 1387
f 1387 1376 1388
f 1376 1377 1388
f 1388 1377 1389
f 1377 1378 1389
f 1389 1378 1390
f 1378 1379 1390
f 1390 1379 1391
f 1379 1380 1391
f 1391 1380 1392
f 1380 1381 1392
f 1392 1381 1393
f 1381 1382 1393
f 1393 1382 1394
f 1382 1383 1394
f 1394 1383 1395
f 1383 1372 1395
f 1395 1372 1384
f 1384 1385 1396
f 1396 1385 1397
f 1385 1386 1397
f 1397 1386 1398
f 1386 1387 1398
f 1398 1387 1399
f 1387 1388 1399
f 1399 1388 1400
f 1388 1389 1400
f 1400 1389 1401
f 1389 1390 1401
f 1401 1390 1402
f 1390 1391 1402
f 1402 1391 1403
f 1391 1392 1403
f 1403 1392 1404
f 1392 1393 1404
f 1404 1393 1405
f 1393 1394 1405
f 1405 1394 1406
f 1394 1395 1406
f 1406 1395 1407
f 1395 1384 1407
f 1407 1384 1396
f 1396 1397 1408
f 1408 1397 1409
f 1397 1398 1409
f 1409 1398 1410
f 1398 1399 1410
f 1410 1399 1411
f 1399 1400 1411
f 1411 1400 1412
f 1400 1401 1412
f 1412 1401 1413
f 1401 1402 1413
f 1413 1402 1414
f 1402 1403 1414
f 1414 1403 1415
f 1403 1404 1415
f 1415 1404 1416
f 1404 1405 1416
f 1416 1405 1417
f 1405 1406 1417
f 1417 1406 1418
f 1406 1407 1418
f 1418 1407 1419
f 1407 1396 1419
f 1419 1396 1408
f 1408 1409 1420
f 1420 1409 1421
f 1409 1410 1421
f 1421 1410 1422
f 1410 1411 1422
f 1422 1411 1423
f 1411 1412 1423
f 1423 1412 1424
f 1412 1413 1424
f 1424 1413 1425
f 1413 1414 1425
f 1425 1414 1426
f 1414 1415 1426
f 1426 1415 1427
f 1415 1416 1427
f 1427 1416 1428
f 1416 1417 1428
f 1428 1417 1429
f 1417 1418 1429
f 1429 1418 1430
f 1418 1419 1430
f 1430 1419 1431
f 1419 1408 1431
f 1431 1408 1420
f 1420 1421 1432
f 1432 1421 1433
f 1421 1422 1433
f 1433 1422 1434
f 1422 1423 1434
f 1434 1423 1435
f 1423 1424 1435
f 1435 1424 1436
f 1424 1425 1436
f 1436 1425 1437
f 1425 1426 1437
f 1437 1426 1438
f 1426 1427 1438
f 1438 1427 1439
f 1427 1428 1439
f 1439 1428 1440
f 1428 1429 1440
f 1440 1429 1441
f 1429 1430 1441
f 1441 1430 1442
f 1430 1431 1442
f 1442 1431 1443
f 1431 1420 1443
f 1443 1420 1432
f 1432 1433 1444
f 1444 1433 1445
f 1433 1434 1445
f 1445 1434 1446
f 1434 1435 1446
f 1446 1435 1447
f 1435 1436 1447
f 1447 1436 1448
f 1436 1437 1448
f 1448 1437 1449
f 1437 1438 1449
f 1449 1438 1450
f 1438 1439 1450
f 1450 1439 1451
f 1439 1440 1451
f 1451 1440 1452
f 1440 1441 1452
f 1452 1441 1453
f 1441 1442 1453
f 1453 1442 1454
f 1442 1443 1454
f 1454 1443 1455
f 1443 1432 1455
f 1455 1432 1444
f 1444 1445 1456
f 1456 1445 1457
f 1445 1446 1457
f 1457 1446 1458
f 1446 1447 1458
f 1458 1447 1459
f 1447 1448 1459
f 1459 1448 1460
f 1448 1449 1460
f 1460 1449 1461
f 1449 1450 1461
f 1461 1450 1462
f 1450 1451 1462
f 1462 1451 1463
f 1451 1452 1463
f 1463 1452 1464
f 1452 1453 1464
f 1464 1453 1465
f 1453 1454 1465
f 1465 1454 1466
f 1454 1455 1466
f 1466 1455 1467
f 1455 1444 1467
f 1467 1444 1456
f 1456 1457 1468
f 1468 1457 1469
f 1457 1458 1469
f 1469 1458 1470
f 1458 1459 1470
f 1470 1459 1471
f 1459 1460 1471
f 1471 1460 1472
f 1460 1461 1472
f 1472 1461 1473
f 1461 1462 1473
f 1473 1462 1474
f 1462 1463 1474
f 1474 1463 1475
f 1463 1464 1475
f 1475 1464 1476
f 1464 1465 1476
f 1476 1465 1477
f 1465 1466 1477
f 1477 1466 1478
f 1466 1467 1478
f 1478 1467 1479
f 1467 1456 1479
f 1479 1456 1468
f 1468 1469 1480
f 1480 1469 1481
f 1469 1470 1481
f 1481 1470 1482
f 1470 1471 1482
f 1482 1471 1483
f 1471 1472 1483
f 1483 1472 1484
f 1472 1473 1484
f 1484 1473 1485
f 1473 1474 1485
f 1485 1474 1486
f 1474 1475 1486
f 1486 1475 1487
f 1475 1476 1487
f 1487 1476 1488
f 1476 1477 1488
f 1488 1477 1489
f 1477 1478 1489
f 1489 1478 1490
f 1478 1479 1490
f 1490 1479 1491
f 1479 1468 1491
f 1491 1468 1480
f 1480 1481 1492
f 1492 1481 1493
f 1481 1482 1493
f 1493 1482 1494
f 1482 1483 1494
f 1494 1483 1495
f 1483 1484 1495
f 1495 1484 1496
f 1484 1485 1496
f 1496 1485 1497
f 1485 1486 1497
f 1497 1486 1498
f 1486 1487 1498
f 1498 1487 1499
f 1487 1488 1499
f 1499 1488 1500
f 1488 1489 1500
f 1500 1489 1501
f 1489 1490 1501
f 1501 1490 1502
f 1490 1491 1502
f 1502 1491 1503
f 1491 1480 1503
f 1503 1480 1492
f 1492 1493 1504
f 1504 1493 1505
f 1493 1494 1505
f 1505 1494 1506
f 1494 1495 1506
f 1506 1495 1507
f 1495 1496 1507
f 1507 1496 1508
f 1496 1497 1508
f 1508 1497 1509
f 1497 1498 1509
f 1509 1498 1510
f 1498 1499 1510
f 1510 1499 1511
f 1499 1500 1511
f 1511 1500 1512
f 1500 1501 1512
f 1512 1501 1513
f 1501 1502 1513
f 1513 1502 1514
f 1502 1503 1514
f 1514 1503 1515
f 1503 1492 1515
f 1515 1492 1504
f 1504 1505 1516
f 1516 1505 1517
f 1505 1506 1517
f 1517 1506 1518
f 1506 1507 1518
f 1518 1507 1519
f 1507 1508 1519
f 1519 1508 1520
f 1508 1509 1520
f 1520 1509 1521
f 1509 1510 1521
f 1521 1510 1522
f 1510 1511 1522
f 1522 1511 1523
f 1511 1512 1523
f 1523 1512 1524
f 1512 1513 1524
f 1524 1513 1525
f 1513 1514 1525
f 1525 1514 1526
f 1514 1515 1526
f 1526 1515 1527
f 1515 1504 1527
f 1527 1504 1516
f 1516 1517 1528
f 1528 1517 1529
f 1517 1518 1529
f 1529 1518 1530
f 1518 1519 1530
f 1530 1519 1531
f 1519 1520 1531
f 1531 1520 1532
f 1520 1521 1532
f 1532 1521 1533
f 1521 1522 1533
f 1533 1522 1534
f 1522 1523 1534
f 1534 1523 1535
f 1523 1524 1535
f 1535 1524 1536
f 1524 1525 1536
f 1536 1525 1537
f 1525 1526 1537
f 1537 1526 1538
f 1526 1527 1538
f 1538 1527 1539
f 1527 1516 1539
f 1539 1516 1528
f 1528 1529 1540
f 1540 1529 1541
f 1529 1530 1541
f 1541 1530 1542
f 1530 1531 1542
f 1542 1531 1543
f 1531 1532 1543
f 1543 1532 1544
f 1532 1533 1544
f 1544 1533 1545
f 1533 1534 1545
f 1545 1534 1546
f 1534 1535 1546
f 1546 1535 1547
f 1535 1536 1547
f 1547 1536 1548
f 1536 1537 1548
f 1548 1537 1549
f 1537 1538 1549
f 1549 1538 1550
f 1538 1539 1550
f 1550 1539 1551
f 1539 1528 1551
f 1551 1528 1540
f 1540 1541 1552
f 1552 1541 1553
f 1541 1542 1553
f 1553 1542 1554
f 1542 1543 1554
f 1554 1543 1555
f 1543 1544 1555
f 1555 1544 1556
f 1544 1545 1556
f 1556 1545 1557
f 1545 1546 1557
f 1557 1546 1558
f 1546 1547 1558
f 1558 1547 1559
f 1547 1548 1559
f 1559 1548 1560
f 1548 1549 1560
f 1560 1549 1561
f 1549 1550 1561
f 1561 1550 1562
f 1550 1551 1562
f 1562 1551 1563
f 1551 1540 1563
f 1563 1540 1552
f 1552 1553 1564
f 1564 1553 1565
f 1553 1554 1565
f 1565 1554 1566
f 1554 1555 1566
f 1566 1555 1567
f 1555 1556 1567
f 1567 1556 1568
f 1556 1557 1568
f 1568 1557 1569
f 1557 1558 1569
f 1569 1558 1570
f 1558 1559 1570
f 1570 1559 1571
f 1559 1560 1571
f 1571 1560 1572
f 1560 1561 1572
f 1572 1561 1573
f 1561 1562 1573
f 1573 1562 1574
f 1562 1563 1574
f 1574 1563 1575
f 1563 1552 1575
f 1575 1552 1564
f 1564 1565 1576
f 1576 1565 1577
f 1565 1566 1577
f 1577 1566 1578
f 1566 1567 1578
f 1578 1567 1579
f 1567 1568 1579
f 1579 1568 1580
f 1568 1569 1580
f 1580 1569 1581
f 1569 1570 1581
f 1581 1570 1582
f 1570 1571 1582
f 1582 1571 1583
f 1571 1572 1583
f 1583 1572 1584
f 1572 1573 1584
f 1584 1573 1585
f 1573 1574 1585
f 1585 1574 1586
f 1574 1575 1586
f 1586 1575 1587
f 1575 1564 1587
f 1587 1564 1576
f 1576 1577 1588
f 1588 1577 1589
f 1577 1578 1589
f 1589 1578 1590
f 1578 1579 1590
f 1590 1579 1591
f 1579 1580 1591
f 1591 1580 1592
f 1580 1581 1592
f 1592 1581 1593
f 1581 1582 1593
f 1593 1582 1594
f 1582 1583 1594
f 1594 1583 1595
f 1583 1584 1595
f 1595 1584 1596
f 1584 1585 1596
f 1596 1585 1597
f 1585 1586 1597
f 1597 1586 1598
f 1586 1587 1598
f 1598 1587 1599
f 1587 1576 1599
f 1599 1576 1588
f 1588 1589 1600
f 1600 1589 1601
f 1589 1590 1601
f 1601 1590 1602
f 1590 1591 1602
f 1602 1591 1603
f 1591 1592 1603
f 1603 1592 1604
f 1592 1593 1604
f 1604 1593 1605
f 1593 1594 1605
f 1605 1594 1606
f 1594 1595 1606
f 1606 1595 1607
f 1595 1596 1607
f 1607 1596 1608
f 1596 1597 1608
f 1608 1597 1609
f 1597 1598 1609
f 1609 1598 1610
f 1598 1599 1610
f 1610 1599 1611
f 1599 1588 1611
f 1611 1588 1600
f 1600 1601 1612
f 1612 1601 1613
f 1601 1602 1613
f 1613 1602 1614
f 1602 1603 1614
f 1614 1603 1615
f 1603 1604 1615
f 1615 1604 1616
f 1604 1605 1616
f 1616 1605 1617
f 1605 1606 1617
f 1617 1606 1618
f 1606 1607 1618
f 1618 1607 1619
f 1607 1608 1619
f 1619 1608 1620
f 1608 1609 1620
f 1620 1609 1621
f 1609 1610 1621
f 1621 1610 1622
f 1610 1611 1622
f 1622 1611 1623
f 1611 1600 1623
f 1623 1600 1612
f 1612 1613 1624
f 1624 1613 1625
f 1613 1614 1625
f 1625 1614 1626
f 1614 1615 1626
f 1626 1615 1627
f 1615 1616 1627
f 1627 1616 1628
f 1616 1617 1628
f 1628 1617 1629
f 1617 1618 1629
f 1629 1618 1630
f 1618 1619 1630
f 1630 1619 1631
f 1619 1620 1631
f 1631 1620 1632
f 1620 1621 1632
f 1632 1621 1633
f 1621 1622 1633
f 1633 1622 1634
f 1622 1623 1634
f 1634 1623 1635
f 1623 1612 1635
f 1635 1612 1624
f 1624 1625 1636
f 1636 1625 1637
f 1625 1626 1637
f 1637 1626 1638
f 1626 1627 1638
f 1638 1627 1639
f 1627 1628 1639
f 1639 1628 1640
f 1628 1629 1640
f 1640 1629 1641
f 1629 1630 1641
f 1641 1630 1642
f 1630 1631 1642
f 1642 1631 1643
f 1631 1632 1643
f 1643 1632 1644
f 1632 1633 1644
f 1644 1633 1645
f 1633 1634 1645
f 1645 1634 1646
f 1634 1635 1646
f 1646 1635 1647
f 1635 1624 1647
f 1647 1624 1636
f 1636 1637 1648
f 1648 1637 1649
f 1637 1638 1649
f 1649 1638 1650
f 1638 1639 1650
f 1650 1639 1651
f 1639 1640 1651
f 1651 1640 1652
f 1640 1641 1652
f 1652 1641 1653
f 1641 1642 1653
f 1653 1642 1654
f 1642 1643 1654
f 1654 1643 1655
f 1643 1644 1655
f 1655 1644 1656
f 1644 1645 1656
f 1656 1645 1657
f 1645 1646 1657
f 1657 1646 1658
f 1646 1647 1658
f 1658 1647 1659
f 1647 1636 1659
f 1659 1636 1648
f 1648 1649 1660
f 1660 1649 1661
f 1649 1650 1661
f 1661 1650 1662
f 1650 1651 1662
f 1662 1651 1663
f 1651 1652 1663
f 1663 1652 1664
f 1652 1653 1664
f 1664 1653 1665
f 1653 1654 1665
f 1665 1654 1666
f 1654 1655 1666
f 1666 1655 1667
f 1655 1656 1667
f 1667 1656 1668
f 1656 1657 1668
f 1668 1657 1669
f 1657 1658 1669
f 1669 1658 1670
f 1658 1659 1670
f 1670 1659 1671
f 1659 1648 1671
f 1671 1648 1660
f 1660 1661 1672
f 1672 1661 1673
f 1661 1662 1673
f 1673 1662 1674
f 1662 1663 1674
f 1674 1663 1675
f 1663 1664 1675
f 1675 1664 1676
f 1664 1665 1676
f 1676 1665 1677
f 1665 1666 1677
f 1677 1666 1678
f 1666 1667 1678
f 1678 1667 1679
f 1667 1668 1679
f 1679 1668 1680
f 1668 1669 1680
f 1680 1669 1681
f 1669 1670 1681
f 1681 1670 1682
f 1670 1671 1682
f 1682 1671 1683
f 1671 1660 1683
f 1683 1660 1672
f 1672 1673 1684
f 1684 1673 1685
f 1673 1674 1685
f 1685 1674 1686
f 1674 1675 1686
f 1686 1675 1687
f 1675 1676 1687
f 1687 1676 1688
f 1676 1677 1688
f 1688 1677 1689
f 1677 1678 1689
f 1689 1678 1690
f 1678 1679 1690
f 1690 1679 1691
f 1679 1680 1691
f 1691 1680 1692
f 1680 1681 1692
f 1692 1681 1693
f 1681 1682 1693
f 1693 1682 1694
f 1682 1683 1694
f 1694 1683 1695
f 1683 1672 1695
f 1695 1672 1684
f 1684 1685 1696
f 1696 1685 1697
f 1685 1686 1697
f 1697 1686 1698
f 1686 1687 1698
f 1698 1687 1699
f 1687 1688 1699
f 1699 1688 1700
f 1688 1689 1700
f 1700 1689 1701
f 1689 1690 1701
f 1701 1690 1702
f 1690 1691 1702
f 1702 1691 1703
f 1691 1692 1703
f 1703 1692 1704
f 1692 1693 1704
f 1704 1693 1705
f 1693 1694 1705
f 1705 1694 1706
f 1694 1695 1706
f 1706 1695 1707
f 1695 1684 1707
f 1707 1684 1696
f 1696 1697 1708
f 1708 1697 1709
f 1697 1698 1709
f 1709 1698 1710
f 1698 1699 1710
f 1710 1699 1711
f 1699 1700 1711
f 1711 1700 1712
f 1700 1701 1712
f 1712 1701 1713
f 1701 1702 1713
f 1713 1702 1714
f 1702 1703 1714
f 1714 1703 1715
f 1703 1704 1715
f 1715 1704 1716
f 1704 1705 1716
f 1716 1705 1717
f 1705 1706 1717
f 1717 1706 1718
f 1706 1707 1718
f 1718 1707 1719
f 1707 1696 1719
f 1719 1696 1708
f 1708 1709 1720
f 1720 1709 1721
f 1709 1710 1721
f 1721 1710 1722
f 1710 1711 1722
f 1722 1711 1723
f 1711 1712 1723
f 1723 1712 1724
f 1712 1713 1724
f 1724 1713 1725
f 1713 1714 1725
f 1725 1714 1726
f 1714 1715 1726
f 1726 1715 1727
f 1715 1716 1727
f 1727 1716 1728
f 1716 1717 1728
f 1728 1717 1729
f 1717 1718 1729
f 1729 1718 1730
f 1718 1719 1730
f 1730 1719 1731
f 1719 1708 1731
f 1731 1708 1720
f 1720 1721 1732
f 1732 1721 1733
f 1721 1722 1733
f 1733 1722 1734
f 1722 1723 1734
f 1734 1723 1735
f 1723 1724 1735
f 1735 1724 1736
f 1724 1725 1736
f 1736 1725 1737
f 1725 1726 1737
f 1737 1726 1738
f 1726 1727 1738
f 1738 1727 1739
f 1727 1728 1739
f 1739 1728 1740
f 1728 1729 1740
f 1740 1729 1741
f 1729 1730 1741
f 1741 1730 1742
f 1730 1731 1742
f 1742 1731 1743
f 1731 1720 1743
f 1743 1720 1732
f 1732 1733 1744
f 1744 1733 1745
f 1733 1734 1745
f 1745 1734 1746
f 1734 1735 1746
f 1746 1735 1747
f 1735 1736 1747
f 1747 1736 1748
f 1736 1737 1748
f 1748 1737 1749
f 1737 1738 1749
f 1749 1738 1750
f 1738 1739 1750
f 1750 1739 1751
f 1739 1740 1751
f 1751 1740 1752
f 1740 1741 1752
f 1752 1741 1753
f 1741 1742 1753
f 1753 1742 1754
f 1742 1743 1754
f 1754 1743 1755
f 1743 1732 1755
f 1755 1732 1744
f 1744 1745 1756
f 1756 1745 1757
f 1745 1746 1757
f 1757 1746 1758
f 1746 1747 1758
f 1758 1747 1759
f 1747 1748 1759
f 1759 1748 1760
f 1748 1749 1760
f 1760 1749 1761
f 1749 1750 1761
f 1761 1750 1762
f 1750 1751 1762
f 1762 1751 1763
f 1751 1752 1763
f 1763 1752 1764
f 1752 1753 1764
f 1764 1753 1765
f 1753 1754 1765
f 1765 1754 1766
f 1754 1755 1766
f 1766 1755 1767
f 1755 1744 1767
f 1767 1744 1756
f 1756 1757 1768
f 1768 1757 1769
f 1757 1758 1769
f 1769 1758 1770
f 1758 1759 1770
f 1770 1759 1771
f 1759 1760 1771
f 1771 1760 1772
f 1760 1761 1772
f 1772 1761 1773
f 1761 1762 1773
f 1773 1762 1774
f 1762 1763 1774
f 1774 1763 1775
f 1763 1764 1775
f 1775 1764 1776
f 1764 1765 1776
f 1776 1765 1777
f 1765 1766 1777
f 1777 1766 1778
f 1766 1767 1778
f 1778 1767 1779
f 1767 1756 1779
f 1779 1756 1768
f 1768 1769 1780
f 1780 1769 1781
f 1769 1770 1781
f 1781 1770 1782
f 1770 1771 1782
f 1782 1771 1783
f 1771 1772 1783
f 1783 1772 1784
f 1772 1773 1784
f 1784 1773 1785
f 1773 1774 1785
f 1785 1774 1786
f 1774 1775 1786
f 1786 1775 1787
f 1775 1776 1787
f 1787 1776 1788
f 1776 1777 1788
f 1788 1777 1789
f 1777 1778 1789
f 1789 1778 1790
f 1778 1779 1790
f 1790 1779 1791
f 1779 1768 1791
f 1791 1768 1780
f 1780 1781 1792
f 1792 1781 1793
f 1781 1782 1793
f 1793 1782 1794
f 1782 1783 1794
f 1794 1783 1795
f 1783 1784 1795
f 1795 1784 1796
f 1784 1785 1796
f 1796 1785 1797
f 1785 1786 1797
f 1797 1786 1798
f 1786 1787 1798
f 1798 1787 1799
f 1787 1788 1799
f 1799 1788 1800
f 1788 1789 1800
f 1800 1789 1801
f 1789 1790 1801
f 1801 1790 1802
f 1790 1791 1802
f 1802 1791 1803
f 1791 1780 1803
f 1803 1780 1792
f 1792 1793 1804
f 1804 1793 1805
f 1793 1794 1805
f 1805 1794 1806
f 1794 1795 1806
f 1806 1795 1807
f 1795 1796 1807
f 1807 1796 1808
f 1796 1797 1808
f 1808 1797 1809
f 1797 1798 1809
f 1809 1798 1810
f 1798 1799 1810
f 1810 1799 1811
f 1799 1800 1811
f 1811 1800 1812
f 1800 1801 1812
f 1812 1801 1813
f 1801 1802 1813
f 1813 1802 1814
f 1802 1803 1814
f 1814 1803 1815
f 1803 1792 1815
f 1815 1792 1804
f 1804 1805 1816
f 1816 1805 1817
f 1805 1806 1817
f 1817 1806 1818
f 1806 1807 1818
f 1818 1807 1819
f 1807 1808 1819
f 1819 1808 1820
f 1808 1809 1820
f 1820 1809 1821
f 1809 1810 1821
f 1821 1810 1822
f 1810 1811 1822
f 1822 1811 1823
f 1811 1812 1823
f 1823 1812 1824
f 1812 1813 1824
f 1824 1813 1825
f 1813 1814 1825
f 1825 1814 1826
f 1814 1815 1826
f 1826 1815 1827
f 1815 1804 1827
f 1827 1804 1816
f 1816 1817 1828
f 1828 1817 1829
f 1817 1818 1829
f 1829 1818 1830
f 1818 1819 1830
f 1830 1819 1831
f 1819 1820 1831
f 1831 1820 1832
f 1820 1821 1832
f 1832 1821 1833
f 1821 1822 1833
f 1833 1822 1834
f 1822 1823 1834
f 1834 1823 1835
f 1823 1824 1835
f 1835 1824 1836
f 1824 1825 1836
f 1836 1825 1837
f 1825 1826 1837
f 1837 1826 1838
f 1826 1827 1838
f 1838 1827 1839
f 1827 1816 1839
f 1839 1816 1828
f 1828 1829 1840
f 1840 1829 1841
f 1829 1830 1841
f 1841 1830 1842
f 1830 1831 1842
f 1842 1831 1843
f 1831 1832 1843
f 1843 1832 1844
f 1832 1833 1844
f 1844 1833 1845
f 1833 1834 1845
f 1845 1834 1846
f 1834 1835 1846
f 1846 1835 1847
f 1835 1836 1847
f 1847 1836 1848
f 1836 1837 1848
f 1848 1837 1849
f 1837 1838 1849
f 1849 1838 1850
f 1838 1839 1850
f 1850 1839 1851
f 1839 1828 1851
f 1851 1828 1840
f 1840 1841 1852
f 1852 1841 1853
f 1841 1842 1853
f 1853 1842 1854
f 1842 1843 1854
f 1854 1843 1855
f 1843 1844 1855
f 1855 1844 1856
f 1844 1845 1856
f 1856 1845 1857
f 1845 1846 1857
f 1857 1846 1858
f 1846 1847 1858
f 1858 1847 1859
f 1847 1848 1859
f 1859 1848 1860
f 1848 1849 1860
f 1860 1849 1861
f 1849 1850 1861
f 1861 1850 1862
f 1850 1851 1862
f 1862 1851 1863
f 1851 1840 1863
f 1863 1840 1852
f 1852 1853 1864
f 1864 1853 1865
f 1853 1854 1865
f 1865 1854 1866
f 1854 1855 1866
f 1866 1855 1867
f 1855 1856 1867
f 1867 1856 1868
f 1856 1857 1868
f 1868 1857 1869
f 1857 1858 1869
f 1869 1858 1870
f 1858 1859 1870
f 1870 1859 1871
f 1859 1860 1871
f 1871 1860 1872
f 1860 1861 1872
f 1872 1861 1873
f 1861 1862 1873
f 1873 1862 1874
f 1862 1863 1874
f 1874 1863 1875
f 1863 1852 1875
f 1875 1852 1864
f 1864 1865 1876
f 1876 1865 1877
f 1865 1866 1877
f 1877 1866 1878
f 1866 1867 1878
f 1878 1867 1879
f 1867 1868 1879
f 1879 1868 1880
f 1868 1869 1880
f 1880 1869 1881
f 1869 1870 1881
f 1881 1870 1882
f 1870 1871 1882
f 1882 1871 1883
f 1871 1872 1883
f 1883 1872 1884
f 1872 1873 1884
f 1884 1873 1885
f 1873 1874 1885
f 1885 1874 1886
f 1874 1875 1886
f 1886 1875 1887
f 1875 1864 1887
f 1887 1864 1876
f 1876 1877 1888
f 1888 1877 1889
f 1877 1878 1889
f 1889 1878 1890
f 1878 1879 1890
f 1890 1879 1891
f 1879 1880 1891
f 1891 1880 1892
f 1880 1881 1892
f 1892 1881 1893
f 1881 1882 1893
f 1893 1882 1894
f 1882 1883 1894
f 1894 1883 1895
f 1883 1884 1895
f 1895 1884 1896
f 1884 1885 1896
f 1896 1885 1897
f 1885 1886 1897
f 1897 1886 1898
f 1886 1887 1898
f 1898 1887 1899
f 1887 1876 1899
f 1899 1876 1888
f 1888 1889 1900
f 1900 1889 1901
f 1889 1890 1901
f 1901 1890 1902
f 1890 1891 1902
f 1902 1891 1903
f 1891 1892 1903
f 1903 1892 1904
f 1892 1893 1904
f 1904 1893 1905
f 1893 1894 1905
f 1905 1894 1906
f 1894 1895 1906
f 1906 1895 1907
f 1895 1896 1907
f 1907 1896 1908
f 1896 1897 1908
f 1908 1897 1909
f 1897 1898 1909
f 1909 1898 1910
f 1898 1899 1910
f 1910 1899 1911
f 1899 1888 1911
f 1911 1888 1900
f 1900 1901 1912
f 1912 1901 1913
f 1901 1902 1913
f 1913 1902 1914
f 1902 1903 1914
f 1914 1903 1915
f 1903 1904 1915
f 1915 1904 1916
f 1904 1905 1916
f 1916 1905 1917
f 1905 1906 1917
f 1917 1906 1918
f 1906 1907 1918
f 1918 1907 1919
f 1907 1908 1919
f 1919 1908 1920
f 1908 1909 1920
f 1920 1909 1921
f 1909 1910 1921
f 1921 1910 1922
f 1910 1911 1922
f 1922 1911 1923
f 1911 1900 1923
f 1923 1900 1912
f 1912 1913 1924
f 1924 1913 1925
f 1913 1914 1925
f 1925 1914 1926
f 1914 1915 1926
f 1926 1915 1927
f 1915 1916 1927
f 1927 1916 1928
f 1916 1917 1928
f 1928 1917 1929
f 1917 1918 1929
f 1929 1918 1930
f 1918 1919 1930
f 1930 1919 1931
f 1919 1920 1931
f 1931 1920 1932
f 1920 1921 1932
f 1932 1921 1933
f 1921 1922 1933
f 1933 1922 1934
f 1922 1923 1934
f 1934 1923 1935
f 1923 1912 1935
f 1935 1912 1924
f 1924 1925 1936
f 1936 1925 1937
f 1925 1926 1937
f 1937 1926 1938
f 1926 1927 1938
f 1938 1927 1939
f 1927 1928 1939
f 1939 1928 1940
f 1928 1929 1940
f 1940 1929 1941
f 1929 1930 1941
f 1941 1930 1942
f 1930 1931 1942
f 1942 1931 1943
f 1931 1932 1943
f 1943 1932 1944
f 1932 1933 1944
f 1944 1933 1945
f 1933 1934 1945
f 1945 1934 1946
f 1934 1935 1946
f 1946 1935 1947
f 1935 1924 1947
f 1947 1924 1936
f 1936 1937 1948
f 1948 1937 1949
f 1937 1938 1949
f 1949 1938 1950
f 1938 1939 1950
f 1950 1939 1951
f 1939 1940 1951
f 1951 1940 1952
f 1940 1941 1952
f 1952 1941 1953
f 1941 1942 1953
f 1953 1942 1954
f 1942 1943 1954
f 1954 1943 1955
f 1943 1944 1955
f 1955 1944 1956
f 1944 1945 1956
f 1956 1945 1957
f 1945 1946 1957
f 1957 1946 1958
f 1946 1947 1958
f 1958 1947 1959
f 1947 1936 1959
f 1959 1936 1948
f 1948 1949 1960
f 1960 1949 1961
f 1949 1950 1961
f 1961 1950 1962
f 1950 1951 1962
f 1962 1951 1963
f 1951 1952 1963
f 1963 1952 1964
f 1952 1953 1964
f 1964 1953 1965
f 1953 1954 1965
f 1965 1954 1966
f 1954 1955 1966
f 1966 1955 1967
f 1955 1956 1967
f 1967 1956 1968
f 1956 1957 1968
f 1968 1957 1969
f 1957 1958 1969
f 1969 1958 1970
f 1958 1959 1970
f 1970 1959 1971
f 1959 1948 1971
f 1971 1948 1960
f 1960 1961 1972
f 1972 1961 1973
f 1961 1962 1973
f 1973 1962 1974
f 1962 1963 1974
f 1974 1963 1975
f 1963 1964 1975
f 1975 1964 1976
f 1964 1965 1976
f 1976 1965 1977
f 1965 1966 1977
f 1977 1966 1978
f 1966 1967 1978
f 1978 1967 1979
f 1967 1968 1979
f 1979 1968 1980
f 1968 1969 1980
f 1980 1969 1981
f 1969 1970 1981
f 1981 1970 1982
f 1970 1971 1982
f 1982 1971 1983
f 1971 1960 1983
f 1983 1960 1972
f 1972 1973 1984
f 1984 1973 1985
f 1973 1974 1985
f 1985 1974 1986
f 1974 1975 1986
f 1986 1975 1987
f 1975 1976 1987
f 1987 1976 1988
f 1976 1977 1988
f 1988 1977 1989
f 1977 1978 1989
f 1989 1978 1990
f 1978 1979 1990
f 1990 1979 1991
f 1979 1980 1991
f 1991 1980 1992
f 1980 1981 1992
f 1992 1981 1993
f 1981 1982 1993
f 1993 1982 1994
f 1982 1983 1994
f 1994 1983 1995
f 1983 1972 1995
f 1995 1972 1984
f 1984 1985 1996
f 1996 1985 1997
f 1985 1986 1997
f 1997 1986 1998
f 1986 1987 1998
f 1998 1987 1999
f 1987 1988 1999
f 1999 1988 2000
f 1988 1989 2000
f 2000 1989 2001
f 1989 1990 2001
f 2001 1990 2002
f 1990 1991 2002
f 2002 1991 2003
f 1991 1992 2003
f 2003 1992 2004
f 1992 1993 2004
f 2004 1993 2005
f 1993 1994 2005
f 2005 1994 2006
f 1994 1995 2006
f 2006 1995 2007
f 1995 1984 2007
f 2007 1984 1996
f 1996 1997 2008
f 2008 1997 2009
f 1997 1998 2009
f 2009 1998 2010
f 1998 1999 2010
f 2010 1999 2011
f 1999 2000 2011
f 2011 2000 2012
f 2000 2001 2012
f 2012 2001 2013
f 2001 2002 2013
f 2013 2002 2014
f 2002 2003 2014
f 2014 2003 2015
f 2003 2004 2015
f 2015 2004 2016
f 2004 2005 2016
f 2016 2005 2017
f 2005 2006 2017
f 2017 2006 2018
f 2006 2007 2018
f 2018 2007 2019
f 2007 1996 2019
f 2019 1996 2008
f 2008 2009 2020
f 2020 2009 2021
f 2009 2010 2021
f 2021 2010 2022
f 2010 2011 2022
f 2022 2011 2023
f 2011 2012 2023
f 2023 2012 2024
f 2012 2013 2024
f 2024 2013 2025
f 2013 2014 2025
f 2025 2014 2026
f 2014 2015 2026
f 2026 2015 2027
f 2015 2016 2027
f 2027 2016 2028
f 2016 2017 2028
f 2028 2017 2029
f 2017 2018 2029
f 2029 2018 2030
f 2018 2019 2030
f 2030 2019 2031
f 2019 2008 2031
f 2031 2008 2020
f 2020 2021 2032
f 2032 2021 2033
f 2021 2022 2033
f 2033 2022 2034
f 2022 2023 2034
f 2034 2023 2035
f 2023 2024 2035
f 2035 2024 2036
f 2024 2025 2036
f 2036 2025 2037
f 2025 2026 2037
f 2037 2026 2038
f 2026 2027 2038
f 2038 2027 2039
f 2027 2028 2039
f 2039 2028 2040
f 2028 2029 2040
f 2040 2029 2041
f 2029 2030 2041
f 2041 2030 2042
f 2030 2031 2042
f 2042 2031 2043
f 2031 2020 2043
f 2043 2020 2032
f 2032 2033 2044
f 2044 2033 2045
f 2033 2034 2045
f 2045 2034 2046
f 2034 2035 2046
f 2046 2035 2047
f 2035 2036 2047
f 2047 2036 2048
f 2036 2037 2048
f 2048 2037 2049
f 2037 2038 2049
f 2049 2038 2050
f 2038 2039 2050
f 2050 2039 2051
f 2039 2040 2051
f 2051 2040 2052
f 2040 2041 2052
f 2052 2041 2053
f 2041 2042 2053
f 2053 2042 2054
f 2042 2043 2054
f 2054 2043 2055
f 2043 2032 2055
f 2055 2032 2044
f 2044 2045 2056
f 2056 2045 2057
f 2045 2046 2057
f 2057 2046 2058
f 2046 2047 2058
f 2058 2047 2059
f 2047 2048 2059
f 2059 2048 2060
f 2048 2049 2060
f 2060 2049 2061
f 2049 2050 2061
f 2061 2050 2062
f 2050 2051 2062
f 2062 2051 2063
f 2051 2052 2063
f 2063 2052 2064
f 2052 2053 2064
f 2064 2053 2065
f 2053 2054 2065
f 2065 2054 2066
f 2054 2055 2066
f 2066 2055 2067
f 2055 2044 2067
f 2067 2044 2056
f 2056 2057 2068
f 2068 2057 2069
f 2057 2058 2069
f 2069 2058 2070
f 2058 2059 2070
f 2070 2059 2071
f 2059 2060 2071
f 2071 2060 2072
f 2060 2061 2072
f 2072 2061 2073
f 2061 2062 2073
f 2073 2062 2074
f 2062 2063 2074
f 2074 2063 2075
f 2063 2064 2075
f 2075 2064 2076
f 2064 2065 2076
f 2076 2065 2077
f 2065 2066 2077
f 2077 2066 2078
f 2066 2067 2078
f 2078 2067 2079
f 2067 2056 2079
f 2079 2056 2068
f 2068 2069 2080
f 2080 2069 2081
f 2069 2070 2081
f 2081 2070 2082
f 2070 2071 2082
f 2082 2071 2083
f 2071 2072 2083
f 2083 2072 2084
f 2072 2073 2084
f 2084 2073 2085
f 2073 2074 2085
f 2085 2074 2086
f 2074 2075 2086
f 2086 2075 2087
f 2075 2076 2087
f 2087 2076 2088
f 2076 2077 2088
f 2088 2077 2089
f 2077 2078 2089
f 2089 2078 2090
f 2078 2079 2090
f 2090 2079 2091
f 2079 2068 2091
f 2091 2068 2080
f 2080 2081 2092
f 2092 2081 2093
f 2081 2082 2093
f 2093 2082 2094
f 2082 2083 2094
f 2094 2083 2095
f 2083 2084 2095
f 2095 2084 2096
f 2084 2085 2096
f 2096 2085 2097
f 2085 2086 2097
f 2097 2086 2098
f 2086 2087 2098
f 2098 2087 2099
f 2087 2088 2099
f 2099 2088 2100
f 2088 2089 2100
f 2100 2089 2101
f 2089 2090 2101
f 2101 2090 2102
f 2090 2091 2102
f 2102 2091 2103
f 2091 2080 2103
f 2103 2080 2092
f 2092 2093 2104
f 2104 2093 2105
f 2093 2094 2105
f 2105 2094 2106
f 2094 2095 2106
f 2106 2095 2107
f 2095 2096 2107
f 2107 2096 2108
f 2096 2097 2108
f 2108 2097 2109
f 2097 2098 2109
f 2109 2098 2110
f 2098 2099 2110
f 2110 2099 2111
f 2099 2100 2111
f 2111 2100 2112
f 2100 2101 2112
f 2112 2101 2113
f 2101 2102 2113
f 2113 2102 2114
f 2102 2103 2114
f 2114 2103 2115
f 2103 2092 2115
f 2115 2092 2104
f 2104 2105 2116
f 2116 2105 2117
f 2105 2106 2117
f 2117 2106 2118
f 2106 2107 2118
f 2118 2107 2119
f 2107 2108 2119
f 2119 2108 2120
f 2108 2109 2120
f 2120 2109 2121
f 2109 2110 2121
f 2121 2110 2122
f 2110 2111 2122
f 2122 2111 2123
f 2111 2112 2123
f 2123 2112 2124
f 2112 2113 2124
f 2124 2113 2125
f 2113 2114 2125
f 2125 2114 2126
f 2114 2115 2126
f 2126 2115 2127
f 2115 2104 2127
f 2127 2104 2116
f 2116 2117 2128
f 2128 2117 2129
f 2117 2118 2129
f 2129 2118 2130
f 2118 2119 2130
f 2130 2119 2131
f 2119 2120 2131
f 2131 2120 2132
f 2120 2121 2132
f 2132 2121 2133
f 2121 2122 2133
f 2133 2122 2134
f 2122 2123 2134
f 2134 2123 2135
f 2123 2124 2135
f 2135 2124 2136
f 2124 2125 2136
f 2136 2125 2137
f 2125 2126 2137
f 2137 2126 2138
f 2126 2127 2138
f 2138 2127 2139
f 2127 2116 2139
f 2139 2116 2128
f 2128 2129 2140
f 2140 2129 2141
f 2129 2130 2141
f 2141 2130 2142
f 2130 2131 2142
f 2142 2131 2143
f 2131 2132 2143
f 2143 2132 2144
f 2132 2133 2144
f 2144 2133 2145
f 2133 2134 2145
f 2145 2134 2146
f 2134 2135 2146
f 2146 2135 2147
f 2135 2136 2147
f 2147 2136 2148
f 2136 2137 2148
f 2148 2137 2149
f 2137 2138 2149
f 2149 2138 2150
f 2138 2139 2150
f 2150 2139 2151
f 2139 2128 2151
f 2151 2128 2140
f 2140 2141 2152
f 2152 2141 2153
f 2141 2142 2153
f 2153 2142 2154
f 2142 2143 2154
f 2154 2143 2155
f 2143 2144 2155
f 2155 2144 2156
f 2144 2145 2156
f 2156 2145 2157
f 2145 2146 2157
f 2157 2146 2158
f 2146 2147 2158
f 2158 2147 2159
f 2147 2148 2159
f 2159 2148 2160
f 2148 2149 2160
f 2160 2149 2161
f 2149 2150 2161
f 2161 2150 2162
f 2150 2151 2162
f 2162 2151 2163
f 2151 2140 2163
f 2163 2140 2152
f 2152 2153 2164
f 2164 2153 2165
f 2153 2154 2165
f 2165 2154 2166
f 2154 2155 2166
f 2166 2155 2167
f 2155 2156 2167
f 2167 2156 2168
f 2156 2157 2168
f 2168 2157 2169
f 2157 2158 2169
f 2169 2158 2170
f 2158 2159 2170
f 2170 2159 2171
f 2159 2160 2171
f 2171 2160 2172
f 2160 2161 2172
f 2172 2161 2173
f 2161 2162 2173
f 2173 2162 2174
f 2162 2163 2174
f 2174 2163 2175
f 2163 2152 2175
f 2175 2152 2164
f 2164 2165 2176
f 2176 2165 2177
f 2165 2166 2177
f 2177 2166 2178
f 2166 2167 2178
f 2178 2167 2179
f 2167 2168 2179
f 2179 2168 2180
f 2168 2169 2180
f 2180 2169 2181
f 2169 2170 2181
f 2181 2170 2182
f 2170 2171 2182
f 2182 2171 2183
f 2171 2172 2183
f 2183 2172 2184
f 2172 2173 2184
f 2184 2173 2185
f 2173 2174 2185
f 2185 2174 2186
f 2174 2175 2186
f 2186 2175 2187
f 2175 2164 2187
f 2187 2164 2176
f 2176 2177 2188
f 2188 2177 2189
f 2177 2178 2189
f 2189 2178 2190
f 2178 2179 2190
f 2190 2179 2191
f 2179 2180 2191
f 2191 2180 2192
f 2180 2181 2192
f 2192 2181 2193
f 2181 2182 2193
f 2193 2182 2194
f 2182 2183 2194
f 2194 2183 2195
f 2183 2184 2195
f 2195 2184 2196
f 2184 2185 2196
f 2196 2185 2197
f 2185 2186 2197
f 2197 2186 2198
f 2186 2187 2198
f 2198 2187 2199
f 2187 2176 2199
f 2199 2176 2188
f 2188 2189 2200
f 2200 2189 2201
f 2189 2190 2201
f 2201 2190 2202
f 2190 2191 2202
f 2202 2191 2203
f 2191 2192 2203
f 2203 2192 2204
f 2192 2193 2204
f 2204 2193 2205
f 2193 2194 2205
f 2205 2194 2206
f 2194 2195 2206
f 2206 2195 2207
f 2195 2196 2207
f 2207 2196 2208
f 2196 2197 2208
f 2208 2197 2209
f 2197 2198 2209
f 2209 2198 2210
f 2198 2199 2210
f 2210 2199 2211
f 2199 2188 2211
f 2211 2188 2200
f 2200 2201 2212
f 2212 2201 2213
f 2201 2202 2213
f 2213 2202 2214
f 2202 2203 2214
f 2214 2203 2215
f 2203 2204 2215
f 2215 2204 2216
f 2204 2205 2216
f 2216 2205 2217
f 2205 2206 2217
f 2217 2206 2218
f 2206 2207 2218
f 2218 2207 2219
f 2207 2208 2219
f 2219 2208 2220
f 2208 2209 2220
f 2220 2209 2221
f 2209 2210 2221
f 2221 2210 2222
f 2210 2211 2222
f 2222 2211 2223
f 2211 2200 2223
f 2223 2200 2212
f 2212 2213 2224
f 2224 2213 2225
f 2213 2214 2225
f 2225 2214 2226
f 2214 2215 2226
f 2226 2215 2227
f 2215 2216 2227
f 2227 2216 2228
f 2216 2217 2228
f 2228 2217 2229
f 2217 2218 2229
f 2229 2218 2230
f 2218 2219 2230
f 2230 2219 2231
f 2219 2220 2231
f 2231 2220 2232
f 2220 2221 2232
f 2232 2221 2233
f 2221 2222 2233
f 2233 2222 2234
f 2222 2223 2234
f 2234 2223 2235
f 2223 2212 2235
f 2235 2212 2224
f 2224 2225 2236
f 2236 2225 2237
f 2225 2226 2237
f 2237 2226 2238
f 2226 2227 2238
f 2238 2227 2239
f 2227 2228 2239
f 2239 2228 2240
f 2228 2229 2240
f 2240 2229 2241
f 2229 2230 2241
f 2241 2230 2242
f 2230 2231 2242
f 2242 2231 2243
f 2231 2232 2243
f 2243 2232 2244
f 2232 2233 2244
f 2244 2233 2245
f 2233 2234 2245
f 2245 2234 2246
f 2234 2235 2246
f 2246 2235 2247
f 2235 2224 2247
f 2247 2224 2236
f 2236 2237 2248
f 2248 2237 2249
f 2237 2238 2249
f 2249 2238 2250
f 2238 2239 2250
f 2250 2239 2251
f 2239 2240 2251
f 2251 2240 2252
f 2240 2241 2252
f 2252 2241 2253
f 2241 2242 2253
f 2253 2242 2254
f 2242 2243 2254
f 2254 2243 2255
f 2243 2244 2255
f 2255 2244 2256
f 2244 2245 2256
f 2256 2245 2257
f 2245 2246 2257
f 2257 2246 2258
f 2246 2247 2258
f 2258 2247 2259
f 2247 2236 2259
f 2259 2236 2248
f 2248 2249 2260
f 2260 2249 2261
f 2249 2250 2261
f 2261 2250 2262
f 2250 2251 2262
f 2262 2251 2263
f 2251 2252 2263
f 2263 2252 2264
f 2252 2253 2264
f 2264 2253 2265
f 2253 2254 2265
f 2265 2254 2266
f 2254 2255 2266
f 2266 2255 2267
f 2255 2256 2267
f 2267 2256 2268
f 2256 2257 2268
f 2268 2257 2269
f 2257 2258 2269
f 2269 2258 2270
f 2258 2259 2270
f 2270 2259 2271
f 2259 2248 2271
f 2271 2248 2260
f 2260 2261 2272
f 2272 2261 2273
f 2261 2262 2273
f 2273 2262 2274
f 2262 2263 2274
f 2274 2263 2275
f 2263 2264 2275
f 2275 2264 2276
f 2264 2265 2276
f 2276 2265 2277
f 2265 2266 2277
f 2277 2266 2278
f 2266 2267 2278
f 2278 2267 2279
f 2267 2268 2279
f 2279 2268 2280
f 2268 2269 2280
f 2280 2269 2281
f 2269 2270 2281
f 2281 2270 2282
f 2270 2271 2282
f 2282 2271 2283
f 2271 2260 2283
f 2283 2260 2272
f 2272 2273 2284
f 2284 2273 2285
f 2273 2274 2285
f 2285 2274 2286
f 2274 2275 2286
f 2286 2275 2287
f 2275 2276 2287
f 2287 2276 2288
f 2276 2277 2288
f 2288 2277 2289
f 2277 2278 2289
f 2289 2278 2290
f 2278 2279 2290
f 2290 2279 2291
f 2279 2280 2291
f 2291 2280 2292
f 2280 2281 2292
f 2292 2281 2293
f 2281 2282 2293
f 2293 2282 2294
f 2282 2283 2294
f 2294 2283 2295
f 2283 2272 2295
f 2295 2272 2284
f 2284 2285 2296
f 2296 2285 2297
f 2285 2286 2297
f 2297 2286 2298
f 2286 2287 2298
f 2298 2287 2299
f 2287 2288 2299
f 2299 2288 2300
f 2288 2289 2300
f 2300 2289 2301
f 2289 2290 2301
f 2301 2290 2302
f 2290 2291 2302
f 2302 2291 2303
f 2291 2292 2303
f 2303 2292 2304
f 2292 2293 2304
f 2304 2293 2305
f 2293 2294 2305
f 2305 2294 2306
f 2294 2295 2306
f 2306 2295 2307
f 2295 2284 2307
f 2307 2284 2296
f 2296 2297 2308
f 2308 2297 2309
f 2297 2298 2309
f 2309 2298 2310
f 2298 2299 2310
f 2310 2299 2311
f 2299 2300 2311
f 2311 2300 2312
f 2300 2301 2312
f 2312 2301 2313
f 2301 2302 2313
f 2313 2302 2314
f 2302 2303 2314
f 2314 2303 2315
f 2303 2304 2315
f 2315 2304 2316
f 2304 2305 2316
f 2316 2305 2317
f 2305 2306 2317
f 2317 2306 2318
f 2306 2307 2318
f 2318 2307 2319
f 2307 2296 2319
f 2319 2296 2308
f 2308 2309 2320
f 2320 2309 2321
f 2309 2310 2321
f 2321 2310 2322
f 2310 2311 2322
f 2322 2311 2323
f 2311 2312 2323
f 2323 2312 2324
f 2312 2313 2324
f 2324 2313 2325
f 2313 2314 2325
f 2325 2314 2326
f 2314 2315 2326
f 2326 2315 2327
f 2315 2316 2327
f 2327 2316 2328
f 2316 2317 2328
f 2328 2317 2329
f 2317 2318 2329
f 2329 2318 2330
f 2318 2319 2330
f 2330 2319 2331
f 2319 2308 2331
f 2331 2308 2320
f 2320 2321 2332
f 2332 2321 2333
f 2321 2322 2333
f 2333 2322 2334
f 2322 2323 2334
f 2334 2323 2335
f 2323 2324 2335
f 2335 2324 2336
f 2324 2325 2336
f 2336 2325 2337
f 2325 2326 2337
f 2337 2326 2338
f 2326 2327 2338
f 2338 2327 2339
f 2327 2328 2339
f 2339 2328 2340
f 2328 2329 2340
f 2340 2329 2341
f 2329 2330 2341
f 2341 2330 2342
f 2330 2331 2342
f 2342 2331 2343
f 2331 2320 2343
f 2343 2320 2332
f 2332 2333 2344
f 2344 2333 2345
f 2333 2334 2345
f 2345 2334 2346
f 2334 2335 2346
f 2346 2335 2347
f 2335 2336 2347
f 2347 2336 2348
f 2336 2337 2348
f 2348 2337 2349
f 2337 2338 2349
f 2349 2338 2350
f 2338 2339 2350
f 2350 2339 2351
f 2339 2340 2351
f 2351 2340 2352
f 2340 2341 2352
f 2352 2341 2353
f 2341 2342 2353
f 2353 2342 2354
f 2342 2343 2354
f 2354 2343 2355
f 2343 2332 2355
f 2355 2332 2344
f 2344 2345 2356
f 2356 2345 2357
f 2345 2346 2357
f 2357 2346 2358
f 2346 2347 2358
f 2358 2347 2359
f 2347 2348 2359
f 2359 2348 2360
f 2348 2349 2360
f 2360 2349 2361
f 2349 2350 2361
f 2361 2350 2362
f 2350 2351 2362
f 2362 2351 2363
f 2351 2352 2363
f 2363 2352 2364
f 2352 2353 2364
f 2364 2353 2365
f 2353 2354 2365
f 2365 2354 2366
f 2354 2355 2366
f 2366 2355 2367
f 2355 2344 2367
f 2367 2344 2356
f 2356 2357 2368
f 2368 2357 2369
f 2357 2358 2369
f 2369 2358 2370
f 2358 2359 2370
f 2370 2359 2371
f 2359 2360 2371
f 2371 2360 2372
f 2360 2361 2372
f 2372 2361 2373
f 2361 2362 2373
f 2373 2362 2374
f 2362 2363 2374
f 2374 2363 2375
f 2363 2364 2375
f 2375 2364 2376
f 2364 2365 2376
f 2376 2365 2377
f 2365 2366 2377
f 2377 2366 2378
f 2366 2367 2378
f 2378 2367 2379
f 2367 2356 2379
f 2379 2356 2368
f 2368 2369 2380
f 2380 2369 2381
f 2369 2370 2381
f 2381 2370 2382
f 2370 2371 2382
f 2382 2371 2383
f 2371 2372 2383
f 2383 2372 2384
f 2372 2373 2384
f 2384 2373 2385
f 2373 2374 2385
f 2385 2374 2386
f 2374 2375 2386
f 2386 2375 2387
f 2375 2376 2387
f 2387 2376 2388
f 2376 2377 2388
f 2388 2377 2389
f 2377 2378 2389
f 2389 2378 2390
f 2378 2379 2390
f 2390 2379 2391
f 2379 2368 2391
f 2391 2368 2380
f 2380 2381 2392
f 2392 2381 2393
f 2381 2382 2393
f 2393 2382 2394
f 2382 2383 2394
f 2394 2383 2395
f 2383 2384 2395
f 2395 2384 2396
f 2384 2385 2396
f 2396 2385 2397
f 2385 2386 2397
f 2397 2386 2398
f 2386 2387 2398
f 2398 2387 2399
f 2387 2388 2399
f 2399 2388 2400
f 2388 2389 2400
f 2400 2389 2401
f 2389 2390 2401
f 2401 2390 2402
f 2390 2391 2402
f 2402 2391 2403
f 2391 2380 2403
f 2403 2380 2392
f 2392 2393 2404
f 2404 2393 2405
f 2393 2394 2405
f 2405 2394 2406
f 2394 2395 2406
f 2406 2395 2407
f 2395 2396 2407
f 2407 2396 2408
f 2396 2397 2408
f 2408 2397 2409
f 2397 2398 2409
f 2409 2398 2410
f 2398 2399 2410
f 2410 2399 2411
f 2399 2400 2411
f 2411 2400 2412
f 2400 2401 2412
f 2412 2401 2413
f 2401 2402 2413
f 2413 2402 2414
f 2402 2403 2414
f 2414 2403 2415
f 2403 2392 2415
f 2415 2392 2404
f 2404 2405 2416
f 2416 2405 2417
f 2405 2406 2417
f 2417 2406 2418
f 2406 2407 2418
f 2418 2407 2419
f 2407 2408 2419
f 2419 2408 2420
f 2408 2409 2420
f 2420 2409 2421
f 2409 2410 2421
f 2421 2410 2422
f 2410 2411 2422
f 2422 2411 2423
f 2411 2412 2423
f 2423 2412 2424
f 2412 2413 2424
f 2424 2413 2425
f 2413 2414 2425
f 2425 2414 2426
f 2414 2415 2426
f 2426 2415 2427
f 2415 2404 2427
f 2427 2404 2416
f 2416 2417 2428
f 2428 2417 2429
f 2417 2418 2429
f 2429 2418 2430
f 2418 2419 2430
f 2430 2419 2431
f 2419 2420 2431
f 2431 2420 2432
f 2420 2421 2432
f 2432 2421 2433
f 2421 2422 2433
f 2433 2422 2434
f 2422 2423 2434
f 2434 2423 2435
f 2423 2424 2435
f 2435 2424 2436
f 2424 2425 2436
f 2436 2425 2437
f 2425 2426 2437
f 2437 2426 2438
f 2426 2427 2438
f 2438 2427 2439
f 2427 2416 2439
f 2439 2416 2428
f 2428 2429 2440
f 2440 2429 2440
f 2429 2430 2440
f 2440 2430 2440
f 2430 2431 2440
f 2440 2431 2440
f 2431 2432 2440
f 2440 2432 2440
f 2432 2433 2440
f 2440 2433 2440
f 2433 2434 2440
f 2440 2434 2440
f 2434 2435 2440
f 2440 2435 2440
f 2435 2436 2440
f 2440 2436 2440
f 2436 2437 2440
f 2440 2437 2440
f 2437 2438 2440
f 2440 2438 2440
f 2438 2439 2440
f 2440 2439 2440
f 2439 2428 2440
f 2440 2428 2440
f 2440 2440 2440
f 2440 2440 2440
f 2440 2440 2440
f 2440 2440 2440
f 2440 2440 2440
f 2440 2440 2440
f 2440 2440 2440
f 2440 2440 2440
f 2440 2440 2440
f 2440 2440 2440
f 2440 2440 2440
f 2440 2440 2440
f 2440 2440 2440
f 2440 2440 2440
f 2440 2440 2440
f 2440 2440 2440
f 2440 2440 2440
f 2440 2440 2440
f 2440 2440 2440
f 2440 2440 2440
f 2440 2440 2440
f 2440 2440 2440
f 2440 2440 2440
f 2440 2440 2440

g Path_(12)
v 47.601906 199.67892 32.83
v 47.47581 199.43257 32.83
v 47.492702 199.46558 32.691624
v 47.53886 199.55576 32.590324
v 47.601906 199.67892 32.553246
v 47.664955 199.80211 32.590324
v 47.71111 199.89229 32.691624
v 47.728004 199.9253 32.83
v 47.71111 199.89229 32.96838
v 47.664955 199.80211 33.06968
v 47.601906 199.67892 33.106754
v 47.53886 199.55576 33.06968
v 47.492702 199.46558 32.96838
v 47.8062 199.26474 32.83
v 47.826015 199.29608 32.691624
v 47.88015 199.3817 32.590324
v 47.9541 199.49866 32.553246
v 48.028053 199.61562 32.590324
v 48.08219 199.70125 32.691624
v 48.102005 199.73257 32.83
v 48.08219 199.70125 32.96838
v 48.028053 199.61562 33.06968
v 47.9541 199.49866 33.106754
v 47.88015 199.3817 33.06968
v 47.826015 199.29608 32.96838
v 48.04122 199.09912 32.83
v 48.0716 199.12038 32.691624
v 48.154602 199.17845 32.590324
v 48.26798 199.25778 32.553246
v 48.381355 199.33713 32.590324
v 48.46435 199.3952 32.691624
v 48.49473 199.41646 32.83
v 48.46435 199.3952 32.96838
v 48.381355 199.33713 33.06968
v 48.26798 199.25778 33.106754
v 48.154602 199.17845 33.06968
v 48.0716 199.12038 32.96838
v 48.165974 198.71347 32.83
v 48.195553 198.73584 32.691624
v 48.276356 198.79694 32.590324
v 48.386738 198.88039 32.553246
v 48.49712 198.96384 32.590324
v 48.577923 199.02493 32.691624
v 48.6075 199.04729 32.83
v 48.577923 199.02493 32.96838
v 48.49712 198.96384 33.06968
v 48.386738 198.88039 33.106754
v 48.276356 198.79694 33.06968
v 48.195553 198.73584 32.96838
v 48.596508 198.41612 32.859787
v 48.606167 198.43585 32.718224
v 48.64565 198.51651 32.60661
v 48.70438 198.63649 32.55485
v 48.76662 198.76364 32.576824
v 48.815693 198.86389 32.66663
v 48.838448 198.91037 32.800217
v 48.82879 198.89064 32.94178
v 48.789303 198.80998 33.053394
v 48.73057 198.69 33.10515
v 48.66833 198.56285 33.08318
v 48.619263 198.4626 32.99337
v 48.998566 198.27483 32.8236
v 49.011055 198.31465 32.686363
v 49.04519 198.41356 32.587994
v 49.091827 198.54509 32.55486
v 49.13847 198.67397 32.595833
v 49.17262 198.76567 32.699936
v 49.185123 198.79562 32.839275
v 49.172634 198.75581 32.976517
v 49.138496 198.65689 33.074883
v 49.09186 198.52538 33.108017
v 49.04522 198.3965 33.067047
v 49.01107 198.3048 32.96294
v 49.402702 198.13132 32.935528
v 49.338974 198.16039 32.806255
v 49.308304 198.25279 32.6894
v 49.31891 198.38377 32.616276
v 49.36795 198.51823 32.60648
v 49.442284 198.62015 32.66263
v 49.52199 198.6622 32.769684
v 49.58572 198.63312 32.898956
v 49.61639 198.54071 33.015812
v 49.605785 198.40973 33.088932
v 49.556744 198.27527 33.098732
v 49.48241 198.17337 33.042583
v 49.663906 198.0761 32.50582
v 49.546265 198.09288 32.474705
v 49.46206 198.17584 32.411674
v 49.433853 198.30276 32.33362
v 49.469204 198.43964 32.26145
v 49.55864 198.54977 32.21451
v 49.6782 198.60367 32.205376
v 49.79584 198.58688 32.236492
v 49.880047 198.50392 32.299522
v 49.908253 198.377 32.37758
v 49.872902 198.24014 32.449745
v 49.783466 198.13 32.496685
v 49.68062 197.97871 32.182644
v 49.65508 198.04637 32.035526
v 49.68607 198.1509 31.910557
v 49.765285 198.26428 31.841219
v 49.871502 198.35616 31.846094
v 49.976254 198.40189 31.923874
v 50.05148 198.38922 32.05372
v 50.07702 198.32155 32.200836
v 50.04603 198.21703 32.325806
v 49.966812 198.10364 32.39514
v 49.860596 198.01178 32.390266
v 49.75584 197.96605 32.31249
v 50.014584 197.66403 32.08314
v 50.044037 197.72752 31.957684
v 50.099396 197.83745 31.884039
v 50.165833 197.96436 31.881939
v 50.225544 198.07423 31.951944
v 50.262527 198.13765 32.0753
v 50.266872 198.1376 32.218952
v 50.237423 198.07411 32.344406
v 50.18206 197.96419 32.418053
v 50.115623 197.83728 32.42015
v 50.055916 197.7274 32.350147
v 50.018932 197.66399 32.22679
v 50.43943 197.5746 32.151684
v 50.454662 197.61394 32.014812
v 50.490307 197.71266 31.917347
v 50.536816 197.84435 31.885406
v 50.58172 197.9737 31.92755
v 50.61299 198.06604 32.032482
v 50.622253 198.09665 32.17209
v 50.60702 198.05733 32.30896
v 50.571377 197.95859 32.40642
v 50.524868 197.8269 32.438362
v 50.479965 197.69757 32.39622
v 50.448692 197.60521 32.29129
v 50.705666 197.42508 32.16314
v 50.727207 197.45312 32.02432
v 50.78872 197.53201 31.921774
v 50.873714 197.64061 31.882984
v 50.95942 197.74982 31.918343
v 51.022873 197.83038 32.01837
v 51.047066 197.8607 32.156277
v 51.02552 197.83267 32.295097
v 50.964012 197.75378 32.39764
v 50.879017 197.64517 32.43643
v 50.79331 197.53596 32.401073
v 50.72986 197.4554 32.301044
v 50.931774 197.17831 32.160572
v 50.96031 197.20157 32.022125
v 51.038628 197.26552 31.920633
v 51.145737 197.35303 31.883293
v 51.252937 197.44063 31.920109
v 51.33151 197.50488 32.021214
v 51.360394 197.52855 32.159523
v 51.331856 197.50528 32.29797
v 51.25354 197.44133 32.39946
v 51.146435 197.35384 32.436802
v 51.039234 197.26622 32.399986
v 50.960663 197.20198 32.29888
v 51.20115 196.81691 32.15979
v 51.22463 196.84572 32.021435
v 51.288662 196.9243 31.920206
v 51.3761 197.03159 31.883223
v 51.46351 197.13884 31.920397
v 51.527466 197.2173 32.021767
v 51.550835 197.24596 32.160168
v 51.527355 197.21715 32.29852
v 51.46332 197.13857 32.39975
v 51.375885 197.03128 32.436733
v 51.288475 196.92403 32.39956
v 51.224518 196.84557 32.29819
v 51.590023 196.63719 32.159977
v 51.609825 196.66855 32.021603
v 51.663902 196.75421 31.920315
v 51.73777 196.87123 31.88325
v 51.81163 196.98825 31.92034
v 51.865696 197.0739 32.02165
v 51.88548 197.10524 32.16003
v 51.865677 197.07388 32.298405
v 51.811596 196.98822 32.399696
v 51.73773 196.8712 32.43676
v 51.663868 196.75418 32.39967
v 51.609802 196.66853 32.29836
v 51.82497 196.43712 32.169125
v 51.849995 196.45784 32.0296
v 51.925396 196.5203 31.925014
v 52.030968 196.60773 31.883394
v 52.13842 196.69673 31.915892
v 52.218964 196.76344 32.013798
v 52.25102 196.79 32.15088
v 52.22599 196.76926 32.2904
v 52.15059 196.7068 32.394985
v 52.04502 196.61937 32.436607
v 51.937565 196.53036 32.40411
v 51.85702 196.46365 32.306202
v 52.01908 196.09843 32.16186
v 52.051594 196.12933 32.024654
v 52.133312 196.19809 31.926018
v 52.24234 196.28627 31.89238
v 52.34947 196.37024 31.932755
v 52.425987 196.4275 32.036324
v 52.451393 196.44272 32.175335
v 52.418884 196.41182 32.312542
v 52.337166 196.34306 32.41118
v 52.228138 196.25488 32.444817
v 52.12101 196.17091 32.40444
v 52.04449 196.11365 32.300873
v 52.299988 195.85287 32.283306
v 52.310993 195.94493 32.13471
v 52.37956 196.05254 32.015785
v 52.48732 196.14687 31.9584
v 52.605396 196.20264 31.977928
v 52.702152 196.20493 32.069138
v 52.751663 196.15309 32.20759
v 52.740658 196.06104 32.356182
v 52.672092 195.95343 32.475105
v 52.564335 195.8591 32.532494
v 52.446255 195.80331 32.512966
v 52.3495 195.80104 32.421757
v 52.526928 195.57701 31.905247
v 52.41815 195.63243 31.848618
v 52.365803 195.73482 31.744839
v 52.383907 195.85674 31.62172
v 52.467613 195.9655 31.512247
v 52.59449 196.032 31.445757
v 52.730545 196.03839 31.440063
v 52.83932 195.98297 31.496693
v 52.89167 195.88058 31.600471
v 52.87357 195.75868 31.72359
v 52.789864 195.6499 31.833063
v 52.662983 195.5834 31.899553
v 52.571247 195.40172 31.607983
v 52.519337 195.44383 31.49295
v 52.52984 195.52495 31.387012
v 52.599937 195.62334 31.318556
v 52.710854 195.71262 31.305922
v 52.832867 195.76889 31.352497
v 52.933277 195.77705 31.4458
v 52.985188 195.73494 31.560833
v 52.974686 195.65382 31.66677
v 52.904587 195.55544 31.73523
v 52.79367 195.46616 31.747862
v 52.671658 195.40988 31.701288
v 52.882576 195.06644 31.790106
v 52.81653 195.08043 31.677237
v 52.800564 195.1491 31.539042
v 52.838955 195.25403 31.412548
v 52.921425 195.36711 31.331652
v 53.025864 195.45804 31.318027
v 53.1243 195.50246 31.375328
v 53.190346 195.48846 31.488197
v 53.20631 195.4198 31.626392
v 53.167915 195.31487 31.752886
v 53.08545 195.20178 31.833782
v 52.981007 195.11086 31.847404
v 53.21725 194.90105 31.151604
v 53.100555 194.91478 31.153214
v 53.02208 194.99123 31.122068
v 53.00285 195.10986 31.066511
v 53.048023 195.23894 31.001432
v 53.145493 195.34386 30.944267
v 53.269142 195.3965 30.910332
v 53.385838 195.38277 30.908722
v 53.464314 195.30634 30.939867
v 53.48354 195.18768 30.995424
v 53.43837 195.05861 31.060503
v 53.3409 194.95369 31.117668
v 53.33532 194.76598 31.005938
v 53.218987 194.76303 30.977987
v 53.146946 194.81111 30.884226
v 53.138504 194.89734 30.749777
v 53.19592 194.99858 30.610666
v 53.303814 195.08775 30.50417
v 53.43327 195.14093 30.45882
v 53.549603 195.14386 30.48677
v 53.621643 195.09578 30.58053
v 53.630085 195.00957 30.71498
v 53.572666 194.90831 30.85409
v 53.464775 194.81915 30.960588
v 53.376926 194.49306 30.93607
v 53.32707 194.47437 30.799988
v 53.340096 194.49408 30.654478
v 53.41252 194.54694 30.538528
v 53.524937 194.61876 30.483208
v 53.647217 194.69029 30.50334
v 53.7466 194.74239 30.593529
v 53.79646 194.7611 30.729609
v 53.783432 194.74136 30.875118
v 53.711006 194.68852 30.991068
v 53.59859 194.6167 31.046389
v 53.47631 194.54515 31.026258
v 53.63124 194.14284 31.006172
v 53.595997 194.0924 30.875929
v 53.6102 194.09564 30.732544
v 53.670036 194.1517 30.614431
v 53.759483 194.24554 30.553244
v 53.854565 194.35204 30.565374
v 53.929806 194.44264 30.647573
v 53.96505 194.49309 30.777815
v 53.950848 194.48984 30.921202
v 53.89101 194.43379 31.039314
v 53.801567 194.33994 31.100502
v 53.706482 194.23344 31.088371
v 54.04772 193.88773 30.967222
v 54.03093 193.84767 30.830753
v 54.04047 193.87686 30.690874
v 54.07379 193.96747 30.585066
v 54.12196 194.09521 30.541677
v 54.17207 194.22588 30.572338
v 54.210697 194.32443 30.66883
v 54.227493 194.36447 30.8053
v 54.21795 194.33528 30.945179
v 54.18463 194.24467 31.05099
v 54.136463 194.11693 31.094376
v 54.08635 193.98627 31.063715
v 54.375614 193.8282 30.972637
v 54.34892 193.79178 30.836668
v 54.36642 193.81474 30.696333
v 54.423424 193.89095 30.589233
v 54.504658 193.99995 30.544071
v 54.588356 194.11258 30.572943
v 54.652092 194.19864 30.668114
v 54.678787 194.23506 30.804083
v 54.661285 194.2121 30.944418
v 54.604282 194.13591 31.051517
v 54.523045 194.02689 31.096682
v 54.439346 193.91426 31.06781
v 54.491756 193.5843 30.962511
v 54.45769 193.5653 30.823225
v 54.49208 193.5748 30.685919
v 54.585712 193.61024 30.587383
v 54.713497 193.66214 30.55402
v 54.841198 193.71658 30.594769
v 54.934593 193.75899 30.698711
v 54.96866 193.778 30.837997
v 54.93427 193.76851 30.975304
v 54.840637 193.73306 31.07384
v 54.712852 193.68117 31.107203
v 54.58515 193.62671 31.066454
v 54.555325 193.24962 30.948965
v 54.570732 193.16347 30.883001
v 54.65165 193.11128 30.841747
v 54.776394 193.10706 30.836252
v 54.911537 193.15192 30.867994
v 55.02087 193.23384 30.928463
v 55.075096 193.33089 31.00146
v 55.05969 193.41704 31.067423
v 54.97877 193.46921 31.108679
v 54.854027 193.47343 31.114172
v 54.718884 193.42859 31.08243
v 54.60955 193.34665 31.021961
v 54.687515 193.18565 31.053373
v 54.682117 193.06633 30.951868
v 54.740177 192.98006 30.875742
v 54.846146 192.94998 30.84539
v 54.971622 192.98413 30.868948
v 55.082985 193.07338 30.940104
v 55.1504 193.1938 31.039787
v 55.1558 193.31313 31.141293
v 55.097736 193.39938 31.217419
v 54.99177 193.42947 31.247768
v 54.866295 193.39532 31.22421
v 54.75493 193.30608 31.153057
v 54.927387 192.82838 31.512045
v 54.961086 192.74039 31.374525
v 55.04993 192.7019 31.258093
v 55.170113 192.72327 31.19395
v 55.289436 192.79874 31.19928
v 55.37592 192.9081 31.272657
v 55.4064 193.02205 31.394419
v 55.3727 193.11005 31.531939
v 55.28385 193.14851 31.64837
v 55.16367 193.12715 31.712515
v 55.044346 193.05168 31.707184
v 54.957863 192.94232 31.633806
v 55.040756 192.7096 31.487263
v 55.06241 192.60089 31.37488
v 55.14771 192.53024 31.305643
v 55.273804 192.51657 31.298105
v 55.406906 192.56354 31.354284
v 55.51135 192.65857 31.459127
v 55.55915 192.7762 31.584543
v 55.537502 192.8849 31.696926
v 55.4522 192.95555 31.766163
v 55.326107 192.96922 31.7737
v 55.193005 192.92226 31.717522
v 55.08856 192.82722 31.612679
v 55.20725 192.32556 31.77348
v 55.28918 192.29935 31.647696
v 55.409378 192.32239 31.584465
v 55.53564 192.38852 31.600733
v 55.634132 192.48001 31.692139
v 55.678463 192.57237 31.834188
v 55.656754 192.64082 31.988823
v 55.57482 192.66704 32.11461
v 55.454624 192.644 32.177837
v 55.32836 192.57787 32.16157
v 55.22987 192.48636 32.070164
v 55.18554 192.39401 31.928114
v 55.511307 191.98946 31.835222
v 55.604885 192.05614 31.754713
v 55.709 192.15279 31.749952
v 55.795753 192.2535 31.82222
v 55.841904 192.33127 31.95215
v 55.83508 192.3653 32.104927
v 55.777115 192.34644 32.239616
v 55.683537 192.27975 32.32013
v 55.579422 192.1831 32.324886
v 55.49267 192.08241 32.25262
v 55.446518 192.00462 32.122692
v 55.453342 191.9706 31.969913
v 55.87636 191.81873 31.884867
v 55.95994 191.92651 31.843225
v 56.04465 192.03802 31.875637
v 56.10779 192.12337 31.97342
v 56.132446 192.15968 32.11037
v 56.112007 192.13724 32.249794
v 56.051952 192.06204 32.354336
v 55.968372 191.95425 32.395977
v 55.883667 191.84276 32.363564
v 55.820526 191.75742 32.26578
v 55.79587 191.7211 32.12883
v 55.81631 191.74355 31.989407
v 56.05587 191.68251 32.096832
v 56.124386 191.80484 32.00603
v 56.231495 191.89636 31.970547
v 56.348495 191.93254 31.999886
v 56.44404 191.90369 32.086185
v 56.492523 191.81752 32.206326
v 56.48096 191.69713 32.328114
v 56.41244 191.5748 32.418915
v 56.305332 191.48328 32.4544
v 56.18833 191.4471 32.42506
v 56.09279 191.47595 32.33876
v 56.044304 191.56212 32.21862
v 56.0612 191.56284 31.664553
v 56.062798 191.70473 31.624794
v 56.13501 191.8283 31.590982
v 56.258488 191.90042 31.57218
v 56.400146 191.90178 31.573421
v 56.522026 191.83202 31.594378
v 56.591473 191.70981 31.62943
v 56.589874 191.56792 31.66919
v 56.517662 191.44435 31.703
v 56.394184 191.37224 31.721802
v 56.25253 191.37086 31.72056
v 56.130646 191.44063 31.699604
v 56.129604 191.50435 31.22856
v 56.141808 191.6395 31.13946
v 56.219463 191.75897 31.065697
v 56.341763 191.83076 31.027033
v 56.475933 191.83563 31.03383
v 56.586025 191.77226 31.084267
v 56.642544 191.65765 31.164827
v 56.63034 191.5225 31.253925
v 56.552685 191.40303 31.32769
v 56.43039 191.33124 31.366352
v 56.296215 191.32639 31.359556
v 56.186123 191.38974 31.30912
v 56.337303 191.28452 31.191607
v 56.343235 191.41437 31.086111
v 56.413788 191.53658 30.999615
v 56.53006 191.61841 30.955296
v 56.660892 191.63794 30.965027
v 56.771233 191.58994 31.026201
v 56.83151 191.48726 31.122427
v 56.825577 191.3574 31.227922
v 56.755024 191.23518 31.314419
v 56.638752 191.15335 31.35874
v 56.50792 191.13382 31.349009
v 56.39758 191.18182 31.287834
v 56.452232 191.17137 30.829302
v 56.457085 191.30296 30.729044
v 56.52754 191.42557 30.64613
v 56.644714 191.50632 30.602772
v 56.77721 191.52357 30.610592
v 56.88953 191.47272 30.667492
v 56.951576 191.36739 30.758226
v 56.94672 191.23578 30.858482
v 56.876266 191.11319 30.941399
v 56.759094 191.03244 30.984755
v 56.626595 191.01518 30.976936
v 56.514275 191.06604 30.920036
v 56.643166 190.95763 30.26346
v 56.62681 191.08557 30.231535
v 56.678696 191.21487 30.220453
v 56.784924 191.3109 30.233181
v 56.917027 191.34789 30.26631
v 57.03961 191.31593 30.31096
v 57.119827 191.22362 30.355173
v 57.136185 191.09567 30.387098
v 57.084297 190.96637 30.39818
v 56.97807 190.87036 30.385452
v 56.845963 190.83336 30.352324
v 56.72338 190.86531 30.307673
v 56.727448 190.98137 29.902779
v 56.780396 191.10703 29.80484
v 56.88985 191.19893 29.721308
v 57.02648 191.23247 29.674564
v 57.153683 191.19865 29.677132
v 57.237366 191.10654 29.728325
v 57.25511 190.9808 29.814425
v 57.202164 190.85515 29.912363
v 57.09271 190.76324 29.995895
v 56.956078 190.7297 30.042639
v 56.828876 190.76352 30.040071
v 56.74519 190.85564 29.988878
v 56.835564 190.73007 29.589428
v 56.881546 190.84947 29.517477
v 56.98492 190.94582 29.488445
v 57.117996 190.99329 29.510115
v 57.245106 190.97917 29.576675
v 57.332195 190.90726 29.670296
v 57.35593 190.7968 29.765886
v 57.309948 190.6774 29.837837
v 57.20657 190.58105 29.866869
v 57.073498 190.53358 29.8452
v 56.94639 190.5477 29.778639
v 56.859295 190.61961 29.685019
v 56.99991 190.48645 29.26169
v 57.033875 190.60771 29.149277
v 57.126476 190.71402 29.07972
v 57.252907 190.77689 29.071657
v 57.379288 190.77945 29.12725
v 57.471752 190.72104 29.231604
v 57.505524 190.61731 29.356754
v 57.47156 190.49603 29.46917
v 57.378956 190.38974 29.538727
v 57.252525 190.32687 29.54679
v 57.12615 190.32431 29.491194
v 57.033684 190.38272 29.38684
v 57.2011 190.3074 28.87784
v 57.266953 190.42516 28.771019
v 57.3732 190.52074 28.7223
v 57.49137 190.56854 28.744738
v 57.5898 190.55574 28.83232
v 57.64212 190.48578 28.961576
v 57.634308 190.37741 29.097876
v 57.568455 190.25964 29.204697
v 57.462208 190.16406 29.253416
v 57.344036 190.11627 29.230978
v 57.2456 190.12906 29.143396
v 57.193283 190.19902 29.01414
v 57.55833 190.08318 28.800947
v 57.647182 190.19366 28.742126
v 57.747257 190.28326 28.75357
v 57.831734 190.32797 28.83221
v 57.87798 190.3158 28.956976
v 57.873604 190.25002 29.094437
v 57.81978 190.14824 29.207758
v 57.730927 190.03773 29.266579
v 57.63085 189.94814 29.255135
v 57.546375 189.90343 29.176495
v 57.500126 189.9156 29.05173
v 57.5045 189.98138 28.914268
v 57.81832 189.8463 28.806858
v 57.903713 189.96022 28.736122
v 58.008507 190.04454 28.730545
v 58.10462 190.07666 28.791624
v 58.166306 190.04796 28.90299
v 58.177025 189.96614 29.034805
v 58.133915 189.85312 29.151749
v 58.04852 189.7392 29.222486
v 57.943726 189.65488 29.228062
v 57.84761 189.62276 29.166985
v 57.78593 189.65146 29.055616
v 57.775208 189.73328 28.923801
v 57.967316 189.61208 28.56917
v 57.999977 189.74171 28.476496
v 58.085014 189.85701 28.43432
v 58.199642 189.92705 28.453943
v 58.313145 189.93307 28.530107
v 58.39511 189.87349 28.642403
v 58.423576 189.76424 28.760742
v 58.390915 189.6346 28.853416
v 58.305878 189.51932 28.895592
v 58.19125 189.44926 28.875969
v 58.077747 189.44324 28.799805
v 57.99578 189.50282 28.687508
v 58.208763 189.34749 28.273666
v 58.18255 189.46521 28.192133
v 58.22098 189.59619 28.144434
v 58.313755 189.70534 28.143353
v 58.436016 189.7634 28.189175
v 58.555 189.75482 28.269625
v 58.63883 189.6819 28.363146
v 58.665043 189.5642 28.444681
v 58.62661 189.43321 28.492378
v 58.533836 189.32407 28.493462
v 58.411575 189.266 28.44764
v 58.29259 189.27458 28.36719
v 58.388012 189.17297 27.956335
v 58.331356 189.27597 27.896715
v 58.3409 189.40518 27.813337
v 58.414078 189.52599 27.728544
v 58.531284 189.606 27.665054
v 58.661118 189.6238 27.639883
v 58.768784 189.5746 27.659771
v 58.82544 189.47159 27.71939
v 58.815895 189.34238 27.802769
v 58.742718 189.22157 27.887562
v 58.62551 189.14157 27.95105
v 58.495678 189.12376 27.976223
v 58.56028 189.00665 27.730896
v 58.508938 189.0647 27.63083
v 58.523037 189.15588 27.500814
v 58.5988 189.25575 27.375687
v 58.715927 189.33757 27.288973
v 58.843033 189.37941 27.263908
v 58.94606 189.37004 27.30721
v 58.997406 189.312 27.407276
v 58.983307 189.22083 27.537292
v 58.907543 189.12094 27.66242
v 58.790413 189.03912 27.749134
v 58.663307 188.99728 27.774199
v 58.709366 188.6998 27.690208
v 58.670784 188.71149 27.541603
v 58.69762 188.75781 27.393507
v 58.782684 188.82634 27.285604
v 58.903183 188.89871 27.246809
v 59.026825 188.95555 27.287514
v 59.120487 188.98161 27.396812
v 59.159065 188.96991 27.545418
v 59.13223 188.9236 27.693514
v 59.047165 188.85507 27.801416
v 58.92667 188.7827 27.840212
v 58.803024 188.72586 27.799507
v 58.958023 188.3633 27.674797
v 58.90641 188.34198 27.539108
v 58.9129 188.36581 27.392857
v 58.975754 188.42842 27.27523
v 59.078133 188.51302 27.217747
v 59.1926 188.59692 27.235811
v 59.28849 188.65768 27.32458
v 59.340103 188.679 27.460268
v 59.333614 188.65515 27.606522
v 59.27076 188.59256 27.724148
v 59.16838 188.50797 27.78163
v 59.053913 188.42404 27.763567
v 59.22521 188.04025 27.629015
v 59.195076 188.01678 27.489141
v 59.216362 188.04677 27.348227
v 59.28336 188.12213 27.244024
v 59.37812 188.22272 27.204456
v 59.475254 188.32156 27.240128
v 59.54873 188.39217 27.341476
v 59.578865 188.41562 27.48135
v 59.55758 188.38565 27.622267
v 59.490578 188.31027 27.726467
v 59.395817 188.20969 27.766035
v 59.298687 188.11086 27.730364
v 59.539803 187.79077 27.632298
v 59.506752 187.75826 27.496988
v 59.52316 187.78078 27.356707
v 59.584618 187.8523 27.249039
v 59.674667 187.95364 27.202835
v 59.76918 188.05768 27.230474
v 59.842823 188.13652 27.324554
v 59.875874 188.16904 27.459862
v 59.85947 188.14651 27.600143
v 59.798008 188.075 27.707811
v 59.70796 187.97365 27.754017
v 59.61345 187.8696 27.726376
v 59.809574 187.55438 27.65756
v 59.76109 187.51741 27.528288
v 59.769707 187.52591 27.385176
v 59.833115 187.57759 27.266571
v 59.934326 187.65862 27.204252
v 60.046223 187.74725 27.21492
v 60.13882 187.81978 27.295715
v 60.187305 187.85674 27.424988
v 60.178688 187.84824 27.5681
v 60.115276 187.79655 27.686705
v 60.014065 187.71555 27.749023
v 59.90217 187.62689 27.738356
v 60.059036 187.17694 27.82539
v 59.973484 187.17569 27.752695
v 59.94306 187.22081 27.63562
v 59.975925 187.3002 27.505537
v 60.063263 187.39258 27.397299
v 60.18168 187.4732 27.339909
v 60.29944 187.52048 27.348745
v 60.38499 187.52173 27.42144
v 60.415413 187.47661 27.538515
v 60.38255 187.39723 27.668598
v 60.29521 187.30484 27.776836
v 60.1768 187.22421 27.834227
v 60.3701 186.93462 27.230095
v 60.24872 186.90633 27.241364
v 60.156094 186.93723 27.196495
v 60.117043 187.01903 27.107512
v 60.14203 187.12984 26.998253
v 60.224358 187.23993 26.897999
v 60.34197 187.31982 26.833609
v 60.46335 187.34811 26.82234
v 60.555973 187.31721 26.867208
v 60.595024 187.23541 26.956194
v 60.570038 187.12462 27.06545
v 60.48771 187.01453 27.165705
v 60.336758 186.73439 27.02436
v 60.349922 186.80676 26.879522
v 60.423153 186.89731 26.774185
v 60.53683 186.98177 26.736572
v 60.660496 187.03752 26.776762
v 60.761013 187.04962 26.883987
v 60.811447 187.01483 27.029516
v 60.798286 186.94247 27.174355
v 60.725056 186.85191 27.279694
v 60.611374 186.76746 27.317307
v 60.48771 186.7117 27.277115
v 60.38719 186.6996 27.16989
v 60.51767 186.392 27.225399
v 60.47689 186.4548 27.086363
v 60.50692 186.53766 26.927217
v 60.5997 186.61835 26.79061
v 60.73038 186.67526 26.713142
v 60.863945 186.69316 26.71557
v 60.9646 186.66722 26.797247
v 61.005375 186.60442 26.936285
v 60.97535 186.52156 27.09543
v 60.882565 186.44086 27.232038
v 60.751884 186.38394 27.309505
v 60.618324 186.36606 27.307076
v 60.707546 186.0689 26.688955
v 60.590057 186.1143 26.678997
v 60.52795 186.20027 26.604027
v 60.53786 186.30377 26.484135
v 60.617134 186.39706 26.351444
v 60.744534 186.45515 26.24151
v 60.885918 186.46248 26.183788
v 61.003403 186.41708 26.193747
v 61.065514 186.3311 26.268715
v 61.055603 186.22762 26.388609
v 60.976326 186.13431 26.5213
v 60.84893 186.07622 26.631233
v 60.71193 185.84354 26.444622
v 60.616272 185.87927 26.394617
v 60.58494 185.94316 26.288746
v 60.626335 186.01805 26.155378
v 60.72936 186.0839 26.030247
v 60.86641 186.12303 25.946884
v 61.000763 186.125 25.927626
v 61.09642 186.08925 25.97763
v 61.127754 186.02538 26.083502
v 61.08636 185.95049 26.21687
v 60.983337 185.88464 26.342001
v 60.846287 185.84549 26.425364
v 60.76925 185.5394 26.37733
v 60.68813 185.54913 26.283224
v 60.675617 185.57571 26.160265
v 60.73507 185.61203 26.0414
v 60.85055 185.64835 25.95848
v 60.991123 185.67493 25.933725
v 61.119118 185.68466 25.973766
v 61.200237 185.67493 26.067873
v 61.212746 185.64835 26.190832
v 61.153294 185.61203 26.309696
v 61.03781 185.57571 26.392614
v 60.89724 185.54913 26.417372
v 60.770416 185.18831 26.329788
v 60.71798 185.19693 26.193632
v 60.738953 185.21257 26.04427
v 60.827713 185.23105 25.921722
v 60.960476 185.24742 25.858824
v 61.101673 185.25728 25.87243
v 61.213467 185.25801 25.958895
v 61.265903 185.24939 26.095049
v 61.244934 185.23375 26.244411
v 61.156174 185.21526 26.36696
v 61.023407 185.1989 26.42986
v 60.88221 185.18903 26.416252
v 60.826942 184.79689 26.34433
v 60.749775 184.79172 26.22558
v 60.742603 184.79643 26.08442
v 60.80735 184.80975 25.95867
v 60.926662 184.82812 25.882025
v 61.068573 184.8466 25.875023
v 61.195057 184.86028 25.939539
v 61.272224 184.86543 26.058289
v 61.279396 184.86073 26.19945
v 61.214653 184.84741 26.325201
v 61.09534 184.82904 26.401844
v 60.95343 184.81055 26.408846
v 60.906166 184.4278 26.338974
v 60.829033 184.42543 26.218985
v 60.822468 184.42738 26.0766
v 60.88822 184.4331 25.94997
v 61.008682 184.44107 25.87303
v 61.151566 184.44914 25.86639
v 61.27859 184.45518 25.931835
v 61.355724 184.45753 26.051825
v 61.36229 184.4556 26.19421
v 61.296535 184.44987 26.320839
v 61.176075 184.44191 26.39778
v 61.03319 184.43382 26.404419
v 60.90627 184.04205 26.366592
v 60.809376 184.04019 26.261055
v 60.778194 184.04031 26.12119
v 60.821075 184.04242 25.984472
v 60.92653 184.04593 25.887537
v 61.0663 184.0499 25.85636
v 61.202938 184.05327 25.89929
v 61.299828 184.05515 26.00483
v 61.33101 184.05501 26.144695
v 61.288128 184.05292 26.28141
v 61.182674 184.04941 26.378345
v 61.042904 184.04544 26.409523
v 60.99511 183.64157 26.380646
v 60.88696 183.62898 26.28788
v 60.839504 183.62373 26.152933
v 60.86546 183.62726 26.011965
v 60.95787 183.6386 25.90275
v 61.091976 183.65471 25.85455
v 61.231842 183.67128 25.880281
v 61.339993 183.68387 25.97305
v 61.387447 183.68912 26.107996
v 61.361492 183.6856 26.248962
v 61.26908 183.67426 26.358177
v 61.134975 183.65814 26.406378
v 61.023613 183.34569 26.420465
v 60.918224 183.29341 26.296871
v 60.874435 183.23282 26.159359
v 60.90398 183.1801 26.044777
v 60.99894 183.14943 25.983828
v 61.13387 183.14899 25.992842
v 61.272617 183.17891 26.069403
v 61.378006 183.23117 26.192999
v 61.42179 183.29178 26.33051
v 61.39225 183.34448 26.445091
v 61.29729 183.37517 26.50604
v 61.16236 183.37561 26.497028
v 61.16966 183.1764 26.405937
v 61.04065 183.12274 26.319723
v 60.958195 183.03647 26.220491
v 60.94439 182.94069 26.13483
v 61.002934 182.86108 26.085693
v 61.118137 182.81898 26.086245
v 61.259132 182.82565 26.13634
v 61.38814 182.8793 26.222553
v 61.470592 182.96559 26.321785
v 61.484398 183.06136 26.407446
v 61.425858 183.14096 26.456585
v 61.310654 183.18307 26.456032
v 61.169205 182.77942 26.786903
v 61.05222 182.74402 26.663744
v 60.992214 182.69116 26.509426
v 61.005264 182.63503 26.365303
v 61.087875 182.5906 26.269989
v 61.21791 182.56985 26.249023
v 61.36053 182.57831 26.308027
v 61.477516 182.6137 26.431187
v 61.53752 182.66655 26.585503
v 61.52447 182.7227 26.729628
v 61.44186 182.7671 26.824942
v 61.311825 182.78787 26.845905
v 61.122795 182.32118 26.933342
v 61.011852 182.29427 26.824783
v 60.960358 182.26698 26.677801
v 60.98211 182.24663 26.531775
v 61.071285 182.23866 26.425835
v 61.203983 182.24522 26.388367
v 61.344654 182.26454 26.42941
v 61.455597 182.29146 26.537968
v 61.50709 182.31874 26.684952
v 61.48534 182.3391 26.830976
v 61.396164 182.34706 26.936916
v 61.263466 182.3405 26.974384
v 61.225147 181.80005 27.134214
v 61.126522 181.80386 27.067038
v 61.08847 181.83826 26.946693
v 61.121185 181.894 26.805426
v 61.215904 181.95616 26.681087
v 61.347244 182.00809 26.606995
v 61.480015 182.03586 26.603003
v 61.57864 182.03204 26.670177
v 61.61669 181.99765 26.790524
v 61.583977 181.94191 26.931791
v 61.489258 181.87975 27.05613
v 61.357918 181.82782 27.130222
v 61.46481 181.42337 26.832441
v 61.328392 181.42708 26.873936
v 61.22405 181.48929 26.860283
v 61.179737 181.59334 26.795145
v 61.207336 181.71135 26.695972
v 61.299442 181.8117 26.58934
v 61.431385 181.86752 26.503819
v 61.567806 181.86383 26.462324
v 61.67215 181.80162 26.475977
v 61.716457 181.69756 26.541115
v 61.68886 181.57954 26.640287
v 61.596752 181.47919 26.74692
v 61.659565 181.26796 26.4269
v 61.52298 181.22739 26.481415
v 61.390297 181.25336 26.48484
v 61.297073 181.33891 26.436256
v 61.26828 181.46112 26.348684
v 61.31164 181.58725 26.245586
v 61.41553 181.68349 26.15459
v 61.552116 181.72406 26.100075
v 61.6848 181.6981 26.096651
v 61.778023 181.61255 26.145233
v 61.806816 181.49033 26.232805
v 61.763454 181.36421 26.335903
v 61.80788 181.13043 26.044306
v 61.68343 181.05957 26.103577
v 61.543617 181.05278 26.113897
v 61.42591 181.1119 26.072502
v 61.361847 181.22107 25.990484
v 61.368595 181.35106 25.889818
v 61.44434 181.46701 25.79748
v 61.56879 181.53789 25.738209
v 61.708603 181.54468 25.727888
v 61.82631 181.48557 25.769283
v 61.890373 181.37639 25.851301
v 61.88363 181.2464 25.951967
v 61.85178 180.94644 25.454165
v 61.7181 180.89545 25.50928
v 61.58117 180.91144 25.516005
v 61.477673 180.99011 25.472538
v 61.435345 181.11038 25.390528
v 61.465523 181.24005 25.291946
v 61.560127 181.34436 25.20321
v 61.693806 181.39536 25.148098
v 61.830738 181.37938 25.141373
v 61.934235 181.3007 25.184837
v 61.976562 181.18042 25.26685
v 61.94638 181.05075 25.365429
v 62.030083 180.96573 25.255602
v 61.95311 180.8584 25.300138
v 61.83195 180.7821 25.30078
v 61.699074 180.75728 25.257357
v 61.590076 180.79056 25.181501
v 61.534172 180.87306 25.093542
v 61.546337 180.98267 25.017046
v 61.62331 181.09 24.972511
v 61.74447 181.16629 24.971869
v 61.877346 181.19113 25.015293
v 61.986343 181.15784 25.091146
v 62.042248 181.07533 25.179106
v 62.213123 180.6673 25.102083
v 62.1337 180.55792 25.212996
v 62.013252 180.48055 25.294304
v 61.88405 180.45592 25.32422
v 61.780712 180.49063 25.29473
v 61.730934 180.57538 25.213734
v 61.748047 180.68745 25.102936
v 61.82747 180.79684 24.992023
v 61.947918 180.8742 24.910715
v 62.07712 180.89883 24.880798
v 62.180458 180.86412 24.91029
v 62.230236 180.77937 24.991285
v 62.34687 180.50392 24.739351
v 62.27722 180.38423 24.837881
v 62.16086 180.30103 24.914494
v 62.02896 180.27663 24.94866
v 61.91687 180.31755 24.931229
v 61.854618 180.41284 24.866867
v 61.85889 180.53696 24.772821
v 61.92854 180.65665 24.674294
v 62.044903 180.73985 24.597681
v 62.1768 180.76425 24.563513
v 62.288895 180.72333 24.580946
v 62.351143 180.62804 24.645308
v 62.51581 180.24277 24.143267
v 62.42826 180.13074 24.181103
v 62.302567 180.06648 24.212135
v 62.17241 180.06723 24.228046
v 62.072662 180.13278 24.224575
v 62.030052 180.24556 24.202648
v 62.056 180.37535 24.168144
v 62.14355 180.48738 24.130306
v 62.26924 180.55164 24.099276
v 62.3994 180.55089 24.083363
v 62.499146 180.48534 24.086836
v 62.541756 180.37256 24.10876
v 62.603626 180.08786 23.85945
v 62.498642 179.99094 23.94879
v 62.366108 179.94763 23.994972
v 62.241535 179.96959 23.985619
v 62.158306 180.05089 23.923237
v 62.138718 180.16978 23.824543
v 62.188023 180.29437 23.71598
v 62.293007 180.39131 23.62664
v 62.42554 180.43462 23.58046
v 62.550114 180.41266 23.589813
v 62.633343 180.33136 23.652193
v 62.65293 180.21246 23.750887
v 62.77728 179.97429 23.910896
v 62.693657 179.8766 24.034441
v 62.574146 179.7976 24.09585
v 62.450768 179.75848 24.078665
v 62.356583 179.76973 23.987494
v 62.316822 179.82831 23.846764
v 62.342148 179.91852 23.694183
v 62.42577 180.01622 23.570637
v 62.54528 180.09521 23.509228
v 62.66866 180.13432 23.526413
v 62.762844 180.1231 23.617584
v 62.8026 180.06451 23.758316
v 62.970722 179.61362 23.818312
v 62.873917 179.51808 23.934147
v 62.747723 179.45226 23.988714
v 62.625954 179.43375 23.96739
v 62.541233 179.46753 23.875889
v 62.516266 179.54454 23.73873
v 62.55774 179.64417 23.592663
v 62.654545 179.73969 23.476828
v 62.78074 179.80553 23.42226
v 62.902508 179.82404 23.443584
v 62.98723 179.79025 23.535086
v 63.012196 179.71323 23.672245
v 63.12423 179.35664 23.075066
v 63.031563 179.25479 23.179367
v 62.90202 179.1944 23.25818
v 62.77031 179.19164 23.290386
v 62.67173 179.24725 23.267357
v 62.63269 179.34636 23.195261
v 62.663654 179.46237 23.093418
v 62.75632 179.56422 22.989117
v 62.885864 179.62462 22.910303
v 63.017574 179.62738 22.878098
v 63.116154 179.57176 22.901127
v 63.155193 179.47266 22.973223
v 63.12294 179.33183 22.558218
v 63.23105 179.31609 22.596588
v 63.283714 179.25995 22.697535
v 63.266823 179.17845 22.83401
v 63.184902 179.09343 22.969442
v 63.0599 179.02766 23.067547
v 62.925312 178.99878 23.102034
v 62.8172 179.01451 23.063663
v 62.764534 179.07065 22.962717
v 62.78143 179.15216 22.826242
v 62.86335 179.23718 22.69081
v 62.988354 179.30295 22.592705
v 63.263557 178.8999 22.580715
v 63.360806 178.9133 22.689367
v 63.39864 178.89688 22.83835
v 63.36693 178.85503 22.987743
v 63.27416 178.79895 23.097515
v 63.145195 178.7437 23.138254
v 63.014595 178.70406 23.099045
v 62.917347 178.69064 22.990393
v 62.87951 178.70708 22.84141
v 62.911224 178.74892 22.692017
v 63.003994 178.805 22.582245
v 63.132957 178.86026 22.541506
v 63.429585 178.54532 22.54808
v 63.511875 178.58012 22.648335
v 63.53662 178.57832 22.785135
v 63.497192 178.54039 22.92183
v 63.404152 178.4765 23.021788
v 63.282433 178.40376 23.058228
v 63.164646 178.34167 23.021385
v 63.082355 178.30687 22.921133
v 63.057606 178.30869 22.784332
v 63.09704 178.3466 22.647638
v 63.19008 178.4105 22.54768
v 63.3118 178.48323 22.51124
v 63.65473 178.20598 22.557924
v 63.741188 178.25046 22.660046
v 63.771244 178.26129 22.796604
v 63.73684 178.23558 22.93101
v 63.647194 178.18022 23.027246
v 63.52633 178.11003 23.05953
v 63.40663 178.04384 23.01921
v 63.32017 177.99936 22.91709
v 63.29012 177.98853 22.78053
v 63.324524 178.01424 22.646126
v 63.41417 178.0696 22.549887
v 63.535034 178.13979 22.517603
v 63.77163 177.80922 22.530073
v 63.875587 177.86084 22.61224
v 63.928616 177.88568 22.742325
v 63.9165 177.8771 22.885471
v 63.842487 177.83739 23.003323
v 63.726414 177.77718 23.064302
v 63.599377 177.7126 23.052069
v 63.495415 177.66098 22.969902
v 63.44239 177.63614 22.839817
v 63.454502 177.64473 22.69667
v 63.528515 177.68445 22.578817
v 63.64459 177.74466 22.51784
v 63.915802 177.57202 22.618103
v 64.04236 177.58322 22.635841
v 64.12792 177.55118 22.728449
v 64.14957 177.4845 22.871113
v 64.101494 177.40102 23.025608
v 63.996586 177.32314 23.150536
v 63.86295 177.27168 23.212421
v 63.736393 177.26048 23.194683
v 63.65083 177.29253 23.102076
v 63.629185 177.3592 22.95941
v 63.677258 177.44269 22.804916
v 63.782166 177.52057 22.679989
v 63.90931 177.45482 22.447378
v 64.04764 177.42389 22.408894
v 64.14899 177.33476 22.413568
v 64.186195 177.21132 22.46015
v 64.14929 177.08664 22.536158
v 64.04817 176.99413 22.621223
v 63.90992 176.95857 22.692556
v 63.77159 176.98949 22.731041
v 63.670242 177.07861 22.726366
v 63.633034 177.20206 22.679783
v 63.669937 177.32674 22.603777
v 63.77106 177.41925 22.51871
v 63.92339 177.3293 21.83068
v 64.06083 177.29417 21.816177
v 64.15981 177.20007 21.846788
v 64.19381 177.07219 21.914314
v 64.153725 176.9448 22.000658
v 64.05028 176.85204 22.082687
v 63.911205 176.81876 22.13842
v 63.773766 176.85387 22.152924
v 63.67478 176.94798 22.122313
v 63.64078 177.07587 22.054789
v 63.680874 177.20325 21.968443
v 63.784317 177.296 21.886414
v 63.915504 177.09323 21.314701
v 64.052574 177.09827 21.304747
v 64.15884 177.0506 21.369394
v 64.2058 176.96298 21.491322
v 64.18091 176.8589 21.63786
v 64.09081 176.76625 21.769741
v 63.959652 176.70984 21.85163
v 63.822582 176.7048 21.861584
v 63.716324 176.75247 21.796936
v 63.66935 176.84009 21.675009
v 63.69425 176.94417 21.528471
v 63.784348 177.03682 21.39659
v 64.041885 176.633 21.217257
v 64.16816 176.69319 21.203518
v 64.27318 176.7201 21.264496
v 64.328804 176.70648 21.383848
v 64.32013 176.65599 21.529598
v 64.24949 176.58217 21.662691
v 64.1358 176.50479 21.747463
v 64.00954 176.4446 21.761202
v 63.904514 176.4177 21.700226
v 63.84889 176.43132 21.580872
v 63.857555 176.4818 21.435122
v 63.9282 176.55562 21.30203
v 64.33874 176.30556 21.251455
v 64.45374 176.36087 21.30197
v 64.528915 176.38527 21.416115
v 64.54412 176.37222 21.563305
v 64.495285 176.32523 21.704102
v 64.395485 176.25685 21.800776
v 64.27148 176.18546 21.827427
v 64.15647 176.13014 21.776913
v 64.0813 176.10574 21.66277
v 64.066086 176.11879 21.51558
v 64.11493 176.1658 21.374783
v 64.21472 176.23416 21.278107
v 64.52722 176.0254 21.291735
v 64.64579 176.04051 21.32743
v 64.71845 176.0151 21.432413
v 64.72574 175.95601 21.57855
v 64.665695 175.87904 21.726686
v 64.55441 175.80486 21.83713
v 64.42171 175.75331 21.880283
v 64.30314 175.7382 21.844587
v 64.23048 175.76361 21.739605
v 64.22319 175.82271 21.593468
v 64.28323 175.89967 21.445332
v 64.394516 175.97386 21.33489
v 64.65474 175.81554 20.770746
v 64.77384 175.7907 20.786081
v 64.84216 175.72 20.86821
v 64.84139 175.62238 20.995125
v 64.77173 175.52399 21.132818
v 64.65184 175.45122 21.244396
v 64.51386 175.42354 21.29996
v 64.39475 175.44838 21.284624
v 64.32643 175.51907 21.202496
v 64.3272 175.6167 21.07558
v 64.396866 175.71507 20.937887
v 64.516754 175.78786 20.82631
v 64.7799 175.484 20.533354
v 64.89015 175.47578 20.574434
v 64.945984 175.42879 20.6794
v 64.93244 175.3556 20.820126
v 64.85316 175.27586 20.958904
v 64.72937 175.21089 21.058552
v 64.594246 175.17815 21.092365
v 64.484 175.18636 21.051285
v 64.42817 175.23335 20.94632
v 64.4417 175.30652 20.805593
v 64.520996 175.38628 20.666815
v 64.64478 175.45123 20.567167
v 64.92189 175.06316 20.507702
v 65.031136 175.08629 20.591051
v 65.08672 175.08038 20.729345
v 65.07375 175.04704 20.88553
v 64.99571 174.9952 21.017756
v 64.873505 174.93872 21.090591
v 64.73987 174.89278 21.084522
v 64.63062 174.86964 21.001171
v 64.575035 174.87553 20.862877
v 64.588005 174.90887 20.706692
v 64.666046 174.96072 20.574467
v 64.78825 175.0172 20.50163
v 65.04202 174.6671 20.53468
v 65.14992 174.71106 20.60956
v 65.207504 174.72719 20.731266
v 65.19934 174.71115 20.867184
v 65.127625 174.66725 20.980896
v 65.011566 174.60724 21.041933
v 64.88226 174.54723 21.033941
v 64.77437 174.50325 20.95906
v 64.71678 174.48714 20.837357
v 64.724945 174.50317 20.701439
v 64.79666 174.54707 20.587725
v 64.91272 174.60707 20.526688
v 65.25787 174.31552 20.525751
v 65.36533 174.35645 20.610544
v 65.41957 174.37393 20.741102
v 65.40604 174.3633 20.882444
v 65.32838 174.32738 20.996696
v 65.20738 174.27582 21.053244
v 65.07548 174.22241 21.036938
v 64.96802 174.18149 20.952145
v 64.91379 174.16399 20.821587
v 64.927315 174.17464 20.680244
v 65.00498 174.21054 20.565992
v 65.12598 174.26212 20.509445
v 65.311775 173.90204 20.502636
v 65.43571 173.93372 20.56726
v 65.512054 173.95212 20.6874
v 65.52037 173.95229 20.830864
v 65.45843 173.93419 20.95921
v 65.34281 173.90268 21.038048
v 65.20451 173.8662 21.046255
v 65.08059 173.8345 20.98163
v 65.004234 173.81612 20.86149
v 64.99592 173.81595 20.718027
v 65.05787 173.83403 20.58968
v 65.17348 173.86555 20.510841
v 65.385994 173.5111 20.496012
v 65.51559 173.55045 20.542719
v 65.605606 173.57733 20.650915
v 65.63192 173.58458 20.791613
v 65.58748 173.57024 20.927109
v 65.4842 173.53815 21.021097
v 65.34975 173.4969 21.048397
v 65.220146 173.45755 21.00169
v 65.130135 173.43065 20.893492
v 65.10382 173.4234 20.752796
v 65.148254 173.43776 20.6173
v 65.25154 173.46985 20.52331
v 65.48208 173.1256 20.494408
v 65.61349 173.1719 20.527708
v 65.71165 173.20631 20.62621
v 65.75025 173.2196 20.763515
v 65.71896 173.20819 20.902838
v 65.62616 173.17517 21.006845
v 65.496704 173.12935 21.047667
v 65.365295 173.08304 21.014366
v 65.267136 173.04863 20.915865
v 65.22853 173.03535 20.778559
v 65.25982 173.04675 20.639236
v 65.35263 173.07979 20.535229
v 65.572845 172.74086 20.500814
v 65.709915 172.78212 20.506369
v 65.825905 172.81694 20.582773
v 65.889725 172.836 20.709558
v 65.884285 172.8342 20.85275
v 65.811035 172.81201 20.973982
v 65.689606 172.77538 21.04077
v 65.55253 172.73413 21.035215
v 65.43655 172.69931 20.958809
v 65.37273 172.68024 20.832026
v 65.37817 172.68204 20.688833
v 65.451416 172.70424 20.5676
v 65.64237 172.50038 20.66935
v 65.784294 172.518 20.611395
v 65.90815 172.49646 20.631536
v 65.980736 172.44153 20.724379
v 65.98261 172.36792 20.865044
v 65.913284 172.29536 21.015842
v 65.79131 172.2433 21.136364
v 65.64938 172.2257 21.19432
v 65.525536 172.24724 21.174177
v 65.45295 172.30217 21.081335
v 65.451065 172.37578 20.94067
v 65.5204 172.44832 20.789873
v 65.5594 172.38954 20.413073
v 65.6926 172.43463 20.3511
v 65.83402 172.41183 20.327072
v 65.94579 172.32726 20.347424
v 65.99795 172.20355 20.406704
v 65.97652 172.07388 20.489027
v 65.887245 171.97298 20.572336
v 65.75405 171.92789 20.63431
v 65.612625 171.9507 20.658339
v 65.50086 172.03528 20.637987
v 65.44871 172.15898 20.578707
v 65.47013 172.28865 20.496382
v 65.497795 172.2716 20.064396
v 65.626816 172.32388 20.026678
v 65.76835 172.30605 20.002867
v 65.88447 172.22289 19.99934
v 65.94406 172.09665 20.017046
v 65.93117 171.9612 20.051239
v 65.84923 171.85281 20.092758
v 65.72021 171.80054 20.130476
v 65.578674 171.81837 20.154287
v 65.462555 171.90155 20.157814
v 65.40296 172.02777 20.140108
v 65.415855 172.16322 20.105915
v 65.48289 172.17555 19.696678
v 65.62035 172.20995 19.651073
v 65.75872 172.17285 19.625181
v 65.86091 172.0742 19.625938
v 65.899536 171.94046 19.653145
v 65.86425 171.80743 19.699509
v 65.76451 171.71077 19.752607
v 65.62704 171.67639 19.798212
v 65.48867 171.71349 19.824104
v 65.38648 171.81212 19.823345
v 65.34786 171.94588 19.796139
v 65.38315 172.0789 19.749775
v 65.43766 172.066 19.255505
v 65.56846 172.11966 19.233128
v 65.71037 172.10165 19.224657
v 65.82538 172.0168 19.23236
v 65.88266 171.88783 19.254179
v 65.866875 171.7493 19.284262
v 65.78225 171.63834 19.314548
v 65.65145 171.58466 19.336927
v 65.50954 171.60266 19.345398
v 65.39453 171.68753 19.337692
v 65.33724 171.8165 19.315876
v 65.353035 171.95503 19.285793
v 65.34846 171.94612 18.889578
v 65.46442 172.02333 18.84654
v 65.60592 172.0321 18.812746
v 65.73504 171.9701 18.797247
v 65.817184 171.85391 18.8042
v 65.830345 171.71469 18.83174
v 65.770996 171.58972 18.872486
v 65.65504 171.51251 18.915524
v 65.51354 171.50372 18.949318
v 65.38442 171.56573 18.964817
v 65.30228 171.68193 18.957863
v 65.28911 171.82115 18.930325
v 65.29595 171.84564 18.49301
v 65.41015 171.9204 18.43265
v 65.55106 171.92867 18.38516
v 65.68094 171.8682 18.363266
v 65.76497 171.75522 18.372833
v 65.78064 171.62001 18.4113
v 65.723755 171.49876 18.468359
v 65.60955 171.42401 18.528719
v 65.468636 171.41574 18.576208
v 65.33877 171.4762 18.598103
v 65.25474 171.58917 18.588533
v 65.23907 171.7244 18.550068
v 65.24894 171.69804 18.096975
v 65.36968 171.75777 18.042795
v 65.511116 171.75154 18.018911
v 65.63535 171.68103 18.031727
v 65.7091 171.56514 18.077805
v 65.71259 171.4349 18.144798
v 65.6449 171.32523 18.214758
v 65.524155 171.2655 18.268938
v 65.38272 171.27173 18.29282
v 65.258484 171.34224 18.280006
v 65.18474 171.45813 18.233929
v 65.181244 171.58836 18.166935
v 65.18107 171.50981 17.695148
v 65.30169 171.57895 17.651716
v 65.44479 171.58522 17.646181
v 65.57204 171.52693 17.680027
v 65.64932 171.41972 17.744184
v 65.655945 171.2923 17.821465
v 65.590126 171.17882 17.891157
v 65.469505 171.10968 17.93459
v 65.3264 171.10341 17.940125
v 65.19916 171.16168 17.906279
v 65.12187 171.26889 17.842121
v 65.11525 171.39632 17.764841
v 65.22858 171.27791 17.344778
v 65.337234 171.3668 17.260893
v 65.47648 171.39934 17.19401
v 65.609 171.3668 17.16205
v 65.699295 171.27791 17.173576
v 65.72317 171.1565 17.225502
v 65.67422 171.03506 17.303913
v 65.56556 170.94617 17.387798
v 65.426315 170.91364 17.454681
v 65.29379 170.94617 17.48664
v 65.2035 171.03506 17.475113
v 65.17963 171.1565 17.42319
v 65.29881 171.06825 16.978506
v 65.411 171.14397 16.872751
v 65.551544 171.17169 16.794367
v 65.68277 171.14397 16.764359
v 65.76953 171.06825 16.790766
v 65.788574 170.96483 16.866512
v 65.73479 170.86139 16.971304
v 65.6226 170.78568 17.077059
v 65.48206 170.75797 17.155443
v 65.35083 170.78568 17.185452
v 65.26407 170.86139 17.159044
v 65.24503 170.96483 17.083298
v 65.37675 170.71358 16.660387
v 65.5043 170.74852 16.551743
v 65.64691 170.75534 16.51005
v 65.76634 170.73222 16.54648
v 65.830605 170.68535 16.651272
v 65.82248 170.62729 16.796347
v 65.74414 170.57361 16.942831
v 65.616585 170.53867 17.051477
v 65.47398 170.53185 17.09317
v 65.35455 170.55496 17.05674
v 65.29028 170.60184 16.951948
v 65.29841 170.65988 16.806873
v 65.42884 170.27692 16.586
v 65.564354 170.30087 16.53023
v 65.70314 170.31314 16.541775
v 65.80801 170.31042 16.617544
v 65.85086 170.29346 16.737232
v 65.82021 170.26678 16.86877
v 65.72428 170.23756 16.976913
v 65.58877 170.21361 17.032684
v 65.44998 170.20135 17.02114
v 65.345116 170.20406 16.945372
v 65.30226 170.22102 16.825682
v 65.33291 170.2477 16.694143
v 65.49612 169.87723 16.557642
v 65.629196 169.89217 16.5049
v 65.77032 169.90193 16.522482
v 65.88166 169.90388 16.605677
v 65.9334 169.89752 16.732191
v 65.911674 169.88452 16.868128
v 65.82229 169.8684 16.977062
v 65.68921 169.85345 17.029804
v 65.54809 169.8437 17.012222
v 65.436745 169.84174 16.929028
v 65.385 169.84811 16.802513
v 65.40674 169.8611 16.666576
v 65.53694 169.48454 16.505531
v 65.67912 169.48755 16.485662
v 65.81093 169.48802 16.538216
v 65.89703 169.4858 16.64911
v 65.91437 169.4815 16.78863
v 65.858284 169.47627 16.919394
v 65.74381 169.47151 17.00636
v 65.60163 169.46849 17.026228
v 65.469826 169.46803 16.973675
v 65.38372 169.47025 16.862782
v 65.366394 169.47455 16.72326
v 65.42247 169.47978 16.592497
v 65.59566 169.08716 16.48826
v 65.738884 169.08755 16.485165
v 65.86442 169.08693 16.554312
v 65.938614 169.08546 16.677176
v 65.9416 169.08356 16.820835
v 65.87257 169.0817 16.946796
v 65.750015 169.0804 17.021309
v 65.60679 169.08002 17.024406
v 65.48126 169.08063 16.955257
v 65.40707 169.08209 16.832394
v 65.40408 169.084 16.688734
v 65.473114 169.08586 16.562773
v 65.5067 168.68616 16.51126
v 65.6454 168.69102 16.475748
v 65.78328 168.69543 16.51439
v 65.88339 168.69821 16.616837
v 65.91891 168.69861 16.755632
v 65.88031 168.69652 16.893587
v 65.77795 168.69249 16.993738
v 65.639244 168.68762 17.029251
v 65.501366 168.68321 16.990606
v 65.40126 168.68044 16.88816
v 65.36574 168.68004 16.749367
v 65.404335 168.68213 16.61141
v 65.57431 168.25987 16.507082
v 65.70757 168.3011 16.474476
v 65.838615 168.34146 16.515995
v 65.93231 168.37012 16.620514
v 65.96357 168.3794 16.760027
v 65.92401 168.3668 16.897152
v 65.82423 168.33572 16.995146
v 65.69096 168.29448 17.027752
v 65.55992 168.25414 16.986233
v 65.466225 168.22548 16.881714
v 65.43497 168.2162 16.7422
v 65.474525 168.22879 16.605076
v 65.74109 167.89551 16.511744
v 65.871155 167.94202 16.473745
v 66.00171 167.9886 16.509903
v 66.09778 168.0228 16.610525
v 66.13362 168.03542 16.748652
v 66.099625 168.0231 16.887272
v 66.004906 167.98915 16.98924
v 65.87484 167.94264 17.027239
v 65.74428 167.89606 16.991081
v 65.64821 167.86186 16.89046
v 65.61237 167.84924 16.752333
v 65.64637 167.86156 16.613714
v 65.82827 167.52391 16.511213
v 65.96243 167.55705 16.47346
v 66.09696 167.59024 16.509861
v 66.1958 167.61458 16.610664
v 66.23247 167.62357 16.74886
v 66.19714 167.61478 16.887417
v 66.09929 167.59056 16.989208
v 65.965126 167.55742 17.026962
v 65.830605 167.52423 16.99056
v 65.731766 167.4999 16.889757
v 65.69509 167.4909 16.751562
v 65.73042 167.4997 16.613007
v 65.92626 167.14903 16.510578
v 66.0623 167.17413 16.473341
v 66.198425 167.19923 16.51026
v 66.298164 167.2176 16.611443
v 66.33479 167.22433 16.749777
v 66.29849 167.2176 16.888197
v 66.19899 167.19923 16.989614
v 66.06295 167.17413 17.026852
v 65.92683 167.14903 16.989933
v 65.82709 167.13066 16.88875
v 65.79046 167.12393 16.750414
v 65.82677 167.13066 16.611994
v 65.96918 166.76978 16.510286
v 66.10712 166.78102 16.47329
v 66.24502 166.79225 16.510448
v 66.34592 166.80046 16.611809
v 66.3828 166.80345 16.750208
v 66.34576 166.80043 16.888563
v 66.244736 166.79219 16.989803
v 66.1068 166.78094 17.0268
v 65.968895 166.7697 16.98964
v 65.86799 166.76149 16.88828
v 65.831116 166.7585 16.74988
v 65.86815 166.76152 16.611525
v 65.990395 166.36311 16.510332
v 66.1269 166.38585 16.473267
v 66.26339 166.40857 16.510355
v 66.36331 166.4252 16.611662
v 66.39987 166.43127 16.750044
v 66.36329 166.42519 16.888418
v 66.26336 166.40854 16.98971
v 66.126854 166.38582 17.026777
v 65.990364 166.3631 16.989687
v 65.89044 166.34647 16.88838
v 65.85388 166.34038 16.75
v 65.890465 166.34648 16.611624
v 66.11151 165.94525 16.510319
v 66.23606 166.00555 16.473253
v 66.36061 166.06586 16.510344
v 66.451775 166.10999 16.611652
v 66.48514 166.12613 16.750034
v 66.45176 166.10997 16.888409
v 66.36057 166.06583 16.989698
v 66.23602 166.00552 17.026764
v 66.11147 165.94522 16.989674
v 66.02031 165.9011 16.888365
v 65.986946 165.88495 16.749983
v 66.020325 165.90111 16.611609
v 66.35171 165.60703 16.51031
v 66.46667 165.68405 16.47325
v 66.58161 165.76108 16.510345
v 66.66576 165.81747 16.611658
v 66.69655 165.8381 16.75004
v 66.665726 165.81744 16.888412
v 66.581566 165.76105 16.9897
v 66.466606 165.684 17.02676
v 66.351654 165.60698 16.989664
v 66.26752 165.5506 16.888351
v 66.236725 165.52997 16.74997
v 66.26754 165.55063 16.611595
v 66.56369 165.26804 16.510353
v 66.67626 165.34848 16.473248
v 66.78886 165.42894 16.510298
v 66.87129 165.48785 16.611576
v 66.90148 165.50943 16.749947
v 66.87134 165.48788 16.88833
v 66.78893 165.429 16.98965
v 66.67636 165.34854 17.026758
v 66.56377 165.26808 16.989708
v 66.48133 165.20918 16.888428
v 66.45114 165.1876 16.75006
v 66.481285 165.20915 16.611673
v 66.81237 164.96227 16.510324
v 66.92583 165.04147 16.473246
v 67.03929 165.12068 16.510323
v 67.12236 165.17867 16.611622
v 67.15276 165.19989 16.75
v 67.12236 165.17867 16.888376
v 67.0393 165.12068 16.989677
v 66.925835 165.04147 17.026756
v 66.81237 164.96227 16.98968
v 66.72931 164.90427 16.88838
v 66.698906 164.88304 16.750004
v 66.72931 164.90427 16.611626
v 67.004326 164.63945 16.510324
v 67.12806 164.7014 16.473246
v 67.25179 164.76337 16.510323
v 67.34238 164.80872 16.611622
v 67.375534 164.82532 16.75
v 67.34238 164.80872 16.888378
v 67.25179 164.76337 16.989677
v 67.12806 164.7014 17.026756
v 67.004326 164.63945 16.989677
v 66.91375 164.5941 16.888378
v 66.88059 164.5775 16.750002
v 66.91375 164.5941 16.611624
v 67.1451 164.30151 16.510324
v 67.279175 164.33575 16.473246
v 67.41325 164.37 16.510323
v 67.5114 164.39507 16.611622
v 67.547325 164.40424 16.75
v 67.5114 164.39507 16.888378
v 67.41325 164.37 16.989677
v 67.279175 164.33575 17.026756
v 67.1451 164.30151 16.989677
v 67.04696 164.27644 16.888378
v 67.01103 164.26727 16.75
v 67.04696 164.27644 16.611624
v 67.18353 163.94193 16.510324
v 67.32191 163.94241 16.473246
v 67.46029 163.94292 16.510323
v 67.561584 163.94328 16.611622
v 67.59866 163.94342 16.75
v 67.561584 163.94328 16.888378
v 67.46029 163.94292 16.989677
v 67.32191 163.94241 17.026756
v 67.18353 163.94193 16.989677
v 67.08224 163.94156 16.888378
v 67.04516 163.94142 16.75
v 67.08224 163.94156 16.611624
v 67.144 163.55873 16.510323
v 67.28201 163.54878 16.473246
v 67.42004 163.53883 16.510323
v 67.52107 163.53156 16.611624
v 67.55805 163.52888 16.75
v 67.52107 163.53156 16.888378
v 67.42004 163.53883 16.989677
v 67.28201 163.54878 17.026756
v 67.144 163.55873 16.989677
v 67.04296 163.56602 16.888378
v 67.005974 163.5687 16.75
v 67.04296 163.56602 16.611622
v 67.12672 163.15776 16.510323
v 67.26503 163.1535 16.473246
v 67.40334 163.14925 16.510323
v 67.50459 163.14612 16.611624
v 67.54166 163.14497 16.75
v 67.50459 163.14612 16.888378
v 67.40334 163.14925 16.989677
v 67.26503 163.1535 17.026756
v 67.12672 163.15776 16.989677
v 67.02547 163.16089 16.888378
v 66.98841 163.16203 16.75
v 67.02547 163.16089 16.611622
v 67.119804 162.74567 16.510323
v 67.25764 162.75792 16.473246
v 67.39548 162.77017 16.510323
v 67.496376 162.77914 16.611622
v 67.53331 162.78242 16.75
v 67.496376 162.77914 16.888378
v 67.39548 162.77017 16.989677
v 67.25764 162.75792 17.026756
v 67.119804 162.74567 16.989677
v 67.018906 162.7367 16.888378
v 66.98197 162.73341 16.75
v 67.018906 162.7367 16.611622
v 67.19915 162.34198 16.510323
v 67.334694 162.36984 16.473246
v 67.47024 162.39772 16.510323
v 67.56946 162.41812 16.611622
v 67.60578 162.42558 16.75
v 67.56946 162.41812 16.888378
v 67.47024 162.39772 16.989677
v 67.334694 162.36984 17.026756
v 67.19915 162.34198 16.989677
v 67.09992 162.32158 16.888378
v 67.06361 162.31412 16.75
v 67.09992 162.32158 16.611622
v 67.27862 161.98128 16.510323
v 67.416985 161.98285 16.473246
v 67.55535 161.98442 16.510323
v 67.65665 161.98558 16.611622
v 67.693726 161.986 16.75
v 67.65665 161.98558 16.888378
v 67.55535 161.98442 16.989677
v 67.416985 161.98285 17.026756
v 67.27862 161.98128 16.989677
v 67.17732 161.98013 16.888378
v 67.14025 161.9797 16.75
v 67.17732 161.98013 16.611622
v 67.205246 161.59972 16.510323
v 67.343506 161.59409 16.473246
v 67.48177 161.58847 16.510323
v 67.582985 161.58435 16.611622
v 67.62003 161.58284 16.75
v 67.582985 161.58435 16.888378
v 67.48177 161.58847 16.989677
v 67.343506 161.59409 17.026756
v 67.205246 161.59972 16.989677
v 67.10403 161.60382 16.888378
v 67.06698 161.60533 16.75
v 67.10403 161.60382 16.611622
v 67.2509 161.1672 16.510323
v 67.38518 161.20064 16.473246
v 67.519455 161.23407 16.510323
v 67.61775 161.25854 16.611622
v 67.65373 161.2675 16.75
v 67.61775 161.25854 16.888378
v 67.519455 161.23407 16.989677
v 67.38518 161.20064 17.026756
v 67.2509 161.1672 16.989677
v 67.1526 161.14273 16.888378
v 67.11662 161.13377 16.75
v 67.1526 161.14273 16.611622
v 67.4004 160.79361 16.510323
v 67.532875 160.83359 16.473246
v 67.665344 160.87358 16.510323
v 67.76232 160.90285 16.611622
v 67.79782 160.91357 16.75
v 67.76232 160.90285 16.888378
v 67.665344 160.87358 16.989677
v 67.532875 160.83359 17.026756
v 67.4004 160.79361 16.989677
v 67.30342 160.76433 16.888378
v 67.26792 160.75362 16.75
v 67.30342 160.76433 16.611622
v 67.475945 160.42656 16.510323
v 67.61293 160.44612 16.473246
v 67.749916 160.4657 16.510323
v 67.8502 160.48003 16.611622
v 67.8869 160.48528 16.75
v 67.8502 160.48003 16.888378
v 67.749916 160.4657 16.989677
v 67.61293 160.44612 17.026756
v 67.475945 160.42656 16.989677
v 67.37566 160.41223 16.888378
v 67.33896 160.40698 16.75
v 67.37566 160.41223 16.611622
v 67.506645 160.04068 16.510323
v 67.64458 160.05174 16.473246
v 67.78251 160.0628 16.510323
v 67.883484 160.0709 16.611622
v 67.92045 160.07387 16.75
v 67.883484 160.0709 16.888378
v 67.78251 160.0628 16.989677
v 67.64458 160.05174 17.026756
v 67.506645 160.04068 16.989677
v 67.40567 160.0326 16.888378
v 67.368706 160.02962 16.75
v 67.40567 160.0326 16.611622
v 67.54132 159.62636 16.510323
v 67.676186 159.65736 16.473246
v 67.81104 159.68837 16.510323
v 67.90977 159.71107 16.611622
v 67.9459 159.71938 16.75
v 67.90977 159.71107 16.888378
v 67.81104 159.68837 16.989677
v 67.676186 159.65736 17.026756
v 67.54132 159.62636 16.989677
v 67.442604 159.60365 16.888378
v 67.40646 159.59535 16.75
v 67.442604 159.60365 16.611622
v 67.65074 159.24191 16.536112
v 67.77649 159.27673 16.476954
v 67.91389 159.31477 16.490957
v 68.02614 159.34586 16.574371
v 68.08315 159.36165 16.704845
v 68.06966 159.35791 16.847418
v 67.989265 159.33565 16.963888
v 67.863525 159.30083 17.023046
v 67.72612 159.26279 17.009043
v 67.61388 159.2317 16.925629
v 67.55686 159.21591 16.795156
v 67.57036 159.21965 16.652582
v 67.75859 158.89456 16.528307
v 67.89711 158.91457 16.489798
v 68.03272 158.93033 16.525265
v 68.12909 158.9376 16.625208
v 68.16038 158.93448 16.762844
v 68.11822 158.92175 16.901295
v 68.0139 158.90286 17.003462
v 67.87538 158.88286 17.041971
v 67.73977 158.86711 17.006502
v 67.64341 158.85982 16.90656
v 67.612114 158.86295 16.768925
v 67.654274 158.87567 16.630474
v 67.79127 158.65149 16.748072
v 67.92918 158.68745 16.655516
v 68.06568 158.67505 16.619164
v 68.16419 158.61761 16.648756
v 68.19832 158.53053 16.736362
v 68.15892 158.43715 16.85851
v 68.05655 158.36247 16.982468
v 67.91863 158.3265 17.075022
v 67.782135 158.33891 17.111374
v 67.683624 158.39635 17.081783
v 67.6495 158.48343 16.994177
v 67.688896 158.57681 16.87203
v 67.84003 158.63905 16.203712
v 67.97852 158.67493 16.162413
v 68.11476 158.63905 16.139692
v 68.212234 158.54103 16.141638
v 68.24483 158.40714 16.167728
v 68.203804 158.27324 16.210974
v 68.10017 158.17522 16.259785
v 67.96167 158.13933 16.301083
v 67.82543 158.17522 16.323803
v 67.72795 158.27324 16.321857
v 67.69536 158.40714 16.295767
v 67.73638 158.54103 16.252523
v 67.83735 158.49083 15.781317
v 67.965775 158.55309 15.705451
v 68.10774 158.54947 15.660861
v 68.2252 158.48096 15.6594925
v 68.286674 158.3659 15.7017145
v 68.2757 158.23515 15.776212
v 68.19521 158.12372 15.863024
v 68.06678 158.06148 15.938889
v 67.92482 158.0651 15.9834795
v 67.807365 158.1336 15.984847
v 67.74589 158.24864 15.942626
v 67.75686 158.37941 15.868129
v 67.88215 158.2603 15.41758
v 68.01154 158.31972 15.327901
v 68.15287 158.31728 15.277333
v 68.268265 158.25362 15.279425
v 68.3268 158.14581 15.333616
v 68.3128 158.02274 15.425387
v 68.23 157.91737 15.530147
v 68.10061 157.85796 15.619825
v 67.95928 157.8604 15.670393
v 67.843895 157.92406 15.668301
v 67.785355 158.03186 15.61411
v 67.799355 158.15492 15.522339
v 67.896774 158.02307 15.158478
v 68.00633 158.10808 15.130994
v 68.14635 158.13818 15.126033
v 68.279305 158.1053 15.144926
v 68.36958 158.01825 15.182609
v 68.39298 157.90034 15.228985
v 68.34324 157.78319 15.271628
v 68.23368 157.69817 15.299112
v 68.09366 157.66806 15.304072
v 67.9607 157.70096 15.28518
v 67.87043 157.78801 15.247497
v 67.84703 157.90591 15.20112
v 67.97751 157.83884 14.834495
v 68.1053 157.89288 14.802517
v 68.24832 157.88782 14.805258
v 68.36826 157.825 14.841982
v 68.432976 157.72125 14.902851
v 68.42513 157.60439 14.971554
v 68.34682 157.5057 15.029682
v 68.21903 157.45166 15.06166
v 68.076004 157.45673 15.05892
v 67.95607 157.51955 15.022195
v 67.89135 157.62329 14.961326
v 67.8992 157.74016 14.892623
v 67.95313 157.62523 14.506387
v 68.08197 157.66956 14.422444
v 68.224434 157.6546 14.366361
v 68.342354 157.58434 14.353163
v 68.40413 157.47762 14.386388
v 68.3932 157.36302 14.457133
v 68.312515 157.27126 14.546442
v 68.18368 157.22691 14.630384
v 68.041214 157.24188 14.686468
v 67.923294 157.31213 14.699666
v 67.86153 157.41887 14.666441
v 67.872444 157.53346 14.595696
v 67.92352 157.35515 14.165824
v 68.04984 157.37747 14.066919
v 68.19088 157.35355 14.011228
v 68.308846 157.2898 14.013671
v 68.372116 157.20328 14.073596
v 68.363754 157.1172 14.174945
v 68.285995 157.05461 14.290562
v 68.159676 157.03229 14.389466
v 68.01863 157.05621 14.445158
v 67.90067 157.11996 14.442714
v 67.837395 157.20647 14.382789
v 67.84576 157.29256 14.28144
v 67.800835 156.95526 14.00082
v 67.91311 156.94792 13.890463
v 68.05042 156.91473 13.84495
v 68.17597 156.8646 13.876475
v 68.25613 156.81096 13.976593
v 68.2694 156.76817 14.118477
v 68.21225 156.74771 14.264108
v 68.099976 156.75505 14.374465
v 67.96267 156.78824 14.419978
v 67.83711 156.83838 14.388453
v 67.75696 156.89201 14.288335
v 67.74368 156.9348 14.146452
v 67.65486 156.54196 13.979614
v 67.751366 156.53322 13.868725
v 67.885765 156.50949 13.821233
v 68.02204 156.47713 13.849865
v 68.12369 156.44481 13.946948
v 68.16346 156.42119 14.08647
v 68.13071 156.41261 14.231044
v 68.034195 156.42136 14.341933
v 67.8998 156.44508 14.389425
v 67.76352 156.47745 14.360793
v 67.66188 156.50977 14.26371
v 67.62211 156.53337 14.124189
v 67.6011 156.11363 13.958982
v 67.69911 156.1097 13.855403
v 67.835846 156.09927 13.813105
v 67.97464 156.08519 13.84342
v 68.078316 156.0712 13.938228
v 68.119095 156.06107 14.072122
v 68.086044 156.05748 14.209228
v 67.98802 156.06143 14.312807
v 67.85129 156.07184 14.355105
v 67.712494 156.08592 14.324789
v 67.60882 156.09991 14.229982
v 67.56804 156.11006 14.096087
v 67.56349 155.7271 13.9857235
v 67.644455 155.71869 13.868151
v 67.7729 155.70277 13.80685
v 67.914406 155.68361 13.818248
v 68.03106 155.66635 13.899289
v 68.09159 155.65561 14.028258
v 68.079796 155.65425 14.1706
v 67.998825 155.66266 14.288173
v 67.870384 155.67859 14.349473
v 67.72888 155.69774 14.338076
v 67.61223 155.71501 14.257034
v 67.5517 155.72575 14.128065
v 67.49745 155.35213 13.94807
v 67.59192 155.3347 13.841823
v 67.7258 155.30899 13.797818
v 67.86323 155.28188 13.827845
v 67.96737 155.26065 13.923859
v 68.01033 155.25096 14.060133
v 67.9806 155.25543 14.200151
v 67.88613 155.27286 14.306398
v 67.75225 155.29857 14.350403
v 67.61482 155.32568 14.320375
v 67.51068 155.34692 14.224362
v 67.46771 155.3566 14.088088
v 67.4626 154.97665 13.899381
v 67.57305 154.94421 13.813813
v 67.7095 154.90375 13.797121
v 67.835396 154.86606 13.853776
v 67.917 154.84128 13.968597
v 67.93244 154.83603 14.11082
v 67.877594 154.85173 14.242334
v 67.76715 154.88416 14.327902
v 67.6307 154.92464 14.344595
v 67.50481 154.96231 14.28794
v 67.4232 154.9871 14.173118
v 67.40775 154.99236 14.030895
v 67.28615 154.61856 13.931011
v 67.383835 154.58966 13.83028
v 67.51667 154.55019 13.793978
v 67.64908 154.51071 13.831832
v 67.745575 154.48181 13.933698
v 67.780304 154.47124 14.072282
v 67.74396 154.48181 14.21045
v 67.64628 154.51071 14.311181
v 67.513435 154.55019 14.347483
v 67.38103 154.58966 14.309629
v 67.28453 154.61856 14.207763
v 67.2498 154.62914 14.06918
v 67.20886 154.19089 13.93056
v 67.309944 154.17812 13.829849
v 67.447426 154.16064 13.793574
v 67.58448 154.14319 13.831455
v 67.68437 154.1304 13.933341
v 67.720345 154.12572 14.071932
v 67.682755 154.1304 14.210093
v 67.58168 154.14319 14.310802
v 67.44419 154.16064 14.347077
v 67.30714 154.17812 14.309197
v 67.207245 154.19089 14.207312
v 67.17127 154.19557 14.068721
v 67.17638 153.77956 13.931145
v 67.27778 153.77393 13.830111
v 67.41604 153.76622 13.793394
v 67.55411 153.7585 13.830834
v 67.65498 153.75284 13.932399
v 67.691635 153.75075 14.070872
v 67.65425 153.75279 14.209153
v 67.55285 153.75842 14.310187
v 67.41459 153.76613 14.346903
v 67.27652 153.77385 14.3094635
v 67.175644 153.77951 14.207899
v 67.13899 153.7816 14.069425
v 67.16211 153.36842 13.93159
v 67.26344 153.36943 13.830334
v 67.40183 153.3708 13.793314
v 67.540184 153.37216 13.830451
v 67.64144 153.37314 13.931793
v 67.67846 153.37347 14.070187
v 67.64132 153.3731 14.208549
v 67.539986 153.37209 14.309805
v 67.401596 153.37071 14.346825
v 67.263245 153.36935 14.309688
v 67.16199 153.36838 14.208345
v 67.12497 153.36804 14.069952
v 67.18785 152.92902 13.931905
v 67.2871 152.94873 13.830498
v 67.4228 152.97565 13.793272
v 67.55856 153.00258 13.830203
v 67.658035 153.02231 13.931395
v 67.69455 153.02956 14.069733
v 67.658325 153.02235 14.20815
v 67.559074 153.00266 14.309557
v 67.42338 152.97572 14.346783
v 67.28761 152.94879 14.309852
v 67.18814 152.92906 14.20866
v 67.15163 152.92183 14.070322
v 67.3173 152.56567 13.931672
v 67.41739 152.58119 13.830357
v 67.55413 152.60239 13.793257
v 67.69088 152.62358 13.830314
v 67.791 152.6391 13.931597
v 67.82766 152.64478 14.069968
v 67.791046 152.63908 14.208352
v 67.690956 152.62358 14.309668
v 67.554214 152.60239 14.346767
v 67.417465 152.58119 14.309711
v 67.317345 152.56567 14.208427
v 67.280685 152.56 14.070056
v 67.30289 152.19414 13.931641
v 67.40404 152.19954 13.830336
v 67.54222 152.20692 13.79325
v 67.6804 152.2143 13.830321
v 67.78156 152.2197 13.931615
v 67.818596 152.22168 14.069991
v 67.78158 152.2197 14.20837
v 67.68043 152.2143 14.309675
v 67.54225 152.20691 14.346761
v 67.40407 152.19952 14.3096895
v 67.3029 152.19412 14.208396
v 67.26587 152.19215 14.070021
v 67.36076 151.83234 13.9256315
v 67.4643 151.82469 13.826916
v 67.60319 151.81445 13.793336
v 67.74022 151.80435 13.833889
v 67.83867 151.7971 13.937708
v 67.872154 151.79463 14.076976
v 67.83171 151.7976 14.214376
v 67.72817 151.80524 14.313091
v 67.58928 151.81548 14.346672
v 67.452255 151.82558 14.306119
v 67.353806 151.83284 14.202299
v 67.32032 151.83531 14.063031
v 67.22294 151.5223 14.177409
v 67.27198 151.56998 14.058366
v 67.37819 151.58154 13.9561
v 67.513115 151.5539 13.898013
v 67.640594 151.49443 13.899669
v 67.72647 151.4191 13.960625
v 67.74774 151.34807 14.064547
v 67.69869 151.30038 14.183589
v 67.59248 151.28882 14.285855
v 67.45756 151.31647 14.343942
v 67.33008 151.37593 14.342286
v 67.2442 151.45126 14.281331
v 67.1093 151.25925 13.711608
v 67.16522 151.34578 13.575498
v 67.27926 151.39694 13.4689045
v 67.42084 151.399 13.42039
v 67.55204 151.35144 13.442954
v 67.6377 151.26698 13.53055
v 67.65487 151.16827 13.659706
v 67.598946 151.08174 13.795816
v 67.48492 151.03058 13.90241
v 67.34333 151.02852 13.950924
v 67.212135 151.07608 13.92836
v 67.12647 151.16054 13.840764
v 67.15157 150.80598 13.464241
v 67.19429 150.87404 13.312978
v 67.29566 150.9439 13.207048
v 67.42853 150.99681 13.174838
v 67.55729 151.01862 13.224977
v 67.647446 151.00348 13.344029
v 67.674835 150.95544 13.500096
v 67.63212 150.88737 13.65136
v 67.53075 150.81752 13.757288
v 67.39788 150.7646 13.789499
v 67.26912 150.7428 13.739361
v 67.17896 150.75795 13.620308
v 67.42209 150.43652 13.3219185
v 67.49856 150.50887 13.228179
v 67.60913 150.59393 13.192193
v 67.72418 150.66893 13.223602
v 67.81288 150.71376 13.31399
v 67.851456 150.71642 13.4391365
v 67.82958 150.67618 13.565511
v 67.75311 150.60382 13.659249
v 67.64254 150.51875 13.695235
v 67.52749 150.44376 13.663827
v 67.4388 150.39893 13.57344
v 67.400215 150.39629 13.448292
v 67.690315 150.16829 13.233993
v 67.79871 150.23064 13.1649685
v 67.92566 150.297 13.165872
v 68.03715 150.34958 13.236461
v 68.1033 150.37431 13.3578205
v 68.1064 150.36456 13.497433
v 68.0456 150.32294 13.617889
v 67.93721 150.26057 13.686914
v 67.81026 150.19421 13.686011
v 67.69877 150.14163 13.615422
v 67.632614 150.1169 13.494062
v 67.629524 150.12665 13.354449
v 67.841484 149.82542 13.175097
v 67.96937 149.8724 13.1290045
v 68.10176 149.91835 13.15808
v 68.203186 149.95091 13.254536
v 68.246475 149.9614 13.392524
v 68.22001 149.94698 13.535072
v 68.1309 149.91151 13.643985
v 68.00301 149.86452 13.690079
v 67.87062 149.81857 13.661002
v 67.76919 149.78601 13.564548
v 67.72591 149.77553 13.4265585
v 67.75237 149.78996 13.28401
v 68.02578 149.46283 13.152269
v 68.15714 149.51527 13.129494
v 68.28187 149.56389 13.180607
v 68.36652 149.59561 13.291915
v 68.38844 149.60196 13.433593
v 68.341736 149.58124 13.5676775
v 68.23893 149.53899 13.65824
v 68.10757 149.48654 13.681017
v 67.98285 149.43794 13.629903
v 67.898186 149.4062 13.518595
v 67.876274 149.39986 13.376918
v 67.92297 149.42058 13.242833
v 68.13853 149.06425 13.173271
v 68.25923 149.12549 13.126353
v 68.38491 149.18872 13.1533575
v 68.48187 149.23701 13.247048
v 68.52415 149.25743 13.382322
v 68.500404 149.2445 13.522931
v 68.417 149.20168 13.6312
v 68.296295 149.14044 13.678118
v 68.17062 149.07721 13.6511135
v 68.073654 149.02892 13.557422
v 68.03138 149.0085 13.422149
v 68.05513 149.02142 13.28154
v 68.35699 148.73999 13.163718
v 68.48275 148.79611 13.124273
v 68.60976 148.85258 13.158971
v 68.70397 148.89427 13.258512
v 68.74015 148.91 13.396224
v 68.708595 148.89555 13.53521
v 68.61777 148.85481 13.638226
v 68.492 148.79869 13.67767
v 68.36499 148.74222 13.642973
v 68.27078 148.70055 13.543432
v 68.234604 148.68481 13.405719
v 68.26616 148.69925 13.266734
v 68.46499 148.37221 13.161098
v 68.59576 148.41714 13.123634
v 68.726746 148.46207 13.160328
v 68.82286 148.49495 13.261345
v 68.85834 148.50697 13.399618
v 68.82368 148.49493 13.538098
v 68.72817 148.46204 13.639678
v 68.5974 148.41711 13.677141
v 68.46641 148.37218 13.640448
v 68.37029 148.3393 13.539431
v 68.334816 148.32727 13.401156
v 68.36948 148.33932 13.262677
v 68.60606 148.03416 13.16074
v 68.74346 148.05 13.123423
v 68.881 148.06583 13.160261
v 68.98181 148.0774 13.261386
v 69.01889 148.0816 13.399699
v 68.9823 148.07733 13.53814
v 68.88184 148.06572 13.639615
v 68.74444 148.0499 13.676931
v 68.6069 148.03407 13.640093
v 68.50609 148.0225 13.538968
v 68.46901 148.0183 13.400655
v 68.5056 148.02257 13.262214
v 68.54559 147.66092 13.160349
v 68.68397 147.65894 13.123324
v 68.82232 147.65695 13.160456
v 68.92357 147.65547 13.261795
v 68.96059 147.65492 13.400187
v 68.92346 147.65543 13.538549
v 68.82213 147.65686 13.639811
v 68.683754 147.65884 13.676835
v 68.5454 147.66083 13.639703
v 68.44415 147.66231 13.538364
v 68.407135 147.66286 13.399972
v 68.44426 147.66235 13.261609
v 68.5979 147.2353 13.160323
v 68.73277 147.26631 13.1232815
v 68.86762 147.29729 13.160395
v 68.96633 147.31996 13.261721
v 69.00243 147.32825 13.400107
v 68.96626 147.31993 13.538476
v 68.867516 147.29723 13.63975
v 68.73264 147.26622 13.676792
v 68.597786 147.23524 13.639678
v 68.499084 147.21257 13.538352
v 68.46298 147.20428 13.399965
v 68.49915 147.2126 13.261597
v 68.732445 146.83821 13.160395
v 68.86006 146.89168 13.12326
v 68.98771 146.94514 13.16028
v 69.081184 146.9843 13.2615385
v 69.11543 146.99864 13.3999
v 69.08129 146.98433 13.538294
v 68.9879 146.9452 13.639634
v 68.860275 146.89174 13.67677
v 68.73263 146.83827 13.639749
v 68.63916 146.79913 13.538491
v 68.604904 146.78479 13.400128
v 68.639046 146.79909 13.261736
v 68.8904 146.4859 13.171605
v 69.01777 146.53107 13.124059
v 69.15048 146.57812 13.150451
v 69.252975 146.61447 13.2437105
v 69.29778 146.63036 13.378848
v 69.27291 146.62154 13.519654
v 69.18501 146.59036 13.6284
v 69.05764 146.5452 13.675946
v 68.924934 146.49814 13.649554
v 68.82244 146.46179 13.556294
v 68.777626 146.4459 13.421157
v 68.802505 146.45473 13.280351
v 68.98958 146.02866 13.204969
v 69.12834 146.02133 13.208849
v 69.26556 146.04893 13.292302
v 69.36446 146.10408 13.432967
v 69.39855 146.17198 13.593154
v 69.35869 146.23444 13.729939
v 69.25556 146.27473 13.806673
v 69.1168 146.28204 13.8027935
v 68.97958 146.25444 13.71934
v 68.880684 146.19931 13.578675
v 68.846596 146.13141 13.4184885
v 68.88645 146.06894 13.281703
v 68.91004 145.7986 13.376993
v 69.03955 145.7514 13.398683
v 69.1819 145.7521 13.4755125
v 69.29895 145.8005 13.586897
v 69.35934 145.88364 13.70299
v 69.346886 145.97923 13.792685
v 69.26492 146.06168 13.831947
v 69.13542 146.10889 13.810258
v 68.99307 146.10818 13.733428
v 68.876015 146.05978 13.622044
v 68.81563 145.97664 13.50595
v 68.82809 145.88104 13.416256
v 68.97625 145.50114 13.589313
v 69.11785 145.47983 13.620723
v 69.24603 145.48537 13.710429
v 69.32644 145.5163 13.834397
v 69.33753 145.5643 13.95941
v 69.27634 145.61655 14.051968
v 69.15925 145.65901 14.087273
v 69.01764 145.68033 14.055863
v 68.889465 145.67479 13.966156
v 68.80905 145.64388 13.842188
v 68.797966 145.59586 13.717176
v 68.85916 145.54362 13.624618
v 68.94806 145.16338 13.720892
v 69.08762 145.13963 13.744562
v 69.19986 145.13272 13.831564
v 69.25469 145.14449 13.958584
v 69.23743 145.1718 14.091587
v 69.15269 145.2073 14.194937
v 69.023186 145.24153 14.240939
v 68.88362 145.26527 14.217268
v 68.771385 145.27219 14.130267
v 68.71655 145.26042 14.003247
v 68.73382 145.23312 13.870243
v 68.81856 145.1976 13.766894
v 68.8243 144.83069 13.779651
v 68.956375 144.77625 13.7690525
v 69.07793 144.73233 13.830642
v 69.15638 144.71072 13.947914
v 69.170715 144.71718 14.089448
v 69.117096 144.75 14.217319
v 69.00989 144.80037 14.297263
v 68.87782 144.85481 14.307861
v 68.75627 144.89871 14.246272
v 68.67782 144.92033 14.129
v 68.66348 144.91386 13.987466
v 68.7171 144.88106 13.859595
v 68.5885 144.55942 13.809009
v 68.69975 144.47493 13.777919
v 68.81003 144.39388 13.8209
v 68.88977 144.33795 13.926435
v 68.91762 144.32217 14.066246
v 68.8861 144.35075 14.20287
v 68.80368 144.41603 14.2997
v 68.69243 144.50052 14.33079
v 68.58215 144.58159 14.287808
v 68.50241 144.6375 14.182274
v 68.47456 144.65327 14.042463
v 68.50607 144.6247 13.905838
v 68.30988 144.27922 13.8404455
v 68.41618 144.19875 13.788031
v 68.5298 144.11412 13.809315
v 68.6203 144.04802 13.898596
v 68.66342 144.01817 14.03195
v 68.64762 144.03258 14.173645
v 68.577126 144.08734 14.285715
v 68.470825 144.16783 14.33813
v 68.35721 144.25246 14.316845
v 68.26671 144.31854 14.227564
v 68.22359 144.34839 14.09421
v 68.23939 144.334 13.952515
v 68.10267 143.93117 13.829638
v 68.21797 143.85573 13.790387
v 68.33453 143.78012 13.825284
v 68.42113 143.72456 13.924979
v 68.45455 143.70396 14.0627575
v 68.42585 143.72385 14.201703
v 68.34271 143.77887 14.3045845
v 68.22742 143.8543 14.343835
v 68.110855 143.9299 14.308937
v 68.024254 143.98546 14.209243
v 67.99083 144.00606 14.071464
v 68.01953 143.98619 13.932519
v 67.87773 143.5651 13.830801
v 68.00828 143.5206 13.792051
v 68.13974 143.47603 13.827455
v 68.2369 143.44331 13.927523
v 68.27373 143.43124 14.065445
v 68.24034 143.44304 14.204264
v 68.1457 143.47552 14.306783
v 68.01515 143.52002 14.345532
v 67.88369 143.5646 14.310129
v 67.78653 143.5973 14.210061
v 67.7497 143.60938 14.072139
v 67.78309 143.5976 13.93332
v 67.81841 143.1554 13.842702
v 67.950615 143.13058 13.793525
v 68.08935 143.10464 13.818207
v 68.19746 143.08453 13.910134
v 68.24596 143.07562 14.044675
v 68.22186 143.08032 14.185779
v 68.13163 143.09735 14.295637
v 67.999435 143.12216 14.344813
v 67.860695 143.14809 14.320131
v 67.752594 143.16821 14.228205
v 67.70409 143.17711 14.093664
v 67.72818 143.17242 13.95256
v 67.729065 142.89116 14.018552
v 67.8642 142.88637 13.943809
v 68.000015 142.84392 13.922905
v 68.10013 142.77518 13.961442
v 68.1377 142.69858 14.049092
v 68.10268 142.63464 14.162372
v 68.00443 142.6005 14.270926
v 67.86929 142.60529 14.34567
v 67.733475 142.64774 14.366573
v 67.63337 142.71646 14.328036
v 67.595795 142.79306 14.240386
v 67.63082 142.85701 14.127107
v 67.62565 142.68204 13.604017
v 67.7436 142.73305 13.546277
v 67.88615 142.73416 13.526429
v 68.01508 142.68507 13.549791
v 68.09587 142.59895 13.610105
v 68.10686 142.49886 13.691208
v 68.045105 142.4116 13.771369
v 67.92715 142.3606 13.82911
v 67.78461 142.35948 13.848958
v 67.65567 142.40857 13.825596
v 67.57488 142.49469 13.765282
v 67.563896 142.59479 13.684179
v 67.61582 142.34477 13.5838
v 67.73635 142.38808 13.464059
v 67.87873 142.38107 13.3942175
v 68.00479 142.32562 13.392991
v 68.08077 142.23659 13.460707
v 68.0863 142.13783 13.579221
v 68.019905 142.0558 13.716778
v 67.89937 142.01248 13.836519
v 67.756996 142.0195 13.906361
v 67.630936 142.07495 13.907587
v 67.554955 142.16399 13.839871
v 67.54942 142.26274 13.721357
v 67.53278 142.13972 13.08545
v 67.64214 142.20064 12.969939
v 67.78196 142.2063 12.893389
v 67.914764 142.15518 12.876311
v 68.00498 142.06099 12.923282
v 68.02843 141.94894 13.021714
v 67.97883 141.84909 13.145234
v 67.86947 141.78818 13.260745
v 67.72965 141.78252 13.337296
v 67.59684 141.83363 13.354373
v 67.50662 141.92784 13.307404
v 67.48318 142.03987 13.20897
v 67.45366 141.76357 12.78029
v 67.54518 141.8211 12.635702
v 67.67951 141.8494 12.544131
v 67.82065 141.84085 12.530115
v 67.93078 141.79774 12.597408
v 67.98039 141.73164 12.72798
v 67.95619 141.66025 12.886843
v 67.86467 141.6027 13.03143
v 67.73034 141.57442 13.123001
v 67.5892 141.58298 13.137017
v 67.47907 141.62607 13.069724
v 67.42946 141.69217 12.939153
v 67.551285 141.31674 12.633885
v 67.65401 141.3619 12.526862
v 67.789955 141.40071 12.49064
v 67.922714 141.42282 12.534923
v 68.0167 141.42229 12.647845
v 68.046745 141.39925 12.79915
v 68.00478 141.35988 12.948296
v 67.90207 141.31473 13.055318
v 67.76612 141.2759 13.091541
v 67.63336 141.25378 13.047258
v 67.53937 141.25433 12.934336
v 67.50933 141.27737 12.7830305
v 67.71475 140.91403 12.557269
v 67.831314 140.96921 12.482849
v 67.96378 141.02283 12.476437
v 68.07666 141.06053 12.53975
v 68.139694 141.0722 12.655826
v 68.13601 141.05472 12.793559
v 68.066574 141.01277 12.916046
v 67.95001 140.9576 12.990467
v 67.81754 140.90398 12.996879
v 67.70467 140.86627 12.933565
v 67.64163 140.8546 12.817491
v 67.645325 140.87209 12.679756
v 67.90788 140.4977 12.575419
v 68.03694 140.49728 12.553215
v 68.17671 140.52846 12.611879
v 68.289734 140.58284 12.735694
v 68.34573 140.64589 12.891482
v 68.329704 140.7007 13.037501
v 68.24593 140.73257 13.134625
v 68.116875 140.73299 13.15683
v 67.977104 140.70183 13.0981655
v 67.864075 140.64743 12.974351
v 67.808075 140.58438 12.8185625
v 67.82411 140.52957 12.672544
v 67.86288 140.20052 12.7034025
v 67.9977 140.17805 12.671694
v 68.13808 140.20317 12.715957
v 68.246376 140.26913 12.824331
v 68.29359 140.35826 12.967779
v 68.26706 140.44669 13.107862
v 68.1739 140.51071 13.2070465
v 68.03907 140.53319 13.238756
v 67.8987 140.50807 13.194492
v 67.7904 140.44211 13.086118
v 67.74319 140.35297 12.94267
v 67.769714 140.26454 12.802587
v 68.04136 139.88565 12.845082
v 68.1702 139.93394 12.83846
v 68.28934 140.00804 12.912863
v 68.366875 140.08807 13.048356
v 68.38201 140.15262 13.208632
v 68.33071 140.18437 13.350748
v 68.22671 140.17484 13.436623
v 68.09787 140.12654 13.443245
v 67.97872 140.05244 13.368842
v 67.90119 139.97241 13.233349
v 67.88605 139.90787 13.073072
v 67.93735 139.87611 12.930957
v 68.24553 139.59688 13.082232
v 68.36339 139.66606 13.049997
v 68.477356 139.74748 13.083994
v 68.55689 139.81934 13.175111
v 68.58069 139.86238 13.298936
v 68.54236 139.86507 13.422288
v 68.45218 139.82668 13.512116
v 68.33431 139.7575 13.544351
v 68.220345 139.67607 13.510355
v 68.14081 139.60422 13.419237
v 68.11702 139.56117 13.295413
v 68.15535 139.55849 13.172061
v 68.45878 139.31596 13.115259
v 68.58868 139.3698 13.088218
v 68.7117 139.4267 13.134276
v 68.794876 139.47137 13.241095
v 68.815926 139.4919 13.380051
v 68.7692 139.48274 13.51391
v 68.66723 139.44637 13.606807
v 68.53732 139.39253 13.633848
v 68.41431 139.33565 13.58779
v 68.33112 139.29095 13.480971
v 68.310074 139.27043 13.342016
v 68.356804 139.27959 13.208157
v 68.561386 138.98921 13.124969
v 68.70401 138.9858 13.112207
v 68.83409 138.98549 13.171984
v 68.91677 138.9884 13.2882805
v 68.9299 138.99376 13.429936
v 68.86995 139.00009 13.558994
v 68.75299 139.00574 13.640873
v 68.61037 139.00916 13.653635
v 68.480286 139.00946 13.593859
v 68.397606 139.00655 13.477562
v 68.38448 139.0012 13.335906
v 68.44443 138.99486 13.206848
v 68.39884 138.63681 13.160555
v 68.53355 138.61516 13.116838
v 68.67197 138.59413 13.147232
v 68.777 138.57936 13.243592
v 68.82051 138.5748 13.380099
v 68.79085 138.58167 13.520176
v 68.695946 138.59814 13.626289
v 68.56124 138.61978 13.670006
v 68.42282 138.64081 13.639612
v 68.31779 138.6556 13.543252
v 68.27428 138.66014 13.406745
v 68.30394 138.65327 13.266668
v 68.42072 138.21614 13.145986
v 68.56181 138.22108 13.121652
v 68.69615 138.22627 13.171121
v 68.78774 138.23032 13.2811365
v 68.81205 138.23213 13.422221
v 68.76256 138.23122 13.556571
v 68.65253 138.22783 13.648187
v 68.511444 138.22289 13.672521
v 68.377106 138.2177 13.623052
v 68.28551 138.21365 13.513036
v 68.2612 138.21184 13.371951
v 68.31069 138.21275 13.237601
v 68.52522 137.8278 13.125969
v 68.668045 137.8271 13.13742
v 68.78621 137.82674 13.2187
v 68.84803 137.82678 13.348032
v 68.83696 137.82722 13.490761
v 68.75596 137.82797 13.608643
v 68.62673 137.8288 13.670091
v 68.4839 137.8295 13.658641
v 68.365746 137.82986 13.57736
v 68.30392 137.82982 13.448028
v 68.31499 137.82938 13.305299
v 68.39599 137.82863 13.187418
v 68.44058 137.55048 13.304296
v 68.58292 137.54443 13.242879
v 68.71178 137.5091 13.248234
v 68.79263 137.4539 13.318923
v 68.803825 137.39366 13.4360075
v 68.74235 137.3445 13.568114
v 68.62468 137.3196 13.679845
v 68.482346 137.32564 13.741261
v 68.353485 137.36098 13.735907
v 68.27263 137.41617 13.665217
v 68.26144 137.47641 13.548133
v 68.322914 137.52557 13.416026
v 68.38464 137.37941 13.177566
v 68.523865 137.4101 13.122083
v 68.66116 137.37811 13.091101
v 68.75975 137.29207 13.09292
v 68.79321 137.17499 13.127054
v 68.75258 137.05826 13.184357
v 68.64874 136.97316 13.249473
v 68.50952 136.94247 13.304955
v 68.37222 136.97446 13.335937
v 68.273636 137.0605 13.334117
v 68.24017 137.17758 13.299983
v 68.28081 137.29431 13.2426815
v 68.464195 137.24864 12.497029
v 68.6061 137.2662 12.444
v 68.73505 137.21712 12.437313
v 68.81648 137.11452 12.478759
v 68.82858 136.9859 12.557234
v 68.76811 136.86572 12.651709
v 68.65127 136.7862 12.736871
v 68.50936 136.76862 12.7899
v 68.38042 136.81772 12.796587
v 68.29898 136.92032 12.75514
v 68.28688 137.04893 12.676666
v 68.34735 137.16911 12.5821905
v 68.57751 137.0402 11.989711
v 68.71556 137.04243 11.97719
v 68.82321 136.99088 12.037842
v 68.87162 136.89934 12.155413
v 68.84781 136.79237 12.298401
v 68.75816 136.69862 12.428492
v 68.6267 136.6432 12.510829
v 68.48865 136.64098 12.523349
v 68.381 136.69255 12.462698
v 68.33259 136.78407 12.345127
v 68.35639 136.89105 12.202139
v 68.44604 136.9848 12.072047
v 68.678185 136.59914 11.81371
v 68.805534 136.65244 11.821801
v 68.908875 136.66873 11.908627
v 68.96052 136.64365 12.050923
v 68.946625 136.58391 12.210562
v 68.87092 136.50552 12.344767
v 68.753685 136.42949 12.41758
v 68.626335 136.37617 12.409489
v 68.522995 136.35988 12.322662
v 68.47136 136.38496 12.1803665
v 68.48525 136.4447 12.020728
v 68.56096 136.5231 11.886522
v 68.91996 136.2269 11.852797
v 69.03703 136.30273 11.876095
v 69.13024 136.35133 11.960685
v 69.1746 136.35966 12.083902
v 69.158226 136.3255 12.21273
v 69.0855 136.258 12.31265
v 68.97593 136.17523 12.356888
v 68.85886 136.0994 12.33359
v 68.76565 136.0508 12.248999
v 68.72129 136.04247 12.125782
v 68.73767 136.07663 11.996953
v 68.81039 136.14413 11.897034
v 69.12222 135.87129 11.818045
v 69.24702 135.93895 11.836798
v 69.349144 135.98834 11.922838
v 69.40123 136.00624 12.05311
v 69.38932 135.98787 12.192709
v 69.31661 135.93811 12.304228
v 69.202576 135.87033 12.357786
v 69.07778 135.80267 12.339033
v 68.975655 135.75328 12.252994
v 68.92357 135.73538 12.122721
v 68.93548 135.75377 11.983122
v 69.008194 135.80351 11.871603
v 69.30428 135.5166 11.797543
v 69.442245 135.54616 11.822238
v 69.550095 135.56679 11.913876
v 69.59894 135.57297 12.047903
v 69.57568 135.56303 12.188406
v 69.48657 135.53966 12.297738
v 69.35547 135.5091 12.346602
v 69.21751 135.47954 12.321908
v 69.10966 135.45891 12.230269
v 69.060814 135.45273 12.096243
v 69.08406 135.46266 11.95574
v 69.17318 135.48604 11.846408
v 69.34687 135.12091 11.789571
v 69.482475 135.11992 11.835794
v 69.57681 135.11821 11.943685
v 69.6046 135.11626 12.0843315
v 69.5584 135.11458 12.220049
v 69.45059 135.1136 12.314471
v 69.31005 135.11362 12.3422985
v 69.174446 135.11461 12.296074
v 69.08011 135.1163 12.188184
v 69.05232 135.11827 12.047538
v 69.09852 135.11995 11.91182
v 69.20633 135.12091 11.817398
v 69.30851 134.72151 11.786421
v 69.44844 134.73532 11.813834
v 69.55602 134.74547 11.907844
v 69.602425 134.74922 12.04326
v 69.57522 134.74557 12.183796
v 69.48169 134.73552 12.291798
v 69.34691 134.72176 12.3383255
v 69.20698 134.70795 12.310912
v 69.0994 134.6978 12.216903
v 69.05299 134.69405 12.081487
v 69.0802 134.69768 11.94095
v 69.17373 134.70773 11.832949
v 69.39161 134.33401 11.784731
v 69.53168 134.34007 11.814181
v 69.63827 134.3445 11.909776
v 69.68283 134.34608 12.0458975
v 69.65342 134.34444 12.186074
v 69.557915 134.33997 12.292746
v 69.421906 134.33391 12.337329
v 69.28184 134.32785 12.307878
v 69.17524 134.32343 12.212284
v 69.130684 134.32184 12.076161
v 69.160095 134.32349 11.935985
v 69.2556 134.32796 11.829313
v 69.362595 133.94118 11.783711
v 69.500854 133.94337 11.821143
v 69.60188 133.94489 11.922701
v 69.63861 133.94533 12.061173
v 69.60118 133.94456 12.199456
v 69.49964 133.94283 12.300497
v 69.36119 133.94055 12.337221
v 69.22292 133.93837 12.299789
v 69.121895 133.93684 12.198232
v 69.085175 133.9364 12.059759
v 69.1226 133.93716 11.921476
v 69.22414 133.9389 11.820436
v 69.41684 133.54892 11.783465
v 69.55139 133.58266 11.819238
v 69.65058 133.6075 11.919578
v 69.68782 133.61678 12.057599
v 69.65314 133.608 12.196319
v 69.55583 133.58354 12.298568
v 69.42196 133.54993 12.336948
v 69.28741 133.51617 12.301176
v 69.188225 133.49133 12.200836
v 69.15098 133.48206 12.062815
v 69.18566 133.49083 11.924094
v 69.282974 133.5153 11.821845
v 69.55459 133.17749 11.783329
v 69.68956 133.20734 11.820956
v 69.78808 133.22911 11.922658
v 69.82375 133.23697 12.061182
v 69.78702 133.2288 12.199411
v 69.68772 133.20682 12.300307
v 69.55247 133.1769 12.336836
v 69.417496 133.14706 12.299208
v 69.31898 133.12529 12.197506
v 69.2833 133.11743 12.058982
v 69.32004 133.1256 11.920753
v 69.419334 133.14757 11.819857
v 69.58931 132.78326 11.783278
v 69.72326 132.81776 11.820584
v 69.8212 132.84299 11.9220495
v 69.85689 132.85216 12.060489
v 69.82076 132.84285 12.198805
v 69.7225 132.81754 12.299937
v 69.58844 132.78299 12.336788
v 69.4545 132.7485 12.299482
v 69.35656 132.72328 12.198017
v 69.32087 132.71411 12.059578
v 69.356995 132.72342 11.921262
v 69.455246 132.74873 11.820129
v 69.80744 132.4383 11.790213
v 69.92902 132.47375 11.857168
v 70.002174 132.49509 11.978478
v 70.0073 132.49658 12.121639
v 69.94302 132.47783 12.248291
v 69.82657 132.44385 12.324497
v 69.68913 132.40375 12.329839
v 69.56756 132.36829 12.262884
v 69.4944 132.34694 12.141574
v 69.48928 132.34546 11.998412
v 69.55356 132.36421 11.87176
v 69.67001 132.3982 11.795554
v 69.908875 132.15007 11.889872
v 70.02318 132.12778 11.930718
v 70.079994 132.07928 12.03738
v 70.06409 132.0176 12.181275
v 69.97972 131.95921 12.323848
v 69.84951 131.9198 12.426896
v 69.708336 131.90993 12.462808
v 69.594025 131.9322 12.42196
v 69.53722 131.9807 12.315298
v 69.55312 132.0424 12.171403
v 69.63749 132.10077 12.028831
v 69.7677 132.14018 11.925782
v 69.967636 131.94095 11.701141
v 70.073105 131.8853 11.740074
v 70.11634 131.79976 11.806097
v 70.08577 131.70728 11.881519
v 69.98957 131.6326 11.946131
v 69.85352 131.59575 11.98262
v 69.71409 131.60661 11.98121
v 69.60862 131.66226 11.942277
v 69.565384 131.74779 11.876254
v 69.595955 131.84027 11.800832
v 69.692154 131.91495 11.736219
v 69.82819 131.9518 11.69973
v 69.99458 131.62546 11.542647
v 70.10048 131.5741 11.549971
v 70.14581 131.48581 11.598865
v 70.11844 131.38428 11.676227
v 70.02568 131.29669 11.76133
v 69.8924 131.24652 11.831368
v 69.75432 131.24722 11.867578
v 69.648415 131.29858 11.860253
v 69.60308 131.38687 11.811359
v 69.63046 131.4884 11.733997
v 69.72321 131.57599 11.648895
v 69.85649 131.62616 11.5788555
v 70.168655 131.42389 10.909486
v 70.239685 131.33534 10.935477
v 70.24197 131.21921 10.996856
v 70.17489 131.10661 11.077174
v 70.05643 131.02773 11.154912
v 69.91832 131.0037 11.209239
v 69.79758 131.04094 11.225598
v 69.72655 131.1295 11.199607
v 69.724266 131.24564 11.138228
v 69.79134 131.35823 11.057909
v 69.909805 131.4371 10.980172
v 70.04791 131.46115 10.925845
v 70.21491 131.14812 10.618033
v 70.31713 131.1067 10.644222
v 70.35691 131.03487 10.713848
v 70.32359 130.95184 10.808254
v 70.226105 130.87987 10.902144
v 70.09056 130.83824 10.970362
v 69.953285 130.8381 10.994627
v 69.85107 130.8795 10.968438
v 69.81129 130.95134 10.898812
v 69.844604 131.03438 10.804406
v 69.94209 131.10634 10.710516
v 70.07764 131.14798 10.642299
v 70.21432 130.66933 10.512932
v 70.327965 130.64497 10.570335
v 70.382904 130.61317 10.679476
v 70.3644 130.58243 10.81111
v 70.27743 130.56097 10.929965
v 70.14528 130.55458 11.004195
v 70.003365 130.56494 11.01391
v 69.88972 130.5893 10.956507
v 69.83478 130.6211 10.847365
v 69.85328 130.65184 10.715733
v 69.940254 130.6733 10.596876
v 70.0724 130.67969 10.522646
v 70.18322 130.24025 10.500383
v 70.28541 130.22067 10.588447
v 70.32418 130.2035 10.717666
v 70.28915 130.19337 10.8534155
v 70.1897 130.19298 10.959322
v 70.05248 130.20242 11.007009
v 69.91426 130.21918 10.983698
v 69.81207 130.23877 10.895635
v 69.7733 130.25592 10.766416
v 69.808334 130.26607 10.630666
v 69.907776 130.26646 10.524758
v 70.045 130.25702 10.477072
v 70.10822 129.83742 10.473056
v 70.23009 129.81874 10.545088
v 70.29905 129.80443 10.668562
v 70.29663 129.79832 10.810393
v 70.22348 129.80208 10.932579
v 70.099205 129.81467 11.002379
v 69.9571 129.83273 11.001091
v 69.83524 129.85143 10.929059
v 69.76628 129.86574 10.805584
v 69.7687 129.87183 10.663753
v 69.84184 129.86807 10.541567
v 69.96612 129.85548 10.471766
v 69.966545 129.45059 10.447248
v 70.099174 129.42035 10.4918585
v 70.19179 129.39763 10.599084
v 70.219574 129.3885 10.740193
v 70.17508 129.39542 10.877377
v 70.07023 129.41652 10.973876
v 69.93312 129.44617 11.003834
v 69.80049 129.4764 10.959224
v 69.70788 129.49911 10.851998
v 69.6801 129.50824 10.710889
v 69.72459 129.50133 10.573705
v 69.82944 129.48022 10.477206
v 69.871445 129.06306 10.446412
v 70.00579 129.03575 10.48798
v 70.101654 129.01562 10.59254
v 70.13335 129.00807 10.732077
v 70.09238 129.01515 10.8692
v 69.98972 129.03493 10.967168
v 69.85288 129.06212 10.999731
v 69.71854 129.08943 10.958163
v 69.62267 129.10956 10.853603
v 69.59098 129.1171 10.7140665
v 69.63195 129.11003 10.576943
v 69.73461 129.09026 10.478975
v 69.783875 128.6742 10.444794
v 69.92339 128.66779 10.476672
v 70.02828 128.66275 10.574104
v 70.07044 128.6604 10.710984
v 70.038574 128.66139 10.850634
v 69.94121 128.66544 10.955634
v 69.80445 128.67148 10.997852
v 69.66493 128.67787 10.965974
v 69.560036 128.68292 10.868542
v 69.517876 128.68527 10.731662
v 69.54975 128.68428 10.592012
v 69.64711 128.68022 10.487012
v 69.81877 128.27968 10.443961
v 69.95755 128.26648 10.476979
v 70.06129 128.25652 10.575272
v 70.10219 128.25244 10.712502
v 70.0693 128.25537 10.851898
v 69.97143 128.2645 10.956111
v 69.8348 128.27739 10.997215
v 69.69602 128.29059 10.964197
v 69.592285 128.30055 10.865905
v 69.551384 128.30463 10.728675
v 69.584274 128.3017 10.589278
v 69.682144 128.29257 10.485065
v 69.72124 127.89748 10.443526
v 69.85853 127.88073 10.480881
v 69.95887 127.86844 10.582383
v 69.99539 127.86391 10.720835
v 69.958305 127.86835 10.8591385
v 69.85754 127.88056 10.960235
v 69.7201 127.897285 10.997036
v 69.58282 127.91403 10.959681
v 69.48247 127.92632 10.858178
v 69.445946 127.930855 10.719727
v 69.48304 127.926414 10.581424
v 69.5838 127.9142 10.480327
v 69.73254 127.50199 10.443377
v 69.870804 127.50607 10.480645
v 69.971924 127.50904 10.582083
v 70.0088 127.51009 10.720511
v 69.97154 127.50895 10.858838
v 69.870155 127.50592 10.959999
v 69.73178 127.50181 10.996887
v 69.59352 127.49772 10.9596195
v 69.4924 127.49475 10.858181
v 69.45553 127.4937 10.719752
v 69.492775 127.49484 10.581426
v 69.59417 127.49788 10.480266
v 69.74431 127.1065 10.443298
v 69.88136 127.1254 10.48048
v 69.981636 127.13922 10.581857
v 70.018265 127.14426 10.720262
v 69.98143 127.13915 10.858611
v 69.88101 127.12528 10.959835
v 69.743904 127.10636 10.996808
v 69.60685 127.087456 10.959626
v 69.50658 127.07364 10.85825
v 69.46995 127.0686 10.719845
v 69.50678 127.07371 10.581494
v 69.6072 127.08758 10.480271
v 69.83956 126.72248 10.443267
v 69.973694 126.75657 10.480281
v 70.07192 126.78153 10.581533
v 70.107925 126.79067 10.719893
v 70.07205 126.78155 10.858288
v 69.97392 126.7566 10.959635
v 69.83982 126.72252 10.996778
v 69.70569 126.68843 10.9597645
v 69.60747 126.663475 10.858512
v 69.571465 126.654335 10.720152
v 69.60734 126.66345 10.581757
v 69.70547 126.6884 10.48041
v 69.938995 126.33952 10.443254
v 70.07512 126.364426 10.480325
v 70.17477 126.38265 10.581617
v 70.21125 126.38932 10.719993
v 70.17479 126.382645 10.858373
v 70.07515 126.36442 10.959679
v 69.93903 126.339516 10.996765
v 69.80291 126.31462 10.959696
v 69.703255 126.296394 10.858403
v 69.66678 126.28972 10.720027
v 69.70324 126.296394 10.581648
v 69.80288 126.31462 10.480342
v 69.981674 125.94618 10.44325
v 70.12004 125.94418 10.480313
v 70.221344 125.942726 10.581602
v 70.25843 125.942184 10.719976
v 70.22137 125.94272 10.858357
v 70.120094 125.94418 10.959667
v 69.981735 125.94618 10.99676
v 69.84336 125.94817 10.959696
v 69.742065 125.94964 10.858407
v 69.70498 125.95018 10.720034
v 69.742035 125.949646 10.581652
v 69.843315 125.94818 10.480342
v 69.92767 125.55424 10.443247
v 70.06575 125.545105 10.480326
v 70.16683 125.538414 10.581626
v 70.20383 125.535965 10.720004
v 70.166824 125.538414 10.858381
v 70.06575 125.5451 10.959681
v 69.92767 125.55424 10.9967575
v 69.7896 125.56338 10.959679
v 69.68852 125.57007 10.858378
v 69.65152 125.57252 10.72
v 69.68852 125.57007 10.581623
v 69.7896 125.56338 10.480325
v 69.92958 125.15859 10.443246
v 70.06287 125.195816 10.480325
v 70.16043 125.22306 10.581625
v 70.19614 125.23303 10.720003
v 70.16043 125.22305 10.85838
v 70.06286 125.19581 10.959679
v 69.92958 125.15859 10.996757
v 69.7963 125.121376 10.959678
v 69.69874 125.09413 10.858377
v 69.663025 125.08416 10.719999
v 69.69874 125.09413 10.581622
v 69.7963 125.121376 10.480323
v 70.13293 124.8192 10.443245
v 70.25438 124.885506 10.480323
v 70.34329 124.93405 10.581622
v 70.37584 124.95182 10.72
v 70.34329 124.93405 10.858377
v 70.25439 124.88551 10.959678
v 70.13293 124.8192 10.996756
v 70.011475 124.75289 10.959678
v 69.92256 124.704346 10.858379
v 69.890015 124.686584 10.720001
v 69.92256 124.704346 10.581624
v 70.011475 124.75289 10.480324
v 70.308464 124.46462 10.443245
v 70.43884 124.51098 10.480323
v 70.53429 124.544914 10.581622
v 70.56923 124.557335 10.72
v 70.53429 124.544914 10.858377
v 70.43884 124.51098 10.959678
v 70.308464 124.46462 10.996756
v 70.17808 124.41827 10.959678
v 70.082634 124.38433 10.858378
v 70.0477 124.37191 10.72
v 70.082634 124.38433 10.581623
v 70.17808 124.41827 10.480324
v 70.39617 124.07882 10.443245
v 70.53377 124.09351 10.480323
v 70.63449 124.10427 10.581622
v 70.67136 124.10821 10.72
v 70.63449 124.10427 10.858377
v 70.53377 124.09351 10.959678
v 70.39617 124.07882 10.996756
v 70.258575 124.06412 10.959678
v 70.157845 124.05336 10.858378
v 70.12098 124.04942 10.72
v 70.157845 124.05336 10.581623
v 70.258575 124.06412 10.480323
v 70.39192 123.68319 10.443245
v 70.52993 123.67301 10.480323
v 70.63095 123.66556 10.581623
v 70.66793 123.662834 10.72
v 70.63095 123.66556 10.858378
v 70.52993 123.67301 10.959678
v 70.39192 123.68319 10.996756
v 70.25392 123.69337 10.959678
v 70.15289 123.70082 10.858377
v 70.11592 123.70355 10.72
v 70.15289 123.70082 10.581622
v 70.25392 123.69337 10.480323
v 70.33807 123.29122 10.443245
v 70.476456 123.29103 10.480323
v 70.57775 123.290886 10.581623
v 70.61483 123.29083 10.72
v 70.57775 123.290886 10.858378
v 70.476456 123.29103 10.959678
v 70.33807 123.29122 10.996756
v 70.1997 123.29142 10.959678
v 70.0984 123.29156 10.858377
v 70.06132 123.29161 10.72
v 70.0984 123.29156 10.581623
v 70.1997 123.29142 10.480323
v 70.39082 122.89911 10.443245
v 70.52706 122.92336 10.480323
v 70.62679 122.941124 10.581623
v 70.66329 122.947624 10.72
v 70.62679 122.941124 10.858377
v 70.52706 122.92336 10.959678
v 70.39082 122.89911 10.996756
v 70.25459 122.87485 10.959678
v 70.15486 122.857086 10.858377
v 70.118355 122.850586 10.72
v 70.15486 122.857086 10.581623
v 70.25459 122.87485 10.480323
v 70.47667 122.512886 10.443245
v 70.61454 122.52472 10.480323
v 70.71547 122.53339 10.581622
v 70.75241 122.53656 10.72
v 70.71547 122.53339 10.858377
v 70.61454 122.52472 10.959678
v 70.47667 122.512886 10.996756
v 70.3388 122.501045 10.959678
v 70.23787 122.49238 10.858378
v 70.20093 122.489204 10.72
v 70.23787 122.49238 10.581623
v 70.3388 122.501045 10.480323
v 70.457924 122.117676 10.443245
v 70.596 122.12685 10.480323
v 70.697075 122.13355 10.581623
v 70.73407 122.13601 10.72
v 70.697075 122.13355 10.858377
v 70.596 122.12685 10.959678
v 70.457924 122.117676 10.996756
v 70.319855 122.10851 10.959678
v 70.21877 122.1018 10.858377
v 70.18178 122.09934 10.72
v 70.21877 122.1018 10.581623
v 70.319855 122.10851 10.480323
v 70.464806 121.70771 10.451531
v 70.601074 121.75184 10.453892
v 70.71797 121.789696 10.527555
v 70.78416 121.81113 10.652785
v 70.78191 121.8104 10.796024
v 70.71183 121.787704 10.918894
v 70.5927 121.74913 10.988469
v 70.45642 121.704994 10.986109
v 70.33953 121.667145 10.912445
v 70.27334 121.645706 10.787215
v 70.27558 121.64644 10.643976
v 70.345665 121.66913 10.521107
v 70.641685 121.45232 10.570337
v 70.77397 121.5011 10.541363
v 70.88632 121.51516 10.589364
v 70.94863 121.490746 10.701478
v 70.94419 121.43439 10.847665
v 70.87421 121.36118 10.988754
v 70.757416 121.29076 11.08694
v 70.62513 121.241974 11.115914
v 70.51278 121.22791 11.067914
v 70.45047 121.25233 10.955799
v 70.45491 121.30869 10.809612
v 70.524895 121.38189 10.668524
v 70.6729 121.22874 10.516741
v 70.80455 121.28515 10.428177
v 70.93816 121.290955 10.393789
v 71.03793 121.244606 10.422792
v 71.077126 121.15852 10.507416
v 71.04524 121.05577 10.624984
v 70.95081 120.96388 10.743994
v 70.81916 120.90747 10.832559
v 70.68555 120.901665 10.866945
v 70.58578 120.94801 10.837942
v 70.546585 121.034096 10.753319
v 70.57847 121.13685 10.635752
v 70.7266 120.94136 9.92991
v 70.84229 121.024025 9.854506
v 70.97992 121.052315 9.840028
v 71.10261 121.01865 9.890355
v 71.17748 120.93204 9.9920025
v 71.18448 120.815704 10.117735
v 71.12173 120.700806 10.23386
v 71.00603 120.61814 10.309264
v 70.8684 120.58985 10.323743
v 70.74571 120.62352 10.273415
v 70.67084 120.71013 10.171767
v 70.66384 120.82646 10.046036
v 70.90077 120.71767 9.499733
v 71.011444 120.808556 9.452177
v 71.12545 120.86235 9.482541
v 71.21226 120.86465 9.58269
v 71.2486 120.81482 9.725788
v 71.22473 120.72622 9.873494
v 71.147064 120.6226 9.986228
v 71.0364 120.53171 10.033785
v 70.922386 120.477905 10.00342
v 70.83559 120.47562 9.903272
v 70.79924 120.525444 9.760173
v 70.823105 120.61404 9.612468
v 71.30433 120.32658 9.619237
v 71.39615 120.43499 9.645485
v 71.45929 120.5309 9.741831
v 71.47683 120.588615 9.882459
v 71.44407 120.592674 10.029688
v 71.36979 120.54198 10.144067
v 71.27389 120.45012 10.194949
v 71.18207 120.34171 10.168701
v 71.11893 120.2458 10.072355
v 71.10139 120.18808 9.931727
v 71.13415 120.18403 9.784499
v 71.20843 120.23472 9.670119
v 71.625885 120.132286 9.6893015
v 71.70486 120.24664 9.734953
v 71.756134 120.336525 9.844895
v 71.765976 120.37786 9.989671
v 71.73175 120.35956 10.1304865
v 71.66262 120.28654 10.22961
v 71.57712 120.17835 10.260483
v 71.498146 120.063995 10.214831
v 71.44686 119.97411 10.104889
v 71.43702 119.93278 9.960114
v 71.47125 119.95108 9.819299
v 71.540375 120.0241 9.720174
v 71.892944 119.85725 9.755689
v 71.97341 119.97577 9.756963
v 72.03978 120.08021 9.828638
v 72.074265 120.14258 9.951509
v 72.06762 120.14617 10.092654
v 72.02163 120.09002 10.214252
v 71.948616 119.989174 10.283722
v 71.86815 119.87065 10.282449
v 71.80178 119.76621 10.2107725
v 71.7673 119.70384 10.087901
v 71.77395 119.70025 9.946756
v 71.81994 119.7564 9.825158
v 72.21596 119.653694 9.763904
v 72.30731 119.76404 9.768342
v 72.38458 119.86031 9.843361
v 72.427055 119.91673 9.96886
v 72.423355 119.91817 10.11121
v 72.37447 119.86424 10.232269
v 72.29351 119.7694 10.299601
v 72.202156 119.65906 10.295161
v 72.124886 119.562775 10.220142
v 72.08241 119.50636 10.094645
v 72.086105 119.50493 9.952293
v 72.13499 119.55885 9.831234
v 72.36165 119.405 9.982015
v 72.453865 119.51045 9.898538
v 72.565155 119.592384 9.882756
v 72.6657 119.62886 9.938897
v 72.72855 119.610085 10.051919
v 72.73687 119.5411 10.191537
v 72.68843 119.44039 10.320341
v 72.596214 119.33494 10.403817
v 72.48492 119.253 10.4196
v 72.38438 119.21653 10.363458
v 72.321526 119.2353 10.250436
v 72.3132 119.30428 10.110818
v 72.47155 119.17592 9.588301
v 72.52041 119.29638 9.471789
v 72.61865 119.40038 9.387485
v 72.73995 119.46006 9.357977
v 72.851814 119.45942 9.391171
v 72.92426 119.398636 9.478175
v 72.937874 119.294 9.5956745
v 72.889015 119.17353 9.712186
v 72.79077 119.06953 9.79649
v 72.66947 119.00985 9.825998
v 72.55761 119.01049 9.792803
v 72.48516 119.07127 9.7058
v 72.76358 118.971 9.2982645
v 72.85713 119.07191 9.218136
v 72.97166 119.15312 9.191608
v 73.07648 119.19286 9.225791
v 73.14349 119.1805 9.311523
v 73.154755 119.11933 9.425835
v 73.10725 119.02576 9.5380945
v 73.01369 118.92484 9.618223
v 72.89916 118.843636 9.644751
v 72.79435 118.80389 9.610568
v 72.72733 118.81625 9.524836
v 72.71607 118.87742 9.410524
v 73.00868 118.62586 9.228002
v 73.1154 118.70536 9.170464
v 73.23593 118.78025 9.177863
v 73.33798 118.83047 9.248219
v 73.394196 118.84256 9.362677
v 73.38952 118.813286 9.49057
v 73.3252 118.75048 9.597629
v 73.218475 118.67099 9.655167
v 73.097946 118.5961 9.647766
v 72.9959 118.54588 9.577412
v 72.93968 118.53379 9.462953
v 72.94436 118.563065 9.33506
v 73.22507 118.29602 9.189493
v 73.34672 118.36022 9.139767
v 73.47216 118.420525 9.166593
v 73.56779 118.46077 9.262784
v 73.60797 118.47018 9.402566
v 73.58195 118.44623 9.548483
v 73.49669 118.39533 9.661439
v 73.375046 118.33113 9.711165
v 73.249596 118.27082 9.684339
v 73.15398 118.230576 9.588147
v 73.113785 118.22117 9.448366
v 73.13981 118.245125 9.302448
v 73.33117 118.03512 9.284833
v 73.45369 118.087715 9.187889
v 73.59409 118.1125 9.169261
v 73.71476 118.102844 9.233938
v 73.783356 118.06132 9.364591
v 73.7815 117.99906 9.526211
v 73.709694 117.93275 9.675492
v 73.58717 117.88015 9.772436
v 73.44677 117.85536 9.791064
v 73.3261 117.86503 9.726388
v 73.25751 117.90655 9.595735
v 73.25936 117.9688 9.434114
v 73.32479 117.86145 8.935724
v 73.4542 117.89463 8.841426
v 73.5966 117.879234 8.78605
v 73.713844 117.81938 8.784434
v 73.77451 117.73112 8.837012
v 73.76235 117.63809 8.929695
v 73.68062 117.56522 9.037649
v 73.55121 117.53204 9.1319475
v 73.408806 117.54744 9.187323
v 73.291565 117.607285 9.188938
v 73.230896 117.69555 9.13636
v 73.24306 117.78858 9.043677
v 73.2444 117.49309 8.900625
v 73.35364 117.515335 8.78023
v 73.49309 117.50438 8.707725
v 73.625374 117.46315 8.702538
v 73.715065 117.4027 8.76606
v 73.73811 117.339226 8.881269
v 73.688354 117.28974 9.017297
v 73.57912 117.267494 9.137692
v 73.439674 117.27845 9.210197
v 73.30738 117.31968 9.215384
v 73.2177 117.38013 9.151862
v 73.19464 117.443596 9.036653
v 73.11883 117.10485 8.845557
v 73.20057 117.16312 8.752284
v 73.32928 117.18279 8.683597
v 73.470474 117.15859 8.6579
v 73.58632 117.09701 8.682079
v 73.645775 117.01454 8.749656
v 73.63291 116.93329 8.842522
v 73.55118 116.87502 8.935795
v 73.42247 116.85535 9.004482
v 73.28127 116.87955 9.030179
v 73.16543 116.94113 9.0060005
v 73.105965 117.0236 8.938423
v 73.106026 116.86075 8.344101
v 73.19393 116.94482 8.214002
v 73.32644 116.98885 8.107658
v 73.46805 116.981064 8.053565
v 73.58081 116.92353 8.066216
v 73.634514 116.831665 8.142223
v 73.61476 116.730095 8.261218
v 73.526855 116.64603 8.391317
v 73.39434 116.602 8.497661
v 73.25274 116.60979 8.551754
v 73.13998 116.66732 8.539103
v 73.08627 116.75918 8.463097
v 73.20996 116.52832 8.046795
v 73.325096 116.574646 7.933213
v 73.466805 116.594154 7.8680806
v 73.59713 116.58163 7.8688498
v 73.681145 116.54042 7.935314
v 73.696335 116.48157 8.049665
v 73.63864 116.42085 8.181262
v 73.52351 116.37453 8.294844
v 73.3818 116.35502 8.359976
v 73.25147 116.367546 8.359207
v 73.16746 116.40875 8.292743
v 73.15227 116.4676 8.178391
v 73.274994 116.126465 7.85892
v 73.40809 116.144485 7.786874
v 73.54949 116.148834 7.7931805
v 73.66133 116.13834 7.87615
v 73.71363 116.11582 8.013551
v 73.692375 116.0873 8.168567
v 73.60327 116.06044 8.299661
v 73.470184 116.04241 8.371707
v 73.32877 116.03807 8.365401
v 73.21694 116.04856 8.282432
v 73.16464 116.07108 8.14503
v 73.18589 116.099594 7.9900146
v 73.386955 115.71222 7.7896843
v 73.52861 115.73275 7.771305
v 73.65514 115.745026 7.8283477
v 73.73266 115.74574 7.9455276
v 73.74039 115.73472 8.091446
v 73.676254 115.714905 8.227006
v 73.55744 115.69161 8.315882
v 73.415794 115.671074 8.334262
v 73.28926 115.6588 8.277219
v 73.21175 115.65808 8.160039
v 73.20402 115.669106 8.01412
v 73.26815 115.68892 7.878561
v 73.4438 115.30822 7.820075
v 73.58409 115.33078 7.7956862
v 73.71504 115.34893 7.8447323
v 73.80157 115.35781 7.9540706
v 73.82049 115.35506 8.094404
v 73.76672 115.341385 8.228131
v 73.654686 115.32047 8.319419
v 73.5144 115.29792 8.343807
v 73.38344 115.27976 8.294762
v 73.29691 115.27088 8.185423
v 73.278 115.27364 8.04509
v 73.331764 115.28731 7.9113626
v 73.50307 115.041595 8.0246
v 73.64314 115.071236 7.9592395
v 73.76994 115.06071 7.9547915
v 73.849495 115.01285 8.012448
v 73.86049 114.940475 8.116761
v 73.799965 114.862976 8.2397785
v 73.68416 114.801125 8.348538
v 73.54408 114.77149 8.413899
v 73.41728 114.78201 8.418347
v 73.33772 114.82987 8.360691
v 73.32674 114.90225 8.256378
v 73.38725 114.979744 8.133361
v 73.5283 114.91525 7.458939
v 73.658 114.9758 7.439848
v 73.79451 114.97272 7.4740477
v 73.90125 114.90682 7.552375
v 73.94963 114.795784 7.6538415
v 73.926674 114.669334 7.7512593
v 73.83853 114.56138 7.8185263
v 73.70883 114.500824 7.8376174
v 73.57232 114.503914 7.803417
v 73.465576 114.5698 7.72509
v 73.417206 114.68085 7.623624
v 73.44016 114.80729 7.5262055
v 73.632324 114.71227 7.0942173
v 73.75798 114.78094 7.0326567
v 73.89416 114.78771 7.0282755
v 74.004364 114.73079 7.0822477
v 74.05908 114.62542 7.180111
v 74.04364 114.49983 7.295644
v 73.96217 114.38769 7.3978887
v 73.836525 114.31903 7.4594493
v 73.70035 114.312256 7.4638305
v 73.59013 114.36918 7.4098587
v 73.53542 114.47455 7.311995
v 73.550865 114.60013 7.196462
v 73.77017 114.48175 6.762822
v 73.89185 114.55675 6.686102
v 74.019424 114.57886 6.661036
v 74.11871 114.54217 6.6943398
v 74.16311 114.456505 6.77709
v 74.140724 114.34482 6.887114
v 74.05754 114.23704 6.9949307
v 73.93587 114.16205 7.0716505
v 73.80829 114.13993 7.096717
v 73.709 114.17662 7.0634127
v 73.664604 114.26229 6.9806623
v 73.68699 114.37397 6.870639
v 73.99959 114.125145 6.6069593
v 74.12463 114.19421 6.5598974
v 74.24995 114.233604 6.5675216
v 74.34195 114.23277 6.627789
v 74.37599 114.19193 6.7245507
v 74.34295 114.122025 6.83188
v 74.25168 114.041794 6.9210176
v 74.12663 113.972725 6.9680796
v 74.00132 113.933334 6.9604554
v 73.90932 113.934166 6.900188
v 73.875275 113.975006 6.8034263
v 73.90832 114.04491 6.696097
v 74.132805 113.72785 6.598999
v 74.26762 113.77331 6.554772
v 74.3961 113.80384 6.582907
v 74.48386 113.81126 6.6758666
v 74.50735 113.79357 6.808741
v 74.46029 113.75553 6.9459276
v 74.35529 113.70732 7.0506673
v 74.22049 113.66186 7.0948944
v 74.091995 113.63133 7.066759
v 74.00425 113.62392 6.9737997
v 73.98075 113.641594 6.840925
v 74.02781 113.679634 6.7037387
v 74.17194 113.39385 6.802054
v 74.2896 113.46456 6.708397
v 74.42594 113.50222 6.6591606
v 74.54444 113.496735 6.6675386
v 74.61335 113.44957 6.731286
v 74.6142 113.373375 6.8333216
v 74.54675 113.28856 6.9463043
v 74.4291 113.21785 7.039962
v 74.292755 113.18019 7.0891976
v 74.174255 113.18568 7.0808196
v 74.10535 113.23284 7.0170727
v 74.10451 113.30904 6.915037
v 74.21746 113.137535 6.2157598
v 74.28895 113.2456 6.089933
v 74.40737 113.32544 6.014109
v 74.541 113.35568 6.008605
v 74.65402 113.32821 6.074896
v 74.71616 113.25039 6.195219
v 74.71077 113.143074 6.3373337
v 74.639275 113.03501 6.4631605
v 74.52085 112.95517 6.5389843
v 74.38723 112.92493 6.5444884
v 74.2742 112.9524 6.4781976
v 74.21206 113.03022 6.357875
v 74.46191 112.829475 5.9287286
v 74.557686 112.92731 5.8332806
v 74.67482 113.005554 5.8060956
v 74.78191 113.04326 5.8544583
v 74.85029 113.03031 5.9654093
v 74.86161 112.97019 6.10922
v 74.81285 112.879 6.247356
v 74.71707 112.781166 6.342804
v 74.59994 112.70292 6.369989
v 74.492836 112.665215 6.3216267
v 74.42447 112.678154 6.2106752
v 74.41315 112.73828 6.066865
v 74.76995 112.51899 5.8729043
v 74.872604 112.61086 5.829297
v 74.98434 112.693924 5.8513155
v 75.07521 112.74592 5.93306
v 75.12088 112.752914 6.0526276
v 75.10911 112.713036 6.1779795
v 75.043045 112.63697 6.275528
v 74.94039 112.5451 6.319135
v 74.82866 112.46203 6.2971168
v 74.737785 112.410034 6.215372
v 74.692116 112.403046 6.0958047
v 74.70389 112.442924 5.970453
v 75.02659 112.21695 5.8051367
v 75.14834 112.290504 5.7867017
v 75.26401 112.35365 5.838929
v 75.3426 112.38947 5.9478245
v 75.36305 112.38836 6.0842094
v 75.31989 112.35062 6.2115397
v 75.22468 112.28636 6.2956967
v 75.10292 112.21281 6.3141317
v 74.98725 112.14966 6.2619042
v 74.90866 112.11384 6.153009
v 74.888214 112.11495 6.016624
v 74.93137 112.15269 5.889294
v 75.22138 111.871895 5.780494
v 75.35201 111.92987 5.767633
v 75.47058 111.97997 5.826421
v 75.54533 112.00878 5.941106
v 75.55621 112.00857 6.080958
v 75.50032 111.97939 6.2085037
v 75.39263 111.929085 6.289568
v 75.262 111.87111 6.302429
v 75.14343 111.82101 6.2436414
v 75.06869 111.7922 6.1289563
v 75.0578 111.79241 5.9891043
v 75.11369 111.82158 5.8615584
v 75.34027 111.48936 5.7825427
v 75.470604 111.54471 5.760551
v 75.59387 111.59598 5.8118305
v 75.67704 111.629425 5.9226413
v 75.69783 111.63609 6.0632915
v 75.650665 111.61419 6.196094
v 75.54819 111.56958 6.2854643
v 75.417854 111.51423 6.307456
v 75.294586 111.46297 6.2561765
v 75.21142 111.42952 6.1453657
v 75.19063 111.42285 6.0047154
v 75.23779 111.444756 5.871913
v 75.47155 111.11641 5.8019967
v 75.597374 111.1673 5.75616
v 75.72776 111.219536 5.7842884
v 75.82779 111.259125 5.8788466
v 75.87065 111.27545 6.014497
v 75.84486 111.26415 6.1548924
v 75.757324 111.22824 6.262414
v 75.63151 111.177345 6.308251
v 75.501114 111.12511 6.2801223
v 75.401085 111.08552 6.185564
v 75.35823 111.06919 6.0499134
v 75.38402 111.0805 5.9095182
v 75.61222 110.75491 5.7896748
v 75.7441 110.79921 5.755098
v 75.87457 110.84284 5.7946615
v 75.96867 110.87412 5.8977637
v 76.00119 110.88467 6.036779
v 75.9634 110.87165 6.174458
v 75.86544 110.83857 6.2739096
v 75.73356 110.79427 6.3084865
v 75.60309 110.75064 6.268923
v 75.508995 110.71936 6.1658206
v 75.47648 110.70882 6.0268054
v 75.51427 110.72183 5.8891263
v 75.670746 110.43569 5.996953
v 75.78557 110.49903 5.8852057
v 75.92193 110.54175 5.841357
v 76.04328 110.55239 5.8771567
v 76.11711 110.528114 5.983012
v 76.123634 110.47542 6.1305594
v 76.061104 110.40843 6.2802634
v 75.94627 110.34509 6.392011
v 75.80991 110.302376 6.4358597
v 75.68856 110.291725 6.40006
v 75.61473 110.316 6.2942047
v 75.60821 110.3687 6.146657
v 75.692696 110.13084 5.7030954
v 75.74552 110.226265 5.588502
v 75.85647 110.30049 5.4771795
v 75.99581 110.33363 5.3989563
v 76.12621 110.3168 5.374793
v 76.21274 110.25452 5.4111633
v 76.2322 110.16346 5.4983225
v 76.179375 110.06804 5.612916
v 76.06843 109.993805 5.724239
v 75.929085 109.96066 5.8024616
v 75.79868 109.97749 5.8266253
v 75.71216 110.03978 5.7902546
v 75.741165 109.797935 5.497897
v 75.771225 109.86313 5.336148
v 75.86647 109.92235 5.19542
v 76.00138 109.95974 5.1134214
v 76.13981 109.96527 5.1121235
v 76.24466 109.93747 5.191874
v 76.28784 109.88378 5.331304
v 76.25778 109.818596 5.4930534
v 76.16254 109.75937 5.6337814
v 76.02762 109.721985 5.7157803
v 75.88919 109.716446 5.717078
v 75.78434 109.74425 5.637327
v 75.816475 109.38309 5.364548
v 75.867966 109.42243 5.220488
v 75.975655 109.47194 5.123729
v 76.11069 109.51836 5.1001983
v 76.236885 109.54923 5.1562004
v 76.32043 109.556305 5.2767296
v 76.338936 109.53767 5.42949
v 76.28744 109.49833 5.57355
v 76.17975 109.448814 5.6703086
v 76.044716 109.402405 5.6938396
v 75.91852 109.37153 5.637838
v 75.83498 109.364456 5.5173087
v 76.007866 109.00149 5.322672
v 76.065674 109.03773 5.1994996
v 76.17421 109.093056 5.125156
v 76.304405 109.15266 5.1195602
v 76.421364 109.200554 5.1842127
v 76.49375 109.223915 5.3017893
v 76.502174 109.21648 5.440786
v 76.44437 109.18024 5.5639577
v 76.33582 109.12491 5.638302
v 76.20563 109.06531 5.643897
v 76.08867 109.01742 5.5792446
v 76.01628 108.99406 5.461668
v 76.141426 108.66547 5.331503
v 76.19444 108.685455 5.201297
v 76.30366 108.72083 5.116099
v 76.4398 108.76212 5.0987372
v 76.56638 108.798256 5.153865
v 76.649506 108.81955 5.2667093
v 76.66689 108.820305 5.407035
v 76.61387 108.800316 5.537241
v 76.50466 108.76494 5.622439
v 76.36852 108.72365 5.6398005
v 76.24193 108.687515 5.584673
v 76.158806 108.66622 5.4718285
v 76.21267 108.28681 5.357298
v 76.252205 108.298706 5.220058
v 76.35299 108.32563 5.121832
v 76.48803 108.360374 5.0889387
v 76.62113 108.39362 5.1301928
v 76.716644 108.416466 5.2345395
v 76.74896 108.42279 5.3740196
v 76.709435 108.4109 5.5112596
v 76.60864 108.38397 5.609486
v 76.4736 108.34923 5.642379
v 76.3405 108.31599 5.601125
v 76.244995 108.29314 5.496778
v 76.35466 107.84946 5.3347144
v 76.39928 107.8737 5.2006645
v 76.497314 107.92566 5.109972
v 76.6225 107.9914 5.086939
v 76.741295 108.053314 5.137736
v 76.82186 108.09481 5.2487526
v 76.84262 108.104774 5.390242
v 76.798004 108.08053 5.524292
v 76.69997 108.02857 5.6149845
v 76.574776 107.96283 5.6380177
v 76.455986 107.90092 5.5872207
v 76.37541 107.85942 5.476204
v 76.600914 107.529564 5.3626447
v 76.632454 107.547745 5.224092
v 76.72018 107.59741 5.122304
v 76.84057 107.66526 5.0845547
v 76.96138 107.7331 5.1209593
v 77.05023 107.78277 5.221763
v 77.08332 107.80095 5.3599553
v 77.05177 107.78277 5.4985085
v 76.96405 107.7331 5.600296
v 76.84366 107.66526 5.6380453
v 76.72285 107.59741 5.6016407
v 76.633995 107.547745 5.5008373
v 76.71421 107.22626 5.3623223
v 76.7492 107.235466 5.223708
v 76.84663 107.26069 5.1217527
v 76.980385 107.29517 5.0837755
v 77.11464 107.32967 5.119952
v 77.21341 107.35496 5.220589
v 77.25024 107.364235 5.3587213
v 77.21525 107.355034 5.4973354
v 77.11782 107.32981 5.5992904
v 76.98406 107.29533 5.6372676
v 76.84981 107.26082 5.601091
v 76.75104 107.23554 5.500454
v 76.763565 106.869194 5.3595285
v 76.80068 106.87392 5.221243
v 76.90144 106.88659 5.120194
v 77.03883 106.90381 5.0834575
v 77.17605 106.920975 5.1208777
v 77.27632 106.93347 5.2224274
v 77.31278 106.93796 5.3608966
v 77.275665 106.933235 5.499182
v 77.17491 106.92056 5.600231
v 77.03751 106.903336 5.636967
v 76.9003 106.88618 5.5995474
v 76.800026 106.87368 5.4979978
v 76.81284 106.43987 5.3599505
v 76.84877 106.44934 5.2215915
v 76.946785 106.47512 5.1203423
v 77.080635 106.51029 5.083333
v 77.214455 106.54544 5.12048
v 77.312386 106.57115 5.22183
v 77.34819 106.58052 5.3602257
v 77.31227 106.57105 5.4985847
v 77.21425 106.54528 5.599834
v 77.0804 106.5101 5.636843
v 76.94658 106.47495 5.5996966
v 76.84865 106.44925 5.498347
v 76.995445 106.01173 5.3598456
v 77.027885 106.029884 5.221494
v 77.116356 106.07937 5.120266
v 77.23715 106.14693 5.083285
v 77.35791 106.21445 5.12046
v 77.446266 106.26385 5.221831
v 77.478546 106.28189 5.3602343
v 77.446106 106.26373 5.498586
v 77.357635 106.21425 5.5998144
v 77.23684 106.14669 5.6367955
v 77.11609 106.07917 5.59962
v 77.02773 106.02977 5.4982495
v 77.232834 105.672104 5.3600664
v 77.26387 105.692345 5.221682
v 77.34872 105.74766 5.120365
v 77.46463 105.82322 5.0832624
v 77.58056 105.89879 5.1203165
v 77.665436 105.95412 5.221598
v 77.696526 105.97437 5.359969
v 77.66549 105.95413 5.4983535
v 77.58064 105.89882 5.5996704
v 77.46473 105.82325 5.636773
v 77.3488 105.74768 5.599719
v 77.263916 105.69236 5.4984374
v 77.419464 105.364334 5.360041
v 77.45286 105.3804 5.2216587
v 77.54413 105.424324 5.120347
v 77.668816 105.48433 5.083252
v 77.79351 105.54433 5.120313
v 77.8848 105.58826 5.2216
v 77.91823 105.60434 5.3599734
v 77.884834 105.58827 5.4983554
v 77.79357 105.54435 5.599667
v 77.66888 105.484344 5.6367626
v 77.54418 105.42434 5.5997014
v 77.45289 105.38042 5.498414
v 77.548676 105.01743 5.3278813
v 77.59824 105.03589 5.194743
v 77.70356 105.07509 5.1058865
v 77.8364 105.124535 5.085121
v 77.961174 105.17098 5.138011
v 78.04445 105.20198 5.250384
v 78.06391 105.20922 5.39213
v 78.01434 105.190765 5.525268
v 77.90903 105.151566 5.6141243
v 77.776184 105.10212 5.6348896
v 77.65141 105.05567 5.5820003
v 77.56814 105.02468 5.4696274
v 77.6869 104.6617 5.5300293
v 77.72689 104.74206 5.373488
v 77.825294 104.82261 5.246198
v 77.95575 104.88177 5.182268
v 78.08329 104.90366 5.198827
v 78.173744 104.882454 5.2914376
v 78.20288 104.82381 5.435286
v 78.16289 104.74344 5.5918274
v 78.06448 104.66289 5.719117
v 77.93403 104.60374 5.783047
v 77.80649 104.58183 5.7664886
v 77.716034 104.60304 5.6738772
v 77.87161 104.37311 5.0714564
v 77.80033 104.44432 5.029466
v 77.7984 104.5416 4.9462233
v 77.86633 104.63888 4.8440332
v 77.98593 104.71009 4.7502775
v 78.12514 104.73615 4.690078
v 78.24666 104.71009 4.6795645
v 78.31794 104.63888 4.7215548
v 78.31987 104.5416 4.8047976
v 78.25194 104.44432 4.9069877
v 78.13234 104.37311 5.0007434
v 77.99313 104.347046 5.060943
v 77.924675 104.10843 5.008088
v 77.85777 104.14512 4.900035
v 77.86254 104.19614 4.753058
v 77.937706 104.24781 4.6065397
v 78.063126 104.2863 4.4997396
v 78.20519 104.30128 4.461274
v 78.325836 104.28874 4.501451
v 78.39274 104.25205 4.609504
v 78.38796 104.201035 4.756481
v 78.3128 104.14936 4.9029994
v 78.187386 104.11088 5.0097995
v 78.04532 104.095894 5.048265
v 77.94902 103.74925 4.9292946
v 77.88822 103.761375 4.807044
v 77.899345 103.78765 4.6597557
v 77.97941 103.82102 4.526894
v 78.10696 103.85256 4.4440603
v 78.24782 103.87381 4.4334493
v 78.36425 103.87908 4.4979043
v 78.42506 103.86695 4.6201544
v 78.41393 103.84068 4.767443
v 78.33387 103.80731 4.9003043
v 78.20632 103.77577 4.983138
v 78.06545 103.754524 4.993749
v 78.07737 103.38414 4.9145007
v 77.998 103.37919 4.804371
v 77.98747 103.3888 4.665127
v 78.048615 103.41041 4.53408
v 78.16504 103.43821 4.446344
v 78.30556 103.46475 4.4254274
v 78.43251 103.48294 4.476935
v 78.51189 103.48789 4.587065
v 78.52241 103.47828 4.726309
v 78.461266 103.45667 4.8573556
v 78.34484 103.42888 4.9450917
v 78.20432 103.40233 4.9660087
v 78.11814 103.00269 4.908198
v 78.04031 102.99301 4.7875834
v 78.031784 102.996124 4.643615
v 78.09484 103.01119 4.5148687
v 78.212585 103.03419 4.435842
v 78.35347 103.05894 4.4277105
v 78.479744 103.07882 4.4926524
v 78.55757 103.0885 4.6132674
v 78.5661 103.08539 4.7572355
v 78.503044 103.07032 4.885982
v 78.3853 103.047325 4.9650083
v 78.244415 103.022575 4.9731402
v 78.18335 102.59801 4.8694024
v 78.12641 102.58442 4.7391953
v 78.140144 102.589966 4.596158
v 78.22088 102.61317 4.4786177
v 78.34698 102.647804 4.418069
v 78.48465 102.684586 4.430736
v 78.59701 102.71367 4.513224
v 78.653946 102.72725 4.643431
v 78.64021 102.7217 4.7864685
v 78.55948 102.6985 4.904009
v 78.43338 102.66387 4.964557
v 78.29571 102.62708 4.9518905
v 78.27801 102.27172 4.8519845
v 78.2402 102.20347 4.745908
v 78.27309 102.1549 4.653638
v 78.36788 102.13904 4.599899
v 78.49917 102.16013 4.59909
v 78.631775 102.212524 4.651428
v 78.73017 102.28218 4.7428894
v 78.76799 102.35043 4.848966
v 78.73509 102.398994 4.941236
v 78.6403 102.41486 4.994975
v 78.50901 102.39377 4.995784
v 78.3764 102.34138 4.9434457
v 78.40943 102.078735 5.07183
v 78.36603 101.96145 4.9530244
v 78.38736 101.862305 4.8160286
v 78.46771 101.80786 4.6975503
v 78.58555 101.81271 4.629336
v 78.709305 101.87556 4.629663
v 78.80582 101.979546 4.698445
v 78.84921 102.09683 4.8172503
v 78.82788 102.19598 4.954246
v 78.74753 102.25042 5.0727243
v 78.62969 102.24557 5.1409388
v 78.505936 102.18273 5.1406116
v 78.79523 101.90754 5.31071
v 78.71546 101.79315 5.2419586
v 78.678246 101.69027 5.1363344
v 78.693535 101.62644 5.0221395
v 78.75723 101.61879 4.929973
v 78.85229 101.66935 4.88453
v 78.95321 101.76458 4.8979874
v 79.032974 101.87897 4.9667387
v 79.07019 101.98185 5.072363
v 79.0549 102.04568 5.186558
v 78.9912 102.05333 5.278724
v 78.89615 102.00277 5.3241673
v 79.06755 101.54595 5.476704
v 78.98275 101.45592 5.3879266
v 78.94307 101.39501 5.258451
v 78.95914 101.37954 5.1229696
v 79.02664 101.41366 5.0177846
v 79.1275 101.48823 4.9710803
v 79.234695 101.58325 4.9953713
v 79.31949 101.67329 5.084149
v 79.35917 101.73419 5.2136245
v 79.34311 101.749664 5.349106
v 79.2756 101.71554 5.454291
v 79.174736 101.640976 5.500995
v 79.27785 101.18274 5.5626187
v 79.20319 101.10902 5.4594717
v 79.17856 101.07364 5.3172493
v 79.21053 101.0861 5.17406
v 79.290565 101.14304 5.0682707
v 79.397194 101.229225 5.0282283
v 79.501854 101.32155 5.0646615
v 79.57651 101.39528 5.1678085
v 79.60114 101.43065 5.310031
v 79.56917 101.41819 5.453221
v 79.48914 101.361244 5.5590096
v 79.38251 101.27506 5.599052
v 79.53696 100.85344 5.5628686
v 79.47671 100.788666 5.4507294
v 79.4658 100.77102 5.3097277
v 79.50714 100.80523 5.1776447
v 79.58967 100.88212 5.089872
v 79.69126 100.98109 5.0699286
v 79.784706 101.07563 5.123158
v 79.844955 101.140396 5.235297
v 79.855865 101.15804 5.376299
v 79.81452 101.12384 5.508382
v 79.731995 101.04695 5.596154
v 79.6304 100.947975 5.616098
v 79.82247 100.60605 5.586273
v 79.74406 100.54809 5.4814067
v 79.71929 100.52778 5.3418884
v 79.754814 100.55056 5.205102
v 79.84111 100.61034 5.107699
v 79.95505 100.691086 5.0757785
v 80.0661 100.77117 5.1178937
v 80.144516 100.82914 5.22276
v 80.16927 100.84945 5.3622785
v 80.13375 100.82666 5.499065
v 80.04746 100.766884 5.596468
v 79.933525 100.686134 5.6283884
v 79.9906 100.278656 5.598966
v 79.896324 100.23616 5.4998097
v 79.860176 100.21904 5.3622255
v 79.89184 100.231895 5.223079
v 79.982834 100.27127 5.1196547
v 80.10877 100.326614 5.0796647
v 80.235916 100.38311 5.113825
v 80.33019 100.42561 5.212981
v 80.36634 100.442726 5.3505654
v 80.33468 100.42988 5.4897118
v 80.24368 100.3905 5.5931363
v 80.117744 100.33515 5.6331263
v 80.15006 99.88895 5.598647
v 80.06598 99.83155 5.497854
v 80.034996 99.80995 5.359663
v 80.06541 99.82993 5.2211018
v 80.14907 99.88615 5.119297
v 80.263565 99.963524 5.081528
v 80.37822 100.041336 5.117915
v 80.4623 100.09873 5.2187076
v 80.493286 100.12033 5.3568993
v 80.462875 100.10035 5.4954605
v 80.37921 100.044136 5.5972652
v 80.26472 99.96676 5.635034
v 80.47533 99.5901 5.607281
v 80.41234 99.502945 5.512625
v 80.38564 99.46571 5.3768754
v 80.40239 99.4884 5.236407
v 80.4581 99.56492 5.1288576
v 80.537834 99.67477 5.083045
v 80.62024 99.788506 5.111245
v 80.68323 99.87567 5.2059016
v 80.70992 99.912895 5.3416514
v 80.69318 99.89021 5.48212
v 80.63747 99.8137 5.589669
v 80.55773 99.70385 5.635482
v 80.80894 99.37857 5.5889287
v 80.75515 99.30171 5.4805994
v 80.73967 99.27946 5.3399067
v 80.766655 99.317764 5.2045493
v 80.828865 99.40637 5.1107965
v 80.909645 99.521545 5.083769
v 80.987335 99.63241 5.1307087
v 81.04113 99.70927 5.2390385
v 81.05661 99.73152 5.3797307
v 81.029625 99.693214 5.515088
v 80.96741 99.60461 5.608841
v 80.886635 99.48944 5.6358685
v 81.014725 99.22334 5.628324
v 80.98676 99.10749 5.508477
v 81.01336 99.02681 5.378352
v 81.08737 99.00292 5.272815
v 81.18899 99.04222 5.2201447
v 81.29097 99.134186 5.234454
v 81.36599 99.25417 5.311909
v 81.39395 99.370026 5.431756
v 81.367355 99.45071 5.561881
v 81.29334 99.474594 5.6674185
v 81.19173 99.435295 5.7200885
v 81.08975 99.34333 5.705779
v 81.09633 99.10386 5.5707088
v 81.14535 98.977806 5.5676265
v 81.250404 98.89922 5.5703797
v 81.38334 98.88917 5.5782304
v 81.50853 98.95033 5.5890746
v 81.59244 99.06632 5.600007
v 81.61258 99.20608 5.608098
v 81.56355 99.33213 5.61118
v 81.4585 99.41071 5.608427
v 81.32557 99.42077 5.6005764
v 81.20037 99.359604 5.589732
v 81.11646 99.24361 5.5787997
v 81.30302 98.84828 5.872252
v 81.42793 98.80658 5.884125
v 81.56217 98.836586 5.912395
v 81.669785 98.930275 5.949486
v 81.721924 99.06254 5.985459
v 81.70462 99.19793 6.010676
v 81.62251 99.30017 6.01838
v 81.497604 99.34187 6.0065064
v 81.36336 99.31186 5.978237
v 81.255745 99.21817 5.9411464
v 81.203606 99.085915 5.905173
v 81.22091 98.95052 5.879956
v 81.47941 98.765434 6.132624
v 81.61445 98.761894 6.1586795
v 81.74907 98.81064 6.2175612
v 81.847206 98.898605 6.2934914
v 81.882545 99.00223 6.366125
v 81.845634 99.093735 6.416
v 81.74635 99.14862 6.429752
v 81.61131 99.15216 6.4036965
v 81.476685 99.103424 6.3448153
v 81.378555 99.01546 6.2688847
v 81.34321 98.911835 6.196251
v 81.38013 98.82032 6.146376
v 81.53731 98.52047 6.249186
v 81.67994 98.507545 6.2774124
v 81.80692 98.51585 6.3664417
v 81.88425 98.543144 6.4924183
v 81.89119 98.58214 6.621587
v 81.82588 98.62237 6.7193365
v 81.705826 98.65306 6.759475
v 81.563194 98.665985 6.731249
v 81.4362 98.657684 6.6422195
v 81.35888 98.63039 6.516243
v 81.351944 98.59139 6.3870745
v 81.41725 98.55116 6.2893248
v 81.43299 98.18506 6.3671126
v 81.57289 98.16426 6.346169
v 81.70667 98.15446 6.4015174
v 81.7985 98.15828 6.5183268
v 81.82376 98.1747 6.665298
v 81.775696 98.19932 6.8030505
v 81.667175 98.22554 6.894674
v 81.527275 98.24634 6.915617
v 81.39349 98.25614 6.8602686
v 81.30167 98.25232 6.743459
v 81.276405 98.2359 6.596488
v 81.32447 98.21128 6.4587355
v 81.47087 97.793594 6.398952
v 81.61361 97.8014 6.408727
v 81.732346 97.81199 6.4893456
v 81.79525 97.82252 6.619206
v 81.785484 97.83017 6.763512
v 81.70566 97.83289 6.8835974
v 81.577156 97.829956 6.9472847
v 81.43442 97.82215 6.9375095
v 81.31568 97.81156 6.856891
v 81.25277 97.80103 6.7270308
v 81.26254 97.79338 6.5827246
v 81.34237 97.79066 6.4626393
v 81.57628 97.41217 6.4127502
v 81.71315 97.44271 6.4424887
v 81.817024 97.46767 6.537469
v 81.86007 97.48036 6.672241
v 81.83075 97.477394 6.8106933
v 81.73692 97.45955 6.9157276
v 81.60373 97.43161 6.9591994
v 81.46686 97.40107 6.9294615
v 81.36298 97.376114 6.8344812
v 81.31994 97.36342 6.699709
v 81.34926 97.36639 6.5612564
v 81.443085 97.38423 6.4562225
v 81.69751 97.03766 6.4184003
v 81.83269 97.06396 6.4578466
v 81.930244 97.08376 6.5608463
v 81.96403 97.091774 6.699801
v 81.924995 97.08583 6.837477
v 81.82359 97.067535 6.936985
v 81.687004 97.041794 6.9716616
v 81.55182 97.01549 6.932215
v 81.45426 96.99568 6.829215
v 81.42048 96.98767 6.690261
v 81.45952 96.993614 6.5525846
v 81.56091 97.01191 6.453077
v 81.74661 96.64436 6.4214478
v 81.882935 96.62909 6.4627686
v 81.9805 96.61856 6.567127
v 82.01316 96.61559 6.7065606
v 81.97218 96.62098 6.8437085
v 81.86854 96.63328 6.941821
v 81.72999 96.64919 6.9746103
v 81.59367 96.66446 6.9332895
v 81.49611 96.67499 6.828931
v 81.46344 96.677956 6.689497
v 81.504425 96.67257 6.5523496
v 81.60807 96.66027 6.4542365
v 81.604256 96.27382 6.4224105
v 81.73948 96.24386 6.459029
v 81.83874 96.222015 6.5599923
v 81.87544 96.21415 6.6982465
v 81.83976 96.22236 6.8367467
v 81.74124 96.24445 6.9383826
v 81.60629 96.274506 6.97592
v 81.47108 96.30447 6.9393015
v 81.37181 96.32631 6.8383384
v 81.335106 96.334175 6.700084
v 81.3708 96.325966 6.5615835
v 81.469315 96.30387 6.459948
v 81.56685 95.879906 6.4228873
v 81.70468 95.89387 6.4593563
v 81.80591 95.90418 6.5602098
v 81.84339 95.90809 6.6984234
v 81.80709 95.90454 6.836963
v 81.70674 95.89449 6.938708
v 81.56922 95.88063 6.9763947
v 81.43139 95.86667 6.939925
v 81.33017 95.85635 6.839072
v 81.29269 95.85245 6.700858
v 81.32899 95.855995 6.5623183
v 81.42934 95.86604 6.460574
v 81.68398 95.50183 6.4230814
v 81.81911 95.53126 6.4604855
v 81.91785 95.55279 6.562023
v 81.95375 95.56065 6.7004876
v 81.91719 95.55274 6.8387775
v 81.81797 95.53118 6.939838
v 81.68267 95.50175 6.9765897
v 81.54755 95.47232 6.9391856
v 81.44881 95.45079 6.837648
v 81.4129 95.442924 6.699183
v 81.44946 95.450836 6.5608935
v 81.54868 95.4724 6.459833
v 81.7357 95.10957 6.4231687
v 81.872826 95.12826 6.4602046
v 81.97323 95.141945 6.561473
v 82.01 95.14698 6.699839
v 81.973305 95.142006 6.838228
v 81.87296 95.12836 6.9395585
v 81.73586 95.10969 6.9766793
v 81.59874 95.09101 6.9396434
v 81.49834 95.077324 6.838375
v 81.461555 95.07229 6.7000084
v 81.49826 95.07726 6.5616198
v 81.5986 95.09091 6.460289
v 81.78973 94.717545 6.4232154
v 81.91651 94.77312 6.4600835
v 82.00943 94.81385 6.561229
v 82.04358 94.82883 6.6995506
v 82.0098 94.81404 6.8379846
v 81.91717 94.773445 6.9394374
v 81.790474 94.71792 6.9767256
v 81.66369 94.662346 6.9398575
v 81.57077 94.62161 6.8387117
v 81.53662 94.606636 6.7003903
v 81.5704 94.62142 6.5619564
v 81.66304 94.66202 6.4605036
v 82.04149 94.41219 6.423229
v 82.16629 94.47196 6.460317
v 82.257645 94.51572 6.5616236
v 82.29108 94.53173 6.700004
v 82.25762 94.51572 6.838379
v 82.16625 94.47196 6.9396715
v 82.04144 94.41219 6.97674
v 81.91664 94.352425 6.939652
v 81.82529 94.30867 6.8383455
v 81.791855 94.292656 6.6999655
v 81.82531 94.30867 6.56159
v 81.91668 94.352425 6.460298
v 82.1219 94.0248 6.4232373
v 82.25557 94.06062 6.4602966
v 82.353424 94.086845 6.5615826
v 82.38926 94.09645 6.699955
v 82.35346 94.08686 6.8383374
v 82.25563 94.060646 6.939651
v 82.12197 94.024826 6.976748
v 81.988304 93.989006 6.9396887
v 81.89045 93.962776 6.838403
v 81.854614 93.95318 6.7000303
v 81.89041 93.96277 6.561648
v 81.98824 93.98898 6.4603343
v 82.24596 93.6491 6.4232416
v 82.3773 93.69266 6.4603143
v 82.47345 93.72455 6.5616097
v 82.50865 93.73622 6.699986
v 82.473465 93.724556 6.838365
v 82.37731 93.69267 6.9396687
v 82.24597 93.64911 6.9767523
v 82.11463 93.60555 6.9396796
v 82.01848 93.57366 6.838384
v 81.98328 93.56199 6.7000084
v 82.01846 93.57366 6.5616293
v 82.11461 93.605545 6.4603257
v 82.37102 93.27374 6.4232435
v 82.49706 93.33085 6.4603205
v 82.58933 93.37266 6.561619
v 82.62311 93.387955 6.699996
v 82.58933 93.37266 6.838374
v 82.49706 93.33085 6.9396744
v 82.371025 93.27374 6.976754
v 82.24498 93.21664 6.9396772
v 82.15271 93.17483 6.838379
v 82.118935 93.15952 6.7000012
v 82.1527 93.17483 6.5616236
v 82.24497 93.21663 6.460323
v 82.57077 92.93222 6.4232445
v 82.68426 93.0114 6.4603233
v 82.767334 93.06936 6.5616236
v 82.797745 93.090576 6.7000017
v 82.767334 93.06936 6.838379
v 82.68426 93.0114 6.9396777
v 82.57077 92.93222 6.9767547
v 82.45728 92.85304 6.939676
v 82.37421 92.79508 6.8383756
v 82.343796 92.773865 6.6999974
v 82.37421 92.79508 6.56162
v 82.45728 92.85304 6.4603214
v 82.8182 92.62469 6.423284
v 82.94141 92.68901 6.458022
v 83.03271 92.73668 6.557598
v 83.067635 92.75491 6.6953306
v 83.03684 92.73884 6.834314
v 82.94857 92.69276 6.937308
v 82.82648 92.62901 6.9767156
v 82.70328 92.56469 6.9419775
v 82.61198 92.51702 6.8424015
v 82.57704 92.49878 6.704669
v 82.607834 92.51486 6.5656857
v 82.696106 92.56094 6.4626913
v 82.862206 92.34029 6.5617127
v 83.00245 92.36633 6.518434
v 83.12304 92.3601 6.554116
v 83.191666 92.323265 6.659197
v 83.18993 92.265686 6.805521
v 83.11832 92.202805 6.953881
v 82.995995 92.15147 7.064523
v 82.85575 92.12542 7.107802
v 82.73516 92.13165 7.07212
v 82.666534 92.16849 6.967039
v 82.66827 92.22607 6.820715
v 82.73988 92.28895 6.672355
v 82.89668 92.14054 6.0574236
v 83.038864 92.15478 5.992874
v 83.16273 92.1206 6.0014715
v 83.235085 92.04717 6.080913
v 83.23655 91.95418 6.2099113
v 83.16672 91.866516 6.353902
v 83.04432 91.807686 6.474303
v 82.90214 91.79346 6.538852
v 82.778275 91.82763 6.5302544
v 82.70592 91.901054 6.4508133
v 82.70445 91.99406 6.3218145
v 82.774284 92.08171 6.177824
v 82.9261 91.74167 5.8901477
v 83.06583 91.77315 5.827634
v 83.19464 91.772224 5.830925
v 83.27804 91.73914 5.8991385
v 83.29366 91.68277 6.0139966
v 83.23734 91.61821 6.144724
v 83.12415 91.56276 6.256292
v 82.98443 91.53128 6.3188057
v 82.855606 91.5322 6.315515
v 82.77222 91.565285 6.2473016
v 82.756584 91.62166 6.132443
v 82.81291 91.68622 6.0017157
v 82.997955 91.30407 5.8509808
v 83.1368 91.32947 5.8234262
v 83.27112 91.34152 5.8633018
v 83.3649 91.33701 5.959923
v 83.39302 91.31714 6.0874
v 83.347946 91.28723 6.2115755
v 83.24176 91.2553 6.299177
v 83.102905 91.229904 6.3267317
v 82.96859 91.21785 6.286856
v 82.87481 91.22236 6.1902347
v 82.84669 91.24223 6.062758
v 82.89176 91.27214 5.938582
v 82.96851 90.91152 5.8442183
v 83.09937 90.908325 5.7863693
v 83.24158 90.8993 5.800817
v 83.357025 90.88687 5.8836904
v 83.41479 90.874374 6.012783
v 83.39938 90.86515 6.153505
v 83.31494 90.86167 6.2681494
v 83.18409 90.86487 6.3259983
v 83.041885 90.87389 6.3115506
v 82.92644 90.88632 6.2286773
v 82.868675 90.89882 6.099585
v 82.88408 90.90804 5.9588633
v 82.92795 90.550545 5.8150377
v 83.05702 90.511215 5.7669396
v 83.19116 90.468025 5.792626
v 83.29445 90.43254 5.8852143
v 83.33919 90.41427 6.0198956
v 83.3134 90.41811 6.1605825
v 83.224 90.44304 6.2695775
v 83.09493 90.48237 6.317676
v 82.960785 90.52556 6.29199
v 82.857506 90.56104 6.1994014
v 82.81276 90.579315 6.0647197
v 82.83855 90.57547 5.924033
v 82.7575 90.225136 5.8205447
v 82.87298 90.16176 5.763832
v 82.9972 90.09248 5.7803774
v 83.09689 90.03587 5.8657475
v 83.14534 90.007095 5.997067
v 83.129555 90.01386 6.1391497
v 83.05377 90.05436 6.253924
v 82.9383 90.11774 6.3106365
v 82.81407 90.18701 6.294091
v 82.71438 90.24362 6.208721
v 82.66593 90.2724 6.0774016
v 82.68172 90.26563 5.9353194
v 82.53968 89.95036 5.9315844
v 82.669205 89.94067 5.865839
v 82.80493 89.89503 5.855472
v 82.91051 89.82567 5.90326
v 82.957634 89.751175 5.9963994
v 82.933685 89.69151 6.1099334
v 82.84508 89.66266 6.21344
v 82.71555 89.67235 6.279185
v 82.57982 89.71799 6.289552
v 82.47425 89.787346 6.241764
v 82.427124 89.86184 6.1486244
v 82.45107 89.92151 6.035091
v 82.517975 89.67073 5.5067134
v 82.63995 89.724625 5.3843102
v 82.78294 89.73308 5.31661
v 82.90863 89.69382 5.321753
v 82.98333 89.61736 5.398361
v 82.98703 89.52421 5.5259075
v 82.91875 89.4393 5.6702156
v 82.79676 89.38541 5.792619
v 82.65377 89.37696 5.860319
v 82.52809 89.416214 5.855176
v 82.453384 89.49267 5.778568
v 82.449684 89.58582 5.6510215
v 82.53739 89.26228 5.4970827
v 82.65841 89.307076 5.424226
v 82.80014 89.32742 5.3998165
v 82.9246 89.31788 5.430395
v 82.99844 89.281 5.507768
v 83.00188 89.22667 5.6112037
v 82.93399 89.16944 5.712986
v 82.812965 89.12466 5.7858424
v 82.671234 89.1043 5.8102517
v 82.546776 89.113846 5.779673
v 82.47294 89.15073 5.7023
v 82.4695 89.205055 5.5988646
v 82.625015 88.88259 5.5314746
v 82.73512 88.95843 5.425271
v 82.870735 89.003296 5.3613973
v 82.99552 89.005165 5.356968
v 83.07604 88.96355 5.4131703
v 83.09072 88.88959 5.5149446
v 83.03563 88.80311 5.6350207
v 82.92552 88.72727 5.7412243
v 82.7899 88.6824 5.805098
v 82.66512 88.68053 5.8095274
v 82.5846 88.72215 5.753325
v 82.56992 88.79611 5.651551
v 82.833786 88.41243 5.177243
v 82.73818 88.46397 5.1481686
v 82.70317 88.55717 5.0687094
v 82.73813 88.66705 4.9601555
v 82.833694 88.76419 4.8515944
v 82.964264 88.82254 4.772115
v 83.09484 88.82648 4.7430143
v 83.190445 88.77494 4.7720885
v 83.225464 88.68174 4.851548
v 83.1905 88.57185 4.9601016
v 83.09493 88.47472 5.0686626
v 82.96437 88.41637 5.148142
v 82.89864 88.19022 4.955057
v 82.83513 88.23345 4.8827376
v 82.8402 88.3047 4.776346
v 82.91249 88.38489 4.6643896
v 83.03263 88.45252 4.576867
v 83.16843 88.48949 4.5372295
v 83.28349 88.48588 4.5560985
v 83.34701 88.44265 4.628418
v 83.341934 88.3714 4.7348094
v 83.269646 88.291214 4.846766
v 83.149506 88.22358 4.9342885
v 83.01371 88.186615 4.973926
v 82.94809 87.90584 4.8100348
v 82.94958 87.93603 4.6864996
v 83.020775 87.97727 4.5752625
v 83.1426 88.01851 4.5061297
v 83.28241 88.048706 4.497625
v 83.40275 88.05975 4.552027
v 83.47137 88.048706 4.65476
v 83.46988 88.01851 4.778295
v 83.39869 87.97727 4.889532
v 83.27686 87.93603 4.958665
v 83.13705 87.90584 4.96717
v 83.01671 87.89479 4.9127674
v 82.994026 87.556984 4.7805285
v 82.998245 87.57017 4.6446176
v 83.07317 87.58818 4.5262957
v 83.19874 87.606186 4.4572673
v 83.341286 87.61937 4.456029
v 83.46262 87.62419 4.5229125
v 83.53024 87.61937 4.639996
v 83.52602 87.606186 4.775907
v 83.45109 87.58818 4.894229
v 83.32553 87.57017 4.9632573
v 83.18298 87.556984 4.9644957
v 83.06164 87.55216 4.897612
v 83.01703 87.18 4.774076
v 83.01855 87.18561 4.6294384
v 83.09142 87.193405 4.5048504
v 83.21613 87.20129 4.433695
v 83.35926 87.20716 4.435038
v 83.48245 87.209435 4.5085206
v 83.55271 87.20751 4.6344523
v 83.55119 87.2019 4.77909
v 83.47832 87.19411 4.9036784
v 83.35361 87.18622 4.9748335
v 83.21048 87.18035 4.97349
v 83.08728 87.17807 4.9000077
v 83.052 86.76735 4.826788
v 83.02024 86.766 4.6870055
v 83.06207 86.773315 4.5500884
v 83.16628 86.78734 4.4527245
v 83.304955 86.804306 4.4210014
v 83.44093 86.81968 4.46342
v 83.53778 86.82933 4.568614
v 83.56954 86.83068 4.7083964
v 83.52771 86.82337 4.845313
v 83.4235 86.80935 4.9426775
v 83.28483 86.79238 4.9744005
v 83.14885 86.77701 4.931982
v 83.15744 86.33043 4.8405666
v 83.11753 86.3171 4.7036786
v 83.14728 86.329056 4.564104
v 83.238716 86.36308 4.459243
v 83.36735 86.41007 4.4171915
v 83.4987 86.45742 4.4492183
v 83.59759 86.492455 4.546741
v 83.637505 86.505775 4.6836295
v 83.60776 86.49383 4.8232036
v 83.51631 86.45979 4.9280653
v 83.38768 86.41281 4.9701166
v 83.256325 86.365456 4.93809
v 83.32988 86.00419 4.8310575
v 83.29319 85.99579 4.6928353
v 83.32854 86.004974 4.554313
v 83.42645 86.029305 4.4526086
v 83.56069 86.06225 4.414973
v 83.6953 86.09498 4.4514904
v 83.7942 86.11873 4.5523767
v 83.83089 86.12714 4.690599
v 83.79554 86.11794 4.829121
v 83.697624 86.09362 4.930826
v 83.56338 86.06068 4.968462
v 83.42877 86.02794 4.931944
v 83.32539 85.71291 4.830406
v 83.28838 85.72065 4.6922297
v 83.32405 85.7137 4.5536575
v 83.422844 85.69392 4.4518204
v 83.5583 85.6666 4.4140053
v 83.694115 85.639084 4.4503446
v 83.79389 85.61873 4.5511017
v 83.83091 85.610985 4.6892786
v 83.79524 85.61794 4.827851
v 83.69644 85.637726 4.929688
v 83.56099 85.66503 4.967503
v 83.42518 85.69255 4.9311633
v 83.18611 85.39114 4.8282585
v 83.15207 85.405205 4.6898146
v 83.18665 85.39116 4.551503
v 83.280594 85.35277 4.450385
v 83.408714 85.30032 4.413554
v 83.5367 85.24788 4.4508796
v 83.63024 85.20947 4.55236
v 83.66428 85.19542 4.6908035
v 83.6297 85.209465 4.829115
v 83.53577 85.24785 4.930233
v 83.40764 85.3003 4.967064
v 83.279655 85.352745 4.9297385
v 83.02245 84.96779 4.82842
v 82.98582 84.97312 4.690028
v 83.022575 84.96786 4.551665
v 83.12288 84.95341 4.450404
v 83.25985 84.93364 4.413379
v 83.39679 84.91386 4.4505105
v 83.49701 84.899345 4.551849
v 83.533646 84.89401 4.690241
v 83.49689 84.89928 4.828604
v 83.39658 84.91373 4.929865
v 83.25961 84.933495 4.96689
v 83.12267 84.95328 4.9297585
v 83.067696 84.474495 4.8283443
v 83.03206 84.46443 4.6899524
v 83.06779 84.47456 4.551589
v 83.16528 84.502174 4.450328
v 83.29845 84.53987 4.413302
v 83.43158 84.57755 4.4504323
v 83.529015 84.60512 4.55177
v 83.564644 84.61519 4.690162
v 83.52892 84.60506 4.8285255
v 83.43142 84.57744 4.9297867
v 83.29826 84.53974 4.9668126
v 83.16513 84.50206 4.929682
v 83.260635 84.07103 4.828488
v 83.227905 84.0535 4.690124
v 83.26054 84.071 4.5517325
v 83.34979 84.118835 4.4503965
v 83.47174 84.18419 4.4132676
v 83.59373 84.24956 4.4502954
v 83.683044 84.29742 4.551558
v 83.715775 84.31495 4.689922
v 83.68314 84.29745 4.8283134
v 83.593895 84.24961 4.9296494
v 83.47194 84.18426 4.9667783
v 83.34996 84.11889 4.9297504
v 83.450584 83.75078 4.8284197
v 83.416336 83.73653 4.6900473
v 83.450554 83.75077 4.5516644
v 83.54406 83.78968 4.4503517
v 83.671814 83.84284 4.4132557
v 83.799576 83.89601 4.4503155
v 83.89312 83.93493 4.551602
v 83.92737 83.94918 4.6899743
v 83.89315 83.93494 4.828357
v 83.799644 83.89602 4.92967
v 83.67189 83.84286 4.966766
v 83.54413 83.789696 4.929706
v 83.52592 83.38258 4.7873144
v 83.51262 83.378395 4.644736
v 83.56911 83.39618 4.514288
v 83.68024 83.43115 4.4309244
v 83.81624 83.47396 4.416982
v 83.940674 83.51312 4.4761972
v 84.02019 83.538155 4.592703
v 84.033485 83.542336 4.7352815
v 83.977 83.52456 4.8657293
v 83.86587 83.48958 4.949093
v 83.729866 83.44677 4.963035
v 83.60544 83.40761 4.90382
v 83.687546 82.95088 5.030274
v 83.64884 83.002174 4.9200697
v 83.679886 83.0767 4.7838883
v 83.77237 83.15448 4.6582203
v 83.901505 83.21468 4.5767374
v 84.03269 83.24117 4.5612736
v 84.13078 83.226845 4.615972
v 84.169495 83.17555 4.7261763
v 84.13844 83.101036 4.862357
v 84.04596 83.023254 4.9880257
v 83.916824 82.96305 5.069508
v 83.78564 82.93656 5.0849724
v 83.90228 82.66655 4.7923293
v 83.79851 82.70529 4.7644324
v 83.75241 82.78738 4.6794853
v 83.77635 82.8908 4.5602493
v 83.86391 82.987854 4.438674
v 83.991615 83.052536 4.347335
v 84.12527 83.06751 4.3107066
v 84.22904 83.02877 4.338604
v 84.27514 82.94669 4.423551
v 84.251205 82.84327 4.542787
v 84.16365 82.74621 4.6643624
v 84.035934 82.681526 4.755701
v 84.126 82.35172 4.603925
v 83.9998 82.36101 4.5955944
v 83.915764 82.42281 4.5189366
v 83.89641 82.52057 4.3944926
v 83.94692 82.6281 4.255606
v 84.053764 82.716576 4.1394925
v 84.18832 82.76229 4.077264
v 84.31452 82.753006 4.0855947
v 84.39856 82.69121 4.1622524
v 84.417915 82.593445 4.2866964
v 84.3674 82.485916 4.425583
v 84.26055 82.39744 4.5416965
v 84.30073 82.14126 3.8477373
v 84.162605 82.13286 3.8948183
v 84.04984 82.18525 3.8852808
v 83.99265 82.2844 3.8216803
v 84.00636 82.40373 3.7210584
v 84.08729 82.51128 3.6103768
v 84.21376 82.57822 3.5192928
v 84.35188 82.58662 3.4722118
v 84.464645 82.534225 3.4817493
v 84.521835 82.435074 3.5453498
v 84.508125 82.31574 3.6459715
v 84.42719 82.2082 3.756653
v 84.32174 81.95814 3.6160693
v 84.194214 81.95703 3.6280181
v 84.10916 82.00026 3.5776765
v 84.08938 82.076225 3.4785337
v 84.140144 82.16459 3.3571546
v 84.24788 82.24165 3.246063
v 84.383705 82.28679 3.1750255
v 84.51122 82.28789 3.1630766
v 84.596275 82.24467 3.2134182
v 84.616066 82.16869 3.312561
v 84.56529 82.08034 3.4339402
v 84.45756 82.003265 3.5450318
v 84.37706 81.68696 3.6246445
v 84.26428 81.679535 3.566999
v 84.20779 81.694496 3.4584408
v 84.22272 81.72784 3.3280582
v 84.30508 81.77062 3.2107873
v 84.43279 81.81139 3.1380506
v 84.57164 81.83922 3.1293375
v 84.684425 81.84665 3.1869833
v 84.74091 81.83169 3.2955413
v 84.72598 81.79835 3.4259238
v 84.64362 81.755554 3.5431948
v 84.51591 81.71479 3.6159317
v 84.3415 81.322876 3.5665421
v 84.26709 81.32056 3.454293
v 84.26255 81.332596 3.319043
v 84.3291 81.355774 3.197032
v 84.4489 81.38387 3.1209526
v 84.58985 81.40936 3.1111908
v 84.71419 81.42542 3.1703615
v 84.7886 81.42774 3.2826107
v 84.79314 81.4157 3.4178607
v 84.72659 81.392525 3.5398717
v 84.60679 81.36443 3.615951
v 84.465836 81.338936 3.625713
v 84.38644 80.95226 3.5209079
v 84.33967 80.95161 3.3859558
v 84.36622 80.96081 3.2459364
v 84.458984 80.97741 3.138368
v 84.593094 80.99695 3.0920732
v 84.73263 81.014206 3.1194568
v 84.84019 81.02454 3.2131813
v 84.886955 81.0252 3.3481333
v 84.860405 81.016 3.4881527
v 84.76764 80.9994 3.5957212
v 84.63352 80.97986 3.642016
v 84.493996 80.9626 3.6146324
v 84.406 80.62435 3.513608
v 84.35802 80.63432 3.380482
v 84.38308 80.63331 3.2399812
v 84.47449 80.62156 3.129753
v 84.607735 80.60224 3.0793333
v 84.74712 80.58052 3.1022313
v 84.85531 80.56222 3.192312
v 84.9033 80.552246 3.3254383
v 84.87823 80.55327 3.4659388
v 84.78683 80.56501 3.5761669
v 84.65357 80.58433 3.626587
v 84.51418 80.60605 3.6036887
v 84.24282 80.33178 3.3612974
v 84.25002 80.2589 3.2533293
v 84.32326 80.175896 3.1830957
v 84.4429 80.105 3.169416
v 84.576904 80.06522 3.2159555
v 84.689354 80.067215 3.3102438
v 84.750114 80.11044 3.4270167
v 84.74291 80.18332 3.534985
v 84.66968 80.26633 3.6052184
v 84.55003 80.33721 3.6188982
v 84.41603 80.37699 3.5723586
v 84.30359 80.37501 3.4780703
v 84.11449 80.07509 3.460116
v 84.13427 79.97568 3.373495
v 84.22171 79.88965 3.3394346
v 84.353386 79.84006 3.367061
v 84.49401 79.84019 3.4489715
v 84.6059 79.89 3.5632188
v 84.65908 79.97616 3.67919
v 84.6393 80.07557 3.7658107
v 84.55186 80.16159 3.7998712
v 84.42018 80.21119 3.772245
v 84.27956 80.21106 3.6903343
v 84.16766 80.16124 3.576087
v 84.16938 79.6598 3.6138995
v 84.2751 79.60925 3.5636663
v 84.413475 79.57705 3.5774372
v 84.547424 79.571815 3.6515222
v 84.64105 79.594955 3.7660704
v 84.66928 79.64027 3.8903885
v 84.62454 79.69561 3.9911659
v 84.51882 79.746155 4.041399
v 84.38045 79.77836 4.0276284
v 84.2465 79.78359 3.9535432
v 84.15286 79.76045 3.838995
v 84.12463 79.71514 3.7146766
v 84.12427 79.3143 3.6774182
v 84.25791 79.27288 3.648531
v 84.39146 79.24312 3.6961231
v 84.48911 79.233 3.8074427
v 84.52472 79.24524 3.9526613
v 84.48874 79.27654 4.0928683
v 84.3908 79.318535 4.1904945
v 84.25716 79.35996 4.219382
v 84.12361 79.38972 4.1717896
v 84.025955 79.39983 4.06047
v 83.99034 79.387596 3.9152513
v 84.02633 79.35629 3.7750447
v 84.13047 78.91536 3.708577
v 84.27263 78.898796 3.7154899
v 84.39319 78.890076 3.7938304
v 84.459854 78.89154 3.9226067
v 84.45476 78.9028 4.0673137
v 84.379265 78.92084 4.189177
v 84.25361 78.94082 4.2555437
v 84.11146 78.95738 4.2486305
v 83.9909 78.9661 4.1702905
v 83.92423 78.96464 4.041514
v 83.92933 78.95338 3.896807
v 84.004814 78.93534 3.7749436
v 84.118324 78.52193 3.718949
v 84.26075 78.529366 3.7374225
v 84.37717 78.53804 3.825334
v 84.43639 78.54562 3.9591281
v 84.422554 78.550095 4.102955
v 84.33936 78.55024 4.2182755
v 84.20911 78.546036 4.2741904
v 84.06669 78.5386 4.2557173
v 83.950264 78.52992 4.1678057
v 83.891045 78.52233 4.0340114
v 83.90488 78.51787 3.8901849
v 83.98807 78.517715 3.774864
v 84.21711 78.24572 3.8677268
v 84.354454 78.25952 3.8508246
v 84.45853 78.242386 3.9073324
v 84.50144 78.198906 4.022109
v 84.471695 78.140724 4.1644
v 84.37727 78.083435 4.2960787
v 84.24346 78.04239 4.381862
v 84.10612 78.02858 4.398764
v 84.002045 78.045715 4.3422565
v 83.95914 78.0892 4.22748
v 83.98888 78.147385 4.085189
v 84.0833 78.20467 3.95351
v 84.24759 78.03745 3.4471035
v 84.38857 78.051834 3.392055
v 84.50726 78.01799 3.388739
v 84.57188 77.94498 3.438044
v 84.56508 77.85236 3.526759
v 84.48871 77.76497 3.6311126
v 84.36322 77.706215 3.7231433
v 84.22224 77.691826 3.7781918
v 84.10354 77.72568 3.7815077
v 84.03893 77.79869 3.7322025
v 84.04572 77.891304 3.6434877
v 84.1221 77.9787 3.5391343
v 84.34267 77.66017 3.2563748
v 84.483154 77.659836 3.2612004
v 84.591995 77.62966 3.3175867
v 84.64002 77.57775 3.410425
v 84.61438 77.518 3.514839
v 84.521935 77.466415 3.6028516
v 84.38745 77.43684 3.6508794
v 84.24696 77.43717 3.6460538
v 84.13812 77.46734 3.5896676
v 84.090096 77.51926 3.4968295
v 84.11574 77.579 3.3924153
v 84.20818 77.630585 3.3044028
v 84.40123 77.206436 3.145639
v 84.5293 77.1629 3.188217
v 84.61396 77.119995 3.2892282
v 84.63252 77.08921 3.4216068
v 84.580025 77.078804 3.549882
v 84.47052 77.09156 3.6396825
v 84.33336 77.124054 3.6669464
v 84.20529 77.167595 3.6243684
v 84.120636 77.2105 3.5233572
v 84.10207 77.24128 3.3909786
v 84.15457 77.25169 3.2627034
v 84.26408 77.23894 3.1729028
v 84.207436 76.826004 3.106572
v 84.32317 76.76079 3.1603456
v 84.397484 76.71278 3.2734325
v 84.41047 76.694855 3.4155312
v 84.358635 76.7118 3.5485663
v 84.25588 76.75909 3.6368911
v 84.12974 76.824036 3.6568394
v 84.01401 76.88925 3.6030657
v 83.93969 76.93726 3.4899788
v 83.92671 76.95519 3.3478801
v 83.97854 76.93825 3.214845
v 84.0813 76.89096 3.12652
v 83.97753 76.48269 3.098408
v 84.11495 76.450485 3.1197042
v 84.221466 76.42291 3.2082462
v 84.26852 76.40736 3.3403096
v 84.243515 76.40799 3.4805079
v 84.153145 76.424644 3.591275
v 84.02163 76.45285 3.642931
v 83.88421 76.485054 3.621635
v 83.777695 76.51263 3.5330927
v 83.73064 76.52818 3.4010296
v 83.755646 76.52755 3.2608314
v 83.846016 76.510895 3.150064
v 83.99846 76.19657 3.2190535
v 84.136635 76.17899 3.197284
v 84.2374 76.132805 3.247596
v 84.27374 76.07039 3.356508
v 84.23594 76.00845 3.4948373
v 84.13411 75.963615 3.6255186
v 83.99554 75.94787 3.713536
v 83.85736 75.96545 3.7353053
v 83.75659 76.011635 3.6849935
v 83.720245 76.07405 3.5760815
v 83.75806 76.13599 3.4377522
v 83.859886 76.180824 3.307071
v 83.998795 76.061775 3.0186687
v 84.13682 76.029465 2.9763842
v 84.23715 75.9436 2.9857855
v 84.27292 75.827194 3.0443535
v 84.234535 75.711426 3.136395
v 84.13228 75.627335 3.2372472
v 83.99356 75.597435 3.3198874
v 83.85554 75.629745 3.362172
v 83.7552 75.715614 3.3527706
v 83.71944 75.83202 3.2942026
v 83.75782 75.947784 3.202161
v 83.86008 76.03188 3.1013088
v 83.94619 75.881035 2.5066285
v 84.088974 75.870804 2.4569023
v 84.20681 75.79957 2.4411614
v 84.26812 75.68642 2.4636235
v 84.25648 75.56167 2.51827
v 84.174995 75.45875 2.5904584
v 84.045525 75.40523 2.6608458
v 83.90274 75.41546 2.710572
v 83.784904 75.486694 2.7263129
v 83.723595 75.599846 2.7038507
v 83.73524 75.724594 2.6492043
v 83.81671 75.827515 2.5770159
v 83.96502 75.63998 2.0420175
v 84.105934 75.614716 1.9892429
v 84.21727 75.54392 2.0025349
v 84.269196 75.446556 2.0783315
v 84.24779 75.34871 2.1963234
v 84.1588 75.2766 2.3248944
v 84.02606 75.24955 2.4295945
v 83.88515 75.27481 2.482369
v 83.77381 75.345604 2.469077
v 83.721886 75.44297 2.3932805
v 83.74329 75.54082 2.2752886
v 83.83228 75.61293 2.1467173
v 83.91449 75.20296 1.79412
v 84.053345 75.18459 1.7970225
v 84.15631 75.14488 1.8784273
v 84.19579 75.09447 2.0165222
v 84.16121 75.04686 2.1743047
v 84.06184 75.01482 2.309497
v 83.92429 75.00692 2.3858745
v 83.78543 75.02529 2.3829722
v 83.682465 75.065 2.3015673
v 83.64298 75.11541 2.1634724
v 83.67757 75.16302 2.0056899
v 83.77694 75.19506 1.8704976
v 83.94948 74.76339 1.7469491
v 84.08865 74.76872 1.7662803
v 84.19309 74.7612 1.8588555
v 84.2348 74.742836 1.9998691
v 84.202614 74.71855 2.151537
v 84.10515 74.694855 2.2732193
v 83.96853 74.67809 2.3323119
v 83.829346 74.67276 2.3129807
v 83.724915 74.68028 2.2204056
v 83.6832 74.69865 2.0793917
v 83.715385 74.72293 1.9277241
v 83.81285 74.74663 1.8060417
v 83.96592 74.34478 1.7668885
v 84.10472 74.360756 1.798414
v 84.209816 74.36778 1.895153
v 84.25304 74.36399 2.0311847
v 84.22282 74.350395 2.1700594
v 84.12724 74.33063 2.2745657
v 83.99192 74.31 2.3167012
v 83.85312 74.29402 2.2851758
v 83.748024 74.286995 2.1884365
v 83.7048 74.29079 2.0524049
v 83.73502 74.30438 1.9135303
v 83.830605 74.32415 1.8090241
v 83.98776 73.94121 1.7552814
v 84.126114 73.978355 1.7495307
v 84.24705 74.00542 1.8128572
v 84.318146 74.01514 1.9282926
v 84.32036 74.00492 2.0649064
v 84.2531 73.97749 2.1860929
v 84.134384 73.94021 2.25938
v 83.996025 73.90306 2.265131
v 83.8751 73.876 2.2018046
v 83.804 73.86628 2.086369
v 83.80179 73.876495 1.9497552
v 83.86905 73.90392 1.8285688
v 84.180275 73.57534 1.7111747
v 84.31566 73.604706 1.7443298
v 84.415596 73.623886 1.8439406
v 84.453316 73.62775 1.9833163
v 84.4187 73.61525 2.1251113
v 84.32103 73.589745 2.2313318
v 84.18648 73.55807 2.2735162
v 84.051094 73.5287 2.240361
v 83.95116 73.50952 2.1407504
v 83.91344 73.50566 2.0013745
v 83.94805 73.51816 1.8595796
v 84.04572 73.54366 1.753359
v 84.233665 73.275055 1.8354315
v 84.3721 73.26322 1.8229527
v 84.473595 73.22765 1.8829203
v 84.51093 73.17788 1.9992658
v 84.47413 73.127235 2.1408145
v 84.37303 73.089294 2.2696385
v 84.23473 73.07422 2.35122
v 84.0963 73.086044 2.3636985
v 83.99481 73.12161 2.303731
v 83.957466 73.17139 2.1873856
v 83.99427 73.22203 2.0458367
v 84.09537 73.25997 1.9170127
v 84.166855 73.0695 1.3397058
v 84.308014 73.05522 1.318417
v 84.41806 72.998055 1.3750871
v 84.467514 72.913315 1.4945314
v 84.443115 72.82372 1.644745
v 84.35141 72.75327 1.7854782
v 84.216965 72.72085 1.8790218
v 84.075806 72.73513 1.9003106
v 83.96576 72.7923 1.8436406
v 83.916306 72.87703 1.7241962
v 83.940704 72.96663 1.5739826
v 84.03241 73.03708 1.4332494
v 84.19927 72.67311 1.1126914
v 84.33915 72.69207 1.1035277
v 84.45315 72.678116 1.176867
v 84.510704 72.63499 1.3130584
v 84.496414 72.574234 1.4756094
v 84.41409 72.512146 1.6209645
v 84.28581 72.465355 1.7101761
v 84.14593 72.446396 1.7193398
v 84.03194 72.46035 1.6460005
v 83.97437 72.50348 1.5098091
v 83.98866 72.56423 1.3472581
v 84.070984 72.62632 1.201903
v 84.276855 72.22084 1.1139153
v 84.4104 72.271576 1.1226687
v 84.525345 72.30249 1.2043658
v 84.59088 72.30532 1.3371159
v 84.589455 72.27929 1.4853487
v 84.52145 72.23138 1.6093453
v 84.40508 72.17442 1.675881
v 84.27154 72.12369 1.6671276
v 84.1566 72.092766 1.5854305
v 84.09106 72.08994 1.4526805
v 84.09248 72.115974 1.3044477
v 84.16049 72.16389 1.180451
v 84.45242 71.819534 1.1004145
v 84.567795 71.9044 1.096698
v 84.672035 71.97468 1.165948
v 84.737206 72.011536 1.2896088
v 84.74586 72.0051 1.4345458
v 84.695656 71.957085 1.561923
v 84.60007 71.88036 1.6376101
v 84.484695 71.795494 1.6413265
v 84.380455 71.72522 1.5720766
v 84.315285 71.68836 1.4484158
v 84.30663 71.6948 1.3034788
v 84.356834 71.74281 1.1761014
v 84.69939 71.47788 1.1277755
v 84.79721 71.57612 1.0866879
v 84.89653 71.672104 1.1197071
v 84.97074 71.74012 1.2179859
v 84.999954 71.76193 1.3551904
v 84.97634 71.73171 1.4945568
v 84.90623 71.65754 1.5987421
v 84.8084 71.5593 1.6398298
v 84.709076 71.46332 1.6068106
v 84.634865 71.39531 1.5085318
v 84.60565 71.37349 1.3713273
v 84.62927 71.40372 1.2319608
v 84.90183 71.273926 1.2091819
v 84.9879 71.384056 1.1404597
v 85.09899 71.46813 1.1464968
v 85.205345 71.50362 1.2256755
v 85.278465 71.48102 1.3567798
v 85.298744 71.40637 1.5046806
v 85.260765 71.29969 1.6297479
v 85.1747 71.18956 1.6984701
v 85.06361 71.105484 1.692433
v 84.95725 71.07 1.6132543
v 84.88414 71.0926 1.48215
v 84.86385 71.167244 1.3342491
v 85.00353 71.15121 0.83555764
v 85.08677 71.25847 0.72620213
v 85.209175 71.3325 0.6470297
v 85.33796 71.35344 0.6192545
v 85.438614 71.315704 0.6503189
v 85.48416 71.229385 0.73189926
v 85.46241 71.11763 0.84213614
v 85.37917 71.01037 0.95149165
v 85.25677 70.93635 1.0306641
v 85.12798 70.9154 1.0584393
v 85.02733 70.95314 1.0273749
v 84.98178 71.03945 0.9457945
v 85.19215 70.804695 0.58793044
v 85.29477 70.88203 0.47292426
v 85.42397 70.94376 0.42536247
v 85.54516 70.97336 0.45798928
v 85.62584 70.96288 0.56206226
v 85.6444 70.91515 0.7096953
v 85.59588 70.84295 0.86133003
v 85.493256 70.76562 0.97633624
v 85.364044 70.70388 1.023898
v 85.24287 70.674286 0.99127126
v 85.162186 70.68476 0.8871982
v 85.14362 70.73249 0.73956525
v 85.43804 70.45803 0.4420838
v 85.5602 70.52956 0.41003266
v 85.68138 70.586685 0.45710567
v 85.76909 70.61411 0.5706897
v 85.799835 70.60449 0.72034997
v 85.76538 70.5604 0.8659851
v 85.67496 70.49365 0.9685724
v 85.552795 70.42213 1.0006235
v 85.43162 70.365 0.9535505
v 85.34391 70.33757 0.8399665
v 85.31316 70.34719 0.69030625
v 85.34762 70.39128 0.54467106
v 85.667946 70.08837 0.47633475
v 85.780304 70.174164 0.4433315
v 85.889595 70.25182 0.48397258
v 85.96654 70.30053 0.58736813
v 85.99052 70.307236 0.7258135
v 85.95509 70.27015 0.86221224
v 85.869774 70.199196 0.96001655
v 85.757416 70.113396 0.99301976
v 85.64812 70.03574 0.95237875
v 85.571175 69.98704 0.84898317
v 85.5472 69.98033 0.71053785
v 85.58263 70.01742 0.57413906
v 85.820045 69.79536 0.5631912
v 85.89621 69.900116 0.47377774
v 86.00763 69.99013 0.45546433
v 86.124466 70.041275 0.513158
v 86.2154 70.03985 0.63139987
v 86.25607 69.98623 0.77850705
v 86.23559 69.89478 0.91506225
v 86.15943 69.79002 1.0044757
v 86.048004 69.70001 1.0227891
v 85.931175 69.648865 0.9650954
v 85.84023 69.65029 0.8468536
v 85.79956 69.70391 0.69974643
v 85.907074 69.65565 0.2512899
v 85.97317 69.75478 0.112174675
v 86.0916 69.82791 -0.0030993568
v 86.23064 69.855446 -0.06364461
v 86.35303 69.829994 -0.053238027
v 86.425964 69.75839 0.025331948
v 86.429924 69.65981 0.15101255
v 86.36383 69.56068 0.29012778
v 86.24539 69.48755 0.40540183
v 86.10636 69.46002 0.46594706
v 85.98397 69.485466 0.45554048
v 85.911026 69.55707 0.3769705
v 85.96152 69.21164 0.10695184
v 86.02954 69.22979 -0.010175219
v 86.145775 69.270546 -0.07289511
v 86.279076 69.323 -0.06440209
v 86.39372 69.373085 0.013028145
v 86.459 69.40738 0.13864823
v 86.45741 69.41671 0.27879834
v 86.38939 69.39856 0.3959254
v 86.273155 69.357796 0.45864528
v 86.13986 69.30535 0.45015228
v 86.025215 69.255264 0.37272203
v 85.95994 69.22096 0.24710196
v 86.26469 68.835846 0.34539905
v 86.38791 68.83148 0.330104
v 86.515434 68.888565 0.37720668
v 86.61309 68.9918 0.474086
v 86.654724 69.11352 0.5947832
v 86.62917 69.221115 0.7069575
v 86.543274 69.28575 0.780552
v 86.42006 69.29011 0.79584706
v 86.292534 69.233025 0.74874437
v 86.19487 69.12979 0.65186507
v 86.153244 69.00807 0.53116786
v 86.178795 68.90048 0.41899353
v 86.36509 68.69032 0.4149882
v 86.48611 68.65448 0.40476465
v 86.62009 68.68604 0.44367898
v 86.73113 68.77654 0.52130413
v 86.78949 68.90175 0.6168404
v 86.77952 69.02809 0.7046891
v 86.70389 69.121735 0.7613111
v 86.58288 69.15758 0.7715347
v 86.4489 69.126015 0.73262036
v 86.33785 69.035515 0.6549952
v 86.279495 68.91031 0.55945885
v 86.28947 68.783966 0.4716102
v 86.64494 68.53391 0.6470682
v 86.773094 68.59141 0.6961109
v 86.8759 68.686386 0.8039046
v 86.925804 68.793396 0.941566
v 86.90945 68.88377 1.0722089
v 86.8312 68.93329 1.1608276
v 86.71204 68.92868 1.1836768
v 86.58389 68.87118 1.1346341
v 86.48109 68.7762 1.0268404
v 86.43118 68.66919 0.88917905
v 86.44754 68.57882 0.75853616
v 86.52579 68.529305 0.6699174
v 86.80463 68.291275 0.84176975
v 86.92605 68.36468 0.86098325
v 87.029686 68.449234 0.951317
v 87.08777 68.52231 1.0885662
v 87.08473 68.564316 1.235955
v 87.02139 68.563995 1.3539907
v 86.91472 68.52143 1.4110458
v 86.7933 68.44804 1.3918322
v 86.68966 68.36347 1.3014985
v 86.63158 68.2904 1.1642493
v 86.63461 68.2484 1.0168605
v 86.69795 68.24872 0.8988248
v 86.99922 67.99182 1.0240691
v 87.11652 68.06538 0.9963295
v 87.22822 68.14725 1.0363362
v 87.30436 68.215485 1.1333693
v 87.32456 68.251816 1.2614291
v 87.28341 68.2465 1.3862019
v 87.19192 68.20096 1.4742548
v 87.074615 68.1274 1.5019945
v 86.96293 68.04553 1.4619877
v 86.88678 67.977295 1.3649546
v 86.86658 67.94097 1.2368948
v 86.90774 67.94628 1.112122
v 87.24805 67.71235 1.0350261
v 87.3751 67.7785 1.0436552
v 87.48175 67.839455 1.1195643
v 87.539444 67.87889 1.2424135
v 87.532715 67.88622 1.3792856
v 87.463356 67.859505 1.4935057
v 87.34997 67.805885 1.5544688
v 87.22292 67.73974 1.5458395
v 87.116264 67.67878 1.4699305
v 87.05857 67.63935 1.3470813
v 87.06531 67.63201 1.2102093
v 87.13466 67.65873 1.0959891
v 87.41811 67.36926 1.0512941
v 87.54693 67.43075 1.0637611
v 87.65204 67.48328 1.1462924
v 87.705284 67.512794 1.2767737
v 87.69239 67.511375 1.4202427
v 87.61681 67.47941 1.5382569
v 87.49881 67.42545 1.5991945
v 87.369995 67.363976 1.5867275
v 87.264885 67.31144 1.5041962
v 87.21165 67.28193 1.3737149
v 87.22454 67.28335 1.230246
v 87.30011 67.315315 1.1122317
v 87.655815 67.05089 1.0586668
v 87.77239 67.120056 1.1049657
v 87.85289 67.169044 1.2127455
v 87.87573 67.18473 1.3531268
v 87.8348 67.1629 1.4884945
v 87.74106 67.10941 1.5825769
v 87.61964 67.0386 1.6101648
v 87.50306 66.96942 1.5638659
v 87.42256 66.92043 1.456086
v 87.39972 66.90475 1.3157048
v 87.44065 66.926575 1.1803371
v 87.53439 66.980064 1.0862547
v 87.86452 66.71731 1.061198
v 87.99074 66.771866 1.1013635
v 88.08146 66.81152 1.2048911
v 88.11236 66.82565 1.3440408
v 88.07516 66.810455 1.4815274
v 87.979836 66.77003 1.5805117
v 87.85192 66.71518 1.6144707
v 87.72569 66.660614 1.5743053
v 87.63498 66.620964 1.4707776
v 87.60408 66.606834 1.331628
v 87.64128 66.622025 1.1941414
v 87.7366 66.66246 1.0951571
v 87.94916 66.33071 1.0622847
v 88.0823 66.36638 1.1013232
v 88.1787 66.39237 1.2040473
v 88.21255 66.40173 1.3429322
v 88.17475 66.39194 1.4807637
v 88.075455 66.36562 1.5806099
v 87.94125 66.329834 1.6157172
v 87.808105 66.29417 1.5766786
v 87.7117 66.26817 1.4739546
v 87.67786 66.25882 1.3350697
v 87.71565 66.268616 1.1972382
v 87.81496 66.29493 1.097392
v 88.00929 65.94228 1.0680296
v 88.14987 65.968254 1.077479
v 88.267 65.989975 1.1570935
v 88.329285 66.00162 1.2855406
v 88.32006 66.00006 1.428403
v 88.241776 65.985725 1.5474008
v 88.115425 65.962456 1.6106486
v 87.974846 65.936485 1.6011993
v 87.85773 65.914764 1.5215847
v 87.79543 65.90313 1.3931376
v 87.80466 65.90468 1.2502753
v 87.88294 65.919014 1.1312774
v 88.102684 65.65859 1.1165097
v 88.23708 65.621666 1.124784
v 88.33152 65.56756 1.2088504
v 88.36068 65.510765 1.3461834
v 88.316765 65.46651 1.4999849
v 88.211525 65.44665 1.6290437
v 88.073166 65.456505 1.6987787
v 87.93877 65.49343 1.6905046
v 87.84433 65.54754 1.606438
v 87.81516 65.60433 1.469105
v 87.859085 65.64859 1.3153036
v 87.964325 65.66845 1.1862447
v 87.971 65.47871 0.79819775
v 88.098625 65.41407 0.8008608
v 88.18575 65.3184 0.8673015
v 88.20905 65.21732 0.979717
v 88.16228 65.13793 1.1079857
v 88.05796 65.1015 1.2177382
v 87.92405 65.11778 1.2795662
v 87.79643 65.18242 1.2769032
v 87.7093 65.27809 1.2104625
v 87.686 65.37916 1.0980469
v 87.73277 65.45855 0.96977824
v 87.83709 65.49499 0.8600258
v 87.88408 65.13246 0.44873455
v 88.01402 65.11447 0.49599746
v 88.09693 65.06719 0.6131368
v 88.11057 65.00329 0.76876533
v 88.05131 64.93989 0.9211824
v 87.93501 64.89398 1.029548
v 87.79284 64.87786 1.0648257
v 87.662895 64.89585 1.0175629
v 87.57999 64.94313 0.9004234
v 87.566345 65.007034 0.7447949
v 87.62561 65.070435 0.59237784
v 87.741905 65.11634 0.48401225
v 88.05608 64.7265 0.4322216
v 88.17376 64.76404 0.4780859
v 88.24592 64.772644 0.5819983
v 88.25322 64.750015 0.71611553
v 88.19371 64.70222 0.84450096
v 88.08333 64.64205 0.93275386
v 87.95166 64.58565 0.95722693
v 87.833984 64.54811 0.9113626
v 87.761826 64.539505 0.80745023
v 87.754524 64.56213 0.673333
v 87.81404 64.60993 0.54494756
v 87.924416 64.6701 0.45669466
v 88.17752 64.325806 0.42903033
v 88.30096 64.37056 0.4824919
v 88.383156 64.39373 0.59227705
v 88.40209 64.3891 0.72896886
v 88.352684 64.35792 0.85594094
v 88.24818 64.30853 0.9391712
v 88.11658 64.25418 0.95635813
v 87.99313 64.20942 0.9028966
v 87.910934 64.18626 0.79311144
v 87.892 64.19088 0.6564196
v 87.94141 64.22207 0.5294475
v 88.04591 64.271454 0.44621727
v 88.27647 63.928524 0.40913907
v 88.412476 63.964565 0.43593004
v 88.5179 63.989964 0.52921975
v 88.564476 63.997913 0.66401124
v 88.539734 63.986286 0.8041873
v 88.4503 63.958195 0.9121878
v 88.32014 63.92117 0.95907414
v 88.18412 63.885128 0.9322831
v 88.078705 63.85973 0.83899343
v 88.03212 63.85178 0.70420194
v 88.05686 63.863407 0.5640259
v 88.1463 63.8915 0.4560254
v 88.34016 63.536957 0.40034434
v 88.48006 63.53967 0.43106133
v 88.58586 63.54061 0.5275663
v 88.629234 63.539528 0.6640009
v 88.59854 63.536716 0.80380756
v 88.502014 63.53292 0.9095252
v 88.36552 63.529167 0.95282686
v 88.225624 63.526455 0.9221099
v 88.11981 63.525513 0.8256049
v 88.07645 63.526592 0.6891703
v 88.10713 63.529408 0.5493636
v 88.20366 63.5332 0.443646
v 88.25096 63.15136 0.40442553
v 88.3924 63.12876 0.40722856
v 88.513405 63.10894 0.48117945
v 88.58156 63.097214 0.6064631
v 88.57859 63.096718 0.74950975
v 88.5053 63.107586 0.8719903
v 88.38133 63.126907 0.9410862
v 88.23989 63.14951 0.93828315
v 88.11889 63.169327 0.86433226
v 88.050735 63.181057 0.73904866
v 88.0537 63.181553 0.5960019
v 88.12699 63.17068 0.47352138
v 88.23081 62.753807 0.39474714
v 88.3668 62.72998 0.43299296
v 88.4657 62.71241 0.5351459
v 88.50099 62.705814 0.6738341
v 88.46324 62.711952 0.8118962
v 88.36256 62.729183 0.9123386
v 88.225914 62.75289 0.94824785
v 88.08992 62.776722 0.910002
v 87.99103 62.79429 0.8078491
v 87.955734 62.800888 0.6691609
v 87.993484 62.794746 0.5310988
v 88.09417 62.777515 0.43065637
v 88.13674 62.360638 0.39777175
v 88.27923 62.361954 0.412326
v 88.39524 62.362915 0.49620715
v 88.4537 62.36326 0.6269393
v 88.43893 62.362896 0.76949286
v 88.3549 62.36192 0.8856707
v 88.224106 62.360596 0.9443431
v 88.08162 62.35928 0.9297888
v 87.96561 62.35832 0.8459077
v 87.90715 62.357975 0.71517557
v 87.92192 62.358337 0.572622
v 88.00595 62.359314 0.45644414
v 88.13218 62.071465 0.5199141
v 88.27418 62.071304 0.45850283
v 88.405876 62.04369 0.47657865
v 88.49199 61.996025 0.56929815
v 88.509445 61.94108 0.7118172
v 88.45357 61.893578 0.8659479
v 88.339325 61.866245 0.99039114
v 88.19733 61.866405 1.0518024
v 88.06562 61.89402 1.0337266
v 87.97951 61.941685 0.9410071
v 87.96205 61.99663 0.798488
v 88.01793 62.044132 0.64435726
v 87.96077 61.854446 0.24831232
v 88.08654 61.879787 0.14946675
v 88.22749 61.856255 0.091440834
v 88.34586 61.79016 0.089782566
v 88.409935 61.699207 0.14493628
v 88.402534 61.607773 0.24212359
v 88.325645 61.54035 0.35530323
v 88.199875 61.515015 0.4541488
v 88.05892 61.538544 0.5121747
v 87.94055 61.60464 0.513833
v 87.87649 61.69559 0.45867926
v 87.88389 61.787025 0.36149195
v 87.93039 61.437424 -0.03997968
v 88.0524 61.395855 -0.102904685
v 88.18747 61.349236 -0.093153715
v 88.29941 61.31006 -0.0133395335
v 88.35822 61.288822 0.11515171
v 88.34816 61.291214 0.25789088
v 88.27191 61.316597 0.37663117
v 88.1499 61.358166 0.43955615
v 88.01483 61.404785 0.4298052
v 87.90289 61.443962 0.34999102
v 87.84407 61.4652 0.22149977
v 87.85414 61.462803 0.07876059
v 87.723465 61.109646 0.16582073
v 87.8167 61.01964 0.12158741
v 87.94187 60.950012 0.14110704
v 88.06544 60.919415 0.21914935
v 88.15428 60.936043 0.33480296
v 88.18461 60.995445 0.45707858
v 88.148285 61.081707 0.5532126
v 88.055046 61.17171 0.5974459
v 87.92988 61.24134 0.5779263
v 87.80631 61.27194 0.49988395
v 87.71747 61.255306 0.38423035
v 87.68714 61.195904 0.26195472
v 87.59939 60.798374 0.28426474
v 87.70858 60.71486 0.2455961
v 87.83075 60.646786 0.28115317
v 87.93317 60.612392 0.38140848
v 87.98839 60.6209 0.5194987
v 87.98161 60.67002 0.6584227
v 87.914665 60.7466 0.76095587
v 87.80547 60.830116 0.79962456
v 87.683304 60.89819 0.7640675
v 87.58089 60.932583 0.66381216
v 87.525665 60.924076 0.5257219
v 87.53244 60.874954 0.38679793
v 87.35124 60.493458 0.38600057
v 87.46999 60.43945 0.32620093
v 87.604 60.390533 0.3400128
v 87.71734 60.35982 0.4237353
v 87.77965 60.355545 0.5549351
v 87.77424 60.378845 0.69845724
v 87.70255 60.42348 0.81584513
v 87.5838 60.477493 0.8756448
v 87.4498 60.52641 0.8618329
v 87.33646 60.557117 0.77811044
v 87.27414 60.561398 0.64691067
v 87.27956 60.538097 0.50338846
v 87.25461 60.051205 0.47838002
v 87.35966 60.047287 0.3799071
v 87.49931 60.04846 0.34913567
v 87.63614 60.05441 0.3943109
v 87.73348 60.06354 0.50332814
v 87.76525 60.073406 0.64697635
v 87.72294 60.081367 0.78676504
v 87.61788 60.085285 0.88523793
v 87.47823 60.08411 0.91600937
v 87.34141 60.078163 0.8708342
v 87.244064 60.06903 0.7618169
v 87.212296 60.059162 0.6181687
v 87.31605 59.64933 0.5034606
v 87.42328 59.65655 0.408941
v 87.56318 59.668716 0.3806795
v 87.698265 59.68256 0.42624873
v 87.792336 59.694378 0.53343844
v 87.82019 59.701 0.6735273
v 87.77437 59.700653 0.80897856
v 87.66714 59.69343 0.9034982
v 87.52724 59.681267 0.93175966
v 87.39215 59.667423 0.8861904
v 87.29807 59.655605 0.7790007
v 87.27022 59.648983 0.63891184
v 87.335655 59.30886 0.5067405
v 87.44348 59.292675 0.41389948
v 87.582985 59.273026 0.38795656
v 87.7168 59.255177 0.43586314
v 87.80907 59.243916 0.5447827
v 87.83506 59.242252 0.6855303
v 87.78782 59.25064 0.8203928
v 87.68 59.266827 0.9132338
v 87.5405 59.286476 0.93917674
v 87.406685 59.304325 0.89127016
v 87.314415 59.31559 0.7823506
v 87.28842 59.31725 0.641603
v 87.202705 58.957397 0.5328079
v 87.29967 58.934315 0.42989635
v 87.433846 58.903053 0.39060926
v 87.569275 58.871986 0.42547363
v 87.669685 58.849438 0.5251475
v 87.70816 58.841457 0.66292346
v 87.67439 58.850174 0.8018844
v 87.57743 58.873257 0.90479594
v 87.44326 58.904522 0.94408303
v 87.30782 58.93559 0.90921867
v 87.20742 58.958134 0.8095448
v 87.168945 58.966118 0.67176884
v 87.14203 58.51249 0.5350665
v 87.24138 58.511806 0.4318491
v 87.37902 58.511147 0.39213744
v 87.51808 58.51068 0.42657223
v 87.62129 58.510536 0.5259267
v 87.661 58.51075 0.66357887
v 87.62657 58.511265 0.80264497
v 87.52722 58.511948 0.90586233
v 87.38958 58.512608 0.945574
v 87.25052 58.513073 0.9111392
v 87.14731 58.513218 0.81178474
v 87.1076 58.513004 0.6741325
v 87.198 58.10079 0.52849555
v 87.3001 58.10867 0.42831796
v 87.43845 58.119465 0.39276472
v 87.57599 58.13028 0.4313623
v 87.67586 58.138214 0.5337685
v 87.71129 58.14115 0.67254364
v 87.6728 58.138294 0.81050307
v 87.570694 58.130413 0.91068065
v 87.432335 58.11962 0.94623387
v 87.2948 58.108807 0.9076363
v 87.19493 58.10087 0.80523014
v 87.1595 58.097935 0.666455
v 87.20659 57.71934 0.53101265
v 87.30803 57.72125 0.42987666
v 87.44644 57.723907 0.39302152
v 87.58473 57.726597 0.43032256
v 87.68585 57.7286 0.531785
v 87.722694 57.72938 0.6702221
v 87.6854 57.72873 0.8085397
v 87.58396 57.72682 0.9096757
v 87.44555 57.724163 0.9465308
v 87.30725 57.721474 0.90922976
v 87.20614 57.719467 0.80776733
v 87.16929 57.71869 0.66933024
v 87.19861 57.364452 0.56141526
v 87.28604 57.351917 0.4486443
v 87.41759 57.333084 0.39514634
v 87.558 57.313 0.41525608
v 87.669655 57.297047 0.50358516
v 87.72264 57.289497 0.63646585
v 87.70276 57.292377 0.77829283
v 87.615326 57.30491 0.8910638
v 87.48378 57.323742 0.9445618
v 87.34337 57.343826 0.924452
v 87.231705 57.35978 0.836123
v 87.17873 57.36733 0.7032423
v 87.11649 57.09975 0.64210784
v 87.20788 57.106304 0.5147831
v 87.33339 57.070972 0.43824953
v 87.4594 57.003216 0.4330143
v 87.55215 56.9212 0.5004802
v 87.58678 56.84689 0.6225697
v 87.55401 56.800205 0.76656914
v 87.46262 56.79365 0.8938939
v 87.33711 56.828983 0.97042745
v 87.211105 56.89674 0.9756627
v 87.11836 56.978756 0.9081968
v 87.08373 57.053066 0.7861073
v 87.01374 56.975887 0.33448982
v 87.12185 56.974136 0.24463877
v 87.23805 56.9103 0.19603245
v 87.33123 56.801483 0.20169488
v 87.3764 56.676838 0.2601088
v 87.36147 56.569767 0.35562226
v 87.290436 56.50896 0.4626425
v 87.18233 56.510708 0.5524935
v 87.066124 56.574547 0.60109985
v 86.972946 56.683365 0.59543747
v 86.92777 56.808006 0.53702354
v 86.9427 56.915077 0.44151005
v 86.69515 56.76463 0.13565852
v 86.76931 56.769745 0.01297212
v 86.87417 56.71958 -0.070978865
v 86.981636 56.627575 -0.09369984
v 87.06292 56.518387 -0.049102742
v 87.09623 56.42127 0.050862677
v 87.072655 56.36224 0.17941077
v 86.9985 56.357124 0.30209717
v 86.89363 56.40729 0.38604814
v 86.78616 56.499294 0.40876913
v 86.70489 56.608482 0.364172
v 86.67157 56.705605 0.2642066
v 86.41272 56.366673 0.046573985
v 86.463615 56.36773 -0.093462065
v 86.56769 56.33667 -0.19300668
v 86.69705 56.281815 -0.22538696
v 86.817055 56.21787 -0.18192665
v 86.89553 56.16196 -0.07427088
v 86.91145 56.12907 0.06873406
v 86.86056 56.128017 0.20877011
v 86.756485 56.159077 0.3083147
v 86.62712 56.21393 0.340695
v 86.50712 56.277878 0.29723468
v 86.42864 56.333786 0.18957892
v 86.30874 55.949966 -0.04940842
v 86.38268 55.936665 -0.17039774
v 86.50445 55.904808 -0.23845989
v 86.6414 55.862934 -0.23535764
v 86.75686 55.82226 -0.16192228
v 86.81988 55.79369 -0.037830714
v 86.81357 55.78487 0.1036668
v 86.739624 55.798172 0.22465612
v 86.61786 55.83003 0.29271826
v 86.4809 55.871906 0.28961602
v 86.36545 55.91258 0.21618065
v 86.30243 55.94115 0.092089094
v 86.21221 55.607388 -0.10906026
v 86.29821 55.568336 -0.21671098
v 86.420296 55.509235 -0.26279736
v 86.545746 55.44592 -0.23497057
v 86.64096 55.395355 -0.1406868
v 86.68041 55.371094 -0.005209287
v 86.65354 55.37963 0.13516086
v 86.56754 55.418686 0.24281158
v 86.445465 55.477787 0.28889796
v 86.32001 55.541103 0.26107118
v 86.2248 55.591667 0.16678739
v 86.18534 55.61593 0.031309888
v 86.02416 55.32961 -0.113637276
v 86.09562 55.269844 -0.22246571
v 86.198296 55.182053 -0.27014926
v 86.30467 55.089764 -0.24391112
v 86.38626 55.0177 -0.1507818
v 86.42118 54.985176 -0.015715227
v 86.40009 55.000904 0.12509762
v 86.328636 55.06067 0.23392606
v 86.22596 55.14846 0.2816096
v 86.119576 55.24075 0.25537145
v 86.037994 55.312813 0.16224214
v 86.00307 55.345337 0.027175574
v 85.75832 55.069786 -0.14345504
v 85.830765 54.994343 -0.24135193
v 85.92701 54.893326 -0.27383947
v 86.02127 54.793797 -0.23221266
v 86.08828 54.722427 -0.12762538
v 86.11009 54.69834 0.011898309
v 86.080864 54.72799 0.14897314
v 86.00842 54.80343 0.24687001
v 85.91218 54.904446 0.27935755
v 85.81792 55.003975 0.23773074
v 85.75091 55.075344 0.13314345
v 85.72909 55.099434 -0.0063802246
v 85.46528 54.77497 -0.14905207
v 85.544914 54.70454 -0.24507587
v 85.64967 54.61154 -0.27507758
v 85.75147 54.52089 -0.23101828
v 85.82305 54.456875 -0.1247036
v 85.845215 54.43665 0.015379511
v 85.81203 54.465637 0.1516959
v 85.73239 54.536064 0.2477197
v 85.62763 54.629066 0.27772143
v 85.525826 54.71972 0.23366211
v 85.454254 54.783733 0.12734744
v 85.43209 54.803955 -0.012735676
v 85.209816 54.46448 -0.13372687
v 85.28612 54.400528 -0.23673506
v 85.39158 54.31195 -0.27616236
v 85.49795 54.22248 -0.24144429
v 85.576706 54.156094 -0.14188349
v 85.606766 54.13058 -0.004157223
v 85.58007 54.15277 0.13483088
v 85.50376 54.216724 0.23783907
v 85.3983 54.3053 0.27726638
v 85.29194 54.39477 0.24254832
v 85.21317 54.46116 0.14298752
v 85.18311 54.48667 0.0052612447
v 84.95416 54.177536 -0.13872153
v 85.02874 54.108627 -0.23977867
v 85.13041 54.014618 -0.27652612
v 85.23191 53.9207 -0.23911744
v 85.30606 53.852036 -0.13757625
v 85.33298 53.827026 8.895684E-4
v 85.305466 53.852367 0.13917822
v 85.23088 53.921276 0.24023536
v 85.12922 54.01528 0.2769828
v 85.02772 54.109203 0.23957413
v 84.95357 54.177868 0.13803294
v 84.92664 54.202877 -4.3287865E-4
v 84.660835 53.864357 -0.13845854
v 84.74414 53.806595 -0.23968327
v 84.857864 53.72771 -0.27665937
v 84.971535 53.648846 -0.23947915
v 85.054695 53.591125 -0.138105
v 85.08506 53.570023 2.9995196E-4
v 85.05449 53.59119 0.13865021
v 84.97118 53.648952 0.23987494
v 84.85745 53.727833 0.27685106
v 84.74378 53.8067 0.23967083
v 84.66063 53.864418 0.13829668
v 84.630264 53.88552 -1.08278735E-4
v 84.4651 53.46986 -0.1383883
v 84.55765 53.42862 -0.23966552
v 84.684044 53.372284 -0.2767133
v 84.810425 53.315945 -0.23960476
v 84.90293 53.274704 -0.13828306
v 84.93676 53.25961 1.02720485E-4
v 84.90286 53.274704 0.13847221
v 84.81031 53.315945 0.23974945
v 84.683914 53.372284 0.27679724
v 84.55753 53.42862 0.23968868
v 84.465034 53.46986 0.13836698
v 84.4312 53.48496 -1.8803532E-5
v 84.30026 53.04917 -0.13874047
v 84.400024 53.030663 -0.23987827
v 84.53614 53.0054 -0.27673575
v 84.672134 52.98016 -0.23943694
v 84.77157 52.9617 -0.13797607
v 84.80781 52.954967 4.6054166E-4
v 84.77113 52.96177 0.13877888
v 84.67138 52.980278 0.23991668
v 84.53526 53.00554 0.27677414
v 84.39927 53.03078 0.23947535
v 84.29983 53.04924 0.13801447
v 84.263596 53.055973 -4.2212752E-4
v 84.3062 52.650112 -0.13834558
v 84.40605 52.633114 -0.23965493
v 84.54246 52.60989 -0.2767466
v 84.67888 52.586662 -0.23968191
v 84.77875 52.569656 -0.13839233
v 84.815315 52.563427 -1.8311717E-5
v 84.77878 52.569645 0.13836294
v 84.678925 52.586643 0.23967229
v 84.54251 52.60987 0.27676395
v 84.40609 52.6331 0.23969927
v 84.30622 52.650105 0.13840969
v 84.26965 52.65633 3.5667974E-5
v 84.17453 52.303993 -0.13838199
v 84.27202 52.27645 -0.23967782
v 84.40518 52.238823 -0.276751
v 84.538345 52.201195 -0.23966785
v 84.63582 52.173653 -0.13836475
v 84.6715 52.16357 1.4230078E-5
v 84.63581 52.173653 0.13839054
v 84.53832 52.2012 0.23968635
v 84.40516 52.238823 0.27675956
v 84.271996 52.27645 0.2396764
v 84.17452 52.303993 0.13837329
v 84.13884 52.314075 -5.6840026E-6
v 84.0913 51.888493 -0.13837242
v 84.19134 51.87255 -0.23967333
v 84.32799 51.850777 -0.2767535
v 84.464645 51.829 -0.23967728
v 84.56468 51.813057 -0.13837928
v 84.6013 51.80722 -2.1580665E-6
v 84.56469 51.813057 0.13837601
v 84.46465 51.828995 0.23967692
v 84.327995 51.850773 0.2767571
v 84.191345 51.87255 0.23968089
v 84.0913 51.888493 0.13838287
v 84.05469 51.894325 5.7521224E-6
v 84.05457 51.537296 -0.13837473
v 84.15016 51.503765 -0.2396751
v 84.28073 51.45796 -0.27675453
v 84.41131 51.412155 -0.2396776
v 84.5069 51.37862 -0.13837904
v 84.54189 51.36635 -1.7292831E-6
v 84.506905 51.37862 0.13837625
v 84.411316 51.41215 0.23967662
v 84.28074 51.45796 0.27675605
v 84.15016 51.50376 0.2396791
v 84.05457 51.537296 0.13838054
v 84.019585 51.54957 3.2361424E-6
v 83.85707 51.227295 -0.13837403
v 83.94801 51.182667 -0.23967487
v 84.072235 51.121704 -0.2767549
v 84.196465 51.06074 -0.23967859
v 84.28741 51.016113 -0.13838048
v 84.320694 50.99978 -3.3422082E-6
v 84.28741 51.016113 0.1383748
v 84.196465 51.06074 0.23967563
v 84.07224 51.1217 0.27675566
v 83.94801 51.182663 0.23967935
v 83.85708 51.22729 0.13838124
v 83.82379 51.243626 4.1078933E-6
v 83.721466 50.862167 -0.13837713
v 83.811226 50.815205 -0.23967674
v 83.93383 50.751053 -0.27675512
v 84.05644 50.6869 -0.23967715
v 84.146194 50.63994 -0.13837785
v 84.17905 50.62275 -2.519272E-7
v 84.146194 50.63994 0.13837744
v 84.05644 50.6869 0.23967706
v 83.93383 50.751053 0.27675545
v 83.811226 50.815205 0.23967747
v 83.721466 50.862167 0.13837816
v 83.688614 50.879356 5.7134844E-7
v 83.51578 50.56886 -0.138378
v 83.59712 50.508488 -0.23967728
v 83.70824 50.42602 -0.2767552
v 83.81936 50.343555 -0.2396768
v 83.9007 50.283184 -0.13837716
v 83.93047 50.261086 5.4135523E-7
v 83.9007 50.283184 0.13837811
v 83.81936 50.343555 0.23967741
v 83.70824 50.42602 0.27675533
v 83.59712 50.508488 0.23967694
v 83.51578 50.56886 0.1383773
v 83.486 50.590958 -4.1300862E-7
v 83.261955 50.247227 -0.13837776
v 83.34671 50.191742 -0.23967716
v 83.46249 50.11595 -0.27675524
v 83.57826 50.040157 -0.239677
v 83.66302 49.984673 -0.13837747
v 83.69404 49.964367 1.924616E-7
v 83.66302 49.984676 0.13837782
v 83.57826 50.040157 0.23967722
v 83.46249 50.11595 0.2767553
v 83.34671 50.191742 0.23967704
v 83.261955 50.247227 0.13837752
v 83.230934 50.267532 -1.407324E-7
v 83.06753 49.883865 -0.13837767
v 83.15589 49.83434 -0.23967712
v 83.2766 49.766685 -0.27675527
v 83.397316 49.69903 -0.23967707
v 83.48569 49.649506 -0.13837759
v 83.51803 49.63138 5.444359E-8
v 83.48569 49.649506 0.1383777
v 83.397316 49.69903 0.23967713
v 83.2766 49.766685 0.2767553
v 83.15589 49.83434 0.2396771
v 83.06753 49.883865 0.13837762
v 83.03519 49.901993 -3.2591274E-8
v 82.856606 49.522984 -0.13837777
v 82.94921 49.481922 -0.23967718
v 83.07571 49.425835 -0.27675527
v 83.20221 49.369747 -0.23967703
v 83.294815 49.32869 -0.1383775
v 83.32871 49.31366 1.6237878E-7
v 83.294815 49.32869 0.13837779
v 83.20221 49.369747 0.23967719
v 83.07571 49.425835 0.27675527
v 82.94921 49.481922 0.23967703
v 82.856606 49.522984 0.13837752
v 82.82271 49.53801 -1.5182941E-7
v 82.73793 49.143044 -0.13837764
v 82.83094 49.102917 -0.2396771
v 82.958 49.0481 -0.27675527
v 83.08506 48.993286 -0.2396771
v 83.17807 48.95316 -0.13837765
v 83.21212 48.938473 -4.575053E-9
v 83.17807 48.95316 0.13837764
v 83.08506 48.993286 0.2396771
v 82.958 49.0481 0.27675527
v 82.83094 49.102917 0.23967712
v 82.73793 49.143044 0.13837765
v 82.70389 49.15773 8.769364E-9
v 82.76399 48.703285 9.2310287E-10
usemtl mat_3
s 1
f 2441 2441 2442
f 2442 2441 2443
f 2441 2441 2443
f 2443 2441 2444
f 2441 2441 2444
f 2444 2441 2445
f 2441 2441 2445
f 2445 2441 2446
f 2441 2441 2446
f 2446 2441 2447
f 2441 2441 2447
f 2447 2441 2448
f 2441 2441 2448
f 2448 2441 2449
f 2441 2441 2449
f 2449 2441 2450
f 2441 2441 2450
f 2450 2441 2451
f 2441 2441 2451
f 2451 2441 2452
f 2441 2441 2452
f 2452 2441 2453
f 2441 2441 2453
f 2453 2441 2442
f 2442 2443 2454
f 2454 2443 2455
f 2443 2444 2455
f 2455 2444 2456
f 2444 2445 2456
f 2456 2445 2457
f 2445 2446 2457
f 2457 2446 2458
f 2446 2447 2458
f 2458 2447 2459
f 2447 2448 2459
f 2459 2448 2460
f 2448 2449 2460
f 2460 2449 2461
f 2449 2450 2461
f 2461 2450 2462
f 2450 2451 2462
f 2462 2451 2463
f 2451 2452 2463
f 2463 2452 2464
f 2452 2453 2464
f 2464 2453 2465
f 2453 2442 2465
f 2465 2442 2454
f 2454 2455 2466
f 2466 2455 2467
f 2455 2456 2467
f 2467 2456 2468
f 2456 2457 2468
f 2468 2457 2469
f 2457 2458 2469
f 2469 2458 2470
f 2458 2459 2470
f 2470 2459 2471
f 2459 2460 2471
f 2471 2460 2472
f 2460 2461 2472
f 2472 2461 2473
f 2461 2462 2473
f 2473 2462 2474
f 2462 2463 2474
f 2474 2463 2475
f 2463 2464 2475
f 2475 2464 2476
f 2464 2465 2476
f 2476 2465 2477
f 2465 2454 2477
f 2477 2454 2466
f 2466 2467 2478
f 2478 2467 2479
f 2467 2468 2479
f 2479 2468 2480
f 2468 2469 2480
f 2480 2469 2481
f 2469 2470 2481
f 2481 2470 2482
f 2470 2471 2482
f 2482 2471 2483
f 2471 2472 2483
f 2483 2472 2484
f 2472 2473 2484
f 2484 2473 2485
f 2473 2474 2485
f 2485 2474 2486
f 2474 2475 2486
f 2486 2475 2487
f 2475 2476 2487
f 2487 2476 2488
f 2476 2477 2488
f 2488 2477 2489
f 2477 2466 2489
f 2489 2466 2478
f 2478 2479 2490
f 2490 2479 2491
f 2479 2480 2491
f 2491 2480 2492
f 2480 2481 2492
f 2492 2481 2493
f 2481 2482 2493
f 2493 2482 2494
f 2482 2483 2494
f 2494 2483 2495
f 2483 2484 2495
f 2495 2484 2496
f 2484 2485 2496
f 2496 2485 2497
f 2485 2486 2497
f 2497 2486 2498
f 2486 2487 2498
f 2498 2487 2499
f 2487 2488 2499
f 2499 2488 2500
f 2488 2489 2500
f 2500 2489 2501
f 2489 2478 2501
f 2501 2478 2490
f 2490 2491 2502
f 2502 2491 2503
f 2491 2492 2503
f 2503 2492 2504
f 2492 2493 2504
f 2504 2493 2505
f 2493 2494 2505
f 2505 2494 2506
f 2494 2495 2506
f 2506 2495 2507
f 2495 2496 2507
f 2507 2496 2508
f 2496 2497 2508
f 2508 2497 2509
f 2497 2498 2509
f 2509 2498 2510
f 2498 2499 2510
f 2510 2499 2511
f 2499 2500 2511
f 2511 2500 2512
f 2500 2501 2512
f 2512 2501 2513
f 2501 2490 2513
f 2513 2490 2502
f 2502 2503 2514
f 2514 2503 2515
f 2503 2504 2515
f 2515 2504 2516
f 2504 2505 2516
f 2516 2505 2517
f 2505 2506 2517
f 2517 2506 2518
f 2506 2507 2518
f 2518 2507 2519
f 2507 2508 2519
f 2519 2508 2520
f 2508 2509 2520
f 2520 2509 2521
f 2509 2510 2521
f 2521 2510 2522
f 2510 2511 2522
f 2522 2511 2523
f 2511 2512 2523
f 2523 2512 2524
f 2512 2513 2524
f 2524 2513 2525
f 2513 2502 2525
f 2525 2502 2514
f 2514 2515 2526
f 2526 2515 2527
f 2515 2516 2527
f 2527 2516 2528
f 2516 2517 2528
f 2528 2517 2529
f 2517 2518 2529
f 2529 2518 2530
f 2518 2519 2530
f 2530 2519 2531
f 2519 2520 2531
f 2531 2520 2532
f 2520 2521 2532
f 2532 2521 2533
f 2521 2522 2533
f 2533 2522 2534
f 2522 2523 2534
f 2534 2523 2535
f 2523 2524 2535
f 2535 2524 2536
f 2524 2525 2536
f 2536 2525 2537
f 2525 2514 2537
f 2537 2514 2526
f 2526 2527 2538
f 2538 2527 2539
f 2527 2528 2539
f 2539 2528 2540
f 2528 2529 2540
f 2540 2529 2541
f 2529 2530 2541
f 2541 2530 2542
f 2530 2531 2542
f 2542 2531 2543
f 2531 2532 2543
f 2543 2532 2544
f 2532 2533 2544
f 2544 2533 2545
f 2533 2534 2545
f 2545 2534 2546
f 2534 2535 2546
f 2546 2535 2547
f 2535 2536 2547
f 2547 2536 2548
f 2536 2537 2548
f 2548 2537 2549
f 2537 2526 2549
f 2549 2526 2538
f 2538 2539 2550
f 2550 2539 2551
f 2539 2540 2551
f 2551 2540 2552
f 2540 2541 2552
f 2552 2541 2553
f 2541 2542 2553
f 2553 2542 2554
f 2542 2543 2554
f 2554 2543 2555
f 2543 2544 2555
f 2555 2544 2556
f 2544 2545 2556
f 2556 2545 2557
f 2545 2546 2557
f 2557 2546 2558
f 2546 2547 2558
f 2558 2547 2559
f 2547 2548 2559
f 2559 2548 2560
f 2548 2549 2560
f 2560 2549 2561
f 2549 2538 2561
f 2561 2538 2550
f 2550 2551 2562
f 2562 2551 2563
f 2551 2552 2563
f 2563 2552 2564
f 2552 2553 2564
f 2564 2553 2565
f 2553 2554 2565
f 2565 2554 2566
f 2554 2555 2566
f 2566 2555 2567
f 2555 2556 2567
f 2567 2556 2568
f 2556 2557 2568
f 2568 2557 2569
f 2557 2558 2569
f 2569 2558 2570
f 2558 2559 2570
f 2570 2559 2571
f 2559 2560 2571
f 2571 2560 2572
f 2560 2561 2572
f 2572 2561 2573
f 2561 2550 2573
f 2573 2550 2562
f 2562 2563 2574
f 2574 2563 2575
f 2563 2564 2575
f 2575 2564 2576
f 2564 2565 2576
f 2576 2565 2577
f 2565 2566 2577
f 2577 2566 2578
f 2566 2567 2578
f 2578 2567 2579
f 2567 2568 2579
f 2579 2568 2580
f 2568 2569 2580
f 2580 2569 2581
f 2569 2570 2581
f 2581 2570 2582
f 2570 2571 2582
f 2582 2571 2583
f 2571 2572 2583
f 2583 2572 2584
f 2572 2573 2584
f 2584 2573 2585
f 2573 2562 2585
f 2585 2562 2574
f 2574 2575 2586
f 2586 2575 2587
f 2575 2576 2587
f 2587 2576 2588
f 2576 2577 2588
f 2588 2577 2589
f 2577 2578 2589
f 2589 2578 2590
f 2578 2579 2590
f 2590 2579 2591
f 2579 2580 2591
f 2591 2580 2592
f 2580 2581 2592
f 2592 2581 2593
f 2581 2582 2593
f 2593 2582 2594
f 2582 2583 2594
f 2594 2583 2595
f 2583 2584 2595
f 2595 2584 2596
f 2584 2585 2596
f 2596 2585 2597
f 2585 2574 2597
f 2597 2574 2586
f 2586 2587 2598
f 2598 2587 2599
f 2587 2588 2599
f 2599 2588 2600
f 2588 2589 2600
f 2600 2589 2601
f 2589 2590 2601
f 2601 2590 2602
f 2590 2591 2602
f 2602 2591 2603
f 2591 2592 2603
f 2603 2592 2604
f 2592 2593 2604
f 2604 2593 2605
f 2593 2594 2605
f 2605 2594 2606
f 2594 2595 2606
f 2606 2595 2607
f 2595 2596 2607
f 2607 2596 2608
f 2596 2597 2608
f 2608 2597 2609
f 2597 2586 2609
f 2609 2586 2598
f 2598 2599 2610
f 2610 2599 2611
f 2599 2600 2611
f 2611 2600 2612
f 2600 2601 2612
f 2612 2601 2613
f 2601 2602 2613
f 2613 2602 2614
f 2602 2603 2614
f 2614 2603 2615
f 2603 2604 2615
f 2615 2604 2616
f 2604 2605 2616
f 2616 2605 2617
f 2605 2606 2617
f 2617 2606 2618
f 2606 2607 2618
f 2618 2607 2619
f 2607 2608 2619
f 2619 2608 2620
f 2608 2609 2620
f 2620 2609 2621
f 2609 2598 2621
f 2621 2598 2610
f 2610 2611 2622
f 2622 2611 2623
f 2611 2612 2623
f 2623 2612 2624
f 2612 2613 2624
f 2624 2613 2625
f 2613 2614 2625
f 2625 2614 2626
f 2614 2615 2626
f 2626 2615 2627
f 2615 2616 2627
f 2627 2616 2628
f 2616 2617 2628
f 2628 2617 2629
f 2617 2618 2629
f 2629 2618 2630
f 2618 2619 2630
f 2630 2619 2631
f 2619 2620 2631
f 2631 2620 2632
f 2620 2621 2632
f 2632 2621 2633
f 2621 2610 2633
f 2633 2610 2622
f 2622 2623 2634
f 2634 2623 2635
f 2623 2624 2635
f 2635 2624 2636
f 2624 2625 2636
f 2636 2625 2637
f 2625 2626 2637
f 2637 2626 2638
f 2626 2627 2638
f 2638 2627 2639
f 2627 2628 2639
f 2639 2628 2640
f 2628 2629 2640
f 2640 2629 2641
f 2629 2630 2641
f 2641 2630 2642
f 2630 2631 2642
f 2642 2631 2643
f 2631 2632 2643
f 2643 2632 2644
f 2632 2633 2644
f 2644 2633 2645
f 2633 2622 2645
f 2645 2622 2634
f 2634 2635 2646
f 2646 2635 2647
f 2635 2636 2647
f 2647 2636 2648
f 2636 2637 2648
f 2648 2637 2649
f 2637 2638 2649
f 2649 2638 2650
f 2638 2639 2650
f 2650 2639 2651
f 2639 2640 2651
f 2651 2640 2652
f 2640 2641 2652
f 2652 2641 2653
f 2641 2642 2653
f 2653 2642 2654
f 2642 2643 2654
f 2654 2643 2655
f 2643 2644 2655
f 2655 2644 2656
f 2644 2645 2656
f 2656 2645 2657
f 2645 2634 2657
f 2657 2634 2646
f 2646 2647 2658
f 2658 2647 2659
f 2647 2648 2659
f 2659 2648 2660
f 2648 2649 2660
f 2660 2649 2661
f 2649 2650 2661
f 2661 2650 2662
f 2650 2651 2662
f 2662 2651 2663
f 2651 2652 2663
f 2663 2652 2664
f 2652 2653 2664
f 2664 2653 2665
f 2653 2654 2665
f 2665 2654 2666
f 2654 2655 2666
f 2666 2655 2667
f 2655 2656 2667
f 2667 2656 2668
f 2656 2657 2668
f 2668 2657 2669
f 2657 2646 2669
f 2669 2646 2658
f 2658 2659 2670
f 2670 2659 2671
f 2659 2660 2671
f 2671 2660 2672
f 2660 2661 2672
f 2672 2661 2673
f 2661 2662 2673
f 2673 2662 2674
f 2662 2663 2674
f 2674 2663 2675
f 2663 2664 2675
f 2675 2664 2676
f 2664 2665 2676
f 2676 2665 2677
f 2665 2666 2677
f 2677 2666 2678
f 2666 2667 2678
f 2678 2667 2679
f 2667 2668 2679
f 2679 2668 2680
f 2668 2669 2680
f 2680 2669 2681
f 2669 2658 2681
f 2681 2658 2670
f 2670 2671 2682
f 2682 2671 2683
f 2671 2672 2683
f 2683 2672 2684
f 2672 2673 2684
f 2684 2673 2685
f 2673 2674 2685
f 2685 2674 2686
f 2674 2675 2686
f 2686 2675 2687
f 2675 2676 2687
f 2687 2676 2688
f 2676 2677 2688
f 2688 2677 2689
f 2677 2678 2689
f 2689 2678 2690
f 2678 2679 2690
f 2690 2679 2691
f 2679 2680 2691
f 2691 2680 2692
f 2680 2681 2692
f 2692 2681 2693
f 2681 2670 2693
f 2693 2670 2682
f 2682 2683 2694
f 2694 2683 2695
f 2683 2684 2695
f 2695 2684 2696
f 2684 2685 2696
f 2696 2685 2697
f 2685 2686 2697
f 2697 2686 2698
f 2686 2687 2698
f 2698 2687 2699
f 2687 2688 2699
f 2699 2688 2700
f 2688 2689 2700
f 2700 2689 2701
f 2689 2690 2701
f 2701 2690 2702
f 2690 2691 2702
f 2702 2691 2703
f 2691 2692 2703
f 2703 2692 2704
f 2692 2693 2704
f 2704 2693 2705
f 2693 2682 2705
f 2705 2682 2694
f 2694 2695 2706
f 2706 2695 2707
f 2695 2696 2707
f 2707 2696 2708
f 2696 2697 2708
f 2708 2697 2709
f 2697 2698 2709
f 2709 2698 2710
f 2698 2699 2710
f 2710 2699 2711
f 2699 2700 2711
f 2711 2700 2712
f 2700 2701 2712
f 2712 2701 2713
f 2701 2702 2713
f 2713 2702 2714
f 2702 2703 2714
f 2714 2703 2715
f 2703 2704 2715
f 2715 2704 2716
f 2704 2705 2716
f 2716 2705 2717
f 2705 2694 2717
f 2717 2694 2706
f 2706 2707 2718
f 2718 2707 2719
f 2707 2708 2719
f 2719 2708 2720
f 2708 2709 2720
f 2720 2709 2721
f 2709 2710 2721
f 2721 2710 2722
f 2710 2711 2722
f 2722 2711 2723
f 2711 2712 2723
f 2723 2712 2724
f 2712 2713 2724
f 2724 2713 2725
f 2713 2714 2725
f 2725 2714 2726
f 2714 2715 2726
f 2726 2715 2727
f 2715 2716 2727
f 2727 2716 2728
f 2716 2717 2728
f 2728 2717 2729
f 2717 2706 2729
f 2729 2706 2718
f 2718 2719 2730
f 2730 2719 2731
f 2719 2720 2731
f 2731 2720 2732
f 2720 2721 2732
f 2732 2721 2733
f 2721 2722 2733
f 2733 2722 2734
f 2722 2723 2734
f 2734 2723 2735
f 2723 2724 2735
f 2735 2724 2736
f 2724 2725 2736
f 2736 2725 2737
f 2725 2726 2737
f 2737 2726 2738
f 2726 2727 2738
f 2738 2727 2739
f 2727 2728 2739
f 2739 2728 2740
f 2728 2729 2740
f 2740 2729 2741
f 2729 2718 2741
f 2741 2718 2730
f 2730 2731 2742
f 2742 2731 2743
f 2731 2732 2743
f 2743 2732 2744
f 2732 2733 2744
f 2744 2733 2745
f 2733 2734 2745
f 2745 2734 2746
f 2734 2735 2746
f 2746 2735 2747
f 2735 2736 2747
f 2747 2736 2748
f 2736 2737 2748
f 2748 2737 2749
f 2737 2738 2749
f 2749 2738 2750
f 2738 2739 2750
f 2750 2739 2751
f 2739 2740 2751
f 2751 2740 2752
f 2740 2741 2752
f 2752 2741 2753
f 2741 2730 2753
f 2753 2730 2742
f 2742 2743 2754
f 2754 2743 2755
f 2743 2744 2755
f 2755 2744 2756
f 2744 2745 2756
f 2756 2745 2757
f 2745 2746 2757
f 2757 2746 2758
f 2746 2747 2758
f 2758 2747 2759
f 2747 2748 2759
f 2759 2748 2760
f 2748 2749 2760
f 2760 2749 2761
f 2749 2750 2761
f 2761 2750 2762
f 2750 2751 2762
f 2762 2751 2763
f 2751 2752 2763
f 2763 2752 2764
f 2752 2753 2764
f 2764 2753 2765
f 2753 2742 2765
f 2765 2742 2754
f 2754 2755 2766
f 2766 2755 2767
f 2755 2756 2767
f 2767 2756 2768
f 2756 2757 2768
f 2768 2757 2769
f 2757 2758 2769
f 2769 2758 2770
f 2758 2759 2770
f 2770 2759 2771
f 2759 2760 2771
f 2771 2760 2772
f 2760 2761 2772
f 2772 2761 2773
f 2761 2762 2773
f 2773 2762 2774
f 2762 2763 2774
f 2774 2763 2775
f 2763 2764 2775
f 2775 2764 2776
f 2764 2765 2776
f 2776 2765 2777
f 2765 2754 2777
f 2777 2754 2766
f 2766 2767 2778
f 2778 2767 2779
f 2767 2768 2779
f 2779 2768 2780
f 2768 2769 2780
f 2780 2769 2781
f 2769 2770 2781
f 2781 2770 2782
f 2770 2771 2782
f 2782 2771 2783
f 2771 2772 2783
f 2783 2772 2784
f 2772 2773 2784
f 2784 2773 2785
f 2773 2774 2785
f 2785 2774 2786
f 2774 2775 2786
f 2786 2775 2787
f 2775 2776 2787
f 2787 2776 2788
f 2776 2777 2788
f 2788 2777 2789
f 2777 2766 2789
f 2789 2766 2778
f 2778 2779 2790
f 2790 2779 2791
f 2779 2780 2791
f 2791 2780 2792
f 2780 2781 2792
f 2792 2781 2793
f 2781 2782 2793
f 2793 2782 2794
f 2782 2783 2794
f 2794 2783 2795
f 2783 2784 2795
f 2795 2784 2796
f 2784 2785 2796
f 2796 2785 2797
f 2785 2786 2797
f 2797 2786 2798
f 2786 2787 2798
f 2798 2787 2799
f 2787 2788 2799
f 2799 2788 2800
f 2788 2789 2800
f 2800 2789 2801
f 2789 2778 2801
f 2801 2778 2790
f 2790 2791 2802
f 2802 2791 2803
f 2791 2792 2803
f 2803 2792 2804
f 2792 2793 2804
f 2804 2793 2805
f 2793 2794 2805
f 2805 2794 2806
f 2794 2795 2806
f 2806 2795 2807
f 2795 2796 2807
f 2807 2796 2808
f 2796 2797 2808
f 2808 2797 2809
f 2797 2798 2809
f 2809 2798 2810
f 2798 2799 2810
f 2810 2799 2811
f 2799 2800 2811
f 2811 2800 2812
f 2800 2801 2812
f 2812 2801 2813
f 2801 2790 2813
f 2813 2790 2802
f 2802 2803 2814
f 2814 2803 2815
f 2803 2804 2815
f 2815 2804 2816
f 2804 2805 2816
f 2816 2805 2817
f 2805 2806 2817
f 2817 2806 2818
f 2806 2807 2818
f 2818 2807 2819
f 2807 2808 2819
f 2819 2808 2820
f 2808 2809 2820
f 2820 2809 2821
f 2809 2810 2821
f 2821 2810 2822
f 2810 2811 2822
f 2822 2811 2823
f 2811 2812 2823
f 2823 2812 2824
f 2812 2813 2824
f 2824 2813 2825
f 2813 2802 2825
f 2825 2802 2814
f 2814 2815 2826
f 2826 2815 2827
f 2815 2816 2827
f 2827 2816 2828
f 2816 2817 2828
f 2828 2817 2829
f 2817 2818 2829
f 2829 2818 2830
f 2818 2819 2830
f 2830 2819 2831
f 2819 2820 2831
f 2831 2820 2832
f 2820 2821 2832
f 2832 2821 2833
f 2821 2822 2833
f 2833 2822 2834
f 2822 2823 2834
f 2834 2823 2835
f 2823 2824 2835
f 2835 2824 2836
f 2824 2825 2836
f 2836 2825 2837
f 2825 2814 2837
f 2837 2814 2826
f 2826 2827 2838
f 2838 2827 2839
f 2827 2828 2839
f 2839 2828 2840
f 2828 2829 2840
f 2840 2829 2841
f 2829 2830 2841
f 2841 2830 2842
f 2830 2831 2842
f 2842 2831 2843
f 2831 2832 2843
f 2843 2832 2844
f 2832 2833 2844
f 2844 2833 2845
f 2833 2834 2845
f 2845 2834 2846
f 2834 2835 2846
f 2846 2835 2847
f 2835 2836 2847
f 2847 2836 2848
f 2836 2837 2848
f 2848 2837 2849
f 2837 2826 2849
f 2849 2826 2838
f 2838 2839 2850
f 2850 2839 2851
f 2839 2840 2851
f 2851 2840 2852
f 2840 2841 2852
f 2852 2841 2853
f 2841 2842 2853
f 2853 2842 2854
f 2842 2843 2854
f 2854 2843 2855
f 2843 2844 2855
f 2855 2844 2856
f 2844 2845 2856
f 2856 2845 2857
f 2845 2846 2857
f 2857 2846 2858
f 2846 2847 2858
f 2858 2847 2859
f 2847 2848 2859
f 2859 2848 2860
f 2848 2849 2860
f 2860 2849 2861
f 2849 2838 2861
f 2861 2838 2850
f 2850 2851 2862
f 2862 2851 2863
f 2851 2852 2863
f 2863 2852 2864
f 2852 2853 2864
f 2864 2853 2865
f 2853 2854 2865
f 2865 2854 2866
f 2854 2855 2866
f 2866 2855 2867
f 2855 2856 2867
f 2867 2856 2868
f 2856 2857 2868
f 2868 2857 2869
f 2857 2858 2869
f 2869 2858 2870
f 2858 2859 2870
f 2870 2859 2871
f 2859 2860 2871
f 2871 2860 2872
f 2860 2861 2872
f 2872 2861 2873
f 2861 2850 2873
f 2873 2850 2862
f 2862 2863 2874
f 2874 2863 2875
f 2863 2864 2875
f 2875 2864 2876
f 2864 2865 2876
f 2876 2865 2877
f 2865 2866 2877
f 2877 2866 2878
f 2866 2867 2878
f 2878 2867 2879
f 2867 2868 2879
f 2879 2868 2880
f 2868 2869 2880
f 2880 2869 2881
f 2869 2870 2881
f 2881 2870 2882
f 2870 2871 2882
f 2882 2871 2883
f 2871 2872 2883
f 2883 2872 2884
f 2872 2873 2884
f 2884 2873 2885
f 2873 2862 2885
f 2885 2862 2874
f 2874 2875 2886
f 2886 2875 2887
f 2875 2876 2887
f 2887 2876 2888
f 2876 2877 2888
f 2888 2877 2889
f 2877 2878 2889
f 2889 2878 2890
f 2878 2879 2890
f 2890 2879 2891
f 2879 2880 2891
f 2891 2880 2892
f 2880 2881 2892
f 2892 2881 2893
f 2881 2882 2893
f 2893 2882 2894
f 2882 2883 2894
f 2894 2883 2895
f 2883 2884 2895
f 2895 2884 2896
f 2884 2885 2896
f 2896 2885 2897
f 2885 2874 2897
f 2897 2874 2886
f 2886 2887 2898
f 2898 2887 2899
f 2887 2888 2899
f 2899 2888 2900
f 2888 2889 2900
f 2900 2889 2901
f 2889 2890 2901
f 2901 2890 2902
f 2890 2891 2902
f 2902 2891 2903
f 2891 2892 2903
f 2903 2892 2904
f 2892 2893 2904
f 2904 2893 2905
f 2893 2894 2905
f 2905 2894 2906
f 2894 2895 2906
f 2906 2895 2907
f 2895 2896 2907
f 2907 2896 2908
f 2896 2897 2908
f 2908 2897 2909
f 2897 2886 2909
f 2909 2886 2898
f 2898 2899 2910
f 2910 2899 2911
f 2899 2900 2911
f 2911 2900 2912
f 2900 2901 2912
f 2912 2901 2913
f 2901 2902 2913
f 2913 2902 2914
f 2902 2903 2914
f 2914 2903 2915
f 2903 2904 2915
f 2915 2904 2916
f 2904 2905 2916
f 2916 2905 2917
f 2905 2906 2917
f 2917 2906 2918
f 2906 2907 2918
f 2918 2907 2919
f 2907 2908 2919
f 2919 2908 2920
f 2908 2909 2920
f 2920 2909 2921
f 2909 2898 2921
f 2921 2898 2910
f 2910 2911 2922
f 2922 2911 2923
f 2911 2912 2923
f 2923 2912 2924
f 2912 2913 2924
f 2924 2913 2925
f 2913 2914 2925
f 2925 2914 2926
f 2914 2915 2926
f 2926 2915 2927
f 2915 2916 2927
f 2927 2916 2928
f 2916 2917 2928
f 2928 2917 2929
f 2917 2918 2929
f 2929 2918 2930
f 2918 2919 2930
f 2930 2919 2931
f 2919 2920 2931
f 2931 2920 2932
f 2920 2921 2932
f 2932 2921 2933
f 2921 2910 2933
f 2933 2910 2922
f 2922 2923 2934
f 2934 2923 2935
f 2923 2924 2935
f 2935 2924 2936
f 2924 2925 2936
f 2936 2925 2937
f 2925 2926 2937
f 2937 2926 2938
f 2926 2927 2938
f 2938 2927 2939
f 2927 2928 2939
f 2939 2928 2940
f 2928 2929 2940
f 2940 2929 2941
f 2929 2930 2941
f 2941 2930 2942
f 2930 2931 2942
f 2942 2931 2943
f 2931 2932 2943
f 2943 2932 2944
f 2932 2933 2944
f 2944 2933 2945
f 2933 2922 2945
f 2945 2922 2934
f 2934 2935 2946
f 2946 2935 2947
f 2935 2936 2947
f 2947 2936 2948
f 2936 2937 2948
f 2948 2937 2949
f 2937 2938 2949
f 2949 2938 2950
f 2938 2939 2950
f 2950 2939 2951
f 2939 2940 2951
f 2951 2940 2952
f 2940 2941 2952
f 2952 2941 2953
f 2941 2942 2953
f 2953 2942 2954
f 2942 2943 2954
f 2954 2943 2955
f 2943 2944 2955
f 2955 2944 2956
f 2944 2945 2956
f 2956 2945 2957
f 2945 2934 2957
f 2957 2934 2946
f 2946 2947 2958
f 2958 2947 2959
f 2947 2948 2959
f 2959 2948 2960
f 2948 2949 2960
f 2960 2949 2961
f 2949 2950 2961
f 2961 2950 2962
f 2950 2951 2962
f 2962 2951 2963
f 2951 2952 2963
f 2963 2952 2964
f 2952 2953 2964
f 2964 2953 2965
f 2953 2954 2965
f 2965 2954 2966
f 2954 2955 2966
f 2966 2955 2967
f 2955 2956 2967
f 2967 2956 2968
f 2956 2957 2968
f 2968 2957 2969
f 2957 2946 2969
f 2969 2946 2958
f 2958 2959 2970
f 2970 2959 2971
f 2959 2960 2971
f 2971 2960 2972
f 2960 2961 2972
f 2972 2961 2973
f 2961 2962 2973
f 2973 2962 2974
f 2962 2963 2974
f 2974 2963 2975
f 2963 2964 2975
f 2975 2964 2976
f 2964 2965 2976
f 2976 2965 2977
f 2965 2966 2977
f 2977 2966 2978
f 2966 2967 2978
f 2978 2967 2979
f 2967 2968 2979
f 2979 2968 2980
f 2968 2969 2980
f 2980 2969 2981
f 2969 2958 2981
f 2981 2958 2970
f 2970 2971 2982
f 2982 2971 2983
f 2971 2972 2983
f 2983 2972 2984
f 2972 2973 2984
f 2984 2973 2985
f 2973 2974 2985
f 2985 2974 2986
f 2974 2975 2986
f 2986 2975 2987
f 2975 2976 2987
f 2987 2976 2988
f 2976 2977 2988
f 2988 2977 2989
f 2977 2978 2989
f 2989 2978 2990
f 2978 2979 2990
f 2990 2979 2991
f 2979 2980 2991
f 2991 2980 2992
f 2980 2981 2992
f 2992 2981 2993
f 2981 2970 2993
f 2993 2970 2982
f 2982 2983 2994
f 2994 2983 2995
f 2983 2984 2995
f 2995 2984 2996
f 2984 2985 2996
f 2996 2985 2997
f 2985 2986 2997
f 2997 2986 2998
f 2986 2987 2998
f 2998 2987 2999
f 2987 2988 2999
f 2999 2988 3000
f 2988 2989 3000
f 3000 2989 3001
f 2989 2990 3001
f 3001 2990 3002
f 2990 2991 3002
f 3002 2991 3003
f 2991 2992 3003
f 3003 2992 3004
f 2992 2993 3004
f 3004 2993 3005
f 2993 2982 3005
f 3005 2982 2994
f 2994 2995 3006
f 3006 2995 3007
f 2995 2996 3007
f 3007 2996 3008
f 2996 2997 3008
f 3008 2997 3009
f 2997 2998 3009
f 3009 2998 3010
f 2998 2999 3010
f 3010 2999 3011
f 2999 3000 3011
f 3011 3000 3012
f 3000 3001 3012
f 3012 3001 3013
f 3001 3002 3013
f 3013 3002 3014
f 3002 3003 3014
f 3014 3003 3015
f 3003 3004 3015
f 3015 3004 3016
f 3004 3005 3016
f 3016 3005 3017
f 3005 2994 3017
f 3017 2994 3006
f 3006 3007 3018
f 3018 3007 3019
f 3007 3008 3019
f 3019 3008 3020
f 3008 3009 3020
f 3020 3009 3021
f 3009 3010 3021
f 3021 3010 3022
f 3010 3011 3022
f 3022 3011 3023
f 3011 3012 3023
f 3023 3012 3024
f 3012 3013 3024
f 3024 3013 3025
f 3013 3014 3025
f 3025 3014 3026
f 3014 3015 3026
f 3026 3015 3027
f 3015 3016 3027
f 3027 3016 3028
f 3016 3017 3028
f 3028 3017 3029
f 3017 3006 3029
f 3029 3006 3018
f 3018 3019 3030
f 3030 3019 3031
f 3019 3020 3031
f 3031 3020 3032
f 3020 3021 3032
f 3032 3021 3033
f 3021 3022 3033
f 3033 3022 3034
f 3022 3023 3034
f 3034 3023 3035
f 3023 3024 3035
f 3035 3024 3036
f 3024 3025 3036
f 3036 3025 3037
f 3025 3026 3037
f 3037 3026 3038
f 3026 3027 3038
f 3038 3027 3039
f 3027 3028 3039
f 3039 3028 3040
f 3028 3029 3040
f 3040 3029 3041
f 3029 3018 3041
f 3041 3018 3030
f 3030 3031 3042
f 3042 3031 3043
f 3031 3032 3043
f 3043 3032 3044
f 3032 3033 3044
f 3044 3033 3045
f 3033 3034 3045
f 3045 3034 3046
f 3034 3035 3046
f 3046 3035 3047
f 3035 3036 3047
f 3047 3036 3048
f 3036 3037 3048
f 3048 3037 3049
f 3037 3038 3049
f 3049 3038 3050
f 3038 3039 3050
f 3050 3039 3051
f 3039 3040 3051
f 3051 3040 3052
f 3040 3041 3052
f 3052 3041 3053
f 3041 3030 3053
f 3053 3030 3042
f 3042 3043 3054
f 3054 3043 3055
f 3043 3044 3055
f 3055 3044 3056
f 3044 3045 3056
f 3056 3045 3057
f 3045 3046 3057
f 3057 3046 3058
f 3046 3047 3058
f 3058 3047 3059
f 3047 3048 3059
f 3059 3048 3060
f 3048 3049 3060
f 3060 3049 3061
f 3049 3050 3061
f 3061 3050 3062
f 3050 3051 3062
f 3062 3051 3063
f 3051 3052 3063
f 3063 3052 3064
f 3052 3053 3064
f 3064 3053 3065
f 3053 3042 3065
f 3065 3042 3054
f 3054 3055 3066
f 3066 3055 3067
f 3055 3056 3067
f 3067 3056 3068
f 3056 3057 3068
f 3068 3057 3069
f 3057 3058 3069
f 3069 3058 3070
f 3058 3059 3070
f 3070 3059 3071
f 3059 3060 3071
f 3071 3060 3072
f 3060 3061 3072
f 3072 3061 3073
f 3061 3062 3073
f 3073 3062 3074
f 3062 3063 3074
f 3074 3063 3075
f 3063 3064 3075
f 3075 3064 3076
f 3064 3065 3076
f 3076 3065 3077
f 3065 3054 3077
f 3077 3054 3066
f 3066 3067 3078
f 3078 3067 3079
f 3067 3068 3079
f 3079 3068 3080
f 3068 3069 3080
f 3080 3069 3081
f 3069 3070 3081
f 3081 3070 3082
f 3070 3071 3082
f 3082 3071 3083
f 3071 3072 3083
f 3083 3072 3084
f 3072 3073 3084
f 3084 3073 3085
f 3073 3074 3085
f 3085 3074 3086
f 3074 3075 3086
f 3086 3075 3087
f 3075 3076 3087
f 3087 3076 3088
f 3076 3077 3088
f 3088 3077 3089
f 3077 3066 3089
f 3089 3066 3078
f 3078 3079 3090
f 3090 3079 3091
f 3079 3080 3091
f 3091 3080 3092
f 3080 3081 3092
f 3092 3081 3093
f 3081 3082 3093
f 3093 3082 3094
f 3082 3083 3094
f 3094 3083 3095
f 3083 3084 3095
f 3095 3084 3096
f 3084 3085 3096
f 3096 3085 3097
f 3085 3086 3097
f 3097 3086 3098
f 3086 3087 3098
f 3098 3087 3099
f 3087 3088 3099
f 3099 3088 3100
f 3088 3089 3100
f 3100 3089 3101
f 3089 3078 3101
f 3101 3078 3090
f 3090 3091 3102
f 3102 3091 3103
f 3091 3092 3103
f 3103 3092 3104
f 3092 3093 3104
f 3104 3093 3105
f 3093 3094 3105
f 3105 3094 3106
f 3094 3095 3106
f 3106 3095 3107
f 3095 3096 3107
f 3107 3096 3108
f 3096 3097 3108
f 3108 3097 3109
f 3097 3098 3109
f 3109 3098 3110
f 3098 3099 3110
f 3110 3099 3111
f 3099 3100 3111
f 3111 3100 3112
f 3100 3101 3112
f 3112 3101 3113
f 3101 3090 3113
f 3113 3090 3102
f 3102 3103 3114
f 3114 3103 3115
f 3103 3104 3115
f 3115 3104 3116
f 3104 3105 3116
f 3116 3105 3117
f 3105 3106 3117
f 3117 3106 3118
f 3106 3107 3118
f 3118 3107 3119
f 3107 3108 3119
f 3119 3108 3120
f 3108 3109 3120
f 3120 3109 3121
f 3109 3110 3121
f 3121 3110 3122
f 3110 3111 3122
f 3122 3111 3123
f 3111 3112 3123
f 3123 3112 3124
f 3112 3113 3124
f 3124 3113 3125
f 3113 3102 3125
f 3125 3102 3114
f 3114 3115 3126
f 3126 3115 3127
f 3115 3116 3127
f 3127 3116 3128
f 3116 3117 3128
f 3128 3117 3129
f 3117 3118 3129
f 3129 3118 3130
f 3118 3119 3130
f 3130 3119 3131
f 3119 3120 3131
f 3131 3120 3132
f 3120 3121 3132
f 3132 3121 3133
f 3121 3122 3133
f 3133 3122 3134
f 3122 3123 3134
f 3134 3123 3135
f 3123 3124 3135
f 3135 3124 3136
f 3124 3125 3136
f 3136 3125 3137
f 3125 3114 3137
f 3137 3114 3126
f 3126 3127 3138
f 3138 3127 3139
f 3127 3128 3139
f 3139 3128 3140
f 3128 3129 3140
f 3140 3129 3141
f 3129 3130 3141
f 3141 3130 3142
f 3130 3131 3142
f 3142 3131 3143
f 3131 3132 3143
f 3143 3132 3144
f 3132 3133 3144
f 3144 3133 3145
f 3133 3134 3145
f 3145 3134 3146
f 3134 3135 3146
f 3146 3135 3147
f 3135 3136 3147
f 3147 3136 3148
f 3136 3137 3148
f 3148 3137 3149
f 3137 3126 3149
f 3149 3126 3138
f 3138 3139 3150
f 3150 3139 3151
f 3139 3140 3151
f 3151 3140 3152
f 3140 3141 3152
f 3152 3141 3153
f 3141 3142 3153
f 3153 3142 3154
f 3142 3143 3154
f 3154 3143 3155
f 3143 3144 3155
f 3155 3144 3156
f 3144 3145 3156
f 3156 3145 3157
f 3145 3146 3157
f 3157 3146 3158
f 3146 3147 3158
f 3158 3147 3159
f 3147 3148 3159
f 3159 3148 3160
f 3148 3149 3160
f 3160 3149 3161
f 3149 3138 3161
f 3161 3138 3150
f 3150 3151 3162
f 3162 3151 3163
f 3151 3152 3163
f 3163 3152 3164
f 3152 3153 3164
f 3164 3153 3165
f 3153 3154 3165
f 3165 3154 3166
f 3154 3155 3166
f 3166 3155 3167
f 3155 3156 3167
f 3167 3156 3168
f 3156 3157 3168
f 3168 3157 3169
f 3157 3158 3169
f 3169 3158 3170
f 3158 3159 3170
f 3170 3159 3171
f 3159 3160 3171
f 3171 3160 3172
f 3160 3161 3172
f 3172 3161 3173
f 3161 3150 3173
f 3173 3150 3162
f 3162 3163 3174
f 3174 3163 3175
f 3163 3164 3175
f 3175 3164 3176
f 3164 3165 3176
f 3176 3165 3177
f 3165 3166 3177
f 3177 3166 3178
f 3166 3167 3178
f 3178 3167 3179
f 3167 3168 3179
f 3179 3168 3180
f 3168 3169 3180
f 3180 3169 3181
f 3169 3170 3181
f 3181 3170 3182
f 3170 3171 3182
f 3182 3171 3183
f 3171 3172 3183
f 3183 3172 3184
f 3172 3173 3184
f 3184 3173 3185
f 3173 3162 3185
f 3185 3162 3174
f 3174 3175 3186
f 3186 3175 3187
f 3175 3176 3187
f 3187 3176 3188
f 3176 3177 3188
f 3188 3177 3189
f 3177 3178 3189
f 3189 3178 3190
f 3178 3179 3190
f 3190 3179 3191
f 3179 3180 3191
f 3191 3180 3192
f 3180 3181 3192
f 3192 3181 3193
f 3181 3182 3193
f 3193 3182 3194
f 3182 3183 3194
f 3194 3183 3195
f 3183 3184 3195
f 3195 3184 3196
f 3184 3185 3196
f 3196 3185 3197
f 3185 3174 3197
f 3197 3174 3186
f 3186 3187 3198
f 3198 3187 3199
f 3187 3188 3199
f 3199 3188 3200
f 3188 3189 3200
f 3200 3189 3201
f 3189 3190 3201
f 3201 3190 3202
f 3190 3191 3202
f 3202 3191 3203
f 3191 3192 3203
f 3203 3192 3204
f 3192 3193 3204
f 3204 3193 3205
f 3193 3194 3205
f 3205 3194 3206
f 3194 3195 3206
f 3206 3195 3207
f 3195 3196 3207
f 3207 3196 3208
f 3196 3197 3208
f 3208 3197 3209
f 3197 3186 3209
f 3209 3186 3198
f 3198 3199 3210
f 3210 3199 3211
f 3199 3200 3211
f 3211 3200 3212
f 3200 3201 3212
f 3212 3201 3213
f 3201 3202 3213
f 3213 3202 3214
f 3202 3203 3214
f 3214 3203 3215
f 3203 3204 3215
f 3215 3204 3216
f 3204 3205 3216
f 3216 3205 3217
f 3205 3206 3217
f 3217 3206 3218
f 3206 3207 3218
f 3218 3207 3219
f 3207 3208 3219
f 3219 3208 3220
f 3208 3209 3220
f 3220 3209 3221
f 3209 3198 3221
f 3221 3198 3210
f 3210 3211 3222
f 3222 3211 3223
f 3211 3212 3223
f 3223 3212 3224
f 3212 3213 3224
f 3224 3213 3225
f 3213 3214 3225
f 3225 3214 3226
f 3214 3215 3226
f 3226 3215 3227
f 3215 3216 3227
f 3227 3216 3228
f 3216 3217 3228
f 3228 3217 3229
f 3217 3218 3229
f 3229 3218 3230
f 3218 3219 3230
f 3230 3219 3231
f 3219 3220 3231
f 3231 3220 3232
f 3220 3221 3232
f 3232 3221 3233
f 3221 3210 3233
f 3233 3210 3222
f 3222 3223 3234
f 3234 3223 3235
f 3223 3224 3235
f 3235 3224 3236
f 3224 3225 3236
f 3236 3225 3237
f 3225 3226 3237
f 3237 3226 3238
f 3226 3227 3238
f 3238 3227 3239
f 3227 3228 3239
f 3239 3228 3240
f 3228 3229 3240
f 3240 3229 3241
f 3229 3230 3241
f 3241 3230 3242
f 3230 3231 3242
f 3242 3231 3243
f 3231 3232 3243
f 3243 3232 3244
f 3232 3233 3244
f 3244 3233 3245
f 3233 3222 3245
f 3245 3222 3234
f 3234 3235 3246
f 3246 3235 3247
f 3235 3236 3247
f 3247 3236 3248
f 3236 3237 3248
f 3248 3237 3249
f 3237 3238 3249
f 3249 3238 3250
f 3238 3239 3250
f 3250 3239 3251
f 3239 3240 3251
f 3251 3240 3252
f 3240 3241 3252
f 3252 3241 3253
f 3241 3242 3253
f 3253 3242 3254
f 3242 3243 3254
f 3254 3243 3255
f 3243 3244 3255
f 3255 3244 3256
f 3244 3245 3256
f 3256 3245 3257
f 3245 3234 3257
f 3257 3234 3246
f 3246 3247 3258
f 3258 3247 3259
f 3247 3248 3259
f 3259 3248 3260
f 3248 3249 3260
f 3260 3249 3261
f 3249 3250 3261
f 3261 3250 3262
f 3250 3251 3262
f 3262 3251 3263
f 3251 3252 3263
f 3263 3252 3264
f 3252 3253 3264
f 3264 3253 3265
f 3253 3254 3265
f 3265 3254 3266
f 3254 3255 3266
f 3266 3255 3267
f 3255 3256 3267
f 3267 3256 3268
f 3256 3257 3268
f 3268 3257 3269
f 3257 3246 3269
f 3269 3246 3258
f 3258 3259 3270
f 3270 3259 3271
f 3259 3260 3271
f 3271 3260 3272
f 3260 3261 3272
f 3272 3261 3273
f 3261 3262 3273
f 3273 3262 3274
f 3262 3263 3274
f 3274 3263 3275
f 3263 3264 3275
f 3275 3264 3276
f 3264 3265 3276
f 3276 3265 3277
f 3265 3266 3277
f 3277 3266 3278
f 3266 3267 3278
f 3278 3267 3279
f 3267 3268 3279
f 3279 3268 3280
f 3268 3269 3280
f 3280 3269 3281
f 3269 3258 3281
f 3281 3258 3270
f 3270 3271 3282
f 3282 3271 3283
f 3271 3272 3283
f 3283 3272 3284
f 3272 3273 3284
f 3284 3273 3285
f 3273 3274 3285
f 3285 3274 3286
f 3274 3275 3286
f 3286 3275 3287
f 3275 3276 3287
f 3287 3276 3288
f 3276 3277 3288
f 3288 3277 3289
f 3277 3278 3289
f 3289 3278 3290
f 3278 3279 3290
f 3290 3279 3291
f 3279 3280 3291
f 3291 3280 3292
f 3280 3281 3292
f 3292 3281 3293
f 3281 3270 3293
f 3293 3270 3282
f 3282 3283 3294
f 3294 3283 3295
f 3283 3284 3295
f 3295 3284 3296
f 3284 3285 3296
f 3296 3285 3297
f 3285 3286 3297
f 3297 3286 3298
f 3286 3287 3298
f 3298 3287 3299
f 3287 3288 3299
f 3299 3288 3300
f 3288 3289 3300
f 3300 3289 3301
f 3289 3290 3301
f 3301 3290 3302
f 3290 3291 3302
f 3302 3291 3303
f 3291 3292 3303
f 3303 3292 3304
f 3292 3293 3304
f 3304 3293 3305
f 3293 3282 3305
f 3305 3282 3294
f 3294 3295 3306
f 3306 3295 3307
f 3295 3296 3307
f 3307 3296 3308
f 3296 3297 3308
f 3308 3297 3309
f 3297 3298 3309
f 3309 3298 3310
f 3298 3299 3310
f 3310 3299 3311
f 3299 3300 3311
f 3311 3300 3312
f 3300 3301 3312
f 3312 3301 3313
f 3301 3302 3313
f 3313 3302 3314
f 3302 3303 3314
f 3314 3303 3315
f 3303 3304 3315
f 3315 3304 3316
f 3304 3305 3316
f 3316 3305 3317
f 3305 3294 3317
f 3317 3294 3306
f 3306 3307 3318
f 3318 3307 3319
f 3307 3308 3319
f 3319 3308 3320
f 3308 3309 3320
f 3320 3309 3321
f 3309 3310 3321
f 3321 3310 3322
f 3310 3311 3322
f 3322 3311 3323
f 3311 3312 3323
f 3323 3312 3324
f 3312 3313 3324
f 3324 3313 3325
f 3313 3314 3325
f 3325 3314 3326
f 3314 3315 3326
f 3326 3315 3327
f 3315 3316 3327
f 3327 3316 3328
f 3316 3317 3328
f 3328 3317 3329
f 3317 3306 3329
f 3329 3306 3318
f 3318 3319 3330
f 3330 3319 3331
f 3319 3320 3331
f 3331 3320 3332
f 3320 3321 3332
f 3332 3321 3333
f 3321 3322 3333
f 3333 3322 3334
f 3322 3323 3334
f 3334 3323 3335
f 3323 3324 3335
f 3335 3324 3336
f 3324 3325 3336
f 3336 3325 3337
f 3325 3326 3337
f 3337 3326 3338
f 3326 3327 3338
f 3338 3327 3339
f 3327 3328 3339
f 3339 3328 3340
f 3328 3329 3340
f 3340 3329 3341
f 3329 3318 3341
f 3341 3318 3330
f 3330 3331 3342
f 3342 3331 3343
f 3331 3332 3343
f 3343 3332 3344
f 3332 3333 3344
f 3344 3333 3345
f 3333 3334 3345
f 3345 3334 3346
f 3334 3335 3346
f 3346 3335 3347
f 3335 3336 3347
f 3347 3336 3348
f 3336 3337 3348
f 3348 3337 3349
f 3337 3338 3349
f 3349 3338 3350
f 3338 3339 3350
f 3350 3339 3351
f 3339 3340 3351
f 3351 3340 3352
f 3340 3341 3352
f 3352 3341 3353
f 3341 3330 3353
f 3353 3330 3342
f 3342 3343 3354
f 3354 3343 3355
f 3343 3344 3355
f 3355 3344 3356
f 3344 3345 3356
f 3356 3345 3357
f 3345 3346 3357
f 3357 3346 3358
f 3346 3347 3358
f 3358 3347 3359
f 3347 3348 3359
f 3359 3348 3360
f 3348 3349 3360
f 3360 3349 3361
f 3349 3350 3361
f 3361 3350 3362
f 3350 3351 3362
f 3362 3351 3363
f 3351 3352 3363
f 3363 3352 3364
f 3352 3353 3364
f 3364 3353 3365
f 3353 3342 3365
f 3365 3342 3354
f 3354 3355 3366
f 3366 3355 3367
f 3355 3356 3367
f 3367 3356 3368
f 3356 3357 3368
f 3368 3357 3369
f 3357 3358 3369
f 3369 3358 3370
f 3358 3359 3370
f 3370 3359 3371
f 3359 3360 3371
f 3371 3360 3372
f 3360 3361 3372
f 3372 3361 3373
f 3361 3362 3373
f 3373 3362 3374
f 3362 3363 3374
f 3374 3363 3375
f 3363 3364 3375
f 3375 3364 3376
f 3364 3365 3376
f 3376 3365 3377
f 3365 3354 3377
f 3377 3354 3366
f 3366 3367 3378
f 3378 3367 3379
f 3367 3368 3379
f 3379 3368 3380
f 3368 3369 3380
f 3380 3369 3381
f 3369 3370 3381
f 3381 3370 3382
f 3370 3371 3382
f 3382 3371 3383
f 3371 3372 3383
f 3383 3372 3384
f 3372 3373 3384
f 3384 3373 3385
f 3373 3374 3385
f 3385 3374 3386
f 3374 3375 3386
f 3386 3375 3387
f 3375 3376 3387
f 3387 3376 3388
f 3376 3377 3388
f 3388 3377 3389
f 3377 3366 3389
f 3389 3366 3378
f 3378 3379 3390
f 3390 3379 3391
f 3379 3380 3391
f 3391 3380 3392
f 3380 3381 3392
f 3392 3381 3393
f 3381 3382 3393
f 3393 3382 3394
f 3382 3383 3394
f 3394 3383 3395
f 3383 3384 3395
f 3395 3384 3396
f 3384 3385 3396
f 3396 3385 3397
f 3385 3386 3397
f 3397 3386 3398
f 3386 3387 3398
f 3398 3387 3399
f 3387 3388 3399
f 3399 3388 3400
f 3388 3389 3400
f 3400 3389 3401
f 3389 3378 3401
f 3401 3378 3390
f 3390 3391 3402
f 3402 3391 3403
f 3391 3392 3403
f 3403 3392 3404
f 3392 3393 3404
f 3404 3393 3405
f 3393 3394 3405
f 3405 3394 3406
f 3394 3395 3406
f 3406 3395 3407
f 3395 3396 3407
f 3407 3396 3408
f 3396 3397 3408
f 3408 3397 3409
f 3397 3398 3409
f 3409 3398 3410
f 3398 3399 3410
f 3410 3399 3411
f 3399 3400 3411
f 3411 3400 3412
f 3400 3401 3412
f 3412 3401 3413
f 3401 3390 3413
f 3413 3390 3402
f 3402 3403 3414
f 3414 3403 3415
f 3403 3404 3415
f 3415 3404 3416
f 3404 3405 3416
f 3416 3405 3417
f 3405 3406 3417
f 3417 3406 3418
f 3406 3407 3418
f 3418 3407 3419
f 3407 3408 3419
f 3419 3408 3420
f 3408 3409 3420
f 3420 3409 3421
f 3409 3410 3421
f 3421 3410 3422
f 3410 3411 3422
f 3422 3411 3423
f 3411 3412 3423
f 3423 3412 3424
f 3412 3413 3424
f 3424 3413 3425
f 3413 3402 3425
f 3425 3402 3414
f 3414 3415 3426
f 3426 3415 3427
f 3415 3416 3427
f 3427 3416 3428
f 3416 3417 3428
f 3428 3417 3429
f 3417 3418 3429
f 3429 3418 3430
f 3418 3419 3430
f 3430 3419 3431
f 3419 3420 3431
f 3431 3420 3432
f 3420 3421 3432
f 3432 3421 3433
f 3421 3422 3433
f 3433 3422 3434
f 3422 3423 3434
f 3434 3423 3435
f 3423 3424 3435
f 3435 3424 3436
f 3424 3425 3436
f 3436 3425 3437
f 3425 3414 3437
f 3437 3414 3426
f 3426 3427 3438
f 3438 3427 3439
f 3427 3428 3439
f 3439 3428 3440
f 3428 3429 3440
f 3440 3429 3441
f 3429 3430 3441
f 3441 3430 3442
f 3430 3431 3442
f 3442 3431 3443
f 3431 3432 3443
f 3443 3432 3444
f 3432 3433 3444
f 3444 3433 3445
f 3433 3434 3445
f 3445 3434 3446
f 3434 3435 3446
f 3446 3435 3447
f 3435 3436 3447
f 3447 3436 3448
f 3436 3437 3448
f 3448 3437 3449
f 3437 3426 3449
f 3449 3426 3438
f 3438 3439 3450
f 3450 3439 3451
f 3439 3440 3451
f 3451 3440 3452
f 3440 3441 3452
f 3452 3441 3453
f 3441 3442 3453
f 3453 3442 3454
f 3442 3443 3454
f 3454 3443 3455
f 3443 3444 3455
f 3455 3444 3456
f 3444 3445 3456
f 3456 3445 3457
f 3445 3446 3457
f 3457 3446 3458
f 3446 3447 3458
f 3458 3447 3459
f 3447 3448 3459
f 3459 3448 3460
f 3448 3449 3460
f 3460 3449 3461
f 3449 3438 3461
f 3461 3438 3450
f 3450 3451 3462
f 3462 3451 3463
f 3451 3452 3463
f 3463 3452 3464
f 3452 3453 3464
f 3464 3453 3465
f 3453 3454 3465
f 3465 3454 3466
f 3454 3455 3466
f 3466 3455 3467
f 3455 3456 3467
f 3467 3456 3468
f 3456 3457 3468
f 3468 3457 3469
f 3457 3458 3469
f 3469 3458 3470
f 3458 3459 3470
f 3470 3459 3471
f 3459 3460 3471
f 3471 3460 3472
f 3460 3461 3472
f 3472 3461 3473
f 3461 3450 3473
f 3473 3450 3462
f 3462 3463 3474
f 3474 3463 3475
f 3463 3464 3475
f 3475 3464 3476
f 3464 3465 3476
f 3476 3465 3477
f 3465 3466 3477
f 3477 3466 3478
f 3466 3467 3478
f 3478 3467 3479
f 3467 3468 3479
f 3479 3468 3480
f 3468 3469 3480
f 3480 3469 3481
f 3469 3470 3481
f 3481 3470 3482
f 3470 3471 3482
f 3482 3471 3483
f 3471 3472 3483
f 3483 3472 3484
f 3472 3473 3484
f 3484 3473 3485
f 3473 3462 3485
f 3485 3462 3474
f 3474 3475 3486
f 3486 3475 3487
f 3475 3476 3487
f 3487 3476 3488
f 3476 3477 3488
f 3488 3477 3489
f 3477 3478 3489
f 3489 3478 3490
f 3478 3479 3490
f 3490 3479 3491
f 3479 3480 3491
f 3491 3480 3492
f 3480 3481 3492
f 3492 3481 3493
f 3481 3482 3493
f 3493 3482 3494
f 3482 3483 3494
f 3494 3483 3495
f 3483 3484 3495
f 3495 3484 3496
f 3484 3485 3496
f 3496 3485 3497
f 3485 3474 3497
f 3497 3474 3486
f 3486 3487 3498
f 3498 3487 3499
f 3487 3488 3499
f 3499 3488 3500
f 3488 3489 3500
f 3500 3489 3501
f 3489 3490 3501
f 3501 3490 3502
f 3490 3491 3502
f 3502 3491 3503
f 3491 3492 3503
f 3503 3492 3504
f 3492 3493 3504
f 3504 3493 3505
f 3493 3494 3505
f 3505 3494 3506
f 3494 3495 3506
f 3506 3495 3507
f 3495 3496 3507
f 3507 3496 3508
f 3496 3497 3508
f 3508 3497 3509
f 3497 3486 3509
f 3509 3486 3498
f 3498 3499 3510
f 3510 3499 3511
f 3499 3500 3511
f 3511 3500 3512
f 3500 3501 3512
f 3512 3501 3513
f 3501 3502 3513
f 3513 3502 3514
f 3502 3503 3514
f 3514 3503 3515
f 3503 3504 3515
f 3515 3504 3516
f 3504 3505 3516
f 3516 3505 3517
f 3505 3506 3517
f 3517 3506 3518
f 3506 3507 3518
f 3518 3507 3519
f 3507 3508 3519
f 3519 3508 3520
f 3508 3509 3520
f 3520 3509 3521
f 3509 3498 3521
f 3521 3498 3510
f 3510 3511 3522
f 3522 3511 3523
f 3511 3512 3523
f 3523 3512 3524
f 3512 3513 3524
f 3524 3513 3525
f 3513 3514 3525
f 3525 3514 3526
f 3514 3515 3526
f 3526 3515 3527
f 3515 3516 3527
f 3527 3516 3528
f 3516 3517 3528
f 3528 3517 3529
f 3517 3518 3529
f 3529 3518 3530
f 3518 3519 3530
f 3530 3519 3531
f 3519 3520 3531
f 3531 3520 3532
f 3520 3521 3532
f 3532 3521 3533
f 3521 3510 3533
f 3533 3510 3522
f 3522 3523 3534
f 3534 3523 3535
f 3523 3524 3535
f 3535 3524 3536
f 3524 3525 3536
f 3536 3525 3537
f 3525 3526 3537
f 3537 3526 3538
f 3526 3527 3538
f 3538 3527 3539
f 3527 3528 3539
f 3539 3528 3540
f 3528 3529 3540
f 3540 3529 3541
f 3529 3530 3541
f 3541 3530 3542
f 3530 3531 3542
f 3542 3531 3543
f 3531 3532 3543
f 3543 3532 3544
f 3532 3533 3544
f 3544 3533 3545
f 3533 3522 3545
f 3545 3522 3534
f 3534 3535 3546
f 3546 3535 3547
f 3535 3536 3547
f 3547 3536 3548
f 3536 3537 3548
f 3548 3537 3549
f 3537 3538 3549
f 3549 3538 3550
f 3538 3539 3550
f 3550 3539 3551
f 3539 3540 3551
f 3551 3540 3552
f 3540 3541 3552
f 3552 3541 3553
f 3541 3542 3553
f 3553 3542 3554
f 3542 3543 3554
f 3554 3543 3555
f 3543 3544 3555
f 3555 3544 3556
f 3544 3545 3556
f 3556 3545 3557
f 3545 3534 3557
f 3557 3534 3546
f 3546 3547 3558
f 3558 3547 3559
f 3547 3548 3559
f 3559 3548 3560
f 3548 3549 3560
f 3560 3549 3561
f 3549 3550 3561
f 3561 3550 3562
f 3550 3551 3562
f 3562 3551 3563
f 3551 3552 3563
f 3563 3552 3564
f 3552 3553 3564
f 3564 3553 3565
f 3553 3554 3565
f 3565 3554 3566
f 3554 3555 3566
f 3566 3555 3567
f 3555 3556 3567
f 3567 3556 3568
f 3556 3557 3568
f 3568 3557 3569
f 3557 3546 3569
f 3569 3546 3558
f 3558 3559 3570
f 3570 3559 3571
f 3559 3560 3571
f 3571 3560 3572
f 3560 3561 3572
f 3572 3561 3573
f 3561 3562 3573
f 3573 3562 3574
f 3562 3563 3574
f 3574 3563 3575
f 3563 3564 3575
f 3575 3564 3576
f 3564 3565 3576
f 3576 3565 3577
f 3565 3566 3577
f 3577 3566 3578
f 3566 3567 3578
f 3578 3567 3579
f 3567 3568 3579
f 3579 3568 3580
f 3568 3569 3580
f 3580 3569 3581
f 3569 3558 3581
f 3581 3558 3570
f 3570 3571 3582
f 3582 3571 3583
f 3571 3572 3583
f 3583 3572 3584
f 3572 3573 3584
f 3584 3573 3585
f 3573 3574 3585
f 3585 3574 3586
f 3574 3575 3586
f 3586 3575 3587
f 3575 3576 3587
f 3587 3576 3588
f 3576 3577 3588
f 3588 3577 3589
f 3577 3578 3589
f 3589 3578 3590
f 3578 3579 3590
f 3590 3579 3591
f 3579 3580 3591
f 3591 3580 3592
f 3580 3581 3592
f 3592 3581 3593
f 3581 3570 3593
f 3593 3570 3582
f 3582 3583 3594
f 3594 3583 3595
f 3583 3584 3595
f 3595 3584 3596
f 3584 3585 3596
f 3596 3585 3597
f 3585 3586 3597
f 3597 3586 3598
f 3586 3587 3598
f 3598 3587 3599
f 3587 3588 3599
f 3599 3588 3600
f 3588 3589 3600
f 3600 3589 3601
f 3589 3590 3601
f 3601 3590 3602
f 3590 3591 3602
f 3602 3591 3603
f 3591 3592 3603
f 3603 3592 3604
f 3592 3593 3604
f 3604 3593 3605
f 3593 3582 3605
f 3605 3582 3594
f 3594 3595 3606
f 3606 3595 3607
f 3595 3596 3607
f 3607 3596 3608
f 3596 3597 3608
f 3608 3597 3609
f 3597 3598 3609
f 3609 3598 3610
f 3598 3599 3610
f 3610 3599 3611
f 3599 3600 3611
f 3611 3600 3612
f 3600 3601 3612
f 3612 3601 3613
f 3601 3602 3613
f 3613 3602 3614
f 3602 3603 3614
f 3614 3603 3615
f 3603 3604 3615
f 3615 3604 3616
f 3604 3605 3616
f 3616 3605 3617
f 3605 3594 3617
f 3617 3594 3606
f 3606 3607 3618
f 3618 3607 3619
f 3607 3608 3619
f 3619 3608 3620
f 3608 3609 3620
f 3620 3609 3621
f 3609 3610 3621
f 3621 3610 3622
f 3610 3611 3622
f 3622 3611 3623
f 3611 3612 3623
f 3623 3612 3624
f 3612 3613 3624
f 3624 3613 3625
f 3613 3614 3625
f 3625 3614 3626
f 3614 3615 3626
f 3626 3615 3627
f 3615 3616 3627
f 3627 3616 3628
f 3616 3617 3628
f 3628 3617 3629
f 3617 3606 3629
f 3629 3606 3618
f 3618 3619 3630
f 3630 3619 3631
f 3619 3620 3631
f 3631 3620 3632
f 3620 3621 3632
f 3632 3621 3633
f 3621 3622 3633
f 3633 3622 3634
f 3622 3623 3634
f 3634 3623 3635
f 3623 3624 3635
f 3635 3624 3636
f 3624 3625 3636
f 3636 3625 3637
f 3625 3626 3637
f 3637 3626 3638
f 3626 3627 3638
f 3638 3627 3639
f 3627 3628 3639
f 3639 3628 3640
f 3628 3629 3640
f 3640 3629 3641
f 3629 3618 3641
f 3641 3618 3630
f 3630 3631 3642
f 3642 3631 3643
f 3631 3632 3643
f 3643 3632 3644
f 3632 3633 3644
f 3644 3633 3645
f 3633 3634 3645
f 3645 3634 3646
f 3634 3635 3646
f 3646 3635 3647
f 3635 3636 3647
f 3647 3636 3648
f 3636 3637 3648
f 3648 3637 3649
f 3637 3638 3649
f 3649 3638 3650
f 3638 3639 3650
f 3650 3639 3651
f 3639 3640 3651
f 3651 3640 3652
f 3640 3641 3652
f 3652 3641 3653
f 3641 3630 3653
f 3653 3630 3642
f 3642 3643 3654
f 3654 3643 3655
f 3643 3644 3655
f 3655 3644 3656
f 3644 3645 3656
f 3656 3645 3657
f 3645 3646 3657
f 3657 3646 3658
f 3646 3647 3658
f 3658 3647 3659
f 3647 3648 3659
f 3659 3648 3660
f 3648 3649 3660
f 3660 3649 3661
f 3649 3650 3661
f 3661 3650 3662
f 3650 3651 3662
f 3662 3651 3663
f 3651 3652 3663
f 3663 3652 3664
f 3652 3653 3664
f 3664 3653 3665
f 3653 3642 3665
f 3665 3642 3654
f 3654 3655 3666
f 3666 3655 3667
f 3655 3656 3667
f 3667 3656 3668
f 3656 3657 3668
f 3668 3657 3669
f 3657 3658 3669
f 3669 3658 3670
f 3658 3659 3670
f 3670 3659 3671
f 3659 3660 3671
f 3671 3660 3672
f 3660 3661 3672
f 3672 3661 3673
f 3661 3662 3673
f 3673 3662 3674
f 3662 3663 3674
f 3674 3663 3675
f 3663 3664 3675
f 3675 3664 3676
f 3664 3665 3676
f 3676 3665 3677
f 3665 3654 3677
f 3677 3654 3666
f 3666 3667 3678
f 3678 3667 3679
f 3667 3668 3679
f 3679 3668 3680
f 3668 3669 3680
f 3680 3669 3681
f 3669 3670 3681
f 3681 3670 3682
f 3670 3671 3682
f 3682 3671 3683
f 3671 3672 3683
f 3683 3672 3684
f 3672 3673 3684
f 3684 3673 3685
f 3673 3674 3685
f 3685 3674 3686
f 3674 3675 3686
f 3686 3675 3687
f 3675 3676 3687
f 3687 3676 3688
f 3676 3677 3688
f 3688 3677 3689
f 3677 3666 3689
f 3689 3666 3678
f 3678 3679 3690
f 3690 3679 3691
f 3679 3680 3691
f 3691 3680 3692
f 3680 3681 3692
f 3692 3681 3693
f 3681 3682 3693
f 3693 3682 3694
f 3682 3683 3694
f 3694 3683 3695
f 3683 3684 3695
f 3695 3684 3696
f 3684 3685 3696
f 3696 3685 3697
f 3685 3686 3697
f 3697 3686 3698
f 3686 3687 3698
f 3698 3687 3699
f 3687 3688 3699
f 3699 3688 3700
f 3688 3689 3700
f 3700 3689 3701
f 3689 3678 3701
f 3701 3678 3690
f 3690 3691 3702
f 3702 3691 3703
f 3691 3692 3703
f 3703 3692 3704
f 3692 3693 3704
f 3704 3693 3705
f 3693 3694 3705
f 3705 3694 3706
f 3694 3695 3706
f 3706 3695 3707
f 3695 3696 3707
f 3707 3696 3708
f 3696 3697 3708
f 3708 3697 3709
f 3697 3698 3709
f 3709 3698 3710
f 3698 3699 3710
f 3710 3699 3711
f 3699 3700 3711
f 3711 3700 3712
f 3700 3701 3712
f 3712 3701 3713
f 3701 3690 3713
f 3713 3690 3702
f 3702 3703 3714
f 3714 3703 3715
f 3703 3704 3715
f 3715 3704 3716
f 3704 3705 3716
f 3716 3705 3717
f 3705 3706 3717
f 3717 3706 3718
f 3706 3707 3718
f 3718 3707 3719
f 3707 3708 3719
f 3719 3708 3720
f 3708 3709 3720
f 3720 3709 3721
f 3709 3710 3721
f 3721 3710 3722
f 3710 3711 3722
f 3722 3711 3723
f 3711 3712 3723
f 3723 3712 3724
f 3712 3713 3724
f 3724 3713 3725
f 3713 3702 3725
f 3725 3702 3714
f 3714 3715 3726
f 3726 3715 3727
f 3715 3716 3727
f 3727 3716 3728
f 3716 3717 3728
f 3728 3717 3729
f 3717 3718 3729
f 3729 3718 3730
f 3718 3719 3730
f 3730 3719 3731
f 3719 3720 3731
f 3731 3720 3732
f 3720 3721 3732
f 3732 3721 3733
f 3721 3722 3733
f 3733 3722 3734
f 3722 3723 3734
f 3734 3723 3735
f 3723 3724 3735
f 3735 3724 3736
f 3724 3725 3736
f 3736 3725 3737
f 3725 3714 3737
f 3737 3714 3726
f 3726 3727 3738
f 3738 3727 3739
f 3727 3728 3739
f 3739 3728 3740
f 3728 3729 3740
f 3740 3729 3741
f 3729 3730 3741
f 3741 3730 3742
f 3730 3731 3742
f 3742 3731 3743
f 3731 3732 3743
f 3743 3732 3744
f 3732 3733 3744
f 3744 3733 3745
f 3733 3734 3745
f 3745 3734 3746
f 3734 3735 3746
f 3746 3735 3747
f 3735 3736 3747
f 3747 3736 3748
f 3736 3737 3748
f 3748 3737 3749
f 3737 3726 3749
f 3749 3726 3738
f 3738 3739 3750
f 3750 3739 3751
f 3739 3740 3751
f 3751 3740 3752
f 3740 3741 3752
f 3752 3741 3753
f 3741 3742 3753
f 3753 3742 3754
f 3742 3743 3754
f 3754 3743 3755
f 3743 3744 3755
f 3755 3744 3756
f 3744 3745 3756
f 3756 3745 3757
f 3745 3746 3757
f 3757 3746 3758
f 3746 3747 3758
f 3758 3747 3759
f 3747 3748 3759
f 3759 3748 3760
f 3748 3749 3760
f 3760 3749 3761
f 3749 3738 3761
f 3761 3738 3750
f 3750 3751 3762
f 3762 3751 3763
f 3751 3752 3763
f 3763 3752 3764
f 3752 3753 3764
f 3764 3753 3765
f 3753 3754 3765
f 3765 3754 3766
f 3754 3755 3766
f 3766 3755 3767
f 3755 3756 3767
f 3767 3756 3768
f 3756 3757 3768
f 3768 3757 3769
f 3757 3758 3769
f 3769 3758 3770
f 3758 3759 3770
f 3770 3759 3771
f 3759 3760 3771
f 3771 3760 3772
f 3760 3761 3772
f 3772 3761 3773
f 3761 3750 3773
f 3773 3750 3762
f 3762 3763 3774
f 3774 3763 3775
f 3763 3764 3775
f 3775 3764 3776
f 3764 3765 3776
f 3776 3765 3777
f 3765 3766 3777
f 3777 3766 3778
f 3766 3767 3778
f 3778 3767 3779
f 3767 3768 3779
f 3779 3768 3780
f 3768 3769 3780
f 3780 3769 3781
f 3769 3770 3781
f 3781 3770 3782
f 3770 3771 3782
f 3782 3771 3783
f 3771 3772 3783
f 3783 3772 3784
f 3772 3773 3784
f 3784 3773 3785
f 3773 3762 3785
f 3785 3762 3774
f 3774 3775 3786
f 3786 3775 3787
f 3775 3776 3787
f 3787 3776 3788
f 3776 3777 3788
f 3788 3777 3789
f 3777 3778 3789
f 3789 3778 3790
f 3778 3779 3790
f 3790 3779 3791
f 3779 3780 3791
f 3791 3780 3792
f 3780 3781 3792
f 3792 3781 3793
f 3781 3782 3793
f 3793 3782 3794
f 3782 3783 3794
f 3794 3783 3795
f 3783 3784 3795
f 3795 3784 3796
f 3784 3785 3796
f 3796 3785 3797
f 3785 3774 3797
f 3797 3774 3786
f 3786 3787 3798
f 3798 3787 3799
f 3787 3788 3799
f 3799 3788 3800
f 3788 3789 3800
f 3800 3789 3801
f 3789 3790 3801
f 3801 3790 3802
f 3790 3791 3802
f 3802 3791 3803
f 3791 3792 3803
f 3803 3792 3804
f 3792 3793 3804
f 3804 3793 3805
f 3793 3794 3805
f 3805 3794 3806
f 3794 3795 3806
f 3806 3795 3807
f 3795 3796 3807
f 3807 3796 3808
f 3796 3797 3808
f 3808 3797 3809
f 3797 3786 3809
f 3809 3786 3798
f 3798 3799 3810
f 3810 3799 3811
f 3799 3800 3811
f 3811 3800 3812
f 3800 3801 3812
f 3812 3801 3813
f 3801 3802 3813
f 3813 3802 3814
f 3802 3803 3814
f 3814 3803 3815
f 3803 3804 3815
f 3815 3804 3816
f 3804 3805 3816
f 3816 3805 3817
f 3805 3806 3817
f 3817 3806 3818
f 3806 3807 3818
f 3818 3807 3819
f 3807 3808 3819
f 3819 3808 3820
f 3808 3809 3820
f 3820 3809 3821
f 3809 3798 3821
f 3821 3798 3810
f 3810 3811 3822
f 3822 3811 3823
f 3811 3812 3823
f 3823 3812 3824
f 3812 3813 3824
f 3824 3813 3825
f 3813 3814 3825
f 3825 3814 3826
f 3814 3815 3826
f 3826 3815 3827
f 3815 3816 3827
f 3827 3816 3828
f 3816 3817 3828
f 3828 3817 3829
f 3817 3818 3829
f 3829 3818 3830
f 3818 3819 3830
f 3830 3819 3831
f 3819 3820 3831
f 3831 3820 3832
f 3820 3821 3832
f 3832 3821 3833
f 3821 3810 3833
f 3833 3810 3822
f 3822 3823 3834
f 3834 3823 3835
f 3823 3824 3835
f 3835 3824 3836
f 3824 3825 3836
f 3836 3825 3837
f 3825 3826 3837
f 3837 3826 3838
f 3826 3827 3838
f 3838 3827 3839
f 3827 3828 3839
f 3839 3828 3840
f 3828 3829 3840
f 3840 3829 3841
f 3829 3830 3841
f 3841 3830 3842
f 3830 3831 3842
f 3842 3831 3843
f 3831 3832 3843
f 3843 3832 3844
f 3832 3833 3844
f 3844 3833 3845
f 3833 3822 3845
f 3845 3822 3834
f 3834 3835 3846
f 3846 3835 3847
f 3835 3836 3847
f 3847 3836 3848
f 3836 3837 3848
f 3848 3837 3849
f 3837 3838 3849
f 3849 3838 3850
f 3838 3839 3850
f 3850 3839 3851
f 3839 3840 3851
f 3851 3840 3852
f 3840 3841 3852
f 3852 3841 3853
f 3841 3842 3853
f 3853 3842 3854
f 3842 3843 3854
f 3854 3843 3855
f 3843 3844 3855
f 3855 3844 3856
f 3844 3845 3856
f 3856 3845 3857
f 3845 3834 3857
f 3857 3834 3846
f 3846 3847 3858
f 3858 3847 3859
f 3847 3848 3859
f 3859 3848 3860
f 3848 3849 3860
f 3860 3849 3861
f 3849 3850 3861
f 3861 3850 3862
f 3850 3851 3862
f 3862 3851 3863
f 3851 3852 3863
f 3863 3852 3864
f 3852 3853 3864
f 3864 3853 3865
f 3853 3854 3865
f 3865 3854 3866
f 3854 3855 3866
f 3866 3855 3867
f 3855 3856 3867
f 3867 3856 3868
f 3856 3857 3868
f 3868 3857 3869
f 3857 3846 3869
f 3869 3846 3858
f 3858 3859 3870
f 3870 3859 3871
f 3859 3860 3871
f 3871 3860 3872
f 3860 3861 3872
f 3872 3861 3873
f 3861 3862 3873
f 3873 3862 3874
f 3862 3863 3874
f 3874 3863 3875
f 3863 3864 3875
f 3875 3864 3876
f 3864 3865 3876
f 3876 3865 3877
f 3865 3866 3877
f 3877 3866 3878
f 3866 3867 3878
f 3878 3867 3879
f 3867 3868 3879
f 3879 3868 3880
f 3868 3869 3880
f 3880 3869 3881
f 3869 3858 3881
f 3881 3858 3870
f 3870 3871 3882
f 3882 3871 3883
f 3871 3872 3883
f 3883 3872 3884
f 3872 3873 3884
f 3884 3873 3885
f 3873 3874 3885
f 3885 3874 3886
f 3874 3875 3886
f 3886 3875 3887
f 3875 3876 3887
f 3887 3876 3888
f 3876 3877 3888
f 3888 3877 3889
f 3877 3878 3889
f 3889 3878 3890
f 3878 3879 3890
f 3890 3879 3891
f 3879 3880 3891
f 3891 3880 3892
f 3880 3881 3892
f 3892 3881 3893
f 3881 3870 3893
f 3893 3870 3882
f 3882 3883 3894
f 3894 3883 3895
f 3883 3884 3895
f 3895 3884 3896
f 3884 3885 3896
f 3896 3885 3897
f 3885 3886 3897
f 3897 3886 3898
f 3886 3887 3898
f 3898 3887 3899
f 3887 3888 3899
f 3899 3888 3900
f 3888 3889 3900
f 3900 3889 3901
f 3889 3890 3901
f 3901 3890 3902
f 3890 3891 3902
f 3902 3891 3903
f 3891 3892 3903
f 3903 3892 3904
f 3892 3893 3904
f 3904 3893 3905
f 3893 3882 3905
f 3905 3882 3894
f 3894 3895 3906
f 3906 3895 3907
f 3895 3896 3907
f 3907 3896 3908
f 3896 3897 3908
f 3908 3897 3909
f 3897 3898 3909
f 3909 3898 3910
f 3898 3899 3910
f 3910 3899 3911
f 3899 3900 3911
f 3911 3900 3912
f 3900 3901 3912
f 3912 3901 3913
f 3901 3902 3913
f 3913 3902 3914
f 3902 3903 3914
f 3914 3903 3915
f 3903 3904 3915
f 3915 3904 3916
f 3904 3905 3916
f 3916 3905 3917
f 3905 3894 3917
f 3917 3894 3906
f 3906 3907 3918
f 3918 3907 3919
f 3907 3908 3919
f 3919 3908 3920
f 3908 3909 3920
f 3920 3909 3921
f 3909 3910 3921
f 3921 3910 3922
f 3910 3911 3922
f 3922 3911 3923
f 3911 3912 3923
f 3923 3912 3924
f 3912 3913 3924
f 3924 3913 3925
f 3913 3914 3925
f 3925 3914 3926
f 3914 3915 3926
f 3926 3915 3927
f 3915 3916 3927
f 3927 3916 3928
f 3916 3917 3928
f 3928 3917 3929
f 3917 3906 3929
f 3929 3906 3918
f 3918 3919 3930
f 3930 3919 3931
f 3919 3920 3931
f 3931 3920 3932
f 3920 3921 3932
f 3932 3921 3933
f 3921 3922 3933
f 3933 3922 3934
f 3922 3923 3934
f 3934 3923 3935
f 3923 3924 3935
f 3935 3924 3936
f 3924 3925 3936
f 3936 3925 3937
f 3925 3926 3937
f 3937 3926 3938
f 3926 3927 3938
f 3938 3927 3939
f 3927 3928 3939
f 3939 3928 3940
f 3928 3929 3940
f 3940 3929 3941
f 3929 3918 3941
f 3941 3918 3930
f 3930 3931 3942
f 3942 3931 3943
f 3931 3932 3943
f 3943 3932 3944
f 3932 3933 3944
f 3944 3933 3945
f 3933 3934 3945
f 3945 3934 3946
f 3934 3935 3946
f 3946 3935 3947
f 3935 3936 3947
f 3947 3936 3948
f 3936 3937 3948
f 3948 3937 3949
f 3937 3938 3949
f 3949 3938 3950
f 3938 3939 3950
f 3950 3939 3951
f 3939 3940 3951
f 3951 3940 3952
f 3940 3941 3952
f 3952 3941 3953
f 3941 3930 3953
f 3953 3930 3942
f 3942 3943 3954
f 3954 3943 3955
f 3943 3944 3955
f 3955 3944 3956
f 3944 3945 3956
f 3956 3945 3957
f 3945 3946 3957
f 3957 3946 3958
f 3946 3947 3958
f 3958 3947 3959
f 3947 3948 3959
f 3959 3948 3960
f 3948 3949 3960
f 3960 3949 3961
f 3949 3950 3961
f 3961 3950 3962
f 3950 3951 3962
f 3962 3951 3963
f 3951 3952 3963
f 3963 3952 3964
f 3952 3953 3964
f 3964 3953 3965
f 3953 3942 3965
f 3965 3942 3954
f 3954 3955 3966
f 3966 3955 3967
f 3955 3956 3967
f 3967 3956 3968
f 3956 3957 3968
f 3968 3957 3969
f 3957 3958 3969
f 3969 3958 3970
f 3958 3959 3970
f 3970 3959 3971
f 3959 3960 3971
f 3971 3960 3972
f 3960 3961 3972
f 3972 3961 3973
f 3961 3962 3973
f 3973 3962 3974
f 3962 3963 3974
f 3974 3963 3975
f 3963 3964 3975
f 3975 3964 3976
f 3964 3965 3976
f 3976 3965 3977
f 3965 3954 3977
f 3977 3954 3966
f 3966 3967 3978
f 3978 3967 3979
f 3967 3968 3979
f 3979 3968 3980
f 3968 3969 3980
f 3980 3969 3981
f 3969 3970 3981
f 3981 3970 3982
f 3970 3971 3982
f 3982 3971 3983
f 3971 3972 3983
f 3983 3972 3984
f 3972 3973 3984
f 3984 3973 3985
f 3973 3974 3985
f 3985 3974 3986
f 3974 3975 3986
f 3986 3975 3987
f 3975 3976 3987
f 3987 3976 3988
f 3976 3977 3988
f 3988 3977 3989
f 3977 3966 3989
f 3989 3966 3978
f 3978 3979 3990
f 3990 3979 3991
f 3979 3980 3991
f 3991 3980 3992
f 3980 3981 3992
f 3992 3981 3993
f 3981 3982 3993
f 3993 3982 3994
f 3982 3983 3994
f 3994 3983 3995
f 3983 3984 3995
f 3995 3984 3996
f 3984 3985 3996
f 3996 3985 3997
f 3985 3986 3997
f 3997 3986 3998
f 3986 3987 3998
f 3998 3987 3999
f 3987 3988 3999
f 3999 3988 4000
f 3988 3989 4000
f 4000 3989 4001
f 3989 3978 4001
f 4001 3978 3990
f 3990 3991 4002
f 4002 3991 4003
f 3991 3992 4003
f 4003 3992 4004
f 3992 3993 4004
f 4004 3993 4005
f 3993 3994 4005
f 4005 3994 4006
f 3994 3995 4006
f 4006 3995 4007
f 3995 3996 4007
f 4007 3996 4008
f 3996 3997 4008
f 4008 3997 4009
f 3997 3998 4009
f 4009 3998 4010
f 3998 3999 4010
f 4010 3999 4011
f 3999 4000 4011
f 4011 4000 4012
f 4000 4001 4012
f 4012 4001 4013
f 4001 3990 4013
f 4013 3990 4002
f 4002 4003 4014
f 4014 4003 4015
f 4003 4004 4015
f 4015 4004 4016
f 4004 4005 4016
f 4016 4005 4017
f 4005 4006 4017
f 4017 4006 4018
f 4006 4007 4018
f 4018 4007 4019
f 4007 4008 4019
f 4019 4008 4020
f 4008 4009 4020
f 4020 4009 4021
f 4009 4010 4021
f 4021 4010 4022
f 4010 4011 4022
f 4022 4011 4023
f 4011 4012 4023
f 4023 4012 4024
f 4012 4013 4024
f 4024 4013 4025
f 4013 4002 4025
f 4025 4002 4014
f 4014 4015 4026
f 4026 4015 4027
f 4015 4016 4027
f 4027 4016 4028
f 4016 4017 4028
f 4028 4017 4029
f 4017 4018 4029
f 4029 4018 4030
f 4018 4019 4030
f 4030 4019 4031
f 4019 4020 4031
f 4031 4020 4032
f 4020 4021 4032
f 4032 4021 4033
f 4021 4022 4033
f 4033 4022 4034
f 4022 4023 4034
f 4034 4023 4035
f 4023 4024 4035
f 4035 4024 4036
f 4024 4025 4036
f 4036 4025 4037
f 4025 4014 4037
f 4037 4014 4026
f 4026 4027 4038
f 4038 4027 4039
f 4027 4028 4039
f 4039 4028 4040
f 4028 4029 4040
f 4040 4029 4041
f 4029 4030 4041
f 4041 4030 4042
f 4030 4031 4042
f 4042 4031 4043
f 4031 4032 4043
f 4043 4032 4044
f 4032 4033 4044
f 4044 4033 4045
f 4033 4034 4045
f 4045 4034 4046
f 4034 4035 4046
f 4046 4035 4047
f 4035 4036 4047
f 4047 4036 4048
f 4036 4037 4048
f 4048 4037 4049
f 4037 4026 4049
f 4049 4026 4038
f 4038 4039 4050
f 4050 4039 4051
f 4039 4040 4051
f 4051 4040 4052
f 4040 4041 4052
f 4052 4041 4053
f 4041 4042 4053
f 4053 4042 4054
f 4042 4043 4054
f 4054 4043 4055
f 4043 4044 4055
f 4055 4044 4056
f 4044 4045 4056
f 4056 4045 4057
f 4045 4046 4057
f 4057 4046 4058
f 4046 4047 4058
f 4058 4047 4059
f 4047 4048 4059
f 4059 4048 4060
f 4048 4049 4060
f 4060 4049 4061
f 4049 4038 4061
f 4061 4038 4050
f 4050 4051 4062
f 4062 4051 4063
f 4051 4052 4063
f 4063 4052 4064
f 4052 4053 4064
f 4064 4053 4065
f 4053 4054 4065
f 4065 4054 4066
f 4054 4055 4066
f 4066 4055 4067
f 4055 4056 4067
f 4067 4056 4068
f 4056 4057 4068
f 4068 4057 4069
f 4057 4058 4069
f 4069 4058 4070
f 4058 4059 4070
f 4070 4059 4071
f 4059 4060 4071
f 4071 4060 4072
f 4060 4061 4072
f 4072 4061 4073
f 4061 4050 4073
f 4073 4050 4062
f 4062 4063 4074
f 4074 4063 4075
f 4063 4064 4075
f 4075 4064 4076
f 4064 4065 4076
f 4076 4065 4077
f 4065 4066 4077
f 4077 4066 4078
f 4066 4067 4078
f 4078 4067 4079
f 4067 4068 4079
f 4079 4068 4080
f 4068 4069 4080
f 4080 4069 4081
f 4069 4070 4081
f 4081 4070 4082
f 4070 4071 4082
f 4082 4071 4083
f 4071 4072 4083
f 4083 4072 4084
f 4072 4073 4084
f 4084 4073 4085
f 4073 4062 4085
f 4085 4062 4074
f 4074 4075 4086
f 4086 4075 4087
f 4075 4076 4087
f 4087 4076 4088
f 4076 4077 4088
f 4088 4077 4089
f 4077 4078 4089
f 4089 4078 4090
f 4078 4079 4090
f 4090 4079 4091
f 4079 4080 4091
f 4091 4080 4092
f 4080 4081 4092
f 4092 4081 4093
f 4081 4082 4093
f 4093 4082 4094
f 4082 4083 4094
f 4094 4083 4095
f 4083 4084 4095
f 4095 4084 4096
f 4084 4085 4096
f 4096 4085 4097
f 4085 4074 4097
f 4097 4074 4086
f 4086 4087 4098
f 4098 4087 4099
f 4087 4088 4099
f 4099 4088 4100
f 4088 4089 4100
f 4100 4089 4101
f 4089 4090 4101
f 4101 4090 4102
f 4090 4091 4102
f 4102 4091 4103
f 4091 4092 4103
f 4103 4092 4104
f 4092 4093 4104
f 4104 4093 4105
f 4093 4094 4105
f 4105 4094 4106
f 4094 4095 4106
f 4106 4095 4107
f 4095 4096 4107
f 4107 4096 4108
f 4096 4097 4108
f 4108 4097 4109
f 4097 4086 4109
f 4109 4086 4098
f 4098 4099 4110
f 4110 4099 4111
f 4099 4100 4111
f 4111 4100 4112
f 4100 4101 4112
f 4112 4101 4113
f 4101 4102 4113
f 4113 4102 4114
f 4102 4103 4114
f 4114 4103 4115
f 4103 4104 4115
f 4115 4104 4116
f 4104 4105 4116
f 4116 4105 4117
f 4105 4106 4117
f 4117 4106 4118
f 4106 4107 4118
f 4118 4107 4119
f 4107 4108 4119
f 4119 4108 4120
f 4108 4109 4120
f 4120 4109 4121
f 4109 4098 4121
f 4121 4098 4110
f 4110 4111 4122
f 4122 4111 4123
f 4111 4112 4123
f 4123 4112 4124
f 4112 4113 4124
f 4124 4113 4125
f 4113 4114 4125
f 4125 4114 4126
f 4114 4115 4126
f 4126 4115 4127
f 4115 4116 4127
f 4127 4116 4128
f 4116 4117 4128
f 4128 4117 4129
f 4117 4118 4129
f 4129 4118 4130
f 4118 4119 4130
f 4130 4119 4131
f 4119 4120 4131
f 4131 4120 4132
f 4120 4121 4132
f 4132 4121 4133
f 4121 4110 4133
f 4133 4110 4122
f 4122 4123 4134
f 4134 4123 4135
f 4123 4124 4135
f 4135 4124 4136
f 4124 4125 4136
f 4136 4125 4137
f 4125 4126 4137
f 4137 4126 4138
f 4126 4127 4138
f 4138 4127 4139
f 4127 4128 4139
f 4139 4128 4140
f 4128 4129 4140
f 4140 4129 4141
f 4129 4130 4141
f 4141 4130 4142
f 4130 4131 4142
f 4142 4131 4143
f 4131 4132 4143
f 4143 4132 4144
f 4132 4133 4144
f 4144 4133 4145
f 4133 4122 4145
f 4145 4122 4134
f 4134 4135 4146
f 4146 4135 4147
f 4135 4136 4147
f 4147 4136 4148
f 4136 4137 4148
f 4148 4137 4149
f 4137 4138 4149
f 4149 4138 4150
f 4138 4139 4150
f 4150 4139 4151
f 4139 4140 4151
f 4151 4140 4152
f 4140 4141 4152
f 4152 4141 4153
f 4141 4142 4153
f 4153 4142 4154
f 4142 4143 4154
f 4154 4143 4155
f 4143 4144 4155
f 4155 4144 4156
f 4144 4145 4156
f 4156 4145 4157
f 4145 4134 4157
f 4157 4134 4146
f 4146 4147 4158
f 4158 4147 4159
f 4147 4148 4159
f 4159 4148 4160
f 4148 4149 4160
f 4160 4149 4161
f 4149 4150 4161
f 4161 4150 4162
f 4150 4151 4162
f 4162 4151 4163
f 4151 4152 4163
f 4163 4152 4164
f 4152 4153 4164
f 4164 4153 4165
f 4153 4154 4165
f 4165 4154 4166
f 4154 4155 4166
f 4166 4155 4167
f 4155 4156 4167
f 4167 4156 4168
f 4156 4157 4168
f 4168 4157 4169
f 4157 4146 4169
f 4169 4146 4158
f 4158 4159 4170
f 4170 4159 4171
f 4159 4160 4171
f 4171 4160 4172
f 4160 4161 4172
f 4172 4161 4173
f 4161 4162 4173
f 4173 4162 4174
f 4162 4163 4174
f 4174 4163 4175
f 4163 4164 4175
f 4175 4164 4176
f 4164 4165 4176
f 4176 4165 4177
f 4165 4166 4177
f 4177 4166 4178
f 4166 4167 4178
f 4178 4167 4179
f 4167 4168 4179
f 4179 4168 4180
f 4168 4169 4180
f 4180 4169 4181
f 4169 4158 4181
f 4181 4158 4170
f 4170 4171 4182
f 4182 4171 4183
f 4171 4172 4183
f 4183 4172 4184
f 4172 4173 4184
f 4184 4173 4185
f 4173 4174 4185
f 4185 4174 4186
f 4174 4175 4186
f 4186 4175 4187
f 4175 4176 4187
f 4187 4176 4188
f 4176 4177 4188
f 4188 4177 4189
f 4177 4178 4189
f 4189 4178 4190
f 4178 4179 4190
f 4190 4179 4191
f 4179 4180 4191
f 4191 4180 4192
f 4180 4181 4192
f 4192 4181 4193
f 4181 4170 4193
f 4193 4170 4182
f 4182 4183 4194
f 4194 4183 4195
f 4183 4184 4195
f 4195 4184 4196
f 4184 4185 4196
f 4196 4185 4197
f 4185 4186 4197
f 4197 4186 4198
f 4186 4187 4198
f 4198 4187 4199
f 4187 4188 4199
f 4199 4188 4200
f 4188 4189 4200
f 4200 4189 4201
f 4189 4190 4201
f 4201 4190 4202
f 4190 4191 4202
f 4202 4191 4203
f 4191 4192 4203
f 4203 4192 4204
f 4192 4193 4204
f 4204 4193 4205
f 4193 4182 4205
f 4205 4182 4194
f 4194 4195 4206
f 4206 4195 4207
f 4195 4196 4207
f 4207 4196 4208
f 4196 4197 4208
f 4208 4197 4209
f 4197 4198 4209
f 4209 4198 4210
f 4198 4199 4210
f 4210 4199 4211
f 4199 4200 4211
f 4211 4200 4212
f 4200 4201 4212
f 4212 4201 4213
f 4201 4202 4213
f 4213 4202 4214
f 4202 4203 4214
f 4214 4203 4215
f 4203 4204 4215
f 4215 4204 4216
f 4204 4205 4216
f 4216 4205 4217
f 4205 4194 4217
f 4217 4194 4206
f 4206 4207 4218
f 4218 4207 4219
f 4207 4208 4219
f 4219 4208 4220
f 4208 4209 4220
f 4220 4209 4221
f 4209 4210 4221
f 4221 4210 4222
f 4210 4211 4222
f 4222 4211 4223
f 4211 4212 4223
f 4223 4212 4224
f 4212 4213 4224
f 4224 4213 4225
f 4213 4214 4225
f 4225 4214 4226
f 4214 4215 4226
f 4226 4215 4227
f 4215 4216 4227
f 4227 4216 4228
f 4216 4217 4228
f 4228 4217 4229
f 4217 4206 4229
f 4229 4206 4218
f 4218 4219 4230
f 4230 4219 4231
f 4219 4220 4231
f 4231 4220 4232
f 4220 4221 4232
f 4232 4221 4233
f 4221 4222 4233
f 4233 4222 4234
f 4222 4223 4234
f 4234 4223 4235
f 4223 4224 4235
f 4235 4224 4236
f 4224 4225 4236
f 4236 4225 4237
f 4225 4226 4237
f 4237 4226 4238
f 4226 4227 4238
f 4238 4227 4239
f 4227 4228 4239
f 4239 4228 4240
f 4228 4229 4240
f 4240 4229 4241
f 4229 4218 4241
f 4241 4218 4230
f 4230 4231 4242
f 4242 4231 4243
f 4231 4232 4243
f 4243 4232 4244
f 4232 4233 4244
f 4244 4233 4245
f 4233 4234 4245
f 4245 4234 4246
f 4234 4235 4246
f 4246 4235 4247
f 4235 4236 4247
f 4247 4236 4248
f 4236 4237 4248
f 4248 4237 4249
f 4237 4238 4249
f 4249 4238 4250
f 4238 4239 4250
f 4250 4239 4251
f 4239 4240 4251
f 4251 4240 4252
f 4240 4241 4252
f 4252 4241 4253
f 4241 4230 4253
f 4253 4230 4242
f 4242 4243 4254
f 4254 4243 4255
f 4243 4244 4255
f 4255 4244 4256
f 4244 4245 4256
f 4256 4245 4257
f 4245 4246 4257
f 4257 4246 4258
f 4246 4247 4258
f 4258 4247 4259
f 4247 4248 4259
f 4259 4248 4260
f 4248 4249 4260
f 4260 4249 4261
f 4249 4250 4261
f 4261 4250 4262
f 4250 4251 4262
f 4262 4251 4263
f 4251 4252 4263
f 4263 4252 4264
f 4252 4253 4264
f 4264 4253 4265
f 4253 4242 4265
f 4265 4242 4254
f 4254 4255 4266
f 4266 4255 4267
f 4255 4256 4267
f 4267 4256 4268
f 4256 4257 4268
f 4268 4257 4269
f 4257 4258 4269
f 4269 4258 4270
f 4258 4259 4270
f 4270 4259 4271
f 4259 4260 4271
f 4271 4260 4272
f 4260 4261 4272
f 4272 4261 4273
f 4261 4262 4273
f 4273 4262 4274
f 4262 4263 4274
f 4274 4263 4275
f 4263 4264 4275
f 4275 4264 4276
f 4264 4265 4276
f 4276 4265 4277
f 4265 4254 4277
f 4277 4254 4266
f 4266 4267 4278
f 4278 4267 4279
f 4267 4268 4279
f 4279 4268 4280
f 4268 4269 4280
f 4280 4269 4281
f 4269 4270 4281
f 4281 4270 4282
f 4270 4271 4282
f 4282 4271 4283
f 4271 4272 4283
f 4283 4272 4284
f 4272 4273 4284
f 4284 4273 4285
f 4273 4274 4285
f 4285 4274 4286
f 4274 4275 4286
f 4286 4275 4287
f 4275 4276 4287
f 4287 4276 4288
f 4276 4277 4288
f 4288 4277 4289
f 4277 4266 4289
f 4289 4266 4278
f 4278 4279 4290
f 4290 4279 4291
f 4279 4280 4291
f 4291 4280 4292
f 4280 4281 4292
f 4292 4281 4293
f 4281 4282 4293
f 4293 4282 4294
f 4282 4283 4294
f 4294 4283 4295
f 4283 4284 4295
f 4295 4284 4296
f 4284 4285 4296
f 4296 4285 4297
f 4285 4286 4297
f 4297 4286 4298
f 4286 4287 4298
f 4298 4287 4299
f 4287 4288 4299
f 4299 4288 4300
f 4288 4289 4300
f 4300 4289 4301
f 4289 4278 4301
f 4301 4278 4290
f 4290 4291 4302
f 4302 4291 4303
f 4291 4292 4303
f 4303 4292 4304
f 4292 4293 4304
f 4304 4293 4305
f 4293 4294 4305
f 4305 4294 4306
f 4294 4295 4306
f 4306 4295 4307
f 4295 4296 4307
f 4307 4296 4308
f 4296 4297 4308
f 4308 4297 4309
f 4297 4298 4309
f 4309 4298 4310
f 4298 4299 4310
f 4310 4299 4311
f 4299 4300 4311
f 4311 4300 4312
f 4300 4301 4312
f 4312 4301 4313
f 4301 4290 4313
f 4313 4290 4302
f 4302 4303 4314
f 4314 4303 4315
f 4303 4304 4315
f 4315 4304 4316
f 4304 4305 4316
f 4316 4305 4317
f 4305 4306 4317
f 4317 4306 4318
f 4306 4307 4318
f 4318 4307 4319
f 4307 4308 4319
f 4319 4308 4320
f 4308 4309 4320
f 4320 4309 4321
f 4309 4310 4321
f 4321 4310 4322
f 4310 4311 4322
f 4322 4311 4323
f 4311 4312 4323
f 4323 4312 4324
f 4312 4313 4324
f 4324 4313 4325
f 4313 4302 4325
f 4325 4302 4314
f 4314 4315 4326
f 4326 4315 4327
f 4315 4316 4327
f 4327 4316 4328
f 4316 4317 4328
f 4328 4317 4329
f 4317 4318 4329
f 4329 4318 4330
f 4318 4319 4330
f 4330 4319 4331
f 4319 4320 4331
f 4331 4320 4332
f 4320 4321 4332
f 4332 4321 4333
f 4321 4322 4333
f 4333 4322 4334
f 4322 4323 4334
f 4334 4323 4335
f 4323 4324 4335
f 4335 4324 4336
f 4324 4325 4336
f 4336 4325 4337
f 4325 4314 4337
f 4337 4314 4326
f 4326 4327 4338
f 4338 4327 4339
f 4327 4328 4339
f 4339 4328 4340
f 4328 4329 4340
f 4340 4329 4341
f 4329 4330 4341
f 4341 4330 4342
f 4330 4331 4342
f 4342 4331 4343
f 4331 4332 4343
f 4343 4332 4344
f 4332 4333 4344
f 4344 4333 4345
f 4333 4334 4345
f 4345 4334 4346
f 4334 4335 4346
f 4346 4335 4347
f 4335 4336 4347
f 4347 4336 4348
f 4336 4337 4348
f 4348 4337 4349
f 4337 4326 4349
f 4349 4326 4338
f 4338 4339 4350
f 4350 4339 4351
f 4339 4340 4351
f 4351 4340 4352
f 4340 4341 4352
f 4352 4341 4353
f 4341 4342 4353
f 4353 4342 4354
f 4342 4343 4354
f 4354 4343 4355
f 4343 4344 4355
f 4355 4344 4356
f 4344 4345 4356
f 4356 4345 4357
f 4345 4346 4357
f 4357 4346 4358
f 4346 4347 4358
f 4358 4347 4359
f 4347 4348 4359
f 4359 4348 4360
f 4348 4349 4360
f 4360 4349 4361
f 4349 4338 4361
f 4361 4338 4350
f 4350 4351 4362
f 4362 4351 4363
f 4351 4352 4363
f 4363 4352 4364
f 4352 4353 4364
f 4364 4353 4365
f 4353 4354 4365
f 4365 4354 4366
f 4354 4355 4366
f 4366 4355 4367
f 4355 4356 4367
f 4367 4356 4368
f 4356 4357 4368
f 4368 4357 4369
f 4357 4358 4369
f 4369 4358 4370
f 4358 4359 4370
f 4370 4359 4371
f 4359 4360 4371
f 4371 4360 4372
f 4360 4361 4372
f 4372 4361 4373
f 4361 4350 4373
f 4373 4350 4362
f 4362 4363 4374
f 4374 4363 4375
f 4363 4364 4375
f 4375 4364 4376
f 4364 4365 4376
f 4376 4365 4377
f 4365 4366 4377
f 4377 4366 4378
f 4366 4367 4378
f 4378 4367 4379
f 4367 4368 4379
f 4379 4368 4380
f 4368 4369 4380
f 4380 4369 4381
f 4369 4370 4381
f 4381 4370 4382
f 4370 4371 4382
f 4382 4371 4383
f 4371 4372 4383
f 4383 4372 4384
f 4372 4373 4384
f 4384 4373 4385
f 4373 4362 4385
f 4385 4362 4374
f 4374 4375 4386
f 4386 4375 4387
f 4375 4376 4387
f 4387 4376 4388
f 4376 4377 4388
f 4388 4377 4389
f 4377 4378 4389
f 4389 4378 4390
f 4378 4379 4390
f 4390 4379 4391
f 4379 4380 4391
f 4391 4380 4392
f 4380 4381 4392
f 4392 4381 4393
f 4381 4382 4393
f 4393 4382 4394
f 4382 4383 4394
f 4394 4383 4395
f 4383 4384 4395
f 4395 4384 4396
f 4384 4385 4396
f 4396 4385 4397
f 4385 4374 4397
f 4397 4374 4386
f 4386 4387 4398
f 4398 4387 4399
f 4387 4388 4399
f 4399 4388 4400
f 4388 4389 4400
f 4400 4389 4401
f 4389 4390 4401
f 4401 4390 4402
f 4390 4391 4402
f 4402 4391 4403
f 4391 4392 4403
f 4403 4392 4404
f 4392 4393 4404
f 4404 4393 4405
f 4393 4394 4405
f 4405 4394 4406
f 4394 4395 4406
f 4406 4395 4407
f 4395 4396 4407
f 4407 4396 4408
f 4396 4397 4408
f 4408 4397 4409
f 4397 4386 4409
f 4409 4386 4398
f 4398 4399 4410
f 4410 4399 4411
f 4399 4400 4411
f 4411 4400 4412
f 4400 4401 4412
f 4412 4401 4413
f 4401 4402 4413
f 4413 4402 4414
f 4402 4403 4414
f 4414 4403 4415
f 4403 4404 4415
f 4415 4404 4416
f 4404 4405 4416
f 4416 4405 4417
f 4405 4406 4417
f 4417 4406 4418
f 4406 4407 4418
f 4418 4407 4419
f 4407 4408 4419
f 4419 4408 4420
f 4408 4409 4420
f 4420 4409 4421
f 4409 4398 4421
f 4421 4398 4410
f 4410 4411 4422
f 4422 4411 4423
f 4411 4412 4423
f 4423 4412 4424
f 4412 4413 4424
f 4424 4413 4425
f 4413 4414 4425
f 4425 4414 4426
f 4414 4415 4426
f 4426 4415 4427
f 4415 4416 4427
f 4427 4416 4428
f 4416 4417 4428
f 4428 4417 4429
f 4417 4418 4429
f 4429 4418 4430
f 4418 4419 4430
f 4430 4419 4431
f 4419 4420 4431
f 4431 4420 4432
f 4420 4421 4432
f 4432 4421 4433
f 4421 4410 4433
f 4433 4410 4422
f 4422 4423 4434
f 4434 4423 4435
f 4423 4424 4435
f 4435 4424 4436
f 4424 4425 4436
f 4436 4425 4437
f 4425 4426 4437
f 4437 4426 4438
f 4426 4427 4438
f 4438 4427 4439
f 4427 4428 4439
f 4439 4428 4440
f 4428 4429 4440
f 4440 4429 4441
f 4429 4430 4441
f 4441 4430 4442
f 4430 4431 4442
f 4442 4431 4443
f 4431 4432 4443
f 4443 4432 4444
f 4432 4433 4444
f 4444 4433 4445
f 4433 4422 4445
f 4445 4422 4434
f 4434 4435 4446
f 4446 4435 4447
f 4435 4436 4447
f 4447 4436 4448
f 4436 4437 4448
f 4448 4437 4449
f 4437 4438 4449
f 4449 4438 4450
f 4438 4439 4450
f 4450 4439 4451
f 4439 4440 4451
f 4451 4440 4452
f 4440 4441 4452
f 4452 4441 4453
f 4441 4442 4453
f 4453 4442 4454
f 4442 4443 4454
f 4454 4443 4455
f 4443 4444 4455
f 4455 4444 4456
f 4444 4445 4456
f 4456 4445 4457
f 4445 4434 4457
f 4457 4434 4446
f 4446 4447 4458
f 4458 4447 4459
f 4447 4448 4459
f 4459 4448 4460
f 4448 4449 4460
f 4460 4449 4461
f 4449 4450 4461
f 4461 4450 4462
f 4450 4451 4462
f 4462 4451 4463
f 4451 4452 4463
f 4463 4452 4464
f 4452 4453 4464
f 4464 4453 4465
f 4453 4454 4465
f 4465 4454 4466
f 4454 4455 4466
f 4466 4455 4467
f 4455 4456 4467
f 4467 4456 4468
f 4456 4457 4468
f 4468 4457 4469
f 4457 4446 4469
f 4469 4446 4458
f 4458 4459 4470
f 4470 4459 4471
f 4459 4460 4471
f 4471 4460 4472
f 4460 4461 4472
f 4472 4461 4473
f 4461 4462 4473
f 4473 4462 4474
f 4462 4463 4474
f 4474 4463 4475
f 4463 4464 4475
f 4475 4464 4476
f 4464 4465 4476
f 4476 4465 4477
f 4465 4466 4477
f 4477 4466 4478
f 4466 4467 4478
f 4478 4467 4479
f 4467 4468 4479
f 4479 4468 4480
f 4468 4469 4480
f 4480 4469 4481
f 4469 4458 4481
f 4481 4458 4470
f 4470 4471 4482
f 4482 4471 4483
f 4471 4472 4483
f 4483 4472 4484
f 4472 4473 4484
f 4484 4473 4485
f 4473 4474 4485
f 4485 4474 4486
f 4474 4475 4486
f 4486 4475 4487
f 4475 4476 4487
f 4487 4476 4488
f 4476 4477 4488
f 4488 4477 4489
f 4477 4478 4489
f 4489 4478 4490
f 4478 4479 4490
f 4490 4479 4491
f 4479 4480 4491
f 4491 4480 4492
f 4480 4481 4492
f 4492 4481 4493
f 4481 4470 4493
f 4493 4470 4482
f 4482 4483 4494
f 4494 4483 4495
f 4483 4484 4495
f 4495 4484 4496
f 4484 4485 4496
f 4496 4485 4497
f 4485 4486 4497
f 4497 4486 4498
f 4486 4487 4498
f 4498 4487 4499
f 4487 4488 4499
f 4499 4488 4500
f 4488 4489 4500
f 4500 4489 4501
f 4489 4490 4501
f 4501 4490 4502
f 4490 4491 4502
f 4502 4491 4503
f 4491 4492 4503
f 4503 4492 4504
f 4492 4493 4504
f 4504 4493 4505
f 4493 4482 4505
f 4505 4482 4494
f 4494 4495 4506
f 4506 4495 4507
f 4495 4496 4507
f 4507 4496 4508
f 4496 4497 4508
f 4508 4497 4509
f 4497 4498 4509
f 4509 4498 4510
f 4498 4499 4510
f 4510 4499 4511
f 4499 4500 4511
f 4511 4500 4512
f 4500 4501 4512
f 4512 4501 4513
f 4501 4502 4513
f 4513 4502 4514
f 4502 4503 4514
f 4514 4503 4515
f 4503 4504 4515
f 4515 4504 4516
f 4504 4505 4516
f 4516 4505 4517
f 4505 4494 4517
f 4517 4494 4506
f 4506 4507 4518
f 4518 4507 4519
f 4507 4508 4519
f 4519 4508 4520
f 4508 4509 4520
f 4520 4509 4521
f 4509 4510 4521
f 4521 4510 4522
f 4510 4511 4522
f 4522 4511 4523
f 4511 4512 4523
f 4523 4512 4524
f 4512 4513 4524
f 4524 4513 4525
f 4513 4514 4525
f 4525 4514 4526
f 4514 4515 4526
f 4526 4515 4527
f 4515 4516 4527
f 4527 4516 4528
[truncated: 1,157,300 more chars]
