# Supplementary material for: Heterogeneous somatostatin-expressing neuron population in mouse ventral tegmental area
Source: eLife. 2020 Aug 4;9:e59328. doi: 10.7554/eLife.59328 (PMC7440918; doi:10.7554/eLife.59328)
Supplement: Figure 5—source data 2. — This zip archive contains morphological images of all traced neurons grouped according their electrophysiological profiles. Each subtype’s folder contains a PDF file (with the list of neurons, their original location within the VTA, images of the traced morphology and individual Sholl curves) and two subfolders: ‘3D_gif’ – with *.gif files of the listed neurons; and ‘WaveFront_3D_obj’ – with corresponding *.obj files. *.gif files can be opened by any image viewer. *.obj files save information about the 3D model of the neurons and can be opened/reused with any 3D viewer or graphic software. [file elife-59328-fig5-data2.zip › Morphology_Source/Delayed/WaveFront_3D_obj/3.obj]

# OBJ File
mtllib 160818_model.mtl
g Path_(14)
v 723.1615 357.84457 20.800001
v 723.1724 357.51263 20.800001
v 723.17096 357.5571 20.633947
v 723.167 357.6786 20.512388
v 723.1615 357.84457 20.467894
v 723.15607 358.01053 20.512388
v 723.15204 358.13202 20.633947
v 723.1506 358.17648 20.800001
v 723.15204 358.13202 20.966053
v 723.15607 358.01053 21.087612
v 723.1615 357.84457 21.132107
v 723.167 357.6786 21.087612
v 723.17096 357.5571 20.966053
v 723.66095 357.53094 20.800001
v 723.65436 357.57495 20.633947
v 723.63635 357.69516 20.512388
v 723.61176 357.85938 20.467894
v 723.58716 358.0236 20.512388
v 723.56915 358.1438 20.633947
v 723.56256 358.1878 20.800001
v 723.56915 358.1438 20.966053
v 723.58716 358.0236 21.087612
v 723.61176 357.85938 21.132107
v 723.63635 357.69516 21.087612
v 723.65436 357.57495 20.966053
v 724.20496 357.68933 20.751558
v 724.17206 357.7491 20.593771
v 724.1055 357.87 20.491243
v 724.0232 358.01962 20.471445
v 723.94714 358.15787 20.539684
v 723.8977 358.24768 20.677675
v 723.8882 358.265 20.848442
v 723.9211 358.20523 21.00623
v 723.9876 358.08435 21.108757
v 724.0699 357.93472 21.128555
v 724.146 357.7965 21.060316
v 724.19543 357.70667 20.922325
v 724.5415 358.00775 20.704054
v 724.49335 358.08365 20.557816
v 724.4145 358.21252 20.47624
v 724.32605 358.3599 20.481188
v 724.2518 358.48624 20.57133
v 724.2115 358.5577 20.722515
v 724.216 358.55515 20.894232
v 724.26416 358.47925 21.04047
v 724.343 358.35037 21.122046
v 724.4314 358.20303 21.117098
v 724.50574 358.0767 21.026957
v 724.546 358.00522 20.87577
v 724.7864 358.1345 20.586336
v 724.67596 358.23355 20.509878
v 724.5996 358.3857 20.499983
v 724.5779 358.55017 20.559305
v 724.6165 358.68286 20.671947
v 724.7052 358.7483 20.807728
v 724.8201 358.72885 20.930264
v 724.93054 358.6298 21.006721
v 725.00684 358.47763 21.016615
v 725.02856 358.31317 20.957294
v 724.9899 358.18045 20.844652
v 724.9013 358.11505 20.708872
v 724.7564 358.18692 20.284729
v 724.6326 358.30563 20.280256
v 724.58203 358.46957 20.29844
v 724.61816 358.6348 20.33441
v 724.73145 358.75708 20.378525
v 724.8914 358.80365 20.418966
v 725.05524 358.762 20.444899
v 725.179 358.64328 20.449373
v 725.2296 358.47934 20.431189
v 725.1934 358.3141 20.39522
v 725.0802 358.1918 20.351103
v 724.9202 358.14526 20.310661
v 724.81366 358.29437 19.821135
v 724.70917 358.43073 19.821493
v 724.6825 358.59906 19.850895
v 724.7407 358.75424 19.901464
v 724.86835 358.85474 19.959646
v 725.03107 358.8736 20.009855
v 725.18536 358.80576 20.038635
v 725.28986 358.6694 20.038277
v 725.3166 358.5011 20.008873
v 725.25836 358.3459 19.958305
v 725.13074 358.2454 19.900122
v 724.96796 358.22656 19.849915
v 725.0409 358.34692 19.386509
v 724.9186 358.46432 19.373285
v 724.8608 358.6256 19.402895
v 724.88293 358.78757 19.467405
v 724.9791 358.90683 19.549532
v 725.12354 358.95142 19.627268
v 725.2775 358.9094 19.679785
v 725.39984 358.792 19.693008
v 725.45764 358.6307 19.663399
v 725.4355 358.46875 19.598886
v 725.3393 358.3495 19.51676
v 725.1949 358.3049 19.439024
v 725.31256 358.46344 18.991
v 725.1822 358.56625 18.951752
v 725.10504 358.7198 18.964512
v 725.10187 358.88293 19.025858
v 725.17346 359.01196 19.119352
v 725.30066 359.07227 19.219946
v 725.4494 359.04776 19.300682
v 725.5798 358.94495 19.33993
v 725.6569 358.79138 19.327171
v 725.6601 358.62827 19.265825
v 725.58844 358.49924 19.172329
v 725.46124 358.4389 19.071735
v 725.60986 358.57895 18.628021
v 725.48895 358.6667 18.542912
v 725.4007 358.81198 18.51724
v 725.3688 358.97592 18.557886
v 725.4017 359.11453 18.653957
v 725.4906 359.19073 18.779713
v 725.61176 359.18405 18.901455
v 725.73267 359.0963 18.986565
v 725.8209 358.95102 19.012236
v 725.8529 358.7871 18.97159
v 725.82 358.64847 18.875519
v 725.731 358.5723 18.749763
v 725.9527 358.75232 18.350634
v 725.8973 358.8846 18.254845
v 725.8644 359.05255 18.235645
v 725.8629 359.21115 18.298182
v 725.89325 359.3179 18.425694
v 725.9472 359.3442 18.584015
v 726.0103 359.28305 18.730726
v 726.06573 359.15076 18.826515
v 726.09863 358.98282 18.845713
v 726.1001 358.82422 18.783178
v 726.0698 358.71747 18.655666
v 726.01587 358.69113 18.497345
v 726.4033 358.71332 18.327497
v 726.38727 358.82584 18.198532
v 726.3814 358.98828 18.142538
v 726.38727 359.15707 18.174522
v 726.4033 359.28702 18.285915
v 726.4253 359.34332 18.446865
v 726.4472 359.31082 18.61425
v 726.46326 359.1983 18.743217
v 726.4691 359.03586 18.79921
v 726.46326 358.86707 18.767225
v 726.4472 358.73712 18.655832
v 726.4253 358.68085 18.494883
v 726.86316 358.71024 18.285162
v 726.85535 358.82272 18.155384
v 726.8525 358.98514 18.099094
v 726.85535 359.15396 18.131376
v 726.86316 359.28397 18.243578
v 726.87384 359.34033 18.405638
v 726.8845 359.30792 18.57413
v 726.89233 359.19547 18.703907
v 726.8952 359.03305 18.760197
v 726.89233 358.86423 18.727915
v 726.8845 358.7342 18.615713
v 726.87384 358.67786 18.453653
v 727.31964 358.709 18.268276
v 727.31647 358.82147 18.13829
v 727.3153 358.9839 18.081924
v 727.31647 359.1527 18.114283
v 727.31964 359.28275 18.226694
v 727.32404 359.3391 18.389038
v 727.32837 359.30673 18.557817
v 727.33154 359.19427 18.687803
v 727.33276 359.0319 18.74417
v 727.33154 358.86304 18.711813
v 727.32837 358.73303 18.5994
v 727.32404 358.67664 18.437056
v 727.77295 358.69144 18.303759
v 727.77136 358.78494 18.159529
v 727.77057 358.93802 18.081366
v 727.7708 359.1097 18.090212
v 727.77203 359.25397 18.183699
v 727.7739 359.33215 18.336777
v 727.77594 359.3233 18.508427
v 727.7775 359.22983 18.652657
v 727.7783 359.07672 18.73082
v 727.7781 358.90503 18.721973
v 727.77686 358.76077 18.628487
v 727.77496 358.6826 18.47541
v 728.2292 358.72192 18.232336
v 728.22626 358.84518 18.112528
v 728.22296 359.0118 18.07041
v 728.2202 359.1772 18.117264
v 728.2187 359.297 18.240538
v 728.2189 359.33914 18.407202
v 728.22064 359.2923 18.572596
v 728.2236 359.16904 18.692404
v 728.22687 359.0024 18.734522
v 728.2296 358.83704 18.687668
v 728.2311 358.71722 18.564394
v 728.23096 358.67508 18.397732
v 728.74255 358.7451 18.233551
v 728.7134 358.8637 18.1126
v 728.67395 359.02524 18.068935
v 728.63477 359.18637 18.114258
v 728.60645 359.30396 18.236422
v 728.5965 359.34647 18.402693
v 728.6076 359.30252 18.56852
v 728.6368 359.1839 18.68947
v 728.6762 359.02237 18.733135
v 728.7154 358.86124 18.687815
v 728.7437 358.74365 18.56565
v 728.75366 358.70114 18.39938
v 729.2193 358.96704 18.22844
v 729.1594 359.07568 18.109425
v 729.0789 359.22192 18.068382
v 728.9993 359.36658 18.116308
v 728.9421 359.4709 18.24036
v 728.9224 359.50693 18.407299
v 728.9457 359.46503 18.572393
v 729.00555 359.35638 18.691406
v 729.08606 359.21014 18.73245
v 729.16565 359.0655 18.684525
v 729.2229 358.96115 18.560472
v 729.24255 358.92514 18.393534
v 729.6086 359.2087 18.235111
v 729.5473 359.3132 18.113144
v 729.4634 359.4563 18.068094
v 729.3793 359.5997 18.11203
v 729.3176 359.70493 18.23318
v 729.2949 359.7438 18.399082
v 729.3172 359.70593 18.565285
v 729.3785 359.60147 18.687252
v 729.4624 359.45834 18.732302
v 729.5465 359.31497 18.688366
v 729.60815 359.20972 18.567217
v 729.63086 359.17084 18.401314
v 729.99097 359.41568 18.23421
v 729.9353 359.52365 18.112576
v 729.85925 359.67123 18.06798
v 729.7832 359.81888 18.112371
v 729.7275 359.927 18.233856
v 729.7071 359.96667 18.399883
v 729.7275 359.92722 18.565964
v 729.78314 359.81924 18.687597
v 729.8592 359.67166 18.732193
v 729.93524 359.52402 18.687801
v 729.99097 359.4159 18.566317
v 730.01135 359.37625 18.40029
v 730.35284 359.5965 18.234026
v 730.3151 359.71204 18.112448
v 730.2636 359.8699 18.067928
v 730.2121 360.02777 18.112396
v 730.1744 360.14334 18.233938
v 730.1606 360.18567 18.399984
v 730.17444 360.1434 18.566044
v 730.2121 360.02786 18.687622
v 730.2636 359.87 18.732141
v 730.3151 359.71213 18.687674
v 730.35284 359.59656 18.566132
v 730.36664 359.55423 18.400085
v 730.71234 359.66055 18.234009
v 730.7102 359.78207 18.112429
v 730.7073 359.9481 18.067907
v 730.7043 360.11414 18.112375
v 730.70215 360.2357 18.233915
v 730.70135 360.2802 18.39996
v 730.70215 360.23575 18.566021
v 730.70435 360.11423 18.6876
v 730.7073 359.9482 18.73212
v 730.7102 359.78217 18.687654
v 730.71234 359.6606 18.566114
v 730.71313 359.6161 18.400068
v 731.12506 359.59955 18.233912
v 731.137 359.72052 18.11237
v 731.1534 359.88577 18.0679
v 731.16974 360.05103 18.11242
v 731.1817 360.17197 18.233995
v 731.1861 360.21622 18.400055
v 731.1817 360.1719 18.566101
v 731.16974 360.05093 18.687643
v 731.1534 359.88568 18.732113
v 731.137 359.72043 18.687595
v 731.12506 359.5995 18.566017
v 731.12067 359.55524 18.399958
v 731.58856 359.57224 18.233955
v 731.5947 359.69363 18.112392
v 731.6031 359.85947 18.067896
v 731.6115 360.0253 18.112389
v 731.6176 360.1467 18.233946
v 731.6199 360.19116 18.399998
v 731.6177 360.14673 18.566051
v 731.6115 360.0253 18.687613
v 731.6031 359.85947 18.73211
v 731.5947 359.69363 18.687618
v 731.58856 359.57224 18.566061
v 731.5863 359.52777 18.40001
v 731.98816 359.56003 18.233953
v 732.0156 359.67844 18.112392
v 732.05316 359.84018 18.067896
v 732.0907 360.00192 18.112385
v 732.1182 360.12033 18.233942
v 732.1283 360.1637 18.399994
v 732.1182 360.12036 18.566048
v 732.0907 360.00195 18.68761
v 732.05316 359.84018 18.732107
v 732.0156 359.67844 18.687618
v 731.98816 359.56003 18.566061
v 731.9781 359.5167 18.40001
v 732.3794 359.3849 18.233946
v 732.4159 359.50082 18.112387
v 732.4657 359.65924 18.067894
v 732.51556 359.81763 18.11239
v 732.55206 359.9336 18.23395
v 732.5654 359.976 18.400003
v 732.55206 359.9336 18.566057
v 732.51556 359.81763 18.687614
v 732.4657 359.65924 18.732107
v 732.4159 359.50082 18.687613
v 732.3794 359.3849 18.566051
v 732.366 359.34244 18.399998
v 732.8373 359.29242 18.233948
v 732.86694 359.4103 18.112389
v 732.90753 359.57132 18.067894
v 732.9481 359.73236 18.112389
v 732.9778 359.85022 18.233948
v 732.98865 359.89337 18.400002
v 732.9778 359.85022 18.566053
v 732.9481 359.73236 18.687613
v 732.90753 359.57132 18.732107
v 732.86694 359.4103 18.687613
v 732.8373 359.29242 18.566053
v 732.8264 359.2493 18.4
v 733.31714 359.1786 18.195553
v 733.32825 359.3154 18.092085
v 733.342 359.48547 18.071123
v 733.3548 359.64322 18.138283
v 733.36316 359.74634 18.27557
v 733.3648 359.76724 18.4462
v 733.3594 359.7003 18.604448
v 733.3483 359.56345 18.707916
v 733.33453 359.3934 18.728878
v 733.3218 359.23566 18.661716
v 733.3134 359.13254 18.52443
v 733.3117 359.11163 18.353802
v 733.75525 359.24988 18.159246
v 733.68243 359.38467 18.086124
v 733.637 359.55048 18.093573
v 733.6311 359.70282 18.179592
v 733.6664 359.8009 18.321136
v 733.7333 359.81845 18.480278
v 733.81396 359.75073 18.614374
v 733.8868 359.6159 18.687496
v 733.93225 359.45013 18.680048
v 733.9381 359.29776 18.594028
v 733.9029 359.19968 18.452484
v 733.83594 359.18216 18.293344
v 733.96484 359.39316 17.869646
v 733.86774 359.5277 17.827543
v 733.822 359.69205 17.852743
v 733.8399 359.84213 17.938496
v 733.9166 359.9377 18.061823
v 734.0317 359.95322 18.18968
v 734.1541 359.8845 18.287807
v 734.2512 359.7499 18.32991
v 734.29694 359.5856 18.30471
v 734.27905 359.43552 18.218958
v 734.20233 359.33994 18.09563
v 734.08734 359.3244 17.967773
v 734.3465 359.52423 17.612513
v 734.2798 359.6705 17.572788
v 734.2469 359.8382 17.606855
v 734.25665 359.98242 17.705585
v 734.3065 360.06448 17.842522
v 734.383 360.0624 17.980974
v 734.4657 359.97678 18.083843
v 734.5324 359.8305 18.123568
v 734.5653 359.66278 18.0895
v 734.5555 359.5186 17.990772
v 734.5057 359.43652 17.853836
v 734.4292 359.43857 17.715384
v 734.85657 359.65665 17.424433
v 734.7778 359.80252 17.382864
v 734.71387 359.9565 17.426191
v 734.68195 360.07736 17.542805
v 734.6906 360.13266 17.701458
v 734.7375 360.10764 17.85964
v 734.81006 360.00897 17.974966
v 734.88885 359.8631 18.016533
v 734.95276 359.7091 17.973206
v 734.9847 359.58826 17.856592
v 734.976 359.53296 17.697939
v 734.92914 359.55798 17.539757
v 735.2729 359.95203 17.37021
v 735.1733 360.07996 17.314638
v 735.0753 360.21774 17.347086
v 735.0054 360.32846 17.45886
v 734.9821 360.38242 17.620008
v 735.0118 360.36517 17.787354
v 735.0864 360.28134 17.916054
v 735.18604 360.1534 17.971626
v 735.28394 360.01562 17.939178
v 735.3539 359.90494 17.827406
v 735.3772 359.85095 17.666258
v 735.34753 359.8682 17.498913
v 735.6206 360.26163 17.30699
v 735.51483 360.3959 17.288723
v 735.4201 360.5214 17.358242
v 735.3618 360.60443 17.496922
v 735.3556 360.62277 17.667603
v 735.403 360.57153 17.82455
v 735.4915 360.46442 17.925713
v 735.5972 360.33014 17.943981
v 735.69196 360.20465 17.874462
v 735.75024 360.1216 17.73578
v 735.75653 360.10324 17.5651
v 735.70905 360.15448 17.408152
v 735.9559 360.59644 17.289963
v 735.8316 360.71503 17.28233
v 735.7221 360.82123 17.361586
v 735.6567 360.88663 17.506498
v 735.6529 360.89368 17.678234
v 735.7117 360.8405 17.83078
v 735.8174 360.74133 17.923258
v 735.9416 360.62277 17.930893
v 736.0511 360.51654 17.851635
v 736.1165 360.45114 17.706724
v 736.12036 360.4441 17.534988
v 736.0615 360.49728 17.382442
v 736.1984 360.99188 17.272457
v 736.0716 361.10413 17.30182
v 735.973 361.19196 17.41194
v 735.9292 361.23187 17.573307
v 735.95184 361.21313 17.742683
v 736.0349 361.1408 17.874683
v 736.15607 361.03424 17.93394
v 736.28296 360.922 17.904577
v 736.3815 360.83414 17.794458
v 736.4253 360.79425 17.633091
v 736.40265 360.813 17.463715
v 736.31964 360.8853 17.331713
v 736.4878 361.33813 17.269564
v 736.36633 361.45276 17.31019
v 736.27606 361.5383 17.428894
v 736.24115 361.57178 17.59387
v 736.27106 361.54422 17.76091
v 736.35767 361.46304 17.885258
v 736.4778 361.35 17.933594
v 736.5993 361.23535 17.892967
v 736.6896 361.14984 17.774263
v 736.7244 361.11636 17.609287
v 736.6946 361.1439 17.442247
v 736.608 361.22507 17.3179
v 736.7956 361.6675 17.268688
v 736.68115 361.78802 17.312601
v 736.5972 361.87656 17.433735
v 736.56635 361.9094 17.59963
v 736.5968 361.87775 17.765839
v 736.68036 361.79004 17.887821
v 736.7947 361.66983 17.932898
v 736.9091 361.54932 17.888985
v 736.99304 361.4608 17.76785
v 737.0239 361.42795 17.601955
v 736.9935 361.45963 17.435747
v 736.91 361.5473 17.313765
v 737.1707 361.90826 17.27484
v 737.0782 362.05273 17.285357
v 737.00085 362.17346 17.380257
v 736.9596 362.2381 17.534111
v 736.96533 362.22934 17.705696
v 737.0166 362.1495 17.849035
v 737.0997 362.02 17.92572
v 737.19226 361.87552 17.915203
v 737.26953 361.7548 17.820305
v 737.31085 361.69016 17.666449
v 737.30505 361.6989 17.494864
v 737.2538 361.77875 17.351524
v 737.45465 362.02295 17.280281
v 737.37933 362.1773 17.296263
v 737.3486 362.32428 17.388903
v 737.3706 362.42444 17.533377
v 737.43964 362.451 17.690973
v 737.53705 362.3968 17.819466
v 737.6368 362.2764 17.884422
v 737.7121 362.12204 17.86844
v 737.74286 361.97507 17.7758
v 737.72076 361.8749 17.631327
v 737.6518 361.84836 17.47373
v 737.5544 361.90256 17.345238
v 737.65826 362.10477 17.046238
v 737.56055 362.24615 17.061022
v 737.5241 362.40186 17.134787
v 737.55884 362.5301 17.247768
v 737.65533 362.59653 17.369694
v 737.7878 362.58334 17.467894
v 737.9207 362.4941 17.516054
v 738.01843 362.3527 17.501272
v 738.0549 362.19702 17.427507
v 738.02014 362.06876 17.314526
v 737.92365 362.00232 17.192598
v 737.7912 362.0155 17.0944
v 737.99646 362.40717 16.703074
v 737.89667 362.54483 16.733616
v 737.84656 362.67636 16.836256
v 737.8596 362.7665 16.983492
v 737.9324 362.7911 17.135872
v 738.0452 362.74356 17.252567
v 738.1681 362.63663 17.302307
v 738.2679 362.49896 17.271765
v 738.318 362.36743 17.169125
v 738.30493 362.2773 17.021889
v 738.2322 362.25272 16.869507
v 738.1193 362.30023 16.752813
v 738.41534 362.71732 16.561403
v 738.3022 362.84668 16.565533
v 738.2167 362.9674 16.65404
v 738.1818 363.04718 16.803211
v 738.20685 363.06458 16.973074
v 738.28516 363.01498 17.118116
v 738.3957 362.91165 17.199472
v 738.50885 362.7823 17.195345
v 738.5943 362.66153 17.106836
v 738.6292 362.5818 16.957666
v 738.6041 362.56436 16.787802
v 738.5259 362.61398 16.64276
v 738.7894 363.00528 16.520594
v 738.6901 363.1451 16.509583
v 738.6058 363.2746 16.585995
v 738.55884 363.35898 16.729357
v 738.56195 363.3757 16.901253
v 738.6143 363.32025 17.055624
v 738.70184 363.2075 17.151108
v 738.80115 363.06763 17.162119
v 738.88556 362.93817 17.085707
v 738.9325 362.8538 16.942347
v 738.9293 362.83707 16.770449
v 738.87695 362.89252 16.616077
v 739.1534 363.28552 16.486025
v 739.061 363.42886 16.507685
v 738.98895 363.5453 16.611712
v 738.95667 363.60364 16.770231
v 738.9727 363.58826 16.94077
v 739.03284 363.50327 17.07763
v 739.12085 363.37143 17.14414
v 739.2133 363.2281 17.122478
v 739.28534 363.11166 17.018452
v 739.3176 363.05334 16.859932
v 739.3016 363.06873 16.689394
v 739.24146 363.15372 16.552534
v 739.499 363.58667 16.474874
v 739.42566 363.73688 16.515053
v 739.372 363.8494 16.633417
v 739.3525 363.89413 16.798248
v 739.3722 363.85907 16.965382
v 739.426 363.7536 17.090033
v 739.4994 363.60602 17.138803
v 739.57275 363.4558 17.098623
v 739.6264 363.3433 16.980259
v 739.646 363.29855 16.815428
v 739.6262 363.33362 16.648294
v 739.57245 363.4391 16.523643
v 739.9324 363.70932 16.471165
v 739.9013 363.87378 16.510353
v 739.87854 363.99707 16.627981
v 739.8702 364.04614 16.792532
v 739.87854 364.0078 16.959913
v 739.90125 363.89243 17.085276
v 739.9324 363.73083 17.13503
v 739.96344 363.56635 17.095842
v 739.9862 363.44305 16.978214
v 739.9945 363.394 16.813663
v 739.9862 363.4323 16.646282
v 739.96344 363.54773 16.520918
v 740.38605 363.6943 16.476765
v 740.37067 363.86533 16.485247
v 740.358 364.00925 16.57844
v 740.3514 364.0875 16.73137
v 740.3526 364.07913 16.903063
v 740.3614 363.9864 17.047512
v 740.3753 363.8341 17.12601
v 740.3907 363.6631 17.117529
v 740.4034 363.51917 17.024336
v 740.41 363.4409 16.871405
v 740.40875 363.44928 16.699713
v 740.39996 363.54202 16.555264
v 740.66254 363.7599 16.56605
v 740.679 363.93008 16.567337
v 740.73584 364.06564 16.639963
v 740.8179 364.13022 16.76447
v 740.903 364.10657 16.907492
v 740.9685 364.00095 17.03071
v 740.9968 363.84174 17.101107
v 740.98035 363.67154 17.099817
v 740.92346 363.53598 17.027191
v 740.8415 363.4714 16.902685
v 740.75635 363.4951 16.759663
v 740.6908 363.60068 16.636444
v 740.8172 363.6981 16.28181
v 740.824 363.86792 16.33306
v 740.89105 364.00354 16.424007
v 741.0004 364.0686 16.530285
v 741.12274 364.0457 16.623415
v 741.2253 363.94092 16.678444
v 741.2806 363.7824 16.680626
v 741.2738 363.61258 16.629377
v 741.2067 363.47696 16.538431
v 741.09735 363.4119 16.432154
v 740.97504 363.4348 16.339024
v 740.8725 363.53955 16.283995
v 741.3011 363.85287 15.93693
v 741.26215 364.01074 16.00378
v 741.2668 364.13043 16.131132
v 741.31384 364.1799 16.284863
v 741.3907 364.14587 16.423779
v 741.4767 364.03745 16.510658
v 741.5489 363.88373 16.52222
v 741.5878 363.72586 16.45537
v 741.5832 363.60614 16.328018
v 741.53613 363.5567 16.17429
v 741.4593 363.59073 16.035374
v 741.3733 363.69916 15.948494
v 741.7797 364.00278 15.762764
v 741.7091 364.1558 15.800907
v 741.6689 364.27957 15.917416
v 741.6698 364.34094 16.081072
v 741.7116 364.3235 16.248026
v 741.7832 364.23187 16.373539
v 741.8653 364.09064 16.423983
v 741.9359 363.93762 16.38584
v 741.97614 363.8138 16.269331
v 741.9752 363.75244 16.105675
v 741.93335 363.7699 15.938722
v 741.8618 363.8615 15.813208
v 742.1677 364.309 15.716289
v 742.1094 364.45377 15.788734
v 742.07886 364.54843 15.929414
v 742.08435 364.5677 16.100632
v 742.1243 364.50632 16.25651
v 742.1881 364.38083 16.355282
v 742.25867 364.2248 16.370481
v 742.317 364.08005 16.298035
v 742.34753 363.98535 16.157356
v 742.34204 363.96613 15.986138
v 742.30206 364.02747 15.83026
v 742.2382 364.15298 15.731488
v 742.6082 364.4659 15.693658
v 742.5626 364.61356 15.768915
v 742.5377 364.7065 15.911086
v 742.5402 364.71988 16.082077
v 742.56934 364.6501 16.23607
v 742.6174 364.5158 16.331804
v 742.6714 364.35306 16.343626
v 742.717 364.2054 16.26837
v 742.7419 364.11246 16.126198
v 742.7394 364.0991 15.955207
v 742.71027 364.16888 15.801214
v 742.66223 364.30316 15.705481
v 743.0439 364.5889 15.679898
v 742.9788 364.73294 15.747449
v 742.9377 364.8275 15.884928
v 742.9316 364.84726 16.055496
v 742.96204 364.7869 16.213451
v 743.021 364.6626 16.31647
v 743.09265 364.50766 16.336945
v 743.1577 364.36362 16.269394
v 743.19885 364.26904 16.131916
v 743.20496 364.2493 15.961347
v 743.17444 364.30966 15.803392
v 743.1155 364.43396 15.700375
v 743.4618 364.76102 15.672575
v 743.3823 364.90997 15.704925
v 743.3217 365.02502 15.817366
v 743.2961 365.0753 15.979768
v 743.31244 365.04733 16.148617
v 743.3663 364.94864 16.278671
v 743.44324 364.80563 16.33508
v 743.5227 364.65668 16.30273
v 743.5834 364.54163 16.19029
v 743.60895 364.49136 16.027887
v 743.59265 364.51932 15.859037
v 743.5388 364.618 15.728985
v 743.8724 364.9465 15.670749
v 743.8004 365.0997 15.700998
v 743.7448 365.21887 15.811804
v 743.7204 365.27203 15.9734745
v 743.7337 365.24503 16.142693
v 743.78125 365.14502 16.274115
v 743.8502 364.9988 16.332527
v 743.9221 364.8456 16.302279
v 743.9778 364.72647 16.191473
v 744.0022 364.67328 16.029802
v 743.9889 364.70032 15.860584
v 743.94135 364.80032 15.729161
v 744.1141 365.12115 15.689412
v 744.0749 365.282 15.750767
v 744.0874 365.412 15.868096
v 744.14825 365.47626 16.00996
v 744.24115 365.45758 16.13835
v 744.3412 365.361 16.218859
v 744.4215 365.21237 16.22992
v 744.4607 365.0515 16.168564
v 744.4482 364.92154 16.051235
v 744.3873 364.85727 15.909371
v 744.2945 364.87592 15.780982
v 744.19446 364.9725 15.700472
v 744.26965 365.1908 15.376126
v 744.2695 365.36017 15.393086
v 744.3313 365.49677 15.464732
v 744.43866 365.56396 15.571867
v 744.56274 365.54376 15.685783
v 744.67035 365.4416 15.775958
v 744.73254 365.2848 15.818228
v 744.7328 365.11542 15.801268
v 744.6709 364.97882 15.729622
v 744.56354 364.91162 15.622487
v 744.43945 364.93182 15.508571
v 744.3319 365.034 15.418396
v 744.74493 365.2203 15.079726
v 744.7573 365.39136 15.093769
v 744.8016 365.5315 15.184405
v 744.8658 365.6032 15.32735
v 744.93286 365.58725 15.4843
v 744.9848 365.4879 15.613202
v 745.0076 365.33182 15.679517
v 744.9953 365.16077 15.665474
v 744.95105 365.02063 15.574838
v 744.8868 364.9489 15.431893
v 744.8197 364.96487 15.274943
v 744.76776 365.0642 15.146041
v 745.2579 365.1188 14.972934
v 745.25726 365.2907 14.974582
v 745.2706 365.43936 15.058781
v 745.2943 365.52493 15.202969
v 745.322 365.5245 15.368512
v 745.3463 365.43814 15.511052
v 745.3607 365.28906 15.592397
v 745.36127 365.11716 15.590749
v 745.34796 364.9685 15.50655
v 745.3242 364.8829 15.362361
v 745.2965 364.88336 15.196818
v 745.2722 364.9697 15.054278
v 745.7515 365.2105 14.91217
v 745.6972 365.37326 14.923369
v 745.6575 365.5109 15.018081
v 745.6429 365.58652 15.170926
v 745.65735 365.5799 15.34095
v 745.6971 365.4928 15.482596
v 745.75134 365.34854 15.55791
v 745.8056 365.1858 15.546711
v 745.84534 365.04816 15.452001
v 745.8599 364.9725 15.299155
v 745.84546 364.97913 15.12913
v 745.8058 365.06625 14.987484
v 746.1313 365.50586 14.883225
v 746.0636 365.6535 14.939762
v 746.01904 365.75693 15.0700445
v 746.00964 365.7884 15.239163
v 746.0379 365.73947 15.401805
v 746.0962 365.6233 15.514388
v 746.16895 365.47095 15.546746
v 746.23663 365.32327 15.490211
v 746.2811 365.21985 15.359928
v 746.2905 365.1884 15.190808
v 746.2623 365.2373 15.028168
v 746.20404 365.35352 14.915585
v 746.552 365.68338 14.8755045
v 746.48846 365.8328 14.932178
v 746.4456 365.9366 15.062489
v 746.4349 365.96704 15.231521
v 746.4591 365.91592 15.393982
v 746.51184 365.7969 15.506341
v 746.5789 365.64197 15.538492
v 746.6424 365.49252 15.481818
v 746.6853 365.3887 15.351508
v 746.69604 365.35828 15.182475
v 746.6718 365.40942 15.020014
v 746.6191 365.5284 14.907655
v 746.9524 365.9003 14.876864
v 746.89355 366.04367 14.951458
v 746.85724 366.13364 15.09352
v 746.8532 366.1461 15.264984
v 746.8825 366.0777 15.419908
v 746.93726 365.94678 15.516778
v 747.00287 365.78842 15.52964
v 747.0617 365.64505 15.455047
v 747.098 365.55505 15.312984
v 747.1021 365.5426 15.1415205
v 747.0728 365.611 14.986597
v 747.018 365.7419 14.889727
v 747.51306 366.09628 14.873578
v 747.4383 366.2377 14.921819
v 747.35266 366.31732 15.037079
v 747.2791 366.31378 15.188475
v 747.2373 366.22806 15.33544
v 747.2385 366.0831 15.438595
v 747.28235 365.91776 15.470299
v 747.3571 365.7763 15.422058
v 747.4428 365.69672 15.306798
v 747.51636 365.70023 15.155402
v 747.55817 365.78598 15.008437
v 747.55695 365.93094 14.905283
v 747.6851 366.067 15.543001
v 747.9725 366.12698 15.884682
usemtl mat_30
s 1
f 1 1 2
f 2 1 3
f 1 1 3
f 3 1 4
f 1 1 4
f 4 1 5
f 1 1 5
f 5 1 6
f 1 1 6
f 6 1 7
f 1 1 7
f 7 1 8
f 1 1 8
f 8 1 9
f 1 1 9
f 9 1 10
f 1 1 10
f 10 1 11
f 1 1 11
f 11 1 12
f 1 1 12
f 12 1 13
f 1 1 13
f 13 1 2
f 2 3 14
f 14 3 15
f 3 4 15
f 15 4 16
f 4 5 16
f 16 5 17
f 5 6 17
f 17 6 18
f 6 7 18
f 18 7 19
f 7 8 19
f 19 8 20
f 8 9 20
f 20 9 21
f 9 10 21
f 21 10 22
f 10 11 22
f 22 11 23
f 11 12 23
f 23 12 24
f 12 13 24
f 24 13 25
f 13 2 25
f 25 2 14
f 14 15 26
f 26 15 27
f 15 16 27
f 27 16 28
f 16 17 28
f 28 17 29
f 17 18 29
f 29 18 30
f 18 19 30
f 30 19 31
f 19 20 31
f 31 20 32
f 20 21 32
f 32 21 33
f 21 22 33
f 33 22 34
f 22 23 34
f 34 23 35
f 23 24 35
f 35 24 36
f 24 25 36
f 36 25 37
f 25 14 37
f 37 14 26
f 26 27 38
f 38 27 39
f 27 28 39
f 39 28 40
f 28 29 40
f 40 29 41
f 29 30 41
f 41 30 42
f 30 31 42
f 42 31 43
f 31 32 43
f 43 32 44
f 32 33 44
f 44 33 45
f 33 34 45
f 45 34 46
f 34 35 46
f 46 35 47
f 35 36 47
f 47 36 48
f 36 37 48
f 48 37 49
f 37 26 49
f 49 26 38
f 38 39 50
f 50 39 51
f 39 40 51
f 51 40 52
f 40 41 52
f 52 41 53
f 41 42 53
f 53 42 54
f 42 43 54
f 54 43 55
f 43 44 55
f 55 44 56
f 44 45 56
f 56 45 57
f 45 46 57
f 57 46 58
f 46 47 58
f 58 47 59
f 47 48 59
f 59 48 60
f 48 49 60
f 60 49 61
f 49 38 61
f 61 38 50
f 50 51 62
f 62 51 63
f 51 52 63
f 63 52 64
f 52 53 64
f 64 53 65
f 53 54 65
f 65 54 66
f 54 55 66
f 66 55 67
f 55 56 67
f 67 56 68
f 56 57 68
f 68 57 69
f 57 58 69
f 69 58 70
f 58 59 70
f 70 59 71
f 59 60 71
f 71 60 72
f 60 61 72
f 72 61 73
f 61 50 73
f 73 50 62
f 62 63 74
f 74 63 75
f 63 64 75
f 75 64 76
f 64 65 76
f 76 65 77
f 65 66 77
f 77 66 78
f 66 67 78
f 78 67 79
f 67 68 79
f 79 68 80
f 68 69 80
f 80 69 81
f 69 70 81
f 81 70 82
f 70 71 82
f 82 71 83
f 71 72 83
f 83 72 84
f 72 73 84
f 84 73 85
f 73 62 85
f 85 62 74
f 74 75 86
f 86 75 87
f 75 76 87
f 87 76 88
f 76 77 88
f 88 77 89
f 77 78 89
f 89 78 90
f 78 79 90
f 90 79 91
f 79 80 91
f 91 80 92
f 80 81 92
f 92 81 93
f 81 82 93
f 93 82 94
f 82 83 94
f 94 83 95
f 83 84 95
f 95 84 96
f 84 85 96
f 96 85 97
f 85 74 97
f 97 74 86
f 86 87 98
f 98 87 99
f 87 88 99
f 99 88 100
f 88 89 100
f 100 89 101
f 89 90 101
f 101 90 102
f 90 91 102
f 102 91 103
f 91 92 103
f 103 92 104
f 92 93 104
f 104 93 105
f 93 94 105
f 105 94 106
f 94 95 106
f 106 95 107
f 95 96 107
f 107 96 108
f 96 97 108
f 108 97 109
f 97 86 109
f 109 86 98
f 98 99 110
f 110 99 111
f 99 100 111
f 111 100 112
f 100 101 112
f 112 101 113
f 101 102 113
f 113 102 114
f 102 103 114
f 114 103 115
f 103 104 115
f 115 104 116
f 104 105 116
f 116 105 117
f 105 106 117
f 117 106 118
f 106 107 118
f 118 107 119
f 107 108 119
f 119 108 120
f 108 109 120
f 120 109 121
f 109 98 121
f 121 98 110
f 110 111 122
f 122 111 123
f 111 112 123
f 123 112 124
f 112 113 124
f 124 113 125
f 113 114 125
f 125 114 126
f 114 115 126
f 126 115 127
f 115 116 127
f 127 116 128
f 116 117 128
f 128 117 129
f 117 118 129
f 129 118 130
f 118 119 130
f 130 119 131
f 119 120 131
f 131 120 132
f 120 121 132
f 132 121 133
f 121 110 133
f 133 110 122
f 122 123 134
f 134 123 135
f 123 124 135
f 135 124 136
f 124 125 136
f 136 125 137
f 125 126 137
f 137 126 138
f 126 127 138
f 138 127 139
f 127 128 139
f 139 128 140
f 128 129 140
f 140 129 141
f 129 130 141
f 141 130 142
f 130 131 142
f 142 131 143
f 131 132 143
f 143 132 144
f 132 133 144
f 144 133 145
f 133 122 145
f 145 122 134
f 134 135 146
f 146 135 147
f 135 136 147
f 147 136 148
f 136 137 148
f 148 137 149
f 137 138 149
f 149 138 150
f 138 139 150
f 150 139 151
f 139 140 151
f 151 140 152
f 140 141 152
f 152 141 153
f 141 142 153
f 153 142 154
f 142 143 154
f 154 143 155
f 143 144 155
f 155 144 156
f 144 145 156
f 156 145 157
f 145 134 157
f 157 134 146
f 146 147 158
f 158 147 159
f 147 148 159
f 159 148 160
f 148 149 160
f 160 149 161
f 149 150 161
f 161 150 162
f 150 151 162
f 162 151 163
f 151 152 163
f 163 152 164
f 152 153 164
f 164 153 165
f 153 154 165
f 165 154 166
f 154 155 166
f 166 155 167
f 155 156 167
f 167 156 168
f 156 157 168
f 168 157 169
f 157 146 169
f 169 146 158
f 158 159 170
f 170 159 171
f 159 160 171
f 171 160 172
f 160 161 172
f 172 161 173
f 161 162 173
f 173 162 174
f 162 163 174
f 174 163 175
f 163 164 175
f 175 164 176
f 164 165 176
f 176 165 177
f 165 166 177
f 177 166 178
f 166 167 178
f 178 167 179
f 167 168 179
f 179 168 180
f 168 169 180
f 180 169 181
f 169 158 181
f 181 158 170
f 170 171 182
f 182 171 183
f 171 172 183
f 183 172 184
f 172 173 184
f 184 173 185
f 173 174 185
f 185 174 186
f 174 175 186
f 186 175 187
f 175 176 187
f 187 176 188
f 176 177 188
f 188 177 189
f 177 178 189
f 189 178 190
f 178 179 190
f 190 179 191
f 179 180 191
f 191 180 192
f 180 181 192
f 192 181 193
f 181 170 193
f 193 170 182
f 182 183 194
f 194 183 195
f 183 184 195
f 195 184 196
f 184 185 196
f 196 185 197
f 185 186 197
f 197 186 198
f 186 187 198
f 198 187 199
f 187 188 199
f 199 188 200
f 188 189 200
f 200 189 201
f 189 190 201
f 201 190 202
f 190 191 202
f 202 191 203
f 191 192 203
f 203 192 204
f 192 193 204
f 204 193 205
f 193 182 205
f 205 182 194
f 194 195 206
f 206 195 207
f 195 196 207
f 207 196 208
f 196 197 208
f 208 197 209
f 197 198 209
f 209 198 210
f 198 199 210
f 210 199 211
f 199 200 211
f 211 200 212
f 200 201 212
f 212 201 213
f 201 202 213
f 213 202 214
f 202 203 214
f 214 203 215
f 203 204 215
f 215 204 216
f 204 205 216
f 216 205 217
f 205 194 217
f 217 194 206
f 206 207 218
f 218 207 219
f 207 208 219
f 219 208 220
f 208 209 220
f 220 209 221
f 209 210 221
f 221 210 222
f 210 211 222
f 222 211 223
f 211 212 223
f 223 212 224
f 212 213 224
f 224 213 225
f 213 214 225
f 225 214 226
f 214 215 226
f 226 215 227
f 215 216 227
f 227 216 228
f 216 217 228
f 228 217 229
f 217 206 229
f 229 206 218
f 218 219 230
f 230 219 231
f 219 220 231
f 231 220 232
f 220 221 232
f 232 221 233
f 221 222 233
f 233 222 234
f 222 223 234
f 234 223 235
f 223 224 235
f 235 224 236
f 224 225 236
f 236 225 237
f 225 226 237
f 237 226 238
f 226 227 238
f 238 227 239
f 227 228 239
f 239 228 240
f 228 229 240
f 240 229 241
f 229 218 241
f 241 218 230
f 230 231 242
f 242 231 243
f 231 232 243
f 243 232 244
f 232 233 244
f 244 233 245
f 233 234 245
f 245 234 246
f 234 235 246
f 246 235 247
f 235 236 247
f 247 236 248
f 236 237 248
f 248 237 249
f 237 238 249
f 249 238 250
f 238 239 250
f 250 239 251
f 239 240 251
f 251 240 252
f 240 241 252
f 252 241 253
f 241 230 253
f 253 230 242
f 242 243 254
f 254 243 255
f 243 244 255
f 255 244 256
f 244 245 256
f 256 245 257
f 245 246 257
f 257 246 258
f 246 247 258
f 258 247 259
f 247 248 259
f 259 248 260
f 248 249 260
f 260 249 261
f 249 250 261
f 261 250 262
f 250 251 262
f 262 251 263
f 251 252 263
f 263 252 264
f 252 253 264
f 264 253 265
f 253 242 265
f 265 242 254
f 254 255 266
f 266 255 267
f 255 256 267
f 267 256 268
f 256 257 268
f 268 257 269
f 257 258 269
f 269 258 270
f 258 259 270
f 270 259 271
f 259 260 271
f 271 260 272
f 260 261 272
f 272 261 273
f 261 262 273
f 273 262 274
f 262 263 274
f 274 263 275
f 263 264 275
f 275 264 276
f 264 265 276
f 276 265 277
f 265 254 277
f 277 254 266
f 266 267 278
f 278 267 279
f 267 268 279
f 279 268 280
f 268 269 280
f 280 269 281
f 269 270 281
f 281 270 282
f 270 271 282
f 282 271 283
f 271 272 283
f 283 272 284
f 272 273 284
f 284 273 285
f 273 274 285
f 285 274 286
f 274 275 286
f 286 275 287
f 275 276 287
f 287 276 288
f 276 277 288
f 288 277 289
f 277 266 289
f 289 266 278
f 278 279 290
f 290 279 291
f 279 280 291
f 291 280 292
f 280 281 292
f 292 281 293
f 281 282 293
f 293 282 294
f 282 283 294
f 294 283 295
f 283 284 295
f 295 284 296
f 284 285 296
f 296 285 297
f 285 286 297
f 297 286 298
f 286 287 298
f 298 287 299
f 287 288 299
f 299 288 300
f 288 289 300
f 300 289 301
f 289 278 301
f 301 278 290
f 290 291 302
f 302 291 303
f 291 292 303
f 303 292 304
f 292 293 304
f 304 293 305
f 293 294 305
f 305 294 306
f 294 295 306
f 306 295 307
f 295 296 307
f 307 296 308
f 296 297 308
f 308 297 309
f 297 298 309
f 309 298 310
f 298 299 310
f 310 299 311
f 299 300 311
f 311 300 312
f 300 301 312
f 312 301 313
f 301 290 313
f 313 290 302
f 302 303 314
f 314 303 315
f 303 304 315
f 315 304 316
f 304 305 316
f 316 305 317
f 305 306 317
f 317 306 318
f 306 307 318
f 318 307 319
f 307 308 319
f 319 308 320
f 308 309 320
f 320 309 321
f 309 310 321
f 321 310 322
f 310 311 322
f 322 311 323
f 311 312 323
f 323 312 324
f 312 313 324
f 324 313 325
f 313 302 325
f 325 302 314
f 314 315 326
f 326 315 327
f 315 316 327
f 327 316 328
f 316 317 328
f 328 317 329
f 317 318 329
f 329 318 330
f 318 319 330
f 330 319 331
f 319 320 331
f 331 320 332
f 320 321 332
f 332 321 333
f 321 322 333
f 333 322 334
f 322 323 334
f 334 323 335
f 323 324 335
f 335 324 336
f 324 325 336
f 336 325 337
f 325 314 337
f 337 314 326
f 326 327 338
f 338 327 339
f 327 328 339
f 339 328 340
f 328 329 340
f 340 329 341
f 329 330 341
f 341 330 342
f 330 331 342
f 342 331 343
f 331 332 343
f 343 332 344
f 332 333 344
f 344 333 345
f 333 334 345
f 345 334 346
f 334 335 346
f 346 335 347
f 335 336 347
f 347 336 348
f 336 337 348
f 348 337 349
f 337 326 349
f 349 326 338
f 338 339 350
f 350 339 351
f 339 340 351
f 351 340 352
f 340 341 352
f 352 341 353
f 341 342 353
f 353 342 354
f 342 343 354
f 354 343 355
f 343 344 355
f 355 344 356
f 344 345 356
f 356 345 357
f 345 346 357
f 357 346 358
f 346 347 358
f 358 347 359
f 347 348 359
f 359 348 360
f 348 349 360
f 360 349 361
f 349 338 361
f 361 338 350
f 350 351 362
f 362 351 363
f 351 352 363
f 363 352 364
f 352 353 364
f 364 353 365
f 353 354 365
f 365 354 366
f 354 355 366
f 366 355 367
f 355 356 367
f 367 356 368
f 356 357 368
f 368 357 369
f 357 358 369
f 369 358 370
f 358 359 370
f 370 359 371
f 359 360 371
f 371 360 372
f 360 361 372
f 372 361 373
f 361 350 373
f 373 350 362
f 362 363 374
f 374 363 375
f 363 364 375
f 375 364 376
f 364 365 376
f 376 365 377
f 365 366 377
f 377 366 378
f 366 367 378
f 378 367 379
f 367 368 379
f 379 368 380
f 368 369 380
f 380 369 381
f 369 370 381
f 381 370 382
f 370 371 382
f 382 371 383
f 371 372 383
f 383 372 384
f 372 373 384
f 384 373 385
f 373 362 385
f 385 362 374
f 374 375 386
f 386 375 387
f 375 376 387
f 387 376 388
f 376 377 388
f 388 377 389
f 377 378 389
f 389 378 390
f 378 379 390
f 390 379 391
f 379 380 391
f 391 380 392
f 380 381 392
f 392 381 393
f 381 382 393
f 393 382 394
f 382 383 394
f 394 383 395
f 383 384 395
f 395 384 396
f 384 385 396
f 396 385 397
f 385 374 397
f 397 374 386
f 386 387 398
f 398 387 399
f 387 388 399
f 399 388 400
f 388 389 400
f 400 389 401
f 389 390 401
f 401 390 402
f 390 391 402
f 402 391 403
f 391 392 403
f 403 392 404
f 392 393 404
f 404 393 405
f 393 394 405
f 405 394 406
f 394 395 406
f 406 395 407
f 395 396 407
f 407 396 408
f 396 397 408
f 408 397 409
f 397 386 409
f 409 386 398
f 398 399 410
f 410 399 411
f 399 400 411
f 411 400 412
f 400 401 412
f 412 401 413
f 401 402 413
f 413 402 414
f 402 403 414
f 414 403 415
f 403 404 415
f 415 404 416
f 404 405 416
f 416 405 417
f 405 406 417
f 417 406 418
f 406 407 418
f 418 407 419
f 407 408 419
f 419 408 420
f 408 409 420
f 420 409 421
f 409 398 421
f 421 398 410
f 410 411 422
f 422 411 423
f 411 412 423
f 423 412 424
f 412 413 424
f 424 413 425
f 413 414 425
f 425 414 426
f 414 415 426
f 426 415 427
f 415 416 427
f 427 416 428
f 416 417 428
f 428 417 429
f 417 418 429
f 429 418 430
f 418 419 430
f 430 419 431
f 419 420 431
f 431 420 432
f 420 421 432
f 432 421 433
f 421 410 433
f 433 410 422
f 422 423 434
f 434 423 435
f 423 424 435
f 435 424 436
f 424 425 436
f 436 425 437
f 425 426 437
f 437 426 438
f 426 427 438
f 438 427 439
f 427 428 439
f 439 428 440
f 428 429 440
f 440 429 441
f 429 430 441
f 441 430 442
f 430 431 442
f 442 431 443
f 431 432 443
f 443 432 444
f 432 433 444
f 444 433 445
f 433 422 445
f 445 422 434
f 434 435 446
f 446 435 447
f 435 436 447
f 447 436 448
f 436 437 448
f 448 437 449
f 437 438 449
f 449 438 450
f 438 439 450
f 450 439 451
f 439 440 451
f 451 440 452
f 440 441 452
f 452 441 453
f 441 442 453
f 453 442 454
f 442 443 454
f 454 443 455
f 443 444 455
f 455 444 456
f 444 445 456
f 456 445 457
f 445 434 457
f 457 434 446
f 446 447 458
f 458 447 459
f 447 448 459
f 459 448 460
f 448 449 460
f 460 449 461
f 449 450 461
f 461 450 462
f 450 451 462
f 462 451 463
f 451 452 463
f 463 452 464
f 452 453 464
f 464 453 465
f 453 454 465
f 465 454 466
f 454 455 466
f 466 455 467
f 455 456 467
f 467 456 468
f 456 457 468
f 468 457 469
f 457 446 469
f 469 446 458
f 458 459 470
f 470 459 471
f 459 460 471
f 471 460 472
f 460 461 472
f 472 461 473
f 461 462 473
f 473 462 474
f 462 463 474
f 474 463 475
f 463 464 475
f 475 464 476
f 464 465 476
f 476 465 477
f 465 466 477
f 477 466 478
f 466 467 478
f 478 467 479
f 467 468 479
f 479 468 480
f 468 469 480
f 480 469 481
f 469 458 481
f 481 458 470
f 470 471 482
f 482 471 483
f 471 472 483
f 483 472 484
f 472 473 484
f 484 473 485
f 473 474 485
f 485 474 486
f 474 475 486
f 486 475 487
f 475 476 487
f 487 476 488
f 476 477 488
f 488 477 489
f 477 478 489
f 489 478 490
f 478 479 490
f 490 479 491
f 479 480 491
f 491 480 492
f 480 481 492
f 492 481 493
f 481 470 493
f 493 470 482
f 482 483 494
f 494 483 495
f 483 484 495
f 495 484 496
f 484 485 496
f 496 485 497
f 485 486 497
f 497 486 498
f 486 487 498
f 498 487 499
f 487 488 499
f 499 488 500
f 488 489 500
f 500 489 501
f 489 490 501
f 501 490 502
f 490 491 502
f 502 491 503
f 491 492 503
f 503 492 504
f 492 493 504
f 504 493 505
f 493 482 505
f 505 482 494
f 494 495 506
f 506 495 507
f 495 496 507
f 507 496 508
f 496 497 508
f 508 497 509
f 497 498 509
f 509 498 510
f 498 499 510
f 510 499 511
f 499 500 511
f 511 500 512
f 500 501 512
f 512 501 513
f 501 502 513
f 513 502 514
f 502 503 514
f 514 503 515
f 503 504 515
f 515 504 516
f 504 505 516
f 516 505 517
f 505 494 517
f 517 494 506
f 506 507 518
f 518 507 519
f 507 508 519
f 519 508 520
f 508 509 520
f 520 509 521
f 509 510 521
f 521 510 522
f 510 511 522
f 522 511 523
f 511 512 523
f 523 512 524
f 512 513 524
f 524 513 525
f 513 514 525
f 525 514 526
f 514 515 526
f 526 515 527
f 515 516 527
f 527 516 528
f 516 517 528
f 528 517 529
f 517 506 529
f 529 506 518
f 518 519 530
f 530 519 531
f 519 520 531
f 531 520 532
f 520 521 532
f 532 521 533
f 521 522 533
f 533 522 534
f 522 523 534
f 534 523 535
f 523 524 535
f 535 524 536
f 524 525 536
f 536 525 537
f 525 526 537
f 537 526 538
f 526 527 538
f 538 527 539
f 527 528 539
f 539 528 540
f 528 529 540
f 540 529 541
f 529 518 541
f 541 518 530
f 530 531 542
f 542 531 543
f 531 532 543
f 543 532 544
f 532 533 544
f 544 533 545
f 533 534 545
f 545 534 546
f 534 535 546
f 546 535 547
f 535 536 547
f 547 536 548
f 536 537 548
f 548 537 549
f 537 538 549
f 549 538 550
f 538 539 550
f 550 539 551
f 539 540 551
f 551 540 552
f 540 541 552
f 552 541 553
f 541 530 553
f 553 530 542
f 542 543 554
f 554 543 555
f 543 544 555
f 555 544 556
f 544 545 556
f 556 545 557
f 545 546 557
f 557 546 558
f 546 547 558
f 558 547 559
f 547 548 559
f 559 548 560
f 548 549 560
f 560 549 561
f 549 550 561
f 561 550 562
f 550 551 562
f 562 551 563
f 551 552 563
f 563 552 564
f 552 553 564
f 564 553 565
f 553 542 565
f 565 542 554
f 554 555 566
f 566 555 567
f 555 556 567
f 567 556 568
f 556 557 568
f 568 557 569
f 557 558 569
f 569 558 570
f 558 559 570
f 570 559 571
f 559 560 571
f 571 560 572
f 560 561 572
f 572 561 573
f 561 562 573
f 573 562 574
f 562 563 574
f 574 563 575
f 563 564 575
f 575 564 576
f 564 565 576
f 576 565 577
f 565 554 577
f 577 554 566
f 566 567 578
f 578 567 579
f 567 568 579
f 579 568 580
f 568 569 580
f 580 569 581
f 569 570 581
f 581 570 582
f 570 571 582
f 582 571 583
f 571 572 583
f 583 572 584
f 572 573 584
f 584 573 585
f 573 574 585
f 585 574 586
f 574 575 586
f 586 575 587
f 575 576 587
f 587 576 588
f 576 577 588
f 588 577 589
f 577 566 589
f 589 566 578
f 578 579 590
f 590 579 591
f 579 580 591
f 591 580 592
f 580 581 592
f 592 581 593
f 581 582 593
f 593 582 594
f 582 583 594
f 594 583 595
f 583 584 595
f 595 584 596
f 584 585 596
f 596 585 597
f 585 586 597
f 597 586 598
f 586 587 598
f 598 587 599
f 587 588 599
f 599 588 600
f 588 589 600
f 600 589 601
f 589 578 601
f 601 578 590
f 590 591 602
f 602 591 603
f 591 592 603
f 603 592 604
f 592 593 604
f 604 593 605
f 593 594 605
f 605 594 606
f 594 595 606
f 606 595 607
f 595 596 607
f 607 596 608
f 596 597 608
f 608 597 609
f 597 598 609
f 609 598 610
f 598 599 610
f 610 599 611
f 599 600 611
f 611 600 612
f 600 601 612
f 612 601 613
f 601 590 613
f 613 590 602
f 602 603 614
f 614 603 615
f 603 604 615
f 615 604 616
f 604 605 616
f 616 605 617
f 605 606 617
f 617 606 618
f 606 607 618
f 618 607 619
f 607 608 619
f 619 608 620
f 608 609 620
f 620 609 621
f 609 610 621
f 621 610 622
f 610 611 622
f 622 611 623
f 611 612 623
f 623 612 624
f 612 613 624
f 624 613 625
f 613 602 625
f 625 602 614
f 614 615 626
f 626 615 627
f 615 616 627
f 627 616 628
f 616 617 628
f 628 617 629
f 617 618 629
f 629 618 630
f 618 619 630
f 630 619 631
f 619 620 631
f 631 620 632
f 620 621 632
f 632 621 633
f 621 622 633
f 633 622 634
f 622 623 634
f 634 623 635
f 623 624 635
f 635 624 636
f 624 625 636
f 636 625 637
f 625 614 637
f 637 614 626
f 626 627 638
f 638 627 639
f 627 628 639
f 639 628 640
f 628 629 640
f 640 629 641
f 629 630 641
f 641 630 642
f 630 631 642
f 642 631 643
f 631 632 643
f 643 632 644
f 632 633 644
f 644 633 645
f 633 634 645
f 645 634 646
f 634 635 646
f 646 635 647
f 635 636 647
f 647 636 648
f 636 637 648
f 648 637 649
f 637 626 649
f 649 626 638
f 638 639 650
f 650 639 651
f 639 640 651
f 651 640 652
f 640 641 652
f 652 641 653
f 641 642 653
f 653 642 654
f 642 643 654
f 654 643 655
f 643 644 655
f 655 644 656
f 644 645 656
f 656 645 657
f 645 646 657
f 657 646 658
f 646 647 658
f 658 647 659
f 647 648 659
f 659 648 660
f 648 649 660
f 660 649 661
f 649 638 661
f 661 638 650
f 650 651 662
f 662 651 663
f 651 652 663
f 663 652 664
f 652 653 664
f 664 653 665
f 653 654 665
f 665 654 666
f 654 655 666
f 666 655 667
f 655 656 667
f 667 656 668
f 656 657 668
f 668 657 669
f 657 658 669
f 669 658 670
f 658 659 670
f 670 659 671
f 659 660 671
f 671 660 672
f 660 661 672
f 672 661 673
f 661 650 673
f 673 650 662
f 662 663 674
f 674 663 675
f 663 664 675
f 675 664 676
f 664 665 676
f 676 665 677
f 665 666 677
f 677 666 678
f 666 667 678
f 678 667 679
f 667 668 679
f 679 668 680
f 668 669 680
f 680 669 681
f 669 670 681
f 681 670 682
f 670 671 682
f 682 671 683
f 671 672 683
f 683 672 684
f 672 673 684
f 684 673 685
f 673 662 685
f 685 662 674
f 674 675 686
f 686 675 687
f 675 676 687
f 687 676 688
f 676 677 688
f 688 677 689
f 677 678 689
f 689 678 690
f 678 679 690
f 690 679 691
f 679 680 691
f 691 680 692
f 680 681 692
f 692 681 693
f 681 682 693
f 693 682 694
f 682 683 694
f 694 683 695
f 683 684 695
f 695 684 696
f 684 685 696
f 696 685 697
f 685 674 697
f 697 674 686
f 686 687 698
f 698 687 699
f 687 688 699
f 699 688 700
f 688 689 700
f 700 689 701
f 689 690 701
f 701 690 702
f 690 691 702
f 702 691 703
f 691 692 703
f 703 692 704
f 692 693 704
f 704 693 705
f 693 694 705
f 705 694 706
f 694 695 706
f 706 695 707
f 695 696 707
f 707 696 708
f 696 697 708
f 708 697 709
f 697 686 709
f 709 686 698
f 698 699 710
f 710 699 711
f 699 700 711
f 711 700 712
f 700 701 712
f 712 701 713
f 701 702 713
f 713 702 714
f 702 703 714
f 714 703 715
f 703 704 715
f 715 704 716
f 704 705 716
f 716 705 717
f 705 706 717
f 717 706 718
f 706 707 718
f 718 707 719
f 707 708 719
f 719 708 720
f 708 709 720
f 720 709 721
f 709 698 721
f 721 698 710
f 710 711 722
f 722 711 723
f 711 712 723
f 723 712 724
f 712 713 724
f 724 713 725
f 713 714 725
f 725 714 726
f 714 715 726
f 726 715 727
f 715 716 727
f 727 716 728
f 716 717 728
f 728 717 729
f 717 718 729
f 729 718 730
f 718 719 730
f 730 719 731
f 719 720 731
f 731 720 732
f 720 721 732
f 732 721 733
f 721 710 733
f 733 710 722
f 722 723 734
f 734 723 735
f 723 724 735
f 735 724 736
f 724 725 736
f 736 725 737
f 725 726 737
f 737 726 738
f 726 727 738
f 738 727 739
f 727 728 739
f 739 728 740
f 728 729 740
f 740 729 741
f 729 730 741
f 741 730 742
f 730 731 742
f 742 731 743
f 731 732 743
f 743 732 744
f 732 733 744
f 744 733 745
f 733 722 745
f 745 722 734
f 734 735 746
f 746 735 747
f 735 736 747
f 747 736 748
f 736 737 748
f 748 737 749
f 737 738 749
f 749 738 750
f 738 739 750
f 750 739 751
f 739 740 751
f 751 740 752
f 740 741 752
f 752 741 753
f 741 742 753
f 753 742 754
f 742 743 754
f 754 743 755
f 743 744 755
f 755 744 756
f 744 745 756
f 756 745 757
f 745 734 757
f 757 734 746
f 746 747 758
f 758 747 759
f 747 748 759
f 759 748 760
f 748 749 760
f 760 749 761
f 749 750 761
f 761 750 762
f 750 751 762
f 762 751 763
f 751 752 763
f 763 752 764
f 752 753 764
f 764 753 765
f 753 754 765
f 765 754 766
f 754 755 766
f 766 755 767
f 755 756 767
f 767 756 768
f 756 757 768
f 768 757 769
f 757 746 769
f 769 746 758
f 758 759 770
f 770 759 771
f 759 760 771
f 771 760 772
f 760 761 772
f 772 761 773
f 761 762 773
f 773 762 774
f 762 763 774
f 774 763 775
f 763 764 775
f 775 764 776
f 764 765 776
f 776 765 777
f 765 766 777
f 777 766 778
f 766 767 778
f 778 767 779
f 767 768 779
f 779 768 780
f 768 769 780
f 780 769 781
f 769 758 781
f 781 758 770
f 770 771 782
f 782 771 783
f 771 772 783
f 783 772 784
f 772 773 784
f 784 773 785
f 773 774 785
f 785 774 786
f 774 775 786
f 786 775 787
f 775 776 787
f 787 776 788
f 776 777 788
f 788 777 789
f 777 778 789
f 789 778 790
f 778 779 790
f 790 779 791
f 779 780 791
f 791 780 792
f 780 781 792
f 792 781 793
f 781 770 793
f 793 770 782
f 782 783 794
f 794 783 794
f 783 784 794
f 794 784 794
f 784 785 794
f 794 785 794
f 785 786 794
f 794 786 794
f 786 787 794
f 794 787 794
f 787 788 794
f 794 788 794
f 788 789 794
f 794 789 794
f 789 790 794
f 794 790 794
f 790 791 794
f 794 791 794
f 791 792 794
f 794 792 794
f 792 793 794
f 794 793 794
f 793 782 794
f 794 782 794
f 794 794 795
f 795 794 795
f 794 794 795
f 795 794 795
f 794 794 795
f 795 794 795
f 794 794 795
f 795 794 795
f 794 794 795
f 795 794 795
f 794 794 795
f 795 794 795
f 794 794 795
f 795 794 795
f 794 794 795
f 795 794 795
f 794 794 795
f 795 794 795
f 794 794 795
f 795 794 795
f 794 794 795
f 795 794 795
f 794 794 795
f 795 794 795
f 795 795 795
f 795 795 795
f 795 795 795
f 795 795 795
f 795 795 795
f 795 795 795
f 795 795 795
f 795 795 795
f 795 795 795
f 795 795 795
f 795 795 795
f 795 795 795
f 795 795 795
f 795 795 795
f 795 795 795
f 795 795 795
f 795 795 795
f 795 795 795
f 795 795 795
f 795 795 795
f 795 795 795
f 795 795 795
f 795 795 795
f 795 795 795

g Path_(7)
v 736.9439 326.95868 24.0
v 736.64484 327.103 24.0
v 736.6849 327.08365 23.833946
v 736.7944 327.03082 23.712387
v 736.9439 326.95868 23.667894
v 737.0935 326.8865 23.712387
v 737.20294 326.83368 23.833946
v 737.24304 326.81436 24.0
v 737.20294 326.83368 24.166054
v 737.0935 326.8865 24.287613
v 736.9439 326.95868 24.332108
v 736.7944 327.03082 24.287613
v 736.6849 327.08365 24.166054
v 736.4421 326.67947 24.0
v 736.48376 326.66397 23.833946
v 736.5977 326.6216 23.712387
v 736.75336 326.56372 23.667894
v 736.909 326.50583 23.712387
v 737.02295 326.46347 23.833946
v 737.06464 326.44797 24.0
v 737.02295 326.46347 24.166054
v 736.909 326.50583 24.287613
v 736.75336 326.56372 24.332108
v 736.5977 326.6216 24.287613
v 736.48376 326.66397 24.166054
v 736.30817 326.16174 24.0
v 736.35254 326.15884 23.833946
v 736.4739 326.15097 23.712387
v 736.6396 326.14023 23.667894
v 736.80524 326.1295 23.712387
v 736.9266 326.1216 23.833946
v 736.97095 326.1187 24.0
v 736.9266 326.1216 24.166054
v 736.80524 326.1295 24.287613
v 736.6396 326.14023 24.332108
v 736.4739 326.15097 24.287613
v 736.35254 326.15884 24.166054
v 736.3741 325.631 24.0
v 736.4174 325.64102 23.833946
v 736.5359 325.6683 23.712387
v 736.6977 325.70557 23.667894
v 736.8595 325.74286 23.712387
v 736.97797 325.77014 23.833946
v 737.0213 325.78015 24.0
v 736.97797 325.77014 24.166054
v 736.8595 325.74286 24.287613
v 736.6977 325.70557 24.332108
v 736.5359 325.6683 24.287613
v 736.4174 325.64102 24.166054
v 736.5216 325.18124 24.0
v 736.56366 325.19574 23.833946
v 736.6786 325.2353 23.712387
v 736.83563 325.2893 23.667894
v 736.9926 325.34335 23.712387
v 737.10754 325.3829 23.833946
v 737.14966 325.3974 24.0
v 737.10754 325.3829 24.166054
v 736.9926 325.34335 24.287613
v 736.83563 325.2893 24.332108
v 736.6786 325.2353 24.287613
v 736.56366 325.19574 24.166054
v 736.6746 324.7532 24.0
v 736.71594 324.76968 23.833946
v 736.82886 324.81476 23.712387
v 736.9831 324.87634 23.667894
v 737.13727 324.9379 23.712387
v 737.2502 324.98297 23.833946
v 737.2915 324.99945 24.0
v 737.2502 324.98297 24.166054
v 737.13727 324.9379 24.287613
v 736.9831 324.87634 24.332108
v 736.82886 324.81476 24.287613
v 736.71594 324.76968 24.166054
v 736.84564 324.36987 24.0
v 736.8878 324.384 23.833946
v 737.0031 324.4226 23.712387
v 737.1606 324.47534 23.667894
v 737.318 324.52808 23.712387
v 737.4333 324.56665 23.833946
v 737.47546 324.58078 24.0
v 737.4333 324.56665 24.166054
v 737.318 324.52808 24.287613
v 737.1606 324.47534 24.332108
v 737.0031 324.4226 24.287613
v 736.8878 324.384 24.166054
v 736.97314 323.88153 24.0
v 737.0116 323.9039 23.833946
v 737.11676 323.96494 23.712387
v 737.2603 324.0483 23.667894
v 737.40393 324.1317 23.712387
v 737.50903 324.19275 23.833946
v 737.54755 324.2151 24.0
v 737.50903 324.19275 24.166054
v 737.40393 324.1317 24.287613
v 737.2603 324.0483 24.332108
v 737.11676 323.96494 24.287613
v 737.0116 323.9039 24.166054
v 737.3007 323.5731 24.0
v 737.3384 323.5968 23.833946
v 737.4412 323.66156 23.712387
v 737.5818 323.75003 23.667894
v 737.7223 323.8385 23.712387
v 737.8252 323.90326 23.833946
v 737.8628 323.92694 24.0
v 737.8252 323.90326 24.166054
v 737.7223 323.8385 24.287613
v 737.5818 323.75003 24.332108
v 737.4412 323.66156 24.287613
v 737.3384 323.5968 24.166054
v 737.37994 323.3177 24.0
v 737.4244 323.3195 23.833946
v 737.54584 323.32443 23.712387
v 737.7118 323.3312 23.667894
v 737.8777 323.33798 23.712387
v 737.99915 323.34296 23.833946
v 738.0436 323.34476 24.0
v 737.99915 323.34296 24.166054
v 737.8777 323.33798 24.287613
v 737.7118 323.3312 24.332108
v 737.54584 323.32443 24.287613
v 737.4244 323.3195 24.166054
v 737.2864 322.86536 24.0
v 737.33057 322.87042 23.833946
v 737.45135 322.88428 23.712387
v 737.61633 322.9032 23.667894
v 737.7813 322.92215 23.712387
v 737.90204 322.936 23.833946
v 737.9463 322.94107 24.0
v 737.90204 322.936 24.166054
v 737.7813 322.92215 24.287613
v 737.61633 322.9032 24.332108
v 737.45135 322.88428 24.287613
v 737.33057 322.87042 24.166054
v 737.48895 322.40982 24.0
v 737.53143 322.42297 23.833946
v 737.6476 322.4589 23.712387
v 737.8062 322.50793 23.667894
v 737.96484 322.557 23.712387
v 738.081 322.5929 23.833946
v 738.12354 322.60605 24.0
v 738.081 322.5929 24.166054
v 737.96484 322.557 24.287613
v 737.8062 322.50793 24.332108
v 737.6476 322.4589 24.287613
v 737.53143 322.42297 24.166054
v 737.56067 321.96048 24.0
v 737.6025 321.97574 23.833946
v 737.7166 322.0175 23.712387
v 737.8726 322.07446 23.667894
v 738.02856 322.13147 23.712387
v 738.14276 322.17322 23.833946
v 738.1845 322.18848 24.0
v 738.14276 322.17322 24.166054
v 738.02856 322.13147 24.287613
v 737.8726 322.07446 24.332108
v 737.7166 322.0175 24.287613
v 737.6025 321.97574 24.166054
v 737.7955 321.571 24.0
v 737.8365 321.58835 23.833946
v 737.9484 321.63568 23.712387
v 738.1014 321.70035 23.667894
v 738.25433 321.76505 23.712387
v 738.3663 321.81238 23.833946
v 738.4073 321.8297 24.0
v 738.3663 321.81238 24.166054
v 738.25433 321.76505 24.287613
v 738.1014 321.70035 24.332108
v 737.9484 321.63568 24.287613
v 737.8365 321.58835 24.166054
v 737.8971 321.16547 24.0
v 737.9391 321.18024 23.833946
v 738.0538 321.22055 23.712387
v 738.2104 321.2756 23.667894
v 738.36707 321.3307 23.712387
v 738.48175 321.371 23.833946
v 738.52374 321.38577 24.0
v 738.48175 321.371 24.166054
v 738.36707 321.3307 24.287613
v 738.2104 321.2756 24.332108
v 738.0538 321.22055 24.287613
v 737.9391 321.18024 24.166054
v 738.0683 320.79935 24.01341
v 738.10504 320.80807 23.845697
v 738.21844 320.83502 23.719328
v 738.3781 320.873 23.668165
v 738.5413 320.91177 23.705917
v 738.66425 320.94098 23.822468
v 738.714 320.95282 23.98659
v 738.6773 320.9441 24.154305
v 738.5639 320.91714 24.280672
v 738.40424 320.87918 24.331837
v 738.241 320.8404 24.294085
v 738.1181 320.8112 24.177532
v 738.10767 320.30057 24.017574
v 738.13965 320.31653 23.84951
v 738.24396 320.36505 23.721815
v 738.3926 320.43307 23.668709
v 738.5458 320.50244 23.704416
v 738.6625 320.5545 23.819372
v 738.71136 320.57535 23.982775
v 738.6794 320.55936 24.150839
v 738.5751 320.51083 24.278532
v 738.4264 320.4428 24.33164
v 738.27325 320.37344 24.295933
v 738.15656 320.32138 24.180977
v 738.4768 319.91852 24.00585
v 738.5058 319.94855 23.840616
v 738.5942 320.02884 23.717524
v 738.7183 320.1379 23.669556
v 738.845 320.2465 23.709564
v 738.9401 320.3255 23.826828
v 738.9784 320.3538 23.98993
v 738.9494 320.32376 24.15516
v 738.861 320.24344 24.278254
v 738.7369 320.1344 24.326221
v 738.6102 320.0258 24.286215
v 738.5151 319.94678 24.16895
v 738.7721 319.5309 23.899862
v 738.8061 319.6058 23.755192
v 738.88696 319.727 23.666279
v 738.99316 319.862 23.656948
v 739.0961 319.9747 23.729696
v 739.1683 320.03488 23.865034
v 739.19037 320.0264 24.026697
v 739.1564 319.95154 24.171368
v 739.07544 319.83035 24.26028
v 738.9693 319.6953 24.269613
v 738.86633 319.5826 24.196863
v 738.7942 319.52243 24.061525
v 739.11053 319.43814 23.804253
v 739.17505 319.48892 23.65472
v 739.294 319.57462 23.56545
v 739.4355 319.67218 23.560364
v 739.5615 319.75555 23.640823
v 739.6384 319.80234 23.785269
v 739.64557 319.80002 23.954998
v 739.581 319.74924 24.10453
v 739.46204 319.66354 24.1938
v 739.32056 319.56598 24.198887
v 739.1945 319.4826 24.118427
v 739.1176 319.43582 23.973982
v 739.087 319.14117 23.818617
v 739.1945 319.137 23.683062
v 739.3542 319.14612 23.619413
v 739.52313 319.16608 23.644728
v 739.6561 319.1916 23.75222
v 739.71747 319.21573 23.91309
v 739.69073 319.23212 24.08423
v 739.5831 319.2363 24.219786
v 739.4235 319.22717 24.283434
v 739.2546 319.20718 24.25812
v 739.1216 319.1817 24.150627
v 739.06024 319.15753 23.989758
v 739.19904 318.5747 23.907557
v 739.27203 318.615 23.763325
v 739.397 318.69296 23.680737
v 739.54034 318.78775 23.681921
v 739.66376 318.87393 23.766562
v 739.73413 318.92847 23.911976
v 739.73267 318.93668 24.079203
v 739.65967 318.8964 24.223433
v 739.5348 318.81842 24.30602
v 739.3914 318.72363 24.304838
v 739.26794 318.63745 24.220198
v 739.1976 318.58295 24.074783
v 739.73126 318.2144 23.909937
v 739.8326 318.26917 23.817356
v 739.934 318.3901 23.797112
v 740.00836 318.5448 23.854626
v 740.03577 318.69177 23.97449
v 740.0088 318.7917 24.124584
v 739.9347 318.81775 24.264694
v 739.8334 318.76297 24.357275
v 739.73193 318.64206 24.37752
v 739.6576 318.48737 24.320005
v 739.6302 318.34036 24.200142
v 739.65717 318.24045 24.050045
v 740.07153 318.11963 24.061483
v 740.1981 318.19073 24.002825
v 740.29553 318.32693 24.009523
v 740.33765 318.49176 24.079788
v 740.3132 318.64105 24.19479
v 740.2287 318.7348 24.323715
v 740.1068 318.7479 24.432016
v 739.98016 318.6768 24.490675
v 739.88275 318.5406 24.483974
v 739.84064 318.37576 24.41371
v 739.8651 318.22647 24.298708
v 739.9496 318.13272 24.169785
v 740.45154 318.07468 24.289932
v 740.5363 318.21838 24.258104
v 740.5863 318.37823 24.31014
v 740.58813 318.5114 24.432102
v 740.5413 318.5822 24.591307
v 740.45844 318.57172 24.745096
v 740.36163 318.48267 24.852262
v 740.2769 318.33896 24.884092
v 740.2269 318.1791 24.832054
v 740.2251 318.04596 24.710094
v 740.2719 317.97513 24.55089
v 740.3548 317.98566 24.3971
v 740.7914 317.90814 24.450056
v 740.8452 318.05646 24.382116
v 740.8871 318.2222 24.4011
v 740.9058 318.3609 24.501923
v 740.89636 318.43546 24.657566
v 740.86127 318.42584 24.826328
v 740.8099 318.3347 24.962988
v 740.75604 318.18634 25.030928
v 740.7141 318.02063 25.011942
v 740.6954 317.8819 24.911121
v 740.7049 317.80734 24.755478
v 740.74 317.81696 24.586716
v 741.22003 317.83173 24.507383
v 741.24854 317.983 24.432287
v 741.2724 318.15295 24.443157
v 741.2851 318.29602 24.53708
v 741.2833 318.3739 24.688892
v 741.2675 318.3657 24.857912
v 741.24194 318.27362 24.998852
v 741.21344 318.12238 25.073948
v 741.18964 317.95242 25.063078
v 741.1769 317.80936 24.969154
v 741.17865 317.73148 24.817343
v 741.19446 317.73965 24.648323
v 741.5988 317.73352 24.589212
v 741.63916 317.85995 24.480314
v 741.6864 318.0228 24.45208
v 741.72797 318.17838 24.512072
v 741.7526 318.28506 24.644218
v 741.7539 318.3142 24.81311
v 741.7313 318.25806 24.973492
v 741.69104 318.13162 25.08239
v 741.64374 317.96878 25.110624
v 741.6022 317.8132 25.05063
v 741.5775 317.7065 24.918486
v 741.57623 317.67737 24.749594
v 741.9299 317.57404 24.609375
v 741.99506 317.6845 24.495028
v 742.079 317.83038 24.46007
v 742.15924 317.97256 24.513868
v 742.2143 318.07294 24.642006
v 742.22943 318.10464 24.81015
v 742.2005 318.05914 24.973246
v 742.1353 317.94864 25.087591
v 742.0514 317.80276 25.12255
v 741.9711 317.66058 25.068752
v 741.9161 317.5602 24.940613
v 741.901 317.52853 24.77247
v 742.253 317.34265 24.614422
v 742.33234 317.4431 24.499706
v 742.43585 317.57568 24.464329
v 742.53595 317.70483 24.51777
v 742.6057 317.79596 24.64571
v 742.6265 317.82465 24.813868
v 742.5927 317.78317 24.977182
v 742.5134 317.6827 25.091898
v 742.40985 317.55014 25.127275
v 742.3098 317.421 25.073833
v 742.24 317.32986 24.945894
v 742.21924 317.30118 24.777737
v 742.5669 317.06406 24.62924
v 742.64874 317.15546 24.508825
v 742.75946 317.2798 24.465885
v 742.8693 317.4037 24.511923
v 742.94904 317.494 24.634604
v 742.9771 317.5265 24.801056
v 742.94604 317.4925 24.966677
v 742.8642 317.4011 25.087091
v 742.7535 317.2768 25.130032
v 742.64355 317.1529 25.083994
v 742.5639 317.06256 24.961313
v 742.5358 317.03006 24.79486
v 742.8521 316.80447 24.631184
v 742.949 316.87933 24.510458
v 743.08044 316.98123 24.467096
v 743.2113 317.08292 24.51272
v 743.3066 317.15714 24.635103
v 743.34064 317.18396 24.801453
v 743.3044 317.15625 24.967196
v 743.2075 317.0814 25.087921
v 743.07605 316.9795 25.13128
v 742.9452 316.8778 25.085657
v 742.8499 316.8036 24.963276
v 742.81586 316.77676 24.796926
v 743.03406 316.45972 24.631962
v 743.14197 316.51715 24.5111
v 743.2887 316.59534 24.467558
v 743.435 316.67337 24.513
v 743.5416 316.73032 24.635252
v 743.57996 316.75092 24.801556
v 743.5398 316.72964 24.967352
v 743.4319 316.6722 25.088213
v 743.28516 316.59402 25.131756
v 743.13885 316.516 25.086313
v 743.0322 316.45905 24.964062
v 742.9939 316.43845 24.797758
v 743.22406 316.08954 24.64027
v 743.33295 316.13718 24.516027
v 743.4841 316.20337 24.467836
v 743.637 316.27042 24.508614
v 743.75085 316.32028 24.62743
v 743.795 316.33966 24.79245
v 743.75757 316.32336 24.959455
v 743.64874 316.27573 25.0837
v 743.49756 316.20953 25.13189
v 743.3446 316.14252 25.091114
v 743.23083 316.09262 24.972298
v 743.1867 316.07324 24.807278
v 743.3755 315.6756 24.633974
v 743.4864 315.7253 24.512379
v 743.6379 315.79327 24.467834
v 743.78937 315.86124 24.51228
v 743.9003 315.911 24.633802
v 743.941 315.92926 24.799843
v 743.9004 315.9111 24.965908
v 743.7895 315.8614 25.087505
v 743.638 315.79343 25.132048
v 743.4865 315.72546 25.087605
v 743.37555 315.6757 24.966082
v 743.3349 315.65744 24.800041
v 743.62006 315.23416 24.633965
v 743.7167 315.30792 24.512388
v 743.84863 315.40872 24.46787
v 743.9806 315.50952 24.512342
v 744.0772 315.5833 24.633884
v 744.11255 315.61035 24.79993
v 744.0772 315.58334 24.96599
v 743.98065 315.50958 25.087566
v 743.8487 315.4088 25.132084
v 743.7167 315.308 25.087612
v 743.62006 315.23422 24.96607
v 743.5847 315.20718 24.800024
v 743.9828 314.8811 24.633957
v 744.05945 314.9754 24.512388
v 744.1642 315.10425 24.467884
v 744.269 315.23312 24.512365
v 744.34564 315.32745 24.633915
v 744.3737 315.362 24.799965
v 744.34564 315.32748 24.966022
v 744.269 315.23315 25.08759
v 744.16425 315.1043 25.132095
v 744.0595 314.97546 25.087614
v 743.9828 314.8811 24.966063
v 743.9547 314.8466 24.800013
v 744.3814 314.60934 24.633968
v 744.4428 314.71423 24.512398
v 744.52673 314.8575 24.46789
v 744.61066 315.00082 24.51237
v 744.67206 315.10574 24.633917
v 744.6945 315.14417 24.799967
v 744.67206 315.10577 24.966024
v 744.61066 315.0009 25.087593
v 744.52673 314.85757 25.132103
v 744.4429 314.71426 25.087624
v 744.3815 314.60934 24.966074
v 744.35895 314.57095 24.800024
v 744.79034 314.40515 24.633938
v 744.84485 314.5138 24.512383
v 744.9194 314.6622 24.467892
v 744.99384 314.8106 24.51239
v 745.04834 314.91925 24.633951
v 745.0683 314.959 24.800005
v 745.04834 314.91925 24.966059
v 744.99384 314.8106 25.087614
v 744.9194 314.6622 25.132105
v 744.84485 314.5138 25.087606
v 744.79034 314.40515 24.966045
v 744.7704 314.3654 24.79999
v 745.15735 314.22076 24.633944
v 745.2221 314.32364 24.512386
v 745.3106 314.46414 24.467894
v 745.3991 314.60464 24.512388
v 745.46387 314.70752 24.63395
v 745.48755 314.74518 24.800003
v 745.46387 314.70752 24.966055
v 745.39905 314.60464 25.087614
v 745.3106 314.46414 25.132105
v 745.2221 314.32364 25.08761
v 745.15735 314.22076 24.966051
v 745.1336 314.1831 24.799997
v 745.4717 313.978 24.633945
v 745.55054 314.0705 24.512386
v 745.65826 314.19687 24.467894
v 745.766 314.32324 24.512388
v 745.84485 314.41577 24.633947
v 745.8737 314.44962 24.800001
v 745.84485 314.41577 24.966055
v 745.766 314.32324 25.087614
v 745.65826 314.19687 25.132107
v 745.55054 314.0705 25.087612
v 745.4717 313.978 24.966053
v 745.4428 313.94412 24.8
v 745.76483 313.70197 24.633947
v 745.85455 313.78394 24.512388
v 745.9772 313.8959 24.467894
v 746.0998 314.0079 24.512388
v 746.1896 314.08987 24.633947
v 746.2224 314.11987 24.800001
v 746.1896 314.08987 24.966053
v 746.0998 314.0079 25.087612
v 745.9772 313.8959 25.132107
v 745.85455 313.78394 25.087612
v 745.76483 313.70197 24.966053
v 745.73193 313.67197 24.8
v 746.0034 313.39978 24.633947
v 746.1068 313.4637 24.512388
v 746.24805 313.55106 24.467894
v 746.3893 313.6384 24.512388
v 746.4927 313.70233 24.633947
v 746.5305 313.72574 24.800001
v 746.4927 313.70233 24.966053
v 746.3893 313.6384 25.087612
v 746.24805 313.55106 25.132107
v 746.1068 313.4637 25.087612
v 746.0034 313.39978 24.966053
v 745.9656 313.37637 24.8
v 746.1745 313.03403 24.633947
v 746.28485 313.085 24.512388
v 746.4356 313.15466 24.467894
v 746.5863 313.2243 24.512388
v 746.69666 313.2753 24.633947
v 746.73706 313.29398 24.800001
v 746.69666 313.2753 24.966053
v 746.5863 313.2243 25.087612
v 746.4356 313.15466 25.132107
v 746.28485 313.085 25.087612
v 746.1745 313.03403 24.966053
v 746.1341 313.01535 24.8
v 746.35144 312.64206 24.633947
v 746.4632 312.68976 24.512388
v 746.61597 312.75494 24.467894
v 746.7687 312.82013 24.512388
v 746.8805 312.86783 24.633947
v 746.9214 312.88528 24.800001
v 746.8805 312.86783 24.966053
v 746.7687 312.82013 25.087612
v 746.61597 312.75494 25.132107
v 746.4632 312.68976 25.087612
v 746.35144 312.64206 24.966053
v 746.3105 312.6246 24.800001
v 746.5332 312.20013 24.633947
v 746.6374 312.2627 24.512388
v 746.7798 312.34818 24.467894
v 746.9221 312.43365 24.512388
v 747.02637 312.49622 24.633947
v 747.0645 312.5191 24.800001
v 747.02637 312.49622 24.966053
v 746.9221 312.43365 25.087612
v 746.7798 312.34818 25.132107
v 746.6374 312.2627 25.087612
v 746.5332 312.20013 24.966053
v 746.49506 312.17725 24.800001
v 746.83636 311.83368 24.633947
v 746.93164 311.90918 24.512388
v 747.06177 312.01233 24.467894
v 747.1919 312.1155 24.512388
v 747.2871 312.191 24.633947
v 747.322 312.21866 24.800001
v 747.2871 312.191 24.966053
v 747.1919 312.1155 25.087612
v 747.06177 312.01233 25.132107
v 746.93164 311.90918 25.087612
v 746.83636 311.83368 24.966053
v 746.8015 311.80603 24.800001
v 747.0707 311.52567 24.633947
v 747.1779 311.58295 24.512388
v 747.3244 311.66116 24.467894
v 747.4709 311.7394 24.512388
v 747.57806 311.79666 24.633947
v 747.6173 311.81763 24.800001
v 747.57806 311.79666 24.966053
v 747.4709 311.7394 25.087612
v 747.3244 311.66116 25.132107
v 747.1779 311.58295 25.087612
v 747.0707 311.52567 24.966053
v 747.03143 311.5047 24.800001
v 747.20013 311.14868 24.633947
v 747.3143 311.1905 24.512388
v 747.4702 311.2476 24.467894
v 747.6261 311.30472 24.512388
v 747.74023 311.34653 24.633947
v 747.78204 311.36182 24.800001
v 747.74023 311.34653 24.966053
v 747.6261 311.30472 25.087612
v 747.4702 311.2476 25.132107
v 747.3143 311.1905 25.087612
v 747.20013 311.14868 24.966053
v 747.1583 311.13336 24.800001
v 747.3697 310.7073 24.633947
v 747.478 310.76242 24.512388
v 747.62604 310.8377 24.467894
v 747.77405 310.913 24.512388
v 747.8824 310.9681 24.633947
v 747.92206 310.98828 24.800001
v 747.8824 310.9681 24.966053
v 747.77405 310.913 25.087612
v 747.62604 310.8377 25.132107
v 747.478 310.76242 25.087612
v 747.3697 310.7073 24.966053
v 747.33 310.68713 24.800001
v 747.61456 310.32986 24.633947
v 747.72064 310.38925 24.512388
v 747.86554 310.47037 24.467894
v 748.01044 310.5515 24.512388
v 748.1165 310.61087 24.633947
v 748.15533 310.63263 24.800001
v 748.1165 310.61087 24.966053
v 748.01044 310.5515 25.087612
v 747.86554 310.47037 25.132107
v 747.72064 310.38925 25.087612
v 747.61456 310.32986 24.966053
v 747.57574 310.30814 24.800001
v 747.7965 309.9451 24.633947
v 747.9051 309.99966 24.512388
v 748.0535 310.0742 24.467894
v 748.2019 310.1487 24.512388
v 748.31055 310.20325 24.633947
v 748.3503 310.2232 24.800001
v 748.31055 310.20325 24.966053
v 748.2019 310.1487 25.087612
v 748.0535 310.0742 25.132107
v 747.9051 309.99966 25.087612
v 747.7965 309.9451 24.966053
v 747.7567 309.92514 24.800001
v 748.0255 309.5189 24.633947
v 748.1242 309.58987 24.512388
v 748.25903 309.6868 24.467894
v 748.39386 309.78375 24.512388
v 748.49255 309.8547 24.633947
v 748.5287 309.88068 24.800001
v 748.49255 309.8547 24.966053
v 748.39386 309.78375 25.087612
v 748.25903 309.6868 25.132107
v 748.1242 309.58987 25.087612
v 748.0255 309.5189 24.966053
v 747.9894 309.49292 24.800001
v 748.32404 309.20535 24.633947
v 748.42413 309.27438 24.512388
v 748.5608 309.36865 24.467894
v 748.6975 309.46292 24.512388
v 748.7976 309.53192 24.633947
v 748.8342 309.5572 24.800001
v 748.7976 309.53192 24.966053
v 748.6975 309.46292 25.087612
v 748.5608 309.36865 25.132107
v 748.42413 309.27438 25.087612
v 748.32404 309.20535 24.966053
v 748.2874 309.1801 24.800001
v 748.49567 308.84103 24.633947
v 748.6036 308.89703 24.512388
v 748.751 308.97348 24.467894
v 748.8984 309.04996 24.512388
v 749.0062 309.10596 24.633947
v 749.0458 309.12643 24.800001
v 749.0062 309.10596 24.966053
v 748.8984 309.04996 25.087612
v 748.751 308.97348 25.132107
v 748.6036 308.89703 25.087612
v 748.49567 308.84103 24.966053
v 748.4562 308.82056 24.800001
v 748.74854 308.40057 24.633947
v 748.8398 308.48083 24.512388
v 748.96454 308.59048 24.467894
v 749.08923 308.70013 24.512388
v 749.1805 308.7804 24.633947
v 749.2139 308.80978 24.800001
v 749.1805 308.7804 24.966053
v 749.08923 308.70013 25.087612
v 748.96454 308.59048 25.132107
v 748.8398 308.48083 25.087612
v 748.74854 308.40057 24.966053
v 748.7151 308.37122 24.800001
v 749.082 308.16394 24.633947
v 749.18134 308.23398 24.512388
v 749.317 308.32965 24.467894
v 749.45276 308.42535 24.512388
v 749.55206 308.4954 24.633947
v 749.58844 308.52103 24.800001
v 749.55206 308.4954 24.966053
v 749.45276 308.42535 25.087612
v 749.317 308.32965 25.132107
v 749.18134 308.23398 25.087612
v 749.082 308.16394 24.966053
v 749.0456 308.1383 24.800001
v 749.2327 307.83728 24.55452
v 749.37714 307.88693 24.475567
v 749.53955 307.94278 24.483545
v 749.67645 307.98984 24.576319
v 749.7511 308.0155 24.729027
v 749.7435 308.0129 24.900753
v 749.6558 307.98276 25.045483
v 749.5114 307.9331 25.124434
v 749.349 307.87726 25.116455
v 749.21216 307.8302 25.023682
v 749.13745 307.80453 24.870974
v 749.145 307.80713 24.699247
v 749.43774 307.35974 24.56424
v 749.6009 307.3693 24.55481
v 749.7644 307.4141 24.643095
v 749.8844 307.48215 24.80544
v 749.9287 307.5552 24.998344
v 749.8855 307.6137 25.170118
v 749.7663 307.64197 25.274736
v 749.6031 307.63242 25.284166
v 749.43964 307.58762 25.19588
v 749.31964 307.51956 25.033535
v 749.2753 307.4465 24.840631
v 749.31854 307.388 24.668858
v 749.42676 306.9934 25.034697
v 749.59357 306.96082 25.07784
v 749.75867 306.98987 25.166622
v 749.8778 307.07275 25.277248
v 749.9191 307.1873 25.380077
v 749.8716 307.30273 25.447557
v 749.7478 307.3882 25.461607
v 749.581 307.4208 25.418463
v 749.4159 307.39175 25.329681
v 749.29675 307.30887 25.219055
v 749.25543 307.19437 25.116226
v 749.30304 307.0789 25.048746
v 749.33624 306.6752 25.398266
v 749.48395 306.6103 25.399704
v 749.6556 306.6145 25.435526
v 749.8052 306.68677 25.496136
v 749.8925 306.80768 25.56529
v 749.89435 306.94482 25.624462
v 749.8101 307.06152 25.657795
v 749.66235 307.12643 25.656357
v 749.4907 307.1222 25.620535
v 749.3412 307.04996 25.559925
v 749.2538 306.92905 25.49077
v 749.25195 306.79187 25.431599
v 749.40906 306.44452 25.451824
v 749.5577 306.38672 25.404736
v 749.7268 306.40567 25.427614
v 749.8712 306.49625 25.51433
v 749.95215 306.6342 25.641647
v 749.94794 306.78256 25.775452
v 749.85974 306.90158 25.879889
v 749.7111 306.95938 25.926977
v 749.542 306.94043 25.904099
v 749.3976 306.84985 25.817383
v 749.31665 306.7119 25.690065
v 749.32086 306.56354 25.556261
v 749.64404 306.19305 25.67623
v 749.7976 306.24765 25.673836
v 749.93256 306.35297 25.761269
v 750.01263 306.48083 25.915104
v 750.0165 306.59692 26.094118
v 749.94305 306.6702 26.250347
v 749.812 306.68097 26.341927
v 749.65845 306.6264 26.344322
v 749.5235 306.52106 26.25689
v 749.4434 306.39322 26.103054
v 749.4396 306.2771 25.92404
v 749.513 306.20383 25.76781
v 749.9458 305.97757 25.957994
v 750.0736 306.08832 25.929638
v 750.183 306.20868 25.991968
v 750.2445 306.30643 26.128283
v 750.2418 306.35535 26.302055
v 750.17554 306.34235 26.466726
v 750.0634 306.27094 26.57817
v 749.9356 306.1602 26.606525
v 749.82623 306.03983 26.544197
v 749.76465 305.94208 26.407883
v 749.7674 305.89316 26.234108
v 749.8337 305.90613 26.069437
v 750.25134 305.66818 26.037846
v 750.3458 305.80627 25.999521
v 750.43115 305.94727 26.051666
v 750.48444 306.0533 26.180307
v 750.4915 306.09607 26.350979
v 750.4504 306.06403 26.517944
v 750.3721 305.9658 26.636469
v 750.27765 305.82767 26.674795
v 750.1923 305.6867 26.62265
v 750.139 305.58063 26.494007
v 750.13196 305.5379 26.323338
v 750.17303 305.56995 26.15637
v 750.6541 305.50095 26.088346
v 750.7315 305.6468 26.042572
v 750.8059 305.79623 26.08436
v 750.8573 305.90924 26.20251
v 750.872 305.9555 26.36537
v 750.84607 305.92267 26.529297
v 750.7864 305.8195 26.65037
v 750.7089 305.67365 26.696144
v 750.6345 305.5242 26.654356
v 750.5831 305.4112 26.536203
v 750.5684 305.3649 26.373346
v 750.5944 305.39777 26.20942
v 751.0 305.256 26.11222
v 751.0821 305.3965 26.056665
v 751.16534 305.54318 26.089912
v 751.2275 305.65677 26.203053
v 751.2519 305.7068 26.365768
v 751.23206 305.67987 26.534462
v 751.1732 305.58322 26.663933
v 751.0911 305.44275 26.719488
v 751.0079 305.29605 26.686241
v 750.94574 305.1825 26.573101
v 750.9213 305.13245 26.410385
v 750.94116 305.15936 26.24169
v 751.42224 305.0584 26.113234
v 751.4789 305.21274 26.063044
v 751.53564 305.37033 26.101784
v 751.5774 305.4889 26.219076
v 751.59283 305.53668 26.38349
v 751.5779 305.5009 26.550972
v 751.53656 305.3911 26.676645
v 751.47986 305.23676 26.726835
v 751.4231 305.0792 26.688095
v 751.3814 304.96063 26.570803
v 751.36597 304.91284 26.40639
v 751.3809 304.9486 26.238907
v 751.878 304.95035 26.114864
v 751.90564 305.11276 26.065773
v 751.9334 305.27768 26.105637
v 751.9537 305.4009 26.22377
v 751.9611 305.44943 26.388521
v 751.95374 305.41025 26.555744
v 751.9335 305.29388 26.680634
v 751.90576 305.13147 26.729723
v 751.87805 304.96655 26.689861
v 751.8577 304.84332 26.571728
v 751.8503 304.7948 26.406977
v 751.85767 304.83398 26.239752
v 752.32983 304.9151 26.110222
v 752.34296 305.08093 26.066833
v 752.35583 305.2462 26.11243
v 752.36505 305.36658 26.234797
v 752.3681 305.40985 26.40114
v 752.3642 305.36444 26.566893
v 752.3544 305.24246 26.68764
v 752.34125 305.07663 26.731026
v 752.32837 304.91138 26.685429
v 752.31915 304.791 26.563065
v 752.3161 304.7477 26.396719
v 752.32 304.79315 26.230968
v 752.74164 304.89352 26.11101
v 752.78064 305.0552 26.067455
v 752.81946 305.2164 26.112885
v 752.84766 305.33392 26.235128
v 752.8577 305.3763 26.40143
v 752.8469 305.33218 26.567228
v 752.8181 305.21335 26.688099
v 752.7791 305.0517 26.731655
v 752.7403 304.8905 26.686224
v 752.7121 304.77298 26.56398
v 752.702 304.7306 26.39768
v 752.7128 304.77472 26.23188
v 753.12695 304.72253 26.110546
v 753.1823 304.87955 26.067694
v 753.23737 305.03574 26.113823
v 753.2773 305.14926 26.236574
v 753.2915 305.18973 26.403057
v 753.2761 305.14624 26.568665
v 753.2352 305.0305 26.689018
v 753.1799 304.87347 26.731873
v 753.1249 304.71725 26.685743
v 753.0849 304.60373 26.56299
v 753.07074 304.5633 26.396507
v 753.0861 304.60678 26.230902
v 753.54675 304.60886 26.111383
v 753.60535 304.7645 26.067808
v 753.6637 304.91968 26.11322
v 753.7063 305.03284 26.235449
v 753.72156 305.0736 26.401747
v 753.70557 305.03113 26.56755
v 753.6625 304.91675 26.688437
v 753.60394 304.7611 26.73201
v 753.54553 304.60593 26.6866
v 753.503 304.49277 26.56437
v 753.4877 304.45197 26.398073
v 753.5037 304.49445 26.232267
v 753.9364 304.415 26.112299
v 753.9981 304.56918 26.067848
v 754.0598 304.72333 26.112387
v 754.105 304.83615 26.233978
v 754.12146 304.87744 26.400043
v 754.1049 304.8361 26.566086
v 754.0597 304.7232 26.687613
v 753.998 304.56903 26.732061
v 753.9363 304.4149 26.687523
v 753.8911 304.30206 26.565931
v 753.87463 304.2608 26.399866
v 753.8912 304.30212 26.233826
v 754.3331 304.2942 26.112356
v 754.4165 304.4378 26.067875
v 754.4998 304.58145 26.11238
v 754.5608 304.68658 26.233948
v 754.5831 304.72507 26.400003
v 754.5608 304.68655 26.566053
v 754.49976 304.58142 26.687605
v 754.41644 304.43777 26.732086
v 754.3331 304.29416 26.687582
v 754.2721 304.18903 26.566013
v 754.2498 304.15054 26.399956
v 754.27216 304.18903 26.233906
v 754.615 304.0284 26.112366
v 754.73816 304.13977 26.067884
v 754.8613 304.25113 26.11239
v 754.9515 304.33264 26.23396
v 754.9845 304.36246 26.400015
v 754.9515 304.3326 26.566065
v 754.86127 304.2511 26.687614
v 754.7381 304.13974 26.732098
v 754.6149 304.0284 26.687592
v 754.5248 303.9469 26.566023
v 754.49176 303.91705 26.399967
v 754.5248 303.9469 26.233917
v 754.8667 303.69373 26.11241
v 755.0022 303.78967 26.06789
v 755.13776 303.88565 26.112356
v 755.23694 303.9559 26.233896
v 755.2733 303.98163 26.399942
v 755.237 303.95593 26.566004
v 755.1378 303.8857 26.687582
v 755.0023 303.78973 26.732103
v 754.86676 303.6938 26.687635
v 754.7676 303.62354 26.566095
v 754.7312 303.59778 26.40005
v 754.7675 303.62347 26.23399
v 755.1123 303.32413 26.112392
v 755.2447 303.42432 26.067892
v 755.37714 303.5245 26.112381
v 755.4741 303.59784 26.233934
v 755.5096 303.62466 26.399986
v 755.4741 303.59784 26.566042
v 755.3772 303.5245 26.687605
v 755.24475 303.42435 26.732105
v 755.1123 303.32416 26.687616
v 755.0153 303.25082 26.566063
v 754.97986 303.22397 26.400011
v 755.0153 303.25082 26.233955
v 755.40497 302.98236 26.112505
v 755.53015 303.09143 26.067894
v 755.6554 303.2005 26.11227
v 755.74713 303.28043 26.233744
v 755.78076 303.30972 26.399765
v 755.7473 303.28058 26.56585
v 755.6557 303.20078 26.687494
v 755.5305 303.09174 26.732105
v 755.4053 302.98264 26.687729
v 755.31354 302.90274 26.566256
v 755.2799 302.87344 26.400234
v 755.3134 302.9026 26.23415
v 755.69574 302.6538 26.112389
v 755.8208 302.76303 26.067894
v 755.94586 302.87228 26.112387
v 756.0374 302.95224 26.233946
v 756.0709 302.9815 26.4
v 756.0374 302.95224 26.566053
v 755.94586 302.87228 26.687613
v 755.8208 302.76303 26.732107
v 755.69574 302.6538 26.687613
v 755.6042 302.57382 26.566053
v 755.5707 302.54456 26.400002
v 755.6042 302.57382 26.233948
v 756.0012 302.30328 26.112389
v 756.1073 302.43103 26.067894
v 756.2134 302.55878 26.112387
v 756.291 302.6523 26.233948
v 756.3194 302.68655 26.4
v 756.291 302.6523 26.566053
v 756.2134 302.55878 26.687613
v 756.1073 302.43103 26.732107
v 756.0012 302.30328 26.687613
v 755.9235 302.20975 26.566053
v 755.89514 302.1755 26.4
v 755.9235 302.20975 26.233948
v 756.41095 302.0625 26.112389
v 756.48627 302.21048 26.067894
v 756.56165 302.35846 26.112387
v 756.6168 302.4668 26.233946
v 756.63696 302.50644 26.4
v 756.6168 302.4668 26.566053
v 756.56165 302.35846 26.687613
v 756.48627 302.21048 26.732107
v 756.41095 302.0625 26.687613
v 756.3558 301.9542 26.566053
v 756.33563 301.91452 26.400002
v 756.3558 301.9542 26.233948
v 756.8193 301.8824 26.112389
v 756.88763 302.03372 26.067894
v 756.95593 302.18506 26.112389
v 757.006 302.29584 26.233948
v 757.0243 302.33636 26.4
v 757.006 302.29584 26.566053
v 756.95593 302.18506 26.687613
v 756.88763 302.03372 26.732107
v 756.8193 301.8824 26.687613
v 756.7692 301.7716 26.566053
v 756.7509 301.73105 26.4
v 756.7692 301.7716 26.233948
v 757.2073 301.70303 26.112389
v 757.2855 301.8495 26.067894
v 757.36383 301.9959 26.112389
v 757.42114 302.10312 26.233948
v 757.44214 302.14236 26.4
v 757.42114 302.10312 26.566053
v 757.36383 301.9959 26.687613
v 757.2855 301.8495 26.732107
v 757.2073 301.70303 26.687613
v 757.14996 301.59583 26.566053
v 757.12897 301.5566 26.4
v 757.14996 301.59583 26.233948
v 757.5752 301.47803 26.112389
v 757.6598 301.6209 26.067894
v 757.7444 301.76382 26.112389
v 757.8063 301.86844 26.233948
v 757.829 301.9067 26.4
v 757.8063 301.86844 26.566053
v 757.7444 301.76382 26.687613
v 757.6598 301.6209 26.732107
v 757.5752 301.47803 26.687613
v 757.5133 301.3734 26.566053
v 757.49066 301.3351 26.4
v 757.5133 301.3734 26.233948
v 757.96136 301.25668 26.112387
v 758.0402 301.4028 26.067894
v 758.1191 301.54895 26.112389
v 758.1768 301.6559 26.233948
v 758.19794 301.69507 26.400002
v 758.1768 301.6559 26.566053
v 758.1191 301.54895 26.687613
v 758.0402 301.4028 26.732107
v 757.96136 301.25668 26.687613
v 757.9036 301.1497 26.566053
v 757.8825 301.11053 26.4
v 757.9036 301.1497 26.233946
v 758.3523 301.05853 26.112389
v 758.43134 301.20456 26.067894
v 758.51044 301.3506 26.112389
v 758.5683 301.4575 26.233948
v 758.5895 301.4966 26.4
v 758.5683 301.4575 26.566053
v 758.51044 301.3506 26.687613
v 758.43134 301.20456 26.732107
v 758.3523 301.05853 26.687613
v 758.29443 300.95163 26.566053
v 758.27325 300.9125 26.4
v 758.29443 300.95163 26.233948
v 758.6973 300.8646 26.112389
v 758.8112 300.98544 26.067894
v 758.9251 301.10626 26.112389
v 759.0085 301.19473 26.233948
v 759.039 301.2271 26.4
v 759.0085 301.19473 26.566053
v 758.9251 301.10626 26.687613
v 758.8112 300.98544 26.732107
v 758.6973 300.8646 26.687613
v 758.61395 300.77612 26.566053
v 758.58344 300.74377 26.4
v 758.61395 300.77612 26.233948
v 758.91956 300.5195 26.112389
v 759.05237 300.61917 26.067894
v 759.1852 300.71884 26.112389
v 759.2824 300.7918 26.233948
v 759.318 300.8185 26.4
v 759.2824 300.7918 26.566053
v 759.1852 300.71884 26.687613
v 759.05237 300.61917 26.732107
v 758.91956 300.5195 26.687613
v 758.8223 300.44656 26.566053
v 758.78674 300.41986 26.4
v 758.8223 300.44656 26.233948
v 759.20355 300.1859 26.112389
v 759.3366 300.28525 26.067894
v 759.46967 300.3846 26.112389
v 759.5671 300.4573 26.233948
v 759.6027 300.48395 26.4
v 759.5671 300.4573 26.566053
v 759.46967 300.3846 26.687613
v 759.3366 300.28525 26.732107
v 759.20355 300.1859 26.687613
v 759.10614 300.1132 26.566053
v 759.0705 300.08658 26.4
v 759.10614 300.1132 26.233948
v 759.4482 299.83575 26.104664
v 759.58954 299.92654 26.068285
v 759.7273 300.015 26.12079
v 759.82446 300.07745 26.24811
v 759.8551 300.0971 26.416128
v 759.8109 300.06873 26.579824
v 759.7038 299.9999 26.695337
v 759.56244 299.90912 26.731714
v 759.4247 299.82065 26.679209
v 759.3275 299.75824 26.55189
v 759.2969 299.73856 26.383871
v 759.34106 299.76694 26.220175
v 759.7542 299.37268 26.192177
v 759.90466 299.45132 26.234245
v 760.02997 299.5557 26.357689
v 760.09644 299.65784 26.529428
v 760.08636 299.73035 26.703447
v 760.0024 299.7538 26.833117
v 759.867 299.722 26.883692
v 759.7165 299.64334 26.841621
v 759.59125 299.53897 26.718178
v 759.5247 299.43686 26.546438
v 759.53485 299.36432 26.372421
v 759.61884 299.34085 26.242752
v 759.9688 299.0414 26.284391
v 760.1238 299.11505 26.379662
v 760.23553 299.23492 26.50913
v 760.27405 299.36887 26.638107
v 760.2291 299.48102 26.73203
v 760.1127 299.54132 26.765738
v 759.956 299.53363 26.730192
v 759.801 299.45996 26.63492
v 759.6893 299.34012 26.505451
v 759.65076 299.20615 26.376476
v 759.6957 299.094 26.28255
v 759.81213 299.0337 26.248846
v 760.10785 298.83475 26.653357
v 760.26495 298.9039 26.71502
v 760.38135 298.9987 26.81815
v 760.4257 299.0937 26.935116
v 760.3862 299.16345 27.034576
v 760.2735 299.18933 27.089882
v 760.1177 299.16434 27.08621
v 759.9606 299.09518 27.02455
v 759.84424 299.0004 26.921417
v 759.7998 298.9054 26.804451
v 759.8393 298.8356 26.70499
v 759.952 298.80975 26.649687
v 760.12634 298.5231 26.807737
v 760.2959 298.5409 26.786997
v 760.4519 298.5727 26.850454
v 760.5526 298.60995 26.98111
v 760.571 298.6427 27.143953
v 760.50214 298.66217 27.29535
v 760.3645 298.66312 27.394732
v 760.19495 298.64532 27.415472
v 760.03894 298.61353 27.352013
v 759.93823 298.57626 27.221357
v 759.9198 298.54352 27.058516
v 759.9887 298.52405 26.90712
v 760.11633 298.17188 26.850529
v 760.27454 298.10522 26.842478
v 760.4184 298.05292 26.920382
v 760.50934 298.02896 27.063364
v 760.52295 298.03976 27.233116
v 760.4556 298.08246 27.384151
v 760.3254 298.14557 27.476
v 760.1672 298.2122 27.48405
v 760.0233 298.2645 27.406147
v 759.9324 298.28845 27.263163
v 759.91876 298.27765 27.093412
v 759.9861 298.235 26.942377
v 759.8729 297.86145 26.856003
v 760.0099 297.75833 26.869308
v 760.1251 297.67496 26.966618
v 760.1878 297.6337 27.121857
v 760.1811 297.6456 27.293432
v 760.10675 297.70746 27.43537
v 759.9848 297.8027 27.509634
v 759.84784 297.90585 27.49633
v 759.73254 297.9892 27.399021
v 759.6699 298.03046 27.24378
v 759.67664 298.01855 27.072206
v 759.7509 297.9567 26.93027
v 759.7714 297.5883 26.95418
v 759.90814 297.49463 26.980564
v 759.9875 297.39227 27.074343
v 759.9881 297.30856 27.210388
v 759.90985 297.266 27.35225
v 759.7737 297.27594 27.461912
v 759.61615 297.33575 27.509995
v 759.4794 297.42938 27.483612
v 759.4001 297.53174 27.389833
v 759.3995 297.61545 27.253786
v 759.4777 297.65802 27.111925
v 759.61383 297.64807 27.002262
v 759.7307 297.4181 26.414104
v 759.87054 297.33563 26.424341
v 759.9431 297.22025 26.512104
v 759.929 297.10284 26.653875
v 759.83203 297.0149 26.811666
v 759.6781 296.97995 26.943201
v 759.50854 297.00735 27.01323
v 759.3687 297.0898 27.002993
v 759.29614 297.2052 26.91523
v 759.31024 297.3226 26.773458
v 759.4072 297.41055 26.615667
v 759.56116 297.4455 26.484135
v 759.5612 296.982 26.186518
v 759.7281 296.9552 26.161938
v 759.85297 296.8997 26.225313
v 759.9024 296.8303 26.359665
v 759.8631 296.76562 26.528992
v 759.7456 296.72302 26.687925
v 759.58136 296.71387 26.793877
v 759.4145 296.74066 26.818457
v 759.2896 296.79617 26.755081
v 759.2402 296.86557 26.62073
v 759.2795 296.93024 26.4514
v 759.397 296.97284 26.292469
v 759.5451 296.33292 26.258377
v 759.71265 296.33755 26.338541
v 759.83875 296.3651 26.482796
v 759.8895 296.40823 26.65249
v 759.8515 296.45532 26.802156
v 759.7348 296.4938 26.89169
v 759.5707 296.51337 26.8971
v 759.40314 296.50873 26.816938
v 759.27704 296.48114 26.672682
v 759.22626 296.43802 26.502987
v 759.2643 296.39093 26.353321
v 759.381 296.35245 26.263788
v 759.59534 295.91016 26.3699
v 759.7525 295.95203 26.487385
v 759.8539 296.03854 26.657898
v 759.87225 296.14645 26.835752
v 759.80273 296.2469 26.973293
v 759.66394 296.31293 27.033663
v 759.493 296.32687 27.000689
v 759.3358 296.285 26.883204
v 759.23444 296.19852 26.71269
v 759.21606 296.09058 26.534836
v 759.28564 295.99014 26.397295
v 759.42444 295.9241 26.336926
v 759.493 295.6116 26.555166
v 759.6603 295.65125 26.622484
v 759.79596 295.71704 26.768805
v 759.86383 295.79138 26.954918
v 759.84564 295.85434 27.130957
v 759.7462 295.88904 27.249752
v 759.5923 295.8862 27.279472
v 759.42505 295.84656 27.212152
v 759.2893 295.78073 27.065834
v 759.2215 295.7064 26.879719
v 759.2397 295.64343 26.70368
v 759.33905 295.60873 26.584885
v 759.64 295.28534 26.814068
v 759.8045 295.33487 26.81099
v 759.9459 295.39014 26.889593
v 760.0263 295.43637 27.028822
v 760.0242 295.46115 27.191366
v 759.94 295.45786 27.333675
v 759.7964 295.42734 27.417614
v 759.63184 295.3778 27.420694
v 759.4904 295.32254 27.342089
v 759.41003 295.2763 27.20286
v 759.41223 295.25153 27.040316
v 759.4964 295.25482 26.898008
v 759.6638 294.90704 26.865566
v 759.834 294.9043 26.847712
v 759.99347 294.90738 26.920305
v 760.0996 294.91547 27.063896
v 760.12384 294.9264 27.24001
v 760.05975 294.9372 27.401457
v 759.9245 294.94504 27.504976
v 759.75433 294.94778 27.522833
v 759.5948 294.9447 27.45024
v 759.4887 294.93665 27.306646
v 759.4645 294.92572 27.130533
v 759.52856 294.9149 26.969086
v 759.59186 294.39752 26.932611
v 759.7564 294.34775 26.971146
v 759.9091 294.3376 27.088469
v 760.0091 294.3698 27.253145
v 760.02954 294.43576 27.42105
v 759.9649 294.51773 27.547192
v 759.83264 294.5938 27.597773
v 759.6681 294.6436 27.559238
v 759.5154 294.65372 27.441914
v 759.4154 294.62152 27.277237
v 759.395 294.55557 27.109333
v 759.4596 294.4736 26.98319
v 759.4916 294.00433 27.141958
v 759.6559 293.96664 27.19718
v 759.7997 293.99493 27.316393
v 759.88446 294.08157 27.467653
v 759.8875 294.20337 27.61043
v 759.808 294.32767 27.706467
v 759.6672 294.4212 27.73003
v 759.50287 294.4589 27.674809
v 759.3591 294.4306 27.555595
v 759.2743 294.34396 27.404335
v 759.27124 294.22217 27.261559
v 759.35077 294.09787 27.165522
v 759.40186 293.74924 27.3017
v 759.5729 293.75635 27.382784
v 759.7123 293.804 27.536495
v 759.7827 293.8794 27.721647
v 759.76526 293.96237 27.88863
v 759.6647 294.0307 27.9927
v 759.5079 294.06607 28.005972
v 759.33685 294.05896 27.924889
v 759.19745 294.01132 27.771177
v 759.127 293.9359 27.586023
v 759.1445 293.85294 27.41904
v 759.24506 293.7846 27.314972
v 759.5066 293.4282 27.569324
v 759.6772 293.4482 27.579218
v 759.8196 293.48172 27.666515
v 759.8957 293.51978 27.807825
v 759.885 293.55215 27.965282
v 759.7905 293.5702 28.096697
v 759.63745 293.56903 28.166857
v 759.46686 293.54904 28.156963
v 759.3244 293.5155 28.069666
v 759.24835 293.47748 27.928358
v 759.259 293.4451 27.7709
v 759.3535 293.42706 27.639484
v 759.40936 293.05588 27.624207
v 759.5765 293.02542 27.61065
v 759.7357 293.0056 27.681684
v 759.8443 293.00177 27.818277
v 759.8732 293.01492 27.983831
v 759.8147 293.04153 28.133982
v 759.6844 293.0745 28.2285
v 759.5173 293.10492 28.242058
v 759.35803 293.12473 28.171022
v 759.24945 293.12857 28.034428
v 759.2205 293.11542 27.868876
v 759.27905 293.0888 27.718725
v 759.3824 292.7784 27.737814
v 759.54315 292.71765 27.705706
v 759.6737 292.63696 27.762474
v 759.73914 292.55804 27.892908
v 759.7218 292.50195 28.062057
v 759.62646 292.4838 28.224602
v 759.4786 292.5084 28.336983
v 759.3178 292.56915 28.369093
v 759.18726 292.6498 28.312325
v 759.1218 292.72876 28.18189
v 759.1391 292.78482 28.01274
v 759.2345 292.803 27.850197
v 759.25885 292.60855 27.42929
v 759.41516 292.53998 27.383717
v 759.5341 292.4245 27.403864
v 759.5838 292.29303 27.484335
v 759.55084 292.18085 27.603567
v 759.4442 292.11795 27.729612
v 759.29236 292.12125 27.8287
v 759.13605 292.18982 27.874273
v 759.0171 292.30533 27.854126
v 758.9674 292.43677 27.773655
v 759.0003 292.54898 27.654423
v 759.107 292.61185 27.528378
v 759.0987 292.254 27.09432
v 759.24677 292.16684 27.07094
v 759.3573 292.05606 27.124716
v 759.4007 291.95132 27.24124
v 759.36536 291.8807 27.389286
v 759.2607 291.86313 27.529188
v 759.1148 291.9033 27.623459
v 758.96674 291.99045 27.64684
v 758.8562 292.10123 27.593063
v 758.81274 292.20596 27.476542
v 758.84814 292.27658 27.328495
v 758.95276 292.29416 27.188591
v 758.8259 291.8234 26.977484
v 758.9668 291.7253 26.965145
v 759.0842 291.62543 27.037664
v 759.14667 291.5505 27.17561
v 759.1375 291.52063 27.34202
v 759.0592 291.5438 27.492306
v 758.9326 291.6138 27.586197
v 758.79175 291.71188 27.598536
v 758.6744 291.81177 27.526016
v 758.6119 291.8867 27.388071
v 758.62103 291.91656 27.22166
v 758.6994 291.8934 27.071375
v 758.5617 291.44928 26.919144
v 758.6927 291.33798 26.920708
v 758.80096 291.2372 27.008068
v 758.85754 291.17398 27.157818
v 758.8472 291.1652 27.32983
v 758.77277 291.21326 27.478014
v 758.6541 291.30524 27.562664
v 758.52313 291.41653 27.5611
v 758.41486 291.51733 27.47374
v 758.3583 291.58057 27.32399
v 758.36865 291.58932 27.151978
v 758.44305 291.5413 27.003794
v 758.2077 291.1502 26.921663
v 758.34143 291.04703 26.889568
v 758.4679 290.94525 26.9462
v 758.55316 290.87216 27.076385
v 758.5745 290.84732 27.24524
v 758.5261 290.8774 27.407518
v 758.42096 290.95435 27.519741
v 758.28723 291.0575 27.551836
v 758.16077 291.15927 27.495205
v 758.07544 291.23236 27.36502
v 758.05414 291.2572 27.196167
v 758.10254 291.22714 27.033886
v 757.9273 290.7589 26.91706
v 758.08014 290.69095 26.877308
v 758.23 290.62244 26.926517
v 758.3366 290.57178 27.051506
v 758.3715 290.55255 27.218782
v 758.3254 290.5699 27.383524
v 758.2105 290.61914 27.50159
v 758.0577 290.6871 27.541344
v 757.9079 290.7556 27.492134
v 757.8012 290.80627 27.367146
v 757.7663 290.8255 27.19987
v 757.81244 290.80817 27.035128
v 757.79974 290.28006 26.913485
v 757.9661 290.2667 26.872185
v 758.1307 290.25272 26.919867
v 758.2494 290.24185 27.043755
v 758.2904 290.23706 27.210651
v 758.2428 290.23956 27.37584
v 758.11926 290.24875 27.495054
v 757.95294 290.26212 27.536354
v 757.7883 290.2761 27.488672
v 757.6696 290.28696 27.364786
v 757.6286 290.29175 27.197887
v 757.6762 290.28925 27.032701
v 757.99786 289.82758 27.202057
usemtl mat_31
s 1
f 796 796 797
f 797 796 798
f 796 796 798
f 798 796 799
f 796 796 799
f 799 796 800
f 796 796 800
f 800 796 801
f 796 796 801
f 801 796 802
f 796 796 802
f 802 796 803
f 796 796 803
f 803 796 804
f 796 796 804
f 804 796 805
f 796 796 805
f 805 796 806
f 796 796 806
f 806 796 807
f 796 796 807
f 807 796 808
f 796 796 808
f 808 796 797
f 797 798 809
f 809 798 810
f 798 799 810
f 810 799 811
f 799 800 811
f 811 800 812
f 800 801 812
f 812 801 813
f 801 802 813
f 813 802 814
f 802 803 814
f 814 803 815
f 803 804 815
f 815 804 816
f 804 805 816
f 816 805 817
f 805 806 817
f 817 806 818
f 806 807 818
f 818 807 819
f 807 808 819
f 819 808 820
f 808 797 820
f 820 797 809
f 809 810 821
f 821 810 822
f 810 811 822
f 822 811 823
f 811 812 823
f 823 812 824
f 812 813 824
f 824 813 825
f 813 814 825
f 825 814 826
f 814 815 826
f 826 815 827
f 815 816 827
f 827 816 828
f 816 817 828
f 828 817 829
f 817 818 829
f 829 818 830
f 818 819 830
f 830 819 831
f 819 820 831
f 831 820 832
f 820 809 832
f 832 809 821
f 821 822 833
f 833 822 834
f 822 823 834
f 834 823 835
f 823 824 835
f 835 824 836
f 824 825 836
f 836 825 837
f 825 826 837
f 837 826 838
f 826 827 838
f 838 827 839
f 827 828 839
f 839 828 840
f 828 829 840
f 840 829 841
f 829 830 841
f 841 830 842
f 830 831 842
f 842 831 843
f 831 832 843
f 843 832 844
f 832 821 844
f 844 821 833
f 833 834 845
f 845 834 846
f 834 835 846
f 846 835 847
f 835 836 847
f 847 836 848
f 836 837 848
f 848 837 849
f 837 838 849
f 849 838 850
f 838 839 850
f 850 839 851
f 839 840 851
f 851 840 852
f 840 841 852
f 852 841 853
f 841 842 853
f 853 842 854
f 842 843 854
f 854 843 855
f 843 844 855
f 855 844 856
f 844 833 856
f 856 833 845
f 845 846 857
f 857 846 858
f 846 847 858
f 858 847 859
f 847 848 859
f 859 848 860
f 848 849 860
f 860 849 861
f 849 850 861
f 861 850 862
f 850 851 862
f 862 851 863
f 851 852 863
f 863 852 864
f 852 853 864
f 864 853 865
f 853 854 865
f 865 854 866
f 854 855 866
f 866 855 867
f 855 856 867
f 867 856 868
f 856 845 868
f 868 845 857
f 857 858 869
f 869 858 870
f 858 859 870
f 870 859 871
f 859 860 871
f 871 860 872
f 860 861 872
f 872 861 873
f 861 862 873
f 873 862 874
f 862 863 874
f 874 863 875
f 863 864 875
f 875 864 876
f 864 865 876
f 876 865 877
f 865 866 877
f 877 866 878
f 866 867 878
f 878 867 879
f 867 868 879
f 879 868 880
f 868 857 880
f 880 857 869
f 869 870 881
f 881 870 882
f 870 871 882
f 882 871 883
f 871 872 883
f 883 872 884
f 872 873 884
f 884 873 885
f 873 874 885
f 885 874 886
f 874 875 886
f 886 875 887
f 875 876 887
f 887 876 888
f 876 877 888
f 888 877 889
f 877 878 889
f 889 878 890
f 878 879 890
f 890 879 891
f 879 880 891
f 891 880 892
f 880 869 892
f 892 869 881
f 881 882 893
f 893 882 894
f 882 883 894
f 894 883 895
f 883 884 895
f 895 884 896
f 884 885 896
f 896 885 897
f 885 886 897
f 897 886 898
f 886 887 898
f 898 887 899
f 887 888 899
f 899 888 900
f 888 889 900
f 900 889 901
f 889 890 901
f 901 890 902
f 890 891 902
f 902 891 903
f 891 892 903
f 903 892 904
f 892 881 904
f 904 881 893
f 893 894 905
f 905 894 906
f 894 895 906
f 906 895 907
f 895 896 907
f 907 896 908
f 896 897 908
f 908 897 909
f 897 898 909
f 909 898 910
f 898 899 910
f 910 899 911
f 899 900 911
f 911 900 912
f 900 901 912
f 912 901 913
f 901 902 913
f 913 902 914
f 902 903 914
f 914 903 915
f 903 904 915
f 915 904 916
f 904 893 916
f 916 893 905
f 905 906 917
f 917 906 918
f 906 907 918
f 918 907 919
f 907 908 919
f 919 908 920
f 908 909 920
f 920 909 921
f 909 910 921
f 921 910 922
f 910 911 922
f 922 911 923
f 911 912 923
f 923 912 924
f 912 913 924
f 924 913 925
f 913 914 925
f 925 914 926
f 914 915 926
f 926 915 927
f 915 916 927
f 927 916 928
f 916 905 928
f 928 905 917
f 917 918 929
f 929 918 930
f 918 919 930
f 930 919 931
f 919 920 931
f 931 920 932
f 920 921 932
f 932 921 933
f 921 922 933
f 933 922 934
f 922 923 934
f 934 923 935
f 923 924 935
f 935 924 936
f 924 925 936
f 936 925 937
f 925 926 937
f 937 926 938
f 926 927 938
f 938 927 939
f 927 928 939
f 939 928 940
f 928 917 940
f 940 917 929
f 929 930 941
f 941 930 942
f 930 931 942
f 942 931 943
f 931 932 943
f 943 932 944
f 932 933 944
f 944 933 945
f 933 934 945
f 945 934 946
f 934 935 946
f 946 935 947
f 935 936 947
f 947 936 948
f 936 937 948
f 948 937 949
f 937 938 949
f 949 938 950
f 938 939 950
f 950 939 951
f 939 940 951
f 951 940 952
f 940 929 952
f 952 929 941
f 941 942 953
f 953 942 954
f 942 943 954
f 954 943 955
f 943 944 955
f 955 944 956
f 944 945 956
f 956 945 957
f 945 946 957
f 957 946 958
f 946 947 958
f 958 947 959
f 947 948 959
f 959 948 960
f 948 949 960
f 960 949 961
f 949 950 961
f 961 950 962
f 950 951 962
f 962 951 963
f 951 952 963
f 963 952 964
f 952 941 964
f 964 941 953
f 953 954 965
f 965 954 966
f 954 955 966
f 966 955 967
f 955 956 967
f 967 956 968
f 956 957 968
f 968 957 969
f 957 958 969
f 969 958 970
f 958 959 970
f 970 959 971
f 959 960 971
f 971 960 972
f 960 961 972
f 972 961 973
f 961 962 973
f 973 962 974
f 962 963 974
f 974 963 975
f 963 964 975
f 975 964 976
f 964 953 976
f 976 953 965
f 965 966 977
f 977 966 978
f 966 967 978
f 978 967 979
f 967 968 979
f 979 968 980
f 968 969 980
f 980 969 981
f 969 970 981
f 981 970 982
f 970 971 982
f 982 971 983
f 971 972 983
f 983 972 984
f 972 973 984
f 984 973 985
f 973 974 985
f 985 974 986
f 974 975 986
f 986 975 987
f 975 976 987
f 987 976 988
f 976 965 988
f 988 965 977
f 977 978 989
f 989 978 990
f 978 979 990
f 990 979 991
f 979 980 991
f 991 980 992
f 980 981 992
f 992 981 993
f 981 982 993
f 993 982 994
f 982 983 994
f 994 983 995
f 983 984 995
f 995 984 996
f 984 985 996
f 996 985 997
f 985 986 997
f 997 986 998
f 986 987 998
f 998 987 999
f 987 988 999
f 999 988 1000
f 988 977 1000
f 1000 977 989
f 989 990 1001
f 1001 990 1002
f 990 991 1002
f 1002 991 1003
f 991 992 1003
f 1003 992 1004
f 992 993 1004
f 1004 993 1005
f 993 994 1005
f 1005 994 1006
f 994 995 1006
f 1006 995 1007
f 995 996 1007
f 1007 996 1008
f 996 997 1008
f 1008 997 1009
f 997 998 1009
f 1009 998 1010
f 998 999 1010
f 1010 999 1011
f 999 1000 1011
f 1011 1000 1012
f 1000 989 1012
f 1012 989 1001
f 1001 1002 1013
f 1013 1002 1014
f 1002 1003 1014
f 1014 1003 1015
f 1003 1004 1015
f 1015 1004 1016
f 1004 1005 1016
f 1016 1005 1017
f 1005 1006 1017
f 1017 1006 1018
f 1006 1007 1018
f 1018 1007 1019
f 1007 1008 1019
f 1019 1008 1020
f 1008 1009 1020
f 1020 1009 1021
f 1009 1010 1021
f 1021 1010 1022
f 1010 1011 1022
f 1022 1011 1023
f 1011 1012 1023
f 1023 1012 1024
f 1012 1001 1024
f 1024 1001 1013
f 1013 1014 1025
f 1025 1014 1026
f 1014 1015 1026
f 1026 1015 1027
f 1015 1016 1027
f 1027 1016 1028
f 1016 1017 1028
f 1028 1017 1029
f 1017 1018 1029
f 1029 1018 1030
f 1018 1019 1030
f 1030 1019 1031
f 1019 1020 1031
f 1031 1020 1032
f 1020 1021 1032
f 1032 1021 1033
f 1021 1022 1033
f 1033 1022 1034
f 1022 1023 1034
f 1034 1023 1035
f 1023 1024 1035
f 1035 1024 1036
f 1024 1013 1036
f 1036 1013 1025
f 1025 1026 1037
f 1037 1026 1038
f 1026 1027 1038
f 1038 1027 1039
f 1027 1028 1039
f 1039 1028 1040
f 1028 1029 1040
f 1040 1029 1041
f 1029 1030 1041
f 1041 1030 1042
f 1030 1031 1042
f 1042 1031 1043
f 1031 1032 1043
f 1043 1032 1044
f 1032 1033 1044
f 1044 1033 1045
f 1033 1034 1045
f 1045 1034 1046
f 1034 1035 1046
f 1046 1035 1047
f 1035 1036 1047
f 1047 1036 1048
f 1036 1025 1048
f 1048 1025 1037
f 1037 1038 1049
f 1049 1038 1050
f 1038 1039 1050
f 1050 1039 1051
f 1039 1040 1051
f 1051 1040 1052
f 1040 1041 1052
f 1052 1041 1053
f 1041 1042 1053
f 1053 1042 1054
f 1042 1043 1054
f 1054 1043 1055
f 1043 1044 1055
f 1055 1044 1056
f 1044 1045 1056
f 1056 1045 1057
f 1045 1046 1057
f 1057 1046 1058
f 1046 1047 1058
f 1058 1047 1059
f 1047 1048 1059
f 1059 1048 1060
f 1048 1037 1060
f 1060 1037 1049
f 1049 1050 1061
f 1061 1050 1062
f 1050 1051 1062
f 1062 1051 1063
f 1051 1052 1063
f 1063 1052 1064
f 1052 1053 1064
f 1064 1053 1065
f 1053 1054 1065
f 1065 1054 1066
f 1054 1055 1066
f 1066 1055 1067
f 1055 1056 1067
f 1067 1056 1068
f 1056 1057 1068
f 1068 1057 1069
f 1057 1058 1069
f 1069 1058 1070
f 1058 1059 1070
f 1070 1059 1071
f 1059 1060 1071
f 1071 1060 1072
f 1060 1049 1072
f 1072 1049 1061
f 1061 1062 1073
f 1073 1062 1074
f 1062 1063 1074
f 1074 1063 1075
f 1063 1064 1075
f 1075 1064 1076
f 1064 1065 1076
f 1076 1065 1077
f 1065 1066 1077
f 1077 1066 1078
f 1066 1067 1078
f 1078 1067 1079
f 1067 1068 1079
f 1079 1068 1080
f 1068 1069 1080
f 1080 1069 1081
f 1069 1070 1081
f 1081 1070 1082
f 1070 1071 1082
f 1082 1071 1083
f 1071 1072 1083
f 1083 1072 1084
f 1072 1061 1084
f 1084 1061 1073
f 1073 1074 1085
f 1085 1074 1086
f 1074 1075 1086
f 1086 1075 1087
f 1075 1076 1087
f 1087 1076 1088
f 1076 1077 1088
f 1088 1077 1089
f 1077 1078 1089
f 1089 1078 1090
f 1078 1079 1090
f 1090 1079 1091
f 1079 1080 1091
f 1091 1080 1092
f 1080 1081 1092
f 1092 1081 1093
f 1081 1082 1093
f 1093 1082 1094
f 1082 1083 1094
f 1094 1083 1095
f 1083 1084 1095
f 1095 1084 1096
f 1084 1073 1096
f 1096 1073 1085
f 1085 1086 1097
f 1097 1086 1098
f 1086 1087 1098
f 1098 1087 1099
f 1087 1088 1099
f 1099 1088 1100
f 1088 1089 1100
f 1100 1089 1101
f 1089 1090 1101
f 1101 1090 1102
f 1090 1091 1102
f 1102 1091 1103
f 1091 1092 1103
f 1103 1092 1104
f 1092 1093 1104
f 1104 1093 1105
f 1093 1094 1105
f 1105 1094 1106
f 1094 1095 1106
f 1106 1095 1107
f 1095 1096 1107
f 1107 1096 1108
f 1096 1085 1108
f 1108 1085 1097
f 1097 1098 1109
f 1109 1098 1110
f 1098 1099 1110
f 1110 1099 1111
f 1099 1100 1111
f 1111 1100 1112
f 1100 1101 1112
f 1112 1101 1113
f 1101 1102 1113
f 1113 1102 1114
f 1102 1103 1114
f 1114 1103 1115
f 1103 1104 1115
f 1115 1104 1116
f 1104 1105 1116
f 1116 1105 1117
f 1105 1106 1117
f 1117 1106 1118
f 1106 1107 1118
f 1118 1107 1119
f 1107 1108 1119
f 1119 1108 1120
f 1108 1097 1120
f 1120 1097 1109
f 1109 1110 1121
f 1121 1110 1122
f 1110 1111 1122
f 1122 1111 1123
f 1111 1112 1123
f 1123 1112 1124
f 1112 1113 1124
f 1124 1113 1125
f 1113 1114 1125
f 1125 1114 1126
f 1114 1115 1126
f 1126 1115 1127
f 1115 1116 1127
f 1127 1116 1128
f 1116 1117 1128
f 1128 1117 1129
f 1117 1118 1129
f 1129 1118 1130
f 1118 1119 1130
f 1130 1119 1131
f 1119 1120 1131
f 1131 1120 1132
f 1120 1109 1132
f 1132 1109 1121
f 1121 1122 1133
f 1133 1122 1134
f 1122 1123 1134
f 1134 1123 1135
f 1123 1124 1135
f 1135 1124 1136
f 1124 1125 1136
f 1136 1125 1137
f 1125 1126 1137
f 1137 1126 1138
f 1126 1127 1138
f 1138 1127 1139
f 1127 1128 1139
f 1139 1128 1140
f 1128 1129 1140
f 1140 1129 1141
f 1129 1130 1141
f 1141 1130 1142
f 1130 1131 1142
f 1142 1131 1143
f 1131 1132 1143
f 1143 1132 1144
f 1132 1121 1144
f 1144 1121 1133
f 1133 1134 1145
f 1145 1134 1146
f 1134 1135 1146
f 1146 1135 1147
f 1135 1136 1147
f 1147 1136 1148
f 1136 1137 1148
f 1148 1137 1149
f 1137 1138 1149
f 1149 1138 1150
f 1138 1139 1150
f 1150 1139 1151
f 1139 1140 1151
f 1151 1140 1152
f 1140 1141 1152
f 1152 1141 1153
f 1141 1142 1153
f 1153 1142 1154
f 1142 1143 1154
f 1154 1143 1155
f 1143 1144 1155
f 1155 1144 1156
f 1144 1133 1156
f 1156 1133 1145
f 1145 1146 1157
f 1157 1146 1158
f 1146 1147 1158
f 1158 1147 1159
f 1147 1148 1159
f 1159 1148 1160
f 1148 1149 1160
f 1160 1149 1161
f 1149 1150 1161
f 1161 1150 1162
f 1150 1151 1162
f 1162 1151 1163
f 1151 1152 1163
f 1163 1152 1164
f 1152 1153 1164
f 1164 1153 1165
f 1153 1154 1165
f 1165 1154 1166
f 1154 1155 1166
f 1166 1155 1167
f 1155 1156 1167
f 1167 1156 1168
f 1156 1145 1168
f 1168 1145 1157
f 1157 1158 1169
f 1169 1158 1170
f 1158 1159 1170
f 1170 1159 1171
f 1159 1160 1171
f 1171 1160 1172
f 1160 1161 1172
f 1172 1161 1173
f 1161 1162 1173
f 1173 1162 1174
f 1162 1163 1174
f 1174 1163 1175
f 1163 1164 1175
f 1175 1164 1176
f 1164 1165 1176
f 1176 1165 1177
f 1165 1166 1177
f 1177 1166 1178
f 1166 1167 1178
f 1178 1167 1179
f 1167 1168 1179
f 1179 1168 1180
f 1168 1157 1180
f 1180 1157 1169
f 1169 1170 1181
f 1181 1170 1182
f 1170 1171 1182
f 1182 1171 1183
f 1171 1172 1183
f 1183 1172 1184
f 1172 1173 1184
f 1184 1173 1185
f 1173 1174 1185
f 1185 1174 1186
f 1174 1175 1186
f 1186 1175 1187
f 1175 1176 1187
f 1187 1176 1188
f 1176 1177 1188
f 1188 1177 1189
f 1177 1178 1189
f 1189 1178 1190
f 1178 1179 1190
f 1190 1179 1191
f 1179 1180 1191
f 1191 1180 1192
f 1180 1169 1192
f 1192 1169 1181
f 1181 1182 1193
f 1193 1182 1194
f 1182 1183 1194
f 1194 1183 1195
f 1183 1184 1195
f 1195 1184 1196
f 1184 1185 1196
f 1196 1185 1197
f 1185 1186 1197
f 1197 1186 1198
f 1186 1187 1198
f 1198 1187 1199
f 1187 1188 1199
f 1199 1188 1200
f 1188 1189 1200
f 1200 1189 1201
f 1189 1190 1201
f 1201 1190 1202
f 1190 1191 1202
f 1202 1191 1203
f 1191 1192 1203
f 1203 1192 1204
f 1192 1181 1204
f 1204 1181 1193
f 1193 1194 1205
f 1205 1194 1206
f 1194 1195 1206
f 1206 1195 1207
f 1195 1196 1207
f 1207 1196 1208
f 1196 1197 1208
f 1208 1197 1209
f 1197 1198 1209
f 1209 1198 1210
f 1198 1199 1210
f 1210 1199 1211
f 1199 1200 1211
f 1211 1200 1212
f 1200 1201 1212
f 1212 1201 1213
f 1201 1202 1213
f 1213 1202 1214
f 1202 1203 1214
f 1214 1203 1215
f 1203 1204 1215
f 1215 1204 1216
f 1204 1193 1216
f 1216 1193 1205
f 1205 1206 1217
f 1217 1206 1218
f 1206 1207 1218
f 1218 1207 1219
f 1207 1208 1219
f 1219 1208 1220
f 1208 1209 1220
f 1220 1209 1221
f 1209 1210 1221
f 1221 1210 1222
f 1210 1211 1222
f 1222 1211 1223
f 1211 1212 1223
f 1223 1212 1224
f 1212 1213 1224
f 1224 1213 1225
f 1213 1214 1225
f 1225 1214 1226
f 1214 1215 1226
f 1226 1215 1227
f 1215 1216 1227
f 1227 1216 1228
f 1216 1205 1228
f 1228 1205 1217
f 1217 1218 1229
f 1229 1218 1230
f 1218 1219 1230
f 1230 1219 1231
f 1219 1220 1231
f 1231 1220 1232
f 1220 1221 1232
f 1232 1221 1233
f 1221 1222 1233
f 1233 1222 1234
f 1222 1223 1234
f 1234 1223 1235
f 1223 1224 1235
f 1235 1224 1236
f 1224 1225 1236
f 1236 1225 1237
f 1225 1226 1237
f 1237 1226 1238
f 1226 1227 1238
f 1238 1227 1239
f 1227 1228 1239
f 1239 1228 1240
f 1228 1217 1240
f 1240 1217 1229
f 1229 1230 1241
f 1241 1230 1242
f 1230 1231 1242
f 1242 1231 1243
f 1231 1232 1243
f 1243 1232 1244
f 1232 1233 1244
f 1244 1233 1245
f 1233 1234 1245
f 1245 1234 1246
f 1234 1235 1246
f 1246 1235 1247
f 1235 1236 1247
f 1247 1236 1248
f 1236 1237 1248
f 1248 1237 1249
f 1237 1238 1249
f 1249 1238 1250
f 1238 1239 1250
f 1250 1239 1251
f 1239 1240 1251
f 1251 1240 1252
f 1240 1229 1252
f 1252 1229 1241
f 1241 1242 1253
f 1253 1242 1254
f 1242 1243 1254
f 1254 1243 1255
f 1243 1244 1255
f 1255 1244 1256
f 1244 1245 1256
f 1256 1245 1257
f 1245 1246 1257
f 1257 1246 1258
f 1246 1247 1258
f 1258 1247 1259
f 1247 1248 1259
f 1259 1248 1260
f 1248 1249 1260
f 1260 1249 1261
f 1249 1250 1261
f 1261 1250 1262
f 1250 1251 1262
f 1262 1251 1263
f 1251 1252 1263
f 1263 1252 1264
f 1252 1241 1264
f 1264 1241 1253
f 1253 1254 1265
f 1265 1254 1266
f 1254 1255 1266
f 1266 1255 1267
f 1255 1256 1267
f 1267 1256 1268
f 1256 1257 1268
f 1268 1257 1269
f 1257 1258 1269
f 1269 1258 1270
f 1258 1259 1270
f 1270 1259 1271
f 1259 1260 1271
f 1271 1260 1272
f 1260 1261 1272
f 1272 1261 1273
f 1261 1262 1273
f 1273 1262 1274
f 1262 1263 1274
f 1274 1263 1275
f 1263 1264 1275
f 1275 1264 1276
f 1264 1253 1276
f 1276 1253 1265
f 1265 1266 1277
f 1277 1266 1278
f 1266 1267 1278
f 1278 1267 1279
f 1267 1268 1279
f 1279 1268 1280
f 1268 1269 1280
f 1280 1269 1281
f 1269 1270 1281
f 1281 1270 1282
f 1270 1271 1282
f 1282 1271 1283
f 1271 1272 1283
f 1283 1272 1284
f 1272 1273 1284
f 1284 1273 1285
f 1273 1274 1285
f 1285 1274 1286
f 1274 1275 1286
f 1286 1275 1287
f 1275 1276 1287
f 1287 1276 1288
f 1276 1265 1288
f 1288 1265 1277
f 1277 1278 1289
f 1289 1278 1290
f 1278 1279 1290
f 1290 1279 1291
f 1279 1280 1291
f 1291 1280 1292
f 1280 1281 1292
f 1292 1281 1293
f 1281 1282 1293
f 1293 1282 1294
f 1282 1283 1294
f 1294 1283 1295
f 1283 1284 1295
f 1295 1284 1296
f 1284 1285 1296
f 1296 1285 1297
f 1285 1286 1297
f 1297 1286 1298
f 1286 1287 1298
f 1298 1287 1299
f 1287 1288 1299
f 1299 1288 1300
f 1288 1277 1300
f 1300 1277 1289
f 1289 1290 1301
f 1301 1290 1302
f 1290 1291 1302
f 1302 1291 1303
f 1291 1292 1303
f 1303 1292 1304
f 1292 1293 1304
f 1304 1293 1305
f 1293 1294 1305
f 1305 1294 1306
f 1294 1295 1306
f 1306 1295 1307
f 1295 1296 1307
f 1307 1296 1308
f 1296 1297 1308
f 1308 1297 1309
f 1297 1298 1309
f 1309 1298 1310
f 1298 1299 1310
f 1310 1299 1311
f 1299 1300 1311
f 1311 1300 1312
f 1300 1289 1312
f 1312 1289 1301
f 1301 1302 1313
f 1313 1302 1314
f 1302 1303 1314
f 1314 1303 1315
f 1303 1304 1315
f 1315 1304 1316
f 1304 1305 1316
f 1316 1305 1317
f 1305 1306 1317
f 1317 1306 1318
f 1306 1307 1318
f 1318 1307 1319
f 1307 1308 1319
f 1319 1308 1320
f 1308 1309 1320
f 1320 1309 1321
f 1309 1310 1321
f 1321 1310 1322
f 1310 1311 1322
f 1322 1311 1323
f 1311 1312 1323
f 1323 1312 1324
f 1312 1301 1324
f 1324 1301 1313
f 1313 1314 1325
f 1325 1314 1326
f 1314 1315 1326
f 1326 1315 1327
f 1315 1316 1327
f 1327 1316 1328
f 1316 1317 1328
f 1328 1317 1329
f 1317 1318 1329
f 1329 1318 1330
f 1318 1319 1330
f 1330 1319 1331
f 1319 1320 1331
f 1331 1320 1332
f 1320 1321 1332
f 1332 1321 1333
f 1321 1322 1333
f 1333 1322 1334
f 1322 1323 1334
f 1334 1323 1335
f 1323 1324 1335
f 1335 1324 1336
f 1324 1313 1336
f 1336 1313 1325
f 1325 1326 1337
f 1337 1326 1338
f 1326 1327 1338
f 1338 1327 1339
f 1327 1328 1339
f 1339 1328 1340
f 1328 1329 1340
f 1340 1329 1341
f 1329 1330 1341
f 1341 1330 1342
f 1330 1331 1342
f 1342 1331 1343
f 1331 1332 1343
f 1343 1332 1344
f 1332 1333 1344
f 1344 1333 1345
f 1333 1334 1345
f 1345 1334 1346
f 1334 1335 1346
f 1346 1335 1347
f 1335 1336 1347
f 1347 1336 1348
f 1336 1325 1348
f 1348 1325 1337
f 1337 1338 1349
f 1349 1338 1350
f 1338 1339 1350
f 1350 1339 1351
f 1339 1340 1351
f 1351 1340 1352
f 1340 1341 1352
f 1352 1341 1353
f 1341 1342 1353
f 1353 1342 1354
f 1342 1343 1354
f 1354 1343 1355
f 1343 1344 1355
f 1355 1344 1356
f 1344 1345 1356
f 1356 1345 1357
f 1345 1346 1357
f 1357 1346 1358
f 1346 1347 1358
f 1358 1347 1359
f 1347 1348 1359
f 1359 1348 1360
f 1348 1337 1360
f 1360 1337 1349
f 1349 1350 1361
f 1361 1350 1362
f 1350 1351 1362
f 1362 1351 1363
f 1351 1352 1363
f 1363 1352 1364
f 1352 1353 1364
f 1364 1353 1365
f 1353 1354 1365
f 1365 1354 1366
f 1354 1355 1366
f 1366 1355 1367
f 1355 1356 1367
f 1367 1356 1368
f 1356 1357 1368
f 1368 1357 1369
f 1357 1358 1369
f 1369 1358 1370
f 1358 1359 1370
f 1370 1359 1371
f 1359 1360 1371
f 1371 1360 1372
f 1360 1349 1372
f 1372 1349 1361
f 1361 1362 1373
f 1373 1362 1374
f 1362 1363 1374
f 1374 1363 1375
f 1363 1364 1375
f 1375 1364 1376
f 1364 1365 1376
f 1376 1365 1377
f 1365 1366 1377
f 1377 1366 1378
f 1366 1367 1378
f 1378 1367 1379
f 1367 1368 1379
f 1379 1368 1380
f 1368 1369 1380
f 1380 1369 1381
f 1369 1370 1381
f 1381 1370 1382
f 1370 1371 1382
f 1382 1371 1383
f 1371 1372 1383
f 1383 1372 1384
f 1372 1361 1384
f 1384 1361 1373
f 1373 1374 1385
f 1385 1374 1386
f 1374 1375 1386
f 1386 1375 1387
f 1375 1376 1387
f 1387 1376 1388
f 1376 1377 1388
f 1388 1377 1389
f 1377 1378 1389
f 1389 1378 1390
f 1378 1379 1390
f 1390 1379 1391
f 1379 1380 1391
f 1391 1380 1392
f 1380 1381 1392
f 1392 1381 1393
f 1381 1382 1393
f 1393 1382 1394
f 1382 1383 1394
f 1394 1383 1395
f 1383 1384 1395
f 1395 1384 1396
f 1384 1373 1396
f 1396 1373 1385
f 1385 1386 1397
f 1397 1386 1398
f 1386 1387 1398
f 1398 1387 1399
f 1387 1388 1399
f 1399 1388 1400
f 1388 1389 1400
f 1400 1389 1401
f 1389 1390 1401
f 1401 1390 1402
f 1390 1391 1402
f 1402 1391 1403
f 1391 1392 1403
f 1403 1392 1404
f 1392 1393 1404
f 1404 1393 1405
f 1393 1394 1405
f 1405 1394 1406
f 1394 1395 1406
f 1406 1395 1407
f 1395 1396 1407
f 1407 1396 1408
f 1396 1385 1408
f 1408 1385 1397
f 1397 1398 1409
f 1409 1398 1410
f 1398 1399 1410
f 1410 1399 1411
f 1399 1400 1411
f 1411 1400 1412
f 1400 1401 1412
f 1412 1401 1413
f 1401 1402 1413
f 1413 1402 1414
f 1402 1403 1414
f 1414 1403 1415
f 1403 1404 1415
f 1415 1404 1416
f 1404 1405 1416
f 1416 1405 1417
f 1405 1406 1417
f 1417 1406 1418
f 1406 1407 1418
f 1418 1407 1419
f 1407 1408 1419
f 1419 1408 1420
f 1408 1397 1420
f 1420 1397 1409
f 1409 1410 1421
f 1421 1410 1422
f 1410 1411 1422
f 1422 1411 1423
f 1411 1412 1423
f 1423 1412 1424
f 1412 1413 1424
f 1424 1413 1425
f 1413 1414 1425
f 1425 1414 1426
f 1414 1415 1426
f 1426 1415 1427
f 1415 1416 1427
f 1427 1416 1428
f 1416 1417 1428
f 1428 1417 1429
f 1417 1418 1429
f 1429 1418 1430
f 1418 1419 1430
f 1430 1419 1431
f 1419 1420 1431
f 1431 1420 1432
f 1420 1409 1432
f 1432 1409 1421
f 1421 1422 1433
f 1433 1422 1434
f 1422 1423 1434
f 1434 1423 1435
f 1423 1424 1435
f 1435 1424 1436
f 1424 1425 1436
f 1436 1425 1437
f 1425 1426 1437
f 1437 1426 1438
f 1426 1427 1438
f 1438 1427 1439
f 1427 1428 1439
f 1439 1428 1440
f 1428 1429 1440
f 1440 1429 1441
f 1429 1430 1441
f 1441 1430 1442
f 1430 1431 1442
f 1442 1431 1443
f 1431 1432 1443
f 1443 1432 1444
f 1432 1421 1444
f 1444 1421 1433
f 1433 1434 1445
f 1445 1434 1446
f 1434 1435 1446
f 1446 1435 1447
f 1435 1436 1447
f 1447 1436 1448
f 1436 1437 1448
f 1448 1437 1449
f 1437 1438 1449
f 1449 1438 1450
f 1438 1439 1450
f 1450 1439 1451
f 1439 1440 1451
f 1451 1440 1452
f 1440 1441 1452
f 1452 1441 1453
f 1441 1442 1453
f 1453 1442 1454
f 1442 1443 1454
f 1454 1443 1455
f 1443 1444 1455
f 1455 1444 1456
f 1444 1433 1456
f 1456 1433 1445
f 1445 1446 1457
f 1457 1446 1458
f 1446 1447 1458
f 1458 1447 1459
f 1447 1448 1459
f 1459 1448 1460
f 1448 1449 1460
f 1460 1449 1461
f 1449 1450 1461
f 1461 1450 1462
f 1450 1451 1462
f 1462 1451 1463
f 1451 1452 1463
f 1463 1452 1464
f 1452 1453 1464
f 1464 1453 1465
f 1453 1454 1465
f 1465 1454 1466
f 1454 1455 1466
f 1466 1455 1467
f 1455 1456 1467
f 1467 1456 1468
f 1456 1445 1468
f 1468 1445 1457
f 1457 1458 1469
f 1469 1458 1470
f 1458 1459 1470
f 1470 1459 1471
f 1459 1460 1471
f 1471 1460 1472
f 1460 1461 1472
f 1472 1461 1473
f 1461 1462 1473
f 1473 1462 1474
f 1462 1463 1474
f 1474 1463 1475
f 1463 1464 1475
f 1475 1464 1476
f 1464 1465 1476
f 1476 1465 1477
f 1465 1466 1477
f 1477 1466 1478
f 1466 1467 1478
f 1478 1467 1479
f 1467 1468 1479
f 1479 1468 1480
f 1468 1457 1480
f 1480 1457 1469
f 1469 1470 1481
f 1481 1470 1482
f 1470 1471 1482
f 1482 1471 1483
f 1471 1472 1483
f 1483 1472 1484
f 1472 1473 1484
f 1484 1473 1485
f 1473 1474 1485
f 1485 1474 1486
f 1474 1475 1486
f 1486 1475 1487
f 1475 1476 1487
f 1487 1476 1488
f 1476 1477 1488
f 1488 1477 1489
f 1477 1478 1489
f 1489 1478 1490
f 1478 1479 1490
f 1490 1479 1491
f 1479 1480 1491
f 1491 1480 1492
f 1480 1469 1492
f 1492 1469 1481
f 1481 1482 1493
f 1493 1482 1494
f 1482 1483 1494
f 1494 1483 1495
f 1483 1484 1495
f 1495 1484 1496
f 1484 1485 1496
f 1496 1485 1497
f 1485 1486 1497
f 1497 1486 1498
f 1486 1487 1498
f 1498 1487 1499
f 1487 1488 1499
f 1499 1488 1500
f 1488 1489 1500
f 1500 1489 1501
f 1489 1490 1501
f 1501 1490 1502
f 1490 1491 1502
f 1502 1491 1503
f 1491 1492 1503
f 1503 1492 1504
f 1492 1481 1504
f 1504 1481 1493
f 1493 1494 1505
f 1505 1494 1506
f 1494 1495 1506
f 1506 1495 1507
f 1495 1496 1507
f 1507 1496 1508
f 1496 1497 1508
f 1508 1497 1509
f 1497 1498 1509
f 1509 1498 1510
f 1498 1499 1510
f 1510 1499 1511
f 1499 1500 1511
f 1511 1500 1512
f 1500 1501 1512
f 1512 1501 1513
f 1501 1502 1513
f 1513 1502 1514
f 1502 1503 1514
f 1514 1503 1515
f 1503 1504 1515
f 1515 1504 1516
f 1504 1493 1516
f 1516 1493 1505
f 1505 1506 1517
f 1517 1506 1518
f 1506 1507 1518
f 1518 1507 1519
f 1507 1508 1519
f 1519 1508 1520
f 1508 1509 1520
f 1520 1509 1521
f 1509 1510 1521
f 1521 1510 1522
f 1510 1511 1522
f 1522 1511 1523
f 1511 1512 1523
f 1523 1512 1524
f 1512 1513 1524
f 1524 1513 1525
f 1513 1514 1525
f 1525 1514 1526
f 1514 1515 1526
f 1526 1515 1527
f 1515 1516 1527
f 1527 1516 1528
f 1516 1505 1528
f 1528 1505 1517
f 1517 1518 1529
f 1529 1518 1530
f 1518 1519 1530
f 1530 1519 1531
f 1519 1520 1531
f 1531 1520 1532
f 1520 1521 1532
f 1532 1521 1533
f 1521 1522 1533
f 1533 1522 1534
f 1522 1523 1534
f 1534 1523 1535
f 1523 1524 1535
f 1535 1524 1536
f 1524 1525 1536
f 1536 1525 1537
f 1525 1526 1537
f 1537 1526 1538
f 1526 1527 1538
f 1538 1527 1539
f 1527 1528 1539
f 1539 1528 1540
f 1528 1517 1540
f 1540 1517 1529
f 1529 1530 1541
f 1541 1530 1542
f 1530 1531 1542
f 1542 1531 1543
f 1531 1532 1543
f 1543 1532 1544
f 1532 1533 1544
f 1544 1533 1545
f 1533 1534 1545
f 1545 1534 1546
f 1534 1535 1546
f 1546 1535 1547
f 1535 1536 1547
f 1547 1536 1548
f 1536 1537 1548
f 1548 1537 1549
f 1537 1538 1549
f 1549 1538 1550
f 1538 1539 1550
f 1550 1539 1551
f 1539 1540 1551
f 1551 1540 1552
f 1540 1529 1552
f 1552 1529 1541
f 1541 1542 1553
f 1553 1542 1554
f 1542 1543 1554
f 1554 1543 1555
f 1543 1544 1555
f 1555 1544 1556
f 1544 1545 1556
f 1556 1545 1557
f 1545 1546 1557
f 1557 1546 1558
f 1546 1547 1558
f 1558 1547 1559
f 1547 1548 1559
f 1559 1548 1560
f 1548 1549 1560
f 1560 1549 1561
f 1549 1550 1561
f 1561 1550 1562
f 1550 1551 1562
f 1562 1551 1563
f 1551 1552 1563
f 1563 1552 1564
f 1552 1541 1564
f 1564 1541 1553
f 1553 1554 1565
f 1565 1554 1566
f 1554 1555 1566
f 1566 1555 1567
f 1555 1556 1567
f 1567 1556 1568
f 1556 1557 1568
f 1568 1557 1569
f 1557 1558 1569
f 1569 1558 1570
f 1558 1559 1570
f 1570 1559 1571
f 1559 1560 1571
f 1571 1560 1572
f 1560 1561 1572
f 1572 1561 1573
f 1561 1562 1573
f 1573 1562 1574
f 1562 1563 1574
f 1574 1563 1575
f 1563 1564 1575
f 1575 1564 1576
f 1564 1553 1576
f 1576 1553 1565
f 1565 1566 1577
f 1577 1566 1578
f 1566 1567 1578
f 1578 1567 1579
f 1567 1568 1579
f 1579 1568 1580
f 1568 1569 1580
f 1580 1569 1581
f 1569 1570 1581
f 1581 1570 1582
f 1570 1571 1582
f 1582 1571 1583
f 1571 1572 1583
f 1583 1572 1584
f 1572 1573 1584
f 1584 1573 1585
f 1573 1574 1585
f 1585 1574 1586
f 1574 1575 1586
f 1586 1575 1587
f 1575 1576 1587
f 1587 1576 1588
f 1576 1565 1588
f 1588 1565 1577
f 1577 1578 1589
f 1589 1578 1590
f 1578 1579 1590
f 1590 1579 1591
f 1579 1580 1591
f 1591 1580 1592
f 1580 1581 1592
f 1592 1581 1593
f 1581 1582 1593
f 1593 1582 1594
f 1582 1583 1594
f 1594 1583 1595
f 1583 1584 1595
f 1595 1584 1596
f 1584 1585 1596
f 1596 1585 1597
f 1585 1586 1597
f 1597 1586 1598
f 1586 1587 1598
f 1598 1587 1599
f 1587 1588 1599
f 1599 1588 1600
f 1588 1577 1600
f 1600 1577 1589
f 1589 1590 1601
f 1601 1590 1602
f 1590 1591 1602
f 1602 1591 1603
f 1591 1592 1603
f 1603 1592 1604
f 1592 1593 1604
f 1604 1593 1605
f 1593 1594 1605
f 1605 1594 1606
f 1594 1595 1606
f 1606 1595 1607
f 1595 1596 1607
f 1607 1596 1608
f 1596 1597 1608
f 1608 1597 1609
f 1597 1598 1609
f 1609 1598 1610
f 1598 1599 1610
f 1610 1599 1611
f 1599 1600 1611
f 1611 1600 1612
f 1600 1589 1612
f 1612 1589 1601
f 1601 1602 1613
f 1613 1602 1614
f 1602 1603 1614
f 1614 1603 1615
f 1603 1604 1615
f 1615 1604 1616
f 1604 1605 1616
f 1616 1605 1617
f 1605 1606 1617
f 1617 1606 1618
f 1606 1607 1618
f 1618 1607 1619
f 1607 1608 1619
f 1619 1608 1620
f 1608 1609 1620
f 1620 1609 1621
f 1609 1610 1621
f 1621 1610 1622
f 1610 1611 1622
f 1622 1611 1623
f 1611 1612 1623
f 1623 1612 1624
f 1612 1601 1624
f 1624 1601 1613
f 1613 1614 1625
f 1625 1614 1626
f 1614 1615 1626
f 1626 1615 1627
f 1615 1616 1627
f 1627 1616 1628
f 1616 1617 1628
f 1628 1617 1629
f 1617 1618 1629
f 1629 1618 1630
f 1618 1619 1630
f 1630 1619 1631
f 1619 1620 1631
f 1631 1620 1632
f 1620 1621 1632
f 1632 1621 1633
f 1621 1622 1633
f 1633 1622 1634
f 1622 1623 1634
f 1634 1623 1635
f 1623 1624 1635
f 1635 1624 1636
f 1624 1613 1636
f 1636 1613 1625
f 1625 1626 1637
f 1637 1626 1638
f 1626 1627 1638
f 1638 1627 1639
f 1627 1628 1639
f 1639 1628 1640
f 1628 1629 1640
f 1640 1629 1641
f 1629 1630 1641
f 1641 1630 1642
f 1630 1631 1642
f 1642 1631 1643
f 1631 1632 1643
f 1643 1632 1644
f 1632 1633 1644
f 1644 1633 1645
f 1633 1634 1645
f 1645 1634 1646
f 1634 1635 1646
f 1646 1635 1647
f 1635 1636 1647
f 1647 1636 1648
f 1636 1625 1648
f 1648 1625 1637
f 1637 1638 1649
f 1649 1638 1650
f 1638 1639 1650
f 1650 1639 1651
f 1639 1640 1651
f 1651 1640 1652
f 1640 1641 1652
f 1652 1641 1653
f 1641 1642 1653
f 1653 1642 1654
f 1642 1643 1654
f 1654 1643 1655
f 1643 1644 1655
f 1655 1644 1656
f 1644 1645 1656
f 1656 1645 1657
f 1645 1646 1657
f 1657 1646 1658
f 1646 1647 1658
f 1658 1647 1659
f 1647 1648 1659
f 1659 1648 1660
f 1648 1637 1660
f 1660 1637 1649
f 1649 1650 1661
f 1661 1650 1662
f 1650 1651 1662
f 1662 1651 1663
f 1651 1652 1663
f 1663 1652 1664
f 1652 1653 1664
f 1664 1653 1665
f 1653 1654 1665
f 1665 1654 1666
f 1654 1655 1666
f 1666 1655 1667
f 1655 1656 1667
f 1667 1656 1668
f 1656 1657 1668
f 1668 1657 1669
f 1657 1658 1669
f 1669 1658 1670
f 1658 1659 1670
f 1670 1659 1671
f 1659 1660 1671
f 1671 1660 1672
f 1660 1649 1672
f 1672 1649 1661
f 1661 1662 1673
f 1673 1662 1674
f 1662 1663 1674
f 1674 1663 1675
f 1663 1664 1675
f 1675 1664 1676
f 1664 1665 1676
f 1676 1665 1677
f 1665 1666 1677
f 1677 1666 1678
f 1666 1667 1678
f 1678 1667 1679
f 1667 1668 1679
f 1679 1668 1680
f 1668 1669 1680
f 1680 1669 1681
f 1669 1670 1681
f 1681 1670 1682
f 1670 1671 1682
f 1682 1671 1683
f 1671 1672 1683
f 1683 1672 1684
f 1672 1661 1684
f 1684 1661 1673
f 1673 1674 1685
f 1685 1674 1686
f 1674 1675 1686
f 1686 1675 1687
f 1675 1676 1687
f 1687 1676 1688
f 1676 1677 1688
f 1688 1677 1689
f 1677 1678 1689
f 1689 1678 1690
f 1678 1679 1690
f 1690 1679 1691
f 1679 1680 1691
f 1691 1680 1692
f 1680 1681 1692
f 1692 1681 1693
f 1681 1682 1693
f 1693 1682 1694
f 1682 1683 1694
f 1694 1683 1695
f 1683 1684 1695
f 1695 1684 1696
f 1684 1673 1696
f 1696 1673 1685
f 1685 1686 1697
f 1697 1686 1698
f 1686 1687 1698
f 1698 1687 1699
f 1687 1688 1699
f 1699 1688 1700
f 1688 1689 1700
f 1700 1689 1701
f 1689 1690 1701
f 1701 1690 1702
f 1690 1691 1702
f 1702 1691 1703
f 1691 1692 1703
f 1703 1692 1704
f 1692 1693 1704
f 1704 1693 1705
f 1693 1694 1705
f 1705 1694 1706
f 1694 1695 1706
f 1706 1695 1707
f 1695 1696 1707
f 1707 1696 1708
f 1696 1685 1708
f 1708 1685 1697
f 1697 1698 1709
f 1709 1698 1710
f 1698 1699 1710
f 1710 1699 1711
f 1699 1700 1711
f 1711 1700 1712
f 1700 1701 1712
f 1712 1701 1713
f 1701 1702 1713
f 1713 1702 1714
f 1702 1703 1714
f 1714 1703 1715
f 1703 1704 1715
f 1715 1704 1716
f 1704 1705 1716
f 1716 1705 1717
f 1705 1706 1717
f 1717 1706 1718
f 1706 1707 1718
f 1718 1707 1719
f 1707 1708 1719
f 1719 1708 1720
f 1708 1697 1720
f 1720 1697 1709
f 1709 1710 1721
f 1721 1710 1722
f 1710 1711 1722
f 1722 1711 1723
f 1711 1712 1723
f 1723 1712 1724
f 1712 1713 1724
f 1724 1713 1725
f 1713 1714 1725
f 1725 1714 1726
f 1714 1715 1726
f 1726 1715 1727
f 1715 1716 1727
f 1727 1716 1728
f 1716 1717 1728
f 1728 1717 1729
f 1717 1718 1729
f 1729 1718 1730
f 1718 1719 1730
f 1730 1719 1731
f 1719 1720 1731
f 1731 1720 1732
f 1720 1709 1732
f 1732 1709 1721
f 1721 1722 1733
f 1733 1722 1734
f 1722 1723 1734
f 1734 1723 1735
f 1723 1724 1735
f 1735 1724 1736
f 1724 1725 1736
f 1736 1725 1737
f 1725 1726 1737
f 1737 1726 1738
f 1726 1727 1738
f 1738 1727 1739
f 1727 1728 1739
f 1739 1728 1740
f 1728 1729 1740
f 1740 1729 1741
f 1729 1730 1741
f 1741 1730 1742
f 1730 1731 1742
f 1742 1731 1743
f 1731 1732 1743
f 1743 1732 1744
f 1732 1721 1744
f 1744 1721 1733
f 1733 1734 1745
f 1745 1734 1746
f 1734 1735 1746
f 1746 1735 1747
f 1735 1736 1747
f 1747 1736 1748
f 1736 1737 1748
f 1748 1737 1749
f 1737 1738 1749
f 1749 1738 1750
f 1738 1739 1750
f 1750 1739 1751
f 1739 1740 1751
f 1751 1740 1752
f 1740 1741 1752
f 1752 1741 1753
f 1741 1742 1753
f 1753 1742 1754
f 1742 1743 1754
f 1754 1743 1755
f 1743 1744 1755
f 1755 1744 1756
f 1744 1733 1756
f 1756 1733 1745
f 1745 1746 1757
f 1757 1746 1758
f 1746 1747 1758
f 1758 1747 1759
f 1747 1748 1759
f 1759 1748 1760
f 1748 1749 1760
f 1760 1749 1761
f 1749 1750 1761
f 1761 1750 1762
f 1750 1751 1762
f 1762 1751 1763
f 1751 1752 1763
f 1763 1752 1764
f 1752 1753 1764
f 1764 1753 1765
f 1753 1754 1765
f 1765 1754 1766
f 1754 1755 1766
f 1766 1755 1767
f 1755 1756 1767
f 1767 1756 1768
f 1756 1745 1768
f 1768 1745 1757
f 1757 1758 1769
f 1769 1758 1770
f 1758 1759 1770
f 1770 1759 1771
f 1759 1760 1771
f 1771 1760 1772
f 1760 1761 1772
f 1772 1761 1773
f 1761 1762 1773
f 1773 1762 1774
f 1762 1763 1774
f 1774 1763 1775
f 1763 1764 1775
f 1775 1764 1776
f 1764 1765 1776
f 1776 1765 1777
f 1765 1766 1777
f 1777 1766 1778
f 1766 1767 1778
f 1778 1767 1779
f 1767 1768 1779
f 1779 1768 1780
f 1768 1757 1780
f 1780 1757 1769
f 1769 1770 1781
f 1781 1770 1782
f 1770 1771 1782
f 1782 1771 1783
f 1771 1772 1783
f 1783 1772 1784
f 1772 1773 1784
f 1784 1773 1785
f 1773 1774 1785
f 1785 1774 1786
f 1774 1775 1786
f 1786 1775 1787
f 1775 1776 1787
f 1787 1776 1788
f 1776 1777 1788
f 1788 1777 1789
f 1777 1778 1789
f 1789 1778 1790
f 1778 1779 1790
f 1790 1779 1791
f 1779 1780 1791
f 1791 1780 1792
f 1780 1769 1792
f 1792 1769 1781
f 1781 1782 1793
f 1793 1782 1794
f 1782 1783 1794
f 1794 1783 1795
f 1783 1784 1795
f 1795 1784 1796
f 1784 1785 1796
f 1796 1785 1797
f 1785 1786 1797
f 1797 1786 1798
f 1786 1787 1798
f 1798 1787 1799
f 1787 1788 1799
f 1799 1788 1800
f 1788 1789 1800
f 1800 1789 1801
f 1789 1790 1801
f 1801 1790 1802
f 1790 1791 1802
f 1802 1791 1803
f 1791 1792 1803
f 1803 1792 1804
f 1792 1781 1804
f 1804 1781 1793
f 1793 1794 1805
f 1805 1794 1806
f 1794 1795 1806
f 1806 1795 1807
f 1795 1796 1807
f 1807 1796 1808
f 1796 1797 1808
f 1808 1797 1809
f 1797 1798 1809
f 1809 1798 1810
f 1798 1799 1810
f 1810 1799 1811
f 1799 1800 1811
f 1811 1800 1812
f 1800 1801 1812
f 1812 1801 1813
f 1801 1802 1813
f 1813 1802 1814
f 1802 1803 1814
f 1814 1803 1815
f 1803 1804 1815
f 1815 1804 1816
f 1804 1793 1816
f 1816 1793 1805
f 1805 1806 1817
f 1817 1806 1818
f 1806 1807 1818
f 1818 1807 1819
f 1807 1808 1819
f 1819 1808 1820
f 1808 1809 1820
f 1820 1809 1821
f 1809 1810 1821
f 1821 1810 1822
f 1810 1811 1822
f 1822 1811 1823
f 1811 1812 1823
f 1823 1812 1824
f 1812 1813 1824
f 1824 1813 1825
f 1813 1814 1825
f 1825 1814 1826
f 1814 1815 1826
f 1826 1815 1827
f 1815 1816 1827
f 1827 1816 1828
f 1816 1805 1828
f 1828 1805 1817
f 1817 1818 1829
f 1829 1818 1830
f 1818 1819 1830
f 1830 1819 1831
f 1819 1820 1831
f 1831 1820 1832
f 1820 1821 1832
f 1832 1821 1833
f 1821 1822 1833
f 1833 1822 1834
f 1822 1823 1834
f 1834 1823 1835
f 1823 1824 1835
f 1835 1824 1836
f 1824 1825 1836
f 1836 1825 1837
f 1825 1826 1837
f 1837 1826 1838
f 1826 1827 1838
f 1838 1827 1839
f 1827 1828 1839
f 1839 1828 1840
f 1828 1817 1840
f 1840 1817 1829
f 1829 1830 1841
f 1841 1830 1842
f 1830 1831 1842
f 1842 1831 1843
f 1831 1832 1843
f 1843 1832 1844
f 1832 1833 1844
f 1844 1833 1845
f 1833 1834 1845
f 1845 1834 1846
f 1834 1835 1846
f 1846 1835 1847
f 1835 1836 1847
f 1847 1836 1848
f 1836 1837 1848
f 1848 1837 1849
f 1837 1838 1849
f 1849 1838 1850
f 1838 1839 1850
f 1850 1839 1851
f 1839 1840 1851
f 1851 1840 1852
f 1840 1829 1852
f 1852 1829 1841
f 1841 1842 1853
f 1853 1842 1854
f 1842 1843 1854
f 1854 1843 1855
f 1843 1844 1855
f 1855 1844 1856
f 1844 1845 1856
f 1856 1845 1857
f 1845 1846 1857
f 1857 1846 1858
f 1846 1847 1858
f 1858 1847 1859
f 1847 1848 1859
f 1859 1848 1860
f 1848 1849 1860
f 1860 1849 1861
f 1849 1850 1861
f 1861 1850 1862
f 1850 1851 1862
f 1862 1851 1863
f 1851 1852 1863
f 1863 1852 1864
f 1852 1841 1864
f 1864 1841 1853
f 1853 1854 1865
f 1865 1854 1866
f 1854 1855 1866
f 1866 1855 1867
f 1855 1856 1867
f 1867 1856 1868
f 1856 1857 1868
f 1868 1857 1869
f 1857 1858 1869
f 1869 1858 1870
f 1858 1859 1870
f 1870 1859 1871
f 1859 1860 1871
f 1871 1860 1872
f 1860 1861 1872
f 1872 1861 1873
f 1861 1862 1873
f 1873 1862 1874
f 1862 1863 1874
f 1874 1863 1875
f 1863 1864 1875
f 1875 1864 1876
f 1864 1853 1876
f 1876 1853 1865
f 1865 1866 1877
f 1877 1866 1878
f 1866 1867 1878
f 1878 1867 1879
f 1867 1868 1879
f 1879 1868 1880
f 1868 1869 1880
f 1880 1869 1881
f 1869 1870 1881
f 1881 1870 1882
f 1870 1871 1882
f 1882 1871 1883
f 1871 1872 1883
f 1883 1872 1884
f 1872 1873 1884
f 1884 1873 1885
f 1873 1874 1885
f 1885 1874 1886
f 1874 1875 1886
f 1886 1875 1887
f 1875 1876 1887
f 1887 1876 1888
f 1876 1865 1888
f 1888 1865 1877
f 1877 1878 1889
f 1889 1878 1890
f 1878 1879 1890
f 1890 1879 1891
f 1879 1880 1891
f 1891 1880 1892
f 1880 1881 1892
f 1892 1881 1893
f 1881 1882 1893
f 1893 1882 1894
f 1882 1883 1894
f 1894 1883 1895
f 1883 1884 1895
f 1895 1884 1896
f 1884 1885 1896
f 1896 1885 1897
f 1885 1886 1897
f 1897 1886 1898
f 1886 1887 1898
f 1898 1887 1899
f 1887 1888 1899
f 1899 1888 1900
f 1888 1877 1900
f 1900 1877 1889
f 1889 1890 1901
f 1901 1890 1902
f 1890 1891 1902
f 1902 1891 1903
f 1891 1892 1903
f 1903 1892 1904
f 1892 1893 1904
f 1904 1893 1905
f 1893 1894 1905
f 1905 1894 1906
f 1894 1895 1906
f 1906 1895 1907
f 1895 1896 1907
f 1907 1896 1908
f 1896 1897 1908
f 1908 1897 1909
f 1897 1898 1909
f 1909 1898 1910
f 1898 1899 1910
f 1910 1899 1911
f 1899 1900 1911
f 1911 1900 1912
f 1900 1889 1912
f 1912 1889 1901
f 1901 1902 1913
f 1913 1902 1914
f 1902 1903 1914
f 1914 1903 1915
f 1903 1904 1915
f 1915 1904 1916
f 1904 1905 1916
f 1916 1905 1917
f 1905 1906 1917
f 1917 1906 1918
f 1906 1907 1918
f 1918 1907 1919
f 1907 1908 1919
f 1919 1908 1920
f 1908 1909 1920
f 1920 1909 1921
f 1909 1910 1921
f 1921 1910 1922
f 1910 1911 1922
f 1922 1911 1923
f 1911 1912 1923
f 1923 1912 1924
f 1912 1901 1924
f 1924 1901 1913
f 1913 1914 1925
f 1925 1914 1926
f 1914 1915 1926
f 1926 1915 1927
f 1915 1916 1927
f 1927 1916 1928
f 1916 1917 1928
f 1928 1917 1929
f 1917 1918 1929
f 1929 1918 1930
f 1918 1919 1930
f 1930 1919 1931
f 1919 1920 1931
f 1931 1920 1932
f 1920 1921 1932
f 1932 1921 1933
f 1921 1922 1933
f 1933 1922 1934
f 1922 1923 1934
f 1934 1923 1935
f 1923 1924 1935
f 1935 1924 1936
f 1924 1913 1936
f 1936 1913 1925
f 1925 1926 1937
f 1937 1926 1938
f 1926 1927 1938
f 1938 1927 1939
f 1927 1928 1939
f 1939 1928 1940
f 1928 1929 1940
f 1940 1929 1941
f 1929 1930 1941
f 1941 1930 1942
f 1930 1931 1942
f 1942 1931 1943
f 1931 1932 1943
f 1943 1932 1944
f 1932 1933 1944
f 1944 1933 1945
f 1933 1934 1945
f 1945 1934 1946
f 1934 1935 1946
f 1946 1935 1947
f 1935 1936 1947
f 1947 1936 1948
f 1936 1925 1948
f 1948 1925 1937
f 1937 1938 1949
f 1949 1938 1950
f 1938 1939 1950
f 1950 1939 1951
f 1939 1940 1951
f 1951 1940 1952
f 1940 1941 1952
f 1952 1941 1953
f 1941 1942 1953
f 1953 1942 1954
f 1942 1943 1954
f 1954 1943 1955
f 1943 1944 1955
f 1955 1944 1956
f 1944 1945 1956
f 1956 1945 1957
f 1945 1946 1957
f 1957 1946 1958
f 1946 1947 1958
f 1958 1947 1959
f 1947 1948 1959
f 1959 1948 1960
f 1948 1937 1960
f 1960 1937 1949
f 1949 1950 1961
f 1961 1950 1962
f 1950 1951 1962
f 1962 1951 1963
f 1951 1952 1963
f 1963 1952 1964
f 1952 1953 1964
f 1964 1953 1965
f 1953 1954 1965
f 1965 1954 1966
f 1954 1955 1966
f 1966 1955 1967
f 1955 1956 1967
f 1967 1956 1968
f 1956 1957 1968
f 1968 1957 1969
f 1957 1958 1969
f 1969 1958 1970
f 1958 1959 1970
f 1970 1959 1971
f 1959 1960 1971
f 1971 1960 1972
f 1960 1949 1972
f 1972 1949 1961
f 1961 1962 1973
f 1973 1962 1974
f 1962 1963 1974
f 1974 1963 1975
f 1963 1964 1975
f 1975 1964 1976
f 1964 1965 1976
f 1976 1965 1977
f 1965 1966 1977
f 1977 1966 1978
f 1966 1967 1978
f 1978 1967 1979
f 1967 1968 1979
f 1979 1968 1980
f 1968 1969 1980
f 1980 1969 1981
f 1969 1970 1981
f 1981 1970 1982
f 1970 1971 1982
f 1982 1971 1983
f 1971 1972 1983
f 1983 1972 1984
f 1972 1961 1984
f 1984 1961 1973
f 1973 1974 1985
f 1985 1974 1986
f 1974 1975 1986
f 1986 1975 1987
f 1975 1976 1987
f 1987 1976 1988
f 1976 1977 1988
f 1988 1977 1989
f 1977 1978 1989
f 1989 1978 1990
f 1978 1979 1990
f 1990 1979 1991
f 1979 1980 1991
f 1991 1980 1992
f 1980 1981 1992
f 1992 1981 1993
f 1981 1982 1993
f 1993 1982 1994
f 1982 1983 1994
f 1994 1983 1995
f 1983 1984 1995
f 1995 1984 1996
f 1984 1973 1996
f 1996 1973 1985
f 1985 1986 1997
f 1997 1986 1998
f 1986 1987 1998
f 1998 1987 1999
f 1987 1988 1999
f 1999 1988 2000
f 1988 1989 2000
f 2000 1989 2001
f 1989 1990 2001
f 2001 1990 2002
f 1990 1991 2002
f 2002 1991 2003
f 1991 1992 2003
f 2003 1992 2004
f 1992 1993 2004
f 2004 1993 2005
f 1993 1994 2005
f 2005 1994 2006
f 1994 1995 2006
f 2006 1995 2007
f 1995 1996 2007
f 2007 1996 2008
f 1996 1985 2008
f 2008 1985 1997
f 1997 1998 2009
f 2009 1998 2010
f 1998 1999 2010
f 2010 1999 2011
f 1999 2000 2011
f 2011 2000 2012
f 2000 2001 2012
f 2012 2001 2013
f 2001 2002 2013
f 2013 2002 2014
f 2002 2003 2014
f 2014 2003 2015
f 2003 2004 2015
f 2015 2004 2016
f 2004 2005 2016
f 2016 2005 2017
f 2005 2006 2017
f 2017 2006 2018
f 2006 2007 2018
f 2018 2007 2019
f 2007 2008 2019
f 2019 2008 2020
f 2008 1997 2020
f 2020 1997 2009
f 2009 2010 2021
f 2021 2010 2022
f 2010 2011 2022
f 2022 2011 2023
f 2011 2012 2023
f 2023 2012 2024
f 2012 2013 2024
f 2024 2013 2025
f 2013 2014 2025
f 2025 2014 2026
f 2014 2015 2026
f 2026 2015 2027
f 2015 2016 2027
f 2027 2016 2028
f 2016 2017 2028
f 2028 2017 2029
f 2017 2018 2029
f 2029 2018 2030
f 2018 2019 2030
f 2030 2019 2031
f 2019 2020 2031
f 2031 2020 2032
f 2020 2009 2032
f 2032 2009 2021
f 2021 2022 2033
f 2033 2022 2034
f 2022 2023 2034
f 2034 2023 2035
f 2023 2024 2035
f 2035 2024 2036
f 2024 2025 2036
f 2036 2025 2037
f 2025 2026 2037
f 2037 2026 2038
f 2026 2027 2038
f 2038 2027 2039
f 2027 2028 2039
f 2039 2028 2040
f 2028 2029 2040
f 2040 2029 2041
f 2029 2030 2041
f 2041 2030 2042
f 2030 2031 2042
f 2042 2031 2043
f 2031 2032 2043
f 2043 2032 2044
f 2032 2021 2044
f 2044 2021 2033
f 2033 2034 2045
f 2045 2034 2046
f 2034 2035 2046
f 2046 2035 2047
f 2035 2036 2047
f 2047 2036 2048
f 2036 2037 2048
f 2048 2037 2049
f 2037 2038 2049
f 2049 2038 2050
f 2038 2039 2050
f 2050 2039 2051
f 2039 2040 2051
f 2051 2040 2052
f 2040 2041 2052
f 2052 2041 2053
f 2041 2042 2053
f 2053 2042 2054
f 2042 2043 2054
f 2054 2043 2055
f 2043 2044 2055
f 2055 2044 2056
f 2044 2033 2056
f 2056 2033 2045
f 2045 2046 2057
f 2057 2046 2058
f 2046 2047 2058
f 2058 2047 2059
f 2047 2048 2059
f 2059 2048 2060
f 2048 2049 2060
f 2060 2049 2061
f 2049 2050 2061
f 2061 2050 2062
f 2050 2051 2062
f 2062 2051 2063
f 2051 2052 2063
f 2063 2052 2064
f 2052 2053 2064
f 2064 2053 2065
f 2053 2054 2065
f 2065 2054 2066
f 2054 2055 2066
f 2066 2055 2067
f 2055 2056 2067
f 2067 2056 2068
f 2056 2045 2068
f 2068 2045 2057
f 2057 2058 2069
f 2069 2058 2070
f 2058 2059 2070
f 2070 2059 2071
f 2059 2060 2071
f 2071 2060 2072
f 2060 2061 2072
f 2072 2061 2073
f 2061 2062 2073
f 2073 2062 2074
f 2062 2063 2074
f 2074 2063 2075
f 2063 2064 2075
f 2075 2064 2076
f 2064 2065 2076
f 2076 2065 2077
f 2065 2066 2077
f 2077 2066 2078
f 2066 2067 2078
f 2078 2067 2079
f 2067 2068 2079
f 2079 2068 2080
f 2068 2057 2080
f 2080 2057 2069
f 2069 2070 2081
f 2081 2070 2082
f 2070 2071 2082
f 2082 2071 2083
f 2071 2072 2083
f 2083 2072 2084
f 2072 2073 2084
f 2084 2073 2085
f 2073 2074 2085
f 2085 2074 2086
f 2074 2075 2086
f 2086 2075 2087
f 2075 2076 2087
f 2087 2076 2088
f 2076 2077 2088
f 2088 2077 2089
f 2077 2078 2089
f 2089 2078 2090
f 2078 2079 2090
f 2090 2079 2091
f 2079 2080 2091
f 2091 2080 2092
f 2080 2069 2092
f 2092 2069 2081
f 2081 2082 2093
f 2093 2082 2094
f 2082 2083 2094
f 2094 2083 2095
f 2083 2084 2095
f 2095 2084 2096
f 2084 2085 2096
f 2096 2085 2097
f 2085 2086 2097
f 2097 2086 2098
f 2086 2087 2098
f 2098 2087 2099
f 2087 2088 2099
f 2099 2088 2100
f 2088 2089 2100
f 2100 2089 2101
f 2089 2090 2101
f 2101 2090 2102
f 2090 2091 2102
f 2102 2091 2103
f 2091 2092 2103
f 2103 2092 2104
f 2092 2081 2104
f 2104 2081 2093
f 2093 2094 2105
f 2105 2094 2106
f 2094 2095 2106
f 2106 2095 2107
f 2095 2096 2107
f 2107 2096 2108
f 2096 2097 2108
f 2108 2097 2109
f 2097 2098 2109
f 2109 2098 2110
f 2098 2099 2110
f 2110 2099 2111
f 2099 2100 2111
f 2111 2100 2112
f 2100 2101 2112
f 2112 2101 2113
f 2101 2102 2113
f 2113 2102 2114
f 2102 2103 2114
f 2114 2103 2115
f 2103 2104 2115
f 2115 2104 2116
f 2104 2093 2116
f 2116 2093 2105
f 2105 2106 2117
f 2117 2106 2118
f 2106 2107 2118
f 2118 2107 2119
f 2107 2108 2119
f 2119 2108 2120
f 2108 2109 2120
f 2120 2109 2121
f 2109 2110 2121
f 2121 2110 2122
f 2110 2111 2122
f 2122 2111 2123
f 2111 2112 2123
f 2123 2112 2124
f 2112 2113 2124
f 2124 2113 2125
f 2113 2114 2125
f 2125 2114 2126
f 2114 2115 2126
f 2126 2115 2127
f 2115 2116 2127
f 2127 2116 2128
f 2116 2105 2128
f 2128 2105 2117
f 2117 2118 2129
f 2129 2118 2130
f 2118 2119 2130
f 2130 2119 2131
f 2119 2120 2131
f 2131 2120 2132
f 2120 2121 2132
f 2132 2121 2133
f 2121 2122 2133
f 2133 2122 2134
f 2122 2123 2134
f 2134 2123 2135
f 2123 2124 2135
f 2135 2124 2136
f 2124 2125 2136
f 2136 2125 2137
f 2125 2126 2137
f 2137 2126 2138
f 2126 2127 2138
f 2138 2127 2139
f 2127 2128 2139
f 2139 2128 2140
f 2128 2117 2140
f 2140 2117 2129
f 2129 2130 2141
f 2141 2130 2142
f 2130 2131 2142
f 2142 2131 2143
f 2131 2132 2143
f 2143 2132 2144
f 2132 2133 2144
f 2144 2133 2145
f 2133 2134 2145
f 2145 2134 2146
f 2134 2135 2146
f 2146 2135 2147
f 2135 2136 2147
f 2147 2136 2148
f 2136 2137 2148
f 2148 2137 2149
f 2137 2138 2149
f 2149 2138 2150
f 2138 2139 2150
f 2150 2139 2151
f 2139 2140 2151
f 2151 2140 2152
f 2140 2129 2152
f 2152 2129 2141
f 2141 2142 2153
f 2153 2142 2154
f 2142 2143 2154
f 2154 2143 2155
f 2143 2144 2155
f 2155 2144 2156
f 2144 2145 2156
f 2156 2145 2157
f 2145 2146 2157
f 2157 2146 2158
f 2146 2147 2158
f 2158 2147 2159
f 2147 2148 2159
f 2159 2148 2160
f 2148 2149 2160
f 2160 2149 2161
f 2149 2150 2161
f 2161 2150 2162
f 2150 2151 2162
f 2162 2151 2163
f 2151 2152 2163
f 2163 2152 2164
f 2152 2141 2164
f 2164 2141 2153
f 2153 2154 2165
f 2165 2154 2166
f 2154 2155 2166
f 2166 2155 2167
f 2155 2156 2167
f 2167 2156 2168
f 2156 2157 2168
f 2168 2157 2169
f 2157 2158 2169
f 2169 2158 2170
f 2158 2159 2170
f 2170 2159 2171
f 2159 2160 2171
f 2171 2160 2172
f 2160 2161 2172
f 2172 2161 2173
f 2161 2162 2173
f 2173 2162 2174
f 2162 2163 2174
f 2174 2163 2175
f 2163 2164 2175
f 2175 2164 2176
f 2164 2153 2176
f 2176 2153 2165
f 2165 2166 2177
f 2177 2166 2178
f 2166 2167 2178
f 2178 2167 2179
f 2167 2168 2179
f 2179 2168 2180
f 2168 2169 2180
f 2180 2169 2181
f 2169 2170 2181
f 2181 2170 2182
f 2170 2171 2182
f 2182 2171 2183
f 2171 2172 2183
f 2183 2172 2184
f 2172 2173 2184
f 2184 2173 2185
f 2173 2174 2185
f 2185 2174 2186
f 2174 2175 2186
f 2186 2175 2187
f 2175 2176 2187
f 2187 2176 2188
f 2176 2165 2188
f 2188 2165 2177
f 2177 2178 2189
f 2189 2178 2190
f 2178 2179 2190
f 2190 2179 2191
f 2179 2180 2191
f 2191 2180 2192
f 2180 2181 2192
f 2192 2181 2193
f 2181 2182 2193
f 2193 2182 2194
f 2182 2183 2194
f 2194 2183 2195
f 2183 2184 2195
f 2195 2184 2196
f 2184 2185 2196
f 2196 2185 2197
f 2185 2186 2197
f 2197 2186 2198
f 2186 2187 2198
f 2198 2187 2199
f 2187 2188 2199
f 2199 2188 2200
f 2188 2177 2200
f 2200 2177 2189
f 2189 2190 2201
f 2201 2190 2202
f 2190 2191 2202
f 2202 2191 2203
f 2191 2192 2203
f 2203 2192 2204
f 2192 2193 2204
f 2204 2193 2205
f 2193 2194 2205
f 2205 2194 2206
f 2194 2195 2206
f 2206 2195 2207
f 2195 2196 2207
f 2207 2196 2208
f 2196 2197 2208
f 2208 2197 2209
f 2197 2198 2209
f 2209 2198 2210
f 2198 2199 2210
f 2210 2199 2211
f 2199 2200 2211
f 2211 2200 2212
f 2200 2189 2212
f 2212 2189 2201
f 2201 2202 2213
f 2213 2202 2213
f 2202 2203 2213
f 2213 2203 2213
f 2203 2204 2213
f 2213 2204 2213
f 2204 2205 2213
f 2213 2205 2213
f 2205 2206 2213
f 2213 2206 2213
f 2206 2207 2213
f 2213 2207 2213
f 2207 2208 2213
f 2213 2208 2213
f 2208 2209 2213
f 2213 2209 2213
f 2209 2210 2213
f 2213 2210 2213
f 2210 2211 2213
f 2213 2211 2213
f 2211 2212 2213
f 2213 2212 2213
f 2212 2201 2213
f 2213 2201 2213
f 2213 2213 2213
f 2213 2213 2213
f 2213 2213 2213
f 2213 2213 2213
f 2213 2213 2213
f 2213 2213 2213
f 2213 2213 2213
f 2213 2213 2213
f 2213 2213 2213
f 2213 2213 2213
f 2213 2213 2213
f 2213 2213 2213
f 2213 2213 2213
f 2213 2213 2213
f 2213 2213 2213
f 2213 2213 2213
f 2213 2213 2213
f 2213 2213 2213
f 2213 2213 2213
f 2213 2213 2213
f 2213 2213 2213
f 2213 2213 2213
f 2213 2213 2213
f 2213 2213 2213

g Path_(12)
v 41.01513 294.74435 12.0
v 40.802517 294.48923 12.0
v 40.831 294.5234 11.833947
v 40.908825 294.6168 11.712388
v 41.01513 294.74435 11.667893
v 41.121437 294.87192 11.712388
v 41.19926 294.9653 11.833947
v 41.227745 294.99948 12.0
v 41.19926 294.9653 12.166054
v 41.121437 294.87192 12.287613
v 41.01513 294.74435 12.332107
v 40.908825 294.6168 12.287613
v 40.831 294.5234 12.166054
v 41.19133 294.1692 11.9580765
v 41.230503 294.2212 11.798968
v 41.312298 294.32974 11.693727
v 41.414795 294.4658 11.67055
v 41.510536 294.5929 11.73565
v 41.573864 294.67694 11.871582
v 41.58781 294.69543 12.041924
v 41.548637 294.64346 12.201032
v 41.466843 294.53488 12.306273
v 41.36434 294.39883 12.32945
v 41.268604 294.27176 12.26435
v 41.205276 294.18768 12.128418
v 41.609253 293.90866 11.882585
v 41.67577 293.98517 11.748555
v 41.773643 294.10812 11.685417
v 41.876648 294.24457 11.710089
v 41.957184 294.35794 11.815959
v 41.99367 294.41788 11.97466
v 41.976334 294.4083 12.143667
v 41.909817 294.3318 12.277697
v 41.811943 294.20883 12.340834
v 41.70894 294.0724 12.316162
v 41.628403 293.959 12.210293
v 41.591915 293.8991 12.051592
v 42.056442 293.53476 12.001031
v 42.187202 293.56027 11.944066
v 42.311157 293.66162 11.952082
v 42.395096 293.81165 12.02293
v 42.416523 293.97015 12.137628
v 42.3697 294.09467 12.265441
v 42.267178 294.15182 12.372123
v 42.136417 294.1263 12.429088
v 42.012463 294.02496 12.421072
v 41.928524 293.87494 12.350224
v 41.907093 293.71643 12.235526
v 41.953915 293.59192 12.107713
v 42.24636 293.55777 12.522144
v 42.4115 293.5849 12.498368
v 42.540188 293.6931 12.468272
v 42.597946 293.85342 12.439921
v 42.569294 294.02292 12.420913
v 42.46191 294.15613 12.416338
v 42.30457 294.21738 12.427425
v 42.13943 294.19025 12.451201
v 42.010742 294.08203 12.4812975
v 41.952988 293.9217 12.509648
v 41.981636 293.75223 12.528657
v 42.08902 293.61902 12.533232
v 42.30537 293.5753 12.96823
v 42.475155 293.58276 12.95919
v 42.61903 293.67505 12.947022
v 42.698444 293.82742 12.934985
v 42.692123 293.99902 12.926304
v 42.601753 294.1439 12.923306
v 42.451553 294.2232 12.926795
v 42.28177 294.2157 12.935835
v 42.137894 294.1234 12.948003
v 42.058475 293.97107 12.96004
v 42.0648 293.79947 12.968721
v 42.15517 293.6546 12.971719
v 42.356503 293.52335 13.444779
v 42.52739 293.5349 13.43283
v 42.670433 293.63022 13.426997
v 42.747295 293.78372 13.428844
v 42.73739 293.95425 13.437877
v 42.643364 294.09616 13.451674
v 42.490417 294.1714 13.466539
v 42.319527 294.1598 13.478489
v 42.176487 294.06448 13.484322
v 42.09962 293.911 13.482474
v 42.109528 293.74048 13.473442
v 42.203552 293.59857 13.459644
v 42.42748 293.4691 13.895253
v 42.59775 293.49246 13.912034
v 42.733383 293.59702 13.931815
v 42.798023 293.75476 13.949295
v 42.774357 293.9234 13.959791
v 42.668724 294.05777 13.960489
v 42.50943 294.1219 13.951204
v 42.339157 294.0985 13.9344225
v 42.20353 293.99396 13.914642
v 42.13889 293.8362 13.897162
v 42.162556 293.66757 13.886666
v 42.268185 293.5332 13.885968
v 42.299606 293.4149 14.281471
v 42.46994 293.3932 14.304219
v 42.626987 293.45728 14.351914
v 42.72867 293.58994 14.411777
v 42.747738 293.75565 14.467766
v 42.67909 293.91 14.50488
v 42.54111 294.01166 14.513175
v 42.370777 294.03336 14.490427
v 42.21373 293.96927 14.442732
v 42.11205 293.8366 14.38287
v 42.09298 293.6709 14.3268795
v 42.16163 293.51654 14.289765
v 42.230595 293.29547 14.804896
v 42.397114 293.2568 14.786903
v 42.562607 293.30142 14.799854
v 42.682735 293.4174 14.840278
v 42.725307 293.57364 14.897344
v 42.678917 293.72827 14.95576
v 42.555992 293.83987 14.999875
v 42.389477 293.8785 15.017867
v 42.22398 293.8339 15.004917
v 42.10385 293.71793 14.964493
v 42.06128 293.56168 14.907428
v 42.10767 293.40704 14.84901
v 42.26456 293.10416 15.273404
v 42.42851 293.0611 15.286917
v 42.595615 293.10138 15.346852
v 42.721104 293.21423 15.437151
v 42.771347 293.3694 15.533618
v 42.732883 293.5253 15.610405
v 42.61602 293.6402 15.646936
v 42.45207 293.68326 15.633424
v 42.28496 293.64297 15.573488
v 42.159477 293.53012 15.48319
v 42.109234 293.37497 15.386723
v 42.147694 293.21906 15.309936
v 42.24558 292.98468 15.724345
v 42.400173 292.91553 15.708111
v 42.57145 292.92984 15.709404
v 42.713516 293.02377 15.72788
v 42.788303 293.17218 15.758585
v 42.775776 293.33527 15.793295
v 42.679287 293.46936 15.822708
v 42.524693 293.5385 15.838943
v 42.353416 293.5242 15.837648
v 42.21135 293.43027 15.819174
v 42.136562 293.28186 15.788467
v 42.14909 293.11874 15.753757
v 42.24363 292.86127 16.180012
v 42.390144 292.77512 16.162268
v 42.56193 292.76932 16.168121
v 42.712967 292.84543 16.196007
v 42.802773 292.98303 16.23845
v 42.807293 293.14526 16.284077
v 42.725315 293.28867 16.320663
v 42.578804 293.37482 16.338408
v 42.407013 293.3806 16.332554
v 42.25598 293.3045 16.30467
v 42.166172 293.1669 16.262228
v 42.16165 293.00467 16.216599
v 42.150707 292.76562 16.600607
v 42.271 292.64606 16.589155
v 42.435547 292.5965 16.605839
v 42.60026 292.6302 16.646185
v 42.72101 292.73813 16.699383
v 42.76543 292.89136 16.75118
v 42.721626 293.04886 16.787697
v 42.601334 293.1684 16.799149
v 42.436787 293.21796 16.782467
v 42.27207 293.18427 16.74212
v 42.151325 293.07635 16.688921
v 42.106903 292.9231 16.637123
v 42.04221 292.6641 17.075775
v 42.130768 292.52252 17.029503
v 42.280018 292.43768 17.018568
v 42.449966 292.4323 17.0459
v 42.595078 292.50787 17.104177
v 42.67647 292.64407 17.177782
v 42.672333 292.80447 17.246994
v 42.583775 292.94604 17.293266
v 42.43453 293.03088 17.304201
v 42.264576 293.03625 17.276869
v 42.119465 292.96072 17.218592
v 42.038074 292.8245 17.144987
v 42.00654 292.41696 17.558521
v 42.12717 292.29797 17.559322
v 42.291763 292.24857 17.593925
v 42.456215 292.282 17.653055
v 42.57646 292.3893 17.72087
v 42.62028 292.54175 17.779198
v 42.57594 292.69846 17.81241
v 42.455307 292.81744 17.811607
v 42.290714 292.86685 17.777006
v 42.126263 292.8334 17.717876
v 42.006016 292.7261 17.650063
v 41.962193 292.57367 17.591734
v 41.980434 292.16058 18.067389
v 42.125423 292.06918 18.07098
v 42.29715 292.06137 18.084791
v 42.4496 292.13922 18.10512
v 42.541924 292.28192 18.126518
v 42.54938 292.45117 18.143257
v 42.46998 292.60168 18.150846
v 42.324986 292.69305 18.147255
v 42.15326 292.70087 18.133446
v 42.00081 292.62302 18.113117
v 41.908485 292.48035 18.091717
v 41.901028 292.31107 18.07498
v 42.076065 292.13327 18.485432
v 42.233562 292.0684 18.480427
v 42.40248 292.09174 18.483406
v 42.53756 292.19705 18.493568
v 42.602604 292.35614 18.508194
v 42.58018 292.52637 18.523361
v 42.476307 292.66214 18.535007
v 42.318806 292.72702 18.540012
v 42.149887 292.70367 18.537033
v 42.01481 292.59836 18.52687
v 41.949764 292.43927 18.512245
v 41.972187 292.26904 18.497078
v 42.151924 292.08615 18.901388
v 42.30815 292.02182 18.897778
v 42.476604 292.04535 18.911285
v 42.61215 292.15048 18.93829
v 42.678463 292.309 18.971556
v 42.657784 292.47845 19.002169
v 42.55565 292.61343 19.021929
v 42.39942 292.67776 19.025537
v 42.23097 292.6542 19.01203
v 42.095425 292.5491 18.985025
v 42.029106 292.39056 18.95176
v 42.04979 292.22113 18.921146
v 42.306225 291.99484 19.354876
v 42.47413 291.97647 19.370714
v 42.630577 292.04532 19.400198
v 42.733654 292.1829 19.435429
v 42.75574 292.35236 19.466965
v 42.690914 292.5083 19.486357
v 42.55655 292.60892 19.488409
v 42.38865 292.62726 19.47257
v 42.232197 292.5584 19.443087
v 42.12912 292.42084 19.407856
v 42.107037 292.25137 19.37632
v 42.17186 292.09546 19.356928
v 42.35886 291.93524 19.768797
v 42.522232 291.89896 19.791925
v 42.685375 291.94943 19.83464
v 42.804573 292.0732 19.885494
v 42.84789 292.2371 19.930862
v 42.803715 292.39716 19.95859
v 42.683884 292.51056 19.961243
v 42.52051 292.54688 19.938114
v 42.35737 292.49637 19.895401
v 42.23817 292.37262 19.844545
v 42.194855 292.2087 19.799177
v 42.23903 292.04865 19.771452
v 42.450554 291.80856 20.147512
v 42.61454 291.77948 20.182547
v 42.777092 291.83408 20.247894
v 42.894657 291.95767 20.326044
v 42.935734 292.1172 20.396057
v 42.889313 292.26987 20.439173
v 42.767834 292.37482 20.44384
v 42.603848 292.4039 20.408806
v 42.441296 292.3493 20.343458
v 42.32373 292.2257 20.265308
v 42.282658 292.0662 20.195295
v 42.329075 291.9135 20.15218
v 42.59822 291.60257 20.797226
v 42.767048 291.60742 20.81114
v 42.91739 291.69058 20.87986
v 43.00896 291.82977 20.984972
v 43.017227 291.9877 21.098312
v 42.93997 292.12207 21.189512
v 42.797894 292.19684 21.234135
v 42.629063 292.19202 21.22022
v 42.47872 292.10886 21.1515
v 42.387154 291.96967 21.046389
v 42.378887 291.8117 20.933048
v 42.456146 291.67734 20.841848
v 42.71928 291.3985 21.093742
v 42.889763 291.4141 21.145546
v 43.03269 291.50836 21.210398
v 43.10976 291.65607 21.270922
v 43.100327 291.8176 21.3109
v 43.006916 291.9497 21.319618
v 42.854557 292.01697 21.294744
v 42.684074 292.00137 21.24294
v 42.54115 291.9071 21.17809
v 42.46408 291.7594 21.117567
v 42.47351 291.59787 21.077589
v 42.56692 291.46576 21.068869
v 42.73025 291.29636 21.48685
v 42.90162 291.3053 21.555845
v 43.04869 291.38776 21.647457
v 43.132065 291.5216 21.737137
v 43.1294 291.67102 21.800856
v 43.0414 291.79596 21.82154
v 42.89166 291.86295 21.79365
v 42.72029 291.854 21.724655
v 42.573215 291.77155 21.633043
v 42.489845 291.6377 21.543364
v 42.49251 291.48828 21.479645
v 42.580505 291.36334 21.45896
v 42.85347 291.07047 21.726864
v 43.020187 291.08417 21.835413
v 43.14411 291.1405 21.99084
v 43.19204 291.2244 22.1515
v 43.15113 291.31332 22.274345
v 43.03234 291.3835 22.326458
v 42.867508 291.41614 22.293875
v 42.70079 291.40244 22.185326
v 42.576866 291.3461 22.029898
v 42.52894 291.26224 21.869238
v 42.569847 291.17328 21.746393
v 42.688637 291.1031 21.69428
v 42.76271 290.71692 21.900867
v 42.928226 290.71698 21.958752
v 43.04888 290.7355 22.095415
v 43.092342 290.76755 22.274244
v 43.04697 290.80453 22.447317
v 42.924915 290.83652 22.56826
v 42.758884 290.85495 22.60467
v 42.59337 290.8549 22.546785
v 42.472713 290.83636 22.41012
v 42.429253 290.80432 22.231293
v 42.47463 290.76733 22.05822
v 42.596684 290.73535 21.937275
v 42.73968 290.2637 21.972893
v 42.909706 290.2877 21.99836
v 43.051655 290.31622 22.108149
v 43.127495 290.34167 22.27284
v 43.1169 290.3572 22.448305
v 43.02272 290.35864 22.587528
v 42.870182 290.3456 22.653206
v 42.700157 290.32162 22.627739
v 42.55821 290.2931 22.51795
v 42.48237 290.26764 22.35326
v 42.492958 290.25214 22.177794
v 42.587143 290.25067 22.03857
v 42.86908 289.80783 22.047483
v 43.03583 289.83493 22.080292
v 43.16393 289.85965 22.191277
v 43.219044 289.87537 22.350698
v 43.186413 289.87787 22.51584
v 43.074776 289.86652 22.642452
v 42.91405 289.84433 22.69661
v 42.7473 289.81723 22.6638
v 42.619205 289.7925 22.552814
v 42.564087 289.7768 22.393394
v 42.596718 289.77426 22.228252
v 42.708355 289.78564 22.10164
v 42.850273 289.3272 22.07463
v 43.021126 289.34366 22.065199
v 43.173725 289.35983 22.14252
v 43.26718 289.37143 22.285873
v 43.276455 289.3753 22.45685
v 43.19906 289.37042 22.609634
v 43.05573 289.35812 22.703289
v 42.884876 289.34167 22.71272
v 42.73228 289.3255 22.635399
v 42.63882 289.3139 22.492046
v 42.62955 289.31003 22.32107
v 42.706947 289.3149 22.168285
v 42.9629 288.85236 22.064404
v 43.131382 288.86185 22.09724
v 43.26087 288.86987 22.2101
v 43.316677 288.8743 22.372744
v 43.283836 288.87393 22.541592
v 43.171158 288.86884 22.671398
v 43.008827 288.86044 22.727385
v 42.84034 288.85095 22.694548
v 42.71085 288.84293 22.581688
v 42.65505 288.8385 22.419044
v 42.687885 288.83887 22.250196
v 42.800568 288.84393 22.12039
v 43.001247 288.36765 22.066324
v 43.16662 288.38885 22.108232
v 43.289017 288.40485 22.227892
v 43.33564 288.41135 22.39324
v 43.294003 288.40662 22.559975
v 43.175255 288.3919 22.683416
v 43.01122 288.37115 22.73049
v 42.845848 288.34998 22.688583
v 42.72345 288.33398 22.568922
v 42.676826 288.32748 22.403574
v 42.718464 288.3322 22.23684
v 42.83721 288.34692 22.113398
v 43.11494 287.89407 22.067303
v 43.27473 287.93582 22.115017
v 43.390003 287.96606 22.238913
v 43.429863 287.97668 22.405796
v 43.38364 287.96484 22.570946
v 43.26371 287.93375 22.690115
v 43.102215 287.89166 22.731367
v 42.942425 287.8499 22.683653
v 42.827156 287.81967 22.559757
v 42.787292 287.80902 22.392874
v 42.833515 287.82086 22.227724
v 42.953445 287.852 22.108557
v 43.254517 287.4274 22.067616
v 43.416405 287.46283 22.113329
v 43.534267 287.48868 22.235779
v 43.576523 287.49802 22.402153
v 43.531845 287.4883 22.567875
v 43.41221 287.46222 22.688536
v 43.24967 287.4267 22.731808
v 43.08778 287.39127 22.686094
v 42.969917 287.36545 22.563644
v 42.92766 287.3561 22.39727
v 42.97234 287.36578 22.23155
v 43.091976 287.39188 22.110888
v 43.31536 286.94363 22.067768
v 43.479027 286.97232 22.111872
v 43.59904 286.99335 22.233147
v 43.643246 287.00113 22.399096
v 43.599796 286.99356 22.565252
v 43.480335 286.9727 22.687096
v 43.31687 286.94406 22.73198
v 43.153206 286.9154 22.687876
v 43.03319 286.89435 22.566603
v 42.988987 286.88657 22.400654
v 43.032436 286.89413 22.234497
v 43.151897 286.91504 22.112652
v 43.420242 286.46765 22.067837
v 43.581886 286.50558 22.112404
v 43.700176 286.53336 22.234016
v 43.74342 286.54352 22.40009
v 43.700027 286.53336 22.566122
v 43.581627 286.50558 22.687628
v 43.419945 286.46765 22.73205
v 43.2583 286.42972 22.687483
v 43.14001 286.40195 22.56587
v 43.09677 286.39178 22.3998
v 43.14016 286.40195 22.233765
v 43.25856 286.42972 22.112259
v 43.53894 285.9949 22.067867
v 43.70406 286.0123 22.112438
v 43.824894 286.02502 22.234055
v 43.869064 286.02966 22.40013
v 43.824738 286.02502 22.566162
v 43.70379 286.0123 22.687664
v 43.538628 285.9949 22.73208
v 43.37351 285.97754 22.68751
v 43.252674 285.9648 22.565893
v 43.208504 285.96014 22.399818
v 43.25283 285.9648 22.233786
v 43.37378 285.97754 22.112284
v 43.52127 285.5078 22.067883
v 43.687077 285.51645 22.112452
v 43.808414 285.52277 22.234068
v 43.85277 285.5251 22.40014
v 43.80826 285.52277 22.566174
v 43.68681 285.51645 22.687677
v 43.52096 285.5078 22.732094
v 43.355152 285.49918 22.687525
v 43.233814 285.49286 22.565908
v 43.189457 285.49057 22.399836
v 43.233967 285.49286 22.233803
v 43.35542 285.49918 22.112299
v 43.58924 285.02518 22.067888
v 43.75523 285.02982 22.112375
v 43.876747 285.0332 22.233929
v 43.92123 285.03445 22.39998
v 43.876762 285.03323 22.566036
v 43.755257 285.02982 22.6876
v 43.589268 285.02518 22.732101
v 43.42328 285.02054 22.687614
v 43.30176 285.01715 22.56606
v 43.25728 285.0159 22.40001
v 43.301746 285.01715 22.233953
v 43.423256 285.02054 22.112389
v 43.54817 284.5395 22.067892
v 43.71235 284.56436 22.112383
v 43.83254 284.58258 22.233942
v 43.876534 284.58923 22.399994
v 43.832542 284.58258 22.566048
v 43.712357 284.56436 22.687609
v 43.548176 284.53952 22.732105
v 43.38399 284.51465 22.687613
v 43.2638 284.49643 22.566053
v 43.21981 284.48978 22.400002
v 43.2638 284.49643 22.233948
v 43.383987 284.51465 22.112387
v 43.731224 284.08777 22.067892
v 43.881077 284.1593 22.112385
v 43.99078 284.21167 22.233944
v 44.030933 284.23083 22.399996
v 43.99078 284.21167 22.56605
v 43.88108 284.1593 22.68761
v 43.731228 284.08777 22.732105
v 43.58137 284.01624 22.687613
v 43.471672 283.96387 22.566055
v 43.43152 283.9447 22.400002
v 43.47167 283.96387 22.233948
v 43.581367 284.01624 22.112389
v 43.96737 283.66138 22.067894
v 44.106426 283.75214 22.112387
v 44.20822 283.81857 22.233946
v 44.245483 283.8429 22.4
v 44.20822 283.81857 22.566051
v 44.106426 283.75214 22.687613
v 43.96737 283.66138 22.732107
v 43.828312 283.57062 22.687613
v 43.726513 283.50418 22.566053
v 43.689255 283.47986 22.400002
v 43.726513 283.50418 22.233948
v 43.828312 283.57062 22.112389
v 44.219765 283.23276 22.073208
v 44.343864 283.3509 22.087404
v 44.446198 283.44827 22.185362
v 44.49934 283.49887 22.34083
v 44.489056 283.48907 22.512154
v 44.4181 283.42154 22.653425
v 44.305485 283.31436 22.726793
v 44.181385 283.19623 22.712595
v 44.079052 283.09885 22.61464
v 44.02591 283.04825 22.45917
v 44.036194 283.05804 22.287846
v 44.107147 283.12558 22.146574
v 44.504726 282.98715 22.18471
v 44.61497 283.1184 22.153479
v 44.730682 283.2071 22.212091
v 44.82086 283.2294 22.344843
v 44.86134 283.17944 22.516163
v 44.841274 283.07053 22.680145
v 44.766037 282.93185 22.792852
v 44.655792 282.8006 22.824083
v 44.540077 282.71194 22.76547
v 44.4499 282.6896 22.632719
v 44.409424 282.7396 22.4614
v 44.42949 282.8485 22.297417
v 44.677517 282.7463 21.837412
v 44.76726 282.8884 21.80764
v 44.8992 282.9936 21.842892
v 45.03798 283.0337 21.933723
v 45.14641 282.99796 22.055794
v 45.195446 282.896 22.176395
v 45.171944 282.7551 22.263214
v 45.0822 282.613 22.292986
v 44.95026 282.5078 22.257734
v 44.81148 282.4677 22.166903
v 44.703045 282.50345 22.044832
v 44.65401 282.6054 21.92423
v 44.93089 282.45413 21.954023
v 45.023277 282.59222 21.83725
v 45.160793 282.69284 21.760864
v 45.306587 282.72906 21.745333
v 45.421593 282.6912 21.794819
v 45.475 282.5894 21.89606
v 45.452488 282.45087 22.021933
v 45.360096 282.3128 22.138706
v 45.22258 282.2122 22.215094
v 45.076786 282.17593 22.230623
v 44.96178 282.2138 22.181139
v 44.90838 282.31564 22.079895
v 45.137295 282.08792 21.278646
v 45.15754 282.2361 21.15454
v 45.24873 282.37845 21.08383
v 45.386425 282.47675 21.085466
v 45.533737 282.50473 21.15901
v 45.651188 282.45483 21.284754
v 45.70731 282.34048 21.429005
v 45.687065 282.1923 21.553112
v 45.595875 282.04996 21.623821
v 45.45818 281.95166 21.622185
v 45.310867 281.92368 21.548641
v 45.193417 281.97357 21.422897
v 45.45058 281.91064 20.80554
v 45.516098 282.06137 20.699694
v 45.625706 282.1916 20.668373
v 45.75004 282.26642 20.719973
v 45.855774 282.26578 20.840662
v 45.91458 282.18985 20.998106
v 45.91071 282.059 21.150116
v 45.84519 281.90826 21.25596
v 45.73558 281.77805 21.287281
v 45.61125 281.70325 21.235683
v 45.505516 281.70386 21.114992
v 45.446705 281.7798 20.95755
v 45.954716 281.71356 20.605856
v 46.046413 281.85867 20.57418
v 46.146408 281.97678 20.618773
v 46.22791 282.03622 20.727682
v 46.269077 282.0211 20.871727
v 46.258877 281.93542 21.012312
v 46.20005 281.8022 21.111765
v 46.108353 281.65707 21.14344
v 46.008354 281.539 21.098848
v 45.926857 281.47955 20.989939
v 45.88569 281.4947 20.845894
v 45.89589 281.58035 20.705309
v 46.34294 281.37582 20.580791
v 46.449196 281.50577 20.530573
v 46.55997 281.62683 20.572275
v 46.64559 281.70657 20.694725
v 46.683105 281.72366 20.865108
v 46.66247 281.67352 21.037775
v 46.58921 281.56955 21.166458
v 46.482956 281.4396 21.216677
v 46.372177 281.31854 21.174973
v 46.28656 281.2388 21.052525
v 46.249043 281.2217 20.88214
v 46.26968 281.27185 20.709475
v 46.56569 281.06912 20.794327
v 46.66208 281.19028 20.655802
v 46.79832 281.29504 20.595148
v 46.93791 281.35544 20.628616
v 47.043438 281.35522 20.74724
v 47.086636 281.29446 20.919235
v 47.055923 281.18948 21.098513
v 46.959534 281.06833 21.237038
v 46.82329 280.96353 21.297691
v 46.683704 280.90317 21.264223
v 46.578175 280.90338 21.145597
v 46.534977 280.9641 20.973604
v 46.67591 280.6732 20.416922
v 46.66881 280.79364 20.243523
v 46.740696 280.92578 20.090765
v 46.8723 281.03427 19.999578
v 47.028362 281.09 19.994396
v 47.16707 281.07803 20.076609
v 47.251247 281.0016 20.224184
v 47.258343 280.88113 20.397581
v 47.186462 280.74896 20.550339
v 47.054855 280.6405 20.641525
v 46.898792 280.58478 20.646708
v 46.76009 280.59674 20.564497
v 46.952984 280.32025 20.127628
v 46.97195 280.41705 19.969107
v 47.05567 280.54025 19.834927
v 47.18171 280.65692 19.76104
v 47.3163 280.73572 19.767246
v 47.423374 280.75558 19.851881
v 47.474243 280.7112 19.992268
v 47.455276 280.6144 20.15079
v 47.371555 280.4912 20.284971
v 47.245514 280.37454 20.358856
v 47.110928 280.29575 20.35265
v 47.003853 280.27588 20.268015
v 47.290356 279.9878 19.988747
v 47.340794 280.05875 19.823217
v 47.447224 280.16196 19.718885
v 47.58113 280.26974 19.703705
v 47.70663 280.3532 19.781742
v 47.790096 280.39 19.93209
v 47.809162 280.3703 20.114462
v 47.758724 280.29932 20.279991
v 47.652294 280.1961 20.384323
v 47.51839 280.08835 20.399504
v 47.39289 280.00485 20.321465
v 47.309425 279.96805 20.171118
v 47.57222 279.5478 19.972937
v 47.618584 279.60782 19.81719
v 47.716446 279.71136 19.719915
v 47.839592 279.8307 19.70718
v 47.95502 279.9338 19.782393
v 48.031807 279.99307 19.925404
v 48.04937 279.99265 20.09789
v 48.00301 279.9326 20.25364
v 47.905144 279.82904 20.350912
v 47.782 279.70972 20.36365
v 47.66657 279.60663 20.288435
v 47.589787 279.54733 20.145424
v 48.023983 279.21964 19.967903
v 48.05809 279.2787 19.809696
v 48.132797 279.3946 19.706732
v 48.228085 279.53625 19.686596
v 48.31842 279.66577 19.754686
v 48.3796 279.74838 19.892756
v 48.39523 279.762 20.06381
v 48.361122 279.70294 20.222017
v 48.286415 279.58707 20.324982
v 48.191128 279.44537 20.345118
v 48.100792 279.3159 20.277027
v 48.03961 279.23325 20.138958
v 48.464878 278.93222 19.960905
v 48.49407 278.9931 19.802647
v 48.55624 279.11575 19.699358
v 48.63473 279.2673 19.678713
v 48.70851 279.40717 19.746244
v 48.757816 279.4978 19.883856
v 48.76943 279.51498 20.054676
v 48.74024 279.4541 20.212934
v 48.678066 279.33145 20.316223
v 48.599575 279.1799 20.336868
v 48.525795 279.04004 20.269337
v 48.476494 278.9494 20.131725
v 48.93184 278.74216 20.024782
v 48.944775 278.77313 19.85623
v 48.99127 278.8765 19.72702
v 49.058857 279.0246 19.671774
v 49.12943 279.1777 19.705296
v 49.184082 279.29486 19.818602
v 49.208164 279.3446 19.981335
v 49.195225 279.31363 20.149887
v 49.14873 279.21027 20.279099
v 49.081146 279.06216 20.334343
v 49.01057 278.90903 20.300821
v 48.95592 278.7919 20.187515
v 49.34416 278.52515 19.993168
v 49.366844 278.56815 19.828262
v 49.4257 278.6779 19.709745
v 49.504955 278.82498 19.669376
v 49.58337 278.97006 19.71797
v 49.639942 279.0742 19.842505
v 49.659504 279.1095 20.009613
v 49.636818 279.06653 20.174519
v 49.57796 278.9568 20.293036
v 49.498707 278.80966 20.333405
v 49.420288 278.6646 20.284813
v 49.36372 278.5605 20.160276
v 49.787567 278.27994 20.017216
v 49.802654 278.31274 19.849108
v 49.851284 278.4173 19.72152
v 49.92043 278.56558 19.668636
v 49.99156 278.71786 19.704628
v 50.045624 278.83334 19.81985
v 50.068127 278.88107 19.983433
v 50.053043 278.84827 20.151539
v 50.00441 278.7437 20.279127
v 49.935265 278.59543 20.332012
v 49.864132 278.44315 20.29602
v 49.81007 278.32767 20.180796
v 50.241898 278.10593 20.032389
v 50.327927 278.10562 19.921309
v 50.428703 278.18582 19.859009
v 50.51722 278.325 19.86218
v 50.569767 278.4859 19.929977
v 50.572254 278.6254 20.04423
v 50.524025 278.70612 20.174326
v 50.437996 278.70642 20.285406
v 50.337223 278.62625 20.347706
v 50.248703 278.48706 20.344532
v 50.19616 278.32614 20.276737
v 50.19367 278.18665 20.162485
v 50.55085 277.9546 20.472548
v 50.669323 277.96542 20.351912
v 50.77575 278.06 20.252087
v 50.84161 278.2129 20.19982
v 50.849255 278.3832 20.209116
v 50.796642 278.52527 20.277483
v 50.697865 278.601 20.386604
v 50.57939 278.59015 20.50724
v 50.472965 278.49557 20.607065
v 50.407104 278.34268 20.659334
v 50.399456 278.17236 20.650038
v 50.452072 278.03033 20.581669
v 51.038925 277.96854 20.688585
v 51.096817 277.97803 20.527657
v 51.143463 278.07205 20.39331
v 51.166363 278.2254 20.321548
v 51.15938 278.397 20.331596
v 51.124393 278.5409 20.420763
v 51.070766 278.61847 20.565155
v 51.012875 278.60898 20.726084
v 50.96623 278.51495 20.86043
v 50.94333 278.3616 20.932192
v 50.950306 278.19 20.922144
v 50.9853 278.04614 20.83298
v 51.514977 277.97736 20.79561
v 51.539734 277.982 20.628992
v 51.562466 278.0719 20.48768
v 51.577072 278.22302 20.40954
v 51.579647 278.39484 20.415508
v 51.569496 278.54132 20.503986
v 51.54934 278.62323 20.651268
v 51.524582 278.6186 20.817886
v 51.501854 278.5287 20.959198
v 51.487244 278.37756 21.037338
v 51.484673 278.20575 21.03137
v 51.494823 278.05927 20.94289
v 51.92089 277.96216 20.82212
v 51.935047 277.97433 20.65307
v 51.971214 278.06705 20.514742
v 52.019695 278.21548 20.444202
v 52.0675 278.37988 20.46035
v 52.101826 278.51614 20.558859
v 52.11347 278.58783 20.713335
v 52.09931 278.57565 20.882385
v 52.063145 278.48294 21.020712
v 52.014664 278.3345 21.091253
v 51.966858 278.1701 21.075106
v 51.932533 278.03384 20.976597
v 52.31405 277.72607 20.825607
v 52.32686 277.74722 20.655365
v 52.369713 277.84445 20.520144
v 52.431133 277.99173 20.456177
v 52.494663 278.1496 20.480604
v 52.543278 278.27576 20.586882
v 52.56395 278.3364 20.746529
v 52.551144 278.31525 20.916773
v 52.50829 278.21802 21.051992
v 52.446865 278.0707 21.11596
v 52.38334 277.91284 21.091532
v 52.334724 277.7867 20.985256
v 52.81744 277.5948 20.76125
v 52.836426 277.65213 20.60039
v 52.875523 277.77902 20.491251
v 52.924255 277.94144 20.463081
v 52.96956 278.09592 20.523426
v 52.999302 278.201 20.656116
v 53.00551 278.22858 20.825598
v 52.986523 278.17123 20.986458
v 52.947422 278.04434 21.095596
v 52.898693 277.88193 21.123766
v 52.85339 277.72745 21.063421
v 52.823647 277.62238 20.93073
v 53.25852 277.44147 20.783339
v 53.27701 277.48947 20.619328
v 53.321053 277.60812 20.503006
v 53.378845 277.76562 20.465542
v 53.434902 277.9198 20.516972
v 53.4742 278.0293 20.643518
v 53.486217 278.0648 20.81127
v 53.467724 278.01678 20.97528
v 53.423683 277.89813 21.091602
v 53.36589 277.74063 21.129066
v 53.309834 277.58646 21.077637
v 53.270535 277.47696 20.95109
v 53.68944 277.27487 20.789165
v 53.710186 277.31964 20.624487
v 53.762196 277.43335 20.50653
v 53.831535 277.58557 20.4669
v 53.899628 277.73553 20.516216
v 53.948223 277.84302 20.641264
v 53.964302 277.87924 20.808537
v 53.943558 277.8345 20.973215
v 53.89155 277.72076 21.091171
v 53.82221 277.56854 21.130802
v 53.754116 277.4186 21.081486
v 53.70552 277.3111 20.956438
v 54.108047 277.05396 20.800537
v 54.128063 277.0931 20.63434
v 54.182964 277.2011 20.512386
v 54.25804 277.34906 20.467352
v 54.33317 277.4973 20.511307
v 54.38823 277.6061 20.632471
v 54.40846 277.64636 20.798378
v 54.388443 277.60724 20.964575
v 54.33354 277.4992 21.086529
v 54.25847 277.35126 21.131563
v 54.183334 277.20303 21.087608
v 54.128277 277.0942 20.966446
v 54.589123 276.82184 20.800924
v 54.603355 276.8634 20.634718
v 54.642464 276.97803 20.512735
v 54.695976 277.13507 20.467665
v 54.74955 277.29242 20.51158
v 54.788826 277.4079 20.632715
v 54.803288 277.4506 20.798613
v 54.789055 277.40903 20.964819
v 54.749943 277.29437 21.086802
v 54.69643 277.13736 21.131872
v 54.64286 276.98 21.087957
v 54.60358 276.86453 20.966822
v 55.09078 276.71674 20.799706
v 55.101944 276.75992 20.633678
v 55.132336 276.8777 20.512192
v 55.173805 277.0385 20.467798
v 55.21525 277.19928 20.51239
v 55.245556 277.31693 20.634024
v 55.256607 277.35992 20.800102
v 55.24544 277.31674 20.96613
v 55.215054 277.19897 21.087616
v 55.17358 277.03815 21.13201
v 55.132137 276.87738 21.087418
v 55.101833 276.75974 20.965786
v 55.498104 276.5924 20.799835
v 55.517017 276.63275 20.633799
v 55.56861 276.74286 20.512285
v 55.63906 276.89325 20.467854
v 55.709488 277.0436 20.51241
v 55.761024 277.15366 20.634014
v 55.779858 277.19388 20.800083
v 55.760944 277.15353 20.96612
v 55.709354 277.04343 21.087633
v 55.638905 276.89304 21.132065
v 55.568478 276.74268 21.08751
v 55.51694 276.63263 20.965904
v 55.870655 276.34805 20.800028
v 55.89446 276.38562 20.63397
v 55.959503 276.4883 20.512394
v 56.04836 276.62857 20.467876
v 56.137222 276.76886 20.512348
v 56.20228 276.87155 20.63389
v 56.226097 276.90918 20.799938
v 56.202293 276.8716 20.965998
v 56.13725 276.76892 21.087574
v 56.04839 276.62866 21.13209
v 55.959526 276.48837 21.087618
v 55.89447 276.38568 20.966076
v 56.3273 276.06815 20.80002
v 56.345406 276.10876 20.633963
v 56.394875 276.2198 20.512394
v 56.462452 276.37146 20.467886
v 56.53003 276.52316 20.512365
v 56.579506 276.6342 20.633915
v 56.59762 276.67487 20.799965
v 56.579514 276.63422 20.966022
v 56.530045 276.5232 21.087591
v 56.462463 276.37152 21.1321
v 56.394886 276.21985 21.087618
v 56.34541 276.1088 20.96607
v 56.82212 275.92166 20.799986
v 56.836647 275.9637 20.633934
v 56.876335 276.07864 20.512379
v 56.930546 276.2356 20.46789
v 56.984756 276.39255 20.51239
v 57.02444 276.50745 20.633953
v 57.038963 276.5495 20.800007
v 57.024433 276.50742 20.966059
v 56.984745 276.39252 21.087614
v 56.930534 276.23557 21.132103
v 56.876324 276.0786 21.087605
v 56.836643 275.9637 20.966042
v 57.238968 275.75427 20.799994
v 57.258232 275.79437 20.633942
v 57.310852 275.90396 20.512384
v 57.382732 276.05365 20.467892
v 57.454613 276.20334 20.512388
v 57.507233 276.31293 20.63395
v 57.526493 276.35303 20.800005
v 57.507233 276.3129 20.966057
v 57.45461 276.20334 21.087614
v 57.38273 276.05365 21.132105
v 57.31085 275.90396 21.087608
v 57.25823 275.79437 20.966047
v 57.629757 275.5339 20.799988
v 57.653564 275.5715 20.633938
v 57.718605 275.6742 20.512383
v 57.80745 275.81448 20.467894
v 57.89629 275.95477 20.512392
v 57.961327 276.05746 20.633957
v 57.985126 276.09506 20.80001
v 57.96132 276.05746 20.966063
v 57.89628 275.95477 21.087618
v 57.807434 275.81448 21.132107
v 57.718594 275.6742 21.087606
v 57.653557 275.5715 20.966043
v 58.022045 275.25574 20.8
v 58.046585 275.29285 20.633945
v 58.11363 275.39426 20.512386
v 58.205204 275.53278 20.467894
v 58.296783 275.6713 20.512388
v 58.363827 275.7727 20.633947
v 58.388363 275.8098 20.800001
v 58.363827 275.7727 20.966053
v 58.296783 275.6713 21.087612
v 58.205204 275.53278 21.132107
v 58.113625 275.39426 21.087612
v 58.046585 275.29285 20.966053
v 58.40016 275.02838 20.8
v 58.42964 275.0617 20.633947
v 58.51018 275.15277 20.512388
v 58.6202 275.27713 20.467894
v 58.730225 275.40152 20.512388
v 58.810764 275.49255 20.633947
v 58.840244 275.52588 20.800001
v 58.810764 275.49255 20.966053
v 58.730225 275.40152 21.087612
v 58.6202 275.27713 21.132107
v 58.51018 275.15277 21.087612
v 58.42964 275.0617 20.966053
v 58.66759 274.68607 20.799997
v 58.70202 274.71426 20.633945
v 58.79608 274.79126 20.512386
v 58.924576 274.89642 20.467894
v 59.053066 275.00162 20.512388
v 59.147125 275.0786 20.63395
v 59.181553 275.1068 20.800003
v 59.147125 275.0786 20.966057
v 59.053062 275.00162 21.087614
v 58.92457 274.89642 21.132107
v 58.796078 274.79126 21.087612
v 58.70202 274.71426 20.966051
v 58.97919 274.31433 20.800001
v 59.013817 274.34225 20.633947
v 59.10842 274.41858 20.512388
v 59.237656 274.52286 20.467894
v 59.36689 274.62714 20.512388
v 59.461494 274.70346 20.633947
v 59.49612 274.7314 20.8
v 59.461494 274.70346 20.966053
v 59.36689 274.62714 21.087612
v 59.237656 274.52286 21.132107
v 59.10842 274.41858 21.087614
v 59.013817 274.34225 20.966053
v 59.281208 273.9256 20.800001
v 59.315426 273.95404 20.633947
v 59.408905 274.03174 20.512388
v 59.536602 274.13788 20.467894
v 59.6643 274.24405 20.512388
v 59.75778 274.32175 20.633947
v 59.791996 274.3502 20.800001
v 59.75778 274.32175 20.966053
v 59.6643 274.24405 21.087612
v 59.536602 274.13788 21.132107
v 59.408905 274.03174 21.087612
v 59.315426 273.95404 20.966053
v 59.599472 273.56824 20.800001
v 59.634438 273.59576 20.633947
v 59.72997 273.67093 20.512388
v 59.860462 273.77362 20.467894
v 59.99096 273.8763 20.512388
v 60.08649 273.95148 20.633947
v 60.121456 273.979 20.800001
v 60.08649 273.95148 20.966053
v 59.99096 273.8763 21.087612
v 59.860462 273.77362 21.132107
v 59.72997 273.67093 21.087612
v 59.634438 273.59576 20.966053
v 59.863846 273.18625 20.800001
v 59.900623 273.21127 20.633947
v 60.001095 273.27972 20.512388
v 60.138348 273.37317 20.467894
v 60.275597 273.46664 20.512388
v 60.376072 273.53506 20.633947
v 60.412846 273.56012 20.800001
v 60.376072 273.53506 20.966053
v 60.275597 273.46664 21.087612
v 60.138348 273.37317 21.132107
v 60.001095 273.27972 21.087612
v 59.900623 273.21127 20.966053
v 60.14375 272.76828 20.800001
v 60.179306 272.795 20.633947
v 60.27645 272.8681 20.512388
v 60.409153 272.96793 20.467894
v 60.541855 273.06772 20.512388
v 60.639 273.1408 20.633947
v 60.674557 273.16754 20.800001
v 60.639 273.1408 20.966053
v 60.541855 273.06772 21.087612
v 60.409153 272.96793 21.132107
v 60.27645 272.8681 21.087612
v 60.179306 272.795 20.966053
v 60.490807 272.35834 20.800001
v 60.521973 272.39008 20.633947
v 60.60712 272.47684 20.512388
v 60.723434 272.59534 20.467894
v 60.83975 272.71387 20.512388
v 60.924896 272.80063 20.633947
v 60.956062 272.83237 20.800001
v 60.924896 272.80063 20.966053
v 60.83975 272.71387 21.087612
v 60.723434 272.59534 21.132107
v 60.60712 272.47684 21.087612
v 60.521973 272.39008 20.966053
v 60.938255 271.99905 20.800001
v 60.96017 272.03778 20.633947
v 61.020035 272.1436 20.512388
v 61.101814 272.2881 20.467894
v 61.18359 272.43262 20.512388
v 61.243454 272.53842 20.633947
v 61.26537 272.57715 20.800001
v 61.243454 272.53842 20.966053
v 61.18359 272.43262 21.087612
v 61.101814 272.2881 21.132107
v 61.020035 272.1436 21.087612
v 60.96017 272.03778 20.966053
v 61.40202 271.82986 20.800001
v 61.423187 271.869 20.633947
v 61.48103 271.9759 20.512388
v 61.56004 272.12195 20.467894
v 61.63905 272.268 20.512388
v 61.696888 272.3749 20.633947
v 61.71806 272.41406 20.800001
v 61.696888 272.3749 20.966053
v 61.63905 272.268 21.087612
v 61.56004 272.12195 21.132107
v 61.48103 271.9759 21.087612
v 61.423187 271.869 20.966053
v 61.701115 271.60925 20.800001
v 61.73444 271.63873 20.633947
v 61.82548 271.7193 20.512388
v 61.949844 271.8293 20.467894
v 62.074207 271.93936 20.512388
v 62.16525 272.0199 20.633947
v 62.198574 272.0494 20.800001
v 62.16525 272.0199 20.966053
v 62.074207 271.93936 21.087612
v 61.949844 271.8293 21.132107
v 61.82548 271.7193 21.087612
v 61.73444 271.63873 20.966053
v 61.902313 271.24622 20.811317
v 61.936275 271.26498 20.643845
v 62.03898 271.32175 20.518213
v 62.18289 271.4013 20.468086
v 62.329464 271.48233 20.506897
v 62.43941 271.5431 20.624243
v 62.483284 271.56735 20.788683
v 62.449318 271.54858 20.956156
v 62.34662 271.49182 21.081787
v 62.2027 271.41226 21.131914
v 62.056133 271.33124 21.093103
v 61.946182 271.27045 20.975758
v 62.13107 270.81546 21.101595
v 62.13274 270.8929 20.928717
v 62.21175 270.99268 20.76015
v 62.34694 271.08807 20.641062
v 62.502075 271.1535 20.603361
v 62.63559 271.17145 20.657148
v 62.711716 271.13712 20.788013
v 62.710045 271.0597 20.96089
v 62.631035 270.9599 21.129456
v 62.495846 270.86453 21.248545
v 62.34071 270.79907 21.286247
v 62.207195 270.78113 21.232458
v 62.372864 270.46136 20.549124
v 62.28382 270.5305 20.44508
v 62.27337 270.64133 20.28835
v 62.344315 270.7642 20.120924
v 62.477646 270.86615 19.987667
v 62.637634 270.9199 19.924284
v 62.781414 270.91098 19.947758
v 62.870457 270.84186 20.051802
v 62.880905 270.73102 20.208532
v 62.80996 270.60815 20.375957
v 62.67663 270.5062 20.509214
v 62.51664 270.45245 20.572598
v 62.50747 270.1245 20.283092
v 62.46888 270.17618 20.1424
v 62.510586 270.2624 19.980978
v 62.62141 270.3601 19.84208
v 62.77166 270.44308 19.762918
v 62.921074 270.48914 19.76471
v 63.02962 270.4859 19.846972
v 63.06821 270.43427 19.987663
v 63.026505 270.34802 20.149086
v 62.91568 270.25034 20.287985
v 62.765427 270.16733 20.367146
v 62.616013 270.12128 20.365355
v 62.70056 269.74274 20.123549
v 62.705208 269.77832 19.936829
v 62.787205 269.84402 19.775362
v 62.924583 269.92224 19.682415
v 63.080536 269.992 19.682894
v 63.213272 270.03467 19.776669
v 63.287224 270.03873 19.938612
v 63.282578 270.00317 20.125334
v 63.20058 269.93747 20.286798
v 63.0632 269.85925 20.379745
v 62.90725 269.78946 20.379267
v 62.774513 269.74683 20.285494
v 62.891693 269.27292 20.06067
v 62.909946 269.29688 19.886435
v 62.999504 269.35953 19.748756
v 63.13637 269.4441 19.684528
v 63.28387 269.52792 19.710958
v 63.402485 269.58853 19.820967
v 63.46043 269.6097 19.985077
v 63.442177 269.58575 20.159313
v 63.35262 269.5231 20.296991
v 63.21575 269.43854 20.36122
v 63.06825 269.3547 20.334787
v 62.94964 269.2941 20.22478
v 63.20872 268.86655 20.031305
v 63.235855 268.8913 19.864552
v 63.328026 268.96112 19.736149
v 63.460533 269.05728 19.6805
v 63.597878 269.15405 19.712517
v 63.70325 269.22546 19.823622
v 63.748425 269.2524 19.984043
v 63.72129 269.22766 20.150797
v 63.62912 269.15784 20.2792
v 63.49661 269.06168 20.334848
v 63.35927 268.9649 20.30283
v 63.253895 268.8935 20.191725
v 63.472237 268.45905 20.051006
v 63.48878 268.47354 19.88088
v 63.572933 268.53503 19.744436
v 63.702137 268.62704 19.678234
v 63.841778 268.72488 19.70001
v 63.954437 268.80237 19.80393
v 64.009926 268.83875 19.96215
v 63.99338 268.82425 20.132275
v 63.90923 268.76276 20.268719
v 63.780025 268.67075 20.334923
v 63.640385 268.5729 20.313147
v 63.527725 268.49542 20.209225
v 63.756847 268.0876 20.007984
v 63.792023 268.11066 19.841322
v 63.89333 268.17456 19.718016
v 64.033615 268.26215 19.671103
v 64.175285 268.34998 19.713154
v 64.280396 268.4145 19.832903
v 64.32077 268.43842 19.998262
v 64.28559 268.41534 20.164925
v 64.18429 268.35144 20.288233
v 64.044 268.26385 20.335144
v 63.902325 268.17603 20.293093
v 63.79722 268.1115 20.173344
v 63.939083 267.71805 20.00698
v 63.978405 267.73193 19.840214
v 64.09139 267.77084 19.716639
v 64.24777 267.82434 19.669367
v 64.40564 267.87814 19.711063
v 64.5227 267.91776 19.830559
v 64.56757 267.93262 19.99583
v 64.52825 267.91873 20.162598
v 64.41527 267.87982 20.286173
v 64.25889 267.8263 20.333447
v 64.10102 267.77252 20.291748
v 63.983963 267.7329 20.172255
v 64.0372 267.26996 19.926573
v 64.1156 267.2896 19.774786
v 64.25713 267.32486 19.683634
v 64.42388 267.36627 19.67754
v 64.57116 267.40274 19.758139
v 64.65951 267.4245 19.903831
v 64.66525 267.42572 20.075583
v 64.58685 267.40607 20.22737
v 64.44532 267.37082 20.318521
v 64.27857 267.3294 20.324615
v 64.131294 267.29294 20.244017
v 64.042946 267.27118 20.098324
v 64.19155 266.84644 20.159084
v 64.2849 266.93994 20.028688
v 64.43267 267.01736 19.931496
v 64.59528 267.058 19.893545
v 64.72915 267.05096 19.925007
v 64.798416 266.9981 20.01745
v 64.78451 266.9136 20.146105
v 64.69116 266.82013 20.2765
v 64.54339 266.74268 20.373693
v 64.38078 266.70203 20.411646
v 64.24691 266.70908 20.380184
v 64.17765 266.76193 20.287739
v 64.38067 266.40402 19.654385
v 64.3215 266.49792 19.550592
v 64.343605 266.6241 19.408451
v 64.441055 266.7487 19.266047
v 64.58774 266.83832 19.161533
v 64.74435 266.869 19.12292
v 64.86893 266.83246 19.16055
v 64.92809 266.73853 19.26434
v 64.90598 266.61237 19.40648
v 64.80853 266.48776 19.548887
v 64.66186 266.39813 19.653399
v 64.50524 266.3675 19.692013
v 64.62022 266.08075 19.471952
v 64.55987 266.1163 19.35963
v 64.580124 266.18948 19.221746
v 64.67555 266.28067 19.095247
v 64.820595 266.36542 19.014029
v 64.97637 266.42102 18.999853
v 65.10115 266.4326 19.056519
v 65.1615 266.397 19.168842
v 65.14124 266.32382 19.306726
v 65.045815 266.23267 19.433224
v 64.90077 266.14792 19.514442
v 64.744995 266.09232 19.528618
v 64.70645 265.6944 19.323536
v 64.715164 265.72552 19.137915
v 64.80415 265.77844 18.977764
v 64.94957 265.839 18.885996
v 65.11246 265.89093 18.8872
v 65.24917 265.92035 18.981054
v 65.32307 265.91937 19.142408
v 65.314354 265.88824 19.32803
v 65.22536 265.83533 19.488182
v 65.07994 265.77478 19.57995
v 64.91705 265.72284 19.578745
v 64.78034 265.69342 19.484892
v 64.86419 265.21564 19.262144
v 64.8856 265.2365 19.087885
v 64.98261 265.28677 18.9502
v 65.129234 265.353 18.885979
v 65.28619 265.4174 18.912432
v 65.41141 265.46274 19.022469
v 65.471344 265.47687 19.186607
v 65.449936 265.45602 19.360867
v 65.35292 265.40573 19.498554
v 65.20629 265.33954 19.562775
v 65.04934 265.27512 19.536322
v 64.924126 265.2298 19.426283
v 65.1141 264.76602 19.320642
v 65.10264 264.76547 19.14808
v 65.16877 264.80475 18.993298
v 65.29477 264.87326 18.897764
v 65.44688 264.95267 18.887083
v 65.584335 265.02173 18.964113
v 65.67031 265.0619 19.108213
v 65.68177 265.06244 19.280775
v 65.61563 265.0232 19.43556
v 65.48963 264.95465 19.531092
v 65.337524 264.87524 19.541773
v 65.200066 264.80618 19.464745
v 65.35618 264.32025 19.333172
v 65.33604 264.31073 19.162373
v 65.391266 264.34705 19.00334
v 65.507065 264.41946 18.89869
v 65.652405 264.50858 18.87646
v 65.788345 264.59048 18.94261
v 65.87846 264.64325 19.079412
v 65.898605 264.65274 19.250212
v 65.843376 264.61642 19.409245
v 65.72758 264.544 19.513895
v 65.58223 264.45493 19.536123
v 65.44629 264.37302 19.469975
v 65.66648 263.92035 19.374529
v 65.62676 263.89377 19.209421
v 65.65997 263.91812 19.042545
v 65.75722 263.98694 18.918615
v 65.89243 264.08173 18.870836
v 66.029396 264.17712 18.912014
v 66.1314 264.24753 19.03111
v 66.17112 264.2741 19.196218
v 66.13791 264.24976 19.363094
v 66.040665 264.18094 19.487024
v 65.90545 264.08615 19.534803
v 65.768486 263.99075 19.493628
v 65.96518 263.58258 19.437605
v 65.88624 263.5457 19.289753
v 65.88482 263.54544 19.11797
v 65.9613 263.58197 18.968285
v 66.0952 263.64548 18.880806
v 66.25062 263.71893 18.878975
v 66.38593 263.78265 18.96328
v 66.464874 263.81958 19.111132
v 66.46629 263.8198 19.282915
v 66.38981 263.78326 19.4326
v 66.25591 263.71976 19.520077
v 66.10049 263.6463 19.52191
v 66.133194 263.2799 19.491686
v 66.025116 263.19547 19.370312
v 65.993355 263.11603 19.238937
v 66.04644 263.06287 19.132767
v 66.17014 263.05023 19.080246
v 66.33131 263.0815 19.09545
v 66.48676 263.14832 19.174301
v 66.59485 263.23276 19.295675
v 66.6266 263.3122 19.42705
v 66.57352 263.36536 19.53322
v 66.449814 263.378 19.585741
v 66.28865 263.3467 19.570538
v 66.246185 263.02435 19.828167
v 66.15616 262.8959 19.732092
v 66.14181 262.7708 19.640776
v 66.20698 262.6826 19.578682
v 66.334206 262.65488 19.56245
v 66.48941 262.69513 19.596432
v 66.63099 262.7925 19.671518
v 66.721016 262.92096 19.767591
v 66.73537 263.04605 19.85891
v 66.6702 263.13428 19.921003
v 66.54296 263.162 19.937235
v 66.387764 263.12173 19.903254
v 66.501755 262.74353 20.084076
v 66.432846 262.5894 20.03041
v 66.43932 262.4371 19.929499
v 66.519455 262.32748 19.80838
v 66.651764 262.28992 19.699509
v 66.8008 262.33447 19.632057
v 66.92663 262.4492 19.624098
v 66.99554 262.60336 19.677765
v 66.98906 262.75565 19.778675
v 66.90893 262.86526 19.899794
v 66.77662 262.9028 20.008665
v 66.62759 262.85828 20.076117
v 66.67041 262.71854 20.169321
v 66.59781 262.56638 20.065928
v 66.60351 262.41217 19.964571
v 66.685974 262.29727 19.89241
v 66.82312 262.25244 19.868778
v 66.978195 262.2897 19.900011
v 67.10965 262.39908 19.977737
v 67.18225 262.55124 20.081131
v 67.17656 262.70544 20.182487
v 67.094086 262.82034 20.25465
v 66.95694 262.86517 20.27828
v 66.801865 262.8279 20.247047
v 66.94467 262.29898 20.607141
v 66.84981 262.18314 20.464739
v 66.82468 262.08304 20.30605
v 66.87601 262.0255 20.173595
v 66.99005 262.02597 20.102869
v 67.136246 262.08426 20.112818
v 67.27541 262.18478 20.200779
v 67.37028 262.3006 20.343182
v 67.39541 262.4007 20.501871
v 67.34408 262.45822 20.634325
v 67.230034 262.4578 20.705053
v 67.08384 262.3995 20.695103
v 67.2066 261.81894 20.861055
v 67.11275 261.73425 20.716587
v 67.088715 261.68118 20.544619
v 67.14094 261.67392 20.391226
v 67.255424 261.71445 20.297514
v 67.4015 261.79187 20.28859
v 67.54002 261.88547 20.366846
v 67.63387 261.97015 20.511314
v 67.657906 262.02322 20.683283
v 67.60568 262.0305 20.836674
v 67.491196 261.98996 20.930387
v 67.345116 261.91254 20.93931
v 67.40529 261.2434 21.142786
v 67.32641 261.24982 21.00418
v 67.321915 261.30396 20.827068
v 67.393005 261.3913 20.658905
v 67.52063 261.48843 20.544752
v 67.67059 261.56934 20.515196
v 67.80272 261.61234 20.578154
v 67.8816 261.60593 20.716759
v 67.88609 261.55182 20.893871
v 67.815 261.46448 21.062035
v 67.68738 261.36734 21.176188
v 67.537415 261.2864 21.205744
v 67.75912 260.89685 20.48013
v 67.61328 260.8959 20.487127
v 67.51918 260.95526 20.427835
v 67.50204 261.05908 20.318142
v 67.56643 261.17947 20.187439
v 67.695114 261.28424 20.070747
v 67.85361 261.34528 19.999334
v 67.999435 261.34625 19.992338
v 68.09354 261.28687 20.05163
v 68.11069 261.18307 20.161324
v 68.046295 261.06265 20.292027
v 67.91761 260.9579 20.408718
v 67.86152 260.58435 20.329823
v 67.72718 260.57986 20.28689
v 67.65695 260.61737 20.18155
v 67.66967 260.68683 20.042028
v 67.76191 260.76965 19.905712
v 67.90896 260.84363 19.809124
v 68.07142 260.88895 19.778149
v 68.20576 260.89346 19.821083
v 68.27598 260.85596 19.926422
v 68.26327 260.78647 20.065943
v 68.17103 260.70364 20.202261
v 68.02398 260.62967 20.298847
v 67.970314 260.2013 20.329077
v 67.8441 260.18896 20.229277
v 67.78962 260.2013 20.082962
v 67.82148 260.23502 19.929335
v 67.93113 260.28107 19.809559
v 68.089195 260.32712 19.75573
v 68.25333 260.3608 19.78227
v 68.37954 260.37317 19.882069
v 68.43402 260.3608 20.028385
v 68.40216 260.32712 20.182013
v 68.29251 260.28107 20.301786
v 68.134445 260.23502 20.355616
v 68.00089 259.76025 20.286568
v 67.89233 259.75766 20.159016
v 67.8642 259.76727 19.995409
v 67.924034 259.7865 19.839584
v 68.05581 259.81024 19.733297
v 68.22422 259.83206 19.705025
v 68.38413 259.8462 19.762344
v 68.4927 259.8488 19.889894
v 68.52083 259.8392 20.053501
v 68.46099 259.81995 20.209326
v 68.32921 259.79623 20.315613
v 68.160805 259.77438 20.343885
v 68.08439 259.3058 20.313612
v 67.95288 259.30698 20.20322
v 67.89434 259.31094 20.04208
v 67.92444 259.31665 19.873363
v 68.035126 259.32254 19.742283
v 68.19673 259.32706 19.683958
v 68.36597 259.32895 19.714018
v 68.49747 259.32776 19.824408
v 68.556015 259.3238 19.98555
v 68.52592 259.31808 20.154266
v 68.41523 259.3122 20.285347
v 68.253624 259.30768 20.343672
v 68.10225 258.84674 20.324892
v 67.9624 258.8748 20.230095
v 67.88859 258.89093 20.076105
v 67.90058 258.8908 19.904186
v 67.99517 258.87448 19.760403
v 68.14702 258.8463 19.68328
v 68.31542 258.81387 19.693485
v 68.45527 258.78583 19.788282
v 68.52908 258.76968 19.942272
v 68.51709 258.7698 20.114191
v 68.4225 258.7861 20.257975
v 68.27066 258.81427 20.335096
v 67.968605 258.2471 20.331959
v 67.82233 258.31702 20.305618
v 67.735374 258.40158 20.214598
v 67.731064 258.47815 20.083288
v 67.81053 258.52618 19.946873
v 67.95251 258.53284 19.841904
v 68.11893 258.4963 19.796507
v 68.26521 258.4264 19.822847
v 68.352165 258.3418 19.913868
v 68.356476 258.26526 20.045177
v 68.277 258.21722 20.181595
v 68.13503 258.21057 20.286564
v 67.97375 257.8481 19.721928
v 67.80987 257.88287 19.764086
v 67.69389 257.9657 19.727064
v 67.65689 258.07443 19.62078
v 67.70879 258.17993 19.473717
v 67.83568 258.2539 19.325274
v 68.00355 258.27652 19.21523
v 68.167435 258.24176 19.17307
v 68.28341 258.1589 19.210093
v 68.320404 258.05017 19.316376
v 68.26851 257.9447 19.463442
v 68.141624 257.87073 19.611883
v 67.92229 257.5306 19.573654
v 67.78103 257.56967 19.5358
v 67.70764 257.6284 19.429914
v 67.721794 257.691 19.284367
v 67.81969 257.74075 19.138159
v 67.97509 257.76425 19.030466
v 68.14637 257.75528 18.990147
v 68.28763 257.7162 19.028
v 68.361015 257.65747 19.133888
v 68.34686 257.59488 19.279434
v 68.24898 257.54514 19.425642
v 68.09357 257.5216 19.533335
v 67.860176 257.13327 19.586424
v 67.71781 257.16248 19.499191
v 67.64193 257.1943 19.343657
v 67.652855 257.22028 19.161493
v 67.747665 257.23343 19.001514
v 67.900955 257.23022 18.906586
v 68.07165 257.21155 18.902142
v 68.21402 257.18237 18.989374
v 68.2899 257.1505 19.144909
v 68.27898 257.12454 19.32707
v 68.184166 257.1114 19.48705
v 68.030876 257.1146 19.58198
v 67.82578 256.66934 19.5457
v 67.68425 256.67847 19.44758
v 67.61044 256.69012 19.290123
v 67.62414 256.7012 19.115515
v 67.721664 256.70874 18.970543
v 67.87689 256.71072 18.894053
v 68.048225 256.7066 18.90654
v 68.18976 256.69748 19.004658
v 68.263565 256.68582 19.162117
v 68.24987 256.6747 19.336725
v 68.15234 256.66718 19.481697
v 67.997116 256.66522 19.558186
v 67.91852 256.1892 19.544046
v 67.757645 256.17657 19.485535
v 67.64766 256.1705 19.35278
v 67.61804 256.1726 19.18135
v 67.67671 256.18234 19.017187
v 67.80796 256.19708 18.904272
v 67.976616 256.2129 18.872864
v 68.13749 256.2255 18.931376
v 68.247475 256.23157 19.06413
v 68.27709 256.22946 19.235558
v 68.21842 256.21976 19.399723
v 68.08717 256.20502 19.512638
v 67.95322 255.70792 19.530691
v 67.80128 255.69183 19.451763
v 67.70876 255.6832 19.306797
v 67.70045 255.6843 19.134636
v 67.77857 255.69485 18.981413
v 67.922195 255.71202 18.888182
v 68.09284 255.73122 18.879925
v 68.244774 255.74728 18.958853
v 68.337296 255.75594 19.103819
v 68.345604 255.75484 19.275978
v 68.26748 255.74428 19.429203
v 68.123856 255.72711 19.522434
v 68.000824 255.22371 19.530113
v 67.84614 255.20197 19.458282
v 67.74765 255.18861 19.317896
v 67.73176 255.18723 19.146568
v 67.80271 255.19818 18.990206
v 67.9415 255.21854 18.890707
v 68.11093 255.24283 18.874733
v 68.26562 255.26457 18.946562
v 68.364105 255.27792 19.086948
v 68.380005 255.27931 19.258276
v 68.30905 255.26836 19.414639
v 68.17026 255.24802 19.514137
v 68.18848 254.76094 19.531313
v 68.02136 254.73427 19.501472
v 67.891556 254.71375 19.390959
v 67.833824 254.70488 19.229387
v 67.86365 254.71004 19.060047
v 67.97303 254.72784 18.928316
v 68.13267 254.75352 18.869492
v 68.299774 254.7802 18.899332
v 68.42959 254.80072 19.009844
v 68.48731 254.80959 19.171417
v 68.45749 254.80443 19.340755
v 68.34811 254.78662 19.472486
v 68.16118 254.41504 19.568705
v 68.00611 254.35849 19.467747
v 67.905594 254.27885 19.333904
v 67.88655 254.19746 19.203043
v 67.95409 254.13612 19.110224
v 68.09011 254.11127 19.08032
v 68.25817 254.12956 19.121344
v 68.41324 254.1861 19.222301
v 68.513756 254.26573 19.356142
v 68.5328 254.34712 19.487005
v 68.46526 254.40846 19.579823
v 68.32924 254.43332 19.609728
v 68.223335 254.20258 19.641302
v 68.08292 254.11055 19.505611
v 68.00478 253.98915 19.340006
v 68.009865 253.87093 19.188858
v 68.0968 253.78752 19.09267
v 68.2423 253.76132 19.077215
v 68.40738 253.79932 19.146633
v 68.5478 253.89134 19.282324
v 68.62594 254.01274 19.44793
v 68.62086 254.13097 19.599077
v 68.53392 254.21437 19.695265
v 68.38841 254.24057 19.71072
v 68.34032 253.90648 19.91062
v 68.244125 253.84702 19.88919
v 68.18849 253.77641 19.841629
v 68.18832 253.71356 19.780676
v 68.24366 253.67532 19.722668
v 68.339676 253.67195 19.683144
v 68.45065 253.70432 19.672695
v 68.546844 253.76378 19.694124
v 68.60248 253.8344 19.741686
v 68.60265 253.89723 19.802639
v 68.54731 253.93547 19.860647
v 68.451294 253.93886 19.900171
v 68.47484 253.61172 19.837683
usemtl mat_32
s 1
f 2214 2214 2215
f 2215 2214 2216
f 2214 2214 2216
f 2216 2214 2217
f 2214 2214 2217
f 2217 2214 2218
f 2214 2214 2218
f 2218 2214 2219
f 2214 2214 2219
f 2219 2214 2220
f 2214 2214 2220
f 2220 2214 2221
f 2214 2214 2221
f 2221 2214 2222
f 2214 2214 2222
f 2222 2214 2223
f 2214 2214 2223
f 2223 2214 2224
f 2214 2214 2224
f 2224 2214 2225
f 2214 2214 2225
f 2225 2214 2226
f 2214 2214 2226
f 2226 2214 2215
f 2215 2216 2227
f 2227 2216 2228
f 2216 2217 2228
f 2228 2217 2229
f 2217 2218 2229
f 2229 2218 2230
f 2218 2219 2230
f 2230 2219 2231
f 2219 2220 2231
f 2231 2220 2232
f 2220 2221 2232
f 2232 2221 2233
f 2221 2222 2233
f 2233 2222 2234
f 2222 2223 2234
f 2234 2223 2235
f 2223 2224 2235
f 2235 2224 2236
f 2224 2225 2236
f 2236 2225 2237
f 2225 2226 2237
f 2237 2226 2238
f 2226 2215 2238
f 2238 2215 2227
f 2227 2228 2239
f 2239 2228 2240
f 2228 2229 2240
f 2240 2229 2241
f 2229 2230 2241
f 2241 2230 2242
f 2230 2231 2242
f 2242 2231 2243
f 2231 2232 2243
f 2243 2232 2244
f 2232 2233 2244
f 2244 2233 2245
f 2233 2234 2245
f 2245 2234 2246
f 2234 2235 2246
f 2246 2235 2247
f 2235 2236 2247
f 2247 2236 2248
f 2236 2237 2248
f 2248 2237 2249
f 2237 2238 2249
f 2249 2238 2250
f 2238 2227 2250
f 2250 2227 2239
f 2239 2240 2251
f 2251 2240 2252
f 2240 2241 2252
f 2252 2241 2253
f 2241 2242 2253
f 2253 2242 2254
f 2242 2243 2254
f 2254 2243 2255
f 2243 2244 2255
f 2255 2244 2256
f 2244 2245 2256
f 2256 2245 2257
f 2245 2246 2257
f 2257 2246 2258
f 2246 2247 2258
f 2258 2247 2259
f 2247 2248 2259
f 2259 2248 2260
f 2248 2249 2260
f 2260 2249 2261
f 2249 2250 2261
f 2261 2250 2262
f 2250 2239 2262
f 2262 2239 2251
f 2251 2252 2263
f 2263 2252 2264
f 2252 2253 2264
f 2264 2253 2265
f 2253 2254 2265
f 2265 2254 2266
f 2254 2255 2266
f 2266 2255 2267
f 2255 2256 2267
f 2267 2256 2268
f 2256 2257 2268
f 2268 2257 2269
f 2257 2258 2269
f 2269 2258 2270
f 2258 2259 2270
f 2270 2259 2271
f 2259 2260 2271
f 2271 2260 2272
f 2260 2261 2272
f 2272 2261 2273
f 2261 2262 2273
f 2273 2262 2274
f 2262 2251 2274
f 2274 2251 2263
f 2263 2264 2275
f 2275 2264 2276
f 2264 2265 2276
f 2276 2265 2277
f 2265 2266 2277
f 2277 2266 2278
f 2266 2267 2278
f 2278 2267 2279
f 2267 2268 2279
f 2279 2268 2280
f 2268 2269 2280
f 2280 2269 2281
f 2269 2270 2281
f 2281 2270 2282
f 2270 2271 2282
f 2282 2271 2283
f 2271 2272 2283
f 2283 2272 2284
f 2272 2273 2284
f 2284 2273 2285
f 2273 2274 2285
f 2285 2274 2286
f 2274 2263 2286
f 2286 2263 2275
f 2275 2276 2287
f 2287 2276 2288
f 2276 2277 2288
f 2288 2277 2289
f 2277 2278 2289
f 2289 2278 2290
f 2278 2279 2290
f 2290 2279 2291
f 2279 2280 2291
f 2291 2280 2292
f 2280 2281 2292
f 2292 2281 2293
f 2281 2282 2293
f 2293 2282 2294
f 2282 2283 2294
f 2294 2283 2295
f 2283 2284 2295
f 2295 2284 2296
f 2284 2285 2296
f 2296 2285 2297
f 2285 2286 2297
f 2297 2286 2298
f 2286 2275 2298
f 2298 2275 2287
f 2287 2288 2299
f 2299 2288 2300
f 2288 2289 2300
f 2300 2289 2301
f 2289 2290 2301
f 2301 2290 2302
f 2290 2291 2302
f 2302 2291 2303
f 2291 2292 2303
f 2303 2292 2304
f 2292 2293 2304
f 2304 2293 2305
f 2293 2294 2305
f 2305 2294 2306
f 2294 2295 2306
f 2306 2295 2307
f 2295 2296 2307
f 2307 2296 2308
f 2296 2297 2308
f 2308 2297 2309
f 2297 2298 2309
f 2309 2298 2310
f 2298 2287 2310
f 2310 2287 2299
f 2299 2300 2311
f 2311 2300 2312
f 2300 2301 2312
f 2312 2301 2313
f 2301 2302 2313
f 2313 2302 2314
f 2302 2303 2314
f 2314 2303 2315
f 2303 2304 2315
f 2315 2304 2316
f 2304 2305 2316
f 2316 2305 2317
f 2305 2306 2317
f 2317 2306 2318
f 2306 2307 2318
f 2318 2307 2319
f 2307 2308 2319
f 2319 2308 2320
f 2308 2309 2320
f 2320 2309 2321
f 2309 2310 2321
f 2321 2310 2322
f 2310 2299 2322
f 2322 2299 2311
f 2311 2312 2323
f 2323 2312 2324
f 2312 2313 2324
f 2324 2313 2325
f 2313 2314 2325
f 2325 2314 2326
f 2314 2315 2326
f 2326 2315 2327
f 2315 2316 2327
f 2327 2316 2328
f 2316 2317 2328
f 2328 2317 2329
f 2317 2318 2329
f 2329 2318 2330
f 2318 2319 2330
f 2330 2319 2331
f 2319 2320 2331
f 2331 2320 2332
f 2320 2321 2332
f 2332 2321 2333
f 2321 2322 2333
f 2333 2322 2334
f 2322 2311 2334
f 2334 2311 2323
f 2323 2324 2335
f 2335 2324 2336
f 2324 2325 2336
f 2336 2325 2337
f 2325 2326 2337
f 2337 2326 2338
f 2326 2327 2338
f 2338 2327 2339
f 2327 2328 2339
f 2339 2328 2340
f 2328 2329 2340
f 2340 2329 2341
f 2329 2330 2341
f 2341 2330 2342
f 2330 2331 2342
f 2342 2331 2343
f 2331 2332 2343
f 2343 2332 2344
f 2332 2333 2344
f 2344 2333 2345
f 2333 2334 2345
f 2345 2334 2346
f 2334 2323 2346
f 2346 2323 2335
f 2335 2336 2347
f 2347 2336 2348
f 2336 2337 2348
f 2348 2337 2349
f 2337 2338 2349
f 2349 2338 2350
f 2338 2339 2350
f 2350 2339 2351
f 2339 2340 2351
f 2351 2340 2352
f 2340 2341 2352
f 2352 2341 2353
f 2341 2342 2353
f 2353 2342 2354
f 2342 2343 2354
f 2354 2343 2355
f 2343 2344 2355
f 2355 2344 2356
f 2344 2345 2356
f 2356 2345 2357
f 2345 2346 2357
f 2357 2346 2358
f 2346 2335 2358
f 2358 2335 2347
f 2347 2348 2359
f 2359 2348 2360
f 2348 2349 2360
f 2360 2349 2361
f 2349 2350 2361
f 2361 2350 2362
f 2350 2351 2362
f 2362 2351 2363
f 2351 2352 2363
f 2363 2352 2364
f 2352 2353 2364
f 2364 2353 2365
f 2353 2354 2365
f 2365 2354 2366
f 2354 2355 2366
f 2366 2355 2367
f 2355 2356 2367
f 2367 2356 2368
f 2356 2357 2368
f 2368 2357 2369
f 2357 2358 2369
f 2369 2358 2370
f 2358 2347 2370
f 2370 2347 2359
f 2359 2360 2371
f 2371 2360 2372
f 2360 2361 2372
f 2372 2361 2373
f 2361 2362 2373
f 2373 2362 2374
f 2362 2363 2374
f 2374 2363 2375
f 2363 2364 2375
f 2375 2364 2376
f 2364 2365 2376
f 2376 2365 2377
f 2365 2366 2377
f 2377 2366 2378
f 2366 2367 2378
f 2378 2367 2379
f 2367 2368 2379
f 2379 2368 2380
f 2368 2369 2380
f 2380 2369 2381
f 2369 2370 2381
f 2381 2370 2382
f 2370 2359 2382
f 2382 2359 2371
f 2371 2372 2383
f 2383 2372 2384
f 2372 2373 2384
f 2384 2373 2385
f 2373 2374 2385
f 2385 2374 2386
f 2374 2375 2386
f 2386 2375 2387
f 2375 2376 2387
f 2387 2376 2388
f 2376 2377 2388
f 2388 2377 2389
f 2377 2378 2389
f 2389 2378 2390
f 2378 2379 2390
f 2390 2379 2391
f 2379 2380 2391
f 2391 2380 2392
f 2380 2381 2392
f 2392 2381 2393
f 2381 2382 2393
f 2393 2382 2394
f 2382 2371 2394
f 2394 2371 2383
f 2383 2384 2395
f 2395 2384 2396
f 2384 2385 2396
f 2396 2385 2397
f 2385 2386 2397
f 2397 2386 2398
f 2386 2387 2398
f 2398 2387 2399
f 2387 2388 2399
f 2399 2388 2400
f 2388 2389 2400
f 2400 2389 2401
f 2389 2390 2401
f 2401 2390 2402
f 2390 2391 2402
f 2402 2391 2403
f 2391 2392 2403
f 2403 2392 2404
f 2392 2393 2404
f 2404 2393 2405
f 2393 2394 2405
f 2405 2394 2406
f 2394 2383 2406
f 2406 2383 2395
f 2395 2396 2407
f 2407 2396 2408
f 2396 2397 2408
f 2408 2397 2409
f 2397 2398 2409
f 2409 2398 2410
f 2398 2399 2410
f 2410 2399 2411
f 2399 2400 2411
f 2411 2400 2412
f 2400 2401 2412
f 2412 2401 2413
f 2401 2402 2413
f 2413 2402 2414
f 2402 2403 2414
f 2414 2403 2415
f 2403 2404 2415
f 2415 2404 2416
f 2404 2405 2416
f 2416 2405 2417
f 2405 2406 2417
f 2417 2406 2418
f 2406 2395 2418
f 2418 2395 2407
f 2407 2408 2419
f 2419 2408 2420
f 2408 2409 2420
f 2420 2409 2421
f 2409 2410 2421
f 2421 2410 2422
f 2410 2411 2422
f 2422 2411 2423
f 2411 2412 2423
f 2423 2412 2424
f 2412 2413 2424
f 2424 2413 2425
f 2413 2414 2425
f 2425 2414 2426
f 2414 2415 2426
f 2426 2415 2427
f 2415 2416 2427
f 2427 2416 2428
f 2416 2417 2428
f 2428 2417 2429
f 2417 2418 2429
f 2429 2418 2430
f 2418 2407 2430
f 2430 2407 2419
f 2419 2420 2431
f 2431 2420 2432
f 2420 2421 2432
f 2432 2421 2433
f 2421 2422 2433
f 2433 2422 2434
f 2422 2423 2434
f 2434 2423 2435
f 2423 2424 2435
f 2435 2424 2436
f 2424 2425 2436
f 2436 2425 2437
f 2425 2426 2437
f 2437 2426 2438
f 2426 2427 2438
f 2438 2427 2439
f 2427 2428 2439
f 2439 2428 2440
f 2428 2429 2440
f 2440 2429 2441
f 2429 2430 2441
f 2441 2430 2442
f 2430 2419 2442
f 2442 2419 2431
f 2431 2432 2443
f 2443 2432 2444
f 2432 2433 2444
f 2444 2433 2445
f 2433 2434 2445
f 2445 2434 2446
f 2434 2435 2446
f 2446 2435 2447
f 2435 2436 2447
f 2447 2436 2448
f 2436 2437 2448
f 2448 2437 2449
f 2437 2438 2449
f 2449 2438 2450
f 2438 2439 2450
f 2450 2439 2451
f 2439 2440 2451
f 2451 2440 2452
f 2440 2441 2452
f 2452 2441 2453
f 2441 2442 2453
f 2453 2442 2454
f 2442 2431 2454
f 2454 2431 2443
f 2443 2444 2455
f 2455 2444 2456
f 2444 2445 2456
f 2456 2445 2457
f 2445 2446 2457
f 2457 2446 2458
f 2446 2447 2458
f 2458 2447 2459
f 2447 2448 2459
f 2459 2448 2460
f 2448 2449 2460
f 2460 2449 2461
f 2449 2450 2461
f 2461 2450 2462
f 2450 2451 2462
f 2462 2451 2463
f 2451 2452 2463
f 2463 2452 2464
f 2452 2453 2464
f 2464 2453 2465
f 2453 2454 2465
f 2465 2454 2466
f 2454 2443 2466
f 2466 2443 2455
f 2455 2456 2467
f 2467 2456 2468
f 2456 2457 2468
f 2468 2457 2469
f 2457 2458 2469
f 2469 2458 2470
f 2458 2459 2470
f 2470 2459 2471
f 2459 2460 2471
f 2471 2460 2472
f 2460 2461 2472
f 2472 2461 2473
f 2461 2462 2473
f 2473 2462 2474
f 2462 2463 2474
f 2474 2463 2475
f 2463 2464 2475
f 2475 2464 2476
f 2464 2465 2476
f 2476 2465 2477
f 2465 2466 2477
f 2477 2466 2478
f 2466 2455 2478
f 2478 2455 2467
f 2467 2468 2479
f 2479 2468 2480
f 2468 2469 2480
f 2480 2469 2481
f 2469 2470 2481
f 2481 2470 2482
f 2470 2471 2482
f 2482 2471 2483
f 2471 2472 2483
f 2483 2472 2484
f 2472 2473 2484
f 2484 2473 2485
f 2473 2474 2485
f 2485 2474 2486
f 2474 2475 2486
f 2486 2475 2487
f 2475 2476 2487
f 2487 2476 2488
f 2476 2477 2488
f 2488 2477 2489
f 2477 2478 2489
f 2489 2478 2490
f 2478 2467 2490
f 2490 2467 2479
f 2479 2480 2491
f 2491 2480 2492
f 2480 2481 2492
f 2492 2481 2493
f 2481 2482 2493
f 2493 2482 2494
f 2482 2483 2494
f 2494 2483 2495
f 2483 2484 2495
f 2495 2484 2496
f 2484 2485 2496
f 2496 2485 2497
f 2485 2486 2497
f 2497 2486 2498
f 2486 2487 2498
f 2498 2487 2499
f 2487 2488 2499
f 2499 2488 2500
f 2488 2489 2500
f 2500 2489 2501
f 2489 2490 2501
f 2501 2490 2502
f 2490 2479 2502
f 2502 2479 2491
f 2491 2492 2503
f 2503 2492 2504
f 2492 2493 2504
f 2504 2493 2505
f 2493 2494 2505
f 2505 2494 2506
f 2494 2495 2506
f 2506 2495 2507
f 2495 2496 2507
f 2507 2496 2508
f 2496 2497 2508
f 2508 2497 2509
f 2497 2498 2509
f 2509 2498 2510
f 2498 2499 2510
f 2510 2499 2511
f 2499 2500 2511
f 2511 2500 2512
f 2500 2501 2512
f 2512 2501 2513
f 2501 2502 2513
f 2513 2502 2514
f 2502 2491 2514
f 2514 2491 2503
f 2503 2504 2515
f 2515 2504 2516
f 2504 2505 2516
f 2516 2505 2517
f 2505 2506 2517
f 2517 2506 2518
f 2506 2507 2518
f 2518 2507 2519
f 2507 2508 2519
f 2519 2508 2520
f 2508 2509 2520
f 2520 2509 2521
f 2509 2510 2521
f 2521 2510 2522
f 2510 2511 2522
f 2522 2511 2523
f 2511 2512 2523
f 2523 2512 2524
f 2512 2513 2524
f 2524 2513 2525
f 2513 2514 2525
f 2525 2514 2526
f 2514 2503 2526
f 2526 2503 2515
f 2515 2516 2527
f 2527 2516 2528
f 2516 2517 2528
f 2528 2517 2529
f 2517 2518 2529
f 2529 2518 2530
f 2518 2519 2530
f 2530 2519 2531
f 2519 2520 2531
f 2531 2520 2532
f 2520 2521 2532
f 2532 2521 2533
f 2521 2522 2533
f 2533 2522 2534
f 2522 2523 2534
f 2534 2523 2535
f 2523 2524 2535
f 2535 2524 2536
f 2524 2525 2536
f 2536 2525 2537
f 2525 2526 2537
f 2537 2526 2538
f 2526 2515 2538
f 2538 2515 2527
f 2527 2528 2539
f 2539 2528 2540
f 2528 2529 2540
f 2540 2529 2541
f 2529 2530 2541
f 2541 2530 2542
f 2530 2531 2542
f 2542 2531 2543
f 2531 2532 2543
f 2543 2532 2544
f 2532 2533 2544
f 2544 2533 2545
f 2533 2534 2545
f 2545 2534 2546
f 2534 2535 2546
f 2546 2535 2547
f 2535 2536 2547
f 2547 2536 2548
f 2536 2537 2548
f 2548 2537 2549
f 2537 2538 2549
f 2549 2538 2550
f 2538 2527 2550
f 2550 2527 2539
f 2539 2540 2551
f 2551 2540 2552
f 2540 2541 2552
f 2552 2541 2553
f 2541 2542 2553
f 2553 2542 2554
f 2542 2543 2554
f 2554 2543 2555
f 2543 2544 2555
f 2555 2544 2556
f 2544 2545 2556
f 2556 2545 2557
f 2545 2546 2557
f 2557 2546 2558
f 2546 2547 2558
f 2558 2547 2559
f 2547 2548 2559
f 2559 2548 2560
f 2548 2549 2560
f 2560 2549 2561
f 2549 2550 2561
f 2561 2550 2562
f 2550 2539 2562
f 2562 2539 2551
f 2551 2552 2563
f 2563 2552 2564
f 2552 2553 2564
f 2564 2553 2565
f 2553 2554 2565
f 2565 2554 2566
f 2554 2555 2566
f 2566 2555 2567
f 2555 2556 2567
f 2567 2556 2568
f 2556 2557 2568
f 2568 2557 2569
f 2557 2558 2569
f 2569 2558 2570
f 2558 2559 2570
f 2570 2559 2571
f 2559 2560 2571
f 2571 2560 2572
f 2560 2561 2572
f 2572 2561 2573
f 2561 2562 2573
f 2573 2562 2574
f 2562 2551 2574
f 2574 2551 2563
f 2563 2564 2575
f 2575 2564 2576
f 2564 2565 2576
f 2576 2565 2577
f 2565 2566 2577
f 2577 2566 2578
f 2566 2567 2578
f 2578 2567 2579
f 2567 2568 2579
f 2579 2568 2580
f 2568 2569 2580
f 2580 2569 2581
f 2569 2570 2581
f 2581 2570 2582
f 2570 2571 2582
f 2582 2571 2583
f 2571 2572 2583
f 2583 2572 2584
f 2572 2573 2584
f 2584 2573 2585
f 2573 2574 2585
f 2585 2574 2586
f 2574 2563 2586
f 2586 2563 2575
f 2575 2576 2587
f 2587 2576 2588
f 2576 2577 2588
f 2588 2577 2589
f 2577 2578 2589
f 2589 2578 2590
f 2578 2579 2590
f 2590 2579 2591
f 2579 2580 2591
f 2591 2580 2592
f 2580 2581 2592
f 2592 2581 2593
f 2581 2582 2593
f 2593 2582 2594
f 2582 2583 2594
f 2594 2583 2595
f 2583 2584 2595
f 2595 2584 2596
f 2584 2585 2596
f 2596 2585 2597
f 2585 2586 2597
f 2597 2586 2598
f 2586 2575 2598
f 2598 2575 2587
f 2587 2588 2599
f 2599 2588 2600
f 2588 2589 2600
f 2600 2589 2601
f 2589 2590 2601
f 2601 2590 2602
f 2590 2591 2602
f 2602 2591 2603
f 2591 2592 2603
f 2603 2592 2604
f 2592 2593 2604
f 2604 2593 2605
f 2593 2594 2605
f 2605 2594 2606
f 2594 2595 2606
f 2606 2595 2607
f 2595 2596 2607
f 2607 2596 2608
f 2596 2597 2608
f 2608 2597 2609
f 2597 2598 2609
f 2609 2598 2610
f 2598 2587 2610
f 2610 2587 2599
f 2599 2600 2611
f 2611 2600 2612
f 2600 2601 2612
f 2612 2601 2613
f 2601 2602 2613
f 2613 2602 2614
f 2602 2603 2614
f 2614 2603 2615
f 2603 2604 2615
f 2615 2604 2616
f 2604 2605 2616
f 2616 2605 2617
f 2605 2606 2617
f 2617 2606 2618
f 2606 2607 2618
f 2618 2607 2619
f 2607 2608 2619
f 2619 2608 2620
f 2608 2609 2620
f 2620 2609 2621
f 2609 2610 2621
f 2621 2610 2622
f 2610 2599 2622
f 2622 2599 2611
f 2611 2612 2623
f 2623 2612 2624
f 2612 2613 2624
f 2624 2613 2625
f 2613 2614 2625
f 2625 2614 2626
f 2614 2615 2626
f 2626 2615 2627
f 2615 2616 2627
f 2627 2616 2628
f 2616 2617 2628
f 2628 2617 2629
f 2617 2618 2629
f 2629 2618 2630
f 2618 2619 2630
f 2630 2619 2631
f 2619 2620 2631
f 2631 2620 2632
f 2620 2621 2632
f 2632 2621 2633
f 2621 2622 2633
f 2633 2622 2634
f 2622 2611 2634
f 2634 2611 2623
f 2623 2624 2635
f 2635 2624 2636
f 2624 2625 2636
f 2636 2625 2637
f 2625 2626 2637
f 2637 2626 2638
f 2626 2627 2638
f 2638 2627 2639
f 2627 2628 2639
f 2639 2628 2640
f 2628 2629 2640
f 2640 2629 2641
f 2629 2630 2641
f 2641 2630 2642
f 2630 2631 2642
f 2642 2631 2643
f 2631 2632 2643
f 2643 2632 2644
f 2632 2633 2644
f 2644 2633 2645
f 2633 2634 2645
f 2645 2634 2646
f 2634 2623 2646
f 2646 2623 2635
f 2635 2636 2647
f 2647 2636 2648
f 2636 2637 2648
f 2648 2637 2649
f 2637 2638 2649
f 2649 2638 2650
f 2638 2639 2650
f 2650 2639 2651
f 2639 2640 2651
f 2651 2640 2652
f 2640 2641 2652
f 2652 2641 2653
f 2641 2642 2653
f 2653 2642 2654
f 2642 2643 2654
f 2654 2643 2655
f 2643 2644 2655
f 2655 2644 2656
f 2644 2645 2656
f 2656 2645 2657
f 2645 2646 2657
f 2657 2646 2658
f 2646 2635 2658
f 2658 2635 2647
f 2647 2648 2659
f 2659 2648 2660
f 2648 2649 2660
f 2660 2649 2661
f 2649 2650 2661
f 2661 2650 2662
f 2650 2651 2662
f 2662 2651 2663
f 2651 2652 2663
f 2663 2652 2664
f 2652 2653 2664
f 2664 2653 2665
f 2653 2654 2665
f 2665 2654 2666
f 2654 2655 2666
f 2666 2655 2667
f 2655 2656 2667
f 2667 2656 2668
f 2656 2657 2668
f 2668 2657 2669
f 2657 2658 2669
f 2669 2658 2670
f 2658 2647 2670
f 2670 2647 2659
f 2659 2660 2671
f 2671 2660 2672
f 2660 2661 2672
f 2672 2661 2673
f 2661 2662 2673
f 2673 2662 2674
f 2662 2663 2674
f 2674 2663 2675
f 2663 2664 2675
f 2675 2664 2676
f 2664 2665 2676
f 2676 2665 2677
f 2665 2666 2677
f 2677 2666 2678
f 2666 2667 2678
f 2678 2667 2679
f 2667 2668 2679
f 2679 2668 2680
f 2668 2669 2680
f 2680 2669 2681
f 2669 2670 2681
f 2681 2670 2682
f 2670 2659 2682
f 2682 2659 2671
f 2671 2672 2683
f 2683 2672 2684
f 2672 2673 2684
f 2684 2673 2685
f 2673 2674 2685
f 2685 2674 2686
f 2674 2675 2686
f 2686 2675 2687
f 2675 2676 2687
f 2687 2676 2688
f 2676 2677 2688
f 2688 2677 2689
f 2677 2678 2689
f 2689 2678 2690
f 2678 2679 2690
f 2690 2679 2691
f 2679 2680 2691
f 2691 2680 2692
f 2680 2681 2692
f 2692 2681 2693
f 2681 2682 2693
f 2693 2682 2694
f 2682 2671 2694
f 2694 2671 2683
f 2683 2684 2695
f 2695 2684 2696
f 2684 2685 2696
f 2696 2685 2697
f 2685 2686 2697
f 2697 2686 2698
f 2686 2687 2698
f 2698 2687 2699
f 2687 2688 2699
f 2699 2688 2700
f 2688 2689 2700
f 2700 2689 2701
f 2689 2690 2701
f 2701 2690 2702
f 2690 2691 2702
f 2702 2691 2703
f 2691 2692 2703
f 2703 2692 2704
f 2692 2693 2704
f 2704 2693 2705
f 2693 2694 2705
f 2705 2694 2706
f 2694 2683 2706
f 2706 2683 2695
f 2695 2696 2707
f 2707 2696 2708
f 2696 2697 2708
f 2708 2697 2709
f 2697 2698 2709
f 2709 2698 2710
f 2698 2699 2710
f 2710 2699 2711
f 2699 2700 2711
f 2711 2700 2712
f 2700 2701 2712
f 2712 2701 2713
f 2701 2702 2713
f 2713 2702 2714
f 2702 2703 2714
f 2714 2703 2715
f 2703 2704 2715
f 2715 2704 2716
f 2704 2705 2716
f 2716 2705 2717
f 2705 2706 2717
f 2717 2706 2718
f 2706 2695 2718
f 2718 2695 2707
f 2707 2708 2719
f 2719 2708 2720
f 2708 2709 2720
f 2720 2709 2721
f 2709 2710 2721
f 2721 2710 2722
f 2710 2711 2722
f 2722 2711 2723
f 2711 2712 2723
f 2723 2712 2724
f 2712 2713 2724
f 2724 2713 2725
f 2713 2714 2725
f 2725 2714 2726
f 2714 2715 2726
f 2726 2715 2727
f 2715 2716 2727
f 2727 2716 2728
f 2716 2717 2728
f 2728 2717 2729
f 2717 2718 2729
f 2729 2718 2730
f 2718 2707 2730
f 2730 2707 2719
f 2719 2720 2731
f 2731 2720 2732
f 2720 2721 2732
f 2732 2721 2733
f 2721 2722 2733
f 2733 2722 2734
f 2722 2723 2734
f 2734 2723 2735
f 2723 2724 2735
f 2735 2724 2736
f 2724 2725 2736
f 2736 2725 2737
f 2725 2726 2737
f 2737 2726 2738
f 2726 2727 2738
f 2738 2727 2739
f 2727 2728 2739
f 2739 2728 2740
f 2728 2729 2740
f 2740 2729 2741
f 2729 2730 2741
f 2741 2730 2742
f 2730 2719 2742
f 2742 2719 2731
f 2731 2732 2743
f 2743 2732 2744
f 2732 2733 2744
f 2744 2733 2745
f 2733 2734 2745
f 2745 2734 2746
f 2734 2735 2746
f 2746 2735 2747
f 2735 2736 2747
f 2747 2736 2748
f 2736 2737 2748
f 2748 2737 2749
f 2737 2738 2749
f 2749 2738 2750
f 2738 2739 2750
f 2750 2739 2751
f 2739 2740 2751
f 2751 2740 2752
f 2740 2741 2752
f 2752 2741 2753
f 2741 2742 2753
f 2753 2742 2754
f 2742 2731 2754
f 2754 2731 2743
f 2743 2744 2755
f 2755 2744 2756
f 2744 2745 2756
f 2756 2745 2757
f 2745 2746 2757
f 2757 2746 2758
f 2746 2747 2758
f 2758 2747 2759
f 2747 2748 2759
f 2759 2748 2760
f 2748 2749 2760
f 2760 2749 2761
f 2749 2750 2761
f 2761 2750 2762
f 2750 2751 2762
f 2762 2751 2763
f 2751 2752 2763
f 2763 2752 2764
f 2752 2753 2764
f 2764 2753 2765
f 2753 2754 2765
f 2765 2754 2766
f 2754 2743 2766
f 2766 2743 2755
f 2755 2756 2767
f 2767 2756 2768
f 2756 2757 2768
f 2768 2757 2769
f 2757 2758 2769
f 2769 2758 2770
f 2758 2759 2770
f 2770 2759 2771
f 2759 2760 2771
f 2771 2760 2772
f 2760 2761 2772
f 2772 2761 2773
f 2761 2762 2773
f 2773 2762 2774
f 2762 2763 2774
f 2774 2763 2775
f 2763 2764 2775
f 2775 2764 2776
f 2764 2765 2776
f 2776 2765 2777
f 2765 2766 2777
f 2777 2766 2778
f 2766 2755 2778
f 2778 2755 2767
f 2767 2768 2779
f 2779 2768 2780
f 2768 2769 2780
f 2780 2769 2781
f 2769 2770 2781
f 2781 2770 2782
f 2770 2771 2782
f 2782 2771 2783
f 2771 2772 2783
f 2783 2772 2784
f 2772 2773 2784
f 2784 2773 2785
f 2773 2774 2785
f 2785 2774 2786
f 2774 2775 2786
f 2786 2775 2787
f 2775 2776 2787
f 2787 2776 2788
f 2776 2777 2788
f 2788 2777 2789
f 2777 2778 2789
f 2789 2778 2790
f 2778 2767 2790
f 2790 2767 2779
f 2779 2780 2791
f 2791 2780 2792
f 2780 2781 2792
f 2792 2781 2793
f 2781 2782 2793
f 2793 2782 2794
f 2782 2783 2794
f 2794 2783 2795
f 2783 2784 2795
f 2795 2784 2796
f 2784 2785 2796
f 2796 2785 2797
f 2785 2786 2797
f 2797 2786 2798
f 2786 2787 2798
f 2798 2787 2799
f 2787 2788 2799
f 2799 2788 2800
f 2788 2789 2800
f 2800 2789 2801
f 2789 2790 2801
f 2801 2790 2802
f 2790 2779 2802
f 2802 2779 2791
f 2791 2792 2803
f 2803 2792 2804
f 2792 2793 2804
f 2804 2793 2805
f 2793 2794 2805
f 2805 2794 2806
f 2794 2795 2806
f 2806 2795 2807
f 2795 2796 2807
f 2807 2796 2808
f 2796 2797 2808
f 2808 2797 2809
f 2797 2798 2809
f 2809 2798 2810
f 2798 2799 2810
f 2810 2799 2811
f 2799 2800 2811
f 2811 2800 2812
f 2800 2801 2812
f 2812 2801 2813
f 2801 2802 2813
f 2813 2802 2814
f 2802 2791 2814
f 2814 2791 2803
f 2803 2804 2815
f 2815 2804 2816
f 2804 2805 2816
f 2816 2805 2817
f 2805 2806 2817
f 2817 2806 2818
f 2806 2807 2818
f 2818 2807 2819
f 2807 2808 2819
f 2819 2808 2820
f 2808 2809 2820
f 2820 2809 2821
f 2809 2810 2821
f 2821 2810 2822
f 2810 2811 2822
f 2822 2811 2823
f 2811 2812 2823
f 2823 2812 2824
f 2812 2813 2824
f 2824 2813 2825
f 2813 2814 2825
f 2825 2814 2826
f 2814 2803 2826
f 2826 2803 2815
f 2815 2816 2827
f 2827 2816 2828
f 2816 2817 2828
f 2828 2817 2829
f 2817 2818 2829
f 2829 2818 2830
f 2818 2819 2830
f 2830 2819 2831
f 2819 2820 2831
f 2831 2820 2832
f 2820 2821 2832
f 2832 2821 2833
f 2821 2822 2833
f 2833 2822 2834
f 2822 2823 2834
f 2834 2823 2835
f 2823 2824 2835
f 2835 2824 2836
f 2824 2825 2836
f 2836 2825 2837
f 2825 2826 2837
f 2837 2826 2838
f 2826 2815 2838
f 2838 2815 2827
f 2827 2828 2839
f 2839 2828 2840
f 2828 2829 2840
f 2840 2829 2841
f 2829 2830 2841
f 2841 2830 2842
f 2830 2831 2842
f 2842 2831 2843
f 2831 2832 2843
f 2843 2832 2844
f 2832 2833 2844
f 2844 2833 2845
f 2833 2834 2845
f 2845 2834 2846
f 2834 2835 2846
f 2846 2835 2847
f 2835 2836 2847
f 2847 2836 2848
f 2836 2837 2848
f 2848 2837 2849
f 2837 2838 2849
f 2849 2838 2850
f 2838 2827 2850
f 2850 2827 2839
f 2839 2840 2851
f 2851 2840 2852
f 2840 2841 2852
f 2852 2841 2853
f 2841 2842 2853
f 2853 2842 2854
f 2842 2843 2854
f 2854 2843 2855
f 2843 2844 2855
f 2855 2844 2856
f 2844 2845 2856
f 2856 2845 2857
f 2845 2846 2857
f 2857 2846 2858
f 2846 2847 2858
f 2858 2847 2859
f 2847 2848 2859
f 2859 2848 2860
f 2848 2849 2860
f 2860 2849 2861
f 2849 2850 2861
f 2861 2850 2862
f 2850 2839 2862
f 2862 2839 2851
f 2851 2852 2863
f 2863 2852 2864
f 2852 2853 2864
f 2864 2853 2865
f 2853 2854 2865
f 2865 2854 2866
f 2854 2855 2866
f 2866 2855 2867
f 2855 2856 2867
f 2867 2856 2868
f 2856 2857 2868
f 2868 2857 2869
f 2857 2858 2869
f 2869 2858 2870
f 2858 2859 2870
f 2870 2859 2871
f 2859 2860 2871
f 2871 2860 2872
f 2860 2861 2872
f 2872 2861 2873
f 2861 2862 2873
f 2873 2862 2874
f 2862 2851 2874
f 2874 2851 2863
f 2863 2864 2875
f 2875 2864 2876
f 2864 2865 2876
f 2876 2865 2877
f 2865 2866 2877
f 2877 2866 2878
f 2866 2867 2878
f 2878 2867 2879
f 2867 2868 2879
f 2879 2868 2880
f 2868 2869 2880
f 2880 2869 2881
f 2869 2870 2881
f 2881 2870 2882
f 2870 2871 2882
f 2882 2871 2883
f 2871 2872 2883
f 2883 2872 2884
f 2872 2873 2884
f 2884 2873 2885
f 2873 2874 2885
f 2885 2874 2886
f 2874 2863 2886
f 2886 2863 2875
f 2875 2876 2887
f 2887 2876 2888
f 2876 2877 2888
f 2888 2877 2889
f 2877 2878 2889
f 2889 2878 2890
f 2878 2879 2890
f 2890 2879 2891
f 2879 2880 2891
f 2891 2880 2892
f 2880 2881 2892
f 2892 2881 2893
f 2881 2882 2893
f 2893 2882 2894
f 2882 2883 2894
f 2894 2883 2895
f 2883 2884 2895
f 2895 2884 2896
f 2884 2885 2896
f 2896 2885 2897
f 2885 2886 2897
f 2897 2886 2898
f 2886 2875 2898
f 2898 2875 2887
f 2887 2888 2899
f 2899 2888 2900
f 2888 2889 2900
f 2900 2889 2901
f 2889 2890 2901
f 2901 2890 2902
f 2890 2891 2902
f 2902 2891 2903
f 2891 2892 2903
f 2903 2892 2904
f 2892 2893 2904
f 2904 2893 2905
f 2893 2894 2905
f 2905 2894 2906
f 2894 2895 2906
f 2906 2895 2907
f 2895 2896 2907
f 2907 2896 2908
f 2896 2897 2908
f 2908 2897 2909
f 2897 2898 2909
f 2909 2898 2910
f 2898 2887 2910
f 2910 2887 2899
f 2899 2900 2911
f 2911 2900 2912
f 2900 2901 2912
f 2912 2901 2913
f 2901 2902 2913
f 2913 2902 2914
f 2902 2903 2914
f 2914 2903 2915
f 2903 2904 2915
f 2915 2904 2916
f 2904 2905 2916
f 2916 2905 2917
f 2905 2906 2917
f 2917 2906 2918
f 2906 2907 2918
f 2918 2907 2919
f 2907 2908 2919
f 2919 2908 2920
f 2908 2909 2920
f 2920 2909 2921
f 2909 2910 2921
f 2921 2910 2922
f 2910 2899 2922
f 2922 2899 2911
f 2911 2912 2923
f 2923 2912 2924
f 2912 2913 2924
f 2924 2913 2925
f 2913 2914 2925
f 2925 2914 2926
f 2914 2915 2926
f 2926 2915 2927
f 2915 2916 2927
f 2927 2916 2928
f 2916 2917 2928
f 2928 2917 2929
f 2917 2918 2929
f 2929 2918 2930
f 2918 2919 2930
f 2930 2919 2931
f 2919 2920 2931
f 2931 2920 2932
f 2920 2921 2932
f 2932 2921 2933
f 2921 2922 2933
f 2933 2922 2934
f 2922 2911 2934
f 2934 2911 2923
f 2923 2924 2935
f 2935 2924 2936
f 2924 2925 2936
f 2936 2925 2937
f 2925 2926 2937
f 2937 2926 2938
f 2926 2927 2938
f 2938 2927 2939
f 2927 2928 2939
f 2939 2928 2940
f 2928 2929 2940
f 2940 2929 2941
f 2929 2930 2941
f 2941 2930 2942
f 2930 2931 2942
f 2942 2931 2943
f 2931 2932 2943
f 2943 2932 2944
f 2932 2933 2944
f 2944 2933 2945
f 2933 2934 2945
f 2945 2934 2946
f 2934 2923 2946
f 2946 2923 2935
f 2935 2936 2947
f 2947 2936 2948
f 2936 2937 2948
f 2948 2937 2949
f 2937 2938 2949
f 2949 2938 2950
f 2938 2939 2950
f 2950 2939 2951
f 2939 2940 2951
f 2951 2940 2952
f 2940 2941 2952
f 2952 2941 2953
f 2941 2942 2953
f 2953 2942 2954
f 2942 2943 2954
f 2954 2943 2955
f 2943 2944 2955
f 2955 2944 2956
f 2944 2945 2956
f 2956 2945 2957
f 2945 2946 2957
f 2957 2946 2958
f 2946 2935 2958
f 2958 2935 2947
f 2947 2948 2959
f 2959 2948 2960
f 2948 2949 2960
f 2960 2949 2961
f 2949 2950 2961
f 2961 2950 2962
f 2950 2951 2962
f 2962 2951 2963
f 2951 2952 2963
f 2963 2952 2964
f 2952 2953 2964
f 2964 2953 2965
f 2953 2954 2965
f 2965 2954 2966
f 2954 2955 2966
f 2966 2955 2967
f 2955 2956 2967
f 2967 2956 2968
f 2956 2957 2968
f 2968 2957 2969
f 2957 2958 2969
f 2969 2958 2970
f 2958 2947 2970
f 2970 2947 2959
f 2959 2960 2971
f 2971 2960 2972
f 2960 2961 2972
f 2972 2961 2973
f 2961 2962 2973
f 2973 2962 2974
f 2962 2963 2974
f 2974 2963 2975
f 2963 2964 2975
f 2975 2964 2976
f 2964 2965 2976
f 2976 2965 2977
f 2965 2966 2977
f 2977 2966 2978
f 2966 2967 2978
f 2978 2967 2979
f 2967 2968 2979
f 2979 2968 2980
f 2968 2969 2980
f 2980 2969 2981
f 2969 2970 2981
f 2981 2970 2982
f 2970 2959 2982
f 2982 2959 2971
f 2971 2972 2983
f 2983 2972 2984
f 2972 2973 2984
f 2984 2973 2985
f 2973 2974 2985
f 2985 2974 2986
f 2974 2975 2986
f 2986 2975 2987
f 2975 2976 2987
f 2987 2976 2988
f 2976 2977 2988
f 2988 2977 2989
f 2977 2978 2989
f 2989 2978 2990
f 2978 2979 2990
f 2990 2979 2991
f 2979 2980 2991
f 2991 2980 2992
f 2980 2981 2992
f 2992 2981 2993
f 2981 2982 2993
f 2993 2982 2994
f 2982 2971 2994
f 2994 2971 2983
f 2983 2984 2995
f 2995 2984 2996
f 2984 2985 2996
f 2996 2985 2997
f 2985 2986 2997
f 2997 2986 2998
f 2986 2987 2998
f 2998 2987 2999
f 2987 2988 2999
f 2999 2988 3000
f 2988 2989 3000
f 3000 2989 3001
f 2989 2990 3001
f 3001 2990 3002
f 2990 2991 3002
f 3002 2991 3003
f 2991 2992 3003
f 3003 2992 3004
f 2992 2993 3004
f 3004 2993 3005
f 2993 2994 3005
f 3005 2994 3006
f 2994 2983 3006
f 3006 2983 2995
f 2995 2996 3007
f 3007 2996 3008
f 2996 2997 3008
f 3008 2997 3009
f 2997 2998 3009
f 3009 2998 3010
f 2998 2999 3010
f 3010 2999 3011
f 2999 3000 3011
f 3011 3000 3012
f 3000 3001 3012
f 3012 3001 3013
f 3001 3002 3013
f 3013 3002 3014
f 3002 3003 3014
f 3014 3003 3015
f 3003 3004 3015
f 3015 3004 3016
f 3004 3005 3016
f 3016 3005 3017
f 3005 3006 3017
f 3017 3006 3018
f 3006 2995 3018
f 3018 2995 3007
f 3007 3008 3019
f 3019 3008 3020
f 3008 3009 3020
f 3020 3009 3021
f 3009 3010 3021
f 3021 3010 3022
f 3010 3011 3022
f 3022 3011 3023
f 3011 3012 3023
f 3023 3012 3024
f 3012 3013 3024
f 3024 3013 3025
f 3013 3014 3025
f 3025 3014 3026
f 3014 3015 3026
f 3026 3015 3027
f 3015 3016 3027
f 3027 3016 3028
f 3016 3017 3028
f 3028 3017 3029
f 3017 3018 3029
f 3029 3018 3030
f 3018 3007 3030
f 3030 3007 3019
f 3019 3020 3031
f 3031 3020 3032
f 3020 3021 3032
f 3032 3021 3033
f 3021 3022 3033
f 3033 3022 3034
f 3022 3023 3034
f 3034 3023 3035
f 3023 3024 3035
f 3035 3024 3036
f 3024 3025 3036
f 3036 3025 3037
f 3025 3026 3037
f 3037 3026 3038
f 3026 3027 3038
f 3038 3027 3039
f 3027 3028 3039
f 3039 3028 3040
f 3028 3029 3040
f 3040 3029 3041
f 3029 3030 3041
f 3041 3030 3042
f 3030 3019 3042
f 3042 3019 3031
f 3031 3032 3043
f 3043 3032 3044
f 3032 3033 3044
f 3044 3033 3045
f 3033 3034 3045
f 3045 3034 3046
f 3034 3035 3046
f 3046 3035 3047
f 3035 3036 3047
f 3047 3036 3048
f 3036 3037 3048
f 3048 3037 3049
f 3037 3038 3049
f 3049 3038 3050
f 3038 3039 3050
f 3050 3039 3051
f 3039 3040 3051
f 3051 3040 3052
f 3040 3041 3052
f 3052 3041 3053
f 3041 3042 3053
f 3053 3042 3054
f 3042 3031 3054
f 3054 3031 3043
f 3043 3044 3055
f 3055 3044 3056
f 3044 3045 3056
f 3056 3045 3057
f 3045 3046 3057
f 3057 3046 3058
f 3046 3047 3058
f 3058 3047 3059
f 3047 3048 3059
f 3059 3048 3060
f 3048 3049 3060
f 3060 3049 3061
f 3049 3050 3061
f 3061 3050 3062
f 3050 3051 3062
f 3062 3051 3063
f 3051 3052 3063
f 3063 3052 3064
f 3052 3053 3064
f 3064 3053 3065
f 3053 3054 3065
f 3065 3054 3066
f 3054 3043 3066
f 3066 3043 3055
f 3055 3056 3067
f 3067 3056 3068
f 3056 3057 3068
f 3068 3057 3069
f 3057 3058 3069
f 3069 3058 3070
f 3058 3059 3070
f 3070 3059 3071
f 3059 3060 3071
f 3071 3060 3072
f 3060 3061 3072
f 3072 3061 3073
f 3061 3062 3073
f 3073 3062 3074
f 3062 3063 3074
f 3074 3063 3075
f 3063 3064 3075
f 3075 3064 3076
f 3064 3065 3076
f 3076 3065 3077
f 3065 3066 3077
f 3077 3066 3078
f 3066 3055 3078
f 3078 3055 3067
f 3067 3068 3079
f 3079 3068 3080
f 3068 3069 3080
f 3080 3069 3081
f 3069 3070 3081
f 3081 3070 3082
f 3070 3071 3082
f 3082 3071 3083
f 3071 3072 3083
f 3083 3072 3084
f 3072 3073 3084
f 3084 3073 3085
f 3073 3074 3085
f 3085 3074 3086
f 3074 3075 3086
f 3086 3075 3087
f 3075 3076 3087
f 3087 3076 3088
f 3076 3077 3088
f 3088 3077 3089
f 3077 3078 3089
f 3089 3078 3090
f 3078 3067 3090
f 3090 3067 3079
f 3079 3080 3091
f 3091 3080 3092
f 3080 3081 3092
f 3092 3081 3093
f 3081 3082 3093
f 3093 3082 3094
f 3082 3083 3094
f 3094 3083 3095
f 3083 3084 3095
f 3095 3084 3096
f 3084 3085 3096
f 3096 3085 3097
f 3085 3086 3097
f 3097 3086 3098
f 3086 3087 3098
f 3098 3087 3099
f 3087 3088 3099
f 3099 3088 3100
f 3088 3089 3100
f 3100 3089 3101
f 3089 3090 3101
f 3101 3090 3102
f 3090 3079 3102
f 3102 3079 3091
f 3091 3092 3103
f 3103 3092 3104
f 3092 3093 3104
f 3104 3093 3105
f 3093 3094 3105
f 3105 3094 3106
f 3094 3095 3106
f 3106 3095 3107
f 3095 3096 3107
f 3107 3096 3108
f 3096 3097 3108
f 3108 3097 3109
f 3097 3098 3109
f 3109 3098 3110
f 3098 3099 3110
f 3110 3099 3111
f 3099 3100 3111
f 3111 3100 3112
f 3100 3101 3112
f 3112 3101 3113
f 3101 3102 3113
f 3113 3102 3114
f 3102 3091 3114
f 3114 3091 3103
f 3103 3104 3115
f 3115 3104 3116
f 3104 3105 3116
f 3116 3105 3117
f 3105 3106 3117
f 3117 3106 3118
f 3106 3107 3118
f 3118 3107 3119
f 3107 3108 3119
f 3119 3108 3120
f 3108 3109 3120
f 3120 3109 3121
f 3109 3110 3121
f 3121 3110 3122
f 3110 3111 3122
f 3122 3111 3123
f 3111 3112 3123
f 3123 3112 3124
f 3112 3113 3124
f 3124 3113 3125
f 3113 3114 3125
f 3125 3114 3126
f 3114 3103 3126
f 3126 3103 3115
f 3115 3116 3127
f 3127 3116 3128
f 3116 3117 3128
f 3128 3117 3129
f 3117 3118 3129
f 3129 3118 3130
f 3118 3119 3130
f 3130 3119 3131
f 3119 3120 3131
f 3131 3120 3132
f 3120 3121 3132
f 3132 3121 3133
f 3121 3122 3133
f 3133 3122 3134
f 3122 3123 3134
f 3134 3123 3135
f 3123 3124 3135
f 3135 3124 3136
f 3124 3125 3136
f 3136 3125 3137
f 3125 3126 3137
f 3137 3126 3138
f 3126 3115 3138
f 3138 3115 3127
f 3127 3128 3139
f 3139 3128 3140
f 3128 3129 3140
f 3140 3129 3141
f 3129 3130 3141
f 3141 3130 3142
f 3130 3131 3142
f 3142 3131 3143
f 3131 3132 3143
f 3143 3132 3144
f 3132 3133 3144
f 3144 3133 3145
f 3133 3134 3145
f 3145 3134 3146
f 3134 3135 3146
f 3146 3135 3147
f 3135 3136 3147
f 3147 3136 3148
f 3136 3137 3148
f 3148 3137 3149
f 3137 3138 3149
f 3149 3138 3150
f 3138 3127 3150
f 3150 3127 3139
f 3139 3140 3151
f 3151 3140 3152
f 3140 3141 3152
f 3152 3141 3153
f 3141 3142 3153
f 3153 3142 3154
f 3142 3143 3154
f 3154 3143 3155
f 3143 3144 3155
f 3155 3144 3156
f 3144 3145 3156
f 3156 3145 3157
f 3145 3146 3157
f 3157 3146 3158
f 3146 3147 3158
f 3158 3147 3159
f 3147 3148 3159
f 3159 3148 3160
f 3148 3149 3160
f 3160 3149 3161
f 3149 3150 3161
f 3161 3150 3162
f 3150 3139 3162
f 3162 3139 3151
f 3151 3152 3163
f 3163 3152 3164
f 3152 3153 3164
f 3164 3153 3165
f 3153 3154 3165
f 3165 3154 3166
f 3154 3155 3166
f 3166 3155 3167
f 3155 3156 3167
f 3167 3156 3168
f 3156 3157 3168
f 3168 3157 3169
f 3157 3158 3169
f 3169 3158 3170
f 3158 3159 3170
f 3170 3159 3171
f 3159 3160 3171
f 3171 3160 3172
f 3160 3161 3172
f 3172 3161 3173
f 3161 3162 3173
f 3173 3162 3174
f 3162 3151 3174
f 3174 3151 3163
f 3163 3164 3175
f 3175 3164 3176
f 3164 3165 3176
f 3176 3165 3177
f 3165 3166 3177
f 3177 3166 3178
f 3166 3167 3178
f 3178 3167 3179
f 3167 3168 3179
f 3179 3168 3180
f 3168 3169 3180
f 3180 3169 3181
f 3169 3170 3181
f 3181 3170 3182
f 3170 3171 3182
f 3182 3171 3183
f 3171 3172 3183
f 3183 3172 3184
f 3172 3173 3184
f 3184 3173 3185
f 3173 3174 3185
f 3185 3174 3186
f 3174 3163 3186
f 3186 3163 3175
f 3175 3176 3187
f 3187 3176 3188
f 3176 3177 3188
f 3188 3177 3189
f 3177 3178 3189
f 3189 3178 3190
f 3178 3179 3190
f 3190 3179 3191
f 3179 3180 3191
f 3191 3180 3192
f 3180 3181 3192
f 3192 3181 3193
f 3181 3182 3193
f 3193 3182 3194
f 3182 3183 3194
f 3194 3183 3195
f 3183 3184 3195
f 3195 3184 3196
f 3184 3185 3196
f 3196 3185 3197
f 3185 3186 3197
f 3197 3186 3198
f 3186 3175 3198
f 3198 3175 3187
f 3187 3188 3199
f 3199 3188 3200
f 3188 3189 3200
f 3200 3189 3201
f 3189 3190 3201
f 3201 3190 3202
f 3190 3191 3202
f 3202 3191 3203
f 3191 3192 3203
f 3203 3192 3204
f 3192 3193 3204
f 3204 3193 3205
f 3193 3194 3205
f 3205 3194 3206
f 3194 3195 3206
f 3206 3195 3207
f 3195 3196 3207
f 3207 3196 3208
f 3196 3197 3208
f 3208 3197 3209
f 3197 3198 3209
f 3209 3198 3210
f 3198 3187 3210
f 3210 3187 3199
f 3199 3200 3211
f 3211 3200 3212
f 3200 3201 3212
f 3212 3201 3213
f 3201 3202 3213
f 3213 3202 3214
f 3202 3203 3214
f 3214 3203 3215
f 3203 3204 3215
f 3215 3204 3216
f 3204 3205 3216
f 3216 3205 3217
f 3205 3206 3217
f 3217 3206 3218
f 3206 3207 3218
f 3218 3207 3219
f 3207 3208 3219
f 3219 3208 3220
f 3208 3209 3220
f 3220 3209 3221
f 3209 3210 3221
f 3221 3210 3222
f 3210 3199 3222
f 3222 3199 3211
f 3211 3212 3223
f 3223 3212 3224
f 3212 3213 3224
f 3224 3213 3225
f 3213 3214 3225
f 3225 3214 3226
f 3214 3215 3226
f 3226 3215 3227
f 3215 3216 3227
f 3227 3216 3228
f 3216 3217 3228
f 3228 3217 3229
f 3217 3218 3229
f 3229 3218 3230
f 3218 3219 3230
f 3230 3219 3231
f 3219 3220 3231
f 3231 3220 3232
f 3220 3221 3232
f 3232 3221 3233
f 3221 3222 3233
f 3233 3222 3234
f 3222 3211 3234
f 3234 3211 3223
f 3223 3224 3235
f 3235 3224 3236
f 3224 3225 3236
f 3236 3225 3237
f 3225 3226 3237
f 3237 3226 3238
f 3226 3227 3238
f 3238 3227 3239
f 3227 3228 3239
f 3239 3228 3240
f 3228 3229 3240
f 3240 3229 3241
f 3229 3230 3241
f 3241 3230 3242
f 3230 3231 3242
f 3242 3231 3243
f 3231 3232 3243
f 3243 3232 3244
f 3232 3233 3244
f 3244 3233 3245
f 3233 3234 3245
f 3245 3234 3246
f 3234 3223 3246
f 3246 3223 3235
f 3235 3236 3247
f 3247 3236 3248
f 3236 3237 3248
f 3248 3237 3249
f 3237 3238 3249
f 3249 3238 3250
f 3238 3239 3250
f 3250 3239 3251
f 3239 3240 3251
f 3251 3240 3252
f 3240 3241 3252
f 3252 3241 3253
f 3241 3242 3253
f 3253 3242 3254
f 3242 3243 3254
f 3254 3243 3255
f 3243 3244 3255
f 3255 3244 3256
f 3244 3245 3256
f 3256 3245 3257
f 3245 3246 3257
f 3257 3246 3258
f 3246 3235 3258
f 3258 3235 3247
f 3247 3248 3259
f 3259 3248 3260
f 3248 3249 3260
f 3260 3249 3261
f 3249 3250 3261
f 3261 3250 3262
f 3250 3251 3262
f 3262 3251 3263
f 3251 3252 3263
f 3263 3252 3264
f 3252 3253 3264
f 3264 3253 3265
f 3253 3254 3265
f 3265 3254 3266
f 3254 3255 3266
f 3266 3255 3267
f 3255 3256 3267
f 3267 3256 3268
f 3256 3257 3268
f 3268 3257 3269
f 3257 3258 3269
f 3269 3258 3270
f 3258 3247 3270
f 3270 3247 3259
f 3259 3260 3271
f 3271 3260 3272
f 3260 3261 3272
f 3272 3261 3273
f 3261 3262 3273
f 3273 3262 3274
f 3262 3263 3274
f 3274 3263 3275
f 3263 3264 3275
f 3275 3264 3276
f 3264 3265 3276
f 3276 3265 3277
f 3265 3266 3277
f 3277 3266 3278
f 3266 3267 3278
f 3278 3267 3279
f 3267 3268 3279
f 3279 3268 3280
f 3268 3269 3280
f 3280 3269 3281
f 3269 3270 3281
f 3281 3270 3282
f 3270 3259 3282
f 3282 3259 3271
f 3271 3272 3283
f 3283 3272 3284
f 3272 3273 3284
f 3284 3273 3285
f 3273 3274 3285
f 3285 3274 3286
f 3274 3275 3286
f 3286 3275 3287
f 3275 3276 3287
f 3287 3276 3288
f 3276 3277 3288
f 3288 3277 3289
f 3277 3278 3289
f 3289 3278 3290
f 3278 3279 3290
f 3290 3279 3291
f 3279 3280 3291
f 3291 3280 3292
f 3280 3281 3292
f 3292 3281 3293
f 3281 3282 3293
f 3293 3282 3294
f 3282 3271 3294
f 3294 3271 3283
f 3283 3284 3295
f 3295 3284 3296
f 3284 3285 3296
f 3296 3285 3297
f 3285 3286 3297
f 3297 3286 3298
f 3286 3287 3298
f 3298 3287 3299
f 3287 3288 3299
f 3299 3288 3300
f 3288 3289 3300
f 3300 3289 3301
f 3289 3290 3301
f 3301 3290 3302
f 3290 3291 3302
f 3302 3291 3303
f 3291 3292 3303
f 3303 3292 3304
f 3292 3293 3304
f 3304 3293 3305
f 3293 3294 3305
f 3305 3294 3306
f 3294 3283 3306
f 3306 3283 3295
f 3295 3296 3307
f 3307 3296 3308
f 3296 3297 3308
f 3308 3297 3309
f 3297 3298 3309
f 3309 3298 3310
f 3298 3299 3310
f 3310 3299 3311
f 3299 3300 3311
f 3311 3300 3312
f 3300 3301 3312
f 3312 3301 3313
f 3301 3302 3313
f 3313 3302 3314
f 3302 3303 3314
f 3314 3303 3315
f 3303 3304 3315
f 3315 3304 3316
f 3304 3305 3316
f 3316 3305 3317
f 3305 3306 3317
f 3317 3306 3318
f 3306 3295 3318
f 3318 3295 3307
f 3307 3308 3319
f 3319 3308 3320
f 3308 3309 3320
f 3320 3309 3321
f 3309 3310 3321
f 3321 3310 3322
f 3310 3311 3322
f 3322 3311 3323
f 3311 3312 3323
f 3323 3312 3324
f 3312 3313 3324
f 3324 3313 3325
f 3313 3314 3325
f 3325 3314 3326
f 3314 3315 3326
f 3326 3315 3327
f 3315 3316 3327
f 3327 3316 3328
f 3316 3317 3328
f 3328 3317 3329
f 3317 3318 3329
f 3329 3318 3330
f 3318 3307 3330
f 3330 3307 3319
f 3319 3320 3331
f 3331 3320 3332
f 3320 3321 3332
f 3332 3321 3333
f 3321 3322 3333
f 3333 3322 3334
f 3322 3323 3334
f 3334 3323 3335
f 3323 3324 3335
f 3335 3324 3336
f 3324 3325 3336
f 3336 3325 3337
f 3325 3326 3337
f 3337 3326 3338
f 3326 3327 3338
f 3338 3327 3339
f 3327 3328 3339
f 3339 3328 3340
f 3328 3329 3340
f 3340 3329 3341
f 3329 3330 3341
f 3341 3330 3342
f 3330 3319 3342
f 3342 3319 3331
f 3331 3332 3343
f 3343 3332 3344
f 3332 3333 3344
f 3344 3333 3345
f 3333 3334 3345
f 3345 3334 3346
f 3334 3335 3346
f 3346 3335 3347
f 3335 3336 3347
f 3347 3336 3348
f 3336 3337 3348
f 3348 3337 3349
f 3337 3338 3349
f 3349 3338 3350
f 3338 3339 3350
f 3350 3339 3351
f 3339 3340 3351
f 3351 3340 3352
f 3340 3341 3352
f 3352 3341 3353
f 3341 3342 3353
f 3353 3342 3354
f 3342 3331 3354
f 3354 3331 3343
f 3343 3344 3355
f 3355 3344 3356
f 3344 3345 3356
f 3356 3345 3357
f 3345 3346 3357
f 3357 3346 3358
f 3346 3347 3358
f 3358 3347 3359
f 3347 3348 3359
f 3359 3348 3360
f 3348 3349 3360
f 3360 3349 3361
f 3349 3350 3361
f 3361 3350 3362
f 3350 3351 3362
f 3362 3351 3363
f 3351 3352 3363
f 3363 3352 3364
f 3352 3353 3364
f 3364 3353 3365
f 3353 3354 3365
f 3365 3354 3366
f 3354 3343 3366
f 3366 3343 3355
f 3355 3356 3367
f 3367 3356 3368
f 3356 3357 3368
f 3368 3357 3369
f 3357 3358 3369
f 3369 3358 3370
f 3358 3359 3370
f 3370 3359 3371
f 3359 3360 3371
f 3371 3360 3372
f 3360 3361 3372
f 3372 3361 3373
f 3361 3362 3373
f 3373 3362 3374
f 3362 3363 3374
f 3374 3363 3375
f 3363 3364 3375
f 3375 3364 3376
f 3364 3365 3376
f 3376 3365 3377
f 3365 3366 3377
f 3377 3366 3378
f 3366 3355 3378
f 3378 3355 3367
f 3367 3368 3379
f 3379 3368 3380
f 3368 3369 3380
f 3380 3369 3381
f 3369 3370 3381
f 3381 3370 3382
f 3370 3371 3382
f 3382 3371 3383
f 3371 3372 3383
f 3383 3372 3384
f 3372 3373 3384
f 3384 3373 3385
f 3373 3374 3385
f 3385 3374 3386
f 3374 3375 3386
f 3386 3375 3387
f 3375 3376 3387
f 3387 3376 3388
f 3376 3377 3388
f 3388 3377 3389
f 3377 3378 3389
f 3389 3378 3390
f 3378 3367 3390
f 3390 3367 3379
f 3379 3380 3391
f 3391 3380 3392
f 3380 3381 3392
f 3392 3381 3393
f 3381 3382 3393
f 3393 3382 3394
f 3382 3383 3394
f 3394 3383 3395
f 3383 3384 3395
f 3395 3384 3396
f 3384 3385 3396
f 3396 3385 3397
f 3385 3386 3397
f 3397 3386 3398
f 3386 3387 3398
f 3398 3387 3399
f 3387 3388 3399
f 3399 3388 3400
f 3388 3389 3400
f 3400 3389 3401
f 3389 3390 3401
f 3401 3390 3402
f 3390 3379 3402
f 3402 3379 3391
f 3391 3392 3403
f 3403 3392 3404
f 3392 3393 3404
f 3404 3393 3405
f 3393 3394 3405
f 3405 3394 3406
f 3394 3395 3406
f 3406 3395 3407
f 3395 3396 3407
f 3407 3396 3408
f 3396 3397 3408
f 3408 3397 3409
f 3397 3398 3409
f 3409 3398 3410
f 3398 3399 3410
f 3410 3399 3411
f 3399 3400 3411
f 3411 3400 3412
f 3400 3401 3412
f 3412 3401 3413
f 3401 3402 3413
f 3413 3402 3414
f 3402 3391 3414
f 3414 3391 3403
f 3403 3404 3415
f 3415 3404 3416
f 3404 3405 3416
f 3416 3405 3417
f 3405 3406 3417
f 3417 3406 3418
f 3406 3407 3418
f 3418 3407 3419
f 3407 3408 3419
f 3419 3408 3420
f 3408 3409 3420
f 3420 3409 3421
f 3409 3410 3421
f 3421 3410 3422
f 3410 3411 3422
f 3422 3411 3423
f 3411 3412 3423
f 3423 3412 3424
f 3412 3413 3424
f 3424 3413 3425
f 3413 3414 3425
f 3425 3414 3426
f 3414 3403 3426
f 3426 3403 3415
f 3415 3416 3427
f 3427 3416 3428
f 3416 3417 3428
f 3428 3417 3429
f 3417 3418 3429
f 3429 3418 3430
f 3418 3419 3430
f 3430 3419 3431
f 3419 3420 3431
f 3431 3420 3432
f 3420 3421 3432
f 3432 3421 3433
f 3421 3422 3433
f 3433 3422 3434
f 3422 3423 3434
f 3434 3423 3435
f 3423 3424 3435
f 3435 3424 3436
f 3424 3425 3436
f 3436 3425 3437
f 3425 3426 3437
f 3437 3426 3438
f 3426 3415 3438
f 3438 3415 3427
f 3427 3428 3439
f 3439 3428 3440
f 3428 3429 3440
f 3440 3429 3441
f 3429 3430 3441
f 3441 3430 3442
f 3430 3431 3442
f 3442 3431 3443
f 3431 3432 3443
f 3443 3432 3444
f 3432 3433 3444
f 3444 3433 3445
f 3433 3434 3445
f 3445 3434 3446
f 3434 3435 3446
f 3446 3435 3447
f 3435 3436 3447
f 3447 3436 3448
f 3436 3437 3448
f 3448 3437 3449
f 3437 3438 3449
f 3449 3438 3450
f 3438 3427 3450
f 3450 3427 3439
f 3439 3440 3451
f 3451 3440 3452
f 3440 3441 3452
f 3452 3441 3453
f 3441 3442 3453
f 3453 3442 3454
f 3442 3443 3454
f 3454 3443 3455
f 3443 3444 3455
f 3455 3444 3456
f 3444 3445 3456
f 3456 3445 3457
f 3445 3446 3457
f 3457 3446 3458
f 3446 3447 3458
f 3458 3447 3459
f 3447 3448 3459
f 3459 3448 3460
f 3448 3449 3460
f 3460 3449 3461
f 3449 3450 3461
f 3461 3450 3462
f 3450 3439 3462
f 3462 3439 3451
f 3451 3452 3463
f 3463 3452 3464
f 3452 3453 3464
f 3464 3453 3465
f 3453 3454 3465
f 3465 3454 3466
f 3454 3455 3466
f 3466 3455 3467
f 3455 3456 3467
f 3467 3456 3468
f 3456 3457 3468
f 3468 3457 3469
f 3457 3458 3469
f 3469 3458 3470
f 3458 3459 3470
f 3470 3459 3471
f 3459 3460 3471
f 3471 3460 3472
f 3460 3461 3472
f 3472 3461 3473
f 3461 3462 3473
f 3473 3462 3474
f 3462 3451 3474
f 3474 3451 3463
f 3463 3464 3475
f 3475 3464 3476
f 3464 3465 3476
f 3476 3465 3477
f 3465 3466 3477
f 3477 3466 3478
f 3466 3467 3478
f 3478 3467 3479
f 3467 3468 3479
f 3479 3468 3480
f 3468 3469 3480
f 3480 3469 3481
f 3469 3470 3481
f 3481 3470 3482
f 3470 3471 3482
f 3482 3471 3483
f 3471 3472 3483
f 3483 3472 3484
f 3472 3473 3484
f 3484 3473 3485
f 3473 3474 3485
f 3485 3474 3486
f 3474 3463 3486
f 3486 3463 3475
f 3475 3476 3487
f 3487 3476 3488
f 3476 3477 3488
f 3488 3477 3489
f 3477 3478 3489
f 3489 3478 3490
f 3478 3479 3490
f 3490 3479 3491
f 3479 3480 3491
f 3491 3480 3492
f 3480 3481 3492
f 3492 3481 3493
f 3481 3482 3493
f 3493 3482 3494
f 3482 3483 3494
f 3494 3483 3495
f 3483 3484 3495
f 3495 3484 3496
f 3484 3485 3496
f 3496 3485 3497
f 3485 3486 3497
f 3497 3486 3498
f 3486 3475 3498
f 3498 3475 3487
f 3487 3488 3499
f 3499 3488 3500
f 3488 3489 3500
f 3500 3489 3501
f 3489 3490 3501
f 3501 3490 3502
f 3490 3491 3502
f 3502 3491 3503
f 3491 3492 3503
f 3503 3492 3504
f 3492 3493 3504
f 3504 3493 3505
f 3493 3494 3505
f 3505 3494 3506
f 3494 3495 3506
f 3506 3495 3507
f 3495 3496 3507
f 3507 3496 3508
f 3496 3497 3508
f 3508 3497 3509
f 3497 3498 3509
f 3509 3498 3510
f 3498 3487 3510
f 3510 3487 3499
f 3499 3500 3511
f 3511 3500 3512
f 3500 3501 3512
f 3512 3501 3513
f 3501 3502 3513
f 3513 3502 3514
f 3502 3503 3514
f 3514 3503 3515
f 3503 3504 3515
f 3515 3504 3516
f 3504 3505 3516
f 3516 3505 3517
f 3505 3506 3517
f 3517 3506 3518
f 3506 3507 3518
f 3518 3507 3519
f 3507 3508 3519
f 3519 3508 3520
f 3508 3509 3520
f 3520 3509 3521
f 3509 3510 3521
f 3521 3510 3522
f 3510 3499 3522
f 3522 3499 3511
f 3511 3512 3523
f 3523 3512 3524
f 3512 3513 3524
f 3524 3513 3525
f 3513 3514 3525
f 3525 3514 3526
f 3514 3515 3526
f 3526 3515 3527
f 3515 3516 3527
f 3527 3516 3528
f 3516 3517 3528
f 3528 3517 3529
f 3517 3518 3529
f 3529 3518 3530
f 3518 3519 3530
f 3530 3519 3531
f 3519 3520 3531
f 3531 3520 3532
f 3520 3521 3532
f 3532 3521 3533
f 3521 3522 3533
f 3533 3522 3534
f 3522 3511 3534
f 3534 3511 3523
f 3523 3524 3535
f 3535 3524 3536
f 3524 3525 3536
f 3536 3525 3537
f 3525 3526 3537
f 3537 3526 3538
f 3526 3527 3538
f 3538 3527 3539
f 3527 3528 3539
f 3539 3528 3540
f 3528 3529 3540
f 3540 3529 3541
f 3529 3530 3541
f 3541 3530 3542
f 3530 3531 3542
f 3542 3531 3543
f 3531 3532 3543
f 3543 3532 3544
f 3532 3533 3544
f 3544 3533 3545
f 3533 3534 3545
f 3545 3534 3546
f 3534 3523 3546
f 3546 3523 3535
f 3535 3536 3547
f 3547 3536 3548
f 3536 3537 3548
f 3548 3537 3549
f 3537 3538 3549
f 3549 3538 3550
f 3538 3539 3550
f 3550 3539 3551
f 3539 3540 3551
f 3551 3540 3552
f 3540 3541 3552
f 3552 3541 3553
f 3541 3542 3553
f 3553 3542 3554
f 3542 3543 3554
f 3554 3543 3555
f 3543 3544 3555
f 3555 3544 3556
f 3544 3545 3556
f 3556 3545 3557
f 3545 3546 3557
f 3557 3546 3558
f 3546 3535 3558
f 3558 3535 3547
f 3547 3548 3559
f 3559 3548 3560
f 3548 3549 3560
f 3560 3549 3561
f 3549 3550 3561
f 3561 3550 3562
f 3550 3551 3562
f 3562 3551 3563
f 3551 3552 3563
f 3563 3552 3564
f 3552 3553 3564
f 3564 3553 3565
f 3553 3554 3565
f 3565 3554 3566
f 3554 3555 3566
f 3566 3555 3567
f 3555 3556 3567
f 3567 3556 3568
f 3556 3557 3568
f 3568 3557 3569
f 3557 3558 3569
f 3569 3558 3570
f 3558 3547 3570
f 3570 3547 3559
f 3559 3560 3571
f 3571 3560 3572
f 3560 3561 3572
f 3572 3561 3573
f 3561 3562 3573
f 3573 3562 3574
f 3562 3563 3574
f 3574 3563 3575
f 3563 3564 3575
f 3575 3564 3576
f 3564 3565 3576
f 3576 3565 3577
f 3565 3566 3577
f 3577 3566 3578
f 3566 3567 3578
f 3578 3567 3579
f 3567 3568 3579
f 3579 3568 3580
f 3568 3569 3580
f 3580 3569 3581
f 3569 3570 3581
f 3581 3570 3582
f 3570 3559 3582
f 3582 3559 3571
f 3571 3572 3583
f 3583 3572 3584
f 3572 3573 3584
f 3584 3573 3585
f 3573 3574 3585
f 3585 3574 3586
f 3574 3575 3586
f 3586 3575 3587
f 3575 3576 3587
f 3587 3576 3588
f 3576 3577 3588
f 3588 3577 3589
f 3577 3578 3589
f 3589 3578 3590
f 3578 3579 3590
f 3590 3579 3591
f 3579 3580 3591
f 3591 3580 3592
f 3580 3581 3592
f 3592 3581 3593
f 3581 3582 3593
f 3593 3582 3594
f 3582 3571 3594
f 3594 3571 3583
f 3583 3584 3595
f 3595 3584 3596
f 3584 3585 3596
f 3596 3585 3597
f 3585 3586 3597
f 3597 3586 3598
f 3586 3587 3598
f 3598 3587 3599
f 3587 3588 3599
f 3599 3588 3600
f 3588 3589 3600
f 3600 3589 3601
f 3589 3590 3601
f 3601 3590 3602
f 3590 3591 3602
f 3602 3591 3603
f 3591 3592 3603
f 3603 3592 3604
f 3592 3593 3604
f 3604 3593 3605
f 3593 3594 3605
f 3605 3594 3606
f 3594 3583 3606
f 3606 3583 3595
f 3595 3596 3607
f 3607 3596 3608
f 3596 3597 3608
f 3608 3597 3609
f 3597 3598 3609
f 3609 3598 3610
f 3598 3599 3610
f 3610 3599 3611
f 3599 3600 3611
f 3611 3600 3612
f 3600 3601 3612
f 3612 3601 3613
f 3601 3602 3613
f 3613 3602 3614
f 3602 3603 3614
f 3614 3603 3615
f 3603 3604 3615
f 3615 3604 3616
f 3604 3605 3616
f 3616 3605 3617
f 3605 3606 3617
f 3617 3606 3618
f 3606 3595 3618
f 3618 3595 3607
f 3607 3608 3619
f 3619 3608 3620
f 3608 3609 3620
f 3620 3609 3621
f 3609 3610 3621
f 3621 3610 3622
f 3610 3611 3622
f 3622 3611 3623
f 3611 3612 3623
f 3623 3612 3624
f 3612 3613 3624
f 3624 3613 3625
f 3613 3614 3625
f 3625 3614 3626
f 3614 3615 3626
f 3626 3615 3627
f 3615 3616 3627
f 3627 3616 3628
f 3616 3617 3628
f 3628 3617 3629
f 3617 3618 3629
f 3629 3618 3630
f 3618 3607 3630
f 3630 3607 3619
f 3619 3620 3631
f 3631 3620 3632
f 3620 3621 3632
f 3632 3621 3633
f 3621 3622 3633
f 3633 3622 3634
f 3622 3623 3634
f 3634 3623 3635
f 3623 3624 3635
f 3635 3624 3636
f 3624 3625 3636
f 3636 3625 3637
f 3625 3626 3637
f 3637 3626 3638
f 3626 3627 3638
f 3638 3627 3639
f 3627 3628 3639
f 3639 3628 3640
f 3628 3629 3640
f 3640 3629 3641
f 3629 3630 3641
f 3641 3630 3642
f 3630 3619 3642
f 3642 3619 3631
f 3631 3632 3643
f 3643 3632 3644
f 3632 3633 3644
f 3644 3633 3645
f 3633 3634 3645
f 3645 3634 3646
f 3634 3635 3646
f 3646 3635 3647
f 3635 3636 3647
f 3647 3636 3648
f 3636 3637 3648
f 3648 3637 3649
f 3637 3638 3649
f 3649 3638 3650
f 3638 3639 3650
f 3650 3639 3651
f 3639 3640 3651
f 3651 3640 3652
f 3640 3641 3652
f 3652 3641 3653
f 3641 3642 3653
f 3653 3642 3654
f 3642 3631 3654
f 3654 3631 3643
f 3643 3644 3655
f 3655 3644 3656
f 3644 3645 3656
f 3656 3645 3657
f 3645 3646 3657
f 3657 3646 3658
f 3646 3647 3658
f 3658 3647 3659
f 3647 3648 3659
f 3659 3648 3660
f 3648 3649 3660
f 3660 3649 3661
f 3649 3650 3661
f 3661 3650 3662
f 3650 3651 3662
f 3662 3651 3663
f 3651 3652 3663
f 3663 3652 3664
f 3652 3653 3664
f 3664 3653 3665
f 3653 3654 3665
f 3665 3654 3666
f 3654 3643 3666
f 3666 3643 3655
f 3655 3656 3667
f 3667 3656 3668
f 3656 3657 3668
f 3668 3657 3669
f 3657 3658 3669
f 3669 3658 3670
f 3658 3659 3670
f 3670 3659 3671
f 3659 3660 3671
f 3671 3660 3672
f 3660 3661 3672
f 3672 3661 3673
f 3661 3662 3673
f 3673 3662 3674
f 3662 3663 3674
f 3674 3663 3675
f 3663 3664 3675
f 3675 3664 3676
f 3664 3665 3676
f 3676 3665 3677
f 3665 3666 3677
f 3677 3666 3678
f 3666 3655 3678
f 3678 3655 3667
f 3667 3668 3679
f 3679 3668 3680
f 3668 3669 3680
f 3680 3669 3681
f 3669 3670 3681
f 3681 3670 3682
f 3670 3671 3682
f 3682 3671 3683
f 3671 3672 3683
f 3683 3672 3684
f 3672 3673 3684
f 3684 3673 3685
f 3673 3674 3685
f 3685 3674 3686
f 3674 3675 3686
f 3686 3675 3687
f 3675 3676 3687
f 3687 3676 3688
f 3676 3677 3688
f 3688 3677 3689
f 3677 3678 3689
f 3689 3678 3690
f 3678 3667 3690
f 3690 3667 3679
f 3679 3680 3691
f 3691 3680 3692
f 3680 3681 3692
f 3692 3681 3693
f 3681 3682 3693
f 3693 3682 3694
f 3682 3683 3694
f 3694 3683 3695
f 3683 3684 3695
f 3695 3684 3696
f 3684 3685 3696
f 3696 3685 3697
f 3685 3686 3697
f 3697 3686 3698
f 3686 3687 3698
f 3698 3687 3699
f 3687 3688 3699
f 3699 3688 3700
f 3688 3689 3700
f 3700 3689 3701
f 3689 3690 3701
f 3701 3690 3702
f 3690 3679 3702
f 3702 3679 3691
f 3691 3692 3703
f 3703 3692 3704
f 3692 3693 3704
f 3704 3693 3705
f 3693 3694 3705
f 3705 3694 3706
f 3694 3695 3706
f 3706 3695 3707
f 3695 3696 3707
f 3707 3696 3708
f 3696 3697 3708
f 3708 3697 3709
f 3697 3698 3709
f 3709 3698 3710
f 3698 3699 3710
f 3710 3699 3711
f 3699 3700 3711
f 3711 3700 3712
f 3700 3701 3712
f 3712 3701 3713
f 3701 3702 3713
f 3713 3702 3714
f 3702 3691 3714
f 3714 3691 3703
f 3703 3704 3715
f 3715 3704 3716
f 3704 3705 3716
f 3716 3705 3717
f 3705 3706 3717
f 3717 3706 3718
f 3706 3707 3718
f 3718 3707 3719
f 3707 3708 3719
f 3719 3708 3720
f 3708 3709 3720
f 3720 3709 3721
f 3709 3710 3721
f 3721 3710 3722
f 3710 3711 3722
f 3722 3711 3723
f 3711 3712 3723
f 3723 3712 3724
f 3712 3713 3724
f 3724 3713 3725
f 3713 3714 3725
f 3725 3714 3726
f 3714 3703 3726
f 3726 3703 3715
f 3715 3716 3727
f 3727 3716 3728
f 3716 3717 3728
f 3728 3717 3729
f 3717 3718 3729
f 3729 3718 3730
f 3718 3719 3730
f 3730 3719 3731
f 3719 3720 3731
f 3731 3720 3732
f 3720 3721 3732
f 3732 3721 3733
f 3721 3722 3733
f 3733 3722 3734
f 3722 3723 3734
f 3734 3723 3735
f 3723 3724 3735
f 3735 3724 3736
f 3724 3725 3736
f 3736 3725 3737
f 3725 3726 3737
f 3737 3726 3738
f 3726 3715 3738
f 3738 3715 3727
f 3727 3728 3739
f 3739 3728 3740
f 3728 3729 3740
f 3740 3729 3741
f 3729 3730 3741
f 3741 3730 3742
f 3730 3731 3742
f 3742 3731 3743
f 3731 3732 3743
f 3743 3732 3744
f 3732 3733 3744
f 3744 3733 3745
f 3733 3734 3745
f 3745 3734 3746
f 3734 3735 3746
f 3746 3735 3747
f 3735 3736 3747
f 3747 3736 3748
f 3736 3737 3748
f 3748 3737 3749
f 3737 3738 3749
f 3749 3738 3750
f 3738 3727 3750
f 3750 3727 3739
f 3739 3740 3751
f 3751 3740 3752
f 3740 3741 3752
f 3752 3741 3753
f 3741 3742 3753
f 3753 3742 3754
f 3742 3743 3754
f 3754 3743 3755
f 3743 3744 3755
f 3755 3744 3756
f 3744 3745 3756
f 3756 3745 3757
f 3745 3746 3757
f 3757 3746 3758
f 3746 3747 3758
f 3758 3747 3759
f 3747 3748 3759
f 3759 3748 3760
f 3748 3749 3760
f 3760 3749 3761
f 3749 3750 3761
f 3761 3750 3762
f 3750 3739 3762
f 3762 3739 3751
f 3751 3752 3763
f 3763 3752 3764
f 3752 3753 3764
f 3764 3753 3765
f 3753 3754 3765
f 3765 3754 3766
f 3754 3755 3766
f 3766 3755 3767
f 3755 3756 3767
f 3767 3756 3768
f 3756 3757 3768
f 3768 3757 3769
f 3757 3758 3769
f 3769 3758 3770
f 3758 3759 3770
f 3770 3759 3771
f 3759 3760 3771
f 3771 3760 3772
f 3760 3761 3772
f 3772 3761 3773
f 3761 3762 3773
f 3773 3762 3774
f 3762 3751 3774
f 3774 3751 3763
f 3763 3764 3775
f 3775 3764 3776
f 3764 3765 3776
f 3776 3765 3777
f 3765 3766 3777
f 3777 3766 3778
f 3766 3767 3778
f 3778 3767 3779
f 3767 3768 3779
f 3779 3768 3780
f 3768 3769 3780
f 3780 3769 3781
f 3769 3770 3781
f 3781 3770 3782
f 3770 3771 3782
f 3782 3771 3783
f 3771 3772 3783
f 3783 3772 3784
f 3772 3773 3784
f 3784 3773 3785
f 3773 3774 3785
f 3785 3774 3786
f 3774 3763 3786
f 3786 3763 3775
f 3775 3776 3787
f 3787 3776 3788
f 3776 3777 3788
f 3788 3777 3789
f 3777 3778 3789
f 3789 3778 3790
f 3778 3779 3790
f 3790 3779 3791
f 3779 3780 3791
f 3791 3780 3792
f 3780 3781 3792
f 3792 3781 3793
f 3781 3782 3793
f 3793 3782 3794
f 3782 3783 3794
f 3794 3783 3795
f 3783 3784 3795
f 3795 3784 3796
f 3784 3785 3796
f 3796 3785 3797
f 3785 3786 3797
f 3797 3786 3798
f 3786 3775 3798
f 3798 3775 3787
f 3787 3788 3799
f 3799 3788 3800
f 3788 3789 3800
f 3800 3789 3801
f 3789 3790 3801
f 3801 3790 3802
f 3790 3791 3802
f 3802 3791 3803
f 3791 3792 3803
f 3803 3792 3804
f 3792 3793 3804
f 3804 3793 3805
f 3793 3794 3805
f 3805 3794 3806
f 3794 3795 3806
f 3806 3795 3807
f 3795 3796 3807
f 3807 3796 3808
f 3796 3797 3808
f 3808 3797 3809
f 3797 3798 3809
f 3809 3798 3810
f 3798 3787 3810
f 3810 3787 3799
f 3799 3800 3811
f 3811 3800 3812
f 3800 3801 3812
f 3812 3801 3813
f 3801 3802 3813
f 3813 3802 3814
f 3802 3803 3814
f 3814 3803 3815
f 3803 3804 3815
f 3815 3804 3816
f 3804 3805 3816
f 3816 3805 3817
f 3805 3806 3817
f 3817 3806 3818
f 3806 3807 3818
f 3818 3807 3819
f 3807 3808 3819
f 3819 3808 3820
f 3808 3809 3820
f 3820 3809 3821
f 3809 3810 3821
f 3821 3810 3822
f 3810 3799 3822
f 3822 3799 3811
f 3811 3812 3823
f 3823 3812 3824
f 3812 3813 3824
f 3824 3813 3825
f 3813 3814 3825
f 3825 3814 3826
f 3814 3815 3826
f 3826 3815 3827
f 3815 3816 3827
f 3827 3816 3828
f 3816 3817 3828
f 3828 3817 3829
f 3817 3818 3829
f 3829 3818 3830
f 3818 3819 3830
f 3830 3819 3831
f 3819 3820 3831
f 3831 3820 3832
f 3820 3821 3832
f 3832 3821 3833
f 3821 3822 3833
f 3833 3822 3834
f 3822 3811 3834
f 3834 3811 3823
f 3823 3824 3835
f 3835 3824 3835
f 3824 3825 3835
f 3835 3825 3835
f 3825 3826 3835
f 3835 3826 3835
f 3826 3827 3835
f 3835 3827 3835
f 3827 3828 3835
f 3835 3828 3835
f 3828 3829 3835
f 3835 3829 3835
f 3829 3830 3835
f 3835 3830 3835
f 3830 3831 3835
f 3835 3831 3835
f 3831 3832 3835
f 3835 3832 3835
f 3832 3833 3835
f 3835 3833 3835
f 3833 3834 3835
f 3835 3834 3835
f 3834 3823 3835
f 3835 3823 3835

g Path_(13)
v 706.8883 359.5051 18.4
v 707.2059 359.40793 18.59169
v 707.12823 359.30566 18.439896
v 706.9863 359.2568 18.304863
v 706.8181 359.27448 18.222775
v 706.66876 359.35397 18.215626
v 706.5782 359.47394 18.285332
v 706.57074 359.60223 18.413214
v 706.6484 359.70453 18.565008
v 706.7903 359.7534 18.70004
v 706.9585 359.7357 18.78213
v 707.10785 359.65622 18.78928
v 707.1984 359.53625 18.719574
v 707.30206 359.75006 18.213097
v 707.2481 359.61386 18.106447
v 707.1231 359.53088 17.999739
v 706.9606 359.52335 17.921568
v 706.80396 359.59326 17.892878
v 706.6953 359.72192 17.921358
v 706.66376 359.87485 17.999374
v 706.71765 360.01105 18.106026
v 706.84265 360.09402 18.212732
v 707.0052 360.10156 18.290905
v 707.1618 360.03165 18.319593
v 707.27045 359.90298 18.291115
v 707.441 359.8235 17.708906
v 707.37103 359.68735 17.631456
v 707.2369 359.61285 17.554216
v 707.0745 359.62 17.49788
v 706.9274 359.70682 17.477549
v 706.835 359.8501 17.498667
v 706.8221 360.0114 17.555574
v 706.8921 360.14755 17.633026
v 707.02625 360.22205 17.710266
v 707.1886 360.2149 17.7666
v 707.3357 360.12808 17.786932
v 707.42804 359.9848 17.765816
v 707.58014 359.98972 17.2937
v 707.47095 359.8659 17.250298
v 707.31055 359.81305 17.213686
v 707.14185 359.8453 17.193676
v 707.0101 359.95407 17.19563
v 706.95056 360.11017 17.21902
v 706.97925 360.2718 17.257584
v 707.0884 360.3956 17.300985
v 707.2488 360.4485 17.337595
v 707.4175 360.4162 17.357605
v 707.54926 360.30743 17.355654
v 707.60876 360.15134 17.332262
v 707.5491 360.17554 16.749575
v 707.50507 360.01144 16.73244
v 707.384 359.8901 16.709887
v 707.2184 359.8441 16.687956
v 707.0526 359.88565 16.672525
v 706.931 360.00372 16.66773
v 706.8863 360.16663 16.674852
v 706.93036 360.33072 16.691986
v 707.0514 360.45203 16.71454
v 707.217 360.49808 16.73647
v 707.3828 360.45648 16.7519
v 707.50433 360.33844 16.756697
v 707.55 360.26373 16.309368
v 707.4907 360.10922 16.232632
v 707.35864 360.00388 16.159454
v 707.1893 359.97592 16.109442
v 707.0279 360.0328 16.095997
v 706.91785 360.15933 16.122719
v 706.88855 360.3216 16.182451
v 706.9478 360.47607 16.259188
v 707.0799 360.58142 16.332365
v 707.24927 360.6094 16.382378
v 707.41064 360.5525 16.395823
v 707.5207 360.42596 16.3691
v 707.5508 360.42767 15.861127
v 707.4961 360.2769 15.781137
v 707.3674 360.1698 15.692659
v 707.1991 360.13513 15.619399
v 707.0363 360.18216 15.580987
v 706.9227 360.29828 15.587716
v 706.8887 360.4524 15.637782
v 706.94336 360.60318 15.717771
v 707.0721 360.71024 15.806249
v 707.24036 360.7449 15.879509
v 707.40314 360.69788 15.917921
v 707.5167 360.58176 15.911193
v 707.5038 360.65256 15.438633
v 707.45026 360.54733 15.332402
v 707.3222 360.47223 15.226921
v 707.154 360.44742 15.150453
v 706.99066 360.47955 15.1234865
v 706.876 360.56003 15.153249
v 706.84064 360.66724 15.231765
v 706.89417 360.7725 15.337996
v 707.02216 360.84756 15.443477
v 707.19037 360.87238 15.519945
v 707.3537 360.84024 15.54691
v 707.46844 360.7598 15.517149
v 707.5256 361.02472 15.354775
v 707.4906 360.99268 15.199745
v 707.3791 360.99042 15.0726385
v 707.221 361.01852 15.007515
v 707.05865 361.06946 15.021823
v 706.93555 361.12958 15.11173
v 706.8847 361.18277 15.253144
v 706.9197 361.2148 15.4081745
v 707.0312 361.21707 15.535281
v 707.1893 361.18896 15.600405
v 707.3516 361.13803 15.586097
v 707.47473 361.0779 15.49619
v 707.7028 361.39474 15.348758
v 707.6981 361.375 15.175595
v 707.6159 361.39355 15.023327
v 707.47815 361.44553 14.932753
v 707.32184 361.51694 14.928142
v 707.1888 361.58865 15.01073
v 707.1147 361.64145 15.158387
v 707.1194 361.66122 15.33155
v 707.20166 361.64264 15.483818
v 707.3394 361.5907 15.574392
v 707.4957 361.5193 15.579003
v 707.6288 361.44757 15.496415
v 707.9085 361.89377 15.336564
v 707.90826 361.8847 15.166661
v 707.8234 361.8922 15.015546
v 707.6768 361.91425 14.923711
v 707.5077 361.94492 14.915762
v 707.3613 361.97598 14.993831
v 707.277 361.99915 15.136997
v 707.2772 362.00818 15.306901
v 707.36206 362.00067 15.458016
v 707.50867 361.97867 15.549851
v 707.67786 361.948 15.557799
v 707.82416 361.91693 15.479732
v 707.8756 362.4611 15.573232
v 707.90094 362.38098 15.440314
v 707.83795 362.30954 15.280119
v 707.70355 362.2659 15.13557
v 707.53375 362.26175 15.045399
v 707.374 362.2982 15.033768
v 707.2672 362.36548 15.103792
v 707.2419 362.4456 15.236711
v 707.3049 362.517 15.396906
v 707.4393 362.56067 15.541454
v 707.6091 362.56482 15.631625
v 707.7688 362.52835 15.643257
v 707.87146 362.84125 14.988657
v 707.95636 362.73807 14.901422
v 707.95514 362.62073 14.754862
v 707.86816 362.5207 14.588246
v 707.7187 362.46475 14.446221
v 707.5468 362.4679 14.366841
v 707.39856 362.5293 14.371377
v 707.31366 362.63248 14.4586115
v 707.3149 362.74982 14.605172
v 707.40186 362.84985 14.771787
v 707.55133 362.9058 14.913812
v 707.7232 362.90265 14.993192
v 707.7795 363.19696 14.770491
v 707.8891 363.15323 14.691661
v 707.9181 363.0897 14.551484
v 707.85864 363.02335 14.387521
v 707.7268 362.972 14.243704
v 707.5578 362.94937 14.15857
v 707.397 362.96155 14.154931
v 707.2874 363.00528 14.233762
v 707.2584 363.06882 14.373939
v 707.3178 363.13513 14.537902
v 707.4497 363.1865 14.681718
v 707.61865 363.20914 14.766851
v 707.84625 363.5771 14.652864
v 707.89905 363.55267 14.48165
v 707.86304 363.52313 14.303267
v 707.748 363.4964 14.165509
v 707.5846 363.4796 14.105291
v 707.4167 363.4773 14.138749
v 707.2893 363.49005 14.256916
v 707.2365 363.51447 14.42813
v 707.27246 363.544 14.606514
v 707.3876 363.57074 14.744271
v 707.55096 363.58752 14.804489
v 707.7189 363.58984 14.771031
v 707.8369 364.07678 14.563848
v 707.8633 364.07083 14.392685
v 707.8035 364.0454 14.232136
v 707.6736 364.0073 14.125217
v 707.5083 363.9667 14.100579
v 707.3519 363.93454 14.164823
v 707.24646 363.9194 14.3007345
v 707.2201 363.92535 14.471896
v 707.27985 363.9508 14.632446
v 707.4098 363.9889 14.739365
v 707.5751 364.02948 14.764003
v 707.73145 364.06165 14.699759
v 707.6128 364.58295 14.561572
v 707.6435 364.59506 14.392543
v 707.5976 364.56226 14.229823
v 707.4875 364.49335 14.117013
v 707.3426 364.40677 14.08434
v 707.2017 364.32578 14.140559
v 707.10266 364.272 14.270607
v 707.07196 364.2599 14.439636
v 707.1178 364.2927 14.602356
v 707.22797 364.3616 14.715166
v 707.37286 364.44818 14.747839
v 707.51373 364.5292 14.691619
v 707.2903 365.00104 14.549528
v 707.3151 365.0204 14.380353
v 707.27454 364.97977 14.2181425
v 707.17944 364.89008 14.106362
v 707.0553 364.77536 14.074963
v 706.93536 364.66635 14.132357
v 706.8518 364.59222 14.263167
v 706.827 364.57288 14.432343
v 706.8676 364.6135 14.594552
v 706.9627 364.7032 14.706333
v 707.08685 364.8179 14.737733
v 707.2067 364.9269 14.680338
v 706.9169 365.33505 14.564875
v 706.944 365.36502 14.398012
v 706.91296 365.32758 14.232876
v 706.8323 365.23276 14.113715
v 706.7234 365.10596 14.072458
v 706.6156 364.98117 14.12016
v 706.5377 364.8918 14.244039
v 706.5107 364.86185 14.410901
v 706.5416 364.89932 14.576037
v 706.6224 364.99414 14.695199
v 706.7312 365.12094 14.736456
v 706.839 365.24573 14.688754
v 706.48224 365.6584 14.765066
v 706.5668 365.66663 14.628759
v 706.5966 365.60513 14.45785
v 706.56384 365.49033 14.298135
v 706.47723 365.35303 14.192408
v 706.36 365.22998 14.169
v 706.2435 365.15414 14.234181
v 706.15906 365.1459 14.370489
v 706.1292 365.2074 14.541398
v 706.1619 365.3222 14.701113
v 706.24854 365.4595 14.80684
v 706.3658 365.58255 14.830248
v 706.0896 365.88766 14.104637
v 706.2298 365.92007 14.106851
v 706.33777 365.87613 14.050902
v 706.3845 365.7676 13.951783
v 706.3575 365.62363 13.836053
v 706.2639 365.48276 13.73472
v 706.12897 365.38272 13.674937
v 705.9887 365.35034 13.672724
v 705.88074 365.3943 13.728672
v 705.83405 365.50278 13.827791
v 705.861 365.64676 13.9435215
v 705.9546 365.78763 14.044854
v 705.9641 366.10757 13.86946
v 706.0728 366.11078 13.804417
v 706.11993 366.05356 13.699158
v 706.0929 365.95132 13.581886
v 705.99884 365.8314 13.484026
v 705.8631 365.72598 13.431798
v 705.722 365.66327 13.439197
v 705.6133 365.66006 13.50424
v 705.56616 365.7173 13.6095
v 705.5932 365.81952 13.72677
v 705.6872 365.93942 13.824631
v 705.82294 366.04486 13.876859
v 705.87256 366.41693 13.816805
v 705.9214 366.4075 13.669883
v 705.8879 366.3643 13.519825
v 705.781 366.29883 13.40684
v 705.6295 366.2287 13.361203
v 705.4739 366.17267 13.395141
v 705.35583 366.14578 13.49956
v 705.30707 366.1552 13.646482
v 705.3406 366.19846 13.796539
v 705.4474 366.2639 13.909524
v 705.59894 366.33405 13.955162
v 705.7546 366.39005 13.921225
v 705.787 366.8144 13.766964
v 705.81396 366.80673 13.595778
v 705.7551 366.77838 13.435182
v 705.6261 366.737 13.328205
v 705.46155 366.6936 13.303513
v 705.3055 366.65988 13.367721
v 705.1998 366.6448 13.503626
v 705.1728 366.6525 13.67481
v 705.2317 366.68082 13.835408
v 705.36066 366.7222 13.942385
v 705.5252 366.7656 13.967077
v 705.6813 366.79932 13.902868
v 705.66187 367.37112 13.627108
v 705.6335 367.34454 13.455438
v 705.5392 367.27505 13.3238535
v 705.4043 367.18127 13.267611
v 705.26483 367.08835 13.301781
v 705.15826 367.02115 13.417208
v 705.11316 366.99768 13.582963
v 705.14154 367.02426 13.754632
v 705.2358 367.09378 13.886217
v 705.3707 367.18756 13.942459
v 705.5102 367.2805 13.908289
v 705.61676 367.3477 13.792862
v 705.2305 367.66992 13.588821
v 705.1801 367.72833 13.476183
v 705.0824 367.71246 13.376609
v 704.9636 367.6266 13.31678
v 704.8556 367.4937 13.312728
v 704.78723 367.34943 13.365538
v 704.7769 367.23242 13.461059
v 704.82733 367.17404 13.573698
v 704.92505 367.18988 13.673272
v 705.0438 367.27576 13.733101
v 705.15186 367.40863 13.737153
v 705.2202 367.55292 13.684343
v 705.0938 367.75864 13.745044
v 705.0201 367.78226 13.632156
v 704.8845 367.7649 13.583322
v 704.7235 367.71124 13.611626
v 704.5801 367.63565 13.709483
v 704.49274 367.5584 13.850675
v 704.4849 367.50018 13.997367
v 704.5586 367.47656 14.110254
v 704.69415 367.49393 14.159089
v 704.8552 367.54758 14.130786
v 704.9986 367.62317 14.0329275
v 705.08594 367.7004 13.891737
v 705.0787 368.06152 13.68006
v 704.98627 368.00867 13.528982
v 704.8342 367.97116 13.446399
v 704.66315 367.959 13.454439
v 704.51904 367.97552 13.550947
v 704.44037 368.01624 13.710065
v 704.4483 368.07028 13.889156
v 704.5407 368.12314 14.040235
v 704.6928 368.16064 14.122817
v 704.86383 368.1728 14.114778
v 705.008 368.15628 14.01827
v 705.0866 368.11554 13.859152
v 705.01355 368.63632 13.800526
v 704.9752 368.58548 13.649996
v 704.86475 368.51523 13.529413
v 704.7117 368.44443 13.471088
v 704.55707 368.392 13.490649
v 704.44226 368.37204 13.582854
v 704.3981 368.38986 13.722997
v 704.4364 368.44073 13.873527
v 704.5469 368.51096 13.994108
v 704.69995 368.5818 14.052434
v 704.85455 368.6342 14.032873
v 704.96936 368.65414 13.940668
v 704.643 369.11932 14.044166
v 704.7027 369.05173 13.921199
v 704.6879 368.93875 13.769092
v 704.6026 368.8107 13.628603
v 704.46954 368.70187 13.5373745
v 704.3245 368.64142 13.519852
v 704.2063 368.64557 13.58073
v 704.14655 368.71317 13.703697
v 704.1613 368.82614 13.8558035
v 704.24664 368.9542 13.996293
v 704.3797 369.06302 14.087521
v 704.5247 369.12347 14.105043
v 704.2893 369.3494 13.344713
v 704.42865 369.3484 13.312618
v 704.5219 369.27515 13.213206
v 704.544 369.14932 13.073113
v 704.489 369.00458 12.929878
v 704.37177 368.87973 12.82188
v 704.2235 368.80823 12.778058
v 704.0841 368.80923 12.810153
v 703.9909 368.88248 12.909565
v 703.9688 369.0083 13.049658
v 704.02374 369.15305 13.192893
v 704.14105 369.2779 13.300891
v 704.09265 369.58902 13.17254
v 704.19995 369.6034 13.088783
v 704.2479 369.55612 12.948834
v 704.22375 369.45996 12.790193
v 704.1339 369.3406 12.655365
v 704.0024 369.23007 12.58048
v 703.86456 369.158 12.585601
v 703.7572 369.14365 12.669357
v 703.7092 369.1909 12.809306
v 703.7334 369.28705 12.967948
v 703.82324 369.4064 13.102776
v 703.9548 369.51694 13.177661
v 703.9283 369.9361 13.011056
v 703.98535 369.93884 12.871343
v 703.97107 369.88852 12.723997
v 703.88916 369.79858 12.6085005
v 703.76166 369.69318 12.5557995
v 703.6227 369.60052 12.580016
v 703.50946 369.54544 12.674662
v 703.4524 369.5427 12.814375
v 703.4667 369.59302 12.96172
v 703.5486 369.68292 13.077217
v 703.6761 369.78833 13.129918
v 703.81506 369.881 13.105701
v 703.6731 370.2396 13.00999
v 703.7328 370.2545 12.858816
v 703.7129 370.23047 12.696614
v 703.6187 370.17398 12.566844
v 703.4756 370.10013 12.504277
v 703.3218 370.02872 12.525681
v 703.1985 369.9789 12.625317
v 703.13885 369.96402 12.77649
v 703.15875 369.98804 12.938692
v 703.25287 370.04456 13.068462
v 703.39606 370.11838 13.131028
v 703.54987 370.1898 13.109626
v 703.6057 370.68045 12.943883
v 703.6308 370.68494 12.7775135
v 703.5738 370.6567 12.619143
v 703.44995 370.60333 12.511206
v 703.2924 370.5391 12.482625
v 703.1435 370.48126 12.541058
v 703.04297 370.44525 12.670848
v 703.0179 370.4408 12.837217
v 703.0749 370.46902 12.995587
v 703.1988 370.5224 13.103524
v 703.35626 370.5866 13.132105
v 703.5052 370.64447 13.073672
v 703.3506 371.07147 12.985835
v 703.39954 371.08792 12.822016
v 703.36566 371.07208 12.654362
v 703.25806 371.02823 12.527796
v 703.10547 370.9681 12.476232
v 702.94885 370.9078 12.513484
v 702.8302 370.8635 12.629574
v 702.7812 370.84705 12.793393
v 702.81506 370.86285 12.961047
v 702.9227 370.9067 13.087613
v 703.07526 370.96686 13.139178
v 703.2319 371.02716 13.101925
v 703.2656 371.4799 12.9794655
v 703.3151 371.48853 12.815106
v 703.27734 371.47986 12.647663
v 703.16254 371.4562 12.522001
v 703.0013 371.42392 12.471793
v 702.8369 371.39163 12.51049
v 702.7135 371.368 12.627725
v 702.664 371.35938 12.792084
v 702.7017 371.36804 12.959527
v 702.8166 371.3917 13.085189
v 702.9778 371.42398 13.135397
v 703.14215 371.45627 13.0967
v 703.1913 371.91058 12.973945
v 703.2394 371.9144 12.808958
v 703.1989 371.9102 12.6419525
v 703.0807 371.89905 12.517679
v 702.9163 371.88397 12.469436
v 702.75 371.86902 12.510149
v 702.62616 371.8582 12.628909
v 702.57806 371.85437 12.793897
v 702.6186 371.8586 12.960901
v 702.7368 371.86975 13.0851755
v 702.9011 371.88483 13.133419
v 703.0675 371.89975 13.092706
v 703.1924 372.35242 12.967703
v 703.2375 372.35226 12.801814
v 703.1936 372.352 12.6356
v 703.0725 372.35168 12.5135975
v 702.9066 372.35144 12.468496
v 702.7404 372.35132 12.512382
v 702.6184 372.35132 12.633494
v 702.5733 372.35147 12.799383
v 702.6172 372.35175 12.965597
v 702.7383 372.35205 13.0876
v 702.9042 372.3523 13.132701
v 703.0704 372.35245 13.088816
v 703.1894 372.76224 12.966598
v 703.2331 372.75327 12.80059
v 703.18964 372.762 12.634492
v 703.0706 372.7861 12.512811
v 702.90796 372.81912 12.468149
v 702.7452 372.8522 12.512476
v 702.6259 372.87646 12.633913
v 702.5822 372.88544 12.799921
v 702.6257 372.8767 12.96602
v 702.7447 372.8526 13.087701
v 702.90735 372.81958 13.132361
v 703.0701 372.78653 13.088035
v 703.3416 373.11557 12.966478
v 703.381 373.0945 12.800473
v 703.34186 373.11533 12.634373
v 703.2347 373.17242 12.512684
v 703.0882 373.25046 12.468014
v 702.9416 373.32858 12.512331
v 702.8342 373.38583 12.633761
v 702.7948 373.40686 12.7997675
v 702.8339 373.38608 12.965867
v 702.9411 373.32898 13.087556
v 703.08765 373.25092 13.132226
v 703.2342 373.17282 13.087909
v 703.5832 373.4806 12.9675665
v 703.6208 373.45523 12.801742
v 703.5846 373.4796 12.635465
v 703.4843 373.5472 12.513289
v 703.3468 373.6399 12.467954
v 703.2089 373.73285 12.511604
v 703.1076 373.80118 12.6325445
v 703.07007 373.8265 12.798369
v 703.10626 373.80212 12.964646
v 703.20654 373.73453 13.086822
v 703.34406 373.64185 13.132157
v 703.4819 373.5489 13.088508
v 703.8473 373.86258 12.966034
v 703.8839 373.8373 12.799974
v 703.8472 373.86258 12.633927
v 703.7472 373.9316 12.512386
v 703.6105 374.0259 12.4679165
v 703.4738 374.1202 12.512435
v 703.3738 374.18924 12.634012
v 703.33716 374.2145 12.800072
v 703.37384 374.18924 12.966118
v 703.4739 374.1202 13.08766
v 703.6106 374.0259 13.13213
v 703.74725 373.9316 13.087611
v 704.1397 374.2948 12.966054
v 704.1805 374.27692 12.799999
v 704.1397 374.2948 12.633947
v 704.0284 374.3437 12.512392
v 703.87634 374.41046 12.467903
v 703.7243 374.47723 12.512403
v 703.61304 374.5261 12.6339655
v 703.5723 374.544 12.80002
v 703.61304 374.5261 12.966072
v 703.72437 374.47723 13.087627
v 703.8764 374.41046 13.132116
v 704.02844 374.3437 13.087617
v 704.2666 374.84702 12.966093
v 704.31104 374.844 12.800046
v 704.26666 374.84702 12.633986
v 704.1454 374.8552 12.512412
v 703.97974 374.8664 12.467897
v 703.814 374.87756 12.512371
v 703.69275 374.88577 12.633915
v 703.6483 374.88876 12.799963
v 703.6927 374.88577 12.966022
v 703.81396 374.8776 13.087596
v 703.9796 374.8664 13.132111
v 704.1453 374.8552 13.087637
v 704.22455 375.30106 12.96606
v 704.2688 375.29623 12.800007
v 704.22455 375.30103 12.633953
v 704.1037 375.31415 12.512392
v 703.93866 375.33206 12.4678955
v 703.77356 375.34998 12.512386
v 703.6527 375.3631 12.6339445
v 703.60846 375.36792 12.799996
v 703.6527 375.3631 12.96605
v 703.77356 375.35 13.087612
v 703.93866 375.33206 13.132108
v 704.1037 375.31415 13.087617
v 704.358 375.70956 12.966052
v 704.4011 375.69894 12.799998
v 704.3579 375.70956 12.633945
v 704.23987 375.73853 12.512387
v 704.0786 375.7781 12.467895
v 703.91736 375.8177 12.512389
v 703.7993 375.84668 12.63395
v 703.7561 375.85727 12.800003
v 703.7993 375.84668 12.966056
v 703.91736 375.8177 13.087615
v 704.0786 375.7781 13.132108
v 704.23987 375.73853 13.087612
v 704.44574 376.19757 12.966056
v 704.4898 376.19125 12.800003
v 704.44574 376.19757 12.633949
v 704.32544 376.21478 12.512389
v 704.1611 376.23828 12.467895
v 703.99664 376.26178 12.512387
v 703.87634 376.279 12.633945
v 703.8323 376.2853 12.799998
v 703.87634 376.279 12.966052
v 703.99664 376.26178 13.087612
v 704.161 376.23828 13.132107
v 704.32544 376.21478 13.087614
v 704.4933 376.64862 12.966054
v 704.537 376.64017 12.8
v 704.4933 376.64862 12.633947
v 704.37396 376.67163 12.512388
v 704.21094 376.7031 12.467894
v 704.04785 376.73456 12.512387
v 703.9285 376.7576 12.633947
v 703.8848 376.76602 12.8
v 703.9285 376.7576 12.966053
v 704.04785 376.73456 13.087613
v 704.21094 376.7031 13.132107
v 704.37396 376.67163 13.087613
v 704.60187 377.03973 12.966054
v 704.64276 377.0222 12.8
v 704.60187 377.03973 12.633947
v 704.4902 377.08765 12.512388
v 704.3376 377.1531 12.467894
v 704.18494 377.21857 12.512387
v 704.07324 377.26648 12.633947
v 704.03235 377.28403 12.8
v 704.07324 377.26648 12.966053
v 704.18494 377.21857 13.087613
v 704.3376 377.1531 13.132107
v 704.4902 377.08765 13.087613
v 704.8188 377.40027 12.966053
v 704.85626 377.3763 12.8
v 704.8188 377.40027 12.633947
v 704.7163 377.46567 12.512387
v 704.57635 377.555 12.467894
v 704.4364 377.64435 12.512387
v 704.3339 377.70975 12.633947
v 704.29645 377.7337 12.8
v 704.3339 377.70975 12.966053
v 704.4364 377.64435 13.087613
v 704.57635 377.555 13.132107
v 704.7163 377.46567 13.087613
v 705.0575 377.75223 12.966054
v 705.0911 377.72305 12.8
v 705.0575 377.75223 12.633947
v 704.96576 377.83194 12.512387
v 704.8404 377.9408 12.467894
v 704.71497 378.04968 12.512387
v 704.6232 378.1294 12.633947
v 704.5896 378.15857 12.8
v 704.6232 378.1294 12.966053
v 704.71497 378.04968 13.087613
v 704.8404 377.9408 13.132107
v 704.96576 377.83194 13.087613
v 705.3971 378.06158 12.966053
v 705.4298 378.03146 12.8
v 705.3971 378.06158 12.633947
v 705.3076 378.14386 12.512387
v 705.18536 378.25626 12.467894
v 705.0632 378.36868 12.512387
v 704.9737 378.45096 12.633947
v 704.9409 378.48108 12.8
v 704.9737 378.45096 12.966053
v 705.0632 378.36868 13.087613
v 705.18536 378.25626 13.132107
v 705.3076 378.14386 13.087613
v 705.7332 378.44434 12.891336
v 705.73553 378.4427 12.719449
v 705.667 378.49026 12.569146
v 705.5459 378.57434 12.4807005
v 705.4047 378.67236 12.477811
v 705.28125 378.7581 12.561251
v 705.2086 378.80853 12.708664
v 705.20624 378.81018 12.880551
v 705.2748 378.7626 13.030854
v 705.3959 378.67853 13.1193
v 705.53705 378.5805 13.1221895
v 705.6605 378.49478 13.03875
v 706.0051 378.92923 13.011231
v 706.0046 378.85663 12.860688
v 705.9272 378.8287 12.704458
v 705.7937 378.85294 12.5844
v 705.63995 378.92282 12.532686
v 705.5071 379.01962 12.563171
v 705.43066 379.11746 12.667687
v 705.4313 379.19006 12.81823
v 705.50867 379.218 12.974461
v 705.6421 379.19376 13.094518
v 705.7959 379.12387 13.146233
v 705.9288 379.02704 13.115747
v 706.1264 379.35898 12.636711
v 706.16675 379.2357 12.544018
v 706.12415 379.13672 12.417426
v 706.01 379.08856 12.290857
v 705.8549 379.10416 12.198224
v 705.70044 379.1793 12.164349
v 705.58795 379.29388 12.198306
v 705.5476 379.41718 12.291
v 705.5902 379.51614 12.417591
v 705.70435 379.56427 12.544161
v 705.85944 379.54868 12.636794
v 706.0139 379.47354 12.67067
v 706.2716 379.669 12.444145
v 706.3412 379.5646 12.33937
v 706.3339 379.48727 12.195342
v 706.25183 379.45773 12.050655
v 706.1168 379.48392 11.9440775
v 705.9651 379.55878 11.904167
v 705.83734 379.66226 11.941617
v 705.76776 379.76666 12.046393
v 705.775 379.844 12.19042
v 705.8572 379.87354 12.335108
v 705.9922 379.84738 12.441685
v 706.14386 379.77252 12.481596
v 706.4773 379.9597 12.357617
v 706.5417 379.87155 12.227036
v 706.53876 379.8306 12.060922
v 706.4693 379.8478 11.903784
v 706.3519 379.91855 11.797727
v 706.21814 380.02386 11.77117
v 706.1037 380.13556 11.831227
v 706.0393 380.2237 11.961807
v 706.04224 380.26465 12.127922
v 706.1117 380.24744 12.285061
v 706.22906 380.1767 12.391117
v 706.36285 380.07138 12.417675
v 706.91833 380.28824 12.198228
v 706.91 380.1783 12.069338
v 706.82745 380.11737 11.933563
v 706.69305 380.12173 11.827287
v 706.5427 380.19025 11.778983
v 706.41675 380.30453 11.801596
v 706.3488 380.43396 11.889067
v 706.35724 380.54388 12.017957
v 706.4397 380.60486 12.153731
v 706.5741 380.6005 12.260008
v 706.7245 380.53198 12.308311
v 706.85046 380.4177 12.285699
v 707.0087 380.5529 11.609861
v 706.95764 380.43564 11.445665
v 706.8314 380.3557 11.2932005
v 706.66394 380.3345 11.19332
v 706.50006 380.37775 11.172786
v 706.38367 380.4738 11.237102
v 706.346 380.59692 11.369032
v 706.3971 380.71417 11.533228
v 706.5233 380.7941 11.685693
v 706.69073 380.81528 11.785574
v 706.8546 380.77206 11.8061075
v 706.971 380.67603 11.741792
v 707.00586 381.01004 11.304995
v 706.9385 380.94025 11.118466
v 706.80237 380.8805 10.971214
v 706.634 380.84677 10.902696
v 706.4784 380.8481 10.93127
v 706.3774 380.88416 11.04928
v 706.3579 380.94528 11.225105
v 706.4253 381.01505 11.411634
v 706.5614 381.07483 11.558886
v 706.7298 381.10855 11.627404
v 706.8854 381.1072 11.59883
v 706.9864 381.07117 11.480821
v 706.8148 381.45526 11.125946
v 706.7051 381.4069 11.007325
v 706.5473 381.35852 10.954572
v 706.3838 381.32312 10.981821
v 706.2584 381.31015 11.081771
v 706.20465 381.32312 11.22764
v 706.237 381.35852 11.380343
v 706.3468 381.4069 11.498963
v 706.5045 381.45526 11.551717
v 706.668 381.49066 11.524467
v 706.79346 381.50363 11.424518
v 706.84717 381.49066 11.278648
v 706.76776 381.8958 11.133254
v 706.675 381.8739 10.992323
v 706.52295 381.85 10.916456
v 706.3525 381.83054 10.925982
v 706.20917 381.82068 11.018349
v 706.1315 381.82312 11.168806
v 706.1402 381.8372 11.337039
v 706.23303 381.8591 11.477969
v 706.3851 381.88303 11.553836
v 706.55554 381.9025 11.54431
v 706.69885 381.91232 11.451943
v 706.7765 381.90988 11.301487
v 706.71265 382.3069 11.069047
v 706.5991 382.3096 10.940286
v 706.43646 382.31824 10.885365
v 706.2683 382.33054 10.918999
v 706.1398 382.34317 11.032178
v 706.08527 382.35275 11.194574
v 706.1193 382.35675 11.362675
v 706.2329 382.35403 11.491437
v 706.39557 382.34537 11.546358
v 706.56366 382.3331 11.512723
v 706.6922 382.32047 11.399544
v 706.74677 382.31085 11.237147
v 706.786 382.67734 11.051204
v 706.67664 382.71918 10.925413
v 706.5238 382.77963 10.875021
v 706.36847 382.84253 10.913528
v 706.2524 382.891 11.030618
v 706.2065 382.91205 11.194915
v 706.24316 382.90002 11.362397
v 706.3526 382.85822 11.488187
v 706.50543 382.79773 11.53858
v 706.6607 382.73483 11.5000725
v 706.77686 382.68637 11.382983
v 706.82275 382.6653 11.218685
v 706.953 383.04736 10.9730015
v 706.8327 383.1323 10.884153
v 706.6927 383.23193 10.880765
v 706.5704 383.31958 10.963743
v 706.49866 383.37177 11.110855
v 706.49664 383.37448 11.282681
v 706.56494 383.32703 11.433183
v 706.68524 383.2421 11.522031
v 706.8253 383.14246 11.525419
v 706.9476 383.05478 11.442441
v 707.01935 383.00262 11.295329
v 707.0213 382.99988 11.123502
v 707.1246 383.3683 10.987682
v 706.9703 383.4374 10.945586
v 706.8388 383.53635 10.980099
v 706.7653 383.6386 11.081973
v 706.76965 383.71674 11.223911
v 706.8505 383.74985 11.367882
v 706.98627 383.72903 11.475307
v 707.1406 383.6599 11.517405
v 707.2721 383.56094 11.482892
v 707.3455 383.4587 11.381018
v 707.34125 383.38055 11.2390785
v 707.2604 383.34747 11.095108
v 707.1944 383.61984 10.809253
v 707.0245 383.64398 10.738034
v 706.8821 383.7239 10.730442
v 706.8053 383.83823 10.78851
v 706.8148 383.9563 10.89668
v 706.908 384.04648 11.025966
v 707.05994 384.0846 11.141727
v 707.22986 384.06046 11.212946
v 707.37225 383.9805 11.220538
v 707.449 383.8662 11.16247
v 707.43945 383.74814 11.054301
v 707.34625 383.65796 10.9250145
v 707.43164 384.02017 10.521986
v 707.28735 383.95245 10.463035
v 707.1162 383.9545 10.441405
v 706.9641 384.02582 10.462895
v 706.8717 384.14725 10.521745
v 706.86383 384.2863 10.602186
v 706.9426 384.40567 10.682664
v 707.0869 384.4734 10.741615
v 707.25806 384.47134 10.763245
v 707.41016 384.40005 10.741755
v 707.50256 384.2786 10.682905
v 707.5104 384.13956 10.602464
v 707.48926 384.24203 10.017147
v 707.36743 384.1449 9.890159
v 707.20135 384.11157 9.786696
v 707.03546 384.15103 9.734485
v 706.91425 384.25262 9.747511
v 706.87024 384.3892 9.822287
v 706.9151 384.52414 9.938775
v 707.0369 384.62128 10.065763
v 707.20306 384.65457 10.169226
v 707.3689 384.61514 10.221438
v 707.4901 384.51355 10.208411
v 707.5342 384.37698 10.1336355
v 707.52094 384.67093 9.713912
v 707.4179 384.60938 9.57438
v 707.2599 384.58167 9.4676
v 707.08923 384.59518 9.422182
v 706.9517 384.6463 9.450296
v 706.88416 384.72137 9.54441
v 706.90466 384.80023 9.679305
v 707.00775 384.8618 9.818836
v 707.1658 384.88953 9.925616
v 707.33636 384.876 9.971035
v 707.4739 384.82486 9.942921
v 707.54144 384.74982 9.848806
v 707.54004 385.12613 9.609024
v 707.44885 385.1105 9.46834
v 707.298 385.11572 9.387636
v 707.12787 385.1404 9.388536
v 706.9841 385.1779 9.470801
v 706.9052 385.21817 9.612386
v 706.9123 385.25046 9.775354
v 707.0035 385.26605 9.9160385
v 707.15436 385.26083 9.996742
v 707.32446 385.23618 9.995841
v 707.46826 385.19867 9.913577
v 707.5472 385.1584 9.771992
v 707.62384 385.47748 9.571043
v 707.5481 385.50192 9.419718
v 707.4169 385.56262 9.327103
v 707.2653 385.64328 9.318012
v 707.13403 385.72232 9.394882
v 707.0582 385.77856 9.537117
v 707.05817 385.7969 9.706603
v 707.1339 385.77246 9.857927
v 707.26514 385.7118 9.950543
v 707.4167 385.6311 9.959634
v 707.548 385.55206 9.882763
v 707.6238 385.49582 9.740529
v 707.9121 385.7782 9.576285
v 707.85736 385.8139 9.417158
v 707.74817 385.895 9.311891
v 707.6139 385.99976 9.288688
v 707.4904 386.10016 9.353768
v 707.4108 386.16925 9.489693
v 707.39655 386.18854 9.660041
v 707.4513 386.15283 9.819168
v 707.5604 386.07175 9.924437
v 707.69476 385.96698 9.947639
v 707.81824 385.86658 9.882559
v 707.89777 385.7975 9.7466345
v 708.20667 386.20724 9.58004
v 708.15485 386.2332 9.41811
v 708.03955 386.29556 9.306829
v 707.8917 386.3777 9.276016
v 707.7509 386.45755 9.333926
v 707.6549 386.51373 9.465043
v 707.62933 386.5312 9.634233
v 707.6812 386.50528 9.796164
v 707.7965 386.44287 9.907444
v 707.94434 386.36075 9.938257
v 708.08514 386.2809 9.880347
v 708.18115 386.2247 9.74923
v 708.4157 386.67087 9.624883
v 708.38434 386.68253 9.456296
v 708.2792 386.72458 9.327017
v 708.1283 386.78574 9.271686
v 707.9723 386.84967 9.305129
v 707.85284 386.8992 9.4183855
v 707.802 386.92105 9.581108
v 707.8334 386.90942 9.749696
v 707.93854 386.86737 9.878975
v 708.08936 386.80618 9.934305
v 708.2454 386.74228 9.900862
v 708.36487 386.69275 9.787605
v 708.57104 387.09183 9.598331
v 708.5293 387.11118 9.43269
v 708.4184 387.16354 9.312243
v 708.268 387.2349 9.269266
v 708.11847 387.30612 9.315273
v 708.0098 387.3581 9.437939
v 707.9712 387.37695 9.604392
v 708.01294 387.3576 9.770034
v 708.12384 387.30524 9.89048
v 708.27423 387.2339 9.933456
v 708.42377 387.16266 9.887449
v 708.5324 387.11066 9.764785
v 708.8267 387.54172 9.59917
v 708.7834 387.5545 9.43331
v 708.6664 387.58942 9.312278
v 708.50714 387.6371 9.268503
v 708.34827 387.68475 9.313715
v 708.23236 387.71967 9.4358
v 708.1905 387.73242 9.602044
v 708.2339 387.71964 9.767904
v 708.3508 387.68472 9.888936
v 708.51013 387.63702 9.932712
v 708.66895 387.58936 9.887499
v 708.78485 387.55447 9.765414
v 708.8609 388.0594 9.60094
v 708.81714 388.06525 9.434795
v 708.6969 388.08145 9.312987
v 708.5324 388.1037 9.268152
v 708.3678 388.12604 9.312305
v 708.2471 388.14246 9.433615
v 708.2027 388.14856 9.599576
v 708.24646 388.14273 9.76572
v 708.36664 388.1265 9.887528
v 708.5311 388.10425 9.9323635
v 708.69574 388.0819 9.88821
v 708.81647 388.0655 9.766901
v 708.9529 388.4686 9.60042
v 708.9103 388.4808 9.434326
v 708.7935 388.51428 9.3126545
v 708.634 388.56006 9.268008
v 708.4743 388.6059 9.312349
v 708.35736 388.6395 9.433797
v 708.31445 388.65186 9.599809
v 708.35706 388.63965 9.7659025
v 708.4738 388.60617 9.887574
v 708.6334 388.5604 9.93222
v 708.793 388.51456 9.887879
v 708.91 388.48096 9.766432
v 709.09296 388.8667 9.599966
v 709.05225 388.8847 9.433924
v 708.94104 388.9339 9.312393
v 708.7892 389.00107 9.267939
v 708.6373 389.06824 9.312472
v 708.5262 389.11743 9.43406
v 708.48553 389.13544 9.600124
v 708.52625 389.11743 9.766167
v 708.63745 389.06824 9.887697
v 708.7893 389.00107 9.932152
v 708.94116 388.9339 9.887618
v 709.0523 388.8847 9.76603
v 709.33795 389.3555 9.599365
v 709.2938 389.36322 9.4334
v 709.1738 389.3842 9.312081
v 709.0102 389.4128 9.267916
v 708.8467 389.4414 9.3127365
v 708.7272 389.46234 9.434536
v 708.68365 389.46994 9.600677
v 708.72784 389.46222 9.766642
v 708.8478 389.44125 9.88796
v 709.0115 389.41263 9.932127
v 709.1749 389.38403 9.887305
v 709.29443 389.3631 9.765506
v 709.2699 389.82156 9.600025
v 709.226 389.82874 9.4339695
v 709.106 389.84836 9.312405
v 708.94214 389.87512 9.267903
v 708.77826 389.90192 9.312389
v 708.6583 389.92154 9.433943
v 708.6144 389.9287 9.599995
v 708.6583 389.92154 9.766049
v 708.77826 389.90192 9.887614
v 708.94214 389.87515 9.932116
v 709.106 389.84836 9.8876295
v 709.226 389.82874 9.766076
v 709.46155 390.17123 9.561178
v 709.40234 390.19446 9.401465
v 709.2767 390.2437 9.294952
v 709.11835 390.3058 9.270178
v 708.9696 390.3641 9.33378
v 708.8705 390.40295 9.468719
v 708.8474 390.41202 9.638835
v 708.9066 390.3888 9.798547
v 709.0322 390.33954 9.905061
v 709.1906 390.27747 9.929835
v 709.3393 390.21918 9.866232
v 709.4385 390.1803 9.731295
v 709.58777 390.61957 9.6952305
v 709.50305 390.57858 9.524299
v 709.3591 390.58124 9.3934555
v 709.1944 390.62683 9.337761
v 709.0531 390.70312 9.372137
v 708.9731 390.78967 9.487375
v 708.9758 390.8633 9.652595
v 709.0605 390.9043 9.823527
v 709.20447 390.90164 9.95437
v 709.3692 390.85608 10.010064
v 709.51044 390.7798 9.975688
v 709.59045 390.6932 9.86045
v 709.70856 390.96246 9.337988
v 709.67883 390.8514 9.218192
v 709.5737 390.7871 9.090277
v 709.4215 390.7868 8.988517
v 709.26294 390.85056 8.940179
v 709.1405 390.9613 8.958216
v 709.087 391.0894 9.037793
v 709.11676 391.20044 9.157589
v 709.2218 391.26474 9.285504
v 709.374 391.26505 9.387263
v 709.53265 391.2013 9.435601
v 709.6551 391.09055 9.417565
v 709.8353 391.20648 9.169376
v 709.88214 391.18246 9.00539
v 709.8536 391.2056 8.837773
v 709.7573 391.26968 8.711438
v 709.6192 391.35757 8.660236
v 709.4762 391.4457 8.697887
v 709.3666 391.51047 8.814302
v 709.3198 391.53452 8.978289
v 709.3483 391.51138 9.1459055
v 709.4446 391.4473 9.272241
v 709.5827 391.35938 9.323442
v 709.72577 391.27124 9.285791
v 710.0211 391.45914 9.3280325
v 710.0941 391.51617 9.1668215
v 710.08905 391.61572 9.0207615
v 710.0073 391.7311 8.928988
v 709.87085 391.83145 8.916095
v 709.7161 391.8898 8.985534
v 709.58466 391.89056 9.1187
v 709.5117 391.83353 9.279911
v 709.5167 391.73398 9.425971
v 709.59845 391.61856 9.517743
v 709.7349 391.51825 9.530638
v 709.88965 391.4599 9.461199
v 710.23505 391.89755 9.580805
v 710.3097 391.91882 9.410042
v 710.3028 391.97458 9.241217
v 710.2162 392.04987 9.119565
v 710.0731 392.12457 9.077683
v 709.9119 392.17862 9.126794
v 709.77576 392.19754 9.253737
v 709.7012 392.1763 9.4245
v 709.70807 392.12054 9.593326
v 709.7946 392.04523 9.714977
v 709.9377 391.97055 9.756859
v 710.0989 391.91647 9.707748
v 710.37506 392.39606 9.69047
v 710.43634 392.39737 9.521535
v 710.41284 392.4249 9.350426
v 710.311 392.47122 9.222992
v 710.15796 392.52393 9.173378
v 709.99475 392.5689 9.214879
v 709.8652 392.59412 9.336374
v 709.80396 392.59277 9.505309
v 709.8274 392.56525 9.676417
v 709.9293 392.51895 9.803852
v 710.08234 392.46622 9.853465
v 710.2455 392.42123 9.811964
v 710.5711 392.84933 9.681202
v 710.58685 392.855 9.511162
v 710.5178 392.88248 9.357173
v 710.3825 392.92432 9.260498
v 710.2172 392.96933 9.24704
v 710.0661 393.00546 9.320405
v 709.9698 393.02304 9.460935
v 709.95404 393.01736 9.630976
v 710.0231 392.98993 9.784965
v 710.1583 392.9481 9.8816395
v 710.32367 392.90305 9.895098
v 710.47473 392.8669 9.8217325
v 710.6278 393.26724 9.738835
v 710.662 393.25586 9.570809
v 710.6154 393.28165 9.407416
v 710.5006 393.3377 9.292439
v 710.3484 393.40903 9.256684
v 710.1994 393.47647 9.309733
v 710.0937 393.522 9.43737
v 710.0596 393.53342 9.605397
v 710.1061 393.5076 9.768789
v 710.2209 393.45154 9.883767
v 710.37317 393.38022 9.919521
v 710.5221 393.31277 9.866473
v 710.867 393.58243 9.773861
v 710.9084 393.55072 9.610039
v 710.881 393.5753 9.442105
v 710.79205 393.6495 9.31506
v 710.66547 393.7535 9.262942
v 710.53516 393.8594 9.299719
v 710.43604 393.93887 9.415535
v 710.3946 393.97055 9.579357
v 710.42206 393.94598 9.747291
v 710.511 393.87177 9.874336
v 710.6375 393.7678 9.926453
v 710.7679 393.66187 9.889676
v 711.1935 393.9643 9.76512
v 711.2321 393.94055 9.599299
v 711.19574 393.9646 9.433018
v 711.094 394.02997 9.31083
v 710.95416 394.11914 9.265476
v 710.8138 394.20822 9.309109
v 710.7104 394.27335 9.430037
v 710.6717 394.29706 9.595857
v 710.7081 394.273 9.762138
v 710.8099 394.20764 9.884326
v 710.9497 394.1185 9.92968
v 711.0901 394.02942 9.886047
v 711.42804 394.49506 9.772504
v 711.4763 394.4872 9.607687
v 711.4369 394.49426 9.440501
v 711.3203 394.51428 9.3157425
v 711.15784 394.54193 9.266841
v 710.993 394.56982 9.306899
v 710.86993 394.59042 9.425184
v 710.82166 394.59827 9.590001
v 710.86115 394.59122 9.757187
v 710.97766 394.57117 9.881946
v 711.14014 394.54352 9.930847
v 711.305 394.51566 9.890789
v 711.3889 394.97116 9.763869
v 711.4321 394.96582 9.597564
v 711.387 394.97174 9.43177
v 711.2658 394.98737 9.310915
v 711.1008 395.0085 9.26738
v 710.93634 395.02948 9.31283
v 710.81647 395.04468 9.435088
v 710.77325 395.05005 9.601395
v 710.81836 395.0441 9.767187
v 710.9396 395.02847 9.888042
v 711.10455 395.00735 9.931578
v 711.269 394.98636 9.886127
v 711.54474 395.38297 9.766409
v 711.58844 395.37314 9.600444
v 711.5454 395.383 9.434303
v 711.42706 395.40982 9.312503
v 711.2652 395.4465 9.26768
v 711.10315 395.4832 9.311845
v 710.9844 395.51 9.433164
v 710.9406 395.51984 9.599129
v 710.9837 395.51 9.765269
v 711.102 395.48315 9.88707
v 711.26385 395.4465 9.931892
v 711.4259 395.40982 9.887728
v 711.5992 395.88724 9.756549
v 711.6382 395.88397 9.589142
v 711.5885 395.8882 9.424619
v 711.4635 395.89883 9.307065
v 711.2967 395.913 9.267978
v 711.13275 395.92688 9.317832
v 711.0156 395.9368 9.443267
v 710.9767 395.9401 9.610675
v 711.02637 395.93582 9.775197
v 711.1513 395.9252 9.892751
v 711.3181 395.91104 9.931838
v 711.48206 395.89716 9.881985
v 711.6289 396.33478 9.765386
v 711.6719 396.32788 9.5991535
v 711.6269 396.3344 9.433285
v 711.50604 396.35266 9.312223
v 711.3416 396.37775 9.268408
v 711.17773 396.4029 9.313578
v 711.0583 396.42142 9.435631
v 711.0153 396.42834 9.601862
v 711.0603 396.42178 9.767731
v 711.18115 396.40353 9.888792
v 711.3456 396.37848 9.932609
v 711.50946 396.3533 9.887438
v 711.7631 396.86874 9.945638
v 711.7705 396.75946 9.830921
v 711.6915 396.67004 9.689351
v 711.5474 396.62448 9.558862
v 711.37683 396.63498 9.474417
v 711.22534 396.69873 9.458643
v 711.13367 396.7986 9.515768
v 711.12634 396.90793 9.630484
v 711.20526 396.99734 9.772054
v 711.34937 397.04288 9.902543
v 711.52 397.03238 9.986988
v 711.67145 396.96866 10.002762
v 711.7476 396.85953 9.078971
v 711.6628 396.71292 9.018958
v 711.51465 396.6266 8.975761
v 711.34296 396.62363 8.960955
v 711.1936 396.70486 8.978506
v 711.10675 396.8485 9.023713
v 711.1055 397.01605 9.084461
v 711.19037 397.16266 9.144474
v 711.3385 397.249 9.187671
v 711.5102 397.25195 9.202477
v 711.6595 397.17075 9.184925
v 711.7464 397.0271 9.139719
v 711.71423 396.93503 8.58992
v 711.6142 396.79807 8.519833
v 711.458 396.72644 8.472126
v 711.28754 396.73935 8.459583
v 711.1485 396.8333 8.485565
v 711.0781 396.9832 8.54311
v 711.0952 397.14877 8.616798
v 711.1953 397.28574 8.686886
v 711.35144 397.35736 8.734592
v 711.5219 397.34448 8.747135
v 711.66095 397.25052 8.721153
v 711.7314 397.10065 8.663609
v 711.657 397.07965 8.330002
v 711.55786 396.94266 8.310224
v 711.40265 396.86884 8.2954855
v 711.23285 396.878 8.289736
v 711.09406 396.96768 8.294516
v 711.0233 397.11383 8.308544
v 711.0397 397.27728 8.328062
v 711.1388 397.41428 8.34784
v 711.294 397.4881 8.362578
v 711.46375 397.47894 8.368328
v 711.6026 397.38925 8.363548
v 711.67334 397.2431 8.34952
v 711.61664 397.33417 7.970485
v 711.5691 397.17404 7.9452653
v 711.4463 397.05487 7.9132915
v 711.2812 397.0086 7.8831315
v 711.118 397.0476 7.8628664
v 711.0004 397.16144 7.8579264
v 710.95996 397.3196 7.8696346
v 711.00757 397.47974 7.894855
v 711.1304 397.59888 7.9268284
v 711.2955 397.64517 7.956989
v 711.4587 397.60617 7.977254
v 711.57623 397.49234 7.982194
v 711.4956 397.61285 7.5216713
v 711.53674 397.4534 7.5134797
v 711.49023 397.29153 7.494092
v 711.36847 397.17062 7.468703
v 711.2041 397.12305 7.4441156
v 711.04114 397.1616 7.4269176
v 710.92334 397.27588 7.4217176
v 710.88214 397.43533 7.4299088
v 710.92865 397.5972 7.4492965
v 711.0504 397.71814 7.4746857
v 711.2148 397.7657 7.4992733
v 711.37775 397.72717 7.5164714
v 711.3486 397.81152 6.9547944
v 711.4411 397.6758 6.924212
v 711.45044 397.50955 6.9016066
v 711.374 397.3573 6.893035
v 711.2324 397.2599 6.900794
v 711.06354 397.24338 6.922805
v 710.9126 397.3122 6.9531693
v 710.82007 397.4479 6.9837513
v 710.8107 397.61417 7.0063567
v 710.8871 397.76642 7.0149283
v 711.02875 397.86383 7.0071692
v 711.19763 397.88034 6.985159
v 711.2044 397.95343 6.4949474
v 711.3231 397.84128 6.4322424
v 711.3668 397.6818 6.3604956
v 711.3237 397.5177 6.2989316
v 711.20544 397.39294 6.264046
v 711.04364 397.341 6.2651873
v 710.88165 397.37573 6.302048
v 710.76294 397.48788 6.3647532
v 710.71924 397.64737 6.4365
v 710.7623 397.81146 6.498064
v 710.8806 397.93622 6.5329494
v 711.0424 397.98816 6.531809
v 711.0599 398.06458 6.0549016
v 711.16284 397.98715 5.96331
v 711.20154 397.8506 5.844087
v 711.16547 397.6915 5.729178
v 711.06445 397.55246 5.6493735
v 710.9254 397.47076 5.626056
v 710.7857 397.4683 5.6654744
v 710.6827 397.54572 5.7570662
v 710.64404 397.68228 5.876289
v 710.68005 397.84137 5.991198
v 710.7811 397.9804 6.0710025
v 710.92017 398.0621 6.09432
v 710.7464 398.2462 5.8866405
v 710.8073 398.22406 5.7669973
v 710.805 398.13995 5.631576
v 710.7402 398.0164 5.516663
v 710.6302 397.8865 5.453049
v 710.50446 397.78506 5.4577794
v 710.3967 397.7393 5.529587
v 710.3358 397.7614 5.64923
v 710.33813 397.84552 5.7846513
v 710.40295 397.96906 5.899564
v 710.513 398.09897 5.9631777
v 710.6387 398.20038 5.9584475
v 710.5475 398.56915 5.743019
v 710.5506 398.53262 5.583376
v 710.48596 398.44852 5.439775
v 710.3709 398.3394 5.350694
v 710.23627 398.23447 5.3400016
v 710.1181 398.16183 5.4105635
v 710.0481 398.141 5.5434723
v 710.04504 398.17752 5.7031155
v 710.1097 398.26163 5.8467164
v 710.22473 398.37076 5.9357977
v 710.3594 398.47568 5.94649
v 710.47754 398.5483 5.875928
v 710.25055 398.906 5.69208
v 710.2458 398.8832 5.5300207
v 710.173 398.81247 5.3943024
v 710.05164 398.7128 5.3212905
v 709.9143 398.61087 5.3305483
v 709.7978 398.534 5.4195957
v 709.7333 398.50278 5.5645723
v 709.7381 398.52557 5.7266316
v 709.8109 398.5963 5.86235
v 709.93225 398.69598 5.935362
v 710.0696 398.7979 5.926104
v 710.1861 398.8748 5.8370566
v 709.9955 399.27405 5.729624
v 710.00995 399.27493 5.5570183
v 709.9515 399.22772 5.401116
v 709.83563 399.14508 5.303691
v 709.6935 399.0492 5.2908483
v 709.5632 398.9657 5.3660293
v 709.47955 398.917 5.5090885
v 709.4651 398.91614 5.6816945
v 709.5236 398.96335 5.8375964
v 709.63947 399.04596 5.9350214
v 709.7816 399.14188 5.947864
v 709.9119 399.22534 5.872683
v 709.6915 399.67496 5.7661877
v 709.72253 399.6978 5.598576
v 709.6864 399.66232 5.434227
v 709.5928 399.57803 5.317178
v 709.46686 399.4675 5.278791
v 709.3423 399.36035 5.3293533
v 709.25244 399.28528 5.455316
v 709.2215 399.26245 5.6229277
v 709.2576 399.2979 5.7872767
v 709.3512 399.38223 5.904326
v 709.4772 399.49277 5.9427123
v 709.60175 399.5999 5.8921504
v 709.26135 399.9883 5.845035
v 709.3126 400.05807 5.696833
v 709.31433 400.0577 5.5246067
v 709.26605 399.9873 5.374504
v 709.1807 399.86572 5.2867455
v 709.0812 399.72556 5.2848454
v 708.99414 399.60437 5.369313
v 708.9429 399.5346 5.5175147
v 708.94116 399.53497 5.6897407
v 708.98944 399.60538 5.8398433
v 709.07477 399.72696 5.9276023
v 709.1743 399.86713 5.9295025
v 708.8286 400.26776 5.909652
v 708.923 400.27316 5.7579145
v 708.96173 400.21002 5.580658
v 708.9346 400.09518 5.4253783
v 708.8488 399.95947 5.333683
v 708.72736 399.83923 5.3301415
v 708.6028 399.76666 5.415703
v 708.5085 399.76123 5.567441
v 708.4697 399.8244 5.7446976
v 708.4968 399.93924 5.899977
v 708.58264 400.07495 5.9916725
v 708.7041 400.1952 5.9952135
v 708.61615 400.54587 5.465089
v 708.7618 400.54306 5.3908076
v 708.85706 400.4758 5.247465
v 708.8764 400.36212 5.0734696
v 708.81464 400.23245 4.9154434
v 708.68835 400.12155 4.8157287
v 708.5314 400.05914 4.801045
v 708.38574 400.06195 4.8753257
v 708.29047 400.1292 5.018668
v 708.2711 400.2429 5.1926637
v 708.3329 400.37256 5.3506904
v 708.45917 400.48346 5.4504046
v 708.40027 400.81992 5.2057176
v 708.5238 400.8648 5.141718
v 708.6015 400.8456 5.006709
v 708.61255 400.76743 4.836867
v 708.554 400.65128 4.6777
v 708.4415 400.52823 4.571857
v 708.30524 400.43124 4.547699
v 708.1817 400.38635 4.6116986
v 708.104 400.40558 4.7467074
v 708.0929 400.48373 4.91655
v 708.1515 400.5999 5.075717
v 708.264 400.72296 5.1815596
v 708.16187 401.11728 5.093969
v 708.2463 401.1572 4.962812
v 708.2696 401.1373 4.8068643
v 708.2256 401.06296 4.6679115
v 708.1261 400.95404 4.5831866
v 707.99774 400.83975 4.575391
v 707.8749 400.75073 4.6466136
v 707.7905 400.71082 4.7777705
v 707.7672 400.7307 4.933718
v 707.8112 400.80508 5.072671
v 707.9107 400.914 5.157396
v 708.03906 401.02826 5.1651917
v 707.9009 401.41006 5.1751738
v 708.0099 401.44888 5.0521345
v 708.0487 401.4508 4.8805823
v 708.0069 401.41528 4.7064843
v 707.8957 401.35184 4.5764894
v 707.7449 401.2775 4.5254307
v 707.59485 401.21216 4.5669885
v 707.48584 401.17334 4.690027
v 707.447 401.17145 4.8615794
v 707.48883 401.20697 5.035678
v 707.60004 401.27042 5.1656723
v 707.75085 401.34476 5.2167315
v 707.74426 401.93155 5.311255
v 707.8817 401.90482 5.228362
v 707.95154 401.84 5.0684967
v 707.935 401.75443 4.8744946
v 707.8365 401.67105 4.698338
v 707.6824 401.6122 4.5872283
v 707.51404 401.59366 4.570937
v 707.3766 401.6204 4.65383
v 707.30676 401.68524 4.8136954
v 707.3233 401.77078 5.007698
v 707.4218 401.85416 5.1838546
v 707.57587 401.913 5.2949643
v 707.63635 402.26538 4.849408
v 707.7959 402.21597 4.821125
v 707.9022 402.11847 4.7152033
v 707.92694 401.99905 4.5600247
v 707.86334 401.88968 4.397169
v 707.72845 401.81967 4.2702737
v 707.55853 401.8078 4.21334
v 707.399 401.85724 4.2416224
v 707.2926 401.95474 4.347544
v 707.26794 402.07416 4.5027227
v 707.33154 402.18353 4.6655784
v 707.4664 402.2535 4.792474
v 707.69385 402.67 4.5416703
v 707.85333 402.6074 4.5644755
v 707.96356 402.49402 4.510281
v 707.995 402.36032 4.3936086
v 707.93915 402.2421 4.2457204
v 707.81104 402.17105 4.1062427
v 707.64496 402.1662 4.0125484
v 707.4854 402.22882 3.989743
v 707.3752 402.3422 4.043937
v 707.3438 402.4759 4.1606097
v 707.3996 402.59412 4.3084984
v 707.5278 402.66516 4.447976
v 707.7554 402.8798 3.9052012
v 707.9177 402.82404 3.939833
v 708.03827 402.70865 3.9076123
v 708.0847 402.5645 3.8171725
v 708.0447 402.43027 3.692747
v 707.92883 402.3419 3.5676756
v 707.76825 402.32306 3.475471
v 707.6059 402.37878 3.440839
v 707.48535 402.4942 3.47306
v 707.4389 402.6383 3.5634995
v 707.47894 402.77255 3.6879249
v 707.5948 402.86093 3.8129964
v 707.85767 403.08307 3.647038
v 708.02655 403.07324 3.6634085
v 708.15717 403.01974 3.5825248
v 708.21454 402.93686 3.426059
v 708.18335 402.84686 3.2359366
v 708.0719 402.7738 3.0631003
v 707.91003 402.7373 2.953862
v 707.74115 402.74713 2.9374914
v 707.61053 402.80066 3.0183752
v 707.5531 402.8835 3.1748407
v 707.58435 402.97354 3.3649633
v 707.6958 403.04657 3.5377994
v 707.7504 403.40536 3.5711348
v 707.90594 403.4364 3.5163047
v 708.01227 403.43942 3.397018
v 708.041 403.41357 3.245237
v 707.9844 403.36578 3.1016319
v 707.85754 403.3089 3.0046809
v 707.6946 403.25812 2.9803624
v 707.539 403.22705 3.0351923
v 707.4327 403.22406 3.154479
v 707.40393 403.2499 3.3062599
v 707.4606 403.29767 3.4498653
v 707.5874 403.35458 3.546816
v 707.73315 403.82092 3.5523827
v 707.8778 403.81827 3.462074
v 707.9568 403.80725 3.3132389
v 707.9489 403.79077 3.1457577
v 707.8563 403.77332 3.0045066
v 707.7038 403.75952 2.927334
v 707.5322 403.75308 2.9349184
v 707.3876 403.75574 3.025227
v 707.3086 403.76678 3.1740623
v 707.31647 403.78323 3.3415434
v 707.40906 403.80072 3.4827943
v 707.5616 403.8145 3.559967
v 707.8273 404.2385 3.509158
v 707.9549 404.21045 3.4027095
v 708.0098 404.1932 3.2446053
v 707.9774 404.19138 3.0772097
v 707.8663 404.20544 2.9453757
v 707.70624 404.23163 2.8844285
v 707.54016 404.26297 2.9106984
v 707.4126 404.29102 3.0171468
v 707.35767 404.30826 3.175251
v 707.3901 404.3101 3.3426466
v 707.5012 404.29602 3.4744806
v 707.6612 404.2698 3.5354278
v 707.9241 404.6851 3.5143409
v 708.05743 404.6574 3.4096618
v 708.1212 404.6422 3.2510276
v 708.09827 404.64355 3.0809445
v 707.9948 404.66107 2.944986
v 707.83856 404.6901 2.8795822
v 707.6713 404.72284 2.9022577
v 707.53796 404.75052 3.0069368
v 707.4742 404.76572 3.165571
v 707.49713 404.76437 3.335654
v 707.6006 404.74686 3.4716125
v 707.75684 404.71783 3.5370164
v 707.97705 405.13745 3.512015
v 708.11066 405.09973 3.4113548
v 708.1773 405.08008 3.254684
v 708.1591 405.08374 3.0839827
v 708.0611 405.10977 2.9449902
v 707.90936 405.15115 2.874949
v 707.7447 405.19684 2.892627
v 707.6111 405.23456 2.9932873
v 707.5445 405.25418 3.149958
v 707.5626 405.25052 3.3206594
v 707.66064 405.2245 3.459652
v 707.8124 405.1831 3.5296931
v 708.14496 405.41397 3.4865203
v 708.2754 405.4084 3.3553293
v 708.34393 405.45334 3.1971545
v 708.3323 405.53677 3.0543785
v 708.2435 405.63638 2.9652584
v 708.10144 405.72543 2.9536734
v 707.94415 405.78006 3.022728
v 707.8137 405.78568 3.1539187
v 707.7452 405.74072 3.3120935
v 707.75684 405.65726 3.4548695
v 707.84564 405.55768 3.54399
v 707.9877 405.46863 3.555575
v 708.2267 405.62042 3.7656364
v 708.3782 405.62204 3.6559944
v 708.481 405.68607 3.5056486
v 708.5077 405.79535 3.354884
v 708.451 405.92062 3.2440975
v 708.3262 406.02832 3.2029748
v 708.1666 406.08957 3.2425344
v 708.0152 406.08795 3.3521764
v 707.9123 406.02393 3.5025222
v 707.8857 405.91464 3.6532872
v 707.9423 405.78937 3.7640734
v 708.0672 405.68167 3.8051963
v 708.3884 406.0944 4.0920863
v 708.5489 406.1068 4.0151443
v 708.6577 406.15134 3.8671966
v 708.6857 406.21606 3.687886
v 708.6254 406.28366 3.5252585
v 708.49304 406.336 3.4228902
v 708.3239 406.35904 3.4082103
v 708.16345 406.34662 3.4851522
v 708.0546 406.3021 3.6330998
v 708.0266 406.23737 3.8124104
v 708.0869 406.16977 3.9750378
v 708.2193 406.11743 4.0774064
v 708.3117 406.62424 4.2319126
v 708.45886 406.69275 4.165644
v 708.554 406.75534 4.0238404
v 708.57184 406.79526 3.8444972
v 708.5074 406.8018 3.6756694
v 708.37805 406.7732 3.5625947
v 708.21844 406.71713 3.535571
v 708.07135 406.64862 3.6018395
v 707.97614 406.586 3.7436433
v 707.9584 406.54608 3.9229867
v 708.02277 406.53955 4.0918145
v 708.1521 406.56815 4.2048893
v 707.98914 407.0135 4.2662396
v 708.13184 407.10855 4.252816
v 708.24677 407.1933 4.1585703
v 708.303 407.24503 4.008755
v 708.2855 407.24985 3.843514
v 708.19904 407.2065 3.7071226
v 708.06665 407.12662 3.636127
v 707.92395 407.03156 3.6495504
v 707.809 406.94684 3.7437963
v 707.7528 406.8951 3.8936112
v 707.77026 406.89026 4.0588527
v 707.85675 406.9336 4.195244
v 707.6644 407.39273 4.286207
v 707.81903 407.46735 4.2896075
v 707.95605 407.53677 4.2076674
v 708.0389 407.58243 4.062341
v 708.0452 407.59204 3.8925703
v 707.97345 407.5631 3.743844
v 707.8428 407.5033 3.6560135
v 707.68823 407.4287 3.652613
v 707.5512 407.35928 3.7345533
v 707.4684 407.31363 3.8798792
v 707.46204 407.304 4.04965
v 707.5338 407.33295 4.1983767
v 707.5439 408.04178 4.3628807
v 707.71155 408.07425 4.4243593
v 707.8564 408.05942 4.413997
v 707.93964 408.00128 4.3345714
v 707.9389 407.9154 4.207364
v 707.85443 407.8248 4.06646
v 707.70886 407.75372 3.9496143
v 707.54114 407.72125 3.8881361
v 707.3963 407.73605 3.898498
v 707.3131 407.79422 3.9779239
v 707.31384 407.8801 4.105131
v 707.3983 407.9707 4.246035
v 707.5336 408.35468 3.626907
v 707.6973 408.37262 3.6803749
v 707.8284 408.32556 3.6549375
v 707.89185 408.22617 3.5574107
v 707.87054 408.101 3.4139268
v 707.77026 407.98364 3.2629323
v 707.6179 407.90552 3.144886
v 707.4542 407.88757 3.091418
v 707.3231 407.9346 3.1168554
v 707.2597 408.03403 3.2143822
v 707.281 408.15918 3.357866
v 707.3813 408.27655 3.5088606
v 707.4496 408.63544 3.561322
v 707.5937 408.65082 3.5299106
v 707.6798 408.6261 3.427862
v 707.6849 408.56793 3.2825198
v 707.6075 408.49188 3.1328287
v 707.4684 408.41833 3.018898
v 707.3049 408.367 2.9712555
v 707.1607 408.35165 3.0026667
v 707.0746 408.37637 3.1047153
v 707.0695 408.43454 3.2500575
v 707.1469 408.5106 3.3997486
v 707.286 408.58414 3.5136793
v 707.3948 409.03052 3.5874188
v 707.53326 409.0516 3.4941218
v 707.60754 409.04547 3.3328338
v 707.59766 409.0138 3.1467714
v 707.5063 408.96503 2.9857905
v 707.358 408.91226 2.8930252
v 707.1924 408.86963 2.893332
v 707.0539 408.84857 2.986629
v 706.9796 408.85468 3.147917
v 706.9895 408.88638 3.3339794
v 707.0808 408.93512 3.4949605
v 707.2292 408.98788 3.5877259
v 707.2377 409.44836 3.54538
v 707.37134 409.4873 3.4431398
v 707.44116 409.4991 3.282748
v 707.42847 409.48068 3.1071815
v 707.3366 409.4369 2.9634833
v 707.19025 409.37952 2.8901572
v 707.0286 409.3239 2.9068508
v 706.89496 409.285 3.0090911
v 706.82513 409.27316 3.1694827
v 706.8378 409.29163 3.3450491
v 706.9296 409.3354 3.4887474
v 707.076 409.39276 3.5620737
v 707.0228 409.85953 3.544209
v 707.16534 409.92697 3.4755025
v 707.25916 409.96802 3.3367877
v 707.27905 409.97174 3.1652327
v 707.2197 409.93704 3.006806
v 707.0971 409.8733 2.9039574
v 706.94403 409.79758 2.8842454
v 706.8015 409.73013 2.9529517
v 706.7077 409.68906 3.0916665
v 706.6878 409.68536 3.2632215
v 706.74713 409.72003 3.4216483
v 706.86975 409.78378 3.524497
v 706.704 410.2096 3.5373292
v 706.84546 410.30142 3.504243
v 706.9548 410.37094 3.3913527
v 707.00256 410.39954 3.228907
v 706.976 410.37952 3.0604336
v 706.8823 410.31628 2.9310744
v 706.7465 410.22675 2.8754914
v 706.60504 410.13492 2.9085777
v 706.4957 410.0654 3.021468
v 706.44794 410.0368 3.1839135
v 706.4745 410.05682 3.352387
v 706.5682 410.12006 3.4817462
v 706.45154 410.603 3.5343878
v 706.6022 410.67886 3.501231
v 706.7181 410.73663 3.388219
v 706.7681 410.76083 3.2256339
v 706.73895 410.74503 3.0570397
v 706.63837 410.6934 2.9276114
v 706.4933 410.61978 2.8720293
v 706.34265 410.5439 2.9051862
v 706.22675 410.48615 3.018198
v 706.1767 410.4619 3.1807833
v 706.2059 410.47775 3.3493774
v 706.30646 410.5294 3.4788055
v 706.29047 411.04227 3.5329509
v 706.44366 411.1114 3.4969056
v 706.56 411.16364 3.3816607
v 706.60834 411.18497 3.2180965
v 706.5757 411.16968 3.0500395
v 706.4708 411.12186 2.9225209
v 706.3218 411.05432 2.8697085
v 706.1686 410.98517 2.905754
v 706.05225 410.93292 3.0209987
v 706.0039 410.9116 3.1845632
v 706.03656 410.9269 3.35262
v 706.1414 410.97473 3.4801388
v 706.0868 411.4617 3.5327585
v 706.2405 411.525 3.488826
v 706.3533 411.57135 3.3676789
v 706.395 411.58835 3.201778
v 706.3545 411.5714 3.0355766
v 706.24255 411.52512 2.913608
v 706.0892 411.46182 2.8685536
v 705.9355 411.39853 2.912486
v 705.8227 411.35217 3.0336332
v 705.78094 411.33517 3.1995342
v 705.8215 411.3521 3.3657355
v 705.9334 411.39844 3.487704
v 705.95325 411.90945 3.5323637
v 706.1153 411.94446 3.4868782
v 706.2334 411.9699 3.364594
v 706.27594 411.979 3.1982772
v 706.2315 411.9693 3.0324924
v 706.112 411.9434 2.9116611
v 705.94946 411.90823 2.8681602
v 705.7874 411.87323 2.9136455
v 705.66925 411.84778 3.0359297
v 705.6268 411.83868 3.2022464
v 705.6712 411.8484 3.3680315
v 705.7907 411.8743 3.4888628
v 705.8913 412.37256 3.532212
v 706.0512 412.41733 3.4876232
v 706.1682 412.45004 3.3659942
v 706.211 412.46198 3.1999156
v 706.168 412.44992 3.0338879
v 706.0509 412.41708 2.912398
v 705.891 412.3723 2.8679993
v 705.73114 412.32755 2.9125881
v 705.61414 412.29483 3.0342171
v 705.57135 412.2829 3.2002957
v 705.61426 412.29495 3.3663235
v 705.7314 412.32776 3.4878132
v 705.70526 412.80182 3.5321314
v 705.8495 412.883 3.4856896
v 705.95416 412.94193 3.3627102
v 705.9913 412.96277 3.1961455
v 705.9508 412.93997 3.0306263
v 705.8436 412.87964 2.9105034
v 705.6985 412.79794 2.8679638
v 705.55426 412.71677 2.9144056
v 705.4495 412.65787 3.0373852
v 705.4125 412.637 3.20395
v 705.45294 412.6598 3.369469
v 705.5601 412.72012 3.4895918
v 705.43463 413.1835 3.532128
v 705.57904 413.26556 3.487647
v 705.6847 413.32562 3.3660967
v 705.7234 413.3476 3.200047
v 705.68475 413.32562 3.0339904
v 705.57904 413.26556 2.912422
v 705.4347 413.1835 2.8679154
v 705.29034 413.10144 2.9123967
v 705.18463 413.04138 3.033947
v 705.14594 413.01938 3.1999967
v 705.18463 413.04138 3.3660533
v 705.2903 413.10144 3.4876218
v 705.2418 413.60934 3.532117
v 705.403 413.64923 3.4876044
v 705.521 413.6784 3.3660314
v 705.56415 413.6891 3.1999733
v 705.52094 413.67838 3.033925
v 705.40295 413.6492 2.9123793
v 705.24176 413.6093 2.8679042
v 705.08057 413.56943 2.9124165
v 704.9626 413.54025 3.0339894
v 704.9194 413.52957 3.2000477
v 704.9626 413.54028 3.3660958
v 705.0806 413.56946 3.4876416
v 705.2139 414.076 3.5321114
v 705.3712 414.12915 3.487615
v 705.4864 414.16803 3.366054
v 705.52856 414.18228 3.2000003
v 705.4864 414.16803 3.0339477
v 705.3712 414.12912 2.91239
v 705.2139 414.076 2.8678987
v 705.0566 414.02283 2.9123948
v 704.9414 413.98392 3.0339558
v 704.8993 413.9697 3.2000096
v 704.9414 413.98395 3.3660622
v 705.0566 414.02283 3.4876199
v 704.9532 414.46402 3.5321088
v 705.08606 414.5636 3.4875352
v 705.1833 414.63647 3.3659174
v 705.2188 414.66312 3.199843
v 705.18317 414.63638 3.033811
v 705.0858 414.56345 2.9123101
v 704.95294 414.46384 2.867896
v 704.82007 414.36426 2.9124696
v 704.72284 414.29138 3.0340874
v 704.6873 414.26477 3.200162
v 704.72296 414.2915 3.3661935
v 704.8203 414.36444 3.4876947
v 704.6487 414.81924 3.5320442
v 704.7818 414.91992 3.4908206
v 704.8806 414.9947 3.3716724
v 704.9187 415.02347 3.2065253
v 704.88586 414.9986 3.0396302
v 704.79083 414.92673 2.9157066
v 704.6591 414.82712 2.8679595
v 704.526 414.7264 2.909183
v 704.4272 414.65167 3.0283313
v 704.3891 414.62286 3.1934786
v 704.42194 414.64774 3.3603735
v 704.51697 414.7196 3.4842973
v 704.34424 415.33658 3.6417124
v 704.4873 415.41153 3.6520622
v 704.6042 415.43216 3.578405
v 704.6636 415.3929 3.4404771
v 704.64954 415.30438 3.2752366
v 704.5659 415.19022 3.1269588
v 704.435 415.08102 3.0353754
v 704.29193 415.00607 3.0250256
v 704.17505 414.98544 3.0986826
v 704.11566 415.02466 3.2366104
v 704.1297 415.11322 3.4018512
v 704.2134 415.2274 3.5501287
v 704.14246 415.68118 2.9058483
v 704.29144 415.72287 2.9300432
v 704.41125 415.69336 2.882959
v 704.46985 415.60056 2.777212
v 704.45154 415.46933 2.6411366
v 704.36115 415.3348 2.5111947
v 704.2229 415.2331 2.4222038
v 704.0739 415.1914 2.3980088
v 703.95404 415.22092 2.445093
v 703.89545 415.31372 2.5508401
v 703.9138 415.44495 2.6869152
v 704.0042 415.57947 2.816857
v 703.95013 415.9251 2.7542193
v 704.0919 415.97385 2.7431
v 704.19226 415.96652 2.6571326
v 704.22424 415.9051 2.5193517
v 704.1793 415.80603 2.3666759
v 704.0695 415.69583 2.2400143
v 703.92426 415.6041 2.173306
v 703.78253 415.55533 2.1844254
v 703.6822 415.56265 2.270393
v 703.6502 415.62408 2.4081736
v 703.6951 415.72314 2.5608494
v 703.80493 415.83334 2.687511
v 703.9163 416.31818 2.7100203
v 703.9985 416.33167 2.5541441
v 704.00635 416.2998 2.377909
v 703.93774 416.2311 2.2285364
v 703.8111 416.144 2.1460512
v 703.66034 416.06183 2.152555
v 703.5259 416.0066 2.2463052
v 703.4437 415.9931 2.4021814
v 703.43585 416.02496 2.5784168
v 703.50446 416.09366 2.7277892
v 703.6311 416.18076 2.8102744
v 703.78186 416.26294 2.8037705
v 703.6233 416.73322 2.6916962
v 703.70074 416.7962 2.5508683
v 703.7219 416.79733 2.379116
v 703.6812 416.73636 2.2224603
v 703.58954 416.6296 2.1228764
v 703.47144 416.50568 2.1070485
v 703.3585 416.39777 2.179217
v 703.2811 416.3348 2.320045
v 703.2599 416.33365 2.4917972
v 703.3006 416.39462 2.6484532
v 703.3923 416.50137 2.7480369
v 703.51044 416.6253 2.763865
v 703.1828 416.99844 2.6457736
v 703.2263 417.07034 2.4968593
v 703.23016 417.06564 2.3261056
v 703.19336 416.98557 2.179266
v 703.1258 416.8516 2.095686
v 703.0455 416.69962 2.097761
v 702.97394 416.57037 2.1849346
v 702.9304 416.49847 2.333849
v 702.9265 416.50317 2.5046027
v 702.9633 416.58325 2.6514423
v 703.03094 416.71722 2.7350223
v 703.11127 416.8692 2.7329473
v 702.8007 417.22806 2.6076903
v 702.83716 417.28232 2.4489865
v 702.8274 417.26144 2.2789164
v 702.774 417.17096 2.1430502
v 702.6913 417.03516 2.0777931
v 702.60144 416.8904 2.1006308
v 702.5285 416.77548 2.2054436
v 702.49207 416.7212 2.3641474
v 702.50183 416.7421 2.5342176
v 702.55524 416.83255 2.6700838
v 702.63794 416.96835 2.7353408
v 702.7278 417.11313 2.7125034
v 702.4439 417.4962 2.5922532
v 702.4788 417.5428 2.4305918
v 702.46185 417.51752 2.261475
v 702.39746 417.42715 2.1302176
v 702.3029 417.2959 2.0719898
v 702.2036 417.15894 2.1023936
v 702.1261 417.05295 2.2132826
v 702.0911 417.00635 2.374944
v 702.10815 417.0316 2.5440607
v 702.1725 417.12195 2.6753182
v 702.267 417.2532 2.733546
v 702.36633 417.39017 2.7031422
v 702.0847 417.77438 2.5696185
v 702.1135 417.81 2.403914
v 702.087 417.77588 2.2375302
v 702.0122 417.68118 2.1150494
v 701.9093 417.5513 2.0692902
v 701.80585 417.421 2.1125138
v 701.7295 417.32523 2.2331383
v 701.70074 417.2896 2.3988426
v 701.7273 417.32373 2.5652266
v 701.802 417.41843 2.6877074
v 701.9049 417.5483 2.7334666
v 702.0084 417.67862 2.690243
v 701.7648 418.04938 2.5672405
v 701.7979 418.0795 2.4012706
v 701.7655 418.0495 2.235136
v 701.67615 417.9674 2.1133523
v 701.55383 417.85526 2.068551
v 701.4313 417.74304 2.112737
v 701.34143 417.66086 2.2340703
v 701.3083 417.63074 2.4000401
v 701.3407 417.66074 2.5661747
v 701.43005 417.74283 2.6879585
v 701.55237 417.85498 2.7327597
v 701.67487 417.9672 2.6885738
v 701.5396 418.357 2.5667212
v 701.58014 418.37598 2.4007285
v 701.54016 418.35703 2.2346156
v 701.43036 418.30518 2.1128922
v 701.2802 418.23438 2.0681741
v 701.12994 418.16354 2.1124434
v 701.01984 418.1117 2.233838
v 700.9794 418.0927 2.3998308
v 701.01935 418.1117 2.5659437
v 701.1291 418.1635 2.6876671
v 701.27924 418.23434 2.7323854
v 701.4295 418.30515 2.688116
v 701.4432 418.74365 2.5658054
v 701.48663 418.75238 2.3996959
v 701.4428 418.7435 2.2336993
v 701.3235 418.71933 2.112294
v 701.1607 418.68637 2.0680103
v 700.998 418.65347 2.1127143
v 700.87897 418.62943 2.2344277
v 700.8356 418.6207 2.400537
v 700.8794 418.62958 2.5665338
v 700.99866 418.65375 2.6879392
v 701.1615 418.6867 2.7322228
v 701.3242 418.7196 2.6875186
v 701.3921 419.24478 2.5126786
v 701.4059 419.24918 2.3413715
v 701.33624 419.2268 2.1857762
v 701.2019 419.1837 2.0875843
v 701.03876 419.13132 2.0731063
v 700.8906 419.08377 2.1462216
v 700.7972 419.05377 2.2873392
v 700.7834 419.04938 2.4586463
v 700.853 419.07175 2.6142416
v 700.98737 419.1149 2.7124333
v 701.1505 419.16724 2.7269113
v 701.29865 419.21478 2.653796
v 701.1792 419.7016 2.438956
v 701.12445 419.757 2.30707
v 701.004 419.76074 2.242823
v 700.85016 419.71185 2.2634294
v 700.70416 419.62338 2.3633683
v 700.6051 419.5191 2.5158608
v 700.57947 419.4269 2.6800468
v 700.6342 419.3715 2.8119328
v 700.7547 419.36774 2.87618
v 700.9085 419.41666 2.8555734
v 701.0545 419.5051 2.7556348
v 701.1536 419.6094 2.6031423
v 701.0486 419.907 2.5188913
v 701.004 420.01636 2.3698514
v 700.8889 420.0724 2.2792242
v 700.73413 420.06006 2.2712932
v 700.5812 419.98267 2.3481836
v 700.47107 419.861 2.4892926
v 700.43317 419.72757 2.65681
v 700.4778 419.61823 2.80585
v 700.5929 419.5622 2.8964772
v 700.7476 419.57452 2.9044082
v 700.9006 419.65192 2.827518
v 701.01074 419.7736 2.686409
v 700.70325 420.35648 2.6308074
v 700.567 420.31238 2.6061478
v 700.42145 420.22287 2.6574688
v 700.30566 420.11197 2.771019
v 700.2506 420.00937 2.9163723
v 700.27106 419.9426 3.0545819
v 700.3615 419.9295 3.1486142
v 700.4978 419.9736 3.1732738
v 700.6433 420.0631 3.1219528
v 700.7591 420.174 3.0084026
v 700.81415 420.2766 2.8630493
v 700.7937 420.34338 2.7248397
v 700.34753 420.61072 2.8248556
v 700.196 420.53146 2.8226378
v 700.063 420.44763 2.9129057
v 699.9841 420.3817 3.0714724
v 699.9805 420.35132 3.25585
v 700.0532 420.36465 3.4166346
v 700.1827 420.4181 3.510744
v 700.3342 420.49734 3.5129619
v 700.4673 420.58118 3.4226937
v 700.54614 420.64713 3.264127
v 700.5497 420.6775 3.0797496
v 700.477 420.66418 2.918965
v 700.1501 421.10184 2.6641388
v 699.9825 421.0636 2.7342043
v 699.8452 420.99448 2.8820167
v 699.775 420.913 3.0679698
v 699.7908 420.84094 3.2422376
v 699.8882 420.79767 3.3581252
v 700.0412 420.79477 3.3845806
v 700.2088 420.83298 3.314515
v 700.3461 420.9021 3.1667027
v 700.41626 420.9836 2.9807496
v 700.4005 421.05563 2.8064818
v 700.3031 421.0989 2.6905942
v 700.09375 421.35318 3.0652206
v 699.9336 421.29892 3.1325607
v 699.8152 421.23886 3.2782614
v 699.77026 421.18915 3.4632819
v 699.8109 421.16306 3.6380463
v 699.92615 421.1676 3.7557266
v 700.0852 421.20157 3.7847905
v 700.24536 421.25583 3.7174501
v 700.3638 421.31586 3.5717497
v 700.4087 421.3656 3.386729
v 700.36804 421.3917 3.2119646
v 700.25275 421.38715 3.0942843
v 699.8885 421.57047 2.9698656
v 699.7417 421.5071 2.9910061
v 699.63336 421.4856 3.0806391
v 699.5925 421.51166 3.214747
v 699.6301 421.57837 3.3573961
v 699.736 421.6678 3.4703636
v 699.8819 421.75598 3.5233798
v 700.0286 421.81934 3.5022392
v 700.13696 421.84088 3.4126065
v 700.1778 421.8148 3.2784984
v 700.14026 421.7481 3.1358492
v 700.03436 421.6587 3.0228817
v 699.5771 421.9943 2.88704
v 699.43823 421.94608 2.9611673
v 699.3562 421.92896 3.105785
v 699.35297 421.9475 3.2821424
v 699.42944 421.9968 3.4429848
v 699.5651 422.06354 3.545215
v 699.72363 422.1299 3.5614398
v 699.86255 422.17813 3.4873123
v 699.9446 422.19525 3.3426948
v 699.9478 422.1767 3.1663375
v 699.87134 422.1274 3.0054948
v 699.73566 422.06067 2.903265
v 699.508 422.48395 2.8988497
v 699.35864 422.42215 2.9576623
v 699.2545 422.3844 3.0896056
v 699.2234 422.38077 3.2593248
v 699.27374 422.4123 3.4213443
v 699.39197 422.47046 3.532251
v 699.5464 422.53973 3.5623271
v 699.69574 422.60153 3.5035145
v 699.7999 422.6393 3.3715713
v 699.831 422.6429 3.201852
v 699.7807 422.61142 3.0398326
v 699.6625 422.55322 2.928926
v 699.26337 422.88245 2.8832488
v 699.1382 422.78064 2.9425373
v 699.0511 422.7131 3.0747123
v 699.02545 422.69794 3.2443578
v 699.0681 422.73923 3.4060175
v 699.1677 422.82587 3.5163746
v 699.29755 422.9347 3.5458593
v 699.4228 423.0365 3.486571
v 699.5099 423.10403 3.3543959
v 699.53546 423.1192 3.1847503
v 699.4928 423.0779 3.0230908
v 699.3932 422.99127 2.9127336
v 698.9601 423.24548 2.8756843
v 698.8482 423.11807 2.9039228
v 698.75977 423.01913 3.0130405
v 698.7185 422.97516 3.1738
v 698.7354 422.99792 3.3431256
v 698.8061 423.08136 3.4756465
v 698.9115 423.20306 3.5358539
v 699.0234 423.33044 3.5076156
v 699.1118 423.42938 3.3984976
v 699.1531 423.47336 3.2377381
v 699.13617 423.4506 3.0684125
v 699.0655 423.3672 2.9358916
v 698.5815 423.52582 2.8708787
v 698.462 423.40967 2.913056
v 698.3732 423.32413 3.0329
v 698.3391 423.2921 3.1982994
v 698.3687 423.3222 3.364935
v 698.4541 423.4063 3.488157
v 698.5724 423.52194 3.5349486
v 698.6919 423.63806 3.4927714
v 698.78064 423.7236 3.3729272
v 698.81476 423.7556 3.2075279
v 698.78516 423.72556 3.0408921
v 698.69977 423.64142 2.91767
v 698.33984 423.92404 2.8746314
v 698.1962 423.83032 2.8864536
v 698.0769 423.7527 2.9823637
v 698.01385 423.71194 3.1366627
v 698.02386 423.71906 3.308006
v 698.1044 423.77206 3.4504826
v 698.23376 423.85678 3.5259159
v 698.3773 423.95053 3.5140934
v 698.49664 424.02814 3.4181833
v 698.55975 424.06888 3.2638843
v 698.5497 424.06177 3.092541
v 698.4692 424.00876 2.9500644
v 698.0835 424.4425 2.9611435
v 697.92914 424.3671 3.029127
v 697.81195 424.27463 3.1761537
v 697.7633 424.18988 3.362828
v 697.79626 424.13556 3.539131
v 697.902 424.12622 3.657822
v 698.0521 424.1644 3.687098
v 698.2065 424.2398 3.6191146
v 698.32367 424.33228 3.4720879
v 698.3723 424.41702 3.2854133
v 698.33936 424.47134 3.1091106
v 698.2337 424.48068 2.9904196
v 697.8992 424.8247 3.0651753
v 697.7456 424.75186 3.189217
v 697.64484 424.64383 3.34924
v 697.6239 424.5296 3.5023658
v 697.6885 424.43973 3.6075644
v 697.82117 424.39835 3.6366482
v 697.98645 424.4165 3.581824
v 698.14 424.48935 3.457782
v 698.2408 424.59738 3.2977593
v 698.26166 424.7116 3.1446335
v 698.19714 424.80148 3.039435
v 698.06445 424.84286 3.0103512
v 697.7808 425.11838 3.3092914
v 697.6312 425.04865 3.4150772
v 697.5372 424.9639 3.5888221
v 697.5237 424.88678 3.7839713
v 697.59454 424.83795 3.9482346
v 697.7306 424.83057 4.0375977
v 697.8955 424.86655 4.028116
v 698.04504 424.93625 3.9223304
v 698.13916 425.02103 3.7485855
v 698.1526 425.09814 3.5534363
v 698.0818 425.14694 3.389173
v 697.9457 425.15436 3.2998097
v 697.59314 425.43903 3.513579
v 697.46533 425.35883 3.619914
v 697.3985 425.29523 3.7889152
v 697.4105 425.2653 3.975299
v 697.49817 425.27704 4.1291237
v 697.638 425.32733 4.2091727
v 697.79254 425.40265 4.193996
v 697.92035 425.48285 4.0876613
v 697.9872 425.54645 3.91866
v 697.97516 425.5764 3.7322762
v 697.88745 425.56464 3.5784512
v 697.7476 425.51434 3.4984026
v 697.39355 425.81516 3.6120355
v 697.25977 425.7261 3.6845853
v 697.17365 425.65915 3.8216608
v 697.1582 425.63226 3.9865322
v 697.21765 425.6526 4.1350226
v 697.33606 425.71475 4.2273445
v 697.4816 425.80203 4.23876
v 697.6154 425.89108 4.1662097
v 697.70154 425.95804 4.0291348
v 697.717 425.98492 3.864263
v 697.65753 425.9646 3.7157724
v 697.5392 425.90244 3.6234508
v 697.1507 426.19568 3.6554291
v 697.017 426.1139 3.7257273
v 696.9332 426.05847 3.8642225
v 696.92175 426.04422 4.0338054
v 696.98566 426.075 4.1890354
v 697.1079 426.14255 4.28832
v 697.2556 426.22876 4.305055
v 697.38934 426.31052 4.234757
v 697.47314 426.36597 4.0962615
v 697.4846 426.3802 3.9266791
v 697.42065 426.34943 3.7714486
v 697.29846 426.2819 3.6721642
v 696.86554 426.57794 3.682504
v 696.73334 426.52164 3.779746
v 696.66296 426.49 3.9353952
v 696.67316 426.4915 4.107745
v 696.7612 426.52573 4.250615
v 696.90356 426.5835 4.3257227
v 697.062 426.64938 4.3129435
v 697.19415 426.70566 4.215701
v 697.2646 426.7373 4.060052
v 697.2544 426.7358 3.8877022
v 697.1663 426.70157 3.7448323
v 697.024 426.6438 3.6697247
v 696.63916 427.15366 3.993734
v 696.5425 427.06918 4.1665196
v 696.5279 426.98407 4.336567
v 696.59924 426.9211 4.458312
v 696.73755 426.8972 4.499134
v 696.90564 426.9187 4.448094
v 697.05853 426.9799 4.318868
v 697.1552 427.06436 4.1460824
v 697.16986 427.14948 3.9760349
v 697.09845 427.21243 3.8542895
v 696.96014 427.23636 3.813468
v 696.79205 427.21484 3.8645082
v 696.48175 427.25192 4.369616
v 696.5539 427.15048 4.421856
v 696.6935 427.0958 4.4153676
v 696.86316 427.1025 4.351889
v 697.01733 427.16882 4.2484303
v 697.1148 427.27695 4.132712
v 697.1294 427.39795 4.0357413
v 697.05725 427.49936 3.9835014
v 696.91766 427.55405 3.98999
v 696.748 427.54736 4.053468
v 696.5938 427.48105 4.156927
v 696.49634 427.37292 4.2726455
v 696.4016 427.74966 4.5338655
v 696.40137 427.68423 4.707864
v 696.4871 427.627 4.830418
v 696.63586 427.59332 4.8686905
v 696.80774 427.5922 4.8124256
v 696.9568 427.6239 4.6766996
v 697.0429 427.68 4.49788
v 697.04315 427.7454 4.3238816
v 696.95746 427.80264 4.2013273
v 696.80865 427.83633 4.163055
v 696.6368 427.83746 4.21932
v 696.4878 427.80576 4.355046
v 696.5246 428.17294 4.534662
v 696.4799 428.14456 4.711736
v 696.5241 428.12097 4.886081
v 696.6453 428.10855 5.0109806
v 696.8111 428.1106 5.052968
v 696.9769 428.12656 5.0007935
v 697.0985 428.15216 4.868436
v 697.1431 428.18054 4.6913614
v 697.09894 428.20413 4.517017
v 696.9777 428.21655 4.3921175
v 696.812 428.2145 4.3501296
v 696.6462 428.19855 4.4023046
v 696.4473 428.57364 4.526571
v 696.36053 428.54556 4.6701775
v 696.3573 428.53394 4.83879
v 696.43854 428.5419 4.9872284
v 696.5824 428.5673 5.0757194
v 696.75037 428.60333 5.080551
v 696.8975 428.64035 5.0004296
v 696.98425 428.66846 4.856823
v 696.9875 428.68008 4.6882105
v 696.9063 428.67212 4.539772
v 696.76245 428.6467 4.451281
v 696.5944 428.61066 4.4464493
v 696.42316 429.06586 4.5150814
v 696.3136 429.05557 4.64684
v 696.2847 429.04932 4.8157673
v 696.3443 429.04877 4.976599
v 696.4764 429.05408 5.086241
v 696.6455 429.0638 5.115314
v 696.8064 429.07535 5.056029
v 696.91595 429.08563 4.92427
v 696.9448 429.0919 4.755343
v 696.88525 429.09244 4.594511
v 696.75323 429.08713 4.4848695
v 696.5841 429.07742 4.4557962
v 696.40295 429.56073 4.538786
v 696.3043 429.5682 4.6791353
v 696.28876 429.56763 4.8500404
v 696.3606 429.55908 5.0057073
v 696.5004 429.54492 5.104425
v 696.6709 429.5289 5.119742
v 696.8263 429.51535 5.0475545
v 696.925 429.50784 4.9072046
v 696.9405 429.50845 4.7362995
v 696.8687 429.517 4.5806327
v 696.7288 429.53116 4.481915
v 696.55835 429.54718 4.466598
v 696.5487 430.0189 4.502927
v 696.42303 430.03455 4.619208
v 696.3718 430.04028 4.7832413
v 696.40875 430.03455 4.9510746
v 696.524 430.0189 5.0777373
v 696.6866 429.9975 5.1292896
v 696.85297 429.9761 5.091919
v 696.97864 429.96042 4.975638
v 697.0299 429.95468 4.8116045
v 696.993 429.96042 4.643771
v 696.87775 429.9761 4.517109
v 696.71515 429.9975 4.465556
v 696.5772 430.47244 4.5067225
v 696.4524 430.47858 4.6247993
v 696.40326 430.4807 4.789536
v 696.443 430.47833 4.9567914
v 696.5609 430.47202 5.0817494
v 696.7254 430.4635 5.1309276
v 696.89246 430.45505 5.091149
v 697.0172 430.4489 4.9730716
v 697.06635 430.44675 4.808335
v 697.0267 430.44916 4.6410794
v 696.90875 430.45547 4.5161214
v 696.74426 430.464 4.4669433
v 696.5831 430.9322 4.511622
v 696.4613 430.93274 4.6329503
v 696.4165 430.93283 4.798919
v 696.4607 430.93243 4.9650564
v 696.58203 430.93167 5.086847
v 696.748 430.93073 5.1316557
v 696.9141 430.92987 5.0874767
v 697.0359 430.92932 4.9661484
v 697.08075 430.92923 4.8001795
v 697.03656 430.92963 4.6340423
v 696.9152 430.9304 4.512252
v 696.74927 430.93134 4.467443
v 696.579 431.358 4.5121017
v 696.46106 431.32825 4.6335964
v 696.41785 431.3173 4.799626
v 696.46094 431.32806 4.9657025
v 696.57874 431.3577 5.0873265
v 696.73975 431.39825 5.131909
v 696.90076 431.43887 5.087503
v 697.0187 431.46863 4.966008
v 697.06195 431.47958 4.7999787
v 697.01886 431.4688 4.633902
v 696.901 431.43915 4.512278
v 696.74005 431.39862 4.467696
v 696.3924 431.71594 4.512197
v 696.29443 431.6439 4.6336775
v 696.2585 431.61746 4.7997017
v 696.29425 431.6437 4.9657836
v 696.39215 431.71567 5.0874224
v 696.52594 431.814 5.1320243
v 696.6597 431.91235 5.0876384
v 696.75775 431.98444 4.9661584
v 696.79364 432.01086 4.800134
v 696.7579 431.98462 4.634052
v 696.66 431.91266 4.5124135
v 696.5262 431.81433 4.4678116
v 696.0762 432.02417 4.512406
v 695.9907 431.93777 4.634006
v 695.9595 431.90616 4.8000746
v 695.99084 431.93784 4.9661126
v 696.07635 432.02426 5.087631
v 696.1932 432.14233 5.132069
v 696.30994 432.26038 5.087519
v 696.3954 432.34677 4.965919
v 696.42664 432.37836 4.799851
v 696.39526 432.3467 4.633813
v 696.30975 432.26025 4.5122943
v 696.19293 432.1422 4.4678564
v 695.7324 432.36707 4.512381
v 695.63806 432.29047 4.6339483
v 695.6035 432.26242 4.8000045
v 695.63806 432.29047 4.966055
v 695.7325 432.36707 5.0876064
v 695.8614 432.4717 5.1320896
v 695.99036 432.57635 5.087585
v 696.0847 432.65298 4.9660177
v 696.11926 432.681 4.7999616
v 696.08466 432.65295 4.633911
v 695.9903 432.57635 4.5123596
v 695.8613 432.4717 4.4678764
v 695.45624 432.79514 4.51231
v 695.34564 432.7446 4.6338177
v 695.3051 432.7261 4.799852
v 695.3455 432.74454 4.965924
v 695.45605 432.795 5.087535
v 695.60706 432.86398 5.1320996
v 695.7581 432.93298 5.087676
v 695.8688 432.98352 4.9661684
v 695.9093 433.002 4.800134
v 695.8689 432.98358 4.6340623
v 695.75836 432.9331 4.512451
v 695.6073 432.86414 4.467887
v 695.3277 433.2408 4.512368
v 695.2182 433.18787 4.6339154
v 695.17816 433.1685 4.799964
v 695.2182 433.18787 4.9660215
v 695.32764 433.24078 5.087593
v 695.4771 433.31308 5.132104
v 695.6266 433.38538 5.0876265
v 695.736 433.4383 4.966079
v 695.7761 433.45767 4.8000307
v 695.7361 433.43832 4.633973
v 695.62665 433.3854 4.5124016
v 695.4772 433.3131 4.4678907
v 695.0592 433.616 4.5123873
v 694.95184 433.55902 4.633948
v 694.91254 433.53815 4.800001
v 694.95184 433.55902 4.966054
v 695.0592 433.616 5.0876126
v 695.2059 433.69385 5.132105
v 695.35254 433.77167 5.08761
v 695.45996 433.82867 4.9660497
v 695.4992 433.84952 4.799996
v 695.45996 433.82867 4.633943
v 695.35254 433.77167 4.512385
v 695.2059 433.69385 4.467892
v 694.8864 434.07547 4.512384
v 694.7721 434.03418 4.6339417
v 694.7302 434.01907 4.799994
v 694.7721 434.03418 4.966048
v 694.8864 434.07547 5.0876093
v 695.0426 434.1319 5.132106
v 695.1988 434.1883 5.087615
v 695.3131 434.22958 4.966058
v 695.355 434.2447 4.800005
v 695.3131 434.22958 4.633951
v 695.1988 434.1883 4.5123897
v 695.0426 434.1319 4.467893
v 694.73456 434.5104 4.512387
v 694.622 434.46448 4.633946
v 694.5808 434.44766 4.799999
v 694.622 434.46448 4.9660525
v 694.73456 434.5104 5.087612
v 694.8883 434.57318 5.1321063
v 695.04205 434.63596 5.0876126
v 695.1546 434.6819 4.9660535
v 695.1958 434.6987 4.8
v 695.1546 434.6819 4.633947
v 695.04205 434.63596 4.5123878
v 694.8883 434.57318 4.4678936
v 694.54895 434.9083 4.5123873
v 694.44586 434.84378 4.6339464
v 694.40814 434.8202 4.7999997
v 694.44586 434.84378 4.966053
v 694.5489 434.9083 5.0876126
v 694.6897 434.99637 5.1321063
v 694.83044 435.08447 5.0876126
v 694.9335 435.14896 4.9660535
v 694.9712 435.17255 4.8
v 694.9335 435.14896 4.633947
v 694.83044 435.08447 4.5123878
v 694.6897 434.99637 4.4678936
v 694.2792 435.24185 4.5123873
v 694.1938 435.1554 4.633947
v 694.16254 435.12372 4.8
v 694.1938 435.1554 4.966053
v 694.2792 435.24185 5.0876126
v 694.3959 435.36002 5.1321063
v 694.5126 435.47815 5.0876126
v 694.598 435.56464 4.9660535
v 694.6293 435.59628 4.8
v 694.598 435.56464 4.633947
v 694.5126 435.47815 4.5123873
v 694.3959 435.36002 4.4678936
v 693.9385 435.50983 4.5123873
v 693.8725 435.40775 4.633947
v 693.8483 435.37036 4.8
v 693.8725 435.40775 4.966053
v 693.9385 435.50983 5.0876126
v 694.0286 435.6493 5.1321063
v 694.1188 435.78873 5.0876126
v 694.18475 435.8908 4.9660535
v 694.2089 435.9282 4.8
v 694.18475 435.8908 4.633947
v 694.1188 435.78873 4.5123878
v 694.0286 435.6493 4.4678936
v 693.5393 435.7171 4.5123873
v 693.4846 435.60855 4.633947
v 693.4646 435.56882 4.8
v 693.4846 435.60855 4.966053
v 693.5393 435.7171 5.0876126
v 693.6141 435.86536 5.1321063
v 693.68884 436.01364 5.0876126
v 693.7436 436.1222 4.9660535
v 693.7636 436.16193 4.8
v 693.7436 436.1222 4.633947
v 693.68884 436.01364 4.5123878
v 693.6141 435.86536 4.4678936
v 693.1383 435.9137 4.5123873
v 693.09766 435.79913 4.6339464
v 693.0828 435.7572 4.799999
v 693.09766 435.79913 4.9660525
v 693.1383 435.9137 5.087612
v 693.19385 436.0702 5.1321063
v 693.2494 436.22668 5.087613
v 693.29004 436.34125 4.966054
v 693.30493 436.38318 4.8000007
v 693.29004 436.34125 4.6339474
v 693.2494 436.22668 4.5123878
v 693.19385 436.0702 4.4678936
v 692.6834 436.0194 4.5123878
v 692.643 435.90472 4.633947
v 692.62823 435.86276 4.8
v 692.643 435.90472 4.9660535
v 692.6834 436.0194 5.0876126
v 692.7385 436.17603 5.1321063
v 692.79364 436.33267 5.0876126
v 692.834 436.44733 4.966053
v 692.84875 436.4893 4.8
v 692.834 436.44733 4.633947
v 692.79364 436.33267 4.5123878
v 692.7385 436.17603 4.4678936
v 692.2464 436.22852 4.5123878
v 692.1946 436.11856 4.633947
v 692.1756 436.07834 4.8
v 692.1946 436.11856 4.9660535
v 692.2464 436.22852 5.0876126
v 692.31726 436.37872 5.1321063
v 692.38806 436.5289 5.0876126
v 692.4399 436.63885 4.9660535
v 692.45886 436.6791 4.8
v 692.4399 436.63885 4.633947
v 692.38806 436.5289 4.5123878
v 692.31726 436.37872 4.4678936
v 691.81445 436.4284 4.5123878
v 691.7571 436.32123 4.633947
v 691.7361 436.282 4.8
v 691.7571 436.32123 4.9660535
v 691.81445 436.4284 5.0876126
v 691.8929 436.57477 5.1321063
v 691.97125 436.72116 5.0876126
v 692.0286 436.82834 4.9660535
v 692.0496 436.86755 4.8
v 692.0286 436.82834 4.633947
v 691.97125 436.72116 4.5123878
v 691.8929 436.57477 4.4678936
v 691.375 436.6706 4.5281515
v 691.30585 436.58456 4.659957
v 691.2873 436.5614 4.829287
v 691.3242 436.6074 4.9907694
v 691.40674 436.71014 5.1011357
v 691.51276 436.84216 5.1308126
v 691.6139 436.96808 5.0718484
v 691.683 437.0541 4.940043
v 691.7016 437.07724 4.7707133
v 691.6647 437.03128 4.6092305
v 691.58215 436.92853 4.4988647
v 691.4761 436.7965 4.4691877
v 691.15173 436.9949 4.564611
v 691.0236 436.9303 4.6192684
v 690.93463 436.92606 4.751656
v 690.9086 436.98334 4.9263005
v 690.95264 437.0868 5.0964055
v 691.05475 437.20868 5.216392
v 691.1877 437.31635 5.2541094
v 691.3158 437.38095 5.1994514
v 691.4048 437.3852 5.0670643
v 691.4307 437.3279 4.89242
v 691.3868 437.22446 4.722315
v 691.28467 437.10257 4.6023283
v 690.9255 437.18622 4.073811
v 690.7837 437.17844 4.070332
v 690.6881 437.23947 4.1260777
v 690.6644 437.35297 4.226111
v 690.71893 437.4885 4.343628
v 690.837 437.60977 4.4471407
v 690.987 437.6843 4.508912
v 691.12885 437.69208 4.5123916
v 691.22437 437.63104 4.456646
v 691.24805 437.51755 4.3566127
v 691.1936 437.38202 4.239095
v 691.0755 437.26074 4.135583
v 690.6842 437.5467 3.8690166
v 690.54254 437.52313 3.9003785
v 690.45166 437.55472 3.9796948
v 690.4359 437.633 4.085713
v 690.4996 437.73694 4.1900253
v 690.6255 437.83875 4.2646813
v 690.77997 437.91113 4.2896776
v 690.9216 437.9347 4.258316
v 691.01245 437.90308 4.1789994
v 691.0282 437.82483 4.0729814
v 690.9646 437.72086 3.968669
v 690.8387 437.61905 3.8940127
v 690.54224 438.08234 3.7317927
v 690.38184 438.06793 3.7633498
v 690.2708 438.07523 3.8657253
v 690.23883 438.10226 4.0114875
v 690.2945 438.14178 4.16158
v 690.4229 438.1832 4.2757854
v 690.58966 438.21542 4.323502
v 690.75006 438.22983 4.291945
v 690.8611 438.22253 4.1895695
v 690.89307 438.19553 4.043807
v 690.8374 438.156 3.8937147
v 690.709 438.11456 3.7795095
v 690.5485 438.58487 3.699845
v 690.3896 438.57715 3.765296
v 690.28394 438.57904 3.902096
v 690.2599 438.59006 4.0735903
v 690.324 438.60727 4.2338266
v 690.45886 438.62607 4.33987
v 690.62854 438.6414 4.3633056
v 690.78754 438.6491 4.297855
v 690.8931 438.64722 4.1610546
v 690.9172 438.6362 3.9895606
v 690.85315 438.619 3.8293245
v 690.7182 438.6002 3.7232811
v 690.4778 439.05264 3.682167
v 690.327 438.99048 3.7367444
v 690.2206 438.94965 3.865637
v 690.18695 438.94113 4.034308
v 690.23517 438.96716 4.197562
v 690.35223 439.0208 4.311656
v 690.50684 439.08768 4.346018
v 690.6576 439.14984 4.2914405
v 690.76404 439.19067 4.162548
v 690.79767 439.1992 3.9938767
v 690.7495 439.17316 3.8306224
v 690.6324 439.1195 3.7165287
v 690.1726 439.40427 3.6810327
v 690.0555 439.30896 3.7633562
v 689.98517 439.25333 3.910399
v 689.9804 439.25226 4.082761
v 690.04254 439.3061 4.234258
v 690.1549 439.40036 4.3242965
v 690.2874 439.50983 4.3287506
v 690.40454 439.60513 4.2464275
v 690.4749 439.66077 4.099385
v 690.4796 439.6618 3.9270225
v 690.4175 439.60797 3.7755256
v 690.3051 439.5137 3.685487
v 689.90717 439.7921 3.6707292
v 689.7816 439.68185 3.7110372
v 689.6877 439.6 3.8294888
v 689.65063 439.5685 3.9943447
v 689.6803 439.5958 4.161432
v 689.7688 439.67456 4.2859797
v 689.8924 439.7837 4.3346157
v 690.01794 439.89398 4.2943077
v 690.1119 439.97583 4.175856
v 690.1489 440.00732 4.011
v 690.11926 439.98004 3.8439128
v 690.03076 439.90128 3.719365
v 689.61487 440.15744 3.6689808
v 689.47894 440.06183 3.7128766
v 689.379 439.9918 3.833996
v 689.3419 439.96616 3.9998853
v 689.37756 439.9918 4.1660943
v 689.47644 440.06177 4.288088
v 689.612 440.1574 4.3331776
v 689.7479 440.25302 4.2892814
v 689.84784 440.32306 4.168162
v 689.88495 440.3487 4.002273
v 689.84924 440.32306 3.8360639
v 689.7504 440.25308 3.7140706
v 689.3636 440.55157 3.6683311
v 689.20233 440.511 3.7120068
v 689.08386 440.4813 3.8329654
v 689.03986 440.47037 3.9987965
v 689.08215 440.4812 4.165066
v 689.19946 440.51086 4.287221
v 689.3602 440.55142 4.3325315
v 689.5215 440.59198 4.288856
v 689.63995 440.6217 4.167897
v 689.68396 440.6326 4.002066
v 689.64166 440.6218 3.8357968
v 689.52435 440.59213 3.7136414
v 689.4081 441.01892 3.6684656
v 689.2418 440.99893 3.7071555
v 689.11707 440.98395 3.824397
v 689.0672 440.978 3.9887757
v 689.10565 440.9827 4.156246
v 689.2221 440.99677 4.281935
v 689.3854 441.01645 4.3321643
v 689.55164 441.03644 4.2934747
v 689.67645 441.05142 4.1762333
v 689.72626 441.05734 4.011854
v 689.6878 441.05267 3.8443837
v 689.57135 441.0386 3.7186947
v 689.3392 441.34302 3.9337308
v 689.1771 441.29068 3.8799818
v 689.03516 441.2843 3.8997078
v 688.9514 441.32562 3.9876235
v 688.94824 441.40356 4.1201715
v 689.02655 441.49725 4.261836
v 689.16534 441.58154 4.374658
v 689.32745 441.6339 4.428407
v 689.46936 441.6403 4.4086814
v 689.55316 441.59897 4.3207655
v 689.5563 441.52103 4.1882176
v 689.47797 441.42734 4.046553
v 689.26825 441.55438 3.2104127
v 689.115 441.47858 3.1368408
v 688.96216 441.46808 3.148152
v 688.85077 441.5257 3.241316
v 688.81067 441.636 3.391369
v 688.8526 441.76938 3.558105
v 688.9653 441.89017 3.696847
v 689.1186 441.96594 3.770419
v 689.27136 441.97644 3.7591076
v 689.38275 441.91885 3.6659436
v 689.4229 441.80856 3.5158904
v 689.381 441.67517 3.3491545
v 688.9373 441.9141 3.2145872
v 688.7911 441.8442 3.2014134
v 688.67255 441.82724 3.2731094
v 688.6134 441.86774 3.4104648
v 688.6295 441.95486 3.576675
v 688.71655 442.06528 3.727204
v 688.85126 442.16937 3.821718
v 688.9975 442.23926 3.8348918
v 689.116 442.25623 3.7631958
v 689.17523 442.21573 3.6258404
v 689.15906 442.1286 3.4596303
v 689.072 442.0182 3.309101
v 688.7011 442.24744 2.8189511
v 688.5514 442.1869 2.7883072
v 688.4257 442.18912 2.8399985
v 688.3577 442.25348 2.960174
v 688.3656 442.36276 3.1166332
v 688.4473 442.48767 3.2674527
v 688.581 442.59476 3.3722208
v 688.7307 442.6553 3.4028647
v 688.8564 442.6531 3.3511734
v 688.9244 442.58875 3.2309978
v 688.9165 442.47943 3.0745387
v 688.8348 442.35452 2.9237192
v 688.5034 442.54807 2.4746644
v 688.3576 442.47327 2.4690952
v 688.24036 442.44464 2.549437
v 688.18304 442.46985 2.6941624
v 688.2012 442.5421 2.8644922
v 688.28973 442.6421 3.014787
v 688.42505 442.743 3.104775
v 688.5709 442.81778 3.1103444
v 688.6882 442.84644 3.0300026
v 688.7454 442.82123 2.885277
v 688.7273 442.74896 2.7149472
v 688.63873 442.64896 2.5646524
v 688.16437 443.07977 2.7063167
v 688.0363 442.98422 2.7784088
v 687.9631 442.90225 2.9019494
v 687.9643 442.8559 3.0438356
v 688.0396 442.8575 3.1660492
v 688.1689 442.90668 3.2358434
v 688.3175 442.99023 3.2345166
v 688.44556 443.0858 3.1624246
v 688.51874 443.16776 3.038884
v 688.5175 443.21414 2.8969977
v 688.4422 443.21252 2.774784
v 688.3129 443.16333 2.70499
v 687.9744 443.46503 2.7400877
v 687.82556 443.3914 2.8128557
v 687.7219 443.32587 2.954192
v 687.69135 443.28604 3.1262252
v 687.74194 443.2826 3.2828596
v 687.8602 443.31644 3.3821247
v 688.01447 443.3785 3.3974228
v 688.1633 443.45215 3.3246546
v 688.26697 443.51767 3.1833184
v 688.29755 443.5575 3.011285
v 688.24695 443.56094 2.8546507
v 688.12866 443.5271 2.7553856
v 687.88025 443.89923 2.8108633
v 687.72705 443.8283 2.848428
v 687.61145 443.7685 2.9677575
v 687.56445 443.73578 3.1368773
v 687.59863 443.73895 3.3104722
v 687.70483 443.77716 3.4420273
v 687.85455 443.84015 3.4962928
v 688.0078 443.91107 3.458728
v 688.12335 443.97092 3.3393989
v 688.1704 444.00363 3.1702788
v 688.1362 444.00046 2.996684
v 688.03 443.96225 2.8651288
v 687.591 444.2611 2.855242
v 687.4475 444.18533 2.9118607
v 687.34955 444.13065 3.041746
v 687.3233 444.1118 3.210095
v 687.37585 444.13376 3.3717988
v 687.4931 444.1907 3.4835293
v 687.6436 444.26733 3.515348
v 687.7871 444.34314 3.4587293
v 687.8851 444.3978 3.3288443
v 687.9113 444.41666 3.160495
v 687.85876 444.39468 2.9987912
v 687.7415 444.33777 2.8870609
v 687.3987 444.68964 2.86442
v 687.2454 444.6473 2.9296834
v 687.1445 444.6183 3.0655499
v 687.12286 444.61035 3.235614
v 687.18646 444.62567 3.3943074
v 687.3181 444.66006 3.4991078
v 687.48267 444.70438 3.5219347
v 687.6359 444.7467 3.4566712
v 687.7369 444.77573 3.3208048
v 687.7585 444.78363 3.1507409
v 687.6949 444.76834 2.9920475
v 687.56323 444.73392 2.8872468
v 687.37866 445.16245 2.8650463
v 687.2159 445.1268 2.9072752
v 687.09564 445.10004 3.0271738
v 687.0501 445.08923 3.1926153
v 687.09155 445.09738 3.3592699
v 687.20886 445.12222 3.4824824
v 687.37054 445.15714 3.5292385
v 687.5334 445.19275 3.4870095
v 687.6536 445.21954 3.367111
v 687.6991 445.23032 3.2016695
v 687.65765 445.2222 3.0350149
v 687.5404 445.19736 2.9118023
v 687.2442 445.6098 2.866522
v 687.09204 445.5425 2.9099445
v 686.9803 445.4928 3.0307188
v 686.9387 445.47403 3.1964836
v 686.97864 445.4912 3.3628225
v 687.08923 445.53976 3.4851649
v 687.2409 445.60663 3.5307293
v 687.393 445.67395 3.4873068
v 687.5048 445.72363 3.3665326
v 687.5463 445.7424 3.2007678
v 687.5064 445.72522 3.0344288
v 687.3959 445.6767 2.9120865
v 687.007 446.01312 2.8673444
v 686.869 445.91873 2.9074485
v 686.7662 445.8482 3.0257664
v 686.72595 445.8205 3.190595
v 686.75916 445.84296 3.3577685
v 686.8569 445.90964 3.482493
v 686.993 446.00262 3.5313482
v 687.1309 446.09702 3.4912443
v 687.2338 446.1675 3.3729262
v 687.27405 446.19525 3.2080977
v 687.24084 446.1728 3.0409243
v 687.14307 446.1061 2.9162
v 686.7185 446.3812 2.8676083
v 686.5831 446.28412 2.9102392
v 686.4833 446.21243 3.0304298
v 686.4457 446.18536 3.195975
v 686.4804 446.2101 3.3625176
v 686.5781 446.28012 3.485432
v 686.71265 446.37656 3.5317838
v 686.84796 446.47363 3.489153
v 686.9478 446.54532 3.3689623
v 686.9854 446.5724 3.203417
v 686.95074 446.54764 3.0368745
v 686.853 446.47766 2.9139602
v 686.45575 446.76764 2.8677692
v 686.32324 446.66742 2.9120307
v 686.2262 446.59396 3.03342
v 686.19055 446.56696 3.199411
v 686.2259 446.5936 3.3655262
v 686.3227 446.6668 3.4872556
v 686.4551 446.76694 3.5319815
v 686.5876 446.86716 3.48772
v 686.68463 446.94064 3.3663309
v 686.7203 446.96765 3.20034
v 686.68494 446.94098 3.0342247
v 686.58813 446.86777 2.9124954
v 686.1525 447.1234 2.8678424
v 686.0321 447.00903 2.9122763
v 685.944 446.9253 3.0337915
v 685.9117 446.8946 3.1998286
v 685.9439 446.92517 3.365898
v 686.032 447.00885 3.4875014
v 686.15234 447.1232 3.5320551
v 686.27277 447.23758 3.4876215
v 686.3609 447.32135 3.366106
v 686.3932 447.35205 3.200069
v 686.36096 447.32147 3.0339997
v 686.2729 447.23776 2.9123964
v 685.81244 447.4442 2.867872
v 685.7139 447.31055 2.9123402
v 685.6418 447.21268 3.0338807
v 685.61536 447.17685 3.1999269
v 685.6418 447.21262 3.365987
v 685.71387 447.31046 3.4875653
v 685.8124 447.44412 3.5320847
v 685.91095 447.5778 3.4876168
v 685.9831 447.67566 3.3660762
v 686.00946 447.7115 3.2000299
v 685.9831 447.6757 3.0339699
v 685.91095 447.57785 2.9123917
v 685.40533 447.67404 2.8678844
v 685.33057 447.5258 2.912368
v 685.27576 447.41727 3.03392
v 685.25574 447.37753 3.1999705
v 685.27576 447.41724 3.3660264
v 685.33057 447.52576 3.4875932
v 685.40533 447.674 3.532097
v 685.48016 447.82227 3.4876134
v 685.5349 447.9308 3.3660614
v 685.555 447.97052 3.200011
v 685.5349 447.93082 3.033955
v 685.48016 447.8223 2.9123883
v 684.97864 447.86493 2.8678894
v 684.9304 447.70605 2.9123788
v 684.89514 447.58972 3.0339348
v 684.8822 447.54712 3.199987
v 684.89514 447.5897 3.3660412
v 684.9304 447.70602 3.487604
v 684.97864 447.86493 3.532102
v 685.02686 448.02383 3.4876127
v 685.06213 448.14017 3.3660567
v 685.0751 448.18274 3.2000046
v 685.06213 448.14017 3.0339503
v 685.02686 448.02383 2.9123876
v 684.51776 447.94333 2.8678918
v 684.4944 447.77893 2.912387
v 684.4773 447.65857 3.0339475
v 684.471 447.61453 3.200001
v 684.4773 447.65857 3.3660538
v 684.4944 447.77893 3.487612
v 684.51776 447.94333 3.5321045
v 684.54114 448.10773 3.4876091
v 684.5582 448.2281 3.3660488
v 684.56445 448.27213 3.1999953
v 684.5582 448.2281 3.0339425
v 684.54114 448.10773 2.912384
v 684.0526 447.99466 2.867898
v 683.99445 447.83942 2.9133317
v 683.952 447.72623 3.0355778
v 683.9367 447.68546 3.2018802
v 683.95264 447.728 3.3676786
v 683.9956 447.84247 3.4885476
v 684.05396 447.99817 3.5321
v 684.1121 448.15344 3.4866662
v 684.1546 448.2666 3.3644204
v 684.16986 448.3074 3.1981177
v 684.15393 448.26483 3.0323193
v 684.111 448.1504 2.9114506
v 683.8133 448.22528 2.9963112
v 683.7072 448.0908 2.964371
v 683.5907 448.0021 3.0204606
v 683.495 447.98297 3.1495504
v 683.4458 448.03854 3.3170512
v 683.4562 448.15393 3.4780815
v 683.52344 448.29816 3.5894928
v 683.6296 448.43265 3.621433
v 683.74603 448.52133 3.5653436
v 683.84174 448.54047 3.4362535
v 683.891 448.4849 3.2687528
v 683.88055 448.36954 3.1077228
v 683.66956 448.4071 2.529314
v 683.5699 448.2678 2.432428
v 683.4334 448.17654 2.4007802
v 683.29675 448.15787 2.4428506
v 683.1966 448.2167 2.5473664
v 683.15967 448.33734 2.686323
v 683.1959 448.48743 2.8224866
v 683.2956 448.62674 2.9193726
v 683.43207 448.718 2.9510205
v 683.5687 448.73666 2.9089499
v 683.6689 448.67783 2.804434
v 683.7058 448.5572 2.6654778
v 683.3302 448.7394 2.2919686
v 683.2268 448.60684 2.2118576
v 683.1006 448.49973 2.1977115
v 682.9853 448.44675 2.253321
v 682.91187 448.4621 2.363785
v 682.9 448.54172 2.499505
v 682.9528 448.6642 2.6241152
v 683.0562 448.79678 2.704226
v 683.18243 448.90393 2.718372
v 683.2977 448.9569 2.6627629
v 683.37115 448.94153 2.5522988
v 683.383 448.86194 2.4165785
v 683.02026 449.142 2.2461069
v 682.91156 449.03912 2.1585886
v 682.7769 448.93222 2.1579273
v 682.6524 448.84998 2.2443
v 682.5713 448.81442 2.3945634
v 682.5554 448.83505 2.5684545
v 682.609 448.90637 2.7193792
v 682.71765 449.00925 2.8068974
v 682.8523 449.11615 2.8075588
v 682.97687 449.1984 2.7211862
v 683.0579 449.23395 2.5709226
v 683.0738 449.21332 2.3970315
v 682.7454 449.6156 2.2332442
v 682.6679 449.50186 2.1299522
v 682.56445 449.36615 2.1090794
v 682.46277 449.2448 2.1762185
v 682.39014 449.17038 2.3133798
v 682.36597 449.16275 2.483811
v 682.3968 449.224 2.6418452
v 682.47437 449.33774 2.7451372
v 682.5778 449.47345 2.76601
v 682.6795 449.5948 2.698871
v 682.75214 449.66922 2.5617096
v 682.77625 449.67685 2.3912785
v 682.2265 449.84756 2.2830796
v 682.19653 449.74426 2.1493096
v 682.14764 449.59174 2.0870085
v 682.09283 449.43085 2.1128697
v 682.04694 449.30475 2.2199636
v 682.02216 449.24716 2.3795946
v 682.02515 449.2736 2.5489895
v 682.0552 449.3769 2.6827595
v 682.10406 449.52942 2.7450607
v 682.1588 449.69028 2.7191994
v 682.2047 449.8164 2.6121056
v 682.2295 449.87396 2.4524746
v 681.8226 449.9722 2.2466142
v 681.76843 449.86566 2.123095
v 681.692 449.7191 2.075846
v 681.6138 449.5718 2.1175272
v 681.5546 449.4633 2.2369707
v 681.5305 449.42258 2.4021711
v 681.5478 449.46057 2.5688634
v 681.6019 449.56714 2.6923826
v 681.67834 449.71368 2.739632
v 681.7566 449.86096 2.6979504
v 681.81573 449.9695 2.5785072
v 681.83984 450.01022 2.4133067
v 681.5311 450.17938 2.2454438
v 681.4414 450.1024 2.1206486
v 681.3158 449.99576 2.0716555
v 681.1879 449.88806 2.1115923
v 681.09204 449.8081 2.229758
v 681.0539 449.77734 2.3944902
v 681.0836 449.80405 2.561649
v 681.17334 449.881 2.6864445
v 681.29895 449.98764 2.7354374
v 681.4268 450.09537 2.6955006
v 681.5227 450.17532 2.577335
v 681.5609 450.20605 2.4126027
v 681.3412 450.56296 2.2335575
v 681.23804 450.49716 2.1127849
v 681.0976 450.40805 2.0693645
v 680.9575 450.3195 2.114931
v 680.8552 450.2552 2.237275
v 680.8183 450.23242 2.403614
v 680.8565 450.25726 2.5693781
v 680.95966 450.32306 2.6901507
v 681.1001 450.41217 2.7335708
v 681.2402 450.50073 2.6880045
v 681.34247 450.565 2.5656607
v 681.3794 450.5878 2.3993216
v 681.0002 450.9923 2.2336886
v 680.9195 450.9009 2.1124961
v 680.8094 450.77643 2.0685034
v 680.6994 450.65222 2.1134977
v 680.61896 450.56158 2.235423
v 680.5896 450.52878 2.40161
v 680.61926 450.56262 2.5675282
v 680.69995 450.65402 2.6887207
v 680.81006 450.7785 2.7327137
v 680.9201 450.9027 2.6877193
v 681.00055 450.99335 2.5657938
v 681.02985 451.02615 2.399607
v 680.5407 451.2754 2.2332625
v 680.4853 451.16678 2.1121013
v 680.4096 451.01877 2.0681508
v 680.3341 450.87106 2.1131873
v 680.2789 450.7632 2.2351437
v 680.2588 450.72412 2.4013414
v 680.27924 450.76425 2.5672483
v 680.33466 450.8729 2.6884096
v 680.41034 451.02087 2.7323604
v 680.48584 451.16858 2.6873238
v 680.5411 451.27646 2.5653675
v 680.56116 451.31555 2.3991694
v 680.0854 451.46948 2.2343886
v 680.0407 451.3566 2.1126914
v 679.9796 451.20224 2.068009
v 679.91846 451.0478 2.112314
v 679.87366 450.93466 2.233735
v 679.8572 450.89313 2.3997376
v 679.8734 450.93433 2.5658412
v 679.9181 451.04724 2.6875386
v 679.9792 451.2016 2.732221
v 680.04034 451.35602 2.6879158
v 680.08514 451.46918 2.5664947
v 680.1016 451.5107 2.4004922
v 679.6738 451.61896 2.2340667
v 679.6177 451.51117 2.1124797
v 679.54095 451.36395 2.067948
v 679.4642 451.21667 2.112404
v 679.40796 451.10886 2.2339358
v 679.3874 451.0694 2.3999789
v 679.4079 451.10883 2.5660422
v 679.46405 451.21658 2.6876292
v 679.54083 451.36383 2.7321608
v 679.61755 451.51108 2.6877048
v 679.67377 451.6189 2.566173
v 679.6944 451.6584 2.40013
v 679.33966 451.85266 2.233849
v 679.2624 451.75873 2.1123416
v 679.15686 451.6305 2.067919
v 679.0514 451.5023 2.1124837
v 678.9742 451.40845 2.234095
v 678.9459 451.37415 2.4001675
v 678.97424 451.40857 2.5662014
v 679.0515 451.50247 2.6877089
v 679.15704 451.63074 2.7321315
v 679.2625 451.75894 2.6875668
v 679.3397 451.85278 2.5659554
v 679.3679 451.88705 2.399883
v 678.9908 452.18826 2.2339244
v 678.9191 452.09006 2.1123788
v 678.8212 451.95593 2.0679038
v 678.7233 451.8218 2.1124163
v 678.6517 451.72363 2.2339895
v 678.6255 451.6877 2.4000475
v 678.6517 451.72366 2.5660958
v 678.7234 451.82187 2.6876414
v 678.8213 451.956 2.7321165
v 678.9191 452.09012 2.687604
v 678.99084 452.1883 2.5660307
v 679.017 452.2242 2.3999727
v 678.5486 452.42795 2.233944
v 678.4896 452.32166 2.1123874
v 678.40906 452.17645 2.0678978
v 678.3284 452.03128 2.1123958
v 678.2695 451.925 2.2339582
v 678.24786 451.88608 2.4000125
v 678.2695 451.925 2.5660646
v 678.3284 452.03128 2.6876209
v 678.40906 452.17648 2.7321105
v 678.4896 452.3217 2.6876125
v 678.5486 452.42798 2.5660503
v 678.5702 452.46686 2.3999958
v 678.0916 452.68347 2.2339468
v 678.0545 452.56772 2.1123884
v 678.0038 452.40958 2.0678957
v 677.9531 452.25146 2.1123908
v 677.91595 452.1357 2.2339509
v 677.9024 452.09335 2.4000044
v 677.91595 452.1357 2.5660572
v 677.9531 452.25146 2.6876159
v 678.0038 452.4096 2.7321084
v 678.0545 452.56772 2.6876135
v 678.0916 452.68347 2.5660532
v 678.1052 452.72583 2.3999996
v 677.56006 452.74243 2.2339509
v 677.55096 452.62122 2.1123903
v 677.5386 452.45563 2.0678947
v 677.5262 452.29004 2.1123867
v 677.51715 452.16882 2.2339447
v 677.5138 452.12445 2.3999975
v 677.51715 452.16882 2.566051
v 677.5262 452.29004 2.6876118
v 677.5386 452.45563 2.7321074
v 677.55096 452.62122 2.6876154
v 677.56006 452.74243 2.5660572
v 677.56335 452.7868 2.4000046
v 677.1176 452.76324 2.233948
v 677.0982 452.64325 2.1123884
v 677.0717 452.47934 2.067894
v 677.0452 452.3154 2.1123874
v 677.0258 452.1954 2.2339466
v 677.0187 452.1515 2.3999996
v 677.0258 452.1954 2.566053
v 677.0452 452.3154 2.6876125
v 677.0717 452.47934 2.7321067
v 677.0982 452.64325 2.6876132
v 677.1176 452.76324 2.5660543
v 677.1247 452.8072 2.4000013
v 676.7245 452.87238 2.2339473
v 676.6808 452.75894 2.112388
v 676.62115 452.60397 2.0678937
v 676.56146 452.449 2.1123874
v 676.5178 452.33557 2.2339468
v 676.50183 452.29404 2.3999999
v 676.5178 452.33557 2.5660532
v 676.56146 452.449 2.6876125
v 676.62115 452.60397 2.7321064
v 676.6808 452.75894 2.687613
v 676.7245 452.87238 2.5660536
v 676.7405 452.9139 2.4000006
v 676.3222 453.00772 2.158117
v 676.2431 452.87857 2.076739
v 676.1533 452.73206 2.0819788
v 676.07697 452.6074 2.172432
v 676.0345 452.538 2.3238618
v 676.0372 452.54248 2.495693
v 676.0845 452.6196 2.6418831
v 676.1635 452.74875 2.7232609
v 676.2533 452.89526 2.7180214
v 676.32965 453.01993 2.6275682
v 676.3722 453.08932 2.4761384
v 676.36945 453.08484 2.3043072
v 675.842 453.28156 2.1771986
v 675.7269 453.15958 2.187831
v 675.63855 453.01913 2.2813022
v 675.60065 452.89783 2.4325666
v 675.6233 452.8282 2.6010935
v 675.70044 452.82886 2.741726
v 675.8114 452.8997 2.8167815
v 675.9265 453.02167 2.8061492
v 676.01483 453.1621 2.712678
v 676.05273 453.28342 2.5614133
v 676.0301 453.35306 2.3928866
v 675.95294 453.3524 2.2522542
v 675.582 453.5899 2.3406062
v 675.4461 453.50302 2.3183932
v 675.34265 453.36588 2.3757186
v 675.2994 453.21515 2.4972217
v 675.3278 453.0913 2.6503463
v 675.42035 453.02747 2.7940624
v 675.55225 453.04077 2.8898616
v 675.6881 453.12766 2.9120746
v 675.79156 453.2648 2.8547492
v 675.83484 453.41553 2.733246
v 675.8064 453.53937 2.5801215
v 675.71387 453.6032 2.4364054
v 675.2774 453.75232 2.6065617
v 675.168 453.62912 2.6084962
v 675.08746 453.4805 2.6906853
v 675.0573 453.34628 2.8311067
v 675.0857 453.26242 2.9921343
v 675.1649 453.2514 3.130621
v 675.27386 453.3162 3.2094595
v 675.3833 453.4394 3.207525
v 675.46387 453.588 3.1253357
v 675.49396 453.72223 2.9849145
v 675.4656 453.8061 2.8238869
v 675.38635 453.8171 2.6854
v 674.96344 453.9582 2.8347461
v 674.8652 453.83307 2.778289
v 674.77155 453.69058 2.80348
v 674.7077 453.56888 2.9035687
v 674.69073 453.50055 3.0517373
v 674.72516 453.50394 3.2082837
v 674.80176 453.57812 3.3312612
v 674.9001 453.70325 3.3877184
v 674.99365 453.84573 3.3625276
v 675.0575 453.96747 3.2624385
v 675.0745 454.03577 3.11427
v 675.04004 454.03238 2.9577239
v 674.6492 454.21786 2.90043
v 674.5346 454.11026 2.8395293
v 674.4152 453.98785 2.869432
v 674.32306 453.8835 2.9821255
v 674.2828 453.82513 3.1474137
v 674.3052 453.8284 3.321008
v 674.3842 453.89243 3.4563937
v 674.49884 454.00003 3.5172944
v 674.61816 454.1224 3.4873917
v 674.7104 454.22678 3.3746982
v 674.7507 454.28516 3.20941
v 674.7283 454.2819 3.0358157
v 674.3026 454.61505 2.989148
v 674.161 454.53073 3.0062914
v 674.0367 454.41675 3.1055248
v 673.96295 454.3036 3.2602582
v 673.9596 454.22165 3.4290311
v 674.0275 454.19284 3.566621
v 674.14844 454.22488 3.6361609
v 674.2901 454.3092 3.6190171
v 674.41437 454.4232 3.519784
v 674.4881 454.53632 3.3650503
v 674.49146 454.6183 3.1962774
v 674.4236 454.6471 3.0586874
v 674.07495 454.9608 3.0090568
v 673.9243 454.89774 3.0513988
v 673.79846 454.78134 3.1605003
v 673.73114 454.6428 3.307128
v 673.7404 454.5192 3.4519925
v 673.8237 454.4437 3.556278
v 673.9588 454.43646 3.592041
v 674.1095 454.4995 3.549699
v 674.23535 454.61588 3.4405973
v 674.3027 454.75446 3.2939699
v 674.2934 454.87805 3.1491053
v 674.2101 454.95355 3.0448198
v 673.8562 455.18307 3.312945
v 673.71063 455.1075 3.3384464
v 673.5832 454.99554 3.4431016
v 673.508 454.87717 3.5988684
v 673.50525 454.78412 3.764009
v 673.5757 454.74133 3.8942742
v 673.7004 454.76025 3.9547596
v 673.84595 454.83585 3.929258
v 673.97345 454.9478 3.8246028
v 674.0486 455.06616 3.668836
v 674.05133 455.1592 3.5036955
v 673.98096 455.202 3.3734303
v 673.5419 455.43118 3.5773582
v 673.404 455.32996 3.5985627
v 673.30054 455.23462 3.6930678
v 673.2592 455.17072 3.835551
v 673.29114 455.15536 3.987834
v 673.3877 455.1927 4.1091127
v 673.52313 455.27267 4.166891
v 673.661 455.3739 4.1456866
v 673.7645 455.46924 4.0511813
v 673.8058 455.53317 3.9086983
v 673.77386 455.5485 3.7564151
v 673.6773 455.5112 3.6351364
v 673.2428 455.7485 3.62311
v 673.08905 455.68427 3.6678042
v 672.97833 455.62967 3.7850204
v 672.9402 455.5994 3.94335
v 672.985 455.6015 4.100369
v 673.10065 455.63544 4.2140045
v 673.25616 455.69214 4.253808
v 673.4099 455.75638 4.2091136
v 673.5207 455.81097 4.0918975
v 673.5588 455.84125 3.933568
v 673.514 455.83914 3.7765489
v 673.3983 455.8052 3.6629133
v 673.2164 456.20135 3.6490352
v 673.0558 456.15234 3.6861095
v 672.93536 456.11212 3.8022192
v 672.88745 456.0914 3.9662523
v 672.92474 456.09583 4.134257
v 673.03735 456.1241 4.2612157
v 673.19507 456.16876 4.3131104
v 673.35565 456.21777 4.2760363
v 673.476 456.25803 4.159927
v 673.524 456.27872 3.9958935
v 673.4867 456.27432 3.827889
v 673.3741 456.246 3.70093
v 672.9957 456.61194 3.6591132
v 672.87103 456.4998 3.6969435
v 672.778 456.41434 3.813581
v 672.7416 456.37842 3.9777727
v 672.7715 456.4017 4.1455235
v 672.85974 456.47794 4.271885
v 672.98267 456.58667 4.3229985
v 673.10736 456.6988 4.285168
v 673.20044 456.78427 4.1685305
v 673.2369 456.8202 4.0043387
v 673.207 456.7969 3.836588
v 673.1187 456.72067 3.7102265
v 672.5874 456.84613 3.6639822
v 672.48883 456.71637 3.7187765
v 672.4206 456.62543 3.8476577
v 672.40094 456.59766 4.016093
v 672.4352 456.64047 4.178949
v 672.5141 456.74243 4.2925897
v 672.6166 456.87622 4.326565
v 672.71515 457.00595 4.2717705
v 672.7834 457.0969 4.1428895
v 672.80304 457.1247 3.9744544
v 672.7688 457.08185 3.811598
v 672.6899 456.9799 3.6979573
v 672.2593 457.18185 3.6665165
v 672.15015 457.0536 3.7009637
v 672.0671 456.95535 3.8150256
v 672.0323 456.91354 3.978139
v 672.0552 456.9393 4.146598
v 672.1295 457.02576 4.2752643
v 672.2355 457.14975 4.3296614
v 672.3446 457.278 4.295214
v 672.4277 457.37625 4.1811523
v 672.46246 457.41806 4.0180387
v 672.4396 457.3923 3.84958
v 672.36523 457.30585 3.720914
v 671.8872 457.46445 3.6671677
v 671.7853 457.33414 3.713849
v 671.7115 457.2396 3.8370001
v 671.6856 457.20612 4.0036225
v 671.7146 457.2427 4.1690702
v 671.79065 457.33957 4.2890115
v 671.8935 457.4707 4.331308
v 671.9954 457.601 4.2846265
v 672.0692 457.69556 4.1614757
v 672.0951 457.72903 3.994853
v 672.0661 457.69244 3.8294055
v 671.99 457.59558 3.7094643
v 671.5096 457.73975 3.6675537
v 671.3985 457.61688 3.7135842
v 671.31775 457.5275 3.836264
v 671.28906 457.49557 4.0027213
v 671.32 457.52963 4.168354
v 671.40234 457.62057 4.2887807
v 671.51404 457.74402 4.3317337
v 671.6251 457.86688 4.285703
v 671.7058 457.95627 4.163023
v 671.73456 457.9882 3.9965658
v 671.7036 457.95413 3.830933
v 671.6212 457.8632 3.7105062
v 671.19965 458.08987 3.6676507
v 671.0839 457.97116 3.7130685
v 670.9995 457.88455 3.8353028
v 670.9691 457.8533 4.001601
v 671.0008 457.88574 4.1674047
v 671.0861 457.9732 4.2882857
v 671.2023 458.09225 4.3318543
v 671.318 458.21097 4.2864366
v 671.4024 458.29755 4.164202
v 671.4328 458.32883 3.9979036
v 671.4011 458.2964 3.8321004
v 671.3158 458.20892 3.7112195
v 670.90906 458.2723 3.742885
v 670.7797 458.17596 3.7691243
v 670.6676 458.1378 3.8815565
v 670.6028 458.168 4.0500555
v 670.6026 458.2585 4.2294726
v 670.6671 458.38507 4.3717327
v 670.77905 458.51373 4.438718
v 670.90845 458.61008 4.412479
v 671.0205 458.64825 4.3000464
v 671.0854 458.61804 4.1315475
v 671.0856 458.52753 3.9521303
v 671.021 458.40097 3.80987
v 670.71277 458.42868 3.194619
v 670.5586 458.37747 3.1973178
v 670.4255 458.3962 3.2848291
v 670.349 458.47986 3.4337041
v 670.34973 458.606 3.604052
v 670.4274 458.74084 3.7502282
v 670.5613 458.84827 3.8330648
v 670.71545 458.89948 3.830366
v 670.84863 458.88077 3.7428546
v 670.92505 458.79712 3.5939796
v 670.9243 458.67096 3.4236317
v 670.8466 458.5361 3.2774556
v 670.53314 458.86465 2.9588838
v 670.398 458.76462 2.9632301
v 670.27216 458.71704 3.058788
v 670.18945 458.73468 3.219953
v 670.17194 458.8128 3.4035408
v 670.2243 458.93048 3.5603592
v 670.3326 459.05615 3.648389
v 670.4677 459.1562 3.6440427
v 670.59357 459.20377 3.5484848
v 670.6763 459.18613 3.38732
v 670.6938 459.108 3.2037323
v 670.6414 458.99033 3.0469136
v 670.13727 459.23392 2.9046047
v 670.0281 459.10553 2.9263582
v 669.93365 459.01624 3.0344145
v 669.8793 458.98993 3.19982
v 669.8795 459.03363 3.3782544
v 669.9344 459.13568 3.5219066
v 670.02905 459.2687 3.592285
v 670.13824 459.39706 3.5705314
v 670.2327 459.48636 3.462475
v 670.28705 459.5127 3.2970695
v 670.2868 459.46896 3.118635
v 670.232 459.36694 2.974983
v 669.72577 459.51236 2.9006727
v 669.6285 459.37946 2.9417653
v 669.55383 459.2878 3.0583913
v 669.5217 459.262 3.2193007
v 669.54083 459.30896 3.3813784
v 669.606 459.41605 3.5011952
v 669.69977 459.55463 3.5466468
v 669.79706 459.68753 3.5055542
v 669.87177 459.77914 3.3889282
v 669.9038 459.80496 3.2280185
v 669.8847 459.75803 3.065941
v 669.8196 459.6509 2.946124
v 669.35266 459.8113 2.888129
v 669.2514 459.67453 2.9122436
v 669.1686 459.56763 3.0177722
v 669.1263 459.51923 3.1764386
v 669.1359 459.54236 3.345728
v 669.1949 459.63077 3.4802797
v 669.2874 459.76077 3.5440404
v 669.3886 459.89755 3.5199258
v 669.4715 460.00446 3.4143972
v 669.5138 460.05286 3.2557309
v 669.50415 460.02972 3.0864415
v 669.4451 459.9413 2.9518898
v 668.971 460.08813 2.8758686
v 668.85126 459.97125 2.9153006
v 668.7608 459.88474 3.033045
v 668.7238 459.85178 3.197553
v 668.75024 459.88123 3.3647437
v 668.83295 459.96515 3.4898193
v 668.9498 460.0811 3.5392656
v 669.0696 460.19797 3.4998336
v 669.16003 460.2845 3.382089
v 669.197 460.31744 3.2175813
v 669.17065 460.288 3.0503902
v 669.0879 460.20407 2.9253147
v 668.68445 460.45615 2.87231
v 668.5378 460.3738 2.9078655
v 668.426 460.3117 3.0227149
v 668.3791 460.28647 3.1860843
v 668.40955 460.30487 3.3541992
v 668.5093 460.36197 3.482013
v 668.6515 460.44244 3.5352783
v 668.79816 460.52478 3.499723
v 668.91 460.58688 3.3848734
v 668.9569 460.61212 3.221504
v 668.9264 460.59372 3.0533893
v 668.8267 460.53665 2.9255753
v 668.50165 460.88428 2.8698354
v 668.35333 460.81195 2.917996
v 668.24634 460.76013 3.0422244
v 668.2095 460.7427 3.2092338
v 668.2525 460.76434 3.3742743
v 668.36395 460.8192 3.4931233
v 668.5139 460.89267 3.5339353
v 668.66223 460.965 3.4857748
v 668.76917 461.0168 3.3615465
v 668.8061 461.03424 3.194537
v 668.76306 461.01263 3.0294964
v 668.6516 460.95773 2.9106474
v 668.3057 461.31094 2.8736913
v 668.15796 461.22482 2.8908072
v 668.0375 461.15472 2.9911845
v 667.9765 461.11948 3.147927
v 667.9914 461.1285 3.319036
v 668.0782 461.17938 3.4586625
v 668.2136 461.25845 3.5293941
v 668.3614 461.3446 3.5122783
v 668.4819 461.41467 3.411901
v 668.54285 461.44992 3.2551584
v 668.52795 461.4409 3.0840495
v 668.44116 461.39 2.9444227
v 668.15753 461.62057 3.0291893
v 668.00275 461.54596 2.9704876
v 667.8572 461.51147 3.0079546
v 667.7598 461.52637 3.131551
v 667.7367 461.58667 3.3081594
v 667.79407 461.67618 3.4904578
v 667.91656 461.77097 3.629599
v 668.0713 461.84558 3.6883008
v 668.21686 461.88007 3.650834
v 668.3143 461.86517 3.5272374
v 668.3374 461.80487 3.350629
v 668.28 461.71536 3.168331
v 668.0292 461.83264 2.4379606
v 667.86633 461.779 2.35741
v 667.71265 461.78568 2.3664107
v 667.6093 461.8509 2.4625516
v 667.584 461.95715 2.6200714
v 667.64355 462.07602 2.7967627
v 667.772 462.17563 2.9452815
v 667.9349 462.22928 3.0258322
v 668.08856 462.22263 3.0168312
v 668.1919 462.1574 2.9206905
v 668.21716 462.05112 2.7631707
v 668.15765 461.93225 2.5864794
v 667.82794 462.24353 2.1352227
v 667.6691 462.19196 2.1337116
v 667.538 462.18744 2.229323
v 667.4698 462.23123 2.3964376
v 667.48267 462.31158 2.5902777
v 667.57324 462.40695 2.7589035
v 667.7172 462.49182 2.8571322
v 667.87604 462.5434 2.8586433
v 668.00714 462.5479 2.763032
v 668.0754 462.50412 2.5959172
v 668.06244 462.42377 2.4020772
v 667.97186 462.3284 2.2334514
v 667.5065 462.6692 2.1618874
v 667.3741 462.60422 2.224421
v 667.29047 462.58282 2.3472788
v 667.2781 462.61078 2.497541
v 667.34015 462.68057 2.634945
v 667.4601 462.7735 2.7226734
v 667.6058 462.86465 2.7372198
v 667.7381 462.92966 2.6746862
v 667.8217 462.95102 2.5518284
v 667.83417 462.9231 2.4015663
v 667.7721 462.8533 2.2641623
v 667.65216 462.76038 2.1764338
v 667.26056 463.09955 2.085565
v 667.1156 463.03238 2.1321461
v 667.0155 462.99472 2.2542865
v 666.98694 462.99664 2.4192593
v 667.0377 463.03763 2.5828598
v 667.1541 463.1067 2.7012515
v 667.305 463.18533 2.7427115
v 667.44995 463.2525 2.6961305
v 667.55005 463.2902 2.57399
v 667.5786 463.28827 2.4090173
v 667.52783 463.24728 2.2454169
v 667.41144 463.1782 2.1270251
v 667.0654 463.6788 2.3020232
v 666.9266 463.59485 2.4052103
v 666.8453 463.50888 2.5468717
v 666.8433 463.44388 2.6890492
v 666.92114 463.41733 2.7936468
v 667.058 463.43628 2.8326373
v 667.21716 463.4957 2.7955732
v 667.356 463.57965 2.6923862
v 667.4373 463.66565 2.5507247
v 667.4393 463.73062 2.4085472
v 667.36145 463.7572 2.3039496
v 667.2246 463.73822 2.264959
v 666.83514 464.03458 2.2988894
v 666.7166 463.9172 2.431119
v 666.66345 463.7885 2.5983605
v 666.68994 463.683 2.7558012
v 666.78894 463.629 2.8612554
v 666.9339 463.6409 2.8864665
v 667.08606 463.71555 2.8246794
v 667.2045 463.83295 2.6924496
v 667.2577 463.96164 2.5252082
v 667.23126 464.0671 2.3677673
v 667.13226 464.12115 2.2623131
v 666.9873 464.10925 2.237102
v 666.68536 464.3291 2.8910403
v 666.5516 464.22412 2.9660017
v 666.46625 464.11285 3.0837047
v 666.45233 464.02505 3.212611
v 666.5134 463.9843 3.31818
v 666.6333 464.0015 3.3721251
v 666.7797 464.07205 3.3599913
v 666.9136 464.17703 3.2850301
v 666.99884 464.2883 3.167327
v 667.0128 464.3761 3.0384207
v 666.95166 464.41684 2.9328516
v 666.8318 464.39966 2.8789065
v 666.43097 464.7705 3.1044219
v 666.30383 464.6549 3.1605997
v 666.22437 464.51776 3.2496963
v 666.2138 464.3958 3.3478382
v 666.275 464.32175 3.4287286
v 666.3916 464.31537 3.4706926
v 666.53235 464.37845 3.4624865
v 666.6594 464.49405 3.4063087
v 666.73895 464.6312 3.317212
v 666.74945 464.75314 3.21907
v 666.68823 464.8272 3.1381798
v 666.57166 464.8336 3.0962155
v 666.2671 465.04172 3.1766527
v 666.13446 464.9797 3.1254241
v 666.02783 464.85034 3.1404362
v 665.97577 464.68826 3.2176664
v 665.9923 464.53696 3.3364208
v 666.0729 464.43692 3.4648795
v 666.196 464.41498 3.5686219
v 666.3287 464.47702 3.6198504
v 666.43524 464.60638 3.6048384
v 666.4873 464.76843 3.5276084
v 666.4708 464.91974 3.4088538
v 666.3902 465.01978 3.280395
v 665.8481 465.06042 3.4629025
v 665.75555 464.9195 3.4689188
v 665.7011 464.76282 3.5286858
v 665.69934 464.63242 3.6261895
v 665.7507 464.56323 3.7353034
v 665.8414 464.5738 3.826791
v 665.94714 464.6613 3.876138
v 666.0396 464.80225 3.870122
v 666.09406 464.9589 3.8103547
v 666.0958 465.0893 3.7128513
v 666.0445 465.15848 3.603737
v 665.9538 465.14792 3.5122497
v 665.5425 465.2073 3.5822182
v 665.4105 465.09714 3.583131
v 665.3063 464.98752 3.660893
v 665.2576 464.90775 3.7946672
v 665.2777 464.87924 3.948609
v 665.361 464.90964 4.0814705
v 665.4853 464.99078 4.1576505
v 665.61725 465.10092 4.1567373
v 665.72156 465.21054 4.0789757
v 665.77014 465.2903 3.9452014
v 665.7501 465.31882 3.7912595
v 665.6668 465.28842 3.6583984
v 665.357 465.56485 3.580479
v 665.19574 465.51285 3.6255436
v 665.0724 465.4648 3.751052
v 665.0199 465.43365 3.9233735
v 665.05237 465.42767 4.0963354
v 665.1611 465.44855 4.2235923
v 665.31696 465.4906 4.271046
v 665.47815 465.54263 4.2259817
v 665.60156 465.59067 4.1004734
v 665.65405 465.62183 3.9281516
v 665.6216 465.62778 3.75519
v 665.5128 465.60693 3.6279328
v 665.2908 466.01358 3.6502833
v 665.12866 465.95898 3.6673534
v 664.9972 465.91138 3.7681763
v 664.93164 465.8835 3.9257364
v 664.9495 465.88287 4.097816
v 665.0461 465.90958 4.238306
v 665.1955 465.9565 4.3095627
v 665.35767 466.0111 4.2924924
v 665.48914 466.05872 4.19167
v 665.5547 466.08658 4.0341096
v 665.53674 466.08722 3.8620303
v 665.4402 466.06052 3.72154
v 665.09937 466.44012 3.663412
v 664.94495 466.36548 3.6753843
v 664.81714 466.30225 3.7717762
v 664.7501 466.2673 3.9267592
v 664.7619 466.27008 4.098806
v 664.84937 466.3098 4.241817
v 664.98895 466.37582 4.317472
v 665.1434 466.45047 4.3055
v 665.2712 466.5137 4.2091084
v 665.3382 466.5486 4.054125
v 665.3264 466.54587 3.8820782
v 665.239 466.50613 3.7390673
v 664.9224 466.87524 3.6789734
v 664.77094 466.7943 3.6726584
v 664.63715 466.7222 3.752923
v 664.557 466.67816 3.89826
v 664.55194 466.67407 4.069727
v 664.6233 466.711 4.2213793
v 664.752 466.77902 4.3125815
v 664.90356 466.85995 4.3188963
v 665.0373 466.93207 4.2386317
v 665.1175 466.9761 4.0932946
v 665.12256 466.9802 3.9218278
v 665.05115 466.94327 3.7701757
v 664.7497 467.30774 3.709672
v 664.60156 467.23215 3.6661427
v 664.45404 467.15656 3.711597
v 664.3466 467.10123 3.8338552
v 664.30804 467.08096 4.0001583
v 664.34875 467.1012 4.1659455
v 664.45776 467.15652 4.2867947
v 664.6059 467.23215 4.3303237
v 664.7535 467.30774 4.2848697
v 664.8609 467.36307 4.1626115
v 664.8995 467.38333 3.9963083
v 664.85876 467.3631 3.8305209
v 664.5716 467.6971 3.710458
v 664.4097 467.6585 3.667124
v 664.2486 467.61993 3.7127743
v 664.1312 467.5917 3.835177
v 664.0891 467.5814 4.001534
v 664.1336 467.59174 4.16727
v 664.2527 467.62 4.287977
v 664.4145 467.6586 4.331311
v 664.5757 467.69717 4.2856607
v 664.69305 467.7254 4.163258
v 664.7351 467.73572 3.9969013
v 664.6907 467.72537 3.8311648
v 664.5588 468.14432 3.7140656
v 664.3942 468.1262 3.667578
v 664.2287 468.10788 3.7100725
v 664.10645 468.0943 3.8301628
v 664.06024 468.0891 3.9956703
v 664.1025 468.09366 4.162248
v 664.22186 468.10675 4.285261
v 664.38635 468.12488 4.3317485
v 664.55194 468.1432 4.2892537
v 664.6742 468.15674 4.1691637
v 664.7204 468.16196 4.003656
v 664.67816 468.1574 3.8370786
v 664.4772 468.6101 3.7140458
v 664.3133 468.58664 3.6677594
v 664.14844 468.563 3.7104561
v 664.02686 468.54553 3.830695
v 663.981 468.53894 3.996258
v 664.0233 468.54495 4.1627827
v 664.14233 468.56195 4.2856493
v 664.3062 468.58542 4.331936
v 664.47107 468.60907 4.289239
v 664.59265 468.62653 4.169
v 664.6385 468.63312 4.003437
v 664.5962 468.6271 3.8369124
v 664.4218 469.0765 3.712346
v 664.2578 469.05066 3.6678233
v 664.0938 469.0248 3.7122884
v 663.9737 469.0059 3.8338265
v 663.9297 468.99893 3.999872
v 663.97363 469.00583 4.165933
v 664.0937 469.02472 4.2875133
v 664.2577 469.05057 4.332036
v 664.42175 469.07642 4.287571
v 664.5419 469.09537 4.166033
v 664.5858 469.1023 3.9999874
v 664.54193 469.0954 3.8339264
v 664.30975 469.58902 3.7123802
v 664.1644 469.50873 3.6678648
v 664.01904 469.42844 3.7123368
v 663.91266 469.36963 3.8338804
v 663.8737 469.34808 3.9999278
v 663.9126 469.3696 4.1659865
v 664.01904 469.42834 4.287562
v 664.16437 469.50864 4.3320775
v 664.3097 469.58896 4.2876053
v 664.41614 469.64774 4.166062
v 664.4551 469.66928 4.0000143
v 664.41614 469.6478 3.8339555
v 663.94305 469.94962 3.712335
v 663.8263 469.83154 3.6678803
v 663.70953 469.71347 3.7124133
v 663.6241 469.62704 3.834001
v 663.59283 469.59543 4.000065
v 663.62415 469.62708 4.1661077
v 663.70966 469.71353 4.287638
v 663.8264 469.83163 4.3320932
v 663.9431 469.9497 4.28756
v 664.02856 470.03613 4.165972
v 664.0598 470.06775 3.9999087
v 664.0285 470.03607 3.833866
v 663.6226 470.2776 3.7124093
v 663.49963 470.166 3.6678874
v 663.3767 470.05438 3.7123535
v 663.2867 469.97266 3.8338923
v 663.25366 469.94275 3.999938
v 663.2866 469.97263 4.1659985
v 663.3766 470.05432 4.2875786
v 663.4996 470.1659 4.3321004
v 663.62256 470.27753 4.2876344
v 663.7126 470.35922 4.1660953
v 663.74554 470.38916 4.0000496
v 663.7126 470.35925 3.8339891
v 663.31714 470.63953 3.712398
v 663.1984 470.52347 3.6678913
v 663.07965 470.4074 3.712372
v 662.9927 470.32245 3.833922
v 662.9609 470.29135 3.9999716
v 662.9927 470.32242 4.166028
v 663.0796 470.40738 4.287597
v 663.19836 470.52344 4.3321037
v 663.31714 470.6395 4.287623
v 663.40405 470.72446 4.1660733
v 663.4359 470.75555 4.0000234
v 663.4041 470.72446 3.833967
v 662.96173 470.9538 3.712386
v 662.8479 470.83286 3.6678925
v 662.73413 470.7119 3.7123868
v 662.6508 470.6234 3.8339465
v 662.62036 470.591 3.9999998
v 662.6508 470.6234 4.166053
v 662.73413 470.7119 4.287612
v 662.84796 470.83286 4.332105
v 662.96173 470.9538 4.287611
v 663.04504 471.0423 4.1660514
v 663.0755 471.0747 3.999998
v 663.04504 471.0423 3.833945
v 662.6661 471.2387 3.7123868
v 662.5178 471.16388 3.6678932
v 662.36957 471.08905 3.712387
v 662.26105 471.03427 3.8339465
v 662.2214 471.01422 3.9999998
v 662.26105 471.03427 4.166053
v 662.36957 471.08905 4.287612
v 662.5178 471.16388 4.3321056
v 662.6661 471.2387 4.287612
v 662.7746 471.2935 4.1660523
v 662.81433 471.31354 3.9999993
v 662.7746 471.2935 3.833946
v 662.61304 471.61218 3.712387
v 662.4476 471.62607 3.6678934
v 662.2821 471.63992 3.7123876
v 662.16095 471.6501 3.833947
v 662.11664 471.6538 4.0
v 662.16095 471.6501 4.1660533
v 662.2821 471.63992 4.2876124
v 662.4476 471.62607 4.332106
v 662.61304 471.61218 4.287612
v 662.73413 471.60202 4.166053
v 662.7785 471.5983 3.9999995
v 662.73413 471.60202 3.8339462
v 662.7514 472.01767 3.7123876
v 662.5938 472.07007 3.6678936
v 662.4363 472.12247 3.712387
v 662.3209 472.16083 3.8339462
v 662.2787 472.17487 3.9999995
v 662.3209 472.16083 4.166053
v 662.4363 472.12247 4.2876124
v 662.5938 472.07007 4.332106
v 662.7514 472.01767 4.287613
v 662.86676 471.97934 4.166054
v 662.90894 471.9653 4.0000005
v 662.86676 471.97934 3.8339472
v 662.90344 472.47214 3.712388
v 662.74255 472.51328 3.6678936
v 662.58167 472.5544 3.7123868
v 662.4639 472.58453 3.8339458
v 662.4208 472.59555 3.9999988
v 662.4639 472.58453 4.166052
v 662.58167 472.5544 4.287612
v 662.74255 472.51328 4.3321066
v 662.90344 472.47214 4.2876134
v 663.0212 472.44202 4.1660542
v 663.06433 472.431 4.0000014
v 663.0212 472.44202 3.833948
v 662.9862 472.93423 3.7123876
v 662.8248 472.97345 3.6678936
v 662.6635 473.01266 3.7123876
v 662.54535 473.04138 3.833947
v 662.50214 473.05188 4.0
v 662.54535 473.04138 4.1660533
v 662.6635 473.01266 4.2876124
v 662.8248 472.97345 4.3321066
v 662.9862 472.93423 4.2876124
v 663.1043 472.90555 4.1660533
v 663.1476 472.89502 4.0
v 663.1043 472.90555 3.8339467
v 663.11566 473.35492 3.7123876
v 662.96295 473.42007 3.6678936
v 662.8102 473.48526 3.7123876
v 662.6984 473.533 3.8339467
v 662.6575 473.55045 4.0
v 662.6984 473.533 4.1660533
v 662.8102 473.48526 4.2876124
v 662.96295 473.42007 4.3321066
v 663.11566 473.35492 4.2876124
v 663.2275 473.3072 4.1660533
v 663.2684 473.28973 4.0
v 663.2275 473.3072 3.833947
v 663.29846 473.78976 3.6885912
v 663.1374 473.8477 3.6726077
v 662.99036 473.90054 3.7443488
v 662.89685 473.93417 3.8845913
v 662.8818 473.93958 4.0557575
v 662.9493 473.9153 4.2119837
v 663.08124 473.86786 4.311409
v 663.2423 473.80994 4.3273926
v 663.38934 473.75708 4.2556515
v 663.4829 473.72342 4.115409
v 663.4979 473.71802 3.9442425
v 663.4304 473.7423 3.7880163
v 663.37866 474.1676 3.8739192
v 663.20703 474.16278 3.8332245
v 663.05365 474.1916 3.8609731
v 662.95966 474.24637 3.94973
v 662.95013 474.31244 4.075712
v 663.0278 474.37204 4.205164
v 663.1717 474.40927 4.3033977
v 663.3433 474.41412 4.3440924
v 663.4967 474.38528 4.316344
v 663.59076 474.3305 4.2275867
v 663.6002 474.26447 4.1016045
v 663.5226 474.20483 3.972153
v 663.3381 474.45453 3.248978
v 663.17755 474.39307 3.1593075
v 663.0186 474.38983 3.1604218
v 662.9038 474.44574 3.2520223
v 662.86395 474.54578 3.4095645
v 662.9097 474.66315 3.590835
v 663.0288 474.7664 3.747263
v 663.1894 474.82785 3.8369331
v 663.3483 474.8311 3.8358188
v 663.4631 474.7752 3.7442186
v 663.5029 474.67517 3.5866764
v 663.4572 474.5578 3.4054058
v 663.1911 474.90335 3.0621002
v 663.0402 474.8235 2.9644253
v 662.88446 474.7821 2.9468443
v 662.76556 474.79028 3.014068
v 662.7154 474.84583 3.148084
v 662.7474 474.93384 3.3129823
v 662.85297 475.0308 3.464579
v 663.00385 475.11063 3.562254
v 663.1596 475.152 3.579835
v 663.2785 475.14386 3.5126114
v 663.3287 475.0883 3.3785954
v 663.2967 475.00027 3.213697
v 662.9283 475.3453 2.931612
v 662.7697 475.27908 2.8979864
v 662.62775 475.23807 2.948062
v 662.5405 475.23325 3.0684211
v 662.5314 475.2659 3.2268138
v 662.6027 475.32733 3.3807986
v 662.7355 475.401 3.4891157
v 662.89404 475.46725 3.5227413
v 663.03595 475.50827 3.4726658
v 663.1232 475.5131 3.3523066
v 663.1324 475.4804 3.193914
v 663.06104 475.419 3.039929
v 662.6984 475.79315 2.869275
v 662.5398 475.73517 2.8921692
v 662.415 475.69653 3.000664
v 662.3575 475.68762 3.1656883
v 662.38275 475.71082 3.343024
v 662.48395 475.75992 3.485154
v 662.63403 475.82175 3.553995
v 662.7927 475.87973 3.5311005
v 662.9175 475.91837 3.4226058
v 662.975 475.92725 3.2575815
v 662.9497 475.90405 3.080246
v 662.8485 475.85498 2.9381158
v 662.5874 476.26926 2.8911328
v 662.4287 476.2032 2.8881323
v 662.28906 476.148 2.9721732
v 662.2058 476.1185 3.120737
v 662.2013 476.12253 3.2940164
v 662.27673 476.1591 3.4455807
v 662.4119 476.21832 3.534819
v 662.5706 476.2844 3.5378196
v 662.71027 476.33957 3.4537785
v 662.7935 476.3691 3.3052146
v 662.79803 476.36505 3.1319356
v 662.7226 476.32852 2.980371
v 662.37396 476.69806 2.8788838
v 662.22034 476.62122 2.886153
v 662.09015 476.5574 2.9787245
v 662.01825 476.52374 3.1317933
v 662.02386 476.52927 3.304345
v 662.1055 476.57245 3.4501445
v 662.24133 476.64175 3.530125
v 662.3949 476.71863 3.5228558
v 662.52515 476.7824 3.4302843
v 662.59705 476.81607 3.2772155
v 662.59143 476.81058 3.1046638
v 662.50977 476.76736 2.9588642
v 662.16895 477.12637 2.8856812
v 662.01843 477.04364 2.8778126
v 661.88477 476.97037 2.956819
v 661.80365 476.92615 3.1015308
v 661.79694 476.92288 3.2731721
v 661.8664 476.9614 3.4257524
v 661.9934 477.03137 3.5183873
v 662.1439 477.1141 3.5262558
v 662.2776 477.18738 3.4472494
v 662.3587 477.2316 3.3025377
v 662.3654 477.2349 3.130896
v 662.29596 477.19638 2.978316
v 661.8919 477.65826 2.9334
v 661.73206 477.59525 2.9640586
v 661.6058 477.50385 3.085098
v 661.54694 477.40854 3.2640855
v 661.5712 477.3349 3.4530616
v 661.67224 477.30264 3.6013901
v 661.8229 477.32037 3.6693265
v 661.9827 477.3834 3.6386676
v 662.109 477.4748 3.5176284
v 662.16785 477.5701 3.338641
v 662.14355 477.64374 3.1496649
v 662.04254 477.67603 3.0013363
v 661.8604 477.98605 3.2737164
v 661.689 477.97696 3.3292089
v 661.5471 477.91113 3.41738
v 661.4727 477.8062 3.5146053
v 661.48584 477.69034 3.5948327
v 661.5829 477.59454 3.6365654
v 661.73785 477.54446 3.6286216
v 661.9093 477.55356 3.5731294
v 662.0512 477.6194 3.484958
v 662.12555 477.7243 3.387733
v 662.1125 477.84018 3.3075054
v 662.01544 477.936 3.2657726
v 661.91455 478.2714 3.4416032
v 661.7498 478.31006 3.5076075
v 661.6134 478.30865 3.6383095
v 661.54193 478.26755 3.798688
v 661.5545 478.19778 3.9457695
v 661.6477 478.11804 4.040144
v 661.79663 478.04968 4.0565233
v 661.96136 478.01102 3.990519
v 662.0977 478.0124 3.8598168
v 662.16925 478.0535 3.6994383
v 662.1567 478.12326 3.552357
v 662.0635 478.203 3.4579825
v 662.0882 478.615 3.547689
v 661.92645 478.66296 3.5947587
v 661.79834 478.68704 3.7207017
v 661.73804 478.68073 3.8917716
v 661.76184 478.64575 4.06213
v 661.8633 478.59146 4.18613
v 662.0152 478.53244 4.2305455
v 662.17694 478.48444 4.1834755
v 662.30505 478.4604 4.057533
v 662.36536 478.4667 3.886463
v 662.34155 478.50168 3.7161045
v 662.2401 478.55597 3.5921047
v 662.1644 479.0488 3.6243966
v 662.0022 479.0925 3.6656258
v 661.8776 479.11948 3.782704
v 661.824 479.1225 3.9442604
v 661.8558 479.10077 4.1070056
v 661.9644 479.0601 4.2273326
v 662.1208 479.01138 4.273
v 662.283 478.96768 4.2317705
v 662.4076 478.9407 4.114692
v 662.4612 478.93768 3.953136
v 662.42944 478.9594 3.7903907
v 662.3208 479.0001 3.6700637
v 662.3294 479.47174 3.6520352
v 662.1684 479.521 3.6867201
v 662.0446 479.5558 3.8010237
v 661.9913 479.56677 3.9643188
v 662.02264 479.55103 4.13285
v 662.1303 479.51276 4.2614603
v 662.28546 479.46222 4.315688
v 662.4465 479.41293 4.2810035
v 662.57025 479.37814 4.1667
v 662.6236 479.36716 4.0034046
v 662.5922 479.3829 3.8348732
v 662.48456 479.4212 3.706263
v 662.4286 479.92487 3.6609278
v 662.26166 479.92303 3.7019346
v 662.1376 479.92047 3.820939
v 662.08966 479.91782 3.9860542
v 662.1307 479.9158 4.153037
v 662.24963 479.91498 4.2771454
v 662.41473 479.91556 4.3251243
v 662.58167 479.91736 4.284117
v 662.70575 479.91995 4.165113
v 662.75366 479.92258 3.9999979
v 662.71265 479.9246 3.8330147
v 662.5937 479.9254 3.7089064
v 662.30383 480.37503 3.664775
v 662.1473 480.31805 3.707237
v 662.03186 480.27545 3.8273075
v 661.98846 480.25867 3.9928133
v 662.0287 480.2722 4.159407
v 662.14185 480.31238 4.2824507
v 662.29755 480.36847 4.3289742
v 662.4541 480.42545 4.286512
v 662.5695 480.46802 4.1664414
v 662.6129 480.48483 4.0009356
v 662.57263 480.4713 3.8343418
v 662.45953 480.43112 3.7112982
v 662.1068 480.7988 3.6666782
v 661.96985 480.7041 3.709413
v 661.8689 480.63403 3.8296819
v 661.8311 480.6074 3.9952588
v 661.8666 480.6313 4.1617775
v 661.9657 480.69934 4.2846193
v 662.10205 480.79327 4.330869
v 662.239 480.88797 4.2881346
v 662.3399 480.95804 4.1678658
v 662.3777 480.9847 4.002289
v 662.3423 480.9608 3.8357701
v 662.2431 480.89276 3.712928
v 661.7759 481.12912 3.6673503
v 661.65625 481.01428 3.7126312
v 661.56903 480.93042 3.834765
v 661.5376 480.90002 4.001026
v 661.57043 480.93124 4.1668653
v 661.6586 481.01572 4.287846
v 661.7786 481.1308 4.331551
v 661.89825 481.24567 4.2862706
v 661.9855 481.3295 4.1641364
v 662.0169 481.3599 3.9978752
v 661.9841 481.32867 3.832036
v 661.8959 481.2442 3.7110555
v 661.45667 481.4705 3.6676536
v 661.32434 481.37027 3.7123752
v 661.2276 481.2969 3.8341012
v 661.1924 481.2701 4.000215
v 661.2281 481.29706 4.166207
v 661.32513 481.3705 4.287599
v 661.4576 481.4708 4.331865
v 661.5899 481.57104 4.287143
v 661.68665 481.64438 4.165417
v 661.72186 481.67117 3.9993033
v 661.68616 481.64423 3.8333116
v 661.5891 481.5708 3.7119193
v 661.2152 481.87082 3.6677992
v 661.06586 481.79843 3.7126594
v 660.9567 481.7455 3.8344867
v 660.917 481.72623 4.0006375
v 660.9574 481.7458 4.166592
v 661.0671 481.7989 4.287883
v 661.21655 481.87134 4.33201
v 661.3659 481.94373 4.28715
v 661.47504 481.99664 4.1653223
v 661.5147 482.01593 3.9991715
v 661.47437 481.9964 3.8332171
v 661.3647 481.94327 3.7119265
v 661.05 482.30814 3.6678488
v 660.8967 482.24454 3.7129123
v 660.78485 482.1981 3.834888
v 660.74426 482.18124 4.001093
v 660.7859 482.19852 4.166992
v 660.89856 482.24524 4.2881336
v 661.05206 482.30896 4.3320575
v 661.2053 482.37256 4.286994
v 661.3172 482.419 4.165018
v 661.3578 482.43585 3.9988132
v 661.31616 482.41858 3.8329139
v 661.2035 482.37183 3.7117724
v 660.8572 482.734 3.6678734
v 660.7032 482.6721 3.712624
v 660.5906 482.62683 3.8343713
v 660.54956 482.61032 4.000493
v 660.59106 482.62698 4.166477
v 660.70404 482.6724 4.2878485
v 660.85815 482.73434 4.3320856
v 661.01215 482.79626 4.287335
v 661.12476 482.84155 4.1655874
v 661.16583 482.85803 3.9994657
v 661.1243 482.84137 3.8334816
v 661.01135 482.79596 3.7121105
v 660.73676 483.18832 3.669909
v 660.5781 483.12732 3.6958675
v 660.4529 483.07913 3.8033178
v 660.3946 483.0567 3.9634688
v 660.4188 483.066 4.133408
v 660.5191 483.10458 4.2676005
v 660.6686 483.16208 4.3300896
v 660.82715 483.2231 4.3041315
v 660.9524 483.2713 4.196681
v 661.01074 483.29373 4.03653
v 660.9865 483.28442 3.8665907
v 660.8862 483.24585 3.732398
v 660.5649 483.77097 3.8692331
v 660.4063 483.70538 3.936662
v 660.27875 483.61328 4.062465
v 660.2164 483.51932 4.2129335
v 660.23596 483.44873 4.3477497
v 660.33215 483.42038 4.430789
v 660.4793 483.4419 4.4398017
v 660.63794 483.50748 4.372373
v 660.7655 483.59958 4.2465696
v 660.8278 483.69354 4.0961013
v 660.8083 483.76413 3.9612854
v 660.71204 483.79248 3.8782458
v 660.38715 484.11597 3.935961
v 660.2347 484.0379 3.958704
v 660.12396 483.91666 4.060907
v 660.08453 483.7848 4.2151837
v 660.1271 483.67755 4.380197
v 660.2401 483.62375 4.5117316
v 660.39343 483.63776 4.574542
v 660.54584 483.71582 4.5517993
v 660.6566 483.83704 4.4495964
v 660.696 483.96893 4.295319
v 660.6535 484.07614 4.130306
v 660.5404 484.12997 3.9987717
v 660.1601 484.36526 4.1699986
v 660.0373 484.24643 4.2043138
v 659.9479 484.11353 4.319931
v 659.9157 484.0021 4.485871
v 659.9494 483.94208 4.6576695
v 660.04004 483.9495 4.7892942
v 660.1632 484.0224 4.845476
v 660.286 484.1412 4.811161
v 660.3754 484.27414 4.695544
v 660.4076 484.38553 4.529604
v 660.3739 484.44556 4.357805
v 660.28326 484.43814 4.22618
v 659.7823 484.5279 4.3805523
v 659.67084 484.39777 4.397914
v 659.5891 484.28162 4.491544
v 659.55896 484.2106 4.636354
v 659.58844 484.20374 4.793543
v 659.6697 484.26282 4.920992
v 659.78094 484.3721 4.984551
v 659.8924 484.50223 4.9671893
v 659.9742 484.61835 4.8735595
v 660.00433 484.6894 4.7287493
v 659.97485 484.69626 4.5715604
v 659.89355 484.63715 4.4441113
v 659.50995 484.8596 4.432787
v 659.37415 484.75476 4.4450803
v 659.26514 484.6616 4.538318
v 659.2121 484.60504 4.6875176
v 659.2293 484.60025 4.8527007
v 659.31213 484.64853 4.9896064
v 659.43835 484.73694 5.0615516
v 659.5742 484.84177 5.049258
v 659.6832 484.93494 4.9560204
v 659.7362 484.9915 4.806821
v 659.719 484.99628 4.641638
v 659.6362 484.948 4.504732
v 659.3163 485.25757 4.4741025
v 659.16736 485.17368 4.4560704
v 659.032 485.09372 4.525221
v 658.9464 485.03912 4.6630244
v 658.93353 485.02454 4.8325577
v 658.9969 485.05383 4.9883933
v 659.1194 485.1192 5.088776
v 659.2683 485.2031 5.106808
v 659.4037 485.28308 5.037658
v 659.4893 485.33768 4.899854
v 659.50214 485.35226 4.7303214
v 659.43884 485.32294 4.5744853
v 659.14954 485.66614 4.49095
v 658.9924 485.6055 4.4593887
v 658.84076 485.5457 4.51596
v 658.7354 485.50275 4.6455054
v 658.70447 485.4882 4.813313
v 658.75635 485.5059 4.9744196
v 658.877 485.55115 5.085656
v 659.03424 485.61182 5.1172175
v 659.1858 485.67163 5.060646
v 659.2912 485.71457 4.931101
v 659.3221 485.72913 4.7632933
v 659.27026 485.7114 4.6021867
v 659.0359 485.96616 4.634278
v 658.8704 485.92828 4.548981
v 658.7075 485.92484 4.5612717
v 658.5908 485.95673 4.6678557
v 658.5516 486.01538 4.8401747
v 658.60034 486.08514 5.0320554
v 658.72406 486.14728 5.192084
v 658.8895 486.18512 5.2773805
v 659.0524 486.18857 5.26509
v 659.1691 486.1567 5.158506
v 659.2083 486.09802 4.986187
v 659.15955 486.0283 4.7943063
v 659.11865 486.23633 4.266299
v 658.9684 486.18524 4.1441
v 658.7965 486.18906 4.0679746
v 658.6491 486.24673 4.05832
v 658.5656 486.34283 4.117723
v 658.5685 486.4516 4.2302666
v 658.65686 486.5439 4.365795
v 658.8071 486.595 4.4879937
v 658.979 486.5912 4.5641193
v 659.1264 486.5335 4.573774
v 659.2099 486.4374 4.514371
v 659.20703 486.3286 4.401827
v 659.1104 486.65643 3.9320128
v 658.9563 486.63785 3.803403
v 658.78546 486.6567 3.7537973
v 658.64374 486.7079 3.796488
v 658.5691 486.7777 3.9200363
v 658.5815 486.84744 4.091337
v 658.6776 486.89844 4.2644906
v 658.8317 486.917 4.3931007
v 659.0025 486.89816 4.442706
v 659.1442 486.847 4.4000154
v 659.21893 486.77716 4.2764673
v 659.20654 486.7074 4.1051664
v 659.15936 487.16788 3.7902439
v 658.99805 487.1634 3.7222483
v 658.8288 487.1752 3.7468836
v 658.69696 487.2001 3.857549
v 658.6379 487.23145 4.0245914
v 658.66736 487.26083 4.2032523
v 658.77747 487.2804 4.3456593
v 658.9388 487.28488 4.413655
v 659.10803 487.27307 4.3890195
v 659.23987 487.24817 4.278354
v 659.29895 487.2168 4.111312
v 659.2695 487.1874 3.932651
v 659.1063 487.69693 3.7348952
v 658.9451 487.66373 3.6728404
v 658.77985 487.63687 3.7027862
v 658.65485 487.6235 3.8167086
v 658.6036 487.62723 3.984082
v 658.6398 487.64703 4.160059
v 658.7538 487.67764 4.2974873
v 658.915 487.71085 4.359542
v 659.0802 487.7377 4.3295965
v 659.2052 487.75107 4.215674
v 659.25653 487.74734 4.0483003
v 659.2203 487.7275 3.8723233
v 658.9047 488.2911 3.8614907
v 658.7481 488.23114 3.8827019
v 658.6062 488.14584 3.9721277
v 658.51697 488.05807 4.1058064
v 658.5044 487.99136 4.247918
v 658.5718 487.96356 4.3603854
v 658.7011 487.98212 4.413072
v 658.8577 488.04208 4.391861
v 658.99963 488.12738 4.302435
v 659.08887 488.21518 4.1687565
v 659.10144 488.2819 4.026644
v 659.03406 488.3097 3.9141772
v 658.638 488.67236 3.8739994
v 658.4888 488.60483 3.8693979
v 658.36475 488.48694 3.951146
v 658.29913 488.35034 4.097339
v 658.3096 488.23163 4.2688046
v 658.3932 488.16257 4.419599
v 658.52765 488.16168 4.509317
v 658.6769 488.22925 4.5139184
v 658.8009 488.3471 4.4321704
v 658.86646 488.4837 4.2859774
v 658.8561 488.60245 4.1145115
v 658.7724 488.67148 3.9637172
v 658.321 488.87332 4.1772537
v 658.1964 488.75522 4.2380505
v 658.11096 488.62338 4.3588862
v 658.08746 488.51312 4.5073843
v 658.1323 488.454 4.643754
v 658.23346 488.46185 4.7314553
v 658.36383 488.53458 4.746989
v 658.4884 488.65268 4.6861925
v 658.57385 488.78455 4.5653563
v 658.5973 488.89478 4.4168587
v 658.5525 488.95392 4.280489
v 658.4513 488.94604 4.1927876
v 657.95715 489.0413 4.3809915
v 657.8358 488.92923 4.433917
v 657.7584 488.83667 4.5511155
v 657.7458 488.78845 4.701184
v 657.8013 488.79742 4.8439107
v 657.91 488.86124 4.9410534
v 658.0428 488.9628 4.966582
v 658.1642 489.07486 4.913656
v 658.2415 489.1674 4.796458
v 658.25415 489.21564 4.6463895
v 658.1987 489.20663 4.5036626
v 658.09 489.14282 4.40652
v 657.78815 489.44653 4.4634376
v 657.6424 489.35776 4.4992642
v 657.52856 489.2806 4.613352
v 657.47705 489.23578 4.7751303
v 657.5018 489.23523 4.9412518
v 657.59607 489.27914 5.067204
v 657.7346 489.35574 5.119238
v 657.8804 489.44452 5.083411
v 657.9942 489.52167 4.9693236
v 658.04565 489.5665 4.807545
v 658.02094 489.56705 4.6414237
v 657.9267 489.52313 4.5154715
v 657.41675 489.90527 4.633168
v 657.29767 489.79333 4.7593255
v 657.23895 489.68387 4.9313846
v 657.2562 489.60614 5.1032424
v 657.3449 489.58102 5.2288494
v 657.48126 489.61523 5.27455
v 657.6287 489.69962 5.228098
v 657.7478 489.81152 5.1019406
v 657.8065 489.92102 4.9298816
v 657.78925 489.99875 4.7580237
v 657.70056 490.02386 4.6324162
v 657.5642 489.98965 4.586716
v 657.11017 490.15192 4.810968
v 657.0319 490.01917 4.9614525
v 657.0331 489.89227 5.1046133
v 657.11334 489.80524 5.20209
v 657.25116 489.7814 5.2277637
v 657.40967 489.82712 5.1747556
v 657.5463 489.93015 5.057269
v 657.6246 490.0629 4.9067845
v 657.6234 490.18976 4.7636237
v 657.5432 490.2768 4.666147
v 657.40533 490.30066 4.6404734
v 657.2469 490.25494 4.6934814
v 657.1261 490.36682 5.0780144
v 656.9842 490.2932 5.1461086
v 656.8905 490.24203 5.284325
v 656.87 490.22705 5.4556293
v 656.9282 490.25226 5.6141205
v 657.0496 490.31088 5.7173305
v 657.2016 490.38724 5.7376046
v 657.34344 490.46088 5.6695104
v 657.4372 490.51202 5.531294
v 657.45764 490.527 5.3599896
v 657.3994 490.50183 5.2014985
v 657.2781 490.4432 5.0982885
v 657.1175 490.61343 4.7272434
v 656.96686 490.53152 4.704235
v 656.8208 490.50012 4.7765174
v 656.7185 490.52762 4.9247227
v 656.6874 490.60666 5.1091394
v 656.7358 490.71606 5.2803535
v 656.8507 490.82654 5.392488
v 657.00134 490.90845 5.415497
v 657.1474 490.93988 5.3432145
v 657.2497 490.91238 5.1950088
v 657.2808 490.8333 5.010592
v 657.2324 490.7239 4.839378
v 656.8139 490.9998 4.533828
v 656.6799 490.90082 4.5489707
v 656.5642 490.84836 4.654912
v 656.4979 490.8565 4.823265
v 656.49884 490.92303 5.00892
v 656.5666 491.03015 5.1621304
v 656.6831 491.14914 5.241844
v 656.8172 491.2481 5.2267013
v 656.93286 491.30054 5.12076
v 656.9991 491.29242 4.952407
v 656.9982 491.2259 4.7667522
v 656.9304 491.11877 4.6135416
v 656.4663 491.38315 4.5492754
v 656.3473 491.26144 4.5622582
v 656.2444 491.17242 4.6524444
v 656.1851 491.13995 4.7956676
v 656.1854 491.17273 4.953552
v 656.24524 491.26196 5.083792
v 656.34845 491.38376 5.1514907
v 656.4675 491.50546 5.138508
v 656.57043 491.59448 5.0483217
v 656.6297 491.62695 4.9050984
v 656.6294 491.5942 4.7472143
v 656.5696 491.50494 4.616974
v 656.1579 491.75522 4.5192857
v 656.03 491.64038 4.5092797
v 655.9141 491.54407 4.5830975
v 655.84125 491.49207 4.7209587
v 655.831 491.4983 4.885925
v 655.886 491.56113 5.033792
v 655.99164 491.6637 5.1249404
v 656.1195 491.77853 5.1349463
v 656.2354 491.87488 5.0611286
v 656.3082 491.92688 4.923267
v 656.31854 491.92062 4.7583013
v 656.2635 491.8578 4.610434
v 655.9233 492.17896 4.5241547
v 655.7977 492.07132 4.475079
v 655.6692 491.96515 4.5162487
v 655.5721 491.88892 4.6366324
v 655.5324 491.863 4.803973
v 655.56085 491.8944 4.9734325
v 655.6497 491.9747 5.099604
v 655.77527 492.08234 5.1486797
v 655.9038 492.1885 5.10751
v 656.0009 492.26474 4.9871264
v 656.0406 492.29065 4.819785
v 656.01215 492.25925 4.650326
v 655.611 492.5422 4.5291533
v 655.4901 492.43213 4.4761167
v 655.36487 492.31995 4.5118437
v 655.2688 492.23572 4.6267614
v 655.2277 492.202 4.790077
v 655.25256 492.22784 4.958031
v 655.33673 492.30634 5.08562
v 655.45764 492.4164 5.138656
v 655.5829 492.5286 5.102929
v 655.67896 492.61282 4.988012
v 655.72003 492.64655 4.824696
v 655.6952 492.6207 4.656742
v 655.30707 492.86475 4.520456
v 655.16943 492.77423 4.4714346
v 655.02936 492.6829 4.5113425
v 654.92444 492.61517 4.6294866
v 654.8828 492.5893 4.7942095
v 654.9156 492.61212 4.961374
v 655.014 492.67758 5.086189
v 655.1516 492.7681 5.13521
v 655.2917 492.85947 5.0953016
v 655.3966 492.92715 4.977158
v 655.43823 492.95303 4.812435
v 655.4055 492.9302 4.6452703
v 655.11584 493.26517 4.511809
v 654.96497 493.19467 4.469197
v 654.8149 493.12482 4.515569
v 654.7058 493.07437 4.6385007
v 654.667 493.05682 4.8050523
v 654.7088 493.07684 4.9705963
v 654.82007 493.12912 5.0907755
v 654.97095 493.19962 5.1333876
v 655.12103 493.26947 5.0870147
v 655.2301 493.31992 4.964083
v 655.2689 493.33746 4.7975316
v 655.2271 493.31744 4.6319876
v 654.9014 493.71048 4.511954
v 654.76385 493.61697 4.468528
v 654.6267 493.5239 4.514088
v 654.52673 493.45615 4.636427
v 654.4907 493.4319 4.802764
v 654.5283 493.45764 4.9685287
v 654.6294 493.5265 5.0893054
v 654.76697 493.62 5.1327314
v 654.9042 493.7131 5.087171
v 655.00415 493.78085 4.964832
v 655.04016 493.80508 4.7984953
v 655.00256 493.77933 4.6327305
v 654.5773 494.0675 4.512906
v 654.4489 493.96225 4.468159
v 654.32043 493.85693 4.5123997
v 654.22626 493.7798 4.633774
v 654.1916 493.75146 4.7997584
v 654.22577 493.7796 4.9658794
v 654.3196 493.8566 5.0876236
v 654.4479 493.96188 5.13237
v 654.57635 494.0672 5.0881295
v 654.67053 494.14435 4.966756
v 654.7052 494.17264 4.8007708
v 654.6711 494.14453 4.63465
v 654.3206 494.41864 4.512863
v 654.17426 494.34048 4.4680223
v 654.02765 494.26227 4.512169
v 653.92017 494.20496 4.633474
v 653.8806 494.18387 4.7994337
v 653.9195 494.20468 4.9655795
v 654.02655 494.26184 5.0873923
v 654.1729 494.33997 5.132233
v 654.3195 494.41818 5.0880866
v 654.427 494.47552 4.9667816
v 654.46655 494.49658 4.800822
v 654.4277 494.47577 4.634676
v 654.162 494.84818 4.5116982
v 654.0111 494.7784 4.467947
v 653.86053 494.7088 4.5131826
v 653.75073 494.65802 4.635284
v 653.711 494.63968 4.801534
v 653.752 494.6587 4.967387
v 653.86285 494.70993 5.0884023
v 654.01373 494.77972 5.1321535
v 654.1643 494.84933 5.086918
v 654.2741 494.90012 4.9648166
v 654.31384 494.91846 4.798566
v 654.2728 494.89944 4.6327133
v 653.93207 495.25815 4.512426
v 653.7825 495.18607 4.467917
v 653.6329 495.114 4.5123954
v 653.5234 495.06125 4.633944
v 653.4833 495.04196 4.799993
v 653.5233 495.06125 4.96605
v 653.6328 495.114 5.0876207
v 653.7824 495.18607 5.1321297
v 653.932 495.25815 5.087651
v 654.04156 495.31088 4.9661026
v 654.08167 495.3302 4.8000536
v 654.04156 495.31088 4.6339965
v 653.76984 495.65466 4.5124083
v 653.60754 495.6196 4.467905
v 653.44525 495.58456 4.5123897
v 653.3264 495.5589 4.633942
v 653.2829 495.54953 4.7999926
v 653.3264 495.5589 4.9660482
v 653.4452 495.58456 5.0876145
v 653.60754 495.6196 5.1321177
v 653.76984 495.65466 5.087633
v 653.8887 495.68033 4.9660807
v 653.9322 495.6897 4.8000298
v 653.8887 495.6803 4.633974
v 653.75397 496.0938 4.5124183
v 653.5881 496.0867 4.467899
v 653.4221 496.0796 4.5123672
v 653.30066 496.07437 4.6339083
v 653.25616 496.07245 4.7999544
v 653.3006 496.07437 4.9660144
v 653.42206 496.0796 5.0875926
v 653.58795 496.0867 5.132112
v 653.75385 496.0938 5.0876436
v 653.8753 496.09903 4.9661026
v 653.9198 496.10092 4.8000565
v 653.87537 496.09903 4.6339965
v 653.69 496.55508 4.4913325
v 653.5193 496.5532 4.4714155
v 653.36145 496.55148 4.5395436
v 653.2588 496.55035 4.6774616
v 653.2389 496.55014 4.8482146
v 653.307 496.55087 5.0060496
v 653.44495 496.5524 5.108675
v 653.61566 496.55426 5.128592
v 653.7735 496.556 5.0604644
v 653.8761 496.5571 4.922546
v 653.89606 496.55734 4.751793
v 653.82794 496.55658 4.593958
v 653.7413 496.90753 4.7568913
v 653.5753 496.87793 4.6793747
v 653.41003 496.88672 4.66616
v 653.2897 496.93152 4.720789
v 653.2465 497.0003 4.8286223
v 653.2921 497.07468 4.9607673
v 653.41425 497.1347 5.0818152
v 653.5802 497.16428 5.159332
v 653.7455 497.1555 5.1725464
v 653.86584 497.1107 5.1179175
v 653.909 497.0419 5.010084
v 653.8634 496.96753 4.877939
v 653.71674 497.17346 4.1208596
v 653.567 497.0933 3.9934852
v 653.401 497.07117 3.9316077
v 653.2632 497.11295 3.951807
v 653.19055 497.2075 4.048671
v 653.20245 497.3294 4.1962442
v 653.2958 497.44608 4.354985
v 653.4455 497.5262 4.48236
v 653.6115 497.54837 4.544237
v 653.7493 497.5066 4.524038
v 653.82196 497.41205 4.427174
v 653.81006 497.29013 4.2796006
v 653.5565 497.61536 3.9226077
v 653.40955 497.54172 3.8591354
v 653.24567 497.5001 3.854131
v 653.10876 497.50165 3.9089355
v 653.0355 497.54596 4.008864
v 653.0456 497.62112 4.127141
v 653.1363 497.70706 4.232074
v 653.28326 497.78067 4.2955465
v 653.44714 497.8223 4.300551
v 653.58405 497.82074 4.245746
v 653.6573 497.77643 4.1458178
v 653.6472 497.70126 4.0275407
v 653.46826 498.05997 3.836129
v 653.3188 498.04904 3.7536533
v 653.1469 498.05255 3.752555
v 652.9987 498.06955 3.8331277
v 652.9138 498.0955 3.9737825
v 652.91504 498.1234 4.136831
v 653.002 498.14584 4.2785845
v 653.1515 498.15677 4.3610597
v 653.32336 498.15326 4.3621583
v 653.4716 498.13626 4.281585
v 653.55646 498.11032 4.1409307
v 653.55524 498.0824 3.9778821
v 653.54376 498.462 3.7641644
v 653.39404 498.51688 3.7001238
v 653.23627 498.58072 3.7239723
v 653.1127 498.63644 3.82932
v 653.05646 498.6691 3.987939
v 653.0826 498.66995 4.1573277
v 653.18414 498.63876 4.292098
v 653.3339 498.5839 4.3561387
v 653.4917 498.52005 4.33229
v 653.6153 498.46432 4.2269425
v 653.6715 498.43167 4.068323
v 653.6454 498.43082 3.8989348
v 653.7466 498.82568 3.7655385
v 653.6246 498.91882 3.6875823
v 653.48956 499.0248 3.6967149
v 653.37775 499.11523 3.7904894
v 653.31903 499.16586 3.943779
v 653.32916 499.16315 4.11551
v 653.4054 499.1078 4.259667
v 653.5274 499.01465 4.337623
v 653.6624 498.90866 4.3284907
v 653.7743 498.81824 4.234716
v 653.833 498.7676 4.0814266
v 653.8229 498.77032 3.9096956
v 654.21204 499.20746 3.858385
v 654.1296 499.32147 3.7660851
v 653.99347 499.4224 3.7418582
v 653.8402 499.48322 3.7921963
v 653.7108 499.48764 3.9036112
v 653.6401 499.43445 4.046249
v 653.6468 499.33792 4.1818905
v 653.7293 499.2239 4.2741904
v 653.8654 499.12296 4.298417
v 654.0187 499.06213 4.2480793
v 654.148 499.05774 4.1366644
v 654.2188 499.1109 3.9940264
v 654.2514 499.5552 4.116639
v 654.22205 499.6685 3.9674804
v 654.1127 499.74817 3.8846714
v 653.95264 499.77283 3.8904011
v 653.78485 499.73593 3.9831338
v 653.65424 499.64734 4.138022
v 653.5958 499.53076 4.313564
v 653.6252 499.41745 4.4627223
v 653.73456 499.3378 4.5455313
v 653.8946 499.3131 4.539802
v 654.0624 499.35 4.447069
v 654.193 499.43863 4.292181
v 653.968 500.08148 4.1582656
v 653.80896 500.05548 4.1417074
v 653.6494 499.99548 4.223219
v 653.53217 499.91754 4.380959
v 653.4886 499.84256 4.572662
v 653.5304 499.7906 4.7469606
v 653.6463 499.7756 4.857152
v 653.80536 499.8016 4.87371
v 653.9649 499.86163 4.7921987
v 654.08215 499.93958 4.6344585
v 654.12573 500.01456 4.4427557
v 654.084 500.0665 4.268457
v 653.7917 500.46405 4.387523
v 653.6356 500.40393 4.3511143
v 653.4869 500.33255 4.4084444
v 653.38525 500.269 4.5441523
v 653.3581 500.23035 4.721875
v 653.41254 500.22693 4.893992
v 653.5341 500.25967 5.0143843
v 653.6902 500.3198 5.050793
v 653.839 500.39117 4.9934626
v 653.94055 500.4547 4.857755
v 653.9678 500.49338 4.6800323
v 653.91327 500.4968 4.5079155
v 653.57336 500.87555 4.4376082
v 653.43097 500.7888 4.4030538
v 653.29266 500.69815 4.4599752
v 653.19543 500.6279 4.59312
v 653.16547 500.5969 4.7668123
v 653.2107 500.6134 4.9345117
v 653.31903 500.67303 5.051283
v 653.4614 500.75977 5.0858374
v 653.59973 500.85043 5.028916
v 653.6969 500.92065 4.895771
v 653.72687 500.95166 4.722079
v 653.6817 500.93515 4.5543795
v 653.2548 501.2178 4.4700704
v 653.1114 501.12408 4.456503
v 652.9828 501.03693 4.529807
v 652.9035 500.9797 4.670342
v 652.8947 500.96774 4.8404512
v 652.95886 501.00424 4.994554
v 653.07874 501.07944 5.0913587
v 653.22217 501.17316 5.1049266
v 653.35077 501.2603 5.031622
v 653.43005 501.31754 4.891087
v 653.43884 501.3295 4.720978
v 653.3747 501.293 4.566875
v 653.0958 501.646 4.5169263
v 652.9525 501.56943 4.460667
v 652.80426 501.4887 4.4932575
v 652.6908 501.42548 4.605965
v 652.64246 501.39664 4.7685905
v 652.67224 501.40994 4.9375577
v 652.7722 501.46185 5.0675926
v 652.91547 501.53842 5.1238523
v 653.0637 501.61914 5.091262
v 653.17725 501.6824 4.978554
v 653.2255 501.7112 4.8159285
v 653.19574 501.6979 4.646961
v 652.8627 502.07147 4.513062
v 652.72754 501.97693 4.4645753
v 652.59094 501.8807 4.505061
v 652.4895 501.8086 4.6236715
v 652.45044 501.77988 4.7886243
v 652.48413 501.8023 4.9557214
v 652.58167 501.8698 5.0801883
v 652.7168 501.96436 5.128675
v 652.8534 502.06058 5.088189
v 652.95483 502.13272 4.969579
v 652.9939 502.1614 4.804626
v 652.9602 502.13898 4.6375294
v 652.5174 502.42114 4.5068903
v 652.39575 502.30664 4.4663424
v 652.2758 502.19342 4.5147505
v 652.1897 502.1118 4.6391435
v 652.16046 502.08365 4.8061905
v 652.19604 502.11655 4.971132
v 652.28674 502.20163 5.089771
v 652.40845 502.31613 5.1303186
v 652.5284 502.42935 5.0819106
v 652.6145 502.51096 4.957517
v 652.6437 502.5391 4.79047
v 652.60815 502.50623 4.6255293
v 652.2064 502.75745 4.510699
v 652.0793 502.6503 4.4670744
v 651.9526 502.54333 4.5124354
v 651.8602 502.46524 4.6346273
v 651.827 502.43695 4.8009095
v 651.8619 502.46603 4.966726
v 651.9554 502.54468 5.0876465
v 652.0825 502.65182 5.131271
v 652.2092 502.7588 5.08591
v 652.3016 502.83688 4.963718
v 652.3348 502.86517 4.797436
v 652.2999 502.83612 4.6316195
v 651.98615 503.14706 4.553046
v 651.8581 503.06314 4.474975
v 651.71454 502.969 4.4839673
v 651.59393 502.88983 4.577615
v 651.5286 502.84686 4.7308235
v 651.53613 502.85162 4.9025416
v 651.6144 502.90283 5.046758
v 651.74243 502.98672 5.1248293
v 651.886 503.08087 5.1158366
v 652.0066 503.16003 5.0221896
v 652.0719 503.203 4.868981
v 652.0644 503.19824 4.6972623
v 651.6551 503.6174 4.5546565
v 651.4944 503.566 4.5659776
v 651.3537 503.47858 4.6722913
v 651.27075 503.37848 4.845111
v 651.2678 503.29254 5.03813
v 651.34564 503.2438 5.199629
v 651.48334 503.24533 5.2863336
v 651.6441 503.2967 5.275013
v 651.7848 503.38412 5.1686993
v 651.8677 503.48425 4.9958797
v 651.87067 503.57016 4.8028607
v 651.79285 503.6189 4.6413617
v 651.61304 503.92133 4.683175
v 651.4426 503.91385 4.754115
v 651.28986 503.84784 4.8897223
v 651.1955 503.74094 5.0536604
v 651.185 503.62183 5.2020025
v 651.26105 503.5224 5.2950006
v 651.4033 503.4693 5.3077354
v 651.57367 503.47678 5.2367954
v 651.7265 503.54282 5.101188
v 651.8208 503.6497 4.93725
v 651.83136 503.7688 4.788908
v 651.7553 503.86823 4.69591
v 651.4927 504.22247 4.939887
v 651.32587 504.18332 5.014903
v 651.1951 504.11923 5.167374
v 651.13544 504.04742 5.3564463
v 651.16284 503.98712 5.5314574
v 651.26996 503.9545 5.6455135
v 651.4281 503.95828 5.6680536
v 651.5949 503.99744 5.5930376
v 651.7257 504.06152 5.4405665
v 651.78534 504.13333 5.2514944
v 651.75793 504.19363 5.0764832
v 651.6508 504.22626 4.962427
v 651.429 504.60626 5.136351
v 651.2638 504.56 5.141447
v 651.1192 504.5059 5.238479
v 651.034 504.4585 5.4014473
v 651.031 504.43048 5.586685
v 651.1111 504.42938 5.7445574
v 651.2527 504.45544 5.8327627
v 651.4179 504.50174 5.8276668
v 651.56244 504.55582 5.7306347
v 651.64764 504.6032 5.567666
v 651.65063 504.63123 5.3824286
v 651.5706 504.63235 5.2245564
v 651.2899 505.03018 5.237608
v 651.129 504.9701 5.2308927
v 650.98804 504.91156 5.312557
v 650.9047 504.87024 5.46072
v 650.9014 504.8572 5.6356807
v 650.979 504.87595 5.7905583
v 651.1167 504.92145 5.8838544
v 651.2776 504.98154 5.8905697
v 651.4186 505.04007 5.8089046
v 651.5019 505.0814 5.6607423
v 651.5052 505.09442 5.4857817
v 651.4276 505.07568 5.3309035
v 651.1236 505.46872 5.2729487
v 650.97174 505.3917 5.249991
v 650.8308 505.3175 5.3162727
v 650.73865 505.266 5.4540343
v 650.71985 505.251 5.6263623
v 650.77954 505.27652 5.787082
v 650.90173 505.33572 5.8931284
v 651.0536 505.41275 5.916086
v 651.1945 505.48694 5.8498044
v 651.2867 505.53845 5.7120433
v 651.3054 505.55344 5.539715
v 651.2457 505.52792 5.3789954
v 650.8711 505.863 5.2743053
v 650.7217 505.77887 5.263139
v 650.58734 505.70212 5.3397975
v 650.50415 505.65335 5.48374
v 650.4943 505.64563 5.6563973
v 650.5605 505.681 5.8115067
v 650.68494 505.75 5.907506
v 650.83435 505.83414 5.918672
v 650.9686 505.91086 5.842014
v 651.0519 505.95963 5.698071
v 651.0617 505.96738 5.5254135
v 650.99554 505.932 5.3703046
v 650.6903 506.2964 5.305859
v 650.5451 506.21365 5.2656183
v 650.40204 506.13168 5.31432
v 650.29956 506.0724 5.438915
v 650.265 506.0517 5.6060176
v 650.30774 506.07516 5.7708535
v 650.4162 506.13644 5.8892546
v 650.56146 506.21918 5.9294953
v 650.70447 506.30115 5.8807936
v 650.807 506.3604 5.756199
v 650.84155 506.3811 5.589096
v 650.7988 506.35767 5.42426
v 650.47064 506.68533 5.3135834
v 650.31836 506.62067 5.2667713
v 650.16504 506.55536 5.3089414
v 650.0517 506.50687 5.4287934
v 650.0088 506.48825 5.594213
v 650.0477 506.50446 5.760877
v 650.1581 506.55115 5.884127
v 650.31036 506.6158 5.930939
v 650.4637 506.68112 5.888769
v 650.57697 506.72958 5.7689176
v 650.61993 506.74823 5.6034975
v 650.581 506.73203 5.436834
v 650.33875 507.1459 5.3123574
v 650.19135 507.0698 5.2673564
v 650.0437 506.99344 5.3113427
v 649.9354 506.93738 5.4325304
v 649.8955 506.91656 5.5984473
v 649.9347 506.9366 5.764636
v 650.0424 506.99216 5.8865666
v 650.1898 507.0683 5.9315677
v 650.33746 507.14462 5.8875813
v 650.4457 507.2007 5.7663937
v 650.4856 507.2215 5.6004767
v 650.4465 507.20145 5.434288
v 650.0273 507.52914 5.3116946
v 649.8937 507.4304 5.267627
v 649.76025 507.33173 5.3125467
v 649.6628 507.25958 5.4344172
v 649.6274 507.23334 5.600584
v 649.6636 507.25998 5.7665224
v 649.7616 507.3324 5.887769
v 649.8952 507.43115 5.9318366
v 650.0286 507.52982 5.8869166
v 650.1261 507.60196 5.765046
v 650.1615 507.6282 5.5988793
v 650.1253 507.60156 5.4329414
v 649.63544 507.81995 5.599883
usemtl mat_33
s 1
f 3836 3836 3837
f 3837 3836 3838
f 3836 3836 3838
f 3838 3836 3839
f 3836 3836 3839
f 3839 3836 3840
f 3836 3836 3840
f 3840 3836 3841
f 3836 3836 3841
f 3841 3836 3842
f 3836 3836 3842
f 3842 3836 3843
f 3836 3836 3843
f 3843 3836 3844
f 3836 3836 3844
f 3844 3836 3845
f 3836 3836 3845
f 3845 3836 3846
f 3836 3836 3846
f 3846 3836 3847
f 3836 3836 3847
f 3847 3836 3848
f 3836 3836 3848
f 3848 3836 3837
f 3837 3838 3849
f 3849 3838 3850
f 3838 3839 3850
f 3850 3839 3851
f 3839 3840 3851
f 3851 3840 3852
f 3840 3841 3852
f 3852 3841 3853
f 3841 3842 3853
f 3853 3842 3854
f 3842 3843 3854
f 3854 3843 3855
f 3843 3844 3855
f 3855 3844 3856
f 3844 3845 3856
f 3856 3845 3857
f 3845 3846 3857
f 3857 3846 3858
f 3846 3847 3858
f 3858 3847 3859
f 3847 3848 3859
f 3859 3848 3860
f 3848 3837 3860
f 3860 3837 3849
f 3849 3850 3861
f 3861 3850 3862
f 3850 3851 3862
f 3862 3851 3863
f 3851 3852 3863
f 3863 3852 3864
f 3852 3853 3864
f 3864 3853 3865
f 3853 3854 3865
f 3865 3854 3866
f 3854 3855 3866
f 3866 3855 3867
f 3855 3856 3867
f 3867 3856 3868
f 3856 3857 3868
f 3868 3857 3869
f 3857 3858 3869
f 3869 3858 3870
f 3858 3859 3870
f 3870 3859 3871
f 3859 3860 3871
f 3871 3860 3872
f 3860 3849 3872
f 3872 3849 3861
f 3861 3862 3873
f 3873 3862 3874
f 3862 3863 3874
f 3874 3863 3875
f 3863 3864 3875
f 3875 3864 3876
f 3864 3865 3876
f 3876 3865 3877
f 3865 3866 3877
f 3877 3866 3878
f 3866 3867 3878
f 3878 3867 3879
f 3867 3868 3879
f 3879 3868 3880
f 3868 3869 3880
f 3880 3869 3881
f 3869 3870 3881
f 3881 3870 3882
f 3870 3871 3882
f 3882 3871 3883
f 3871 3872 3883
f 3883 3872 3884
f 3872 3861 3884
f 3884 3861 3873
f 3873 3874 3885
f 3885 3874 3886
f 3874 3875 3886
f 3886 3875 3887
f 3875 3876 3887
f 3887 3876 3888
f 3876 3877 3888
f 3888 3877 3889
f 3877 3878 3889
f 3889 3878 3890
f 3878 3879 3890
f 3890 3879 3891
f 3879 3880 3891
f 3891 3880 3892
f 3880 3881 3892
f 3892 3881 3893
f 3881 3882 3893
f 3893 3882 3894
f 3882 3883 3894
f 3894 3883 3895
f 3883 3884 3895
f 3895 3884 3896
f 3884 3873 3896
f 3896 3873 3885
f 3885 3886 3897
f 3897 3886 3898
f 3886 3887 3898
f 3898 3887 3899
f 3887 3888 3899
f 3899 3888 3900
f 3888 3889 3900
f 3900 3889 3901
f 3889 3890 3901
f 3901 3890 3902
f 3890 3891 3902
f 3902 3891 3903
f 3891 3892 3903
f 3903 3892 3904
f 3892 3893 3904
f 3904 3893 3905
f 3893 3894 3905
f 3905 3894 3906
f 3894 3895 3906
f 3906 3895 3907
f 3895 3896 3907
f 3907 3896 3908
f 3896 3885 3908
f 3908 3885 3897
f 3897 3898 3909
f 3909 3898 3910
f 3898 3899 3910
f 3910 3899 3911
f 3899 3900 3911
f 3911 3900 3912
f 3900 3901 3912
f 3912 3901 3913
f 3901 3902 3913
f 3913 3902 3914
f 3902 3903 3914
f 3914 3903 3915
f 3903 3904 3915
f 3915 3904 3916
f 3904 3905 3916
f 3916 3905 3917
f 3905 3906 3917
f 3917 3906 3918
f 3906 3907 3918
f 3918 3907 3919
f 3907 3908 3919
f 3919 3908 3920
f 3908 3897 3920
f 3920 3897 3909
f 3909 3910 3921
f 3921 3910 3922
f 3910 3911 3922
f 3922 3911 3923
f 3911 3912 3923
f 3923 3912 3924
f 3912 3913 3924
f 3924 3913 3925
f 3913 3914 3925
f 3925 3914 3926
f 3914 3915 3926
f 3926 3915 3927
f 3915 3916 3927
f 3927 3916 3928
f 3916 3917 3928
f 3928 3917 3929
f 3917 3918 3929
f 3929 3918 3930
f 3918 3919 3930
f 3930 3919 3931
f 3919 3920 3931
f 3931 3920 3932
f 3920 3909 3932
f 3932 3909 3921
f 3921 3922 3933
f 3933 3922 3934
f 3922 3923 3934
f 3934 3923 3935
f 3923 3924 3935
f 3935 3924 3936
f 3924 3925 3936
f 3936 3925 3937
f 3925 3926 3937
f 3937 3926 3938
f 3926 3927 3938
f 3938 3927 3939
f 3927 3928 3939
f 3939 3928 3940
f 3928 3929 3940
f 3940 3929 3941
f 3929 3930 3941
f 3941 3930 3942
f 3930 3931 3942
f 3942 3931 3943
f 3931 3932 3943
f 3943 3932 3944
f 3932 3921 3944
f 3944 3921 3933
f 3933 3934 3945
f 3945 3934 3946
f 3934 3935 3946
f 3946 3935 3947
f 3935 3936 3947
f 3947 3936 3948
f 3936 3937 3948
f 3948 3937 3949
f 3937 3938 3949
f 3949 3938 3950
f 3938 3939 3950
f 3950 3939 3951
f 3939 3940 3951
f 3951 3940 3952
f 3940 3941 3952
f 3952 3941 3953
f 3941 3942 3953
f 3953 3942 3954
f 3942 3943 3954
f 3954 3943 3955
[truncated: 4,956,113 more chars]
