# Supplementary material for: Heterogeneous somatostatin-expressing neuron population in mouse ventral tegmental area
Source: eLife. 2020 Aug 4;9:e59328. doi: 10.7554/eLife.59328 (PMC7440918; doi:10.7554/eLife.59328)
Supplement: Figure 5—source data 2. — This zip archive contains morphological images of all traced neurons grouped according their electrophysiological profiles. Each subtype’s folder contains a PDF file (with the list of neurons, their original location within the VTA, images of the traced morphology and individual Sholl curves) and two subfolders: ‘3D_gif’ – with *.gif files of the listed neurons; and ‘WaveFront_3D_obj’ – with corresponding *.obj files. *.gif files can be opened by any image viewer. *.obj files save information about the 3D model of the neurons and can be opened/reused with any 3D viewer or graphic software. [file elife-59328-fig5-data2.zip › Morphology_Source/Delayed/WaveFront_3D_obj/4.obj]

# OBJ File
mtllib 170818_c3_model.mtl
g Path_(7)
v 293.91412 175.85031 44.0
v 293.6187 175.99448 43.952553
v 293.67963 175.96475 43.79456
v 293.80334 175.90437 43.691616
v 293.95676 175.8295 43.671303
v 294.09875 175.76021 43.739063
v 294.19125 175.71506 43.87674
v 294.20953 175.70615 44.047447
v 294.14862 175.73587 44.20544
v 294.0249 175.79625 44.308388
v 293.8715 175.87112 44.3287
v 293.7295 175.94041 44.26094
v 293.637 175.98557 44.12326
v 293.45203 175.65016 44.03506
v 293.52637 175.66974 43.87826
v 293.65326 175.63254 43.76014
v 293.7987 175.5485 43.712345
v 293.92377 175.44014 43.747684
v 293.9949 175.33652 43.85669
v 293.99304 175.26537 44.010147
v 293.91873 175.24577 44.166946
v 293.79184 175.28299 44.28507
v 293.64636 175.36702 44.332863
v 293.52133 175.47537 44.297523
v 293.4502 175.57901 44.18852
v 293.24088 175.45279 43.650826
v 293.37143 175.51115 43.534924
v 293.53217 175.49432 43.455803
v 293.68 175.40681 43.43466
v 293.77533 175.27205 43.47717
v 293.79263 175.12616 43.57193
v 293.72723 175.00822 43.693554
v 293.59668 174.94984 43.809452
v 293.43597 174.96667 43.888573
v 293.28815 175.0542 43.909714
v 293.1928 175.18896 43.86721
v 293.1755 175.33485 43.77245
v 293.19614 175.18431 43.160152
v 293.33978 175.21432 43.029884
v 293.50867 175.19145 42.951668
v 293.65753 175.12181 42.94646
v 293.74646 175.02406 43.015663
v 293.75168 174.92441 43.140728
v 293.67175 174.84952 43.288143
v 293.52808 174.8195 43.418415
v 293.35922 174.84238 43.496628
v 293.21036 174.91202 43.501835
v 293.1214 175.00977 43.432632
v 293.1162 175.10944 43.307568
v 293.05493 174.6936 43.120613
v 293.16702 174.67848 42.981476
v 293.32507 174.64131 42.911736
v 293.48672 174.59206 42.930088
v 293.60867 174.54391 43.031612
v 293.6582 174.50978 43.189106
v 293.6221 174.49881 43.360367
v 293.51 174.51393 43.499508
v 293.352 174.5511 43.569244
v 293.19034 174.60036 43.55089
v 293.0684 174.6485 43.449368
v 293.01883 174.68262 43.291874
v 292.9247 174.2701 43.06616
v 293.04306 174.24553 42.944862
v 293.2036 174.2043 42.898277
v 293.36328 174.15749 42.938892
v 293.47934 174.1176 43.05582
v 293.52066 174.09535 43.217735
v 293.47617 174.0967 43.381245
v 293.3578 174.12126 43.502544
v 293.19727 174.16248 43.549126
v 293.0376 174.2093 43.50851
v 292.92154 174.24918 43.391582
v 292.88022 174.27144 43.22967
v 292.86758 173.84491 42.997944
v 293.00143 173.80249 42.89841
v 293.1637 173.74788 42.882572
v 293.31085 173.69574 42.95467
v 293.4035 173.66002 43.095387
v 293.41678 173.65028 43.267014
v 293.34717 173.66916 43.42357
v 293.2133 173.71158 43.5231
v 293.05103 173.76617 43.53894
v 292.90387 173.81833 43.466843
v 292.81125 173.85405 43.326126
v 292.79794 173.86378 43.1545
v 292.64542 173.42598 43.03245
v 292.76715 173.3998 42.913887
v 292.93024 173.36343 42.873463
v 293.091 173.32663 42.922012
v 293.20633 173.29924 43.046528
v 293.24536 173.28862 43.213646
v 293.19763 173.29759 43.378586
v 293.07593 173.32376 43.497154
v 292.91284 173.36012 43.53758
v 292.75208 173.39693 43.48903
v 292.63672 173.42432 43.36451
v 292.5977 173.43495 43.19739
v 292.6857 172.92697 42.966904
v 292.8349 172.92691 42.881588
v 293.0068 172.92632 42.882202
v 293.15536 172.92538 42.96858
v 293.24072 172.92433 43.117577
v 293.24005 172.92346 43.28927
v 293.15353 172.923 43.437653
v 293.0043 172.92308 43.52297
v 292.8324 172.92366 43.522358
v 292.68387 172.9246 43.435978
v 292.59848 172.92564 43.286983
v 292.59915 172.92651 43.115288
v 292.7487 172.49113 42.915806
v 292.91412 172.48907 42.869087
v 293.08075 172.48677 42.911343
v 293.20392 172.48485 43.031254
v 293.2506 172.48383 43.196686
v 293.20837 172.48396 43.36332
v 293.08847 172.48524 43.486496
v 292.92303 172.4873 43.533215
v 292.7564 172.48961 43.49096
v 292.63324 172.49152 43.371048
v 292.58652 172.49255 43.205616
v 292.62878 172.4924 43.038986
v 292.73767 172.07187 42.91622
v 292.9017 172.05263 42.868492
v 293.06744 172.03308 42.90973
v 293.1905 172.01848 43.02889
v 293.23788 172.01274 43.19404
v 293.1969 172.01736 43.360924
v 293.07855 172.03116 43.484837
v 292.91452 172.0504 43.532566
v 292.74878 172.06993 43.491325
v 292.62573 172.08453 43.37217
v 292.57834 172.09029 43.20702
v 292.61932 172.08565 43.04013
v 292.6531 171.64868 42.912388
v 292.81744 171.62442 42.86812
v 292.98166 171.60013 42.912834
v 293.10175 171.5823 43.034557
v 293.1455 171.57576 43.200672
v 293.10126 171.58221 43.366665
v 292.98083 171.59995 43.48806
v 292.81653 171.62422 43.53233
v 292.6523 171.64851 43.48761
v 292.53223 171.66632 43.36589
v 292.48843 171.67287 43.199776
v 292.53268 171.66641 43.033783
v 292.61523 171.17926 42.912277
v 292.78104 171.18912 42.867992
v 292.94675 171.19896 42.912697
v 293.06793 171.20613 43.034412
v 293.11215 171.20872 43.20052
v 293.06754 171.20604 43.366516
v 292.94604 171.19879 43.487923
v 292.7802 171.18893 43.532204
v 292.6145 171.1791 43.4875
v 292.49332 171.17192 43.365788
v 292.4491 171.16933 43.199677
v 292.49374 171.17201 43.03368
v 292.7043 170.73604 42.912327
v 292.86847 170.76117 42.86793
v 293.0326 170.78629 42.91253
v 293.15268 170.80466 43.03416
v 293.19656 170.81136 43.20024
v 293.1525 170.8046 43.36627
v 293.03226 170.78618 43.48775
v 292.8681 170.76105 43.532146
v 292.70398 170.73593 43.487553
v 292.5839 170.71756 43.365917
v 292.54 170.71086 43.199837
v 292.58408 170.71762 43.033813
v 292.75153 170.28616 42.912426
v 292.9126 170.32657 42.867912
v 293.07367 170.36696 42.912384
v 293.1916 170.39653 43.033928
v 293.23477 170.40735 43.199974
v 293.19162 170.39653 43.36603
v 293.07373 170.36696 43.487606
v 292.9127 170.32655 43.532124
v 292.75162 170.28616 43.48765
v 292.6337 170.25659 43.366108
v 292.5905 170.24576 43.20006
v 292.63364 170.25659 43.034
v 292.9132 169.90785 42.9124
v 293.0786 169.92253 42.8679
v 293.24402 169.9372 42.91239
v 293.3651 169.94794 43.033947
v 293.40942 169.95187 43.2
v 293.3651 169.94794 43.366055
v 293.24402 169.9372 43.487617
v 293.0786 169.92252 43.532112
v 292.9132 169.90784 43.487625
v 292.79214 169.8971 43.366066
v 292.7478 169.89317 43.200016
v 292.7921 169.89711 43.033962
v 292.82776 169.54474 42.912395
v 292.98636 169.49557 42.867897
v 293.14496 169.4464 42.912388
v 293.26108 169.4104 43.033943
v 293.3036 169.39723 43.199997
v 293.26108 169.4104 43.36605
v 293.145 169.4464 43.487614
v 292.9864 169.49556 43.53211
v 292.82776 169.54474 43.487617
v 292.71167 169.58073 43.366062
v 292.66916 169.5939 43.20001
v 292.71164 169.58073 43.033955
v 292.67462 169.16986 42.9124
v 292.82092 169.09131 42.867897
v 292.96722 169.01277 42.91238
v 293.07434 168.95526 43.03393
v 293.11356 168.9342 43.19998
v 293.07434 168.95525 43.36604
v 292.96725 169.01274 43.487606
v 292.82095 169.0913 43.53211
v 292.67465 169.16983 43.487625
v 292.56754 169.22734 43.36607
v 292.52832 169.2484 43.20002
v 292.56754 169.22736 43.033966
v 292.43155 168.81308 42.9124
v 292.57538 168.73006 42.867893
v 292.71918 168.64705 42.912376
v 292.82446 168.58627 43.033928
v 292.863 168.56401 43.199978
v 292.8245 168.58626 43.366035
v 292.7192 168.64702 43.487602
v 292.5754 168.73004 43.53211
v 292.43158 168.81305 43.487625
v 292.3263 168.87383 43.366074
v 292.28775 168.89609 43.200024
v 292.3263 168.87384 43.03397
v 292.24225 168.42107 42.912422
v 292.3853 168.33678 42.867893
v 292.52838 168.25247 42.912357
v 292.63315 168.19077 43.033894
v 292.6715 168.16815 43.199936
v 292.6332 168.19073 43.365997
v 292.52847 168.25243 43.48758
v 292.3854 168.33672 43.53211
v 292.24234 168.421 43.487644
v 292.1376 168.48273 43.366108
v 292.09924 168.50533 43.200066
v 292.13754 168.48276 43.034004
v 291.99045 168.06438 42.912388
v 292.13342 167.97992 42.867893
v 292.2764 167.89546 42.912388
v 292.38104 167.83363 43.033947
v 292.41937 167.81099 43.2
v 292.38104 167.83363 43.366055
v 292.2764 167.89546 43.487614
v 292.13342 167.97992 43.53211
v 291.99045 168.06438 43.487614
v 291.8858 168.1262 43.366055
v 291.84747 168.14883 43.2
v 291.8858 168.1262 43.033947
v 291.78748 167.64665 42.912388
v 291.94247 167.58705 42.867893
v 292.09747 167.52747 42.912388
v 292.21094 167.48384 43.033947
v 292.25247 167.46788 43.2
v 292.21094 167.48384 43.366055
v 292.09747 167.52747 43.487614
v 291.94247 167.58705 43.53211
v 291.78748 167.64665 43.487614
v 291.67404 167.69028 43.366055
v 291.6325 167.70624 43.2
v 291.67404 167.69028 43.033947
v 291.66266 167.21727 42.912388
v 291.82104 167.16747 42.867893
v 291.97946 167.11766 42.912388
v 292.09543 167.0812 43.033947
v 292.13788 167.06786 43.2
v 292.09543 167.0812 43.366055
v 291.97946 167.11766 43.487614
v 291.82104 167.16747 43.53211
v 291.66266 167.21727 43.487614
v 291.5467 167.25374 43.366055
v 291.50424 167.26709 43.2
v 291.5467 167.25374 43.033947
v 291.5194 166.79419 42.912388
v 291.6805 166.75389 42.867893
v 291.8416 166.7136 42.912388
v 291.95953 166.6841 43.033947
v 292.0027 166.6733 43.2
v 291.95953 166.6841 43.366055
v 291.8416 166.7136 43.487614
v 291.6805 166.75389 43.53211
v 291.5194 166.79419 43.487614
v 291.4015 166.82368 43.366055
v 291.35834 166.83449 43.2
v 291.4015 166.82368 43.033947
v 291.45285 166.37718 42.912388
v 291.60977 166.32286 42.867893
v 291.76666 166.26852 42.912388
v 291.88153 166.22876 43.033947
v 291.92358 166.2142 43.2
v 291.88153 166.22876 43.366055
v 291.76666 166.26852 43.487614
v 291.60977 166.32286 43.53211
v 291.45285 166.37718 43.487614
v 291.33798 166.41695 43.366055
v 291.29593 166.4315 43.2
v 291.33798 166.41695 43.033947
v 291.25674 166.02626 42.912388
v 291.39883 165.94035 42.867893
v 291.54095 165.85443 42.912388
v 291.64496 165.79155 43.033947
v 291.68304 165.76852 43.2
v 291.64496 165.79155 43.366055
v 291.54095 165.85443 43.487614
v 291.39883 165.94035 43.53211
v 291.25674 166.02626 43.487614
v 291.1527 166.08914 43.366055
v 291.11462 166.11217 43.2
v 291.1527 166.08914 43.033947
v 291.02426 165.67406 42.912388
v 291.15814 165.57584 42.867893
v 291.29205 165.47763 42.912388
v 291.39008 165.40573 43.033947
v 291.42593 165.37941 43.2
v 291.39008 165.40573 43.366055
v 291.29205 165.47763 43.487614
v 291.15814 165.57584 43.53211
v 291.02426 165.67406 43.487614
v 290.92624 165.74596 43.366055
v 290.89035 165.77226 43.2
v 290.92624 165.74596 43.033947
v 290.74118 165.32356 42.912388
v 290.88275 165.23679 42.867893
v 291.02432 165.15001 42.912388
v 291.12796 165.08647 43.033947
v 291.1659 165.06322 43.2
v 291.12796 165.08647 43.366055
v 291.02432 165.15001 43.487614
v 290.88275 165.23679 43.53211
v 290.74118 165.32356 43.487614
v 290.63754 165.3871 43.366055
v 290.5996 165.41034 43.2
v 290.63754 165.3871 43.033947
v 290.5534 164.90399 42.912388
v 290.70557 164.83752 42.867893
v 290.85776 164.77107 42.912388
v 290.96915 164.72241 43.033947
v 291.00992 164.7046 43.2
v 290.96915 164.72241 43.366055
v 290.85776 164.77107 43.487614
v 290.70557 164.83752 43.53211
v 290.5534 164.90399 43.487614
v 290.44202 164.95265 43.366055
v 290.40125 164.97046 43.2
v 290.44202 164.95265 43.033947
v 290.4463 164.48141 42.882645
v 290.59866 164.40207 42.876225
v 290.73346 164.33188 42.956562
v 290.81458 164.28963 43.102127
v 290.82028 164.28667 43.27392
v 290.74902 164.32378 43.425903
v 290.6199 164.391 43.517357
v 290.46756 164.47035 43.523777
v 290.33273 164.54056 43.44344
v 290.25162 164.58281 43.297874
v 290.24594 164.58577 43.126083
v 290.3172 164.54866 42.9741
v 290.33224 164.23969 42.9414
v 290.46835 164.13467 42.9316
v 290.56018 164.01094 42.999676
v 290.58316 163.90166 43.127388
v 290.53113 163.83609 43.28052
v 290.418 163.83182 43.41804
v 290.2741 163.88997 43.503094
v 290.138 163.995 43.512897
v 290.04614 164.11871 43.44482
v 290.0232 164.22801 43.317104
v 290.07523 164.29358 43.163975
v 290.18835 164.29785 43.026455
v 290.18857 164.2247 42.698936
v 290.3337 164.14062 42.683716
v 290.4243 163.99458 42.695698
v 290.43607 163.82571 42.73167
v 290.36588 163.67926 42.781994
v 290.23254 163.59445 42.83319
v 290.07178 163.59402 42.871536
v 289.92664 163.6781 42.886757
v 289.83606 163.82413 42.874775
v 289.82428 163.993 42.838802
v 289.89447 164.13947 42.78848
v 290.0278 164.22427 42.73728
v 290.13345 164.20692 42.390057
v 290.26047 164.09805 42.376373
v 290.3191 163.93726 42.386044
v 290.2936 163.76764 42.416477
v 290.19083 163.63463 42.45952
v 290.03833 163.57388 42.50364
v 289.87695 163.60167 42.53701
v 289.74994 163.71056 42.550694
v 289.6913 163.87134 42.54102
v 289.7168 164.04097 42.510586
v 289.81955 164.17397 42.467545
v 289.97205 164.23471 42.423428
v 289.9107 164.19337 41.8933
v 290.0357 164.09383 41.856678
v 290.11322 163.94075 41.872944
v 290.12247 163.77515 41.937737
v 290.061 163.64137 42.0337
v 289.94525 163.5753 42.135113
v 289.80627 163.59462 42.21481
v 289.68127 163.69415 42.25143
v 289.60376 163.84724 42.235165
v 289.5945 164.01285 42.17037
v 289.65598 164.14662 42.07441
v 289.77173 164.21269 41.972996
v 289.52386 163.9038 41.518127
v 289.62936 163.77473 41.479855
v 289.70792 163.62737 41.525803
v 289.73853 163.50114 41.64365
v 289.71298 163.42992 41.801823
v 289.6381 163.43277 41.957943
v 289.53397 163.50891 42.07017
v 289.4285 163.63797 42.108444
v 289.3499 163.78534 42.0625
v 289.3193 163.91156 41.94465
v 289.34485 163.98279 41.786476
v 289.41974 163.97993 41.630356
v 289.15396 163.62572 41.405216
v 289.23578 163.48224 41.357883
v 289.30515 163.33012 41.398838
v 289.3435 163.21014 41.517113
v 289.34058 163.15442 41.68101
v 289.2971 163.1779 41.84662
v 289.22476 163.27429 41.969563
v 289.14294 163.41777 42.016895
v 289.07358 163.56989 41.97594
v 289.03522 163.68988 41.857666
v 289.03815 163.74559 41.693768
v 289.08163 163.7221 41.52816
v 288.7375 163.5016 41.360794
v 288.79306 163.34764 41.3085
v 288.84348 163.18729 41.345226
v 288.87515 163.06352 41.461132
v 288.8797 163.00949 41.62516
v 288.8558 163.03967 41.79336
v 288.80994 163.146 41.920666
v 288.75436 163.29996 41.972958
v 288.70395 163.46031 41.936234
v 288.67224 163.58408 41.820324
v 288.66772 163.6381 41.656296
v 288.69162 163.60793 41.4881
v 288.32977 163.3445 41.33296
v 288.37335 163.1853 41.284954
v 288.4143 163.0234 41.326057
v 288.44165 162.90216 41.44526
v 288.4481 162.85406 41.61062
v 288.4319 162.89201 41.777824
v 288.39737 163.00581 41.902077
v 288.35382 163.16501 41.95008
v 288.31287 163.3269 41.908974
v 288.28552 163.44815 41.789772
v 288.27908 163.49625 41.624416
v 288.2953 163.4583 41.45721
v 287.9082 163.23357 41.303272
v 287.9461 163.06784 41.277798
v 287.98047 162.91158 41.340694
v 288.00208 162.80667 41.4751
v 288.00513 162.78122 41.645016
v 287.9888 162.84204 41.804897
v 287.9575 162.97284 41.911915
v 287.91956 163.13857 41.937386
v 287.88522 163.29482 41.874493
v 287.86362 163.39973 41.74008
v 287.86057 163.42519 41.57017
v 287.8769 163.36436 41.410286
v 287.4605 163.15974 41.32706
v 287.50876 163.0043 41.27169
v 287.55814 162.84306 41.30512
v 287.59543 162.71924 41.41839
v 287.61063 162.66599 41.581146
v 287.5997 162.69759 41.74978
v 287.56552 162.80557 41.87911
v 287.51727 162.96101 41.93448
v 287.4679 163.12225 41.90105
v 287.4306 163.2461 41.78778
v 287.4154 163.29933 41.625023
v 287.42636 163.26773 41.45639
v 287.04758 163.05756 41.350178
v 287.08426 162.90726 41.275227
v 287.1246 162.74062 41.287678
v 287.15784 162.60228 41.3842
v 287.17505 162.52934 41.53893
v 287.17166 162.54132 41.710403
v 287.14853 162.63503 41.852676
v 287.11185 162.78532 41.927628
v 287.0715 162.95198 41.915173
v 287.03827 163.0903 41.818653
v 287.02106 163.16324 41.663925
v 287.02444 163.15126 41.49245
v 286.62952 162.93826 41.31233
v 286.66742 162.77643 41.268456
v 286.7051 162.61488 41.313564
v 286.7325 162.49692 41.435577
v 286.7423 162.45415 41.601795
v 286.7318 162.49803 41.76768
v 286.7039 162.61679 41.888786
v 286.666 162.77864 41.93266
v 286.62827 162.94019 41.887547
v 286.60086 163.05815 41.765537
v 286.5911 163.10092 41.59932
v 286.60156 163.05704 41.433434
v 286.1955 162.76364 41.293625
v 286.26782 162.60936 41.270855
v 286.33527 162.46542 41.336334
v 286.37976 162.37038 41.47252
v 286.38934 162.3497 41.642918
v 286.36148 162.40894 41.801872
v 286.30362 162.53221 41.90679
v 286.2313 162.6865 41.92956
v 286.16385 162.83043 41.864082
v 286.1194 162.92548 41.727898
v 286.10977 162.94615 41.5575
v 286.13763 162.8869 41.398544
v 285.94745 162.60194 41.30046
v 286.0424 162.46057 41.28891
v 286.09464 162.30571 41.354275
v 286.0902 162.17883 41.479034
v 286.03027 162.11395 41.629765
v 285.93094 162.12845 41.766075
v 285.8188 162.21844 41.85144
v 285.72385 162.35982 41.86299
v 285.6716 162.51468 41.797626
v 285.67603 162.64156 41.672867
v 285.73596 162.70642 41.522137
v 285.8353 162.69193 41.385826
v 285.81015 162.53233 41.040627
v 285.90656 162.3902 41.05177
v 285.94107 162.23065 41.11944
v 285.90448 162.09647 41.225502
v 285.80658 162.02359 41.34154
v 285.6736 162.03154 41.436466
v 285.5412 162.11821 41.48484
v 285.4448 162.26035 41.4737
v 285.41028 162.41989 41.406033
v 285.44687 162.55408 41.29997
v 285.54477 162.62695 41.183926
v 285.67773 162.619 41.089
v 285.38455 162.27167 40.723923
v 285.49976 162.14587 40.707287
v 285.58185 162.00737 40.77226
v 285.6088 161.89328 40.90143
v 285.5734 161.83417 41.060184
v 285.4851 161.84587 41.205986
v 285.36765 161.92526 41.299767
v 285.2524 162.05106 41.3164
v 285.17035 162.18956 41.251427
v 285.1434 162.30365 41.12226
v 285.1788 162.36276 40.963505
v 285.26706 162.35106 40.817703
v 285.0165 161.96237 40.603645
v 285.12515 161.83252 40.576958
v 285.21625 161.69846 40.63741
v 285.26538 161.59613 40.7688
v 285.25937 161.55295 40.935925
v 285.19986 161.58046 41.094006
v 285.10278 161.67133 41.20068
v 284.99414 161.80118 41.227367
v 284.90305 161.93523 41.166916
v 284.8539 162.03757 41.035526
v 284.85992 162.08075 40.8684
v 284.91943 162.05322 40.71032
v 284.64847 161.68661 40.53607
v 284.7539 161.55241 40.517082
v 284.84552 161.42339 40.585842
v 284.89874 161.33409 40.723934
v 284.89932 161.30847 40.894352
v 284.8471 161.35336 41.051434
v 284.75607 161.45677 41.153088
v 284.6506 161.59097 41.17208
v 284.559 161.72 41.103317
v 284.50577 161.8093 40.96523
v 284.5052 161.83493 40.79481
v 284.5574 161.79002 40.63773
v 284.30685 161.39249 40.510124
v 284.41058 161.25682 40.490746
v 284.50372 161.12943 40.55949
v 284.56134 161.04445 40.697933
v 284.56802 161.02464 40.868984
v 284.52194 161.07533 41.02681
v 284.43546 161.18292 41.12912
v 284.33176 161.3186 41.1485
v 284.23862 161.44598 41.079758
v 284.18097 161.53098 40.94131
v 284.17432 161.55077 40.77026
v 284.2204 161.50009 40.612434
v 283.92484 161.16791 40.510685
v 284.02478 161.03221 40.47711
v 284.12015 160.90013 40.532238
v 284.18536 160.80705 40.6613
v 284.203 160.77792 40.829716
v 284.1683 160.82054 40.992355
v 284.09055 160.9235 41.10564
v 283.99063 161.0592 41.139217
v 283.89526 161.19128 41.084087
v 283.83002 161.28436 40.955025
v 283.81238 161.31349 40.78661
v 283.84708 161.27087 40.62397
v 283.56445 160.91454 40.52081
v 283.66254 160.78236 40.47122
v 283.76178 160.64761 40.510574
v 283.83554 160.54639 40.628326
v 283.86407 160.5058 40.79293
v 283.83972 160.53674 40.960274
v 283.769 160.6309 41.08552
v 283.6709 160.76308 41.135113
v 283.57166 160.89783 41.095757
v 283.4979 160.99905 40.978004
v 283.4694 161.03964 40.8134
v 283.49374 161.0087 40.646057
v 283.23834 160.65091 40.50076
v 283.3201 160.50276 40.470524
v 283.398 160.36107 40.528934
v 283.45117 160.26381 40.660336
v 283.46533 160.23706 40.829517
v 283.4367 160.28796 40.99115
v 283.373 160.4029 41.101925
v 283.2912 160.55104 41.13216
v 283.21332 160.69273 41.07375
v 283.16016 160.78998 40.942352
v 283.146 160.81674 40.773167
v 283.1746 160.76584 40.611534
v 282.8266 160.49493 40.51078
v 282.90747 160.34926 40.468456
v 282.98767 160.20454 40.51511
v 283.04575 160.09956 40.638245
v 283.0661 160.06247 40.804863
v 283.0433 160.10316 40.97032
v 282.98346 160.21078 41.090286
v 282.9026 160.35646 41.132607
v 282.8224 160.50117 41.085953
v 282.7643 160.60614 40.96282
v 282.74393 160.64325 40.7962
v 282.76675 160.60254 40.63074
v 282.45752 160.2465 40.51284
v 282.5452 160.10555 40.46813
v 282.6329 159.96446 40.512405
v 282.6971 159.86107 40.63381
v 282.72064 159.82306 40.7998
v 282.6972 159.86061 40.96591
v 282.63306 159.96368 41.08763
v 282.54538 160.10463 41.13234
v 282.45767 160.24571 41.088062
v 282.39346 160.3491 40.966663
v 282.36993 160.38712 40.800667
v 282.39337 160.34956 40.634556
v 282.1065 160.04805 40.512585
v 282.16394 159.89227 40.46799
v 282.2214 159.73645 40.512383
v 282.26346 159.62231 40.63387
v 282.27884 159.58046 40.799896
v 282.26346 159.6221 40.965977
v 282.2214 159.73608 41.08761
v 282.16394 159.89185 41.132202
v 282.1065 160.04768 41.08781
v 282.06445 160.1618 40.966324
v 282.04907 160.20366 40.800297
v 282.06445 160.16202 40.634216
v 281.71222 159.97481 40.514668
v 281.73502 159.81093 40.467964
v 281.75797 159.64589 40.51024
v 281.77493 159.5239 40.63017
v 281.78137 159.47763 40.795612
v 281.7755 159.5195 40.962246
v 281.75897 159.63829 41.085415
v 281.73618 159.80215 41.13212
v 281.71323 159.9672 41.089844
v 281.69626 160.08919 40.969917
v 281.68985 160.13545 40.80447
v 281.69568 160.09358 40.63784
v 281.27792 159.93648 40.512424
v 281.30017 159.77193 40.467915
v 281.32245 159.60736 40.512386
v 281.3387 159.4869 40.633934
v 281.3447 159.44278 40.799984
v 281.3387 159.48685 40.96604
v 281.32242 159.6073 41.087612
v 281.30017 159.77185 41.132126
v 281.27792 159.93642 41.08765
v 281.26163 160.05688 40.966103
v 281.25568 160.101 40.800056
v 281.26163 160.05693 40.634
v 280.87662 159.80963 40.490387
v 280.8689 159.6389 40.471806
v 280.8618 159.48177 40.54117
v 280.85718 159.38033 40.679886
v 280.85635 159.36177 40.850792
v 280.85947 159.43106 41.008087
v 280.86575 159.56964 41.10963
v 280.87347 159.74037 41.12821
v 280.88058 159.8975 41.05885
v 280.8852 159.99895 40.92013
v 280.88602 160.0175 40.749226
v 280.8829 159.94821 40.59193
v 280.6066 159.88416 40.5861
v 280.57233 159.71602 40.552273
v 280.50568 159.57314 40.597378
v 280.42444 159.49382 40.709328
v 280.35046 159.4993 40.858124
v 280.3035 159.5881 41.003902
v 280.29617 159.73647 41.107597
v 280.33044 159.9046 41.141422
v 280.3971 160.04749 41.09632
v 280.4783 160.1268 40.98437
v 280.5523 160.12132 40.83557
v 280.59924 160.03252 40.689796
v 280.43112 160.0012 40.442253
v 280.4602 159.83289 40.39708
v 280.41333 159.66966 40.388504
v 280.30307 159.5553 40.418827
v 280.15897 159.52045 40.47992
v 280.01962 159.57442 40.555416
v 279.92236 159.70276 40.625084
v 279.89328 159.8711 40.670258
v 279.94012 160.0343 40.678833
v 280.05038 160.14867 40.648514
v 280.19452 160.18353 40.587418
v 280.33386 160.12956 40.511925
v 280.25922 159.9897 39.98586
v 280.30875 159.82524 40.00287
v 280.2768 159.65872 40.04907
v 280.17194 159.53474 40.112076
v 280.02225 159.48653 40.17501
v 279.8679 159.52701 40.22101
v 279.75015 159.64532 40.237747
v 279.70065 159.80978 40.220734
v 279.7326 159.97632 40.174538
v 279.83746 160.1003 40.111526
v 279.98712 160.1485 40.04859
v 280.1415 160.10802 40.002594
v 280.06796 159.88368 39.55701
v 280.09708 159.71593 39.604862
v 280.0542 159.5662 39.68646
v 279.95078 159.4746 39.779938
v 279.81454 159.4657 39.86025
v 279.68204 159.54189 39.905876
v 279.58868 159.68272 39.904594
v 279.55957 159.85048 39.856743
v 279.60248 160.00023 39.775143
v 279.7059 160.09181 39.681667
v 279.8421 160.10071 39.601353
v 279.97464 160.02454 39.555725
v 279.66635 159.66614 39.13947
v 279.72897 159.52245 39.216984
v 279.73294 159.40985 39.349365
v 279.67722 159.35854 39.50115
v 279.5767 159.38223 39.63166
v 279.45834 159.47462 39.70593
v 279.35385 159.61092 39.70406
v 279.29123 159.75461 39.626545
v 279.28723 159.8672 39.494164
v 279.34296 159.91852 39.34238
v 279.44348 159.8948 39.21187
v 279.56186 159.80243 39.1376
v 279.31888 159.30803 38.98072
v 279.40427 159.18549 39.06691
v 279.4392 159.10283 39.2146
v 279.4143 159.08221 39.384224
v 279.3363 159.12915 39.530327
v 279.22604 159.23106 39.61376
v 279.1131 159.36067 39.61217
v 279.0277 159.48322 39.525986
v 278.9928 159.56587 39.378292
v 279.01767 159.58649 39.208668
v 279.09567 159.53955 39.062565
v 279.20593 159.43762 38.97913
v 278.92386 159.04495 38.91404
v 279.0083 158.9142 38.987366
v 279.05493 158.82713 39.12851
v 279.05124 158.80705 39.299644
v 278.99826 158.85936 39.454918
v 278.91016 158.97002 39.552723
v 278.81055 159.1094 39.566856
v 278.7261 159.24014 39.49353
v 278.67944 159.32721 39.35239
v 278.68314 159.34729 39.181255
v 278.7361 159.29498 39.025978
v 278.82422 159.18433 38.928173
v 278.56018 158.75168 38.90317
v 278.62415 158.62099 38.99487
v 278.65616 158.54732 39.14703
v 278.6477 158.55038 39.318886
v 278.601 158.62938 39.464382
v 278.5286 158.76314 39.54454
v 278.44986 158.91582 39.537876
v 278.3859 159.04651 39.44618
v 278.35388 159.1202 39.294018
v 278.36234 159.11711 39.12216
v 278.40903 159.03812 38.976665
v 278.48145 158.90436 38.896507
v 278.171 158.51933 38.927055
v 278.2151 158.41048 39.052555
v 278.22748 158.37346 39.219925
v 278.2049 158.4182 39.384315
v 278.15335 158.53271 39.501675
v 278.08667 158.68633 39.54056
v 278.0227 158.83786 39.490555
v 277.97864 158.94672 39.365055
v 277.96625 158.98373 39.197685
v 277.98883 158.93898 39.033295
v 278.04037 158.82446 38.915936
v 278.10706 158.67087 38.87705
v 277.83588 158.33499 38.941547
v 277.90164 158.2548 39.07865
v 277.91418 158.23761 39.24922
v 277.87012 158.28798 39.40756
v 277.78128 158.39243 39.511234
v 277.67148 158.52298 39.53247
v 277.5701 158.64464 39.465576
v 277.50433 158.72482 39.328472
v 277.49182 158.74203 39.1579
v 277.53586 158.69165 38.999565
v 277.6247 158.5872 38.89589
v 277.7345 158.45665 38.874653
v 277.5593 158.01393 38.91247
v 277.64124 157.92278 39.033016
v 277.6716 157.88838 39.198692
v 277.64224 157.91997 39.36511
v 277.56107 158.00906 39.487675
v 277.4498 158.1318 39.53355
v 277.33823 158.25531 39.49044
v 277.2563 158.34647 39.369896
v 277.22595 158.38086 39.20422
v 277.25528 158.34927 39.037804
v 277.33646 158.26016 38.915237
v 277.44775 158.13742 38.86936
v 277.14713 157.77774 38.909138
v 277.20694 157.66867 39.027824
v 277.23007 157.62616 39.192795
v 277.2103 157.66159 39.35984
v 277.15295 157.76546 39.4842
v 277.0734 157.90996 39.53256
v 276.9929 158.05635 39.49195
v 276.93307 158.16542 39.37326
v 276.90994 158.20793 39.208294
v 276.92972 158.1725 39.04125
v 276.98706 158.06862 38.916885
v 277.06662 157.92413 38.86853
v 276.85794 157.68175 38.90496
v 276.8869 157.53639 39.002647
v 276.8614 157.43849 39.14552
v 276.78818 157.4143 39.29529
v 276.68692 157.4703 39.41184
v 276.58475 157.59148 39.46393
v 276.50903 157.74536 39.437607
v 276.48007 157.89073 39.33992
v 276.5056 157.98862 39.19705
v 276.57883 158.0128 39.047276
v 276.68005 157.95682 38.93073
v 276.78223 157.83563 38.87864
v 276.68732 157.6294 38.64933
v 276.70255 157.46529 38.710655
v 276.6503 157.33344 38.81689
v 276.5446 157.26917 38.93957
v 276.41373 157.2897 39.045826
v 276.2928 157.38953 39.107185
v 276.21417 157.54192 39.107204
v 276.19894 157.70601 39.04588
v 276.25122 157.83786 38.939644
v 276.35693 157.90213 38.816963
v 276.4878 157.8816 38.71071
v 276.60873 157.78177 38.649353
v 276.27048 157.51463 38.308662
v 276.3044 157.3524 38.36708
v 276.29092 157.22362 38.489525
v 276.23364 157.16281 38.643192
v 276.1479 157.18626 38.786907
v 276.05664 157.28769 38.88216
v 275.98438 157.43991 38.903427
v 275.95044 157.60214 38.845013
v 275.96393 157.73091 38.722565
v 276.02124 157.79172 38.568897
v 276.107 157.76828 38.425182
v 276.1982 157.66685 38.32993
v 275.79657 157.30658 38.152756
v 275.838 157.15263 38.21984
v 275.85068 157.0458 38.35671
v 275.83115 157.01472 38.526688
v 275.78467 157.06773 38.684227
v 275.72372 157.1906 38.787117
v 275.66458 157.35042 38.80779
v 275.62317 157.50436 38.740704
v 275.6105 157.61119 38.603836
v 275.63004 157.64227 38.433857
v 275.6765 157.58928 38.276318
v 275.73746 157.4664 38.173428
v 275.3338 157.22046 38.10517
v 275.37408 157.05719 38.142452
v 275.39874 156.93158 38.258823
v 275.40115 156.8773 38.423103
v 275.3807 156.9089 38.591278
v 275.34283 157.0179 38.71828
v 275.29773 157.1751 38.77008
v 275.25745 157.33836 38.732803
v 275.2328 157.46397 38.616432
v 275.23035 157.51825 38.45215
v 275.25082 157.48665 38.283974
v 275.28867 157.37766 38.15697
v 274.8832 157.17577 38.09027
v 274.9233 157.00888 38.100094
v 274.9542 156.86842 38.194164
v 274.96756 156.792 38.34728
v 274.95987 156.80014 38.518414
v 274.93314 156.89062 38.661713
v 274.89456 157.03922 38.738773
v 274.85446 157.20612 38.728954
v 274.82358 157.34657 38.634884
v 274.8102 157.42297 38.481766
v 274.8179 157.41484 38.31063
v 274.84464 157.32436 38.167336
v 274.46182 157.0257 38.07567
v 274.51117 156.86333 38.103146
v 274.54883 156.73552 38.211796
v 274.56473 156.67653 38.37251
v 274.5546 156.70216 38.54222
v 274.52118 156.80554 38.675457
v 274.4734 156.95897 38.73652
v 274.42404 157.12134 38.709045
v 274.38638 157.24915 38.600395
v 274.37048 157.30814 38.439682
v 274.3806 157.28252 38.26997
v 274.41403 157.17912 38.13673
v 274.054 156.86035 38.07048
v 274.0914 156.6975 38.110855
v 274.1188 156.576 38.22937
v 274.1288 156.52846 38.39427
v 274.1188 156.56758 38.56137
v 274.0914 156.68289 38.685894
v 274.054 156.84349 38.73448
v 274.0166 157.00636 38.694107
v 273.9892 157.12784 38.575592
v 273.9792 157.17538 38.41069
v 273.9892 157.13626 38.24359
v 274.0166 157.02095 38.11907
v 273.62003 156.81271 38.069363
v 273.63495 156.64537 38.10574
v 273.6461 156.51852 38.221252
v 273.6504 156.4662 38.38495
v 273.64676 156.5024 38.552967
v 273.63617 156.61742 38.680286
v 273.6214 156.78046 38.73279
v 273.60648 156.9478 38.696415
v 273.59537 157.07463 38.580906
v 273.59103 157.12697 38.41721
v 273.59467 157.09077 38.24919
v 273.6053 156.97575 38.12187
v 273.1849 156.7729 38.068398
v 273.19537 156.60732 38.1134
v 273.20294 156.48637 38.235332
v 273.20557 156.44246 38.40152
v 273.20255 156.48737 38.567436
v 273.1947 156.60904 38.68862
v 273.1841 156.7749 38.732605
v 273.1736 156.94048 38.687603
v 273.16608 157.06143 38.56567
v 273.16345 157.10533 38.399483
v 273.16647 157.06044 38.233566
v 273.17432 156.93875 38.11238
v 272.7523 156.72769 38.068363
v 272.79022 156.56808 38.11977
v 272.8171 156.45486 38.24632
v 272.82568 156.41837 38.414093
v 272.81372 156.46835 38.578144
v 272.7844 156.59145 38.69451
v 272.74554 156.75467 38.732014
v 272.7076 156.91426 38.680607
v 272.68076 157.02748 38.554058
v 272.67215 157.064 38.386284
v 272.6841 157.01399 38.222233
v 272.71347 156.8909 38.105865
v 272.3684 156.53505 38.068844
v 272.41248 156.38264 38.135807
v 272.43854 156.28159 38.27318
v 272.4396 156.25896 38.44415
v 272.41537 156.32083 38.602905
v 272.37238 156.4506 38.706913
v 272.32208 156.61353 38.7283
v 272.278 156.76595 38.661335
v 272.25195 156.867 38.523968
v 272.25092 156.88962 38.352997
v 272.27512 156.82776 38.194237
v 272.31815 156.69798 38.090233
v 272.14902 156.46327 38.134758
v 272.18152 156.3334 38.242577
v 272.1434 156.2451 38.385036
v 272.04486 156.22203 38.52397
v 271.91226 156.27036 38.622154
v 271.7812 156.37717 38.65327
v 271.68677 156.5138 38.60899
v 271.65424 156.64368 38.501175
v 271.69235 156.73198 38.35871
v 271.79092 156.75505 38.219776
v 271.9235 156.70671 38.121597
v 272.05457 156.59991 38.090477
v 272.21967 156.32793 37.67985
v 272.27954 156.22499 37.744957
v 272.25098 156.11241 37.850163
v 272.14166 156.02037 37.96727
v 271.98087 155.97353 38.064907
v 271.81168 155.98442 38.11691
v 271.6794 156.05014 38.109344
v 271.61954 156.15309 38.04424
v 271.6481 156.26566 37.939034
v 271.75742 156.3577 37.821926
v 271.9182 156.40454 37.72429
v 272.0874 156.39365 37.672287
v 272.21097 155.91739 37.4181
v 272.29333 155.84825 37.510727
v 272.28946 155.7752 37.65112
v 272.20035 155.71785 37.801662
v 272.0499 155.69154 37.922012
v 271.8784 155.70332 37.979927
v 271.7318 155.75006 37.95989
v 271.6494 155.8192 37.86726
v 271.6533 155.89224 37.726868
v 271.7424 155.9496 37.57633
v 271.89288 155.9759 37.455975
v 272.0644 155.96413 37.39806
v 272.00143 155.46419 37.307323
v 272.14255 155.427 37.392864
v 272.21704 155.38747 37.547977
v 272.20496 155.35616 37.731102
v 272.10953 155.34146 37.893166
v 271.9563 155.34734 37.990746
v 271.78638 155.37221 37.997696
v 271.64523 155.4094 37.91215
v 271.57074 155.44893 37.75704
v 271.58282 155.48024 37.573917
v 271.67828 155.49492 37.411854
v 271.83148 155.48904 37.31427
v 271.91998 155.01262 37.301125
v 272.07394 154.99936 37.37721
v 272.1692 154.98271 37.521355
v 272.1802 154.96712 37.694935
v 272.10403 154.95677 37.85144
v 271.9611 154.95445 37.948933
v 271.7897 154.96077 37.961292
v 271.63574 154.97403 37.885204
v 271.54053 154.99068 37.74106
v 271.5295 155.00627 37.56748
v 271.60565 155.01662 37.410973
v 271.7486 155.01894 37.31348
v 271.93512 154.5791 37.28735
v 272.0821 154.60791 37.37218
v 272.16867 154.62132 37.521297
v 272.1717 154.61572 37.694748
v 272.09027 154.59264 37.846046
v 271.9463 154.55823 37.93466
v 271.77832 154.52173 37.936848
v 271.63135 154.49292 37.852016
v 271.54477 154.4795 37.702896
v 271.54178 154.4851 37.52945
v 271.62317 154.5082 37.378147
v 271.76715 154.5426 37.28953
v 272.16156 154.1949 37.30184
v 272.29068 154.23239 37.408722
v 272.35153 154.24837 37.56837
v 272.3278 154.23857 37.738014
v 272.22583 154.20561 37.872192
v 272.07297 154.15833 37.93495
v 271.91016 154.10938 37.90948
v 271.78104 154.07188 37.8026
v 271.7202 154.05591 37.642952
v 271.74396 154.0657 37.473312
v 271.84592 154.09866 37.339134
v 271.99878 154.14595 37.27637
v 272.26263 153.75702 37.310963
v 272.3845 153.78307 37.42938
v 272.43225 153.79256 37.594215
v 272.39313 153.78299 37.76131
v 272.2776 153.75688 37.88589
v 272.1166 153.72127 37.93457
v 271.9533 153.68567 37.89431
v 271.83148 153.65962 37.775894
v 271.78372 153.65012 37.611057
v 271.82285 153.6597 37.443962
v 271.93835 153.68579 37.31938
v 272.09933 153.72142 37.270702
v 272.38687 153.3152 37.31288
v 272.50858 153.32567 37.433853
v 272.5537 153.32925 37.59969
v 272.51022 153.32498 37.76595
v 272.38974 153.314 37.88809
v 272.22458 153.29924 37.933376
v 272.05896 153.28467 37.889675
v 271.93726 153.27419 37.768703
v 271.89212 153.2706 37.602867
v 271.9356 153.27489 37.436607
v 272.0561 153.28587 37.31447
v 272.22125 153.30063 37.26918
v 272.34662 152.83672 37.3124
v 272.4667 152.81555 37.43358
v 272.51102 152.80759 37.59949
v 272.46765 152.81497 37.765682
v 272.34827 152.83574 37.88762
v 272.18484 152.8643 37.932632
v 272.02115 152.89302 37.888657
v 271.90106 152.9142 37.76748
v 271.85675 152.92216 37.601566
v 271.90012 152.91476 37.435375
v 272.0195 152.89401 37.313435
v 272.18292 152.86545 37.268425
v 272.22522 152.37912 37.312084
v 272.3378 152.3322 37.433247
v 272.37933 152.3148 37.59915
v 272.33875 152.33162 37.76535
v 272.22687 152.37814 37.887306
v 272.0737 152.44188 37.932346
v 271.92026 152.50577 37.888397
v 271.80768 152.5527 37.767235
v 271.76614 152.57008 37.60133
v 271.80676 152.55327 37.43513
v 271.91864 152.50676 37.313175
v 272.0718 152.44301 37.268135
v 271.9981 151.99023 37.312008
v 272.10645 151.9343 37.43321
v 272.14642 151.91364 37.59913
v 272.1073 151.93379 37.765312
v 271.99957 151.98935 37.88723
v 271.85214 152.06543 37.932217
v 271.70447 152.14165 37.888214
v 271.59613 152.19759 37.767014
v 271.55615 152.21825 37.601093
v 271.59528 152.19809 37.43491
v 271.703 152.14253 37.312992
v 271.85043 152.06645 37.268005
v 271.81708 151.58542 37.312397
v 271.92285 151.52539 37.433918
v 271.96158 151.5034 37.59996
v 271.9229 151.52533 37.766026
v 271.8172 151.58528 37.88762
v 271.6728 151.66722 37.932163
v 271.52835 151.74918 37.887714
v 271.4226 151.8092 37.76619
v 271.38388 151.83119 37.60015
v 271.42255 151.80928 37.434086
v 271.52826 151.74931 37.312492
v 271.67267 151.66737 37.26795
v 271.5523 151.2066 37.31238
v 271.64767 151.13118 37.433914
v 271.6826 151.10356 37.599957
v 271.64774 151.13113 37.76602
v 271.5524 151.20651 37.887608
v 271.42215 151.3095 37.932137
v 271.2919 151.4125 37.887676
v 271.19653 151.48792 37.766144
v 271.1616 151.51555 37.600098
v 271.19647 151.48798 37.434036
v 271.2918 151.4126 37.31245
v 271.42206 151.30962 37.26792
v 271.2494 150.86597 37.312412
v 271.33548 150.78015 37.433983
v 271.36697 150.74875 37.60004
v 271.33545 150.78017 37.76609
v 271.24936 150.86598 37.887638
v 271.13174 150.98322 37.932117
v 271.01413 151.10043 37.887608
v 270.92804 151.18625 37.76604
v 270.89655 151.21765 37.599983
v 270.92807 151.18623 37.433933
v 271.0142 151.10042 37.312386
v 271.1318 150.98318 37.267906
v 270.94244 150.59665 37.312397
v 271.04208 150.527 37.433956
v 271.07852 150.5015 37.60001
v 271.04208 150.527 37.766064
v 270.94244 150.59665 37.887623
v 270.80637 150.6918 37.932114
v 270.6703 150.78696 37.887615
v 270.57065 150.85661 37.766056
v 270.5342 150.88211 37.600002
v 270.57065 150.85661 37.43395
v 270.6703 150.78696 37.31239
v 270.80637 150.6918 37.2679
v 270.80243 150.23529 37.312386
v 270.91815 150.19804 37.43394
v 270.9605 150.18442 37.59999
v 270.91815 150.19804 37.766045
v 270.80246 150.23528 37.88761
v 270.64438 150.28615 37.93211
v 270.4863 150.337 37.887623
v 270.37057 150.37425 37.766068
v 270.32822 150.38788 37.600014
v 270.37057 150.37425 37.43396
v 270.4863 150.33702 37.312397
v 270.64435 150.28615 37.2679
v 270.6934 149.80005 37.312386
v 270.80615 149.7546 37.433945
v 270.8474 149.73796 37.599995
v 270.80615 149.7546 37.766052
v 270.6934 149.80005 37.88761
v 270.5394 149.86214 37.932106
v 270.38538 149.92424 37.887615
v 270.27264 149.9697 37.76606
v 270.23138 149.98633 37.600006
v 270.27264 149.9697 37.433952
v 270.38538 149.92424 37.312393
v 270.5394 149.86215 37.267895
v 270.4681 149.40706 37.31239
v 270.5759 149.35081 37.43395
v 270.61533 149.33023 37.6
v 270.5759 149.35081 37.766052
v 270.4681 149.40706 37.88761
v 270.32092 149.4839 37.932106
v 270.1737 149.56075 37.887615
v 270.06595 149.61699 37.766056
v 270.0265 149.63757 37.600002
v 270.06595 149.61699 37.43395
v 270.1737 149.56075 37.31239
v 270.32092 149.4839 37.267895
v 270.2632 148.98225 37.31239
v 270.3567 148.90454 37.43395
v 270.3909 148.8761 37.600002
v 270.3567 148.90454 37.766052
v 270.2632 148.98225 37.88761
v 270.13553 149.0884 37.932106
v 270.0078 149.19453 37.887615
v 269.91434 149.27225 37.766052
v 269.88013 149.30069 37.600002
v 269.91434 149.27225 37.43395
v 270.0078 149.19453 37.31239
v 270.13553 149.0884 37.267895
v 269.87378 148.69641 37.312386
v 269.94202 148.59583 37.433945
v 269.967 148.559 37.6
v 269.94202 148.59583 37.766052
v 269.87378 148.69641 37.88761
v 269.78055 148.83383 37.932106
v 269.68735 148.97124 37.887615
v 269.61908 149.07184 37.766056
v 269.59412 149.10866 37.600002
v 269.61908 149.07184 37.43395
v 269.68735 148.97125 37.31239
v 269.78055 148.83383 37.267895
v 269.50278 148.45853 37.31239
v 269.56863 148.35635 37.43395
v 269.5927 148.31895 37.600002
v 269.56863 148.35635 37.766052
v 269.50278 148.45853 37.887615
v 269.4128 148.59811 37.932106
v 269.32288 148.73769 37.88761
v 269.25702 148.83987 37.766052
v 269.2329 148.87727 37.6
v 269.25702 148.83987 37.43395
v 269.32288 148.73769 37.31239
v 269.4128 148.59811 37.267895
v 269.14178 148.22478 37.31239
v 269.21173 148.12537 37.43395
v 269.23734 148.08897 37.600002
v 269.21173 148.12537 37.766052
v 269.14178 148.22478 37.88761
v 269.04623 148.3606 37.932106
v 268.95068 148.4964 37.88761
v 268.88074 148.59583 37.766052
v 268.85513 148.6322 37.600002
v 268.88074 148.59583 37.43395
v 268.95068 148.4964 37.31239
v 269.04623 148.3606 37.267895
v 268.78262 147.95242 37.31239
v 268.84396 147.84747 37.43395
v 268.8664 147.80905 37.600002
v 268.84396 147.84747 37.766052
v 268.78262 147.95242 37.88761
v 268.69885 148.0958 37.932106
v 268.61505 148.23917 37.88761
v 268.55374 148.34412 37.766052
v 268.53128 148.38254 37.600002
v 268.55374 148.34412 37.43395
v 268.61505 148.23917 37.31239
v 268.69885 148.0958 37.267895
v 268.36804 147.77277 37.31239
v 268.41962 147.66269 37.43395
v 268.4385 147.62239 37.600002
v 268.41962 147.66269 37.766052
v 268.36804 147.77277 37.88761
v 268.2976 147.92314 37.932106
v 268.22717 148.07352 37.88761
v 268.1756 148.1836 37.766052
v 268.15674 148.22388 37.600002
v 268.1756 148.1836 37.43395
v 268.22717 148.07352 37.31239
v 268.2976 147.92314 37.267895
v 267.9758 147.57373 37.31239
v 268.02533 147.46272 37.43395
v 268.04346 147.42209 37.600002
v 268.02533 147.46272 37.766052
v 267.9758 147.57373 37.88761
v 267.90814 147.72537 37.932106
v 267.84048 147.87703 37.88761
v 267.79095 147.98804 37.766052
v 267.77283 148.02867 37.600002
v 267.79095 147.98804 37.43395
v 267.84048 147.87703 37.31239
v 267.90814 147.72537 37.267895
v 267.58908 147.42702 37.31239
v 267.6537 147.32405 37.43395
v 267.67734 147.28638 37.600002
v 267.6537 147.32405 37.766052
v 267.58908 147.42702 37.88761
v 267.5008 147.56766 37.932106
v 267.41254 147.70831 37.88761
v 267.3479 147.81126 37.766052
v 267.32425 147.84895 37.600002
v 267.3479 147.81126 37.43395
v 267.41254 147.70831 37.31239
v 267.5008 147.56766 37.267895
v 267.29318 147.14636 37.31239
v 267.37482 147.0563 37.43395
v 267.4047 147.02333 37.600002
v 267.37482 147.0563 37.766052
v 267.29318 147.14636 37.88761
v 267.18167 147.26941 37.932106
v 267.07016 147.39246 37.88761
v 266.98853 147.48251 37.766052
v 266.95865 147.51549 37.600002
v 266.98853 147.48251 37.43395
v 267.07016 147.39246 37.31239
v 267.18167 147.26941 37.267895
v 266.95944 146.85315 37.31239
v 267.037 146.75952 37.43395
v 267.06534 146.72525 37.600002
v 267.037 146.75952 37.766052
v 266.95944 146.85315 37.88761
v 266.85358 146.98106 37.932106
v 266.74768 147.10896 37.88761
v 266.67014 147.2026 37.766052
v 266.64178 147.23688 37.600002
v 266.67014 147.2026 37.43395
v 266.74768 147.10896 37.31239
v 266.85358 146.98106 37.267895
v 266.6023 146.57513 37.31239
v 266.67053 146.47455 37.43395
v 266.69553 146.43773 37.600002
v 266.67053 146.47455 37.766052
v 266.6023 146.57513 37.88761
v 266.50903 146.71254 37.932106
v 266.4158 146.84995 37.88761
v 266.34753 146.95053 37.766052
v 266.32257 146.98735 37.600002
v 266.34753 146.95053 37.43395
v 266.4158 146.84995 37.31239
v 266.50903 146.71254 37.267895
v 266.17902 146.33224 37.31239
v 266.21326 146.21562 37.43395
v 266.2258 146.17293 37.600002
v 266.21326 146.21562 37.766052
v 266.17902 146.33224 37.88761
v 266.13223 146.49158 37.932106
v 266.08548 146.65091 37.88761
v 266.05124 146.76755 37.766052
v 266.0387 146.81024 37.600002
v 266.05124 146.76755 37.43395
v 266.08548 146.65091 37.31239
v 266.13223 146.49158 37.267895
v 265.70087 146.30782 37.31239
v 265.7046 146.18631 37.43395
v 265.70596 146.14183 37.600002
v 265.7046 146.18631 37.766052
v 265.70087 146.30782 37.88761
v 265.6958 146.47379 37.932106
v 265.69073 146.63976 37.88761
v 265.687 146.76126 37.766052
v 265.68567 146.80574 37.600002
v 265.687 146.76126 37.43395
v 265.69073 146.63976 37.31239
v 265.6958 146.47379 37.267895
v 265.26157 146.29886 37.31239
v 265.26337 146.1773 37.43395
v 265.26404 146.13283 37.600002
v 265.26337 146.1773 37.766052
v 265.26157 146.29886 37.88761
v 265.2591 146.46489 37.932106
v 265.25662 146.63094 37.88761
v 265.25482 146.75247 37.766052
v 265.25415 146.79697 37.600002
v 265.25482 146.75247 37.43395
v 265.25662 146.63094 37.31239
v 265.2591 146.46489 37.267895
v 264.83994 146.29567 37.31239
v 264.8528 146.17479 37.43395
v 264.85754 146.13055 37.600002
v 264.8528 146.17479 37.766052
v 264.83994 146.29567 37.88761
v 264.8223 146.46078 37.932106
v 264.8047 146.6259 37.88761
v 264.79178 146.74677 37.766052
v 264.78708 146.79102 37.600002
v 264.79178 146.74677 37.43395
v 264.8047 146.6259 37.31239
v 264.8223 146.46078 37.267895
v 264.42007 146.20857 37.31239
v 264.4388 146.08846 37.43395
v 264.44568 146.0445 37.600002
v 264.4388 146.08846 37.766052
v 264.42007 146.20857 37.88761
v 264.3945 146.37263 37.932106
v 264.3689 146.5367 37.88761
v 264.35016 146.65681 37.766052
v 264.3433 146.70078 37.600002
v 264.35016 146.65681 37.43395
v 264.3689 146.5367 37.31239
v 264.3945 146.37263 37.267895
v 263.99097 146.16312 37.31239
v 264.01352 146.04367 37.43395
v 264.0218 145.99994 37.600002
v 264.01352 146.04367 37.766052
v 263.99097 146.16312 37.88761
v 263.96014 146.32628 37.932106
v 263.92932 146.48946 37.88761
v 263.90677 146.6089 37.766052
v 263.8985 146.65262 37.600002
v 263.90677 146.6089 37.43395
v 263.92932 146.48946 37.31239
v 263.96014 146.32628 37.267895
v 263.588 146.0524 37.31239
v 263.624 145.9363 37.43395
v 263.63718 145.8938 37.600002
v 263.624 145.9363 37.766052
v 263.588 146.0524 37.88761
v 263.53882 146.21101 37.932106
v 263.48965 146.36961 37.88761
v 263.45364 146.48572 37.766052
v 263.4405 146.52823 37.600002
v 263.45364 146.48572 37.43395
v 263.48965 146.36961 37.31239
v 263.53882 146.21101 37.267895
v 263.1648 145.90623 37.31239
v 263.19308 145.78801 37.43395
v 263.20343 145.74474 37.600002
v 263.19308 145.78801 37.766052
v 263.1648 145.90623 37.88761
v 263.1262 146.06773 37.932106
v 263.08755 146.22923 37.88761
v 263.0593 146.34746 37.766052
v 263.04895 146.39073 37.600002
v 263.0593 146.34746 37.43395
v 263.08755 146.22923 37.31239
v 263.1262 146.06773 37.267895
v 262.73233 145.84741 37.31239
v 262.76083 145.72923 37.43395
v 262.77127 145.68599 37.600002
v 262.76083 145.72923 37.766052
v 262.73233 145.84741 37.88761
v 262.69336 146.00883 37.932106
v 262.65442 146.17024 37.88761
v 262.62592 146.28842 37.766052
v 262.61548 146.33167 37.600002
v 262.62592 146.28842 37.43395
v 262.65442 146.17024 37.31239
v 262.69336 146.00883 37.267895
v 262.34842 145.71199 37.31239
v 262.39755 145.6008 37.43395
v 262.41556 145.5601 37.600002
v 262.39755 145.6008 37.766052
v 262.34842 145.71199 37.88761
v 262.2813 145.86388 37.932106
v 262.2142 146.01576 37.88761
v 262.16507 146.12695 37.766052
v 262.1471 146.16765 37.600002
v 262.16507 146.12695 37.43395
v 262.2142 146.01576 37.31239
v 262.2813 145.86388 37.267895
v 261.998 145.46187 37.350945
v 262.04184 145.37747 37.494156
v 262.04678 145.36794 37.665733
v 262.01154 145.4358 37.819695
v 261.9455 145.5629 37.91479
v 261.8664 145.71515 37.925537
v 261.79544 145.85178 37.849056
v 261.7516 145.93616 37.705845
v 261.74664 145.9457 37.534267
v 261.7819 145.87782 37.380306
v 261.8479 145.75075 37.285213
v 261.927 145.5985 37.274464
v 261.624 145.22258 37.401424
v 261.66135 145.1702 37.5612
v 261.65714 145.19577 37.731632
v 261.61246 145.29247 37.867058
v 261.5393 145.43436 37.93119
v 261.45728 145.58344 37.90684
v 261.38834 145.69975 37.800537
v 261.35098 145.75215 37.640762
v 261.35522 145.72656 37.47033
v 261.3999 145.62987 37.3349
v 261.47305 145.48798 37.27077
v 261.55508 145.3389 37.29512
v 261.23328 145.00957 37.42997
v 261.2672 144.94524 37.5859
v 261.26456 144.96051 37.757347
v 261.226 145.05133 37.898365
v 261.1619 145.19334 37.971172
v 261.0894 145.3485 37.956257
v 261.02792 145.47522 37.85762
v 260.994 145.53955 37.701687
v 260.9966 145.52426 37.530243
v 261.0352 145.43346 37.389225
v 261.0993 145.29144 37.316418
v 261.17178 145.13629 37.33133
v 260.79465 144.84685 37.413616
v 260.8062 144.77882 37.571075
v 260.79465 144.7957 37.741764
v 260.76303 144.89294 37.879948
v 260.71982 145.04453 37.9486
v 260.6766 145.2098 37.929325
v 260.64496 145.34448 37.827293
v 260.6334 145.4125 37.669834
v 260.64496 145.39563 37.499146
v 260.6766 145.29837 37.360962
v 260.71982 145.1468 37.29231
v 260.76303 144.98154 37.311584
v 260.3211 144.80786 37.354656
v 260.33063 144.70937 37.495167
v 260.32925 144.69373 37.666172
v 260.31738 144.76514 37.821842
v 260.29816 144.90443 37.92047
v 260.2768 145.07433 37.93563
v 260.25894 145.22926 37.86326
v 260.24945 145.32774 37.722744
v 260.25082 145.34338 37.551743
v 260.2627 145.27199 37.39607
v 260.2819 145.13269 37.29744
v 260.30328 144.9628 37.28228
v 259.87756 144.83632 37.309303
v 259.894 144.71077 37.425575
v 259.89984 144.65956 37.58958
v 259.89346 144.69643 37.75737
v 259.8766 144.81148 37.883984
v 259.85373 144.97389 37.9355
v 259.83105 145.14015 37.898113
v 259.81458 145.2657 37.781837
v 259.80878 145.3169 37.617836
v 259.81516 145.28004 37.450047
v 259.83203 145.165 37.323433
v 259.8549 145.00258 37.271915
v 259.43405 144.73798 37.311558
v 259.43854 144.61456 37.431152
v 259.43985 144.56743 37.596466
v 259.43762 144.60919 37.76321
v 259.43246 144.72868 37.886703
v 259.42575 144.89386 37.933853
v 259.41928 145.06049 37.89203
v 259.4148 145.1839 37.772434
v 259.41348 145.23103 37.60712
v 259.4157 145.18927 37.440376
v 259.42087 145.06978 37.316887
v 259.42758 144.9046 37.269733
v 258.98218 144.78682 37.314056
v 258.9736 144.66623 37.436275
v 258.9703 144.62277 37.602566
v 258.97318 144.66808 37.768375
v 258.98145 144.79002 37.88927
v 258.9929 144.95592 37.932858
v 259.00446 145.12132 37.88746
v 259.01306 145.24191 37.76524
v 259.01636 145.28537 37.598946
v 259.0135 145.24007 37.43314
v 259.00522 145.11813 37.312244
v 258.99374 144.95222 37.268658
v 258.574 144.79234 37.314026
v 258.5863 144.67235 37.43652
v 258.5906 144.62936 37.602913
v 258.5858 144.67488 37.768616
v 258.57315 144.79672 37.889233
v 258.55606 144.96223 37.93244
v 258.5391 145.12708 37.886665
v 258.52682 145.24706 37.764168
v 258.5225 145.29005 37.59778
v 258.5273 145.24452 37.43207
v 258.53995 145.12268 37.31146
v 258.55704 144.95717 37.26825
v 258.1568 144.69176 37.318096
v 258.17456 144.57559 37.44356
v 258.18042 144.53697 37.61098
v 258.17282 144.58629 37.77549
v 258.15375 144.7103 37.893013
v 258.1284 144.87576 37.93206
v 258.10345 145.03839 37.882164
v 258.0857 145.15456 37.7567
v 258.0798 145.19318 37.58928
v 258.08743 145.14386 37.424767
v 258.10648 145.01985 37.307243
v 258.13187 144.85439 37.2682
v 257.83414 144.62135 37.37654
v 257.7884 144.52127 37.51122
v 257.7176 144.50325 37.667793
v 257.64075 144.57214 37.804306
v 257.5784 144.70949 37.884186
v 257.54727 144.87846 37.88602
v 257.55573 145.03383 37.809322
v 257.60147 145.13391 37.674644
v 257.67224 145.15193 37.51807
v 257.7491 145.08304 37.381557
v 257.81146 144.9457 37.301678
v 257.8426 144.7767 37.299843
v 257.6485 144.57402 37.18735
v 257.5762 144.45868 37.29935
v 257.46356 144.42035 37.416412
v 257.34076 144.46927 37.507175
v 257.24075 144.59236 37.547318
v 257.19028 144.75662 37.52608
v 257.20288 144.91805 37.449158
v 257.2752 145.03337 37.33716
v 257.38785 145.07172 37.220093
v 257.51062 145.02278 37.129333
v 257.61066 144.8997 37.08919
v 257.66113 144.73544 37.110428
v 257.22076 144.35507 37.052917
v 257.1399 144.3593 37.190266
v 257.04578 144.44408 37.286953
v 256.96362 144.5867 37.317074
v 256.91544 144.74893 37.27256
v 256.91415 144.88731 37.165337
v 256.9601 144.96475 37.02413
v 257.041 144.96053 36.886784
v 257.1351 144.87575 36.790096
v 257.21725 144.73312 36.759975
v 257.26544 144.57089 36.80449
v 257.26672 144.43251 36.911713
v 256.88538 144.1818 36.93396
v 256.8318 144.21342 37.090538
v 256.7466 144.31256 37.19717
v 256.65265 144.45264 37.225285
v 256.57504 144.59613 37.16735
v 256.53467 144.70459 37.038895
v 256.54227 144.74896 36.87433
v 256.59583 144.71733 36.71775
v 256.68103 144.6182 36.61112
v 256.775 144.47812 36.583
v 256.85257 144.33463 36.640934
v 256.89297 144.22617 36.769394
v 256.553 143.93784 36.820095
v 256.52524 143.95288 36.98775
v 256.4542 144.0365 37.118275
v 256.3589 144.16628 37.17669
v 256.26486 144.30745 37.147346
v 256.1973 144.42218 37.038105
v 256.17435 144.47974 36.87824
v 256.20212 144.46469 36.71058
v 256.27316 144.38107 36.580055
v 256.36847 144.2513 36.52164
v 256.4625 144.11012 36.550987
v 256.53003 143.99539 36.66023
v 256.1894 143.71632 36.73584
v 256.18335 143.71242 36.907322
v 256.12732 143.77837 37.055584
v 256.03632 143.89651 37.140903
v 255.93472 144.03519 37.14041
v 255.84973 144.15723 37.05425
v 255.80415 144.22993 36.905495
v 255.81018 144.23384 36.734013
v 255.86621 144.16788 36.585747
v 255.95721 144.04974 36.50043
v 256.0588 143.91107 36.500923
v 256.1438 143.78903 36.587086
v 255.86113 143.46936 36.668262
v 255.87874 143.44463 36.837452
v 255.83803 143.48666 36.999073
v 255.74991 143.58423 37.109825
v 255.63797 143.71117 37.140026
v 255.53224 143.83347 37.081593
v 255.46101 143.91835 36.950172
v 255.4434 143.9431 36.780983
v 255.48412 143.90106 36.61936
v 255.57225 143.8035 36.50861
v 255.68417 143.67656 36.478405
v 255.78992 143.55426 36.536842
v 255.56361 143.19547 36.665157
v 255.58421 143.17474 36.834576
v 255.53938 143.21379 36.995884
v 255.44113 143.30212 37.10587
v 255.31577 143.41608 37.13505
v 255.1969 143.52513 37.07562
v 255.11636 143.60005 36.943493
v 255.09576 143.62076 36.77408
v 255.1406 143.58173 36.612766
v 255.23886 143.4934 36.502785
v 255.36421 143.37943 36.4736
v 255.48308 143.27039 36.53303
v 255.29112 142.87256 36.623745
v 255.33038 142.83922 36.787754
v 255.30115 142.86253 36.955544
v 255.21123 142.9363 37.082157
v 255.08475 143.04071 37.133663
v 254.95558 143.1478 37.096264
v 254.85834 143.2289 36.979984
v 254.81908 143.26224 36.815975
v 254.84831 143.2389 36.648186
v 254.93823 143.16516 36.521572
v 255.06471 143.06075 36.470066
v 255.19388 142.95364 36.507465
v 254.99098 142.53394 36.62589
v 255.02727 142.50005 36.790474
v 254.99821 142.52649 36.957832
v 254.9116 142.6062 37.083126
v 254.79065 142.7178 37.132782
v 254.66774 142.83142 37.09349
v 254.57584 142.91658 36.975784
v 254.53955 142.95047 36.811203
v 254.5686 142.92403 36.64384
v 254.65521 142.84431 36.51855
v 254.77618 142.7327 36.468895
v 254.89908 142.6191 36.508183
v 254.68687 142.20815 36.633137
v 254.71902 142.17639 36.799004
v 254.68768 142.207 36.96524
v 254.60124 142.29173 37.087307
v 254.48286 142.40791 37.132492
v 254.36426 142.5244 37.088696
v 254.27722 142.60999 36.967644
v 254.24507 142.64172 36.801777
v 254.27641 142.61113 36.63554
v 254.36285 142.52638 36.513474
v 254.48123 142.41022 36.46829
v 254.59982 142.29373 36.51209
v 254.35695 141.88254 36.63363
v 254.38582 141.8483 36.799603
v 254.35725 141.88202 36.965736
v 254.27888 141.97467 37.08751
v 254.17174 142.10141 37.132298
v 254.0645 142.2283 37.088097
v 253.98593 142.32133 36.96675
v 253.95706 142.35559 36.800777
v 253.98564 142.32187 36.634647
v 254.06401 142.22922 36.51287
v 254.17116 142.10246 36.468086
v 254.27838 141.97557 36.512283
v 253.99704 141.58621 36.700603
v 254.00116 141.5802 36.87236
v 253.95589 141.64563 37.02475
v 253.87338 141.76498 37.116936
v 253.77571 141.90628 37.12422
v 253.68909 142.03165 37.044655
v 253.63669 142.1075 36.89955
v 253.63257 142.11351 36.727795
v 253.67783 142.04808 36.575405
v 253.76035 141.92873 36.483215
v 253.858 141.78743 36.47593
v 253.94464 141.66206 36.5555
v 253.68079 141.37216 36.735603
v 253.62534 141.33807 36.89574
v 253.5237 141.3756 37.028187
v 253.40309 141.47467 37.097454
v 253.29584 141.60873 37.084976
v 253.23067 141.74188 36.994102
v 253.22507 141.83844 36.84918
v 253.2805 141.87253 36.689037
v 253.38216 141.835 36.55659
v 253.50276 141.73593 36.487328
v 253.61002 141.60187 36.499805
v 253.67517 141.46872 36.59068
v 253.51697 141.18611 36.425907
v 253.43217 141.10722 36.554604
v 253.2969 141.09848 36.664845
v 253.14742 141.16219 36.72709
v 253.02376 141.2813 36.724663
v 252.95906 141.4239 36.65821
v 252.97067 141.55176 36.545544
v 253.05547 141.63065 36.416847
v 253.19073 141.6394 36.306606
v 253.34023 141.57568 36.244358
v 253.46388 141.45657 36.246788
v 253.52858 141.31398 36.313236
v 253.30176 140.99295 36.045666
v 253.28194 140.90869 36.19181
v 253.19348 140.88092 36.33896
v 253.06007 140.9171 36.447685
v 252.91748 141.00752 36.488853
v 252.80388 141.12796 36.451435
v 252.74974 141.24615 36.34545
v 252.76956 141.33041 36.199306
v 252.85802 141.35818 36.05216
v 252.99142 141.322 35.94343
v 253.13402 141.23158 35.902264
v 253.2476 141.11113 35.939682
v 253.0363 140.59416 35.997368
v 253.02335 140.56293 36.16533
v 252.94487 140.58916 36.31558
v 252.82188 140.66585 36.40786
v 252.68733 140.77243 36.417446
v 252.57727 140.88037 36.341766
v 252.52121 140.96071 36.2011
v 252.53415 140.99196 36.03314
v 252.61263 140.96571 35.88289
v 252.73563 140.88902 35.790607
v 252.87018 140.78244 35.781025
v 252.98022 140.67451 35.856705
v 252.67859 140.1922 35.980556
v 252.66066 140.1907 36.151695
v 252.5965 140.26013 36.295403
v 252.5033 140.3819 36.373173
v 252.40604 140.52338 36.364162
v 252.33076 140.64664 36.270794
v 252.29767 140.71866 36.11808
v 252.3156 140.72015 35.94694
v 252.37976 140.65073 35.803234
v 252.47296 140.52896 35.725464
v 252.57022 140.3875 35.734474
v 252.64548 140.26422 35.827843
v 252.20973 140.0027 35.92847
v 252.20483 139.99458 36.099613
v 252.1673 140.06674 36.250557
v 252.10716 140.19986 36.34086
v 252.04056 140.35823 36.346313
v 251.98532 140.49947 36.26547
v 251.95625 140.58568 36.119984
v 251.96114 140.5938 35.94884
v 251.99867 140.52164 35.797897
v 252.0588 140.38853 35.707596
v 252.12541 140.23015 35.70214
v 252.18066 140.08893 35.782986
v 251.82562 139.86024 35.85717
v 251.83989 139.82582 36.02493
v 251.81223 139.86977 36.18875
v 251.75002 139.98032 36.304733
v 251.66997 140.12785 36.341805
v 251.59349 140.27284 36.290028
v 251.5411 140.37645 36.16328
v 251.52682 140.41089 35.99552
v 251.55449 140.36694 35.8317
v 251.6167 140.25638 35.715717
v 251.69675 140.10884 35.678646
v 251.77322 139.96385 35.730423
v 251.51816 139.6687 35.85069
v 251.54239 139.64041 36.018513
v 251.50587 139.67703 36.182457
v 251.41838 139.76874 36.29859
v 251.30336 139.89098 36.335796
v 251.19164 140.01097 36.284107
v 251.11314 140.09659 36.157368
v 251.08893 140.12488 35.989544
v 251.12544 140.08826 35.8256
v 251.21294 139.99654 35.709465
v 251.32796 139.87431 35.67226
v 251.43967 139.7543 35.723953
v 251.27547 139.35442 35.825165
v 251.31432 139.32211 35.98948
v 251.28409 139.3458 36.157043
v 251.19287 139.41911 36.282963
v 251.0651 139.52243 36.333492
v 250.93501 139.62805 36.295097
v 250.83748 139.70769 36.178066
v 250.79861 139.74 36.013756
v 250.82884 139.71632 35.846188
v 250.92006 139.643 35.720272
v 251.04784 139.53969 35.66974
v 251.17792 139.43405 35.708134
v 250.97325 139.0143 35.82418
v 251.01028 138.97987 35.988487
v 250.98189 139.00568 36.156063
v 250.89569 139.08481 36.282005
v 250.77478 139.19606 36.332565
v 250.65155 139.30963 36.294197
v 250.55904 139.39508 36.177185
v 250.52202 139.42952 36.01288
v 250.55042 139.40372 35.845303
v 250.63661 139.32458 35.719364
v 250.75752 139.21332 35.6688
v 250.88074 139.09975 35.70717
v 250.66707 138.69313 35.82379
v 250.70335 138.65791 35.9881
v 250.67569 138.6845 36.155674
v 250.5915 138.76576 36.28162
v 250.47334 138.87993 36.332184
v 250.35287 138.99641 36.29382
v 250.26237 139.084 36.17681
v 250.22609 139.11922 36.012505
v 250.25374 139.09262 35.84493
v 250.33792 139.01137 35.718983
v 250.45609 138.89719 35.66842
v 250.57655 138.78072 35.706783
v 250.3594 138.37915 35.823627
v 250.3954 138.34363 35.987934
v 250.36804 138.37053 36.15551
v 250.28467 138.45262 36.281456
v 250.16763 138.56795 36.33202
v 250.04828 138.68558 36.29366
v 249.95859 138.774 36.176647
v 249.9226 138.80952 36.012344
v 249.94997 138.78262 35.844765
v 250.03333 138.70052 35.718822
v 250.15038 138.5852 35.668255
v 250.26973 138.46758 35.70662
v 250.05533 138.06387 35.8334
v 250.08714 138.03226 35.99936
v 250.0558 138.06335 36.16551
v 249.96974 138.14883 36.287323
v 249.852 138.2658 36.332172
v 249.73413 138.38289 36.288033
v 249.64772 138.46875 36.16673
v 249.61592 138.50038 36.000774
v 249.64725 138.46928 35.834625
v 249.73332 138.3838 35.712807
v 249.85106 138.26685 35.66796
v 249.96892 138.14975 35.7121
v 249.74153 137.74846 35.83392
v 249.77222 137.71619 35.999966
v 249.74156 137.7484 36.166027
v 249.65779 137.83644 36.287613
v 249.54333 137.95674 36.332138
v 249.42888 138.07706 36.287678
v 249.34508 138.16516 36.166145
v 249.31439 138.19743 36.0001
v 249.34505 138.16522 35.834038
v 249.42882 138.07718 35.712456
v 249.54327 137.95688 35.667927
v 249.65773 137.83655 35.712387
v 249.38518 137.42981 35.833923
v 249.41092 137.3935 35.99997
v 249.3852 137.42976 36.166027
v 249.31488 137.52892 36.287605
v 249.21883 137.66435 36.33212
v 249.12277 137.7998 36.287647
v 249.05244 137.89899 36.166103
v 249.0267 137.9353 36.000057
v 249.05243 137.89903 35.833996
v 249.12274 137.79988 35.71242
v 249.2188 137.66444 35.667908
v 249.31485 137.52898 35.71238
v 248.96585 137.19844 35.834023
v 248.986 137.15881 36.000088
v 248.9658 137.19852 36.16613
v 248.91072 137.30692 36.28766
v 248.8355 137.45496 36.33211
v 248.76027 137.60298 36.28758
v 248.70522 137.71133 36.16599
v 248.68507 137.75096 35.999924
v 248.70526 137.71126 35.83388
v 248.76035 137.60286 35.712353
v 248.83557 137.45482 35.6679
v 248.9108 137.3068 35.712433
v 248.5778 137.01617 35.83393
v 248.59908 136.97708 35.999985
v 248.57782 137.01616 36.16604
v 248.51973 137.12292 36.287605
v 248.44035 137.26878 36.332108
v 248.361 137.41464 36.287624
v 248.30289 137.52142 36.166073
v 248.28162 137.56052 36.000023
v 248.30287 137.52144 35.833965
v 248.36098 137.41467 35.7124
v 248.44034 137.26881 35.667896
v 248.51971 137.12296 35.71238
v 248.19402 136.77873 35.834064
v 248.21326 136.73868 36.000134
v 248.19397 136.77885 36.16617
v 248.14131 136.88847 36.28768
v 248.06941 137.03816 36.332108
v 247.99753 137.18784 36.287548
v 247.94492 137.29736 36.16594
v 247.92569 137.33742 35.99987
v 247.94498 137.29724 35.833836
v 247.99763 137.18762 35.712322
v 248.06953 137.03793 35.667896
v 248.14142 136.88826 35.712456
v 247.78265 136.63385 35.833946
v 247.80202 136.59378 35.999996
v 247.78265 136.63385 36.16605
v 247.72977 136.7433 36.287613
v 247.65752 136.8928 36.332108
v 247.58527 137.04231 36.287617
v 247.53238 137.15178 36.166058
v 247.51303 137.19183 36.000004
v 247.53238 137.15178 35.83395
v 247.58527 137.04233 35.71239
v 247.65752 136.8928 35.667896
v 247.72977 136.7433 35.712387
v 247.39705 136.39427 35.833946
v 247.41396 136.35312 36.0
v 247.39705 136.39427 36.166054
v 247.35085 136.5067 36.287613
v 247.28773 136.6603 36.332108
v 247.22462 136.81389 36.287613
v 247.17844 136.92633 36.166054
v 247.16153 136.96748 36.0
v 247.17844 136.92633 35.833946
v 247.22462 136.81389 35.712387
v 247.28773 136.6603 35.667892
v 247.35085 136.5067 35.712387
v 246.90866 136.28198 35.83395
v 246.91599 136.2381 36.000004
v 246.90866 136.28198 36.166054
v 246.88864 136.40189 36.287613
v 246.86131 136.56567 36.332108
v 246.83397 136.72946 36.287613
v 246.81395 136.84937 36.166054
v 246.80663 136.89325 36.0
v 246.81395 136.84937 35.833946
v 246.83397 136.72946 35.712387
v 246.86131 136.56567 35.667892
v 246.88864 136.40189 35.712387
v 246.47511 136.26225 35.791965
v 246.48793 136.19412 35.949272
v 246.4845 136.2124 36.120174
v 246.46571 136.31223 36.258873
v 246.43663 136.46681 36.32821
v 246.40504 136.63478 36.3096
v 246.37941 136.77109 36.20804
v 246.3666 136.83922 36.050728
v 246.37003 136.82094 35.879826
v 246.3888 136.72112 35.741127
v 246.41788 136.56653 35.67179
v 246.44948 136.39857 35.6904
v 246.11746 136.1369 35.838757
v 246.04843 136.07574 35.978374
v 245.96779 136.10269 36.112858
v 245.89713 136.21056 36.206177
v 245.85541 136.3704 36.233322
v 245.85378 136.53941 36.187027
v 245.8927 136.67232 36.07969
v 245.96172 136.73347 35.940075
v 246.04237 136.70651 35.80559
v 246.11302 136.59866 35.712273
v 246.15475 136.43881 35.685123
v 246.15637 136.26979 35.731422
v 245.8614 136.176 35.61893
v 245.73878 136.11743 35.715405
v 245.61923 136.14656 35.81134
v 245.53477 136.2556 35.88103
v 245.50803 136.41531 35.905807
v 245.54619 136.58292 35.879025
v 245.639 136.71349 35.807865
v 245.76163 136.77206 35.71139
v 245.88118 136.74294 35.615456
v 245.96565 136.6339 35.54576
v 245.99239 136.47418 35.52099
v 245.95424 136.30658 35.547768
v 245.51134 136.23732 35.345234
v 245.44194 136.1994 35.480404
v 245.36514 136.24986 35.601833
v 245.30151 136.37517 35.67698
v 245.26811 136.54176 35.685707
v 245.2739 136.70499 35.62568
v 245.31729 136.82112 35.512978
v 245.38669 136.85904 35.377804
v 245.46349 136.80858 35.25638
v 245.52711 136.68327 35.181232
v 245.56052 136.51668 35.172504
v 245.55475 136.35345 35.232533
v 245.18785 136.08392 35.202328
v 245.16718 136.06322 35.369114
v 245.10799 136.12057 35.51737
v 245.02615 136.24062 35.60736
v 244.9436 136.39117 35.614983
v 244.88245 136.5319 35.53819
v 244.85907 136.62512 35.39756
v 244.87975 136.64581 35.23077
v 244.93893 136.58847 35.08252
v 245.02077 136.46843 34.992523
v 245.10332 136.31787 34.9849
v 245.16447 136.17712 35.061695
v 244.89165 135.90662 35.143772
v 244.88443 135.89166 35.31494
v 244.81647 135.93849 35.465813
v 244.70598 136.03455 35.555958
v 244.58255 136.1541 35.56122
v 244.47928 136.2651 35.480194
v 244.4238 136.33783 35.334587
v 244.43102 136.35278 35.163414
v 244.49896 136.30595 35.012543
v 244.60947 136.2099 34.9224
v 244.7329 136.09035 34.917137
v 244.83617 135.97934 34.998165
v 244.71588 135.5767 35.188107
v 244.68695 135.58699 35.357143
v 244.58997 135.64052 35.48853
v 244.45093 135.72293 35.547062
v 244.30708 135.81215 35.51706
v 244.19698 135.88426 35.40656
v 244.15012 135.91995 35.245167
v 244.17905 135.90967 35.076134
v 244.27602 135.85614 34.944744
v 244.41507 135.77373 34.88621
v 244.55891 135.68451 34.916214
v 244.66902 135.6124 35.02672
v 244.43874 135.14415 35.19632
v 244.40887 135.16978 35.363667
v 244.32375 135.25104 35.488976
v 244.20613 135.36615 35.538666
v 244.08755 135.48428 35.499424
v 243.9998 135.57378 35.381767
v 243.96637 135.61064 35.21722
v 243.99622 135.58502 35.04987
v 244.08136 135.50375 34.924564
v 244.19897 135.38864 34.874874
v 244.31754 135.27051 34.914112
v 244.4053 135.18103 35.03177
v 243.98927 134.8496 35.18348
v 243.97209 134.87982 35.35185
v 243.91797 134.98047 35.480286
v 243.84142 135.12457 35.534374
v 243.76292 135.27351 35.499626
v 243.70354 135.38739 35.385345
v 243.67915 135.4357 35.22216
v 243.69633 135.40547 35.05379
v 243.75046 135.30482 34.925354
v 243.82701 135.16072 34.871265
v 243.9055 135.01176 34.906013
v 243.96489 134.89789 35.020294
v 243.56886 134.66797 35.217712
v 243.54688 134.7158 35.38136
v 243.49431 134.83188 35.496758
v 243.42526 134.98509 35.53299
v 243.35822 135.13438 35.480347
v 243.31116 135.23975 35.352932
v 243.29669 135.27296 35.184887
v 243.31868 135.22513 35.02124
v 243.37125 135.10905 34.90584
v 243.44029 134.95586 34.86961
v 243.50732 134.80656 34.922253
v 243.55438 134.70119 35.049667
v 243.18213 134.48515 35.203102
v 243.16203 134.52628 35.36881
v 243.10863 134.6365 35.48943
v 243.0362 134.78632 35.532642
v 242.96417 134.93555 35.48687
v 242.91185 135.04422 35.36438
v 242.89323 135.08322 35.19799
v 242.91333 135.0421 35.032284
v 242.96675 134.93187 34.911663
v 243.03917 134.78206 34.86845
v 243.11119 134.63283 34.914223
v 243.16353 134.52415 35.036713
v 242.81732 134.3059 35.201538
v 242.79398 134.34454 35.367413
v 242.73102 134.4491 35.488483
v 242.64534 134.59154 35.53231
v 242.55988 134.7337 35.487152
v 242.49753 134.8375 35.36511
v 242.47502 134.8751 35.198875
v 242.49837 134.83644 35.033005
v 242.56133 134.73189 34.911934
v 242.647 134.58945 34.868103
v 242.73247 134.44728 34.91326
v 242.79482 134.34349 35.03531
v 242.4861 134.06635 35.201088
v 242.4597 134.10278 35.36701
v 242.38826 134.20158 35.488197
v 242.2909 134.33626 35.53219
v 242.1937 134.47073 35.48719
v 242.12271 134.56895 35.365265
v 242.09697 134.60463 35.199078
v 242.12335 134.56818 35.033157
v 242.19481 134.46939 34.91197
v 242.29218 134.3347 34.867977
v 242.38937 134.20024 34.912975
v 242.46034 134.102 35.034904
v 242.14322 133.81743 35.199448
v 242.11592 133.85219 35.365578
v 242.041 133.94765 35.487354
v 241.93854 134.07822 35.532146
v 241.83597 134.20891 35.48795
v 241.76079 134.3047 35.366608
v 241.73315 134.33995 35.200634
v 241.76045 134.30519 35.0345
v 241.83537 134.20973 34.912724
v 241.93784 134.07918 34.867935
v 242.0404 133.94849 34.912132
v 242.11557 133.85268 35.033474
v 241.80444 133.53114 35.199997
v 241.7777 133.56668 35.36605
v 241.7046 133.6638 35.48762
v 241.60477 133.7965 35.532127
v 241.50491 133.92918 35.487644
v 241.43182 134.02632 35.366096
v 241.40508 134.06189 35.200047
v 241.43182 134.02635 35.03399
v 241.50491 133.92923 34.912422
v 241.60475 133.79654 34.867916
v 241.70459 133.66385 34.912395
v 241.77768 133.56671 35.033947
v 241.38376 133.25429 35.19998
v 241.36467 133.29446 35.36604
v 241.31252 133.40427 35.48761
v 241.24127 133.55426 35.532116
v 241.17003 133.70425 35.487637
v 241.11787 133.81406 35.36609
v 241.09879 133.85426 35.20004
v 241.11787 133.81409 35.03398
v 241.17001 133.7043 34.91241
v 241.24126 133.5543 34.867905
v 241.31252 133.40431 34.912384
v 241.36467 133.2945 35.03393
v 240.93033 133.11104 35.200058
v 240.91606 133.1532 35.366104
v 240.87708 133.26836 35.487644
v 240.82382 133.42566 35.532112
v 240.77058 133.58293 35.48759
v 240.73163 133.69806 35.366013
v 240.71736 133.74017 35.19995
v 240.73164 133.69801 35.033905
v 240.77063 133.58286 34.912365
v 240.82387 133.42555 34.867897
v 240.8771 133.26828 34.91242
v 240.91608 133.15315 35.033997
v 240.53125 132.96353 35.199997
v 240.51556 133.00516 35.36605
v 240.47267 133.1189 35.48761
v 240.4141 133.27428 35.53211
v 240.35551 133.42966 35.487617
v 240.31262 133.5434 35.366062
v 240.29694 133.58504 35.20001
v 240.31262 133.54341 35.033955
v 240.35551 133.42967 34.91239
v 240.4141 133.27429 34.867897
v 240.47267 133.11891 34.912388
v 240.51555 133.00517 35.033943
v 240.09033 132.79608 35.20001
v 240.07909 132.83914 35.366062
v 240.04839 132.95676 35.487617
v 240.00642 133.11743 35.53211
v 239.96446 133.27809 35.48761
v 239.93376 133.3957 35.366047
v 239.92252 133.43875 35.199993
v 239.93376 133.39569 35.03394
v 239.96448 133.27808 34.912384
v 240.00642 133.11742 34.867893
v 240.04839 132.95674 34.91239
v 240.0791 132.83913 35.033955
v 239.66998 132.73697 35.2
v 239.65714 132.77957 35.366055
v 239.62206 132.89595 35.487614
v 239.57411 133.05493 35.53211
v 239.52618 133.21391 35.487614
v 239.49109 133.3303 35.366055
v 239.47824 133.37291 35.2
v 239.49109 133.3303 35.033947
v 239.52618 133.21391 34.912388
v 239.57411 133.05493 34.867893
v 239.62206 132.89595 34.912388
v 239.65714 132.77957 35.033947
v 239.32439 132.56929 35.2
v 239.30495 132.60931 35.366055
v 239.25185 132.71866 35.487614
v 239.17932 132.86803 35.53211
v 239.10678 133.01741 35.487614
v 239.05368 133.12675 35.366055
v 239.03424 133.16678 35.2
v 239.05368 133.12675 35.033947
v 239.10678 133.01741 34.912388
v 239.17932 132.86803 34.867893
v 239.25185 132.71866 34.912388
v 239.30495 132.60931 35.033947
v 238.95998 132.38907 35.2
v 238.93698 132.42715 35.366055
v 238.87415 132.5312 35.487614
v 238.7883 132.67336 35.53211
v 238.70245 132.81549 35.487614
v 238.6396 132.91956 35.366055
v 238.61661 132.95764 35.2
v 238.6396 132.91956 35.033947
v 238.70245 132.81549 34.912388
v 238.7883 132.67336 34.867893
v 238.87415 132.5312 34.912388
v 238.93698 132.42715 35.033947
v 238.5879 132.12361 35.2
v 238.56728 132.16304 35.366055
v 238.51094 132.27075 35.487614
v 238.43398 132.4179 35.53211
v 238.35701 132.56503 35.487614
v 238.30067 132.67274 35.366055
v 238.28004 132.71217 35.2
v 238.30067 132.67274 35.033947
v 238.35701 132.56503 34.912388
v 238.43398 132.4179 34.867893
v 238.51094 132.27075 34.912388
v 238.56728 132.16304 35.033947
v 238.16019 131.97054 35.2
v 238.14168 132.011 35.366055
v 238.09113 132.12155 35.487614
v 238.02206 132.27255 35.53211
v 237.953 132.42357 35.487614
v 237.90245 132.53412 35.366055
v 237.88394 132.57458 35.2
v 237.90245 132.53412 35.033947
v 237.953 132.42357 34.912388
v 238.02206 132.27255 34.867893
v 238.09113 132.12155 34.912388
v 238.14168 132.011 35.033947
v 237.77779 131.75264 35.2
v 237.75969 131.79329 35.366055
v 237.71024 131.90433 35.487614
v 237.6427 132.05603 35.53211
v 237.57516 132.20773 35.487614
v 237.52571 132.31877 35.366055
v 237.50761 132.35942 35.2
v 237.52571 132.31877 35.033947
v 237.57516 132.20773 34.912388
v 237.6427 132.05603 34.867893
v 237.71024 131.90433 34.912388
v 237.75969 131.79329 35.033947
v 237.37515 131.62129 35.2
v 237.35544 131.66116 35.366055
v 237.30156 131.77014 35.487614
v 237.22795 131.91899 35.53211
v 237.15434 132.06784 35.487614
v 237.10046 132.1768 35.366055
v 237.08075 132.21669 35.2
v 237.10046 132.1768 35.033947
v 237.15434 132.06784 34.912388
v 237.22795 131.91899 34.867893
v 237.30156 131.77014 34.912388
v 237.35544 131.66116 35.033947
v 237.06572 131.4063 35.2
v 237.03914 131.44197 35.366055
v 236.96649 131.53944 35.487614
v 236.86726 131.67259 35.53211
v 236.76805 131.80574 35.487614
v 236.6954 131.90321 35.366055
v 236.66882 131.93889 35.2
v 236.6954 131.90321 35.033947
v 236.76805 131.80574 34.912388
v 236.86728 131.67259 34.867893
v 236.96649 131.53944 34.912388
v 237.03914 131.44197 35.033947
v 236.72664 131.1312 35.2
v 236.70004 131.16685 35.366055
v 236.62735 131.2643 35.487614
v 236.52806 131.39738 35.53211
v 236.42877 131.53049 35.487614
v 236.35608 131.62793 35.366055
v 236.32948 131.66359 35.2
v 236.35608 131.62793 35.033947
v 236.42877 131.53049 34.912388
v 236.52806 131.39738 34.867893
v 236.62735 131.2643 34.912388
v 236.70004 131.16685 35.033947
v 236.35176 130.87427 35.2
v 236.32709 130.9113 35.366055
v 236.25969 131.01245 35.487614
v 236.16762 131.15065 35.53211
v 236.07555 131.28883 35.487614
v 236.00815 131.39 35.366055
v 235.98349 131.42703 35.2
v 236.00815 131.39 35.033947
v 236.07555 131.28883 34.912388
v 236.16762 131.15065 34.867893
v 236.25969 131.01245 34.912388
v 236.32709 130.9113 35.033947
v 235.94316 130.61287 35.2
v 235.92413 130.65308 35.366055
v 235.87213 130.76295 35.487614
v 235.80109 130.91306 35.53211
v 235.73006 131.06314 35.487614
v 235.67805 131.17302 35.366055
v 235.65903 131.21323 35.2
v 235.67805 131.17302 35.033947
v 235.73006 131.06314 34.912388
v 235.80109 130.91306 34.867893
v 235.87213 130.76295 34.912388
v 235.92413 130.65308 35.033947
v 235.4606 130.45686 35.2
v 235.45047 130.50018 35.366055
v 235.42279 130.61855 35.487614
v 235.38496 130.78024 35.53211
v 235.34715 130.94193 35.487614
v 235.31946 131.06029 35.366055
v 235.30933 131.10362 35.2
v 235.31946 131.06029 35.033947
v 235.34715 130.94193 34.912388
v 235.38496 130.78024 34.867893
v 235.42279 130.61855 34.912388
v 235.45047 130.50018 35.033947
v 235.0566 130.39912 35.2
v 235.04272 130.4414 35.366055
v 235.00485 130.55692 35.487614
v 234.95311 130.71469 35.53211
v 234.90137 130.87248 35.487614
v 234.8635 130.98799 35.366055
v 234.84962 131.03027 35.2
v 234.8635 130.98799 35.033947
v 234.90137 130.87248 34.912388
v 234.95311 130.71469 34.867893
v 235.00485 130.55692 34.912388
v 235.04272 130.4414 35.033947
v 234.68103 130.20012 35.2
v 234.66566 130.24187 35.366055
v 234.62367 130.35594 35.487614
v 234.5663 130.51178 35.53211
v 234.50893 130.6676 35.487614
v 234.46693 130.78168 35.366055
v 234.45157 130.82343 35.2
v 234.46693 130.78168 35.033947
v 234.50893 130.6676 34.912388
v 234.5663 130.51178 34.867893
v 234.62367 130.35594 34.912388
v 234.66566 130.24187 35.033947
v 234.26375 130.10715 35.2
v 234.24721 130.14845 35.366055
v 234.202 130.26129 35.487614
v 234.14024 130.41544 35.53211
v 234.0785 130.56958 35.487614
v 234.0333 130.68242 35.366055
v 234.01675 130.72372 35.2
v 234.0333 130.68242 35.033947
v 234.0785 130.56958 34.912388
v 234.14024 130.41544 34.867893
v 234.202 130.26129 34.912388
v 234.24721 130.14845 35.033947
v 233.95547 129.91858 35.2
v 233.93004 129.95508 35.366055
v 233.8605 130.05478 35.487614
v 233.76552 130.191 35.53211
v 233.67053 130.3272 35.487614
v 233.60101 130.42691 35.366055
v 233.57556 130.46341 35.2
v 233.60101 130.42691 35.033947
v 233.67053 130.3272 34.912388
v 233.76552 130.191 34.867893
v 233.8605 130.05478 34.912388
v 233.93004 129.95508 35.033947
v 233.64128 129.66458 35.2
v 233.61235 129.6984 35.366055
v 233.53333 129.79076 35.487614
v 233.42538 129.91695 35.53211
v 233.31743 130.04312 35.487614
v 233.23842 130.13548 35.366055
v 233.20949 130.1693 35.2
v 233.23842 130.13548 35.033947
v 233.31743 130.04312 34.912388
v 233.42538 129.91695 34.867893
v 233.53333 129.79076 34.912388
v 233.61235 129.6984 35.033947
v 233.32695 129.37903 35.2
v 233.29681 129.41176 35.366055
v 233.21446 129.50117 35.487614
v 233.10197 129.62332 35.53211
v 232.98949 129.74547 35.487614
v 232.90714 129.8349 35.366055
v 232.877 129.86761 35.2
v 232.90714 129.8349 35.033947
v 232.98949 129.74547 34.912388
v 233.10197 129.62332 34.867893
v 233.21446 129.50117 34.912388
v 233.29681 129.41176 35.033947
v 232.96643 129.04845 35.2
v 232.94183 129.08551 35.366055
v 232.8746 129.1868 35.487614
v 232.78278 129.32515 35.53211
v 232.69095 129.4635 35.487614
v 232.62373 129.56477 35.366055
v 232.59912 129.60185 35.2
v 232.62373 129.56477 35.033947
v 232.69095 129.4635 34.912388
v 232.78278 129.32515 34.867893
v 232.8746 129.1868 34.912388
v 232.94183 129.08551 35.033947
v 232.55702 128.86331 35.2
v 232.53384 128.90129 35.366055
v 232.47052 129.00507 35.487614
v 232.38403 129.1468 35.53211
v 232.29755 129.28856 35.487614
v 232.23424 129.39233 35.366055
v 232.21106 129.43031 35.2
v 232.23424 129.39233 35.033947
v 232.29755 129.28856 34.912388
v 232.38403 129.1468 34.867893
v 232.47052 129.00507 34.912388
v 232.53384 128.90129 35.033947
v 232.22754 128.59766 35.2
v 232.20282 128.63464 35.366055
v 232.1353 128.73573 35.487614
v 232.04306 128.87381 35.53211
v 231.95082 129.01189 35.487614
v 231.8833 129.11298 35.366055
v 231.85858 129.14996 35.2
v 231.8833 129.11298 35.033947
v 231.95082 129.01189 34.912388
v 232.04306 128.87381 34.867893
v 232.1353 128.73573 34.912388
v 232.20282 128.63464 35.033947
v 231.77989 128.35353 35.2
v 231.76387 128.39503 35.366055
v 231.7201 128.50844 35.487614
v 231.6603 128.66335 35.53211
v 231.6005 128.81827 35.487614
v 231.55672 128.93167 35.366055
v 231.5407 128.97318 35.2
v 231.55672 128.93167 35.033947
v 231.6005 128.81827 34.912388
v 231.6603 128.66335 34.867893
v 231.7201 128.50844 34.912388
v 231.76387 128.39503 35.033947
v 231.34639 128.24904 35.2
v 231.33151 128.29097 35.366055
v 231.2909 128.40553 35.487614
v 231.2354 128.56204 35.53211
v 231.17992 128.71855 35.487614
v 231.13928 128.83313 35.366055
v 231.12442 128.87506 35.2
v 231.13928 128.83313 35.033947
v 231.17992 128.71855 34.912388
v 231.2354 128.56204 34.867893
v 231.2909 128.40553 34.912388
v 231.33151 128.29097 35.033947
v 230.98537 128.0737 35.2
v 230.96611 128.11382 35.366055
v 230.91348 128.22339 35.487614
v 230.84158 128.37308 35.53211
v 230.7697 128.52275 35.487614
v 230.71707 128.63234 35.366055
v 230.69781 128.67244 35.2
v 230.71707 128.63234 35.033947
v 230.7697 128.52275 34.912388
v 230.84158 128.37308 34.867893
v 230.91348 128.22339 34.912388
v 230.96611 128.11382 35.033947
v 230.55212 127.86849 35.2
v 230.53816 127.91074 35.366055
v 230.50002 128.02615 35.487614
v 230.4479 128.18382 35.53211
v 230.3958 128.34149 35.487614
v 230.35765 128.45691 35.366055
v 230.34369 128.49916 35.2
v 230.35765 128.45691 35.033947
v 230.3958 128.34149 34.912388
v 230.4479 128.18382 34.867893
v 230.50002 128.02615 34.912388
v 230.53816 127.91074 35.033947
v 230.10724 127.78104 35.2
v 230.09541 127.82393 35.366055
v 230.06311 127.94112 35.487614
v 230.019 128.1012 35.53211
v 229.97487 128.26129 35.487614
v 229.94257 128.37848 35.366055
v 229.93076 128.42137 35.2
v 229.94257 128.37848 35.033947
v 229.97487 128.26129 34.912388
v 230.019 128.1012 34.867893
v 230.06311 127.94112 34.912388
v 230.09541 127.82393 35.033947
v 229.75635 127.65525 35.20816
v 229.7347 127.698715 35.37307
v 229.67917 127.810165 35.491604
v 229.60466 127.959724 35.532005
v 229.53114 128.10733 35.483448
v 229.47829 128.21344 35.358936
v 229.46027 128.2496 35.19184
v 229.48192 128.20613 35.02693
v 229.53743 128.0947 34.908394
v 229.61194 127.94512 34.867996
v 229.68547 127.797516 34.916553
v 229.73833 127.691414 35.04106
v 229.3823 127.41418 35.2205
v 229.29169 127.43315 35.35316
v 229.1878 127.52745 35.43586
v 229.09848 127.67179 35.446434
v 229.04767 127.82751 35.38205
v 229.04897 127.952866 35.25996
v 229.10202 128.01428 35.11288
v 229.19264 127.99531 34.980217
v 229.29652 127.90102 34.897522
v 229.38583 127.75667 34.886948
v 229.43665 127.60096 34.951332
v 229.43536 127.47559 35.07342
v 229.02588 127.306946 35.000416
v 228.90065 127.352196 35.088947
v 228.79886 127.47296 35.129257
v 228.7478 127.63687 35.110546
v 228.76115 127.80002 35.037823
v 228.83533 127.91868 34.930576
v 228.95045 127.96106 34.817547
v 229.0757 127.91581 34.729015
v 229.17747 127.795044 34.6887
v 229.22853 127.631134 34.707417
v 229.2152 127.46799 34.78014
v 229.141 127.34933 34.887383
v 228.71391 127.25781 34.756256
v 228.61978 127.33262 34.859203
v 228.5344 127.4694 34.8989
v 228.48065 127.63151 34.864704
v 228.47293 127.775505 34.76578
v 228.5133 127.86281 34.628635
v 228.59097 127.870026 34.49002
v 228.6851 127.79522 34.38707
v 228.77048 127.65844 34.347378
v 228.82423 127.49633 34.381573
v 228.83195 127.35233 34.480495
v 228.79158 127.26503 34.617638
v 228.38579 127.13298 34.71979
v 228.2917 127.245804 34.804817
v 228.19508 127.38789 34.805843
v 228.1218 127.52117 34.7226
v 228.0915 127.60994 34.57738
v 228.11232 127.6304 34.40911
v 228.17865 127.57708 34.262867
v 228.27274 127.46426 34.177845
v 228.36937 127.322174 34.176815
v 228.44264 127.18889 34.260063
v 228.47293 127.10012 34.405277
v 228.45212 127.07966 34.57355
v 228.02336 126.93314 34.726685
v 227.9245 127.065445 34.772686
v 227.83014 127.20317 34.72998
v 227.76555 127.30942 34.61001
v 227.74803 127.35571 34.444916
v 227.78229 127.32966 34.278942
v 227.85915 127.23823 34.156555
v 227.958 127.10593 34.110554
v 228.05237 126.9682 34.15326
v 228.11696 126.86195 34.27323
v 228.13448 126.81566 34.438324
v 228.1002 126.84171 34.604298
v 227.65565 126.7179 34.708897
v 227.5571 126.853516 34.746162
v 227.4631 126.98819 34.69456
v 227.39886 127.085846 34.567924
v 227.38158 127.12031 34.400177
v 227.4159 127.08235 34.23627
v 227.49261 126.98214 34.120125
v 227.59117 126.84653 34.08286
v 227.68517 126.71185 34.13446
v 227.7494 126.6142 34.261097
v 227.7667 126.579735 34.428844
v 227.73238 126.61769 34.59275
v 227.24504 126.36071 34.648884
v 227.12918 126.47781 34.68978
v 227.04083 126.62199 34.65049
v 227.00366 126.75459 34.541542
v 227.02763 126.84011 34.39213
v 227.10631 126.85561 34.242287
v 227.21863 126.79695 34.132164
v 227.33447 126.67985 34.091267
v 227.42282 126.535675 34.130558
v 227.45999 126.40306 34.239506
v 227.43604 126.31755 34.388916
v 227.35735 126.30205 34.53876
v 226.93102 126.17521 34.319958
v 226.81114 126.294205 34.34046
v 226.741 126.447586 34.29567
v 226.73938 126.59425 34.197586
v 226.80672 126.694916 34.072487
v 226.92497 126.722595 33.9539
v 227.06244 126.669876 33.873596
v 227.18231 126.55089 33.853096
v 227.25246 126.39751 33.89789
v 227.25409 126.25083 33.99597
v 227.18675 126.15017 34.121067
v 227.0685 126.12249 34.239655
v 226.67712 126.0253 34.111732
v 226.57004 126.15769 34.12435
v 226.5008 126.3049 34.060745
v 226.48796 126.42747 33.937958
v 226.53499 126.49257 33.788887
v 226.62926 126.48274 33.65348
v 226.74553 126.400635 33.568016
v 226.85263 126.26824 33.555397
v 226.92186 126.12104 33.619003
v 226.9347 125.99847 33.74179
v 226.88766 125.93337 33.89086
v 226.7934 125.94319 34.026268
v 226.34781 125.89839 34.012043
v 226.23749 126.02889 33.992035
v 226.16135 126.14632 33.891727
v 226.1398 126.2192 33.737995
v 226.17862 126.22801 33.572037
v 226.2674 126.170395 33.438316
v 226.38234 126.06178 33.37266
v 226.49266 125.93128 33.39267
v 226.5688 125.81385 33.492977
v 226.59035 125.74097 33.64671
v 226.55153 125.732155 33.812668
v 226.46275 125.78977 33.94639
v 226.04752 125.64711 33.971516
v 225.9304 125.76087 33.917873
v 225.85313 125.8458 33.79013
v 225.83644 125.879135 33.62252
v 225.88477 125.85194 33.459953
v 225.98518 125.77151 33.34599
v 226.11078 125.659386 33.31116
v 226.22789 125.545616 33.364807
v 226.30515 125.46069 33.49255
v 226.32185 125.42736 33.66016
v 226.27353 125.45455 33.822727
v 226.17311 125.53499 33.93669
v 225.75702 125.34165 33.951653
v 225.64716 125.463646 33.900402
v 225.57156 125.552605 33.77403
v 225.5505 125.5847 33.606396
v 225.58961 125.55133 33.442417
v 225.67842 125.46144 33.32603
v 225.79312 125.33911 33.28843
v 225.90298 125.21712 33.33968
v 225.97858 125.12816 33.466053
v 225.99963 125.09606 33.633686
v 225.96051 125.12943 33.797665
v 225.87172 125.21932 33.914047
v 225.28494 125.01905 33.89796
v 225.20544 125.15308 33.824104
v 225.18834 125.26283 33.691963
v 225.2382 125.31889 33.536945
v 225.34169 125.30624 33.400593
v 225.47105 125.22826 33.319435
v 225.59163 125.10585 33.315224
v 225.67113 124.97182 33.389084
v 225.68823 124.86207 33.521225
v 225.63837 124.80601 33.67624
v 225.53488 124.818665 33.81259
v 225.40552 124.896645 33.89375
v 225.0901 124.69386 33.50551
v 224.9936 124.82972 33.469154
v 224.96797 124.97009 33.37759
v 225.02007 125.07737 33.255352
v 225.13594 125.1228 33.13519
v 225.28455 125.09422 33.0493
v 225.42606 124.99929 33.020702
v 225.52255 124.863434 33.057056
v 225.54819 124.72307 33.14862
v 225.4961 124.61579 33.27086
v 225.38022 124.57035 33.39102
v 225.23161 124.59893 33.47691
v 224.90407 124.49571 33.31339
v 224.80194 124.62366 33.26326
v 224.75877 124.74074 33.145878
v 224.78612 124.8156 32.9927
v 224.87666 124.82816 32.84476
v 225.00615 124.77507 32.74171
v 225.13986 124.67055 32.71116
v 225.24199 124.5426 32.761288
v 225.28516 124.425514 32.878666
v 225.25781 124.35066 33.03185
v 225.16727 124.3381 33.179783
v 225.03778 124.39119 33.282833
v 224.66496 124.24612 33.217854
v 224.54277 124.349434 33.15928
v 224.47212 124.432976 33.028225
v 224.47197 124.47435 32.859814
v 224.54234 124.46247 32.69916
v 224.66438 124.40053 32.58932
v 224.80539 124.305115 32.559723
v 224.92758 124.2018 32.618298
v 224.99823 124.11826 32.74935
v 224.99838 124.07689 32.917763
v 224.92801 124.08876 33.078415
v 224.80597 124.1507 33.188255
v 224.4752 123.894325 33.172024
v 224.3452 123.98565 33.107235
v 224.26404 124.05264 32.97248
v 224.2535 124.077354 32.803864
v 224.31636 124.05317 32.64657
v 224.43582 123.98656 32.54274
v 224.57985 123.89537 32.5202
v 224.70987 123.80405 32.584984
v 224.79102 123.73705 32.71974
v 224.80157 123.71234 32.88836
v 224.7387 123.73653 33.045654
v 224.61925 123.80314 33.149483
v 224.22133 123.56258 33.151905
v 224.09921 123.66479 33.087383
v 224.02095 123.73577 32.952087
v 224.0075 123.7565 32.782272
v 224.06248 123.72142 32.623444
v 224.17116 123.63993 32.518154
v 224.30441 123.533875 32.494617
v 224.42653 123.431656 32.559143
v 224.50479 123.36068 32.69444
v 224.51823 123.33995 32.86425
v 224.46326 123.37503 33.023083
v 224.35458 123.45651 33.128372
v 223.90352 123.274315 33.12664
v 223.79613 123.37336 33.03607
v 223.73799 123.43016 32.884632
v 223.74472 123.429504 32.7129
v 223.81448 123.37156 32.56689
v 223.9286 123.27186 32.48573
v 224.0565 123.15711 32.49116
v 224.1639 123.05806 32.58173
v 224.22202 123.00126 32.73317
v 224.2153 123.001915 32.904903
v 224.14554 123.05986 33.05091
v 224.03142 123.15956 33.132072
v 223.56587 123.01069 33.094257
v 223.47972 123.09964 32.975014
v 223.44733 123.13456 32.809834
v 223.47736 123.10609 32.64298
v 223.56177 123.02185 32.519154
v 223.67795 122.90442 32.471546
v 223.79477 122.78526 32.512905
v 223.8809 122.69631 32.63215
v 223.91331 122.66139 32.79733
v 223.88327 122.689865 32.964184
v 223.79886 122.7741 33.088005
v 223.68268 122.89153 33.135616
v 223.27608 122.74463 33.090694
v 223.2156 122.85139 32.970284
v 223.19327 122.89166 32.804653
v 223.21504 122.85466 32.63819
v 223.27512 122.7503 32.5155
v 223.35738 122.60654 32.469448
v 223.43977 122.4619 32.512383
v 223.50024 122.35514 32.632797
v 223.52258 122.314865 32.798424
v 223.5008 122.35187 32.964886
v 223.44073 122.45623 33.08758
v 223.35847 122.59999 33.13363
v 222.891 122.62813 33.091457
v 222.85344 122.74621 32.972294
v 222.83913 122.79174 32.80714
v 222.8519 122.752525 32.64025
v 222.88835 122.63908 32.51634
v 222.9387 122.48179 32.468613
v 222.98946 122.3228 32.509853
v 223.02702 122.20473 32.629017
v 223.04134 122.159195 32.79417
v 223.02856 122.1984 32.96106
v 222.99211 122.31185 33.08497
v 222.94176 122.46915 33.132698
v 222.4826 122.49399 33.08991
v 222.45006 122.61263 32.969833
v 222.43784 122.65749 32.80433
v 222.44919 122.61656 32.63775
v 222.4811 122.5008 32.51473
v 222.52498 122.341225 32.468224
v 222.56912 122.180595 32.510704
v 222.60165 122.06195 32.630783
v 222.61388 122.01709 32.796284
v 222.60252 122.05802 32.962864
v 222.57063 122.17378 33.085888
v 222.52673 122.33336 33.13239
v 222.05902 122.40625 33.087254
v 222.03001 122.52393 32.96534
v 222.01952 122.56667 32.799156
v 222.03033 122.52302 32.633236
v 222.05959 122.40466 32.51203
v 222.09941 122.24332 32.46802
v 222.13914 122.08223 32.512997
v 222.16815 121.96455 32.63491
v 222.17863 121.92181 32.801094
v 222.16782 121.96546 32.967014
v 222.13858 122.08382 33.08822
v 222.09875 122.245155 33.13223
v 221.62888 122.28648 33.087788
v 221.59288 122.40268 32.966316
v 221.5797 122.445305 32.800297
v 221.59285 122.40292 32.634212
v 221.62881 122.286896 32.512566
v 221.67796 122.12832 32.46795
v 221.72713 121.96967 32.512325
v 221.76312 121.85348 32.633797
v 221.7763 121.81085 32.799816
v 221.76315 121.85323 32.965904
v 221.72719 121.96926 33.08755
v 221.67804 122.12784 33.132164
v 221.2298 122.148 33.087658
v 221.20401 122.26681 32.966114
v 221.19456 122.31031 32.800068
v 221.20401 122.26685 32.634007
v 221.22981 122.14808 32.512432
v 221.26505 121.98581 32.46792
v 221.30026 121.82353 32.51239
v 221.32607 121.70473 32.633934
v 221.3355 121.661224 32.79998
v 221.32605 121.70468 32.96604
v 221.30026 121.823456 33.087616
v 221.26503 121.98572 33.13213
v 220.83206 122.05476 33.113102
v 220.83443 122.19645 33.015774
v 220.83566 122.2705 32.860634
v 220.83545 122.257065 32.689247
v 220.83383 122.15975 32.547543
v 220.83124 122.00463 32.473484
v 220.82838 121.83327 32.48692
v 220.82603 121.69158 32.584248
v 220.8248 121.61753 32.739388
v 220.82501 121.63097 32.910774
v 220.82663 121.72828 33.05248
v 220.82921 121.8834 33.126537
v 220.26105 122.11367 33.08262
v 220.31995 122.253624 33.00242
v 220.39949 122.32568 32.868282
v 220.4784 122.31053 32.716152
v 220.53549 122.212234 32.586784
v 220.5555 122.05713 32.51485
v 220.53305 121.88677 32.519623
v 220.47417 121.74682 32.59982
v 220.3946 121.67476 32.733955
v 220.31572 121.68991 32.88609
v 220.2586 121.78821 33.015453
v 220.2386 121.94331 33.087387
v 219.9396 122.12563 32.67789
v 220.02122 122.267685 32.622883
v 220.13765 122.34396 32.520924
v 220.25769 122.33404 32.39933
v 220.34918 122.240555 32.290684
v 220.38759 122.08858 32.2241
v 220.36264 121.91882 32.21741
v 220.28102 121.77677 32.27242
v 220.1646 121.70049 32.37438
v 220.04456 121.71043 32.49597
v 219.95308 121.8039 32.604618
v 219.91466 121.95588 32.671204
v 219.6702 122.19472 32.507053
v 219.71097 122.34754 32.435078
v 219.77516 122.44092 32.310425
v 219.84554 122.44983 32.166496
v 219.90324 122.37188 32.04186
v 219.93285 122.22797 31.969904
v 219.92638 122.05664 31.969917
v 219.88559 121.90382 32.041893
v 219.82141 121.81044 32.166546
v 219.75104 121.80154 32.310474
v 219.69333 121.87948 32.435112
v 219.66373 122.0234 32.507065
v 219.30493 122.13483 32.421062
v 219.29083 122.287674 32.34015
v 219.3001 122.38402 32.19551
v 219.33025 122.39805 32.02591
v 219.37318 122.32601 31.876783
v 219.41742 122.187195 31.788094
v 219.4511 122.01881 31.783604
v 219.4652 121.86596 31.864517
v 219.45593 121.769615 32.00915
v 219.4258 121.75558 32.178757
v 219.38284 121.82762 32.32788
v 219.33861 121.96644 32.416573
v 218.9158 122.05299 32.356014
v 218.89925 122.19911 32.267384
v 218.89876 122.28267 32.1177
v 218.91446 122.281265 31.94706
v 218.94212 122.19528 31.801197
v 218.97437 122.04775 31.719193
v 219.00253 121.878204 31.723019
v 219.01907 121.732086 31.81165
v 219.01958 121.64853 31.961336
v 219.00388 121.64993 32.131973
v 218.9762 121.735916 32.277836
v 218.94395 121.883446 32.35984
v 218.51306 121.978 32.347103
v 218.52112 122.13642 32.280907
v 218.52998 122.24038 32.14444
v 218.5373 122.262024 31.974272
v 218.54106 122.19555 31.815998
v 218.5403 122.05876 31.71203
v 218.53522 121.88832 31.690222
v 218.52716 121.7299 31.75642
v 218.5183 121.62594 31.892887
v 218.511 121.604294 32.063053
v 218.50722 121.67077 32.22133
v 218.50798 121.807556 32.325294
v 218.08478 122.00698 32.339146
v 218.06664 122.17032 32.28871
v 218.0553 122.28688 32.16291
v 218.05379 122.32544 31.99544
v 218.06252 122.275665 31.831182
v 218.07913 122.15088 31.714146
v 218.0992 121.984535 31.675692
v 218.11732 121.8212 31.726124
v 218.12868 121.70463 31.851929
v 218.13019 121.66607 32.019398
v 218.12146 121.71585 32.183655
v 218.10484 121.84063 32.30069
v 217.67668 121.8509 32.334934
v 217.61317 122.001495 32.28165
v 217.56909 122.10761 32.153793
v 217.55624 122.1408 31.985622
v 217.57808 122.09218 31.8222
v 217.62875 121.97477 31.707314
v 217.69467 121.82004 31.671747
v 217.75818 121.66943 31.725033
v 217.80226 121.563324 31.852888
v 217.8151 121.53013 32.02106
v 217.79326 121.57875 32.184483
v 217.7426 121.69616 32.29937
v 217.29105 121.64661 32.333378
v 217.21515 121.79552 32.293156
v 217.15878 121.906685 32.17475
v 217.13705 121.95031 32.009895
v 217.15579 121.91472 31.842754
v 217.20998 121.80944 31.718117
v 217.28506 121.66268 31.669378
v 217.36098 121.51376 31.709599
v 217.41733 121.4026 31.828003
v 217.43906 121.35897 31.99286
v 217.42032 121.39456 32.16
v 217.36615 121.49985 32.284637
v 216.90959 121.4348 32.33278
v 216.84421 121.588 32.290268
v 216.79602 121.70117 32.170166
v 216.77795 121.74399 32.004654
v 216.79485 121.70498 31.838083
v 216.84216 121.59459 31.715082
v 216.90724 121.442406 31.66861
v 216.97263 121.28921 31.71112
v 217.02081 121.17603 31.831223
v 217.03888 121.13322 31.996733
v 217.02199 121.17223 32.163303
v 216.97467 121.282616 32.286304
v 216.48682 121.32125 32.332306
v 216.42949 121.475876 32.28374
v 216.38834 121.587036 32.15923
v 216.37439 121.62495 31.992132
v 216.39139 121.57945 31.827223
v 216.43477 121.46274 31.70869
v 216.4929 121.30608 31.668297
v 216.55023 121.15146 31.71686
v 216.59138 121.0403 31.841373
v 216.60533 121.00239 32.00847
v 216.58833 121.04788 32.173378
v 216.54497 121.1646 32.29191
v 216.09116 121.13497 32.332226
v 216.03102 121.28982 32.287945
v 215.98698 121.40328 32.16654
v 215.97084 121.44497 32.00054
v 215.98691 121.40371 31.834433
v 216.0309 121.29056 31.712719
v 216.09102 121.135826 31.668013
v 216.15117 120.98099 31.712296
v 216.1952 120.86752 31.8337
v 216.21135 120.825836 31.999697
v 216.19527 120.867096 32.165806
v 216.15128 120.98025 32.28752
v 215.67647 120.997925 32.33216
v 215.63773 121.15937 32.287556
v 215.60939 121.2775 32.165913
v 215.59906 121.320656 31.99983
v 215.60948 121.27729 31.833807
v 215.63788 121.15901 31.71233
v 215.67664 120.99751 31.667948
v 215.71538 120.836075 31.712553
v 215.74371 120.71794 31.834192
v 215.75404 120.67478 32.000275
v 215.74362 120.718155 32.166298
v 215.71523 120.83643 32.287777
v 215.24464 120.93234 32.33213
v 215.19179 121.08975 32.28761
v 215.15312 121.20497 32.166027
v 215.13898 121.24712 31.999966
v 215.15315 121.20492 31.833921
v 215.19185 121.08966 31.712383
v 215.2447 120.932236 31.66792
v 215.29756 120.774826 31.712442
v 215.33623 120.65961 31.834024
v 215.35037 120.617455 32.000084
v 215.3362 120.65966 32.16613
v 215.2975 120.77492 32.287666
v 214.87186 120.701744 32.3312
v 214.79628 120.8528 32.299183
v 214.738 120.9693 32.187
v 214.71262 121.02003 32.024715
v 214.72696 120.991394 31.855814
v 214.77715 120.89107 31.725548
v 214.84976 120.74594 31.668827
v 214.92534 120.59489 31.700846
v 214.98363 120.47839 31.813026
v 215.009 120.427666 31.975311
v 214.99467 120.4563 32.144215
v 214.94447 120.55662 32.27448
v 214.59761 120.56028 32.250195
v 214.54173 120.71929 32.234077
v 214.46498 120.83069 32.145737
v 214.38791 120.864624 32.008842
v 214.3312 120.81201 31.860075
v 214.31003 120.686935 31.739296
v 214.33008 120.52292 31.67887
v 214.38596 120.363914 31.694986
v 214.4627 120.25252 31.783327
v 214.53978 120.218575 31.920221
v 214.59648 120.271194 32.06899
v 214.61766 120.39626 32.189766
v 214.39258 120.49027 32.572292
v 214.38297 120.66147 32.5796
v 214.31479 120.801926 32.52738
v 214.20631 120.874016 32.42962
v 214.08661 120.85842 32.312508
v 213.98775 120.75932 32.207436
v 213.93622 120.603264 32.142548
v 213.94583 120.432076 32.135235
v 214.014 120.29161 32.187458
v 214.12248 120.21952 32.28522
v 214.24219 120.235115 32.40233
v 214.34105 120.33422 32.507404
v 213.99452 120.44498 32.894066
v 213.98524 120.61576 32.92183
v 213.93686 120.76913 32.871574
v 213.86234 120.86398 32.756775
v 213.78163 120.87489 32.60819
v 213.71638 120.79896 32.46563
v 213.68407 120.6565 32.367294
v 213.69336 120.48572 32.33953
v 213.74174 120.33235 32.389786
v 213.81627 120.237495 32.504585
v 213.89696 120.226585 32.65317
v 213.9622 120.30252 32.79573
v 213.48418 120.44056 33.03454
v 213.45378 120.60775 33.01249
v 213.41489 120.73723 32.911743
v 213.37788 120.79431 32.759296
v 213.3527 120.76369 32.595997
v 213.3461 120.65358 32.4656
v 213.35983 120.49348 32.403046
v 213.39021 120.32629 32.425095
v 213.42912 120.19681 32.525845
v 213.46611 120.139725 32.67829
v 213.49129 120.17035 32.84159
v 213.4979 120.28046 32.971985
v 213.04303 120.33487 33.077972
v 212.9969 120.50038 33.083878
v 212.94919 120.6444 33.00415
v 212.91267 120.72834 32.860153
v 212.89716 120.7297 32.69047
v 212.90678 120.648125 32.54057
v 212.93896 120.50546 32.45061
v 212.9851 120.33995 32.444706
v 213.03282 120.19593 32.524433
v 213.06932 120.11199 32.66843
v 213.08485 120.110634 32.83811
v 213.07523 120.19221 32.988014
v 212.65111 120.142685 33.095913
v 212.57857 120.29815 33.106983
v 212.51074 120.43654 33.030773
v 212.4658 120.52076 32.8877
v 212.45578 120.52825 32.7161
v 212.48338 120.45701 32.56195
v 212.5412 120.32612 32.466564
v 212.61374 120.170654 32.455494
v 212.68156 120.03227 32.531704
v 212.72652 119.94805 32.674778
v 212.73653 119.94055 32.84638
v 212.70892 120.011795 33.000523
v 212.2574 119.91248 33.088467
v 212.19905 120.07054 33.122704
v 212.14113 120.2229 33.06827
v 212.09915 120.32873 32.93976
v 212.08438 120.35968 32.771603
v 212.10077 120.30745 32.608856
v 212.14392 120.18605 32.49513
v 212.20227 120.02799 32.46089
v 212.2602 119.87563 32.515324
v 212.30217 119.769806 32.643833
v 212.31694 119.73885 32.811993
v 212.30055 119.79108 32.97474
v 211.849 119.763016 33.075363
v 211.78923 119.9153 33.128193
v 211.72713 120.071495 33.092163
v 211.67932 120.18975 32.97693
v 211.65863 120.23839 32.813362
v 211.67061 120.20437 32.645298
v 211.71202 120.09681 32.517765
v 211.77179 119.94453 32.464935
v 211.8339 119.78833 32.500965
v 211.8817 119.67007 32.616203
v 211.90239 119.62143 32.779766
v 211.89041 119.65546 32.94783
v 211.46088 119.59881 33.096054
v 211.38371 119.74863 33.13008
v 211.30887 119.89334 33.075275
v 211.25641 119.994156 32.946316
v 211.24037 120.02407 32.777763
v 211.26508 119.97507 32.61478
v 211.32388 119.86027 32.501038
v 211.40105 119.71045 32.46701
v 211.47589 119.565735 32.521816
v 211.52835 119.46492 32.650776
v 211.54439 119.435005 32.81933
v 211.51968 119.48401 32.98231
v 211.07875 119.385414 33.089092
v 211.00255 119.5336 33.131363
v 210.92676 119.68066 33.084656
v 210.87169 119.78719 32.96148
v 210.85211 119.82466 32.794846
v 210.87326 119.78301 32.629402
v 210.92947 119.673416 32.50948
v 211.00569 119.52523 32.46721
v 211.08148 119.378174 32.51392
v 211.13655 119.27164 32.637093
v 211.15613 119.23417 32.803726
v 211.13498 119.27582 32.96917
v 210.68134 119.1791 33.088356
v 210.61504 119.33165 33.131813
v 210.54892 119.483665 33.086285
v 210.50069 119.59441 32.96397
v 210.48325 119.634224 32.79764
v 210.5013 119.59242 32.63187
v 210.55 119.480225 32.51107
v 210.61629 119.327675 32.467613
v 210.6824 119.17566 32.51314
v 210.73065 119.06491 32.635456
v 210.74808 119.0251 32.801785
v 210.73003 119.066895 32.967556
v 210.26079 119.02517 33.08727
v 210.20486 119.18146 33.131977
v 210.14886 119.337845 33.087696
v 210.10782 119.45243 32.966293
v 210.09271 119.49451 32.800297
v 210.10759 119.452805 32.634186
v 210.14848 119.33849 32.51247
v 210.2044 119.182205 32.467766
v 210.2604 119.02582 32.512043
v 210.30145 118.91123 32.633446
v 210.31656 118.869156 32.799442
v 210.30168 118.91086 32.965553
v 209.86617 118.88588 33.08744
v 209.79329 119.03506 33.132042
v 209.72038 119.18428 33.087658
v 209.66698 119.293564 32.966175
v 209.64738 119.33363 32.80015
v 209.66685 119.29375 32.63407
v 209.72017 119.184586 32.512432
v 209.79303 119.035416 32.46783
v 209.86595 118.886185 32.512215
v 209.91936 118.7769 32.633698
v 209.93895 118.73683 32.79972
v 209.91948 118.776726 32.9658
v 209.50996 118.65853 33.087685
v 209.42453 118.80096 33.132076
v 209.33913 118.94333 33.087475
v 209.27663 119.0475 32.96584
v 209.25378 119.08556 32.799755
v 209.27672 119.04731 32.63373
v 209.3393 118.943 32.51225
v 209.42471 118.800575 32.46786
v 209.51012 118.6582 32.512463
v 209.57262 118.55402 32.634098
v 209.59546 118.51597 32.80018
v 209.57253 118.554214 32.966206
v 209.1236 118.440346 33.087708
v 209.04416 118.5862 33.13209
v 208.96477 118.732 33.08749
v 208.90666 118.83869 32.96585
v 208.88542 118.87767 32.79977
v 208.90675 118.83849 32.633743
v 208.96492 118.73167 32.512264
v 209.04436 118.585815 32.46788
v 209.12376 118.44001 32.51248
v 209.18185 118.33332 32.63412
v 209.2031 118.29434 32.8002
v 209.18176 118.33352 32.966225
v 208.73347 118.235405 33.08763
v 208.65747 118.38305 33.1321
v 208.58148 118.530685 33.08758
v 208.52585 118.63875 32.966003
v 208.50551 118.67828 32.799942
v 208.52588 118.6387 32.633896
v 208.58151 118.5306 32.512356
v 208.65752 118.38295 32.467888
v 208.7335 118.23532 32.512405
v 208.78914 118.12725 32.633987
v 208.8095 118.087715 32.800045
v 208.78911 118.127304 32.96609
v 208.33557 118.03477 33.08763
v 208.26752 118.18623 33.132103
v 208.19946 118.3377 33.08759
v 208.14966 118.44857 32.966015
v 208.13142 118.489136 32.799957
v 208.14967 118.44853 32.63391
v 208.1995 118.33763 32.512363
v 208.26755 118.186165 32.46789
v 208.3356 118.0347 32.512405
v 208.38542 117.92383 32.63398
v 208.40364 117.88326 32.800037
v 208.3854 117.92387 32.966087
v 207.92482 117.87177 33.08757
v 207.86147 118.02525 33.132107
v 207.79811 118.17876 33.087654
v 207.75171 118.291145 32.966125
v 207.73471 118.33231 32.800083
v 207.75168 118.29122 32.634018
v 207.79805 118.17889 32.51243
v 207.8614 118.025406 32.46789
v 207.92476 117.87191 32.512344
v 207.97116 117.759514 32.633873
v 207.98814 117.718346 32.799915
v 207.97119 117.75944 32.96598
v 207.52428 117.69975 33.087612
v 207.4601 117.852905 33.132107
v 207.39594 118.00606 33.087612
v 207.34895 118.11817 32.966057
v 207.33176 118.15921 32.800003
v 207.34895 118.11818 32.63395
v 207.39594 118.00606 32.51239
v 207.4601 117.852905 32.467896
v 207.52426 117.69975 32.512386
v 207.57124 117.58764 32.633945
v 207.58844 117.5466 32.8
v 207.57124 117.58763 32.966053
v 207.13374 117.54117 33.087612
v 207.05573 117.68775 33.132107
v 206.97769 117.83433 33.087616
v 206.92058 117.941635 32.966057
v 206.89967 117.98091 32.800003
v 206.92058 117.941635 32.63395
v 206.97769 117.834335 32.51239
v 207.05573 117.68775 32.467896
v 207.13374 117.541176 32.512386
v 207.19087 117.43387 32.633945
v 207.21178 117.39459 32.799995
v 207.19087 117.43387 32.96605
v 206.77487 117.300095 33.087612
v 206.6929 117.44451 33.132107
v 206.61095 117.588936 33.087612
v 206.55095 117.69466 32.966053
v 206.52899 117.73335 32.8
v 206.55095 117.69466 32.633945
v 206.61095 117.58893 32.512386
v 206.6929 117.44451 32.467896
v 206.77487 117.300095 32.512386
v 206.83487 117.194374 32.63395
v 206.85683 117.15568 32.8
v 206.83487 117.194374 32.966053
v 206.36938 117.10782 33.087612
v 206.29803 117.25776 33.132107
v 206.2267 117.40771 33.087612
v 206.17447 117.51747 32.966053
v 206.15535 117.557655 32.8
v 206.17447 117.51747 32.633945
v 206.2267 117.40771 32.512386
v 206.29803 117.25776 32.467896
v 206.36938 117.10781 32.512386
v 206.42162 116.99805 32.63395
v 206.44072 116.95787 32.8
v 206.42162 116.99805 32.966053
v 205.96622 116.9152 33.087612
v 205.90404 117.069176 33.132107
v 205.84187 117.22315 33.087612
v 205.79636 117.33587 32.966053
v 205.7797 117.37713 32.8
v 205.79636 117.33587 32.633945
v 205.84187 117.22315 32.512386
v 205.90404 117.069176 32.467896
v 205.96622 116.9152 32.512386
v 206.01173 116.80248 32.633945
v 206.02838 116.76122 32.8
v 206.01173 116.80248 32.966053
v 205.5824 116.79363 33.087612
v 205.48956 116.93131 33.132107
v 205.39673 117.06899 33.087612
v 205.32877 117.16978 32.966053
v 205.3039 117.206665 32.8
v 205.32877 117.16978 32.633945
v 205.39673 117.06899 32.512386
v 205.48956 116.93131 32.467896
v 205.5824 116.79363 32.512386
v 205.65036 116.69284 32.633945
v 205.67523 116.65595 32.8
v 205.65036 116.69284 32.966053
v 205.29932 116.503586 33.1043
v 205.18056 116.625175 33.130047
v 205.0687 116.739685 33.067352
v 204.99373 116.81643 32.933025
v 204.97574 116.83485 32.763054
v 205.01955 116.79 32.60298
v 205.11342 116.69391 32.4957
v 205.23218 116.57232 32.469955
v 205.34404 116.45781 32.532646
v 205.419 116.381065 32.666977
v 205.437 116.36265 32.83695
v 205.39319 116.40749 32.99702
v 204.78812 116.18994 33.06997
v 204.69904 116.33678 33.050564
v 204.65501 116.480034 32.95768
v 204.66788 116.58133 32.81621
v 204.73416 116.613525 32.664062
v 204.8361 116.567986 32.542
v 204.9464 116.456924 32.48273
v 205.03548 116.31009 32.502136
v 205.07948 116.16683 32.595016
v 205.06662 116.06554 32.73649
v 205.00035 116.03334 32.888638
v 204.8984 116.07887 33.0107
v 204.39096 116.14467 32.71012
v 204.35463 116.30667 32.675125
v 204.38597 116.444885 32.590965
v 204.47656 116.52228 32.480186
v 204.60213 116.51811 32.372482
v 204.72905 116.43351 32.2967
v 204.82329 116.29114 32.273155
v 204.8596 116.12914 32.30815
v 204.82828 115.99093 32.39231
v 204.73769 115.913536 32.503086
v 204.6121 115.917694 32.610794
v 204.4852 116.0023 32.686573
v 204.05914 115.999146 32.41466
v 204.03531 116.15494 32.33886
v 204.08377 116.27845 32.22432
v 204.19153 116.3366 32.10174
v 204.32971 116.31379 32.003963
v 204.4613 116.21615 31.957186
v 204.55103 116.069824 31.973944
v 204.57484 115.91404 32.049747
v 204.5264 115.79052 32.164284
v 204.41864 115.732376 32.286865
v 204.28046 115.75518 32.384644
v 204.14886 115.85282 32.43142
v 203.82596 115.84765 32.032684
v 203.82127 116.00403 31.956564
v 203.89362 116.12506 31.856453
v 204.02364 116.17832 31.759174
v 204.17647 116.149536 31.690796
v 204.31119 116.046425 31.669638
v 204.39168 115.89661 31.70137
v 204.39636 115.74023 31.77749
v 204.32402 115.61919 31.877602
v 204.194 115.565926 31.974878
v 204.04117 115.59471 32.04326
v 203.90645 115.69783 32.064415
v 203.66144 115.72214 31.736082
v 203.64346 115.86226 31.635109
v 203.6958 115.95956 31.501192
v 203.80444 115.98795 31.370213
v 203.94028 115.93984 31.277267
v 204.0669 115.82812 31.247263
v 204.15038 115.68272 31.288237
v 204.16837 115.54259 31.38921
v 204.11601 115.4453 31.523127
v 204.00739 115.4169 31.654106
v 203.87155 115.46501 31.74705
v 203.74493 115.57674 31.777056
v 203.44844 115.549446 31.611818
v 203.42307 115.67464 31.496544
v 203.44473 115.73794 31.337967
v 203.50766 115.7224 31.178581
v 203.59497 115.63217 31.06109
v 203.68327 115.49144 31.01698
v 203.7489 115.33791 31.058065
v 203.77429 115.21272 31.173342
v 203.75261 115.14942 31.331917
v 203.6897 115.16496 31.491304
v 203.60239 115.25519 31.608793
v 203.51408 115.39592 31.652906
v 203.11418 115.49718 31.537638
v 203.10649 115.61341 31.408924
v 203.11972 115.653114 31.24135
v 203.15033 115.60566 31.079815
v 203.19012 115.48376 30.967606
v 203.22842 115.32007 30.934784
v 203.25499 115.158455 30.990149
v 203.2627 115.04222 31.118862
v 203.24947 115.00252 31.286438
v 203.21886 115.04997 31.447971
v 203.17906 115.171875 31.560183
v 203.14075 115.33556 31.593002
v 202.70697 115.41637 31.522394
v 202.68796 115.54198 31.405523
v 202.68631 115.5946 31.241096
v 202.70251 115.56012 31.073174
v 202.7322 115.44779 30.94675
v 202.76741 115.28771 30.8957
v 202.79872 115.122765 30.933702
v 202.81775 114.99715 31.050575
v 202.81938 114.94453 31.215002
v 202.80319 114.979004 31.382923
v 202.77351 115.09133 31.509348
v 202.7383 115.25142 31.560398
v 202.30084 115.279144 31.51736
v 202.2784 115.41361 31.412636
v 202.27017 115.478874 31.253809
v 202.2784 115.45745 31.083437
v 202.30084 115.35508 30.947168
v 202.33151 115.19919 30.881521
v 202.36218 115.03155 30.904081
v 202.38464 114.89707 31.008804
v 202.39287 114.83181 31.167631
v 202.38464 114.85323 31.338005
v 202.36218 114.955605 31.474272
v 202.33151 115.1115 31.53992
v 201.8838 115.25137 31.504961
v 201.87529 115.38225 31.393822
v 201.87262 115.44021 31.232004
v 201.87651 115.40973 31.062866
v 201.88591 115.29897 30.93173
v 201.89832 115.13761 30.873734
v 201.9104 114.968895 30.904417
v 201.91891 114.83802 31.015556
v 201.92159 114.78006 31.177374
v 201.9177 114.81054 31.34651
v 201.90828 114.9213 31.477646
v 201.89589 115.08266 31.535643
v 201.45874 115.16217 31.526701
v 201.45787 115.31493 31.447872
v 201.45776 115.40783 31.30322
v 201.45845 115.41595 31.131508
v 201.45973 115.33713 30.97874
v 201.46127 115.192474 30.885857
v 201.46266 115.02076 30.877743
v 201.46353 114.868 30.956572
v 201.46364 114.7751 31.101223
v 201.46295 114.76698 31.272936
v 201.46167 114.8458 31.425701
v 201.46013 114.990456 31.518585
v 201.02335 115.10495 31.533018
v 201.0204 115.27075 31.487667
v 201.01845 115.39166 31.365482
v 201.01799 115.435295 31.199202
v 201.01917 115.38996 31.033382
v 201.02165 115.2678 30.912453
v 201.02478 115.10155 30.868818
v 201.02771 114.93575 30.91417
v 201.02966 114.81484 31.036354
v 201.03012 114.7712 31.202633
v 201.02895 114.81654 31.368454
v 201.02647 114.938705 31.489382
v 200.58879 115.071686 31.532492
v 200.54851 115.2333 31.489939
v 200.51883 115.35264 31.369806
v 200.50774 115.39771 31.204283
v 200.51817 115.35646 31.037722
v 200.54736 115.23993 30.914753
v 200.58748 115.07934 30.868324
v 200.62776 114.917725 30.91088
v 200.65744 114.79839 31.031012
v 200.66853 114.75331 31.196535
v 200.6581 114.79456 31.363096
v 200.6289 114.911095 31.486065
v 200.19022 114.89494 31.532286
v 200.15656 115.05758 31.487907
v 200.13194 115.17671 31.366432
v 200.12297 115.220406 31.20041
v 200.13203 115.17696 31.034327
v 200.1567 115.058014 30.912683
v 200.19037 114.89545 30.868074
v 200.22401 114.7328 30.912453
v 200.24863 114.61368 31.033926
v 200.2576 114.569984 31.19995
v 200.24855 114.61343 31.366034
v 200.22388 114.73237 31.487677
v 199.75351 114.902954 31.532187
v 199.76787 115.06836 31.487597
v 199.77838 115.18939 31.365967
v 199.78224 115.23362 31.199888
v 199.77841 115.18919 31.03386
v 199.76793 115.068016 30.91237
v 199.75359 114.90256 30.867973
v 199.73923 114.73715 30.912563
v 199.72871 114.61612 31.034193
v 199.72485 114.57189 31.200274
v 199.72868 114.61632 31.3663
v 199.73917 114.737495 31.48779
v 199.32199 114.97055 31.532139
v 199.31042 115.13619 31.487616
v 199.30197 115.25744 31.366037
v 199.29889 115.301796 31.199976
v 199.302 115.257385 31.03393
v 199.31049 115.1361 30.912392
v 199.32205 114.97044 30.867926
v 199.33362 114.8048 30.912447
v 199.34209 114.683556 31.034027
v 199.34517 114.6392 31.200089
v 199.34206 114.68361 31.366135
v 199.33357 114.80489 31.487673
v 198.90405 114.84357 31.532122
v 198.84921 115.000275 31.48755
v 198.80907 115.11496 31.365934
v 198.7944 115.15688 31.199862
v 198.80913 115.114815 31.033829
v 198.8493 115.00003 30.912325
v 198.90417 114.84328 30.867908
v 198.95903 114.68657 30.91248
v 198.99916 114.571884 31.034094
v 199.01382 114.52996 31.200169
v 198.9991 114.57203 31.3662
v 198.95892 114.68681 31.487703
v 198.49818 114.68211 31.532112
v 198.43771 114.83676 31.48763
v 198.39343 114.94998 31.366081
v 198.37723 114.99143 31.200031
v 198.39343 114.95001 31.033974
v 198.4377 114.83681 30.912405
v 198.49817 114.68216 30.867899
v 198.55865 114.52751 30.912382
v 198.60292 114.41429 31.033932
v 198.61913 114.37284 31.199982
v 198.60292 114.41426 31.366037
v 198.55865 114.527466 31.487606
v 198.09052 114.525246 31.53211
v 198.04633 114.68531 31.487625
v 198.01396 114.80249 31.366072
v 198.00212 114.84539 31.200022
v 198.01396 114.80251 31.033966
v 198.04631 114.68534 30.9124
v 198.09052 114.52528 30.867897
v 198.1347 114.36522 30.912382
v 198.16707 114.24803 31.033934
v 198.17891 114.20514 31.199986
v 198.16707 114.24802 31.366041
v 198.13472 114.36519 31.487606
v 197.66011 114.45072 31.532108
v 197.62459 114.61293 31.487616
v 197.59859 114.731674 31.366058
v 197.58907 114.77515 31.200005
v 197.59859 114.73168 31.03395
v 197.62459 114.61294 30.912392
v 197.66011 114.45073 30.867895
v 197.69563 114.28852 30.912388
v 197.72165 114.16977 31.033945
v 197.73117 114.126305 31.199997
v 197.72165 114.16977 31.36605
v 197.69563 114.28851 31.487612
v 197.23796 114.338554 31.532106
v 197.22372 114.504 31.487614
v 197.2133 114.62511 31.366055
v 197.2095 114.66944 31.200003
v 197.2133 114.62511 31.033949
v 197.22372 114.504 30.91239
v 197.23796 114.338554 30.867895
v 197.2522 114.17311 30.912388
v 197.2626 114.052 31.033947
v 197.26642 114.00767 31.2
v 197.2626 114.052 31.366053
v 197.2522 114.17311 31.487614
v 196.80284 114.37698 31.532106
v 196.8139 114.54266 31.487614
v 196.822 114.663956 31.366053
v 196.82497 114.70835 31.2
v 196.822 114.663956 31.033947
v 196.8139 114.54266 30.912388
v 196.80286 114.376976 30.867895
v 196.7918 114.211296 30.912388
v 196.78369 114.090004 31.033947
v 196.78073 114.04561 31.2
v 196.78369 114.090004 31.366055
v 196.7918 114.211296 31.487614
v 196.36649 114.396736 31.532106
v 196.35426 114.56234 31.487614
v 196.3453 114.68357 31.366053
v 196.34203 114.72794 31.2
v 196.3453 114.68357 31.033947
v 196.35426 114.56234 30.912388
v 196.36649 114.396736 30.867895
v 196.37872 114.23113 30.912388
v 196.38768 114.10991 31.033947
v 196.39095 114.06553 31.2
v 196.38768 114.10991 31.366055
v 196.37872 114.23113 31.487614
v 195.93343 114.32895 31.5317
v 195.89021 114.486786 31.479038
v 195.85974 114.59808 31.351608
v 195.85017 114.63301 31.183556
v 195.86407 114.58222 31.019909
v 195.89774 114.45931 30.904518
v 195.94211 114.297226 30.868301
v 195.98534 114.13939 30.920963
v 196.01581 114.0281 31.048393
v 196.02538 113.993164 31.216446
v 196.01146 114.04396 31.380093
v 195.97781 114.16686 31.495483
v 195.34508 114.19725 31.416636
v 195.34239 114.35315 31.329576
v 195.38896 114.459076 31.197077
v 195.4723 114.48665 31.054636
v 195.57011 114.42848 30.940426
v 195.65616 114.30016 30.885044
v 195.7074 114.13608 30.903334
v 195.7101 113.98019 30.990393
v 195.66353 113.87426 31.122892
v 195.58017 113.84668 31.265331
v 195.48236 113.90485 31.379543
v 195.39632 114.033165 31.434923
v 195.07147 114.15159 31.060663
v 195.1025 114.31236 30.989166
v 195.192 114.422775 30.885483
v 195.31601 114.45326 30.777391
v 195.44131 114.395645 30.693857
v 195.5343 114.26536 30.65726
v 195.5701 114.09732 30.67741
v 195.53908 113.93655 30.748905
v 195.44957 113.82613 30.85259
v 195.32556 113.79565 30.960682
v 195.20026 113.853264 31.044216
v 195.10727 113.98355 31.080812
v 194.83025 114.054596 30.889948
v 194.80232 114.21564 30.824005
v 194.81798 114.33751 30.699137
v 194.87303 114.38756 30.548801
v 194.95274 114.35236 30.41328
v 195.03574 114.24136 30.32889
v 195.09978 114.0843 30.31824
v 195.12772 113.923256 30.384182
v 195.11206 113.801384 30.509052
v 195.05699 113.751335 30.659388
v 194.9773 113.78653 30.794907
v 194.8943 113.89753 30.879297
v 194.54276 113.8416 30.80881
v 194.47664 113.99681 30.774723
v 194.43848 114.12165 30.661419
v 194.4385 114.18266 30.499252
v 194.4767 114.1635 30.331678
v 194.54282 114.06929 30.203596
v 194.61917 113.92529 30.149328
v 194.68527 113.77007 30.183413
v 194.72343 113.64523 30.296719
v 194.72342 113.58422 30.458883
v 194.68523 113.603386 30.62646
v 194.6191 113.69759 30.75454
v 194.16643 113.68284 30.763084
v 194.11815 113.844025 30.72745
v 194.08742 113.9686 30.61345
v 194.08249 114.023186 30.451632
v 194.10466 113.99316 30.285353
v 194.148 113.88656 30.15917
v 194.2009 113.73195 30.106894
v 194.24918 113.570755 30.142529
v 194.2799 113.44618 30.256527
v 194.28484 113.391594 30.418346
v 194.26266 113.42162 30.584623
v 194.21933 113.52823 30.710808
v 193.73943 113.63545 30.745266
v 193.67912 113.78732 30.691889
v 193.63931 113.89505 30.564072
v 193.63065 113.92977 30.39606
v 193.65544 113.88218 30.232876
v 193.70706 113.76503 30.11824
v 193.77168 113.60971 30.082872
v 193.83199 113.45784 30.136248
v 193.8718 113.35011 30.264067
v 193.88046 113.31539 30.432077
v 193.85567 113.36298 30.595263
v 193.80405 113.48013 30.709898
v 193.37302 113.39743 30.73726
v 193.26932 113.522865 30.681906
v 193.19801 113.610886 30.552607
v 193.17822 113.63791 30.384005
v 193.21524 113.596695 30.221277
v 193.29915 113.49828 30.108028
v 193.40747 113.36905 30.074604
v 193.51117 113.243614 30.129957
v 193.58247 113.155594 30.259258
v 193.60226 113.12856 30.42786
v 193.56525 113.16978 30.590586
v 193.48134 113.26819 30.703835
v 193.09157 113.06196 30.735016
v 192.97197 113.178116 30.69309
v 192.88376 113.26445 30.573425
v 192.85059 113.29782 30.408081
v 192.88133 113.2693 30.241364
v 192.96774 113.18653 30.117943
v 193.0867 113.07168 30.070892
v 193.2063 112.95552 30.112816
v 193.2945 112.869194 30.232483
v 193.32768 112.835815 30.397827
v 193.29694 112.864334 30.564545
v 193.21051 112.94711 30.687963
v 192.78693 112.748184 30.733175
v 192.6874 112.882484 30.693052
v 192.61334 112.98283 30.574724
v 192.58461 113.022316 30.409895
v 192.6089 112.99039 30.242731
v 192.6797 112.89558 30.118025
v 192.77805 112.763306 30.069187
v 192.8776 112.629005 30.10931
v 192.95164 112.52866 30.227638
v 192.98038 112.489174 30.392467
v 192.95609 112.52111 30.559631
v 192.88527 112.61591 30.684338
v 192.39511 112.552956 30.732613
v 192.30527 112.69245 30.68763
v 192.23973 112.794395 30.565712
v 192.21603 112.83149 30.399529
v 192.24055 112.79378 30.233608
v 192.30672 112.69137 30.112408
v 192.39677 112.551704 30.068403
v 192.48662 112.41221 30.113386
v 192.55215 112.31026 30.235302
v 192.57584 112.27317 30.401485
v 192.55132 112.31088 30.567406
v 192.48517 112.41329 30.688606
v 192.07867 112.255844 30.729946
v 191.95964 112.37747 30.70563
v 191.86508 112.47415 30.59948
v 191.82036 112.519966 30.439938
v 191.83742 112.50264 30.269756
v 191.91171 112.42683 30.134533
v 192.02333 112.312836 30.0705
v 192.14236 112.19121 30.094816
v 192.23692 112.094536 30.200968
v 192.28166 112.04872 30.360508
v 192.26459 112.06604 30.53069
v 192.19029 112.14185 30.665915
v 191.7111 111.780174 30.66414
v 191.59987 111.91123 30.658865
v 191.53572 112.05139 30.581247
v 191.53589 112.16311 30.452087
v 191.60031 112.216446 30.305992
v 191.71172 112.197105 30.182106
v 191.84027 112.110275 30.113626
v 191.95152 111.979225 30.118902
v 192.01566 111.83906 30.19652
v 192.01549 111.72734 30.32568
v 191.95108 111.674 30.471775
v 191.83966 111.693344 30.595661
v 191.38844 111.65457 30.2803
v 191.32047 111.81003 30.294565
v 191.31464 111.978294 30.246452
v 191.37253 112.114296 30.148855
v 191.47864 112.18159 30.027922
v 191.6045 112.16213 29.916058
v 191.71643 112.06114 29.843239
v 191.78441 111.90569 29.828974
v 191.79024 111.73742 29.877085
v 191.73235 111.60142 29.974684
v 191.62624 111.534134 30.095617
v 191.50037 111.55359 30.20748
v 191.14134 111.57207 30.066227
v 191.07747 111.71832 30.110628
v 191.045 111.88633 30.07989
v 191.05263 112.03109 29.982246
v 191.09834 112.1138 29.843864
v 191.16986 112.112305 29.70182
v 191.24803 112.027 29.594175
v 191.31192 111.88075 29.549774
v 191.34439 111.71274 29.580513
v 191.33675 111.567986 29.678156
v 191.29105 111.485275 29.81654
v 191.21953 111.48677 29.958584
v 190.83997 111.45765 29.930737
v 190.76431 111.592224 30.002802
v 190.6952 111.7493 29.987719
v 190.65115 111.88679 29.889526
v 190.64398 111.96784 29.73454
v 190.6756 111.97076 29.564285
v 190.73753 111.89474 29.424383
v 190.8132 111.76016 29.352318
v 190.88231 111.60309 29.367403
v 190.92635 111.4656 29.465593
v 190.93353 111.384544 29.62058
v 190.90192 111.38164 29.790834
v 190.41956 111.21011 29.858034
v 190.31111 111.329544 29.904156
v 190.23158 111.48083 29.872381
v 190.20229 111.62343 29.771227
v 190.23108 111.71913 29.627796
v 190.31023 111.7423 29.480518
v 190.41853 111.68673 29.36886
v 190.527 111.5673 29.322739
v 190.60652 111.416016 29.354511
v 190.6358 111.273415 29.455667
v 190.60703 111.177704 29.599098
v 190.52786 111.15453 29.746374
v 190.11627 111.02564 29.507317
v 189.99529 111.13522 29.555016
v 189.9221 111.29068 29.54102
v 189.91632 111.45036 29.469078
v 189.9795 111.571495 29.35847
v 190.0947 111.621605 29.23883
v 190.23106 111.58727 29.142218
v 190.35204 111.47769 29.09452
v 190.42522 111.322235 29.108517
v 190.431 111.16255 29.180456
v 190.36783 111.04142 29.291065
v 190.25262 110.99131 29.410704
v 189.9063 110.88428 29.21112
v 189.80838 110.98319 29.30204
v 189.73198 111.13388 29.320202
v 189.69759 111.29596 29.260742
v 189.7144 111.426 29.139591
v 189.77792 111.48917 28.989212
v 189.87114 111.46852 28.8499
v 189.96906 111.369606 28.758982
v 190.04546 111.21892 28.740818
v 190.07985 111.05684 28.80028
v 190.06303 110.926796 28.92143
v 189.99951 110.86363 29.071808
v 189.53558 110.79251 29.118551
v 189.47043 110.919 29.214317
v 189.40947 111.07911 29.226553
v 189.369 111.229935 29.151978
v 189.35991 111.33106 29.010576
v 189.38461 111.3554 28.840235
v 189.4365 111.296425 28.686598
v 189.50165 111.16994 28.590832
v 189.56262 111.009834 28.578596
v 189.60307 110.85901 28.653172
v 189.61217 110.75787 28.794575
v 189.58746 110.733536 28.964914
v 189.11577 110.67846 29.109999
v 189.06816 110.82888 29.176645
v 189.02466 110.994064 29.155037
v 188.9969 111.12974 29.050964
v 188.99232 111.19956 28.892315
v 189.01218 111.18482 28.721598
v 189.05113 111.08946 28.584557
v 189.09874 110.93904 28.51791
v 189.14224 110.773865 28.539518
v 189.17 110.63818 28.64359
v 189.17456 110.56836 28.80224
v 189.15471 110.58311 28.972958
v 188.70963 110.55816 29.021706
v 188.67212 110.68918 29.126245
v 188.62938 110.85414 29.148844
v 188.59286 111.00884 29.083448
v 188.57236 111.111824 28.947578
v 188.57335 111.1355 28.777643
v 188.59558 111.073524 28.619175
v 188.63309 110.942505 28.514635
v 188.67583 110.77754 28.492035
v 188.71234 110.62284 28.557432
v 188.73285 110.51986 28.6933
v 188.73186 110.496185 28.863237
v 188.34058 110.43343 29.01857
v 188.28293 110.56055 29.118843
v 188.21402 110.7171 29.135958
v 188.1523 110.86115 29.065329
v 188.11432 110.9541 28.92588
v 188.11024 110.97105 28.75498
v 188.14117 110.90743 28.598417
v 188.19882 110.78032 28.498144
v 188.26773 110.623764 28.48103
v 188.32945 110.47971 28.551659
v 188.36743 110.386765 28.691107
v 188.3715 110.36982 28.862007
v 187.98808 110.20662 28.962446
v 187.93285 110.31119 29.087217
v 187.85667 110.45733 29.136143
v 187.77998 110.60589 29.096115
v 187.72331 110.71705 28.977856
v 187.70184 110.76103 28.813055
v 187.72133 110.72605 28.645872
v 187.77657 110.621475 28.5211
v 187.85274 110.475334 28.472174
v 187.92943 110.326775 28.512203
v 187.98611 110.215614 28.63046
v 188.00758 110.17164 28.795261
v 187.56633 109.99478 28.96091
v 187.5246 110.105736 29.085411
v 187.46698 110.26026 29.13396
v 187.40895 110.416954 29.093548
v 187.36603 110.53382 28.975004
v 187.34972 110.57956 28.81009
v 187.3644 110.5419 28.642996
v 187.40613 110.43094 28.518494
v 187.46373 110.27641 28.469944
v 187.52177 110.11973 28.510357
v 187.5647 110.00286 28.628902
v 187.58101 109.95712 28.793816
v 187.1176 109.88955 28.971273
v 187.08415 110.00836 29.090937
v 187.0392 110.16891 29.132854
v 186.99478 110.32817 29.085798
v 186.96278 110.44348 28.962372
v 186.9518 110.48393 28.795652
v 186.96475 110.43869 28.63031
v 186.99818 110.319885 28.510647
v 187.04314 110.15933 28.468727
v 187.08757 110.00007 28.515785
v 187.11957 109.884766 28.63921
v 187.13055 109.84431 28.805931
v 186.72021 109.76441 28.970123
v 186.67876 109.88035 29.090096
v 186.62274 110.03726 29.132431
v 186.56718 110.19312 29.085789
v 186.52695 110.306145 28.962664
v 186.51285 110.34606 28.796047
v 186.52863 110.30217 28.630587
v 186.57008 110.18623 28.510612
v 186.6261 110.02932 28.468277
v 186.68166 109.87347 28.51492
v 186.7219 109.76044 28.638044
v 186.736 109.72052 28.80466
v 186.32347 109.604546 28.968925
v 186.27858 109.71875 29.089323
v 186.21771 109.873695 29.132236
v 186.15718 110.02786 29.086164
v 186.1132 110.13994 28.963455
v 186.09756 110.1799 28.796988
v 186.11446 110.13704 28.631365
v 186.15936 110.022835 28.510967
v 186.22021 109.8679 28.468054
v 186.28075 109.71373 28.514124
v 186.32472 109.60165 28.636833
v 186.34036 109.56168 28.803303
v 185.92216 109.447754 28.96481
v 185.87563 109.55945 29.08692
v 185.81183 109.71254 29.13217
v 185.7479 109.86601 29.088432
v 185.70096 109.97874 28.967426
v 185.68358 110.020515 28.801577
v 185.70041 109.98015 28.635323
v 185.74696 109.868454 28.513212
v 185.81075 109.71536 28.467964
v 185.87468 109.56189 28.511702
v 185.92163 109.449165 28.632706
v 185.93901 109.40739 28.798555
v 185.51941 109.26714 28.965004
v 185.47462 109.37966 29.087017
v 185.41328 109.53379 29.132132
v 185.35184 109.68823 29.08826
v 185.30673 109.801605 28.967157
v 185.29005 109.84353 28.801271
v 185.30629 109.802765 28.635054
v 185.35107 109.69025 28.513039
v 185.4124 109.53612 28.467924
v 185.47386 109.381676 28.511795
v 185.51897 109.2683 28.632898
v 185.53563 109.22638 28.798784
v 185.08229 109.08426 28.896545
v 185.05893 109.17206 29.042492
v 185.01987 109.318596 29.12346
v 184.97557 109.484604 29.117758
v 184.93791 109.6256 29.026907
v 184.91699 109.70381 28.875256
v 184.91841 109.69827 28.703438
v 184.94177 109.61047 28.55749
v 184.98083 109.463936 28.47652
v 185.02513 109.29793 28.482225
v 185.06279 109.15693 28.573074
v 185.08371 109.07872 28.724726
v 184.74243 109.04897 28.908943
v 184.76273 109.170364 29.030205
v 184.73167 109.32926 29.08922
v 184.6576 109.48311 29.070173
v 184.56033 109.59067 28.978168
v 184.46596 109.62312 28.837858
v 184.39977 109.57178 28.686838
v 184.37947 109.45039 28.565577
v 184.41054 109.29149 28.506561
v 184.48462 109.13764 28.525608
v 184.58186 109.03008 28.617613
v 184.67624 108.99763 28.757923
v 184.66908 109.02252 29.281553
v 184.64413 109.17199 29.364862
v 184.54964 109.31316 29.394077
v 184.41089 109.40822 29.361368
v 184.26508 109.43168 29.2755
v 184.15128 109.377266 29.15948
v 184.09998 109.25956 29.044395
v 184.12491 109.11009 28.961086
v 184.21942 108.96892 28.931871
v 184.35817 108.87386 28.96458
v 184.50397 108.8504 29.05045
v 184.61778 108.904816 29.16647
v 184.38162 108.70042 29.507202
v 184.36397 108.80953 29.639666
v 184.284 108.94305 29.713768
v 184.16313 109.06519 29.709656
v 184.03377 109.143234 29.628431
v 183.93057 109.15626 29.491858
v 183.88118 109.100784 29.336529
v 183.89883 108.99167 29.204067
v 183.9788 108.858154 29.129963
v 184.09967 108.73601 29.134075
v 184.22903 108.657974 29.2153
v 184.33224 108.64494 29.351875
v 184.03796 108.394226 29.673433
v 183.98085 108.49503 29.800997
v 183.88264 108.62545 29.855244
v 183.76964 108.750534 29.821642
v 183.67213 108.83676 29.709194
v 183.61626 108.86103 29.548029
v 183.61696 108.81685 29.381332
v 183.67407 108.716034 29.253769
v 183.7723 108.58562 29.19952
v 183.88528 108.46053 29.233122
v 183.98279 108.374306 29.345572
v 184.03868 108.35004 29.506735
v 183.63004 108.09358 29.712877
v 183.58212 108.197586 29.842642
v 183.50597 108.3419 29.898842
v 183.42195 108.487854 29.866415
v 183.35258 108.59634 29.754051
v 183.31648 108.63828 29.591858
v 183.32329 108.60245 29.423296
v 183.37119 108.498436 29.293531
v 183.44736 108.35412 29.237331
v 183.53137 108.20817 29.269758
v 183.60072 108.099686 29.382122
v 183.63684 108.05775 29.544315
v 183.22823 107.91059 29.689522
v 183.1869 107.9954 29.833025
v 183.11482 108.13093 29.910334
v 183.03128 108.28087 29.900732
v 182.9587 108.405045 29.806795
v 182.91649 108.470184 29.653692
v 182.91599 108.45883 29.482445
v 182.9573 108.37402 29.338942
v 183.02939 108.238495 29.261633
v 183.11292 108.08855 29.271235
v 183.1855 107.96437 29.365171
v 183.2277 107.89924 29.518274
v 182.90872 107.655975 29.612844
v 182.8797 107.70139 29.776096
v 182.80757 107.80749 29.890545
v 182.7117 107.94583 29.925524
v 182.61777 108.07935 29.87166
v 182.55092 108.17227 29.743385
v 182.5291 108.1997 29.575073
v 182.55814 108.154274 29.411823
v 182.63025 108.04818 29.297375
v 182.72612 107.90984 29.262396
v 182.82007 107.77632 29.31626
v 182.8869 107.683395 29.444532
v 182.50162 107.402534 29.692078
v 182.46109 107.48311 29.8384
v 182.39232 107.61785 29.920044
v 182.31372 107.77066 29.915133
v 182.24635 107.9006 29.824984
v 182.20828 107.97284 29.67375
v 182.20969 107.96803 29.501955
v 182.25021 107.88746 29.35563
v 182.319 107.752716 29.273987
v 182.3976 107.59991 29.278898
v 182.46495 107.46997 29.36905
v 182.50304 107.39773 29.520283
v 182.08244 107.27549 29.762049
v 182.02654 107.38214 29.884735
v 181.94931 107.52866 29.930777
v 181.87148 107.67581 29.887835
v 181.81389 107.78414 29.767418
v 181.79196 107.82463 29.60179
v 181.8116 107.78644 29.43533
v 181.86751 107.67979 29.312643
v 181.94473 107.53326 29.266602
v 182.02257 107.38611 29.309542
v 182.08015 107.27778 29.42996
v 182.10208 107.23729 29.595589
v 181.77028 107.04762 29.751844
v 181.6994 107.13912 29.878975
v 181.59898 107.26852 29.931213
v 181.49593 107.40113 29.894564
v 181.41783 107.501434 29.778843
v 181.38565 107.54255 29.615059
v 181.40799 107.513466 29.4471
v 181.47885 107.42197 29.31997
v 181.57927 107.29257 29.26773
v 181.68233 107.15995 29.30438
v 181.76042 107.05965 29.420101
v 181.7926 107.01853 29.583885
v 181.38477 106.711845 29.713844
v 181.26785 106.7596 29.823458
v 181.14827 106.87062 29.867989
v 181.05809 107.015175 29.835505
v 181.02145 107.15452 29.734709
v 181.04817 107.25133 29.592607
v 181.1311 107.27965 29.44728
v 181.24802 107.231895 29.337666
v 181.36758 107.120865 29.293135
v 181.45778 106.97632 29.32562
v 181.49442 106.83697 29.426416
v 181.4677 106.740166 29.568516
v 181.16963 106.58699 29.334372
v 181.03293 106.611176 29.433743
v 180.90279 106.70999 29.48161
v 180.81407 106.85697 29.465147
v 180.79056 107.01273 29.388765
v 180.83856 107.13554 29.27293
v 180.94519 107.19248 29.148682
v 181.0819 107.1683 29.04931
v 181.21205 107.06948 29.001444
v 181.30077 106.9225 29.017908
v 181.32426 106.76674 29.09429
v 181.27628 106.643936 29.210123
v 180.85938 106.358215 29.109928
v 180.76775 106.42053 29.241558
v 180.6737 106.5466 29.310762
v 180.60245 106.702644 29.298998
v 180.57307 106.84685 29.209417
v 180.59344 106.94058 29.066021
v 180.65811 106.958725 28.907234
v 180.74974 106.89641 28.775604
v 180.84378 106.77034 28.7064
v 180.91502 106.614296 28.718164
v 180.94441 106.470085 28.807745
v 180.92404 106.37636 28.951141
v 180.41714 106.22177 28.966404
v 180.37206 106.28146 29.114449
v 180.32146 106.411446 29.208204
v 180.27893 106.5769 29.222546
v 180.25586 106.733475 29.153633
v 180.2584 106.83923 29.01993
v 180.28592 106.86583 28.857264
v 180.33101 106.80614 28.709217
v 180.38159 106.67615 28.615463
v 180.42413 106.510704 28.601122
v 180.4472 106.35412 28.670034
v 180.44464 106.24837 28.803738
v 180.0409 106.15235 28.841135
v 180.01152 106.18609 29.004812
v 179.95927 106.29427 29.125456
v 179.89813 106.44793 29.17074
v 179.8445 106.60587 29.128532
v 179.81274 106.72579 29.01014
v 179.81136 106.77555 28.847286
v 179.84073 106.74181 28.683609
v 179.89297 106.63363 28.562965
v 179.95412 106.47998 28.517681
v 180.00775 106.32203 28.559889
v 180.0395 106.20211 28.678282
v 179.6929 105.95545 28.764431
v 179.67967 105.96798 28.935896
v 179.63081 106.055756 29.075596
v 179.55942 106.19525 29.146095
v 179.48463 106.3491 29.128508
v 179.42648 106.47607 29.027542
v 179.40054 106.542145 28.870255
v 179.41377 106.52961 28.69879
v 179.46263 106.44184 28.559092
v 179.53403 106.30234 28.48859
v 179.60881 106.1485 28.50618
v 179.66696 106.02152 28.607143
v 179.2726 105.80335 28.676434
v 179.28053 105.77993 28.846481
v 179.25186 105.83694 29.006035
v 179.19426 105.9591 29.11234
v 179.12317 106.11367 29.136917
v 179.05763 106.259254 29.073177
v 179.01521 106.35683 28.938202
v 179.00728 106.38025 28.768154
v 179.03595 106.32324 28.6086
v 179.09355 106.20108 28.502293
v 179.16466 106.04651 28.477716
v 179.23018 105.900925 28.541456
v 178.89575 105.62517 28.654766
v 178.9112 105.59452 28.823202
v 178.88417 105.64189 28.98622
v 178.82196 105.75459 29.100138
v 178.7412 105.90243 29.134434
v 178.66353 106.04578 29.079916
v 178.60977 106.14623 28.951195
v 178.59435 106.17689 28.782759
v 178.62135 106.12951 28.619741
v 178.68358 106.01681 28.505823
v 178.76434 105.86898 28.471529
v 178.842 105.72563 28.526045
v 178.53398 105.41382 28.647047
v 178.55371 105.381546 28.814741
v 178.52615 105.424576 28.97888
v 178.4587 105.53137 29.09548
v 178.36942 105.67333 29.1333
v 178.28224 105.81241 29.082207
v 178.22052 105.91134 28.955889
v 178.20079 105.94361 28.788195
v 178.22835 105.90057 28.624056
v 178.29579 105.79378 28.507456
v 178.38507 105.65182 28.469635
v 178.47226 105.51274 28.52073
v 178.16864 105.19198 28.617296
v 178.19902 105.1467 28.780333
v 178.17961 105.17497 28.94879
v 178.1156 105.26922 29.077532
v 178.02415 105.4042 29.13206
v 177.92978 105.543724 29.097765
v 177.85774 105.65043 28.983835
v 177.82736 105.69571 28.820799
v 177.84677 105.667435 28.652342
v 177.91078 105.57319 28.523602
v 178.00223 105.43822 28.469072
v 178.0966 105.29868 28.503368
v 177.81123 104.93333 28.632605
v 177.83609 104.89531 28.798407
v 177.81212 104.93168 28.964706
v 177.74571 105.032684 29.086946
v 177.6547 105.17127 29.13237
v 177.56343 105.310295 29.088808
v 177.4964 105.41251 28.967934
v 177.47154 105.45053 28.802132
v 177.49551 105.41416 28.635832
v 177.5619 105.313156 28.513592
v 177.65294 105.17457 28.468168
v 177.74419 105.035545 28.51173
v 177.43018 104.694214 28.634737
v 177.45265 104.65626 28.800894
v 177.4297 104.69483 28.966843
v 177.36748 104.79959 29.088118
v 177.28267 104.942474 29.132223
v 177.19797 105.08518 29.087341
v 177.1361 105.18948 28.9655
v 177.11362 105.22743 28.799343
v 177.13657 105.18886 28.633394
v 177.19878 105.0841 28.512117
v 177.2836 104.94122 28.468012
v 177.3683 104.798515 28.512894
v 177.06332 104.49022 28.63155
v 177.08905 104.45221 28.797218
v 177.06487 104.48786 28.963644
v 176.99725 104.587616 29.086231
v 176.90431 104.72476 29.132135
v 176.81094 104.86253 29.089054
v 176.74219 104.96402 28.968533
v 176.71645 105.00204 28.802864
v 176.74063 104.966385 28.636438
v 176.80826 104.86662 28.513851
v 176.9012 104.729485 28.467947
v 176.99455 104.59171 28.511028
v 176.76897 104.19805 28.747149
v 176.68732 104.16162 28.883675
v 176.57217 104.20337 28.990246
v 176.4544 104.3121 29.038303
v 176.36557 104.4587 29.014969
v 176.32945 104.603874 28.926498
v 176.35574 104.708725 28.796597
v 176.4374 104.745155 28.660069
v 176.55254 104.703415 28.5535
v 176.6703 104.59467 28.505442
v 176.75914 104.448074 28.528774
v 176.79526 104.3029 28.617245
v 176.58531 104.16854 28.348135
v 176.49638 104.06685 28.460592
v 176.3739 104.046616 28.573383
v 176.2507 104.11326 28.656286
v 176.15977 104.24892 28.687086
v 176.1255 104.417244 28.65753
v 176.15706 104.573135 28.575539
v 176.24599 104.67483 28.463081
v 176.36847 104.69506 28.350292
v 176.49167 104.62842 28.26739
v 176.5826 104.49276 28.23659
v 176.61687 104.32443 28.266144
v 176.15698 104.088 28.061657
v 176.11984 104.0077 28.212633
v 176.05014 104.00964 28.36619
v 175.96655 104.093315 28.48118
v 175.89148 104.23629 28.526793
v 175.84505 104.40025 28.490805
v 175.83968 104.541275 28.38286
v 175.87682 104.621574 28.231884
v 175.94652 104.61962 28.07833
v 176.0301 104.53596 27.963339
v 176.10518 104.39298 27.917727
v 176.15161 104.22902 27.953712
v 175.75397 103.840996 27.960257
v 175.73593 103.802536 28.129223
v 175.68823 103.847626 28.288984
v 175.62366 103.96418 28.396732
v 175.55951 104.12097 28.423595
v 175.51299 104.27598 28.362373
v 175.49654 104.38768 28.229475
v 175.51457 104.42614 28.060507
v 175.56227 104.38105 27.900745
v 175.62685 104.264496 27.792997
v 175.691 104.107704 27.766136
v 175.73752 103.9527 27.827356
v 175.29984 103.71395 27.952757
v 175.28731 103.70671 28.12274
v 175.2519 103.78281 28.271458
v 175.20312 103.92184 28.359058
v 175.15402 104.08655 28.362074
v 175.11775 104.23281 28.279692
v 175.10405 104.321434 28.13399
v 175.11658 104.328674 27.964006
v 175.15198 104.25258 27.81529
v 175.20076 104.113556 27.727688
v 175.24986 103.94884 27.724674
v 175.28613 103.802574 27.807055
v 174.94008 103.570045 28.016573
v 174.91516 103.6059 28.18213
v 174.85738 103.71186 28.303835
v 174.78218 103.85953 28.349073
v 174.70975 104.00934 28.305723
v 174.65947 104.121155 28.185404
v 174.64482 104.16501 28.020351
v 174.66972 104.12915 27.854794
v 174.72752 104.02319 27.73309
v 174.8027 103.87553 27.68785
v 174.87515 103.725716 27.7312
v 174.92543 103.6139 27.85152
v 174.584 103.341354 27.990784
v 174.56438 103.37179 28.15885
v 174.5073 103.472 28.28634
v 174.42804 103.615135 28.339098
v 174.34785 103.762856 28.302984
v 174.28824 103.875565 28.187675
v 174.26514 103.92307 28.02407
v 174.28476 103.89264 27.856005
v 174.34184 103.79243 27.728514
v 174.4211 103.649284 27.675756
v 174.50128 103.50157 27.71187
v 174.56091 103.38886 27.827179
v 174.13625 103.13574 27.986534
v 174.12343 103.16934 28.15465
v 174.08504 103.27795 28.282269
v 174.03133 103.43244 28.335196
v 173.97673 103.59144 28.29925
v 173.93585 103.71233 28.184063
v 173.91966 103.76273 28.0205
v 173.93248 103.72913 27.852385
v 173.97089 103.62054 27.724766
v 174.02458 103.46604 27.671839
v 174.07918 103.30704 27.707785
v 174.12006 103.18614 27.822971
v 173.68884 103.02823 27.986773
v 173.6787 103.06394 28.154629
v 173.64824 103.17596 28.281433
v 173.60564 103.33425 28.33321
v 173.56229 103.496414 28.296083
v 173.52982 103.61899 28.180002
v 173.51692 103.669136 28.016071
v 173.52707 103.63342 27.848215
v 173.55753 103.52141 27.72141
v 173.60014 103.36311 27.669634
v 173.6435 103.20095 27.70676
v 173.67596 103.07838 27.822842
v 173.25633 102.89888 27.99824
v 173.24677 102.9411 28.16461
v 173.2205 103.05889 28.287046
v 173.1846 103.22068 28.332739
v 173.14868 103.383125 28.289448
v 173.12236 103.5027 28.16877
v 173.1127 103.54736 28.003044
v 173.12228 103.50514 27.836674
v 173.14853 103.38735 27.714237
v 173.18443 103.22556 27.668545
v 173.22035 103.06312 27.711836
v 173.24667 102.94354 27.832514
v 172.79169 102.83052 27.998522
v 172.7864 102.873825 28.164804
v 172.77197 102.99389 28.286997
v 172.75226 103.15853 28.332355
v 172.73254 103.32364 28.288729
v 172.71811 103.44498 28.167807
v 172.71283 103.49003 28.001987
v 172.71811 103.44672 27.835705
v 172.73254 103.32666 27.713512
v 172.75226 103.16202 27.668154
v 172.77197 102.99691 27.71178
v 172.7864 102.87557 27.832703
v 172.333 102.78769 27.999907
v 172.33087 102.83203 28.165985
v 172.32512 102.95338 28.287619
v 172.3173 103.119225 28.332214
v 172.3095 103.28512 28.28782
v 172.3038 103.40662 28.166336
v 172.30174 103.451164 28.000309
v 172.30386 103.40682 27.83423
v 172.30962 103.28548 27.712597
v 172.31744 103.11963 27.668001
v 172.32524 102.953735 27.712395
v 172.33093 102.83224 27.83388
v 171.82603 102.79161 28.000004
v 171.83331 102.83548 28.166063
v 171.85327 102.955376 28.28764
v 171.88052 103.11917 28.332155
v 171.90779 103.282974 28.287685
v 171.92776 103.4029 28.166142
v 171.93509 103.44681 28.000095
v 171.92781 103.40294 27.834036
v 171.90787 103.28304 27.71246
v 171.8806 103.11925 27.667944
v 171.85333 102.955444 27.712414
v 171.83336 102.83552 27.833958
v 171.30109 102.973434 27.999977
v 171.32335 103.01193 28.166035
v 171.3842 103.11714 28.287611
v 171.46735 103.26087 28.332127
v 171.5505 103.40461 28.287655
v 171.61139 103.50984 28.166111
v 171.63368 103.54838 28.000065
v 171.61142 103.50987 27.834005
v 171.55057 103.40466 27.71243
v 171.46742 103.26093 27.667913
v 171.38426 103.117195 27.712385
v 171.32338 103.01196 27.83393
v 170.91562 103.30279 27.984558
v 170.94029 103.32999 28.152504
v 171.0181 103.41572 28.279589
v 171.12819 103.53701 28.331762
v 171.24104 103.66138 28.295044
v 171.32646 103.75548 28.179274
v 171.36153 103.79411 28.01547
v 171.33685 103.766914 27.847527
v 171.25905 103.68118 27.720442
v 171.14896 103.55989 27.668268
v 171.03609 103.435524 27.704987
v 170.95068 103.34142 27.820757
v 170.6158 103.59256 27.96258
v 170.56987 103.65337 28.097967
v 170.59114 103.76632 28.24453
v 170.67387 103.90112 28.362993
v 170.79591 104.021675 28.42162
v 170.92458 104.095665 28.404697
v 171.02536 104.10327 28.316763
v 171.07129 104.04246 28.181376
v 171.05002 103.92951 28.034813
v 170.96729 103.79471 27.916348
v 170.84525 103.674164 27.857721
v 170.71658 103.60017 27.874643
v 170.49174 103.735634 27.603516
v 170.39278 103.80888 27.723488
v 170.35655 103.94257 27.825312
v 170.39278 104.10088 27.881704
v 170.49174 104.24139 27.877554
v 170.62694 104.32644 27.813974
v 170.76212 104.33326 27.708
v 170.86108 104.26001 27.588026
v 170.89731 104.12632 27.486202
v 170.86108 103.96801 27.42981
v 170.76212 103.82751 27.43396
v 170.62694 103.74245 27.497541
v 170.20732 103.87487 27.473854
v 170.16147 103.96473 27.6011
v 170.15804 104.112915 27.676226
v 170.19795 104.279724 27.679096
v 170.27051 104.42046 27.608946
v 170.35628 104.49741 27.48457
v 170.43227 104.48996 27.339294
v 170.47812 104.40009 27.212046
v 170.48155 104.25191 27.13692
v 170.44165 104.0851 27.13405
v 170.3691 103.94436 27.2042
v 170.28333 103.86742 27.328579
v 169.89255 103.91858 27.396698
v 169.86398 104.01119 27.53396
v 169.84427 104.163734 27.607298
v 169.83871 104.33532 27.59706
v 169.84879 104.47998 27.505991
v 169.87181 104.558945 27.358492
v 169.9016 104.55107 27.194084
v 169.93018 104.45845 27.056824
v 169.94987 104.305916 26.983486
v 169.95543 104.13433 26.993723
v 169.94536 103.98967 27.084791
v 169.92233 103.9107 27.23229
v 169.54654 103.86479 27.396067
v 169.50146 103.974754 27.52049
v 169.44853 104.130936 27.568851
v 169.40193 104.29149 27.52819
v 169.37416 104.41338 27.409403
v 169.37265 104.46397 27.244318
v 169.39781 104.42969 27.07717
v 169.4429 104.31972 26.952745
v 169.49583 104.163536 26.904385
v 169.54242 104.00299 26.945045
v 169.57019 103.881096 27.063833
v 169.5717 103.830505 27.228918
v 169.13838 103.66406 27.302473
v 169.11423 103.74772 27.450773
v 169.07835 103.89282 27.535728
v 169.04034 104.06047 27.534576
v 169.01042 104.205765 27.447622
v 168.99658 104.289764 27.298168
v 169.00253 104.289955 27.126259
v 169.02667 104.2063 26.977959
v 169.06256 104.061195 26.893003
v 169.10056 103.89355 26.894156
v 169.13048 103.74825 26.98111
v 169.14433 103.66425 27.130564
v 168.68167 103.6286 27.216387
v 168.67238 103.67751 27.3809
v 168.65283 103.80134 27.49851
v 168.62831 103.96691 27.537708
v 168.60535 104.12986 27.487988
v 168.59012 104.24653 27.362673
v 168.58669 104.28565 27.19534
v 168.596 104.23675 27.030828
v 168.61552 104.11292 26.913216
v 168.64006 103.94735 26.87402
v 168.66301 103.78439 26.923738
v 168.67825 103.667725 27.049055
v 168.33481 103.54453 27.210367
v 168.31583 103.58902 27.375328
v 168.26854 103.70404 27.494015
v 168.20561 103.85878 27.534622
v 168.14389 104.01177 27.48627
v 168.09995 104.122025 27.361917
v 168.08551 104.159996 27.19488
v 168.10449 104.11552 27.029919
v 168.15178 104.000496 26.911234
v 168.2147 103.84576 26.870626
v 168.27643 103.692764 26.918976
v 168.32039 103.58251 27.043331
v 167.99432 103.34232 27.194786
v 167.97388 103.3782 27.361666
v 167.91562 103.48218 27.485544
v 167.83514 103.62641 27.533228
v 167.75401 103.77225 27.49194
v 167.69398 103.88061 27.372744
v 167.67114 103.92246 27.207577
v 167.69159 103.88659 27.040697
v 167.74985 103.78261 26.916819
v 167.83032 103.638374 26.869137
v 167.91145 103.49254 26.910423
v 167.97148 103.38418 27.029621
v 167.5882 103.12681 27.188766
v 167.57162 103.161674 27.356287
v 167.52168 103.26769 27.482063
v 167.45177 103.416466 27.53239
v 167.3806 103.568115 27.493786
v 167.32726 103.682014 27.37659
v 167.30603 103.727646 27.212212
v 167.3226 103.69278 27.04469
v 167.37254 103.58676 26.918915
v 167.44246 103.437996 26.868587
v 167.51363 103.28634 26.907192
v 167.56697 103.17244 27.024385
v 167.17859 102.95838 27.20093
v 167.16022 102.99928 27.366888
v 167.11041 103.11046 27.48819
v 167.04253 103.26211 27.532331
v 166.97478 103.413605 27.487484
v 166.92528 103.524345 27.365667
v 166.90732 103.56467 27.19952
v 166.9257 103.523766 27.033562
v 166.97551 103.41259 26.91226
v 167.04338 103.26094 26.86812
v 167.11115 103.10945 26.912966
v 167.16063 102.9987 27.034782
v 166.81848 102.78436 27.199594
v 166.79602 102.82248 27.365713
v 166.73445 102.92708 27.487457
v 166.65028 103.07014 27.532202
v 166.56606 103.21332 27.487959
v 166.50433 103.31827 27.366583
v 166.48167 103.35685 27.200596
v 166.50415 103.31873 27.034475
v 166.56572 103.214134 26.912733
v 166.64989 103.071075 26.867989
v 166.73412 102.92789 26.912231
v 166.79584 102.822945 27.033607
v 166.43724 102.521095 27.200344
v 166.41776 102.561264 27.366356
v 166.36467 102.67074 27.487806
v 166.2922 102.82019 27.532148
v 166.21979 102.969574 27.487503
v 166.16682 103.078865 27.365833
v 166.14749 103.118774 27.199741
v 166.16698 103.078606 27.033728
v 166.22006 102.96913 26.91228
v 166.29253 102.81967 26.867935
v 166.36494 102.67029 26.91258
v 166.41792 102.561005 27.03425
v 166.03499 102.40387 27.200048
v 166.01341 102.4428 27.366098
v 165.95447 102.549126 27.487646
v 165.87398 102.694374 27.532125
v 165.79349 102.83961 27.487617
v 165.73457 102.94592 27.366047
v 165.71301 102.98483 27.199991
v 165.7346 102.94591 27.033941
v 165.79353 102.83958 26.912392
v 165.87402 102.694336 26.867912
v 165.95451 102.549095 26.91242
v 166.01343 102.44278 27.03399
v 165.76802 102.15939 27.20007
v 165.73822 102.192474 27.366116
v 165.65686 102.282814 27.487652
v 165.54572 102.406204 27.532116
v 165.43459 102.52958 27.487593
v 165.35326 102.61988 27.36601
v 165.3235 102.65292 27.19995
v 165.3533 102.61984 27.033905
v 165.43466 102.52951 26.912367
v 165.5458 102.40612 26.867903
v 165.65694 102.282745 26.912428
v 165.73827 102.19244 27.034008
v 165.45847 101.87359 27.200472
v 165.42702 101.90539 27.366463
v 165.34142 101.99194 27.48785
v 165.22461 102.110054 27.53211
v 165.1079 102.22808 27.487383
v 165.02254 102.31439 27.365652
v 164.99142 102.34586 27.199535
v 165.02287 102.314064 27.033545
v 165.10847 102.22751 26.912157
v 165.22527 102.1094 26.867897
v 165.342 101.99137 26.912626
v 165.42734 101.90506 27.034357
v 165.15523 101.56123 27.137493
v 165.14644 101.570045 27.308952
v 165.07831 101.63839 27.45122
v 164.96909 101.74796 27.526173
v 164.84802 101.86939 27.51373
v 164.74759 101.970146 27.417221
v 164.69467 102.02323 27.26251
v 164.70346 102.01442 27.091051
v 164.77159 101.94607 26.948784
v 164.88081 101.8365 26.87383
v 165.00186 101.71507 26.886276
v 165.10231 101.61431 26.982782
v 164.82799 101.24849 27.163424
v 164.74551 101.21235 27.307732
v 164.6258 101.251465 27.418911
v 164.5009 101.35536 27.467173
v 164.40431 101.49621 27.439585
v 164.3619 101.63626 27.34354
v 164.38503 101.73799 27.204771
v 164.4675 101.77414 27.060465
v 164.58723 101.735016 26.949284
v 164.71211 101.63112 26.901022
v 164.80872 101.49027 26.92861
v 164.85112 101.35022 27.024656
v 164.65273 101.1612 26.819519
v 164.54855 101.09406 26.935045
v 164.41014 101.10706 27.026308
v 164.27458 101.19672 27.068853
v 164.1782 101.339005 27.05128
v 164.14682 101.495804 26.978296
v 164.18884 101.62509 26.869461
v 164.29301 101.69223 26.753935
v 164.43141 101.67923 26.662672
v 164.56697 101.58957 26.620127
v 164.66336 101.44728 26.637701
v 164.69475 101.29049 26.710684
v 164.32672 100.89281 26.669155
v 164.2318 100.91262 26.810259
v 164.11005 100.99716 26.89503
v 163.99408 101.12376 26.900751
v 163.91498 101.2585 26.825891
v 163.89395 101.36528 26.69051
v 163.93661 101.41548 26.530882
v 164.03154 101.39566 26.389778
v 164.1533 101.31113 26.305008
v 164.26926 101.184525 26.299286
v 164.34836 101.04979 26.374146
v 164.36938 100.94301 26.509527
v 163.99869 100.61041 26.61369
v 163.91658 100.67254 26.750706
v 163.80867 100.78652 26.819042
v 163.70387 100.92182 26.800388
v 163.63025 101.04218 26.699743
v 163.60756 101.115364 26.544073
v 163.64186 101.12174 26.37509
v 163.72397 101.05962 26.238073
v 163.8319 100.94564 26.169737
v 163.93669 100.81034 26.18839
v 164.0103 100.68997 26.289036
v 164.033 100.6168 26.444706
v 163.65327 100.35467 26.509117
v 163.59589 100.41036 26.661537
v 163.50323 100.521805 26.754078
v 163.40013 100.65914 26.761944
v 163.31421 100.78556 26.68303
v 163.26851 100.8672 26.538477
v 163.27525 100.88218 26.36702
v 163.33264 100.826485 26.2146
v 163.42531 100.715034 26.122059
v 163.5284 100.577705 26.114193
v 163.61432 100.45128 26.193108
v 163.66002 100.369644 26.33766
v 163.2771 100.054756 26.453133
v 163.24301 100.106766 26.613686
v 163.17671 100.223076 26.721636
v 163.096 100.37253 26.748058
v 163.02248 100.51506 26.685875
v 162.97586 100.612495 26.551746
v 162.96863 100.638725 26.381613
v 163.00273 100.58671 26.221062
v 163.06902 100.4704 26.113111
v 163.14973 100.32095 26.086687
v 163.22325 100.17841 26.14887
v 163.26987 100.08098 26.282999
v 162.84897 99.9156 26.433138
v 162.82204 99.96617 26.595165
v 162.76419 100.08329 26.706882
v 162.69093 100.23559 26.73835
v 162.62187 100.382256 26.68114
v 162.57553 100.483986 26.550583
v 162.56432 100.51353 26.381657
v 162.59125 100.46296 26.21963
v 162.6491 100.34583 26.107914
v 162.72235 100.19354 26.076445
v 162.79141 100.046875 26.133654
v 162.83775 99.945145 26.264214
v 162.51506 99.694466 26.451197
v 162.4783 99.75167 26.60906
v 162.40506 99.86843 26.711784
v 162.31496 100.01345 26.731846
v 162.23213 100.14788 26.66387
v 162.17877 100.235695 26.526068
v 162.16919 100.253365 26.355368
v 162.20595 100.19616 26.197504
v 162.27919 100.07941 26.09478
v 162.3693 99.93439 26.074718
v 162.45213 99.79996 26.142694
v 162.50548 99.712135 26.280497
v 162.14642 99.47757 26.3761
v 162.12856 99.50384 26.545055
v 162.06674 99.59721 26.675495
v 161.97754 99.73268 26.732466
v 161.88487 99.87394 26.700705
v 161.81354 99.98315 26.588718
v 161.78267 100.03104 26.426516
v 161.80055 100.004776 26.25756
v 161.86237 99.9114 26.127121
v 161.95155 99.775925 26.07015
v 162.04424 99.63467 26.101913
v 162.11555 99.52546 26.213898
v 161.7884 99.21325 26.413511
v 161.76132 99.256386 26.577702
v 161.6945 99.36346 26.694427
v 161.60587 99.505775 26.73241
v 161.51915 99.6452 26.681475
v 161.4576 99.74438 26.55527
v 161.4377 99.77673 26.38761
v 161.46478 99.73359 26.22342
v 161.53159 99.62652 26.106693
v 161.62022 99.48421 26.068708
v 161.70694 99.34478 26.119644
v 161.7685 99.245605 26.24585
v 161.40567 99.0153 26.400757
v 161.38129 99.05281 26.566744
v 161.31508 99.154976 26.68812
v 161.22478 99.29441 26.732363
v 161.1346 99.433754 26.687618
v 161.06868 99.535675 26.565876
v 161.04471 99.57286 26.399755
v 161.06909 99.53535 26.23377
v 161.1353 99.43318 26.112394
v 161.2256 99.29375 26.068151
v 161.3158 99.1544 26.112894
v 161.3817 99.05248 26.234638
v 161.10864 98.77865 26.40348
v 161.07726 98.812515 26.569075
v 160.99387 98.902626 26.6894
v 160.8808 99.02484 26.732212
v 160.76836 99.14641 26.68604
v 160.68666 99.23476 26.56326
v 160.65762 99.26621 26.396765
v 160.68901 99.232346 26.231169
v 160.7724 99.142235 26.110846
v 160.88547 99.02002 26.068033
v 160.99791 98.89845 26.114202
v 161.07959 98.810104 26.236986
v 160.81422 98.46155 26.399084
v 160.78392 98.49347 26.565266
v 160.70052 98.58141 26.68718
v 160.58635 98.701805 26.732157
v 160.472 98.822395 26.688147
v 160.38812 98.910866 26.566942
v 160.3572 98.94351 26.40102
v 160.38748 98.91159 26.234837
v 160.47089 98.823654 26.112925
v 160.58507 98.703255 26.067947
v 160.6994 98.58267 26.111958
v 160.78328 98.494194 26.233162
v 160.47375 98.17666 26.400103
v 160.44382 98.20962 26.566145
v 160.36206 98.299614 26.687677
v 160.25041 98.42255 26.732132
v 160.13878 98.545456 26.687601
v 160.05707 98.63543 26.566013
v 160.02719 98.66834 26.39995
v 160.05713 98.63538 26.233908
v 160.13889 98.54538 26.112375
v 160.25053 98.422455 26.06792
v 160.36217 98.29954 26.112452
v 160.44388 98.20957 26.23404
v 160.18639 97.89346 26.400036
v 160.1533 97.92324 26.566086
v 160.06296 98.00458 26.687635
v 159.93954 98.115685 26.732117
v 159.81615 98.22679 26.68761
v 159.72581 98.30813 26.566042
v 159.69276 98.33789 26.399986
v 159.72585 98.30811 26.233936
v 159.8162 98.226776 26.112387
v 159.93959 98.11567 26.067904
v 160.063 98.00456 26.11241
v 160.15332 97.923225 26.233978
v 159.9518 97.603645 26.400085
v 159.9136 97.62654 26.566128
v 159.80931 97.68906 26.687658
v 159.66689 97.77443 26.732111
v 159.52446 97.8598 26.687578
v 159.42023 97.92228 26.565989
v 159.3821 97.94514 26.399925
v 159.42029 97.92224 26.233883
v 159.52458 97.85973 26.112352
v 159.66702 97.77435 26.0679
v 159.80943 97.68899 26.112432
v 159.91367 97.6265 26.234022
v 159.774 97.212875 26.319548
v 159.77145 97.21433 26.491434
v 159.69469 97.25833 26.63882
v 159.56425 97.333084 26.722218
v 159.41513 97.41856 26.719276
v 159.28725 97.49184 26.630785
v 159.21489 97.53331 26.480457
v 159.21745 97.531845 26.30857
v 159.29422 97.48785 26.161184
v 159.42465 97.41309 26.07779
v 159.57378 97.32763 26.08073
v 159.70166 97.25434 26.16922
v 159.51547 96.88573 26.284039
v 159.48508 96.80487 26.435501
v 159.38779 96.78203 26.583105
v 159.24966 96.82333 26.687305
v 159.10771 96.9177 26.720177
v 158.99998 97.03986 26.672913
v 158.95532 97.157074 26.55818
v 158.98572 97.23793 26.406717
v 159.08301 97.260765 26.259111
v 159.22113 97.21947 26.154913
v 159.36307 97.12509 26.122042
v 159.47081 97.00294 26.169304
v 159.36 96.68536 25.949123
v 159.28798 96.58323 26.068321
v 159.16168 96.55138 26.179373
v 159.01495 96.59833 26.252525
v 158.88712 96.71152 26.268177
v 158.8124 96.8606 26.222134
v 158.81085 97.005646 26.126734
v 158.88286 97.10778 26.007536
v 159.00916 97.13964 25.896484
v 159.15588 97.09268 25.823332
v 159.28374 96.9795 25.80768
v 159.35844 96.83041 25.853724
v 159.02019 96.48491 25.616737
v 159.01712 96.38941 25.761202
v 158.95378 96.35791 25.91633
v 158.84712 96.39884 26.040554
v 158.72572 96.501236 26.10059
v 158.62212 96.63766 26.080349
v 158.56407 96.77156 25.985256
v 158.56714 96.86705 25.840792
v 158.6305 96.89855 25.685663
v 158.73715 96.85763 25.561438
v 158.85854 96.755226 25.501404
v 158.96214 96.618805 25.521645
v 158.66797 96.18975 25.46277
v 158.70125 96.1126 25.61357
v 158.67422 96.09803 25.783318
v 158.59415 96.14993 25.926529
v 158.48245 96.25441 26.00483
v 158.3691 96.38345 25.99724
v 158.28444 96.5025 25.905794
v 158.25116 96.57965 25.754993
v 158.27818 96.59423 25.585247
v 158.35826 96.54233 25.442036
v 158.46994 96.43785 25.363733
v 158.5833 96.3088 25.371323
v 158.29709 95.88435 25.394932
v 158.34161 95.80336 25.540213
v 158.3352 95.79042 25.711845
v 158.2796 95.849 25.863842
v 158.18968 95.9634 25.955473
v 158.08954 96.102974 25.962189
v 158.00603 96.230316 25.882187
v 157.9615 96.31131 25.736908
v 157.9679 96.32425 25.565275
v 158.02351 96.26567 25.413279
v 158.11343 96.15127 25.321646
v 158.21356 96.011696 25.314932
v 157.90306 95.61128 25.420902
v 157.92804 95.553154 25.580801
v 157.91098 95.57281 25.750786
v 157.85648 95.664986 25.88531
v 157.77911 95.804985 25.948326
v 157.69963 95.95529 25.92295
v 157.63933 96.07564 25.81598
v 157.61435 96.133766 25.656082
v 157.63141 96.11411 25.486097
v 157.68591 96.021935 25.351574
v 157.76328 95.881935 25.288557
v 157.84276 95.73163 25.313932
v 157.47316 95.40044 25.403507
v 157.49336 95.33605 25.561672
v 157.48373 95.35455 25.732365
v 157.44685 95.451 25.869852
v 157.39258 95.599525 25.937292
v 157.33548 95.76035 25.916615
v 157.29085 95.89038 25.81336
v 157.27063 95.95477 25.655195
v 157.28026 95.936264 25.484503
v 157.31714 95.83983 25.347015
v 157.37141 95.69129 25.279575
v 157.42851 95.530464 25.300253
v 157.0383 95.26757 25.4538
v 157.04686 95.23319 25.622002
v 157.03088 95.28422 25.785368
v 156.99467 95.406975 25.900124
v 156.94792 95.56857 25.935522
v 156.90315 95.72571 25.882078
v 156.87238 95.83629 25.75411
v 156.86382 95.87067 25.585909
v 156.87979 95.81964 25.422543
v 156.916 95.696884 25.307787
v 156.96275 95.535286 25.272388
v 157.00752 95.37814 25.325832
v 156.65416 95.10568 25.507317
v 156.65514 95.10117 25.679134
v 156.62639 95.17793 25.830215
v 156.57559 95.31539 25.920078
v 156.5164 95.47672 25.92464
v 156.46465 95.61869 25.842684
v 156.43419 95.70327 25.696167
v 156.43321 95.70778 25.52435
v 156.46198 95.63102 25.373268
v 156.51276 95.49356 25.283407
v 156.57196 95.33223 25.278843
v 156.62372 95.190254 25.3608
v 156.24315 94.96523 25.4705
v 156.25142 94.94254 25.640722
v 156.22853 95.002525 25.800184
v 156.18065 95.1291 25.906157
v 156.12059 95.28835 25.930248
v 156.06444 95.43762 25.866001
v 156.02725 95.536896 25.73063
v 156.01898 95.559586 25.56041
v 156.04187 95.49961 25.400948
v 156.08975 95.37303 25.294973
v 156.14981 95.213776 25.270884
v 156.20596 95.064514 25.33513
v 155.92169 94.89778 25.41479
v 155.88211 94.80582 25.558836
v 155.8009 94.79171 25.705395
v 155.6998 94.85924 25.815193
v 155.60591 94.9903 25.858814
v 155.54439 95.149796 25.824566
v 155.53171 95.29497 25.721626
v 155.57129 95.38693 25.57758
v 155.65251 95.40104 25.43102
v 155.75362 95.33351 25.321222
v 155.8475 95.202446 25.277601
v 155.90903 95.04295 25.31185
v 155.75774 94.82812 25.09609
v 155.69656 94.702995 25.204525
v 155.58652 94.64951 25.328093
v 155.45709 94.68199 25.433681
v 155.34297 94.79173 25.493
v 155.27473 94.94934 25.490154
v 155.27065 95.112564 25.425905
v 155.33183 95.237686 25.31747
v 155.44186 95.29117 25.193903
v 155.57129 95.25869 25.088314
v 155.68541 95.14894 25.028996
v 155.75365 94.99134 25.031841
v 155.32133 94.789024 24.787672
v 155.31685 94.64795 24.890966
v 155.27159 94.56967 25.032015
v 155.19768 94.57517 25.173027
v 155.11491 94.66297 25.276215
v 155.04549 94.80955 25.313932
v 155.00798 94.975624 25.276072
v 155.01245 95.11671 25.172777
v 155.05771 95.194984 25.031729
v 155.13162 95.18948 24.890718
v 155.21439 95.101685 24.787529
v 155.28383 94.95511 24.749813
v 154.91032 94.5311 24.703964
v 154.91505 94.45905 24.857008
v 154.87866 94.46501 25.02086
v 154.81088 94.547386 25.151615
v 154.72989 94.6841 25.214237
v 154.65736 94.83852 25.191948
v 154.61276 94.96927 25.090717
v 154.60803 95.04131 24.937674
v 154.64444 95.035355 24.77382
v 154.71222 94.95298 24.643066
v 154.79321 94.81627 24.580444
v 154.86572 94.66185 24.602734
v 154.5607 94.34335 24.597574
v 154.60994 94.26394 24.742128
v 154.60393 94.2489 24.913532
v 154.54427 94.30227 25.065855
v 154.44695 94.409744 25.158287
v 154.33804 94.542534 25.166056
v 154.24673 94.66505 25.087084
v 154.1975 94.74446 24.94253
v 154.2035 94.75949 24.771128
v 154.26317 94.70612 24.618803
v 154.36049 94.59865 24.526373
v 154.46939 94.465866 24.518602
v 154.22339 94.00236 24.589483
v 154.26118 93.92947 24.74071
v 154.25278 93.92975 24.912607
v 154.2004 94.003136 25.05912
v 154.11809 94.12997 25.140987
v 154.02791 94.27625 25.136272
v 153.95403 94.402794 25.046242
v 153.91623 94.47569 24.895016
v 153.92464 94.47541 24.723116
v 153.97702 94.40202 24.576605
v 154.05933 94.27519 24.494738
v 154.1495 94.12891 24.49945
v 153.7932 93.82633 24.596266
v 153.82198 93.761345 24.752872
v 153.81204 93.77516 24.924011
v 153.76608 93.86408 25.063828
v 153.6964 94.00428 25.134857
v 153.62167 94.15819 25.118069
v 153.56192 94.28457 25.017958
v 153.53316 94.349556 24.861353
v 153.54308 94.33574 24.690214
v 153.58904 94.24682 24.550396
v 153.65872 94.10662 24.479366
v 153.73344 93.952705 24.496157
v 153.39337 93.62111 24.55252
v 153.42921 93.53211 24.695229
v 153.43266 93.52082 24.866674
v 153.40279 93.59025 25.02092
v 153.34761 93.7218 25.116636
v 153.28192 93.880226 25.128176
v 153.2233 94.02307 25.052446
v 153.18745 94.11207 24.909739
v 153.18402 94.12337 24.738293
v 153.21388 94.05394 24.584045
v 153.26906 93.922386 24.488329
v 153.33475 93.76396 24.47679
v 153.03035 93.57018 24.538877
v 153.01009 93.44956 24.666471
v 152.95557 93.40302 24.82521
v 152.8814 93.44305 24.972557
v 152.80743 93.55889 25.06903
v 152.75352 93.71953 25.088781
v 152.7341 93.88191 25.026518
v 152.75436 94.00253 24.898922
v 152.80888 94.049065 24.740185
v 152.88306 94.00905 24.592838
v 152.95702 93.8932 24.496365
v 153.01093 93.73257 24.476612
v 152.8212 93.54836 24.331614
v 152.7827 93.40348 24.428808
v 152.69118 93.32061 24.553202
v 152.57112 93.321976 24.671463
v 152.45471 93.40719 24.751904
v 152.37314 93.55344 24.77297
v 152.34827 93.72152 24.729017
v 152.38675 93.8664 24.631823
v 152.47827 93.949265 24.50743
v 152.59833 93.94791 24.389168
v 152.71475 93.862686 24.308727
v 152.79631 93.716446 24.28766
v 152.44946 93.46843 23.926933
v 152.44289 93.3226 24.022549
v 152.39001 93.2358 24.164728
v 152.30501 93.23129 24.315376
v 152.21065 93.31029 24.434128
v 152.13222 93.45161 24.48916
v 152.09074 93.6174 24.465733
v 152.09732 93.76323 24.370117
v 152.15019 93.85003 24.227938
v 152.2352 93.85454 24.07729
v 152.32956 93.77554 23.958538
v 152.40797 93.634224 23.903505
v 152.09895 93.35798 23.82604
v 152.08781 93.208786 23.924835
v 152.019 93.11364 24.05556
v 151.91093 93.09803 24.183187
v 151.7926 93.16615 24.273521
v 151.6957 93.29974 24.302355
v 151.64618 93.463005 24.261963
v 151.65732 93.612206 24.163168
v 151.72614 93.70735 24.032442
v 151.83418 93.72295 23.904814
v 151.95253 93.65484 23.81448
v 152.04944 93.52125 23.785648
v 151.95897 93.25405 23.519024
v 151.92326 93.099686 23.58597
v 151.82417 92.99924 23.684343
v 151.68823 92.97963 23.787785
v 151.55186 93.046104 23.86858
v 151.45161 93.180855 23.905077
v 151.41434 93.34778 23.887499
v 151.45003 93.502144 23.820553
v 151.54912 93.60259 23.72218
v 151.68506 93.6222 23.618738
v 151.82143 93.555725 23.537943
v 151.92169 93.42097 23.501446
v 151.5466 93.13578 23.16878
v 151.51932 92.99054 23.266361
v 151.45464 92.90933 23.406958
v 151.3699 92.913925 23.552898
v 151.28783 93.00308 23.665075
v 151.23038 93.152916 23.713432
v 151.21297 93.32327 23.685013
v 151.24026 93.46851 23.587431
v 151.30493 93.54971 23.446833
v 151.38966 93.54513 23.300894
v 151.47176 93.45597 23.188717
v 151.52919 93.30614 23.14036
v 151.03471 93.11258 23.003563
v 151.04828 92.9649 23.09223
v 151.03767 92.87758 23.238214
v 151.00575 92.87402 23.402403
v 150.96106 92.95518 23.5408
v 150.91557 93.0993 23.616322
v 150.8815 93.26777 23.608734
v 150.86794 93.41545 23.520067
v 150.87854 93.50277 23.374083
v 150.91046 93.506325 23.209894
v 150.95515 93.42517 23.071497
v 151.00064 93.28105 22.995975
v 150.60194 92.966896 22.925852
v 150.63672 92.827065 23.020893
v 150.647 92.74909 23.175035
v 150.63005 92.75388 23.346975
v 150.59042 92.84013 23.490643
v 150.53871 92.98475 23.567541
v 150.4888 93.14898 23.557066
v 150.45403 93.28881 23.462025
v 150.44374 93.366776 23.307882
v 150.46068 93.36199 23.135942
v 150.50032 93.275734 22.992275
v 150.55202 93.13112 22.915377
v 150.1591 92.85339 22.89908
v 150.19212 92.70798 22.984503
v 150.20778 92.62292 23.132767
v 150.20184 92.62101 23.304146
v 150.17593 92.70276 23.452719
v 150.13698 92.84627 23.538675
v 150.09541 93.01308 23.538982
v 150.0624 93.15849 23.45356
v 150.04674 93.24355 23.305294
v 150.05267 93.24546 23.133915
v 150.07858 93.16371 22.985344
v 150.11754 93.0202 22.899387
v 149.7131 92.82252 22.876781
v 149.7625 92.668495 22.934982
v 149.79492 92.56235 23.06621
v 149.8017 92.532524 23.235304
v 149.78098 92.58701 23.396955
v 149.73834 92.71121 23.507849
v 149.6852 92.87185 23.538273
v 149.6358 93.02587 23.480072
v 149.60336 93.13201 23.348843
v 149.5966 93.161835 23.179749
v 149.61732 93.107346 23.018099
v 149.65996 92.98315 22.907206
v 149.30154 92.67149 22.87156
v 149.37209 92.52003 22.912039
v 149.42409 92.40696 23.030632
v 149.44363 92.36258 23.195562
v 149.42549 92.39878 23.362638
v 149.37451 92.50586 23.487091
v 149.30435 92.65513 23.535574
v 149.23383 92.80659 23.495094
v 149.18181 92.91966 23.376501
v 149.16226 92.96404 23.21157
v 149.1804 92.92784 23.044495
v 149.23138 92.82076 22.920042
v 148.92767 92.41658 22.875563
v 148.9731 92.26898 22.95116
v 149.00104 92.17716 23.09381
v 149.004 92.16571 23.265285
v 148.98119 92.23771 23.419643
v 148.9387 92.37386 23.515524
v 148.88795 92.53768 23.527235
v 148.84253 92.68528 23.451637
v 148.81459 92.77711 23.308989
v 148.81163 92.78856 23.137512
v 148.83444 92.71656 22.983152
v 148.8769 92.58041 22.887274
v 148.62076 92.28824 22.916754
v 148.59447 92.15076 23.023592
v 148.53659 92.08207 23.172747
v 148.46263 92.100586 23.324253
v 148.39243 92.20134 23.437515
v 148.34476 92.35734 23.482183
v 148.33243 92.52678 23.44629
v 148.35872 92.66426 23.33945
v 148.4166 92.73295 23.190294
v 148.49055 92.71443 23.03879
v 148.56076 92.61368 22.925528
v 148.60843 92.45768 22.88086
v 148.41606 92.25802 22.641712
v 148.35347 92.118324 22.729012
v 148.24774 92.047066 22.847645
v 148.12721 92.06335 22.965826
v 148.02417 92.16279 23.051888
v 147.96623 92.318756 23.08277
v 147.96892 92.48945 23.050198
v 148.0315 92.62914 22.962898
v 148.13722 92.7004 22.844263
v 148.25775 92.68412 22.726082
v 148.3608 92.58468 22.64002
v 148.41873 92.42871 22.609138
v 148.1238 92.31839 22.4047
v 148.08125 92.156654 22.441563
v 147.97838 92.04549 22.520714
v 147.84273 92.01466 22.620947
v 147.71068 92.07246 22.715403
v 147.61758 92.20338 22.778772
v 147.5884 92.372345 22.794077
v 147.63094 92.53408 22.757215
v 147.73381 92.64525 22.678064
v 147.86945 92.67607 22.577831
v 148.00151 92.61827 22.483376
v 148.0946 92.48736 22.420004
v 147.97932 92.34112 22.110733
v 147.94685 92.17478 22.161518
v 147.8463 92.051994 22.235592
v 147.70456 92.005646 22.313108
v 147.55965 92.048164 22.373297
v 147.45038 92.16816 22.400028
v 147.40604 92.333466 22.38614
v 147.43849 92.4998 22.335358
v 147.53906 92.6226 22.261282
v 147.68079 92.668945 22.183765
v 147.8257 92.62643 22.123577
v 147.93497 92.50643 22.096846
v 147.62383 92.283646 21.653193
v 147.62665 92.12621 21.738544
v 147.57433 92.01565 21.865324
v 147.4809 91.98157 21.99956
v 147.37138 92.033104 22.105284
v 147.27513 92.156456 22.15417
v 147.21793 92.31856 22.133114
v 147.2151 92.47599 22.047764
v 147.26741 92.58656 21.920984
v 147.36084 92.62064 21.786749
v 147.47035 92.56911 21.681023
v 147.56662 92.445755 21.63214
v 147.1907 91.97059 21.442299
v 147.2097 91.85702 21.56971
v 147.18637 91.81256 21.733885
v 147.12697 91.84912 21.890835
v 147.04742 91.95692 21.998505
v 146.96904 92.10705 22.028044
v 146.91281 92.2593 21.971537
v 146.89383 92.37287 21.844128
v 146.91716 92.41733 21.67995
v 146.97656 92.38077 21.523003
v 147.0561 92.27297 21.415333
v 147.13449 92.12284 21.385794
v 146.72002 91.715965 21.407398
v 146.71924 91.62789 21.554235
v 146.70146 91.624 21.724384
v 146.67148 91.70534 21.872255
v 146.6373 91.850105 21.958223
v 146.6081 92.019516 21.959255
v 146.59169 92.168175 21.875074
v 146.59248 92.25625 21.728235
v 146.61024 92.26014 21.558086
v 146.64024 92.1788 21.410217
v 146.67441 92.034035 21.324247
v 146.70361 91.864624 21.323215
v 146.2144 91.726715 21.393751
v 146.20335 91.64821 21.54592
v 146.19699 91.6565 21.717142
v 146.19699 91.74937 21.86154
v 146.20338 91.90193 21.94042
v 146.21445 92.0733 21.932648
v 146.22722 92.21757 21.840305
v 146.23827 92.296074 21.688135
v 146.24463 92.28778 21.516912
v 146.24461 92.194916 21.372515
v 146.23822 92.04235 21.293636
v 146.22717 91.87098 21.301409
v 145.74113 91.720345 21.428799
v 145.72974 91.66952 21.59255
v 145.7331 91.70635 21.760357
v 145.7503 91.82098 21.887257
v 145.77676 91.98268 21.939247
v 145.80537 92.14813 21.902397
v 145.82848 92.273 21.786581
v 145.83987 92.32384 21.622831
v 145.83652 92.287 21.455023
v 145.8193 92.17238 21.328123
v 145.79285 92.01067 21.276133
v 145.76424 91.845215 21.312983
v 145.28311 91.901794 21.363194
v 145.24988 91.81932 21.510418
v 145.24747 91.81658 21.682415
v 145.27652 91.89431 21.8331
v 145.32925 92.03168 21.922096
v 145.39154 92.19187 21.925554
v 145.44667 92.33197 21.842552
v 145.4799 92.414444 21.695328
v 145.48232 92.41718 21.523329
v 145.45326 92.339455 21.372644
v 145.40053 92.20209 21.28365
v 145.33826 92.04189 21.28019
v 144.91667 92.15379 21.315193
v 144.87465 92.04075 21.4377
v 144.85927 92.00038 21.604095
v 144.87465 92.04352 21.769794
v 144.91667 92.158585 21.8904
v 144.97409 92.314766 21.933592
v 145.03151 92.4702 21.887802
v 145.07353 92.583244 21.765295
v 145.08893 92.62361 21.5989
v 145.07353 92.580475 21.4332
v 145.03151 92.46541 21.312595
v 144.97409 92.30923 21.269403
v 144.53162 92.30745 21.287775
v 144.50737 92.16798 21.385258
v 144.49458 92.09525 21.54047
v 144.49667 92.10877 21.711824
v 144.51308 92.20491 21.853405
v 144.53941 92.3579 21.927277
v 144.56862 92.526764 21.913645
v 144.59286 92.66624 21.81616
v 144.60567 92.73896 21.660948
v 144.60358 92.72544 21.489594
v 144.58716 92.62931 21.348013
v 144.56082 92.47631 21.274141
v 144.26845 92.33482 21.356205
v 144.22061 92.19798 21.437292
v 144.1446 92.131454 21.56811
v 144.06079 92.15306 21.713608
v 143.99162 92.25703 21.834797
v 143.95564 92.41548 21.899208
v 143.9625 92.585976 21.88958
v 144.01033 92.72282 21.808495
v 144.08633 92.78935 21.677675
v 144.17015 92.76774 21.532179
v 144.23932 92.66378 21.410988
v 144.2753 92.50532 21.346579
v 144.12593 92.27304 21.070501
v 144.06366 92.13787 21.165651
v 143.95496 92.07245 21.285002
v 143.82898 92.09432 21.396574
v 143.71945 92.19761 21.47047
v 143.65575 92.35465 21.486893
v 143.65492 92.52336 21.441439
v 143.7172 92.65853 21.346289
v 143.82588 92.723946 21.226938
v 143.95187 92.70208 21.115368
v 144.06139 92.59879 21.041471
v 144.1251 92.44175 21.02505
v 143.6809 92.19862 20.720287
v 143.6573 92.06942 20.830082
v 143.60065 92.01202 20.981073
v 143.52612 92.04179 21.132803
v 143.4537 92.15075 21.244617
v 143.40279 92.30972 21.286552
v 143.38701 92.47609 21.247374
v 143.41061 92.60529 21.13758
v 143.46727 92.6627 20.98659
v 143.5418 92.63293 20.834858
v 143.61421 92.523964 20.723045
v 143.66513 92.365 20.68111
v 143.17992 92.14481 20.572557
v 143.17322 91.99914 20.663788
v 143.15231 91.91831 20.814217
v 143.1228 91.924 20.983534
v 143.09259 92.01468 21.126373
v 143.0698 92.166046 21.20446
v 143.06049 92.33755 21.196873
v 143.06718 92.48322 21.10564
v 143.0881 92.56405 20.955214
v 143.11761 92.55836 20.785896
v 143.14781 92.46768 20.643057
v 143.17062 92.316315 20.564968
v 142.71524 92.21652 20.520645
v 142.71413 92.06335 20.598408
v 142.70596 91.96962 20.741539
v 142.69296 91.96045 20.91169
v 142.67859 92.0383 21.063265
v 142.66669 92.182304 21.155653
v 142.66048 92.35388 21.164099
v 142.66159 92.50706 21.086336
v 142.66974 92.600784 20.943205
v 142.68275 92.609955 20.773054
v 142.69713 92.532104 20.621479
v 142.70901 92.3881 20.52909
v 142.27518 92.19042 20.489344
v 142.30801 92.03173 20.547447
v 142.32736 91.9217 20.67837
v 142.328 91.88981 20.847033
v 142.3098 91.944595 21.008244
v 142.27762 92.07139 21.118803
v 142.24007 92.23621 21.149092
v 142.20723 92.3949 21.090988
v 142.1879 92.50493 20.960066
v 142.18724 92.53683 20.791403
v 142.20544 92.48203 20.630192
v 142.23764 92.35524 20.519632
v 141.86229 92.008766 20.488695
v 141.89404 91.865036 20.577827
v 141.91042 91.78357 20.728443
v 141.907 91.7862 20.90018
v 141.8847 91.87221 21.047028
v 141.84953 92.01856 21.129633
v 141.81088 92.18604 21.125864
v 141.77911 92.329765 21.036732
v 141.76276 92.41123 20.886118
v 141.76617 92.40861 20.714378
v 141.78845 92.32259 20.567533
v 141.82364 92.17624 20.484926
v 141.54556 91.92396 20.505672
v 141.52449 91.77805 20.601686
v 141.47202 91.69612 20.746187
v 141.4022 91.70011 20.90046
v 141.33376 91.78896 21.023165
v 141.28502 91.938866 21.081423
v 141.26904 92.10965 21.059626
v 141.29012 92.255554 20.963612
v 141.34259 92.33749 20.819109
v 141.4124 92.33349 20.664839
v 141.48085 92.244644 20.542133
v 141.52959 92.09474 20.483875
v 141.32542 91.889786 20.227629
v 141.25734 91.75035 20.282764
v 141.149 91.67984 20.382298
v 141.02945 91.69714 20.499556
v 140.93071 91.79764 20.60312
v 140.87924 91.954384 20.665243
v 140.88882 92.12539 20.669275
v 140.95691 92.264824 20.614138
v 141.06525 92.335335 20.514606
v 141.18481 92.31802 20.397346
v 141.28355 92.21753 20.293783
v 141.33502 92.06078 20.23166
v 140.9028 91.83246 19.888874
v 140.83649 91.71189 19.969368
v 140.75557 91.66829 20.098125
v 140.68173 91.713326 20.240648
v 140.63475 91.83494 20.358746
v 140.62721 92.00054 20.420773
v 140.66115 92.165764 20.410112
v 140.72746 92.28633 20.329618
v 140.80838 92.32994 20.200861
v 140.88222 92.284904 20.058338
v 140.9292 92.16329 19.94024
v 140.93674 91.99768 19.878214
v 140.39178 91.96686 19.77389
v 140.33923 91.83198 19.856285
v 140.29353 91.76393 19.997046
v 140.26692 91.780945 20.158453
v 140.26651 91.878456 20.29726
v 140.29243 92.030334 20.376272
v 140.33774 92.1959 20.37432
v 140.39029 92.33077 20.291924
v 140.43599 92.39882 20.151163
v 140.4626 92.38181 19.989756
v 140.463 92.2843 19.850948
v 140.43707 92.132416 19.771936
v 139.94473 92.11348 19.713215
v 139.88678 91.98041 19.798597
v 139.84656 91.910774 19.94561
v 139.83484 91.92325 20.114862
v 139.85478 92.01447 20.261005
v 139.90103 92.16002 20.344875
v 139.9612 92.32088 20.344004
v 140.01915 92.45395 20.258621
v 140.05937 92.52358 20.111607
v 140.07109 92.51111 19.942354
v 140.05115 92.41988 19.796213
v 140.0049 92.27434 19.712343
v 139.52705 92.2901 19.696579
v 139.4708 92.15472 19.78651
v 139.43562 92.08041 19.937902
v 139.43095 92.08707 20.110191
v 139.45805 92.17293 20.25721
v 139.50964 92.31497 20.339567
v 139.57191 92.47515 20.335196
v 139.62817 92.610535 20.245264
v 139.66335 92.684845 20.09387
v 139.668 92.678185 19.921583
v 139.64091 92.59232 19.774563
v 139.58931 92.45028 19.692205
v 139.1295 92.48154 19.679333
v 139.08328 92.331375 19.749125
v 139.05206 92.23511 19.888163
v 139.04424 92.21853 20.05919
v 139.06187 92.28608 20.216383
v 139.10025 92.41967 20.317617
v 139.14911 92.583496 20.335772
v 139.19533 92.73366 20.26598
v 139.22655 92.829926 20.126942
v 139.23438 92.846504 19.955914
v 139.21674 92.778946 19.798721
v 139.17834 92.64536 19.697487
v 138.7154 92.62737 19.67101
v 138.67635 92.46674 19.718204
v 138.64748 92.35072 19.841724
v 138.6365 92.310394 20.008472
v 138.64638 92.35656 20.173769
v 138.67445 92.47686 20.29332
v 138.7132 92.63905 20.335096
v 138.75223 92.79968 20.287899
v 138.7811 92.91571 20.16438
v 138.79207 92.95604 19.997631
v 138.7822 92.90987 19.832336
v 138.75414 92.789566 19.712784
v 138.29102 92.73483 19.669252
v 138.29529 92.56914 19.71486
v 138.29816 92.44843 19.837233
v 138.29884 92.40506 20.003578
v 138.29716 92.45064 20.169327
v 138.29356 92.57296 20.290066
v 138.289 92.73924 20.33344
v 138.28473 92.90494 20.287834
v 138.28186 93.02565 20.16546
v 138.28117 93.06902 19.999115
v 138.28285 93.02344 19.833366
v 138.28645 92.90112 19.712627
v 137.8725 92.6099 19.668549
v 137.91483 92.44947 19.713547
v 137.94563 92.33227 19.835474
v 137.95667 92.28968 20.00166
v 137.94498 92.33314 20.167578
v 137.9137 92.45098 20.288767
v 137.8712 92.61164 20.332758
v 137.82889 92.77207 20.28776
v 137.79808 92.88928 20.165833
v 137.78703 92.93187 19.999647
v 137.79872 92.88841 19.833729
v 137.83 92.77057 19.71254
v 137.4473 92.51161 19.668188
v 137.51962 92.362564 19.714094
v 137.57217 92.254105 19.836683
v 137.5909 92.21531 20.003109
v 137.57076 92.25656 20.168777
v 137.51717 92.36681 20.289297
v 137.44447 92.516525 20.332376
v 137.37215 92.66557 20.28647
v 137.3196 92.77403 20.163881
v 137.30087 92.81283 19.997456
v 137.32101 92.771576 19.831787
v 137.3746 92.66132 19.711267
v 137.10796 92.23649 19.668049
v 137.1864 92.09062 19.714127
v 137.24341 91.98457 19.836843
v 137.2637 91.94676 20.003317
v 137.24184 91.98731 20.168941
v 137.18369 92.09537 20.289337
v 137.10481 92.24197 20.332245
v 137.02637 92.38783 20.28617
v 136.96936 92.49388 20.163452
v 136.94907 92.5317 19.996979
v 136.97093 92.49114 19.831354
v 137.02908 92.38309 19.710957
v 136.54767 92.014786 19.685051
v 136.60959 91.86957 19.738316
v 136.69304 91.78809 19.853786
v 136.77565 91.79219 20.000525
v 136.8353 91.88077 20.139212
v 136.85599 92.030075 20.232687
v 136.8322 92.20013 20.255903
v 136.77028 92.345345 20.202639
v 136.68683 92.42682 20.087168
v 136.60422 92.42272 19.94043
v 136.54456 92.334145 19.801743
v 136.52386 92.18483 19.708267
v 136.24034 91.9917 20.142601
v 136.32321 91.85927 20.215864
v 136.43973 91.799164 20.32761
v 136.55869 91.827484 20.447895
v 136.64818 91.936646 20.544489
v 136.68427 92.0974 20.59151
v 136.65724 92.26667 20.57636
v 136.57437 92.3991 20.503098
v 136.45786 92.459206 20.391352
v 136.3389 92.430885 20.271067
v 136.2494 92.321724 20.174473
v 136.21332 92.16097 20.12745
v 135.95834 92.000336 20.295511
v 135.99057 91.844604 20.36619
v 136.0494 91.74612 20.49619
v 136.11906 91.73125 20.650675
v 136.18092 91.80399 20.788252
v 136.21838 91.944855 20.872059
v 136.22142 92.11609 20.879637
v 136.18921 92.27181 20.808958
v 136.13037 92.37031 20.678959
v 136.0607 92.38517 20.524473
v 135.99884 92.31243 20.386896
v 135.96138 92.17157 20.30309
v 135.605 91.97728 20.423788
v 135.61674 91.84424 20.52838
v 135.64272 91.78319 20.68332
v 135.67596 91.81047 20.84709
v 135.70758 91.91879 20.97581
v 135.72908 92.07912 21.034988
v 135.73471 92.24848 21.008768
v 135.72298 92.38152 20.904175
v 135.69699 92.44257 20.749235
v 135.66376 92.41529 20.585466
v 135.63214 92.30697 20.456745
v 135.61064 92.146645 20.397568
v 135.21147 92.06795 20.435545
v 135.22902 91.91016 20.501564
v 135.24857 91.80702 20.637625
v 135.26488 91.78617 20.807268
v 135.27357 91.853195 20.96504
v 135.27234 91.990135 21.068666
v 135.26149 92.1603 21.090378
v 135.24393 92.318085 21.024359
v 135.22438 92.42123 20.888298
v 135.20807 92.44207 20.718655
v 135.19937 92.375046 20.560883
v 135.20062 92.238106 20.457256
v 134.79431 92.01195 20.454044
v 134.79749 91.85172 20.51629
v 134.80272 91.7441 20.650259
v 134.80862 91.71793 20.820053
v 134.8136 91.78022 20.980177
v 134.81633 91.914276 21.087723
v 134.81606 92.084175 21.113878
v 134.81288 92.24441 21.051632
v 134.80765 92.35202 20.917664
v 134.80174 92.37819 20.74787
v 134.79677 92.3159 20.587746
v 134.79404 92.181854 20.4802
v 134.52602 92.118286 20.524944
v 134.4777 91.95445 20.531075
v 134.40125 91.83185 20.614445
v 134.31712 91.78332 20.752718
v 134.24786 91.82186 20.90884
v 134.21205 91.937164 21.040981
v 134.21925 92.09831 21.113735
v 134.26756 92.262146 21.107603
v 134.34402 92.38476 21.024233
v 134.42816 92.43329 20.885962
v 134.49742 92.39474 20.729837
v 134.53323 92.27944 20.597696
v 134.36032 92.16109 20.151535
v 134.29048 92.00588 20.151278
v 134.17874 91.904045 20.215176
v 134.05507 91.88286 20.326109
v 133.95256 91.948 20.454351
v 133.89871 92.08201 20.565542
v 133.90796 92.248985 20.629889
v 133.97778 92.40419 20.630146
v 134.08952 92.50603 20.566248
v 134.2132 92.527214 20.455315
v 134.3157 92.462074 20.32707
v 134.36955 92.328064 20.21588
v 133.92853 92.321335 19.880188
v 133.88185 92.15595 19.872623
v 133.80745 92.024574 19.945784
v 133.72523 91.9624 20.080067
v 133.65727 91.98611 20.239489
v 133.62173 92.08932 20.381332
v 133.62817 92.24439 20.467594
v 133.67484 92.40978 20.475159
v 133.74925 92.54116 20.401999
v 133.83145 92.603325 20.267715
v 133.89943 92.57963 20.108294
v 133.93495 92.47641 19.96645
v 133.45178 92.462 19.748327
v 133.41495 92.29435 19.751827
v 133.36801 92.1572 19.839901
v 133.32356 92.08731 19.988949
v 133.2935 92.10341 20.159037
v 133.28587 92.20117 20.304586
v 133.30273 92.35441 20.3866
v 133.33957 92.522064 20.3831
v 133.3865 92.65921 20.295029
v 133.43095 92.7291 20.145979
v 133.46101 92.713005 19.975891
v 133.46864 92.61524 19.830341
v 132.98839 92.56333 19.719196
v 132.95863 92.39464 19.70201
v 132.92537 92.24252 19.772184
v 132.89752 92.14774 19.910915
v 132.88255 92.1357 20.08103
v 132.88446 92.20961 20.236948
v 132.90276 92.34968 20.336887
v 132.93251 92.51837 20.354074
v 132.96577 92.67049 20.2839
v 132.99362 92.76527 20.145168
v 133.00859 92.77731 19.975054
v 133.00667 92.7034 19.819136
v 132.55421 92.67818 19.705046
v 132.52269 92.510056 19.687859
v 132.49118 92.35651 19.758457
v 132.46811 92.25868 19.897926
v 132.45967 92.24279 20.068892
v 132.46811 92.31309 20.225546
v 132.49118 92.45074 20.325912
v 132.52269 92.61886 20.3431
v 132.55421 92.7724 20.2725
v 132.57727 92.87023 20.133032
v 132.58572 92.88612 19.962067
v 132.57727 92.81583 19.805412
v 132.10695 92.76831 19.709885
v 132.09267 92.60062 19.67486
v 132.07755 92.43804 19.728657
v 132.06563 92.32415 19.856861
v 132.0601 92.28947 20.02512
v 132.06245 92.34328 20.18835
v 132.07205 92.47117 20.302814
v 132.08633 92.63886 20.33784
v 132.10146 92.80144 20.284042
v 132.11337 92.91532 20.155838
v 132.1189 92.950005 19.987577
v 132.11655 92.896194 19.824348
v 131.64488 92.79391 19.708012
v 131.65611 92.626396 19.671011
v 131.66656 92.462845 19.722902
v 131.67345 92.34705 19.849783
v 131.67491 92.310074 20.017653
v 131.67056 92.36179 20.181534
v 131.66158 92.488365 20.297512
v 131.65036 92.65587 20.334513
v 131.6399 92.81943 20.282621
v 131.63301 92.93521 20.155743
v 131.63156 92.9722 19.987871
v 131.6359 92.92048 19.82399
v 131.20316 92.71542 19.707062
v 131.22623 92.54926 19.6695
v 131.24858 92.38673 19.720848
v 131.26422 92.27137 19.847347
v 131.26895 92.23411 20.0151
v 131.2615 92.28491 20.17916
v 131.24388 92.41019 20.295567
v 131.2208 92.57635 20.333126
v 131.19844 92.73888 20.281778
v 131.18282 92.85423 20.155281
v 131.17809 92.891495 19.987526
v 131.18553 92.84069 19.823467
v 130.76346 92.67146 19.705288
v 130.79175 92.50586 19.668835
v 130.8192 92.34446 19.721264
v 130.83849 92.23051 19.848528
v 130.8444 92.19454 20.016527
v 130.8354 92.246185 20.180246
v 130.81387 92.37162 20.295816
v 130.78558 92.537224 20.332272
v 130.75812 92.69862 20.279842
v 130.73885 92.81258 20.152578
v 130.73291 92.84855 19.984577
v 130.74193 92.7969 19.820858
v 130.3345 92.58 19.712854
v 130.3648 92.416794 19.668148
v 130.39507 92.25346 19.712431
v 130.4172 92.13378 19.833836
v 130.42528 92.089806 19.999832
v 130.41711 92.13333 20.165941
v 130.39491 92.25269 20.287655
v 130.36462 92.4159 20.332361
v 130.33435 92.57922 20.288078
v 130.31223 92.69891 20.166676
v 130.30415 92.74288 20.000679
v 130.31232 92.699356 19.834568
v 129.93483 92.52893 19.712725
v 129.93134 92.36298 19.667997
v 129.9278 92.1969 19.71226
v 129.92519 92.0752 19.833649
v 129.9242 92.03049 19.99964
v 129.9251 92.07474 20.165754
v 129.92764 92.1961 20.287483
v 129.93115 92.36205 20.33221
v 129.93468 92.52813 20.287949
v 129.93729 92.64983 20.16656
v 129.93828 92.69455 20.000568
v 129.93738 92.6503 19.834454
v 129.52136 92.59978 19.712656
v 129.50052 92.4351 19.66794
v 129.47966 92.2703 19.712212
v 129.46436 92.14954 19.833609
v 129.45872 92.10519 19.999603
v 129.46426 92.14911 20.165714
v 129.4795 92.26955 20.287437
v 129.50035 92.43423 20.332151
v 129.52121 92.59902 20.28788
v 129.53651 92.71978 20.166483
v 129.54214 92.764145 20.00049
v 129.53659 92.720215 19.834377
v 129.09253 92.636 19.712448
v 129.06526 92.47221 19.667915
v 129.038 92.3084 19.71237
v 129.01802 92.18847 19.8339
v 129.0107 92.14454 19.999943
v 129.01799 92.18839 20.166008
v 129.03795 92.30827 20.287596
v 129.06522 92.47206 20.332129
v 129.09248 92.63587 20.287674
v 129.11246 92.755806 20.166143
v 129.11978 92.799736 20.000101
v 129.11249 92.75588 19.834036
v 128.68382 92.738205 19.712385
v 128.64137 92.57766 19.667904
v 128.59894 92.41713 19.71241
v 128.56787 92.299614 19.833977
v 128.5565 92.25661 20.000034
v 128.56787 92.29964 20.166084
v 128.59894 92.41717 20.287634
v 128.64137 92.57771 20.332115
v 128.68382 92.73824 20.28761
v 128.71489 92.85576 20.166042
v 128.72626 92.898766 19.999985
v 128.71489 92.855736 19.833935
v 128.23914 92.86041 19.712387
v 128.22073 92.69538 19.667898
v 128.20233 92.53035 19.712397
v 128.18886 92.40954 19.83396
v 128.18393 92.365326 20.000015
v 128.18886 92.40955 20.166067
v 128.20233 92.530365 20.287622
v 128.22073 92.6954 20.332111
v 128.23912 92.86043 20.287613
v 128.2526 92.98124 20.16605
v 128.25752 93.02545 19.999994
v 128.2526 92.981224 19.833942
v 127.778625 92.839195 19.712408
v 127.784485 92.67325 19.667896
v 127.79035 92.50729 19.71237
v 127.79465 92.385796 19.833916
v 127.79622 92.34132 19.999964
v 127.79465 92.38576 20.166021
v 127.79035 92.50723 20.287596
v 127.784485 92.67317 20.332108
v 127.778625 92.83913 20.287634
v 127.77433 92.960625 20.166088
v 127.77276 93.00511 20.00004
v 127.77433 92.96066 19.833982
v 127.345436 92.83056 19.712387
v 127.34777 92.66452 19.667894
v 127.350105 92.49849 19.71239
v 127.351814 92.37694 19.83395
v 127.35244 92.33245 20.000004
v 127.351814 92.376945 20.166058
v 127.350105 92.49849 20.287615
v 127.34777 92.66453 20.332108
v 127.345436 92.83057 20.287613
v 127.34373 92.95211 20.166052
v 127.3431 92.9966 19.999998
v 127.34373 92.95211 19.833946
v 126.891884 92.825874 19.712387
v 126.91098 92.66093 19.667894
v 126.930084 92.49597 19.712389
v 126.94406 92.37522 19.83395
v 126.94918 92.331024 20.000004
v 126.94406 92.37523 20.166056
v 126.93008 92.49598 20.287615
v 126.91098 92.660934 20.332108
v 126.89188 92.82588 20.287613
v 126.8779 92.94663 20.166052
v 126.87278 92.99083 19.999998
v 126.8779 92.94663 19.833946
v 126.45727 92.72835 19.712387
v 126.484924 92.56461 19.667894
v 126.51259 92.40088 19.712389
v 126.53284 92.28102 19.83395
v 126.540245 92.23715 20.000004
v 126.53283 92.28102 20.166056
v 126.51258 92.40089 20.287615
v 126.484924 92.56462 20.332108
v 126.45727 92.728355 20.287611
v 126.43702 92.84821 20.16605
v 126.42961 92.89208 19.999996
v 126.43702 92.848206 19.833944
v 126.02003 92.678795 19.712387
v 126.05087 92.51563 19.667894
v 126.081726 92.35247 19.712387
v 126.10432 92.233025 19.833948
v 126.11258 92.18931 20.0
v 126.10432 92.233025 20.166054
v 126.081726 92.35247 20.287613
v 126.05087 92.51563 20.332108
v 126.02003 92.678795 20.287613
v 125.99744 92.79824 20.166054
v 125.989174 92.84196 20.0
v 125.99744 92.79823 19.833946
v 125.5973 92.510185 19.687346
v 125.64566 92.34582 19.673239
v 125.68954 92.19671 19.746687
v 125.71716 92.102806 19.888012
v 125.721146 92.08927 20.059343
v 125.70042 92.15974 20.214773
v 125.66052 92.29531 20.312654
v 125.61216 92.45968 20.326761
v 125.56828 92.60879 20.253313
v 125.54066 92.70269 20.11199
v 125.536674 92.716225 19.940659
v 125.5574 92.64576 19.785227
v 125.29611 92.438934 19.688963
v 125.36873 92.284386 19.68805
v 125.399635 92.125755 19.760544
v 125.38055 92.00553 19.887022
v 125.316574 91.95593 20.033594
v 125.22486 91.99026 20.160988
v 125.12999 92.0993 20.235065
v 125.057365 92.25384 20.23598
v 125.02646 92.41247 20.163485
v 125.045555 92.53269 20.037006
v 125.10953 92.58229 19.890434
v 125.20123 92.54797 19.763042
v 125.1522 92.355064 19.442915
v 125.2175 92.1997 19.40104
v 125.2213 92.030266 19.419018
v 125.162575 91.89215 19.492035
v 125.057076 91.822365 19.600523
v 124.93305 91.83961 19.715416
v 124.82375 91.939255 19.805927
v 124.75845 92.09462 19.847803
v 124.754654 92.26405 19.829824
v 124.81337 92.40217 19.756807
v 124.91888 92.471954 19.648317
v 125.04289 92.45471 19.533424
v 124.73542 92.364365 19.170519
v 124.76301 92.20771 19.108889
v 124.754196 92.03666 19.127174
v 124.711334 91.89704 19.220474
v 124.64592 91.82626 19.363789
v 124.57548 91.8433 19.518717
v 124.518875 91.94359 19.643747
v 124.49129 92.10024 19.705376
v 124.5001 92.27129 19.687092
v 124.54296 92.41091 19.593792
v 124.608376 92.48168 19.450478
v 124.67882 92.464645 19.29555
v 124.252014 92.33824 19.032904
v 124.26646 92.17489 18.985289
v 124.26423 92.006744 19.02244
v 124.24591 91.87885 19.134403
v 124.21643 91.82549 19.291178
v 124.18367 91.86096 19.450756
v 124.15642 91.97575 19.57038
v 124.141975 92.13911 19.617994
v 124.14421 92.30725 19.580843
v 124.16252 92.43514 19.46888
v 124.19201 92.4885 19.312105
v 124.22476 92.45303 19.152527
v 123.742065 92.35593 18.998026
v 123.78253 92.20948 18.918741
v 123.82011 92.04183 18.925106
v 123.84474 91.8979 19.015411
v 123.84982 91.81626 19.165464
v 123.83399 91.81878 19.335056
v 123.8015 91.904785 19.478745
v 123.76103 92.05123 19.55803
v 123.72346 92.21888 19.551666
v 123.69882 92.36281 19.461359
v 123.69374 92.44445 19.311306
v 123.70957 92.44193 19.141716
v 123.302826 92.14292 18.94216
v 123.36736 91.9941 18.885233
v 123.43187 91.83795 18.916988
v 123.47905 91.7163 19.028921
v 123.49627 91.66176 19.191034
v 123.47892 91.68893 19.359894
v 123.43163 91.790535 19.490253
v 123.367096 91.939354 19.54718
v 123.30259 92.09551 19.515425
v 123.25541 92.217155 19.403492
v 123.23818 92.271706 19.241377
v 123.25554 92.24453 19.072517
v 122.93874 91.96828 18.926804
v 122.96937 91.80718 18.875185
v 122.99935 91.64206 18.912453
v 123.020645 91.51715 19.028622
v 123.02755 91.46593 19.192562
v 123.01821 91.502106 19.360348
v 122.99514 91.616005 19.48702
v 122.96451 91.77709 19.53864
v 122.93453 91.942215 19.501371
v 122.91324 92.06712 19.385202
v 122.906334 92.118355 19.221262
v 122.915665 92.08217 19.053476
v 122.536026 91.96976 18.910955
v 122.53248 91.80256 18.871113
v 122.52843 91.63786 18.920218
v 122.524956 91.51979 19.045113
v 122.523 91.47998 19.212332
v 122.52308 91.5291 19.377071
v 122.52518 91.653984 19.495186
v 122.528725 91.821175 19.535028
v 122.532776 91.98588 19.485924
v 122.53624 92.10395 19.361029
v 122.5382 92.14376 19.19381
v 122.53812 92.09464 19.02907
v 122.078255 91.97427 18.91212
v 122.09508 91.80862 18.869366
v 122.11156 91.64386 18.915594
v 122.123276 91.52415 19.038418
v 122.1271 91.48156 19.204926
v 122.122 91.52751 19.3705
v 122.109344 91.64968 19.49078
v 122.09252 91.81534 19.533533
v 122.07604 91.980095 19.487307
v 122.064316 92.09981 19.364483
v 122.06049 92.14239 19.197975
v 122.0656 92.09644 19.0324
v 121.62503 91.89241 18.916885
v 121.66441 91.73219 18.868593
v 121.70418 91.56996 18.909264
v 121.73366 91.44919 19.028002
v 121.74496 91.40224 19.19299
v 121.73505 91.44168 19.360022
v 121.70658 91.55695 19.484339
v 121.6672 91.71718 19.532633
v 121.62743 91.8794 19.491962
v 121.59795 92.000175 19.373224
v 121.586655 92.04713 19.208235
v 121.596565 92.00768 19.041204
v 121.21191 91.7668 18.912895
v 121.246124 91.60437 18.868183
v 121.28032 91.44182 18.91246
v 121.30532 91.32269 19.03386
v 121.31444 91.27892 19.199854
v 121.30523 91.32223 19.365965
v 121.28015 91.44101 19.487684
v 121.24593 91.60344 19.532396
v 121.21175 91.766 19.48812
v 121.18674 91.88512 19.36672
v 121.17762 91.92889 19.200726
v 121.18683 91.88558 19.034615
v 120.81404 91.66944 18.89213
v 120.81299 91.49881 18.87127
v 120.812 91.3406 18.938524
v 120.81132 91.23721 19.075874
v 120.81114 91.216354 19.246513
v 120.811516 91.28361 19.404724
v 120.81234 91.42096 19.50811
v 120.813385 91.59159 19.52897
v 120.81438 91.7498 19.461716
v 120.815056 91.85319 19.324368
v 120.81523 91.87405 19.153727
v 120.81486 91.80679 18.995516
v 120.382126 91.77514 18.912352
v 120.38114 91.60907 18.867949
v 120.38014 91.44304 18.91253
v 120.37941 91.32155 19.034157
v 120.37912 91.277145 19.200233
v 120.37937 91.32173 19.366262
v 120.38008 91.44335 19.487757
v 120.381065 91.60943 19.53216
v 120.382065 91.77545 19.487576
v 120.382805 91.89694 19.365952
v 120.38309 91.941345 19.199873
v 120.382835 91.89677 19.033844
v 119.9311 91.71563 18.912477
v 119.94829 91.55048 18.86792
v 119.965485 91.38531 18.91235
v 119.978065 91.26436 19.033863
v 119.98267 91.22004 19.1999
v 119.978065 91.26423 19.36597
v 119.96548 91.385086 19.487576
v 119.94828 91.55023 19.532133
v 119.93109 91.71541 19.487701
v 119.91851 91.836365 19.366188
v 119.9139 91.880684 19.200153
v 119.91851 91.83649 19.034082
v 119.506256 91.6848 18.912413
v 119.51263 91.51887 18.867905
v 119.519 91.352936 18.912384
v 119.52366 91.23145 19.033934
v 119.52537 91.18698 19.199984
v 119.52365 91.23143 19.36604
v 119.51899 91.35288 19.48761
v 119.51261 91.518814 19.532118
v 119.50624 91.684746 19.487638
v 119.50158 91.80623 19.366089
v 119.49988 91.8507 19.200039
v 119.50159 91.80626 19.033983
v 119.09533 91.68176 18.912395
v 119.07583 91.51686 18.867899
v 119.05632 91.35195 18.91239
v 119.04204 91.23123 19.033947
v 119.036804 91.18705 19.199999
v 119.04203 91.23123 19.366053
v 119.05631 91.351944 19.487614
v 119.07581 91.516846 19.532112
v 119.09532 91.681755 19.487621
v 119.109604 91.802475 19.366064
v 119.11484 91.84666 19.200012
v 119.10961 91.802475 19.033958
v 118.71335 91.77483 18.912395
v 118.65154 91.62071 18.867895
v 118.589745 91.46659 18.912384
v 118.544495 91.35376 19.03394
v 118.52793 91.312454 19.199991
v 118.54449 91.35375 19.366045
v 118.58973 91.46657 19.48761
v 118.651535 91.62069 19.532108
v 118.71334 91.77482 19.487621
v 118.75858 91.88765 19.366066
v 118.77515 91.92895 19.200014
v 118.75859 91.88766 19.033958
v 118.34791 91.986984 18.912386
v 118.273056 91.83876 18.867895
v 118.19821 91.69053 18.912392
v 118.14342 91.58202 19.033953
v 118.12337 91.542305 19.200006
v 118.14342 91.58202 19.366058
v 118.19821 91.69054 19.487616
v 118.27306 91.83877 19.532108
v 118.34791 91.98699 19.487612
v 118.4027 92.095505 19.36605
v 118.42275 92.135216 19.199997
v 118.402695 92.0955 19.033943
v 117.935814 92.16755 18.912388
v 117.872894 92.01388 18.867895
v 117.809975 91.86021 18.912388
v 117.763916 91.74771 19.033949
v 117.747055 91.706535 19.2
v 117.763916 91.74771 19.366055
v 117.809975 91.86021 19.487614
v 117.872894 92.01388 19.532106
v 117.935814 92.16755 19.487614
v 117.98187 92.280045 19.366053
v 117.99873 92.32122 19.2
v 117.98187 92.280045 19.033947
v 117.49385 92.33318 18.912388
v 117.46482 92.169685 18.867893
v 117.43579 92.006195 18.912388
v 117.41454 91.886505 19.033947
v 117.40676 91.8427 19.2
v 117.41454 91.886505 19.366055
v 117.43579 92.006195 19.487614
v 117.46482 92.169685 19.532106
v 117.49385 92.33318 19.487614
v 117.51511 92.45287 19.366053
v 117.52288 92.49668 19.2
v 117.51511 92.45287 19.033947
v 117.026505 92.32993 18.912388
v 117.02805 92.16389 18.867893
v 117.02961 91.99784 18.912388
v 117.03074 91.87629 19.033947
v 117.03116 91.831795 19.199999
v 117.03074 91.87629 19.366053
v 117.02961 91.99784 19.487612
v 117.02805 92.16389 19.532106
v 117.026505 92.32993 19.487614
v 117.02537 92.451485 19.366055
v 117.024956 92.49598 19.2
v 117.02537 92.451485 19.033947
v 116.598885 92.32741 18.912388
v 116.591255 92.16153 18.867893
v 116.583626 91.99565 18.912388
v 116.57804 91.87422 19.033947
v 116.576 91.82978 19.2
v 116.57804 91.87422 19.366053
v 116.583626 91.99565 19.487614
v 116.591255 92.16153 19.532106
v 116.598885 92.32741 19.487614
v 116.60447 92.448845 19.366053
v 116.606514 92.493286 19.2
v 116.60447 92.448845 19.033947
v 116.21273 92.36022 18.912388
v 116.15652 92.20397 18.867893
v 116.10031 92.04772 18.912388
v 116.059166 91.93334 19.033947
v 116.044106 91.89147 19.2
v 116.059166 91.93334 19.366053
v 116.10031 92.04772 19.487614
v 116.15652 92.20397 19.532106
v 116.21273 92.36022 19.487614
v 116.253876 92.47461 19.366053
v 116.268936 92.51647 19.2
v 116.253876 92.47461 19.033947
v 115.83195 92.60995 18.912388
v 115.79437 92.448204 18.867893
v 115.7568 92.28645 18.912388
v 115.729294 92.168045 19.033947
v 115.71922 92.12471 19.2
v 115.729294 92.168045 19.366053
v 115.7568 92.28645 19.487614
v 115.79437 92.448204 19.532106
v 115.83195 92.60995 19.487614
v 115.85945 92.728355 19.366053
v 115.869514 92.77169 19.2
v 115.85945 92.728355 19.033947
v 115.36085 92.554665 18.912388
v 115.36165 92.38862 18.867893
v 115.36245 92.222565 18.912388
v 115.36304 92.101006 19.033947
v 115.36325 92.05651 19.2
v 115.36304 92.101006 19.366053
v 115.36245 92.222565 19.487614
v 115.36165 92.38862 19.532106
v 115.36085 92.554665 19.487614
v 115.36026 92.67622 19.366053
v 115.36005 92.72072 19.2
v 115.36026 92.67622 19.033947
v 114.93053 92.610054 18.912388
v 114.928375 92.444016 18.867893
v 114.926216 92.27798 18.912388
v 114.92464 92.15643 19.033947
v 114.92406 92.11194 19.2
v 114.92464 92.15643 19.366055
v 114.926216 92.27798 19.487614
v 114.928375 92.444016 19.532106
v 114.93053 92.610054 19.487614
v 114.932106 92.731606 19.366053
v 114.932686 92.7761 19.2
v 114.932106 92.731606 19.033947
v 114.49519 92.56593 18.912388
v 114.493805 92.39989 18.867893
v 114.49241 92.23383 18.912388
v 114.49139 92.11228 19.033947
v 114.49101 92.06779 19.2
v 114.49139 92.11228 19.366053
v 114.49241 92.23383 19.487614
v 114.493805 92.39989 19.532106
v 114.49519 92.56593 19.487614
v 114.496216 92.687485 19.366053
v 114.49659 92.73198 19.2
v 114.496216 92.687485 19.033947
v 114.09868 92.61784 18.91528
v 114.061325 92.456856 18.867943
v 114.02362 92.29438 18.90958
v 113.995674 92.17396 19.029036
v 113.98497 92.127846 19.194302
v 113.994385 92.1684 19.361094
v 114.021385 92.28477 19.48472
v 114.05875 92.445755 19.532057
v 114.09645 92.60823 19.49042
v 114.1244 92.72865 19.370964
v 114.1351 92.774765 19.205698
v 114.12569 92.73421 19.038906
v 113.79847 92.77389 19.062908
v 113.78902 92.61435 18.980015
v 113.74177 92.44994 18.970379
v 113.66938 92.324715 19.036583
v 113.591255 92.27223 19.160887
v 113.52832 92.30654 19.309982
v 113.49744 92.41846 19.443922
v 113.50689 92.577995 19.526815
v 113.55414 92.7424 19.536451
v 113.62652 92.86763 19.47025
v 113.70465 92.92011 19.345945
v 113.767586 92.8858 19.196848
v 113.495735 92.8882 18.762323
v 113.56271 92.7542 18.69866
v 113.57366 92.584496 18.69419
v 113.52564 92.424545 18.750109
v 113.431526 92.31721 18.851435
v 113.316536 92.29125 18.971018
v 113.21147 92.35362 19.076817
v 113.14449 92.48762 19.140478
v 113.133545 92.657326 19.144949
v 113.181564 92.817276 19.08903
v 113.27568 92.924614 18.987703
v 113.39067 92.95057 18.86812
v 113.09085 92.87963 18.414482
v 113.139435 92.73277 18.350555
v 113.15169 92.56132 18.364048
v 113.12433 92.4112 18.451342
v 113.06468 92.322655 18.58905
v 112.98873 92.3194 18.740273
v 112.91684 92.4023 18.864489
v 112.86825 92.54916 18.928415
v 112.855995 92.72061 18.914925
v 112.88336 92.87073 18.82763
v 112.94301 92.95928 18.68992
v 113.01895 92.96254 18.538698
v 112.60349 92.80209 18.278269
v 112.642006 92.65793 18.198225
v 112.6667 92.4878 18.202173
v 112.67097 92.33731 18.289051
v 112.653656 92.24677 18.435585
v 112.61941 92.240456 18.602509
v 112.5774 92.32004 18.745094
v 112.53889 92.46421 18.825138
v 112.51419 92.63433 18.821192
v 112.509926 92.78482 18.734312
v 112.52724 92.87536 18.58778
v 112.561485 92.88168 18.420856
v 112.15165 92.71546 18.178787
v 112.18497 92.558105 18.11957
v 112.21153 92.39049 18.147566
v 112.22422 92.25754 18.255272
v 112.219635 92.19487 18.413828
v 112.199005 92.21927 18.58075
v 112.167854 92.32421 18.71131
v 112.13454 92.481575 18.770525
v 112.10797 92.649185 18.74253
v 112.09528 92.782135 18.634825
v 112.09987 92.8448 18.476269
v 112.1205 92.820404 18.309347
v 111.66972 92.65932 18.206917
v 111.71446 92.52649 18.107298
v 111.76524 92.36305 18.091173
v 111.808464 92.2128 18.16286
v 111.832535 92.11598 18.303154
v 111.83101 92.09856 18.474459
v 111.8043 92.165184 18.630875
v 111.75956 92.29801 18.730494
v 111.70878 92.46146 18.746618
v 111.665565 92.61171 18.67493
v 111.641495 92.70852 18.534637
v 111.64302 92.725945 18.363333
v 111.27458 92.49129 18.171339
v 111.31173 92.346375 18.087133
v 111.35276 92.17944 18.089058
v 111.38667 92.03521 18.1766
v 111.40439 91.952324 18.326298
v 111.40116 91.953 18.498045
v 111.377846 92.03706 18.645819
v 111.3407 92.18197 18.730024
v 111.29967 92.34891 18.7281
v 111.265755 92.49314 18.640558
v 111.24804 92.57602 18.490858
v 111.251274 92.57535 18.319113
v 110.82624 92.4804 18.230618
v 110.857086 92.359924 18.111933
v 110.89768 92.19789 18.071321
v 110.93716 92.037704 18.119665
v 110.96493 91.9223 18.24401
v 110.97356 91.8826 18.41104
v 110.96073 91.92923 18.575996
v 110.929886 92.0497 18.694681
v 110.88928 92.21174 18.735292
v 110.84981 92.37192 18.686949
v 110.82204 92.48732 18.562603
v 110.81341 92.52703 18.395575
v 110.36405 92.3231 18.246538
v 110.41197 92.21664 18.12035
v 110.47901 92.06675 18.069443
v 110.54721 91.91359 18.107458
v 110.5983 91.79821 18.22421
v 110.61858 91.75151 18.388414
v 110.60262 91.78602 18.55607
v 110.55471 91.89249 18.682259
v 110.48766 92.04237 18.733166
v 110.419464 92.19553 18.69515
v 110.36838 92.31091 18.578398
v 110.34809 92.357605 18.414194
v 109.993095 92.11802 18.235106
v 110.03732 92.005035 18.11332
v 110.097694 91.85043 18.068516
v 110.15802 91.69564 18.1127
v 110.20214 91.58213 18.234032
v 110.21824 91.54031 18.400002
v 110.201996 91.581406 18.566137
v 110.15777 91.69439 18.687923
v 110.097404 91.84899 18.732727
v 110.03707 92.003784 18.688543
v 109.99295 92.1173 18.567211
v 109.97685 92.15911 18.401241
v 109.65457 92.0265 18.234877
v 109.66327 91.90553 18.113033
v 109.67509 91.740005 18.068151
v 109.686874 91.574265 18.112257
v 109.695465 91.45273 18.233532
v 109.698555 91.40795 18.39948
v 109.69532 91.451935 18.565638
v 109.68663 91.5729 18.68748
v 109.674805 91.73843 18.732363
v 109.663025 91.90417 18.688257
v 109.654434 92.0257 18.566982
v 109.651344 92.07048 18.401033
v 109.263985 92.074875 18.233225
v 109.25425 91.953354 18.11202
v 109.24095 91.787704 18.068008
v 109.22765 91.622314 18.112984
v 109.21792 91.501495 18.234896
v 109.214355 91.457634 18.401077
v 109.21792 91.502464 18.567001
v 109.22765 91.623985 18.688206
v 109.24095 91.789635 18.732218
v 109.25425 91.955025 18.687243
v 109.263985 92.07584 18.56533
v 109.26755 92.119705 18.399149
v 108.814865 92.09608 18.233164
v 108.81054 91.97424 18.11196
v 108.80463 91.80817 18.06795
v 108.79871 91.64235 18.112926
v 108.79439 91.52122 18.234838
v 108.7928 91.477234 18.40102
v 108.79439 91.52219 18.566944
v 108.79871 91.64402 18.688148
v 108.80463 91.8101 18.732159
v 108.81054 91.975914 18.687181
v 108.814865 92.097046 18.56527
v 108.81645 92.14103 18.399086
v 108.37285 92.10686 18.233131
v 108.37078 91.98496 18.111927
v 108.36795 91.8188 18.067917
v 108.36513 91.65291 18.112894
v 108.36306 91.531715 18.234808
v 108.362305 91.48772 18.40099
v 108.36306 91.532684 18.566914
v 108.36513 91.65458 18.688118
v 108.36795 91.82074 18.732128
v 108.37078 91.98664 18.687151
v 108.37285 92.10783 18.565237
v 108.373604 92.151825 18.399055
v 107.93324 92.11161 18.233984
v 107.93237 91.99007 18.112413
v 107.931175 91.82403 18.067904
v 107.92998 91.657974 18.112383
v 107.9291 91.53641 18.23393
v 107.92878 91.4919 18.399979
v 107.92909 91.53637 18.566036
v 107.92997 91.65792 18.687607
v 107.93116 91.82396 18.732117
v 107.93236 91.99001 18.68764
v 107.933235 92.11158 18.566092
v 107.933556 92.15609 18.400042
v 107.53076 92.11137 18.233961
v 107.51538 91.99079 18.112398
v 107.49437 91.82607 18.067898
v 107.47336 91.661354 18.112385
v 107.45798 91.540764 18.23394
v 107.45235 91.49662 18.399992
v 107.45798 91.54076 18.566048
v 107.47335 91.66133 18.68761
v 107.49436 91.82605 18.732111
v 107.51537 91.99077 18.687622
v 107.53076 92.11135 18.566069
v 107.53639 92.155495 18.400017
v 107.15111 92.209946 18.23394
v 107.11726 92.093185 18.112385
v 107.07104 91.9337 18.067896
v 107.0248 91.774216 18.112394
v 106.99097 91.65746 18.233957
v 106.97858 91.61473 18.400013
v 106.99097 91.65747 18.566065
v 107.02481 91.77423 18.68762
v 107.07104 91.93372 18.73211
v 107.11727 92.09321 18.687609
v 107.15111 92.20995 18.566046
v 107.1635 92.252686 18.399992
v 106.717735 92.35 18.233946
v 106.69154 92.23129 18.112387
v 106.655754 92.06914 18.067894
v 106.61997 91.90699 18.11239
v 106.59378 91.788284 18.23395
v 106.58419 91.744835 18.400003
v 106.59378 91.788284 18.566055
v 106.61997 91.90699 18.687614
v 106.655754 92.069145 18.732107
v 106.69154 92.23129 18.687613
v 106.717735 92.35 18.566051
v 106.727325 92.39345 18.399998
v 106.24464 92.390724 18.207472
v 106.233574 92.25867 18.097963
v 106.21943 92.089745 18.069386
v 106.20598 91.92921 18.129395
v 106.19684 91.82008 18.261913
v 106.19445 91.7916 18.431433
v 106.19946 91.8514 18.59253
v 106.210526 91.98346 18.702038
v 106.22467 92.15239 18.730616
v 106.23812 92.31292 18.670607
v 106.24726 92.42205 18.538088
v 106.24965 92.45052 18.368568
v 105.871765 92.41923 18.252628
v 105.9158 92.29083 18.144382
v 105.924995 92.12257 18.106642
v 105.89687 91.95951 18.14952
v 105.838974 91.84535 18.261532
v 105.766815 91.81069 18.412659
v 105.69973 91.86481 18.562408
v 105.65569 91.9932 18.670656
v 105.6465 92.16147 18.708395
v 105.67462 92.324524 18.665516
v 105.73252 92.438675 18.553507
v 105.80468 92.47334 18.402378
v 105.61879 92.4395 17.952034
v 105.70258 92.31989 17.861334
v 105.73326 92.15458 17.825478
v 105.70258 91.98786 17.854073
v 105.61879 91.86441 17.939457
v 105.504326 91.81729 18.058752
v 105.38986 91.859146 18.179993
v 105.30607 91.97875 18.270693
v 105.2754 92.14406 18.30655
v 105.30607 92.310776 18.277954
v 105.38986 92.434235 18.19257
v 105.504326 92.481346 18.073275
v 105.23 92.44591 17.658915
v 105.28367 92.32676 17.54721
v 105.30331 92.16162 17.503666
v 105.28367 91.994736 17.53995
v 105.23 91.87082 17.64634
v 105.1567 91.823074 17.794327
v 105.0834 91.8643 17.944262
v 105.02973 91.98345 18.055967
v 105.01009 92.14859 18.099512
v 105.02973 92.315475 18.063229
v 105.0834 92.43939 17.956839
v 105.1567 92.48713 17.80885
v 104.77667 92.40664 17.480156
v 104.79369 92.26343 17.390728
v 104.795 92.09185 17.383066
v 104.780235 91.9379 17.45922
v 104.75336 91.842804 17.59879
v 104.72157 91.83206 17.764374
v 104.69339 91.908554 17.911604
v 104.67637 92.051765 18.001032
v 104.675064 92.22334 18.008694
v 104.68983 92.3773 17.932539
v 104.716705 92.47239 17.79297
v 104.74849 92.48312 17.627386
v 104.28949 92.41291 17.430687
v 104.313416 92.27368 17.3336
v 104.33395 92.10362 17.319368
v 104.3456 91.9483 17.391806
v 104.34524 91.84934 17.531504
v 104.33297 91.83325 17.70103
v 104.31207 91.90435 17.85496
v 104.288155 92.04358 17.952047
v 104.26762 92.21364 17.966278
v 104.25597 92.36896 17.89384
v 104.256325 92.46792 17.754143
v 104.2686 92.48401 17.584618
v 103.78598 92.3235 17.43735
v 103.83418 92.20504 17.323265
v 103.89356 92.04769 17.288225
v 103.94823 91.89362 17.34162
v 103.98352 91.78412 17.46914
v 103.98999 91.74851 17.636616
v 103.9659 91.79635 17.799175
v 103.9177 91.91481 17.91326
v 103.858315 92.07216 17.9483
v 103.80365 92.22623 17.894907
v 103.76836 92.33573 17.767387
v 103.761894 92.37134 17.599909
v 103.37225 92.1482 17.492836
v 103.41174 92.05688 17.352594
v 103.47169 91.91258 17.280901
v 103.53603 91.753975 17.296963
v 103.587524 91.62356 17.396479
v 103.61238 91.556274 17.55278
v 103.60393 91.57016 17.72399
v 103.56443 91.66148 17.86423
v 103.504486 91.805786 17.935925
v 103.44014 91.96439 17.91986
v 103.38865 92.0948 17.820347
v 103.3638 92.16209 17.664043
v 102.97626 91.997856 17.428484
v 103.01949 91.8802 17.310844
v 103.07635 91.72278 17.271631
v 103.13158 91.56776 17.321348
v 103.170395 91.45669 17.446678
v 103.18239 91.41933 17.614035
v 103.16435 91.46568 17.778578
v 103.12112 91.583336 17.896217
v 103.06427 91.74076 17.935432
v 103.00903 91.89578 17.885714
v 102.97022 92.00685 17.760384
v 102.95822 92.04421 17.593027
v 102.53033 91.82356 17.444918
v 102.58563 91.71995 17.319386
v 102.662704 91.57464 17.2694
v 102.74089 91.426575 17.308353
v 102.79924 91.31543 17.42581
v 102.82212 91.27098 17.590296
v 102.8034 91.305145 17.757736
v 102.74809 91.40877 17.883268
v 102.67102 91.55408 17.933254
v 102.592834 91.70214 17.8943
v 102.534485 91.813286 17.776844
v 102.511604 91.85773 17.61236
v 102.18283 91.58935 17.438229
v 102.23218 91.479996 17.3151
v 102.300095 91.32911 17.268456
v 102.36838 91.17713 17.31079
v 102.41873 91.06477 17.430761
v 102.43767 91.02214 17.596224
v 102.42011 91.06066 17.76284
v 102.370766 91.17002 17.885967
v 102.30286 91.3209 17.932613
v 102.23457 91.472885 17.890278
v 102.18421 91.58524 17.770308
v 102.165276 91.62787 17.604845
v 101.77633 91.48437 17.443523
v 101.818016 91.374435 17.318108
v 101.876305 91.22057 17.268284
v 101.93556 91.06401 17.307402
v 101.97992 90.9467 17.42498
v 101.99749 90.90008 17.589512
v 101.98356 90.93663 17.756914
v 101.94187 91.04657 17.88233
v 101.88358 91.20043 17.932154
v 101.824326 91.356995 17.893036
v 101.77997 91.4743 17.77546
v 101.7624 91.52093 17.610926
v 101.38888 91.28708 17.434208
v 101.43089 91.17308 17.312584
v 101.48829 91.01729 17.268002
v 101.545685 90.86144 17.312405
v 101.5877 90.74731 17.433899
v 101.60307 90.70546 17.599928
v 101.5877 90.747116 17.766005
v 101.545685 90.861115 17.88763
v 101.48829 91.01691 17.932213
v 101.43089 91.17275 17.88781
v 101.38888 91.28689 17.766315
v 101.3735 91.328735 17.600286
v 101.01159 91.21389 17.47651
v 101.02938 91.11237 17.338924
v 101.056656 90.95669 17.271305
v 101.0861 90.78856 17.291775
v 101.109825 90.65303 17.394846
v 101.121475 90.586426 17.5529
v 101.11793 90.60658 17.72359
v 101.10013 90.7081 17.861176
v 101.07286 90.863785 17.928795
v 101.04342 91.03191 17.908325
v 101.01969 91.16744 17.805254
v 101.00804 91.23405 17.647198
v 100.5924 91.18398 17.509073
v 100.52963 91.09231 17.375914
v 100.4938 90.940216 17.298868
v 100.494484 90.76845 17.298578
v 100.53152 90.62304 17.375122
v 100.59496 90.542946 17.50799
v 100.66783 90.54963 17.661581
v 100.7306 90.6413 17.79474
v 100.76643 90.79339 17.871786
v 100.76575 90.96516 17.872076
v 100.72872 91.110565 17.795532
v 100.66527 91.19066 17.662664
v 100.33866 91.24591 17.88158
v 100.22496 91.173294 17.773949
v 100.145515 91.0331 17.71112
v 100.1216 90.862885 17.709929
v 100.15964 90.70826 17.770693
v 100.24942 90.61066 17.87713
v 100.366905 90.59623 18.000723
v 100.4806 90.668846 18.108355
v 100.56005 90.809044 18.171183
v 100.58396 90.979256 18.172375
v 100.54593 91.13388 18.111612
v 100.45614 91.23148 18.005173
v 99.98407 91.28392 18.184885
v 99.913956 91.1971 18.059416
v 99.869 91.04787 17.981579
v 99.86127 90.876205 17.972227
v 99.892815 90.72812 18.033869
v 99.95519 90.64328 18.149984
v 100.031685 90.64442 18.289463
v 100.10181 90.73124 18.41493
v 100.14675 90.88047 18.49277
v 100.15449 91.05213 18.502121
v 100.12295 91.200226 18.44048
v 100.06057 91.285065 18.324364
v 99.517334 91.291725 18.332531
v 99.494965 91.241104 18.174606
v 99.49717 91.11702 18.057411
v 99.52337 90.95273 18.01235
v 99.566536 90.792244 18.051495
v 99.61511 90.678566 18.164358
v 99.656075 90.642166 18.320698
v 99.678444 90.69278 18.478622
v 99.67624 90.816864 18.595816
v 99.65004 90.981155 18.640879
v 99.60687 91.14165 18.601734
v 99.5583 91.25532 18.48887
v 99.07644 91.07894 18.491926
v 99.05695 91.0893 18.32219
v 99.07328 91.019455 18.165205
v 99.12104 90.888115 18.063038
v 99.18744 90.73048 18.043064
v 99.254684 90.58878 18.110632
v 99.304756 90.50099 18.24764
v 99.32424 90.49063 18.417377
v 99.307915 90.56048 18.574362
v 99.260155 90.69181 18.676529
v 99.193756 90.84945 18.696503
v 99.12651 90.99115 18.628935
v 98.65839 90.92169 18.449215
v 98.65766 90.90911 18.278076
v 98.69175 90.81978 18.135431
v 98.75152 90.67764 18.059505
v 98.82094 90.520775 18.07064
v 98.881424 90.39121 18.165855
v 98.91676 90.32367 18.319635
v 98.91749 90.33625 18.490774
v 98.8834 90.42558 18.633419
v 98.82363 90.56772 18.709345
v 98.7542 90.72459 18.69821
v 98.69372 90.85415 18.602995
v 98.23089 90.7287 18.378815
v 98.25373 90.682236 18.214878
v 98.313515 90.57045 18.098757
v 98.39424 90.423294 18.06157
v 98.474266 90.2802 18.113277
v 98.53215 90.179504 18.240028
v 98.55238 90.1482 18.407856
v 98.52955 90.194664 18.571795
v 98.46976 90.30645 18.687914
v 98.38903 90.453606 18.725101
v 98.30901 90.596695 18.673393
v 98.25113 90.69739 18.546642
v 97.923744 90.517296 18.394138
v 97.93674 90.4732 18.22849
v 97.97339 90.35616 18.108019
v 98.023865 90.19756 18.065002
v 98.07465 90.039894 18.110964
v 98.112144 89.92539 18.233593
v 98.12628 89.88475 18.400028
v 98.11329 89.92885 18.565674
v 98.07664 90.04588 18.686148
v 98.02615 90.20448 18.729164
v 97.975365 90.36216 18.6832
v 97.93788 90.476654 18.560574
v 97.6122 90.51242 18.38629
v 97.608154 90.46188 18.222027
v 97.598885 90.33618 18.10512
v 97.586876 90.16901 18.066893
v 97.57534 90.00515 18.117588
v 97.56737 89.88851 18.243624
v 97.56511 89.85035 18.411226
v 97.56915 89.90089 18.575489
v 97.578415 90.02658 18.692396
v 97.59043 90.193756 18.730623
v 97.60197 90.35762 18.679928
v 97.60993 90.47426 18.553892
v 97.19663 90.5927 18.400639
v 97.19153 90.5491 18.234425
v 97.17784 90.428764 18.112423
v 97.15923 90.26392 18.067324
v 97.140686 90.09875 18.111212
v 97.12718 89.97749 18.232327
v 97.12232 89.932655 18.398214
v 97.127426 89.97625 18.56443
v 97.14111 90.09659 18.686432
v 97.15972 90.26143 18.731531
v 97.17827 90.426605 18.687643
v 97.19178 90.54786 18.566528
v 96.706184 90.59964 18.31553
v 96.71054 90.51459 18.166195
v 96.71823 90.36636 18.079447
v 96.72719 90.19469 18.07853
v 96.73502 90.04556 18.16369
v 96.739624 89.95894 18.31211
v 96.73976 89.95803 18.48402
v 96.735405 90.04309 18.633358
v 96.727715 90.19131 18.720106
v 96.71876 90.36298 18.721022
v 96.71092 90.51211 18.63586
v 96.70632 90.59873 18.487442
v 96.31215 90.54868 18.365139
v 96.3713 90.49791 18.217754
v 96.40881 90.37195 18.114902
v 96.41463 90.20456 18.084146
v 96.387184 90.04059 18.133726
v 96.33385 89.923965 18.250355
v 96.2689 89.885956 18.402784
v 96.20974 89.93673 18.550169
v 96.17223 90.06269 18.65302
v 96.16642 90.23008 18.683777
v 96.193855 90.39406 18.634197
v 96.2472 90.51067 18.517569
v 96.10584 90.63265 18.086344
v 96.191505 90.54664 17.964617
v 96.222855 90.4005 17.879686
v 96.191505 90.23338 17.854313
v 96.10584 90.09008 17.895292
v 95.98883 90.00898 17.991646
v 95.87182 90.01182 18.117554
v 95.786156 90.09783 18.23928
v 95.7548 90.24397 18.324211
v 95.786156 90.41108 18.349585
v 95.87182 90.55439 18.308605
v 95.98883 90.63549 18.212252
v 95.75513 90.74053 17.77998
v 95.81679 90.66066 17.640797
v 95.83936 90.51677 17.549477
v 95.81679 90.34741 17.530493
v 95.75513 90.19796 17.58893
v 95.67089 90.10846 17.70913
v 95.586655 90.1029 17.858885
v 95.52499 90.18276 17.99807
v 95.50242 90.32666 18.089388
v 95.52499 90.49602 18.108372
v 95.586655 90.64547 18.049936
v 95.67089 90.73497 17.929735
v 95.28078 90.79672 17.683893
v 95.31056 90.745415 17.524137
v 95.325386 90.61917 17.406801
v 95.321266 90.45183 17.363327
v 95.29932 90.28821 17.40536
v 95.26541 90.17217 17.52164
v 95.22864 90.134796 17.68101
v 95.198845 90.18611 17.840765
v 95.18402 90.31235 17.958101
v 95.18814 90.4797 18.001577
v 95.21009 90.64332 17.959543
v 95.243996 90.75935 17.843264
v 94.873344 90.80697 17.58386
v 94.876564 90.73341 17.430105
v 94.86498 90.593 17.332176
v 94.841705 90.42336 17.316315
v 94.812965 90.26994 17.386768
v 94.786476 90.17386 17.524662
v 94.76932 90.16085 17.693047
v 94.7661 90.234406 17.846802
v 94.77768 90.37482 17.94473
v 94.80096 90.54446 17.960592
v 94.82969 90.697876 17.890137
v 94.856186 90.79396 17.752243
v 94.489494 90.90464 17.56097
v 94.47598 90.83393 17.405634
v 94.44168 90.69791 17.30655
v 94.39578 90.53301 17.290266
v 94.35058 90.38343 17.361149
v 94.318184 90.28924 17.500204
v 94.30728 90.27568 17.670172
v 94.32079 90.34639 17.825508
v 94.355095 90.482414 17.924593
v 94.401 90.64731 17.940874
v 94.446205 90.79689 17.869991
v 94.47859 90.89108 17.730936
v 94.091835 91.0321 17.570595
v 94.07343 90.97191 17.410543
v 94.030464 90.84449 17.303381
v 93.97444 90.68398 17.277824
v 93.92038 90.533394 17.34072
v 93.88276 90.43307 17.475214
v 93.871666 90.4099 17.645271
v 93.89007 90.470085 17.805323
v 93.93304 90.5975 17.912483
v 93.98906 90.75801 17.938042
v 94.04312 90.9086 17.875147
v 94.08074 91.00892 17.740652
v 93.65605 91.18027 17.487144
v 93.63134 91.083664 17.34698
v 93.5915 90.93246 17.275461
v 93.54721 90.76715 17.291756
v 93.51033 90.63205 17.391495
v 93.49075 90.56335 17.547953
v 93.49372 90.57945 17.71921
v 93.51843 90.676056 17.859377
v 93.55827 90.82727 17.930895
v 93.60256 90.99257 17.9146
v 93.639435 91.12768 17.814861
v 93.65902 91.19637 17.658401
v 93.21548 91.2275 17.442514
v 93.18659 91.1125 17.318037
v 93.14602 90.95265 17.269518
v 93.10464 90.79077 17.309956
v 93.07353 90.670235 17.428516
v 93.06103 90.62335 17.593431
v 93.07049 90.662674 17.760511
v 93.09937 90.777664 17.884987
v 93.139946 90.93752 17.933506
v 93.18133 91.0994 17.893068
v 93.21243 91.21993 17.774508
v 93.22494 91.26682 17.609594
v 92.82382 91.36577 17.432169
v 92.78499 91.24951 17.311626
v 92.73209 91.09172 17.26852
v 92.67932 90.93468 17.314398
v 92.6408 90.82046 17.436966
v 92.62686 90.77966 17.603384
v 92.641235 90.823235 17.769062
v 92.68007 90.93948 17.889603
v 92.73296 91.097275 17.93271
v 92.785736 91.25432 17.886833
v 92.82426 91.368546 17.764263
v 92.838196 91.40933 17.597845
v 92.37793 91.49977 17.4279
v 92.35052 91.37861 17.309061
v 92.3136 91.215744 17.268251
v 92.27707 91.05482 17.31641
v 92.25071 90.938934 17.44063
v 92.241585 90.899155 17.607628
v 92.252144 90.946144 17.772655
v 92.27956 91.0673 17.891495
v 92.316475 91.23016 17.932304
v 92.35301 91.3911 17.884146
v 92.37937 91.50698 17.759926
v 92.38849 91.54675 17.592928
v 91.94232 91.56706 17.431438
v 91.91693 91.44706 17.310993
v 91.88244 91.28422 17.268017
v 91.8481 91.12218 17.314026
v 91.823105 91.00436 17.43669
v 91.814156 90.96232 17.603142
v 91.82365 91.00734 17.768782
v 91.84904 91.12734 17.889227
v 91.88353 91.290184 17.932203
v 91.91787 91.452225 17.886196
v 91.94286 91.570045 17.76353
v 91.95181 91.61208 17.597078
v 91.51656 91.68599 17.433846
v 91.4935 91.566574 17.31235
v 91.462 91.40351 17.267942
v 91.4305 91.2405 17.312523
v 91.40743 91.12121 17.434145
v 91.39899 91.077614 17.600222
v 91.40743 91.12138 17.76625
v 91.4305 91.24081 17.887747
v 91.462 91.40386 17.932156
v 91.4935 91.56688 17.887575
v 91.51656 91.686165 17.765953
v 91.52501 91.72976 17.599876
v 91.05226 91.739075 17.434084
v 91.04199 91.618 17.312475
v 91.02795 91.45255 17.267916
v 91.0139 91.28708 17.312346
v 91.00361 91.16591 17.433857
v 90.999825 91.12151 17.599892
v 91.00358 91.16578 17.765963
v 91.013855 91.28686 17.88757
v 91.02789 91.4523 17.932129
v 91.04195 91.617775 17.887701
v 91.05224 91.738945 17.76619
v 91.056015 91.78334 17.600153
v 90.63327 91.762245 17.43408
v 90.615776 91.642006 17.312468
v 90.591866 91.4777 17.267902
v 90.567955 91.31336 17.312326
v 90.55044 91.193016 17.433834
v 90.54402 91.14892 17.599867
v 90.550415 91.19287 17.76594
v 90.56791 91.31312 17.88755
v 90.59181 91.47742 17.932116
v 90.61573 91.64176 17.887693
v 90.63324 91.76211 17.766186
v 90.63966 91.806206 17.600153
v 90.21628 91.86104 17.433937
v 90.19531 91.741295 17.312384
v 90.16668 91.57773 17.267899
v 90.13805 91.41416 17.3124
v 90.11708 91.294426 17.433966
v 90.10941 91.25061 17.600021
v 90.11708 91.29445 17.766071
v 90.13805 91.41419 17.887625
v 90.16668 91.57776 17.932112
v 90.19531 91.741325 17.88761
v 90.21628 91.86105 17.766043
v 90.223946 91.90488 17.599987
v 89.75148 91.85983 17.362984
v 89.73944 91.71064 17.278423
v 89.72562 91.53929 17.28003
v 89.71371 91.3917 17.367373
v 89.7069 91.30742 17.517048
v 89.70703 91.30902 17.688951
v 89.71406 91.39608 17.83702
v 89.7261 91.54527 17.921581
v 89.73992 91.71661 17.919975
v 89.75183 91.864204 17.832632
v 89.75864 91.948494 17.682957
v 89.75851 91.94689 17.511053
v 89.40591 91.868675 17.34618
v 89.4532 91.71553 17.294388
v 89.458496 91.54429 17.318928
v 89.42036 91.400826 17.413221
v 89.349014 91.32358 17.552004
v 89.26358 91.33326 17.69809
v 89.18694 91.42726 17.812332
v 89.13964 91.5804 17.864124
v 89.13435 91.75164 17.839584
v 89.17249 91.8951 17.74529
v 89.243835 91.97235 17.606508
v 89.32927 91.96268 17.460423
v 89.28346 91.75686 17.030724
v 89.32219 91.59317 16.97499
v 89.2957 91.42515 16.972244
v 89.21109 91.297806 17.023216
v 89.09103 91.24526 17.11425
v 88.96769 91.2816 17.220953
v 88.87412 91.39709 17.314735
v 88.835396 91.560776 17.370466
v 88.861885 91.7288 17.373213
v 88.946495 91.85615 17.32224
v 89.06655 91.90868 17.231207
v 89.189896 91.872345 17.124504
v 88.87271 91.80072 16.733587
v 88.85914 91.63658 16.687069
v 88.80949 91.47514 16.721111
v 88.73705 91.35966 16.826593
v 88.661255 91.321075 16.97525
v 88.602394 91.36973 17.127249
v 88.57625 91.492584 17.241863
v 88.58983 91.65672 17.28838
v 88.63948 91.81816 17.254337
v 88.711914 91.93364 17.148855
v 88.78771 91.97223 17.0002
v 88.84657 91.92357 16.8482
v 88.36483 91.95857 16.645638
v 88.368805 91.80326 16.574995
v 88.357254 91.6322 16.58867
v 88.33326 91.49123 16.683002
v 88.30325 91.41811 16.832712
v 88.27528 91.43245 16.997688
v 88.256836 91.53039 17.133722
v 88.25285 91.6857 17.204367
v 88.26441 91.85676 17.190691
v 88.28841 91.99773 17.09636
v 88.318405 92.07085 16.946648
v 88.34638 92.05651 16.781673
v 87.87443 91.83436 16.53223
v 87.90974 91.66868 16.504852
v 87.93687 91.50955 16.565842
v 87.94855 91.39962 16.698858
v 87.94165 91.36835 16.868258
v 87.91802 91.42411 17.02865
v 87.883995 91.551956 17.13706
v 87.84869 91.71764 17.164438
v 87.821556 91.87677 17.103449
v 87.809875 91.986694 16.970434
v 87.81677 92.017975 16.801033
v 87.8404 91.96221 16.64064
v 87.563965 91.77567 16.580154
v 87.627975 91.62109 16.539154
v 87.64682 91.45409 16.573267
v 87.61544 91.319405 16.67335
v 87.54225 91.25313 16.812588
v 87.44686 91.273026 16.953669
v 87.354836 91.37376 17.058794
v 87.290825 91.528336 17.099792
v 87.27198 91.69534 17.065681
v 87.30336 91.83003 16.965597
v 87.37655 91.8963 16.82636
v 87.47194 91.87641 16.685278
v 87.410835 91.73337 16.235285
v 87.49718 91.584755 16.242353
v 87.51671 91.42272 16.306644
v 87.46419 91.290695 16.410927
v 87.35368 91.224045 16.527262
v 87.21481 91.24064 16.624475
v 87.084785 91.33602 16.67652
v 86.998436 91.48464 16.66945
v 86.97891 91.64667 16.605162
v 87.03143 91.778694 16.500877
v 87.14194 91.845345 16.384544
v 87.28081 91.82875 16.28733
v 87.09631 91.370094 15.881787
v 87.14655 91.20952 15.914103
v 87.15033 91.07473 16.01671
v 87.10661 91.00185 16.162115
v 87.02713 91.01041 16.311357
v 86.933174 91.0981 16.424448
v 86.84992 91.24144 16.471083
v 86.799675 91.40202 16.438768
v 86.795906 91.536804 16.33616
v 86.839615 91.60969 16.190756
v 86.9191 91.601135 16.041513
v 87.01306 91.513435 15.928423
v 86.602875 91.35348 15.791929
v 86.60875 91.18221 15.781079
v 86.59942 91.02665 15.854684
v 86.57737 90.92846 15.99302
v 86.54852 90.91396 16.159021
v 86.5206 90.98704 16.308208
v 86.50108 91.12811 16.400606
v 86.4952 91.29937 16.411457
v 86.50454 91.45494 16.337852
v 86.52658 91.55312 16.199514
v 86.55543 91.56763 16.033514
v 86.58336 91.494545 15.884327
v 86.138374 91.36499 15.7180195
v 86.15895 91.194435 15.726039
v 86.1693 91.04903 15.818362
v 86.16664 90.96772 15.970251
v 86.1517 90.97231 16.141008
v 86.12847 91.06156 16.284878
v 86.10319 91.21156 16.363312
v 86.08261 91.382126 16.355291
v 86.072266 91.527534 16.262968
v 86.07492 91.60883 16.11108
v 86.08986 91.60425 15.940323
v 86.11308 91.51499 15.7964525
v 85.72033 91.15907 15.686681
v 85.74168 90.9919 15.720569
v 85.754944 90.86355 15.834061
v 85.75659 90.8084 15.996747
v 85.74617 90.84125 16.165035
v 85.72647 90.953285 16.293835
v 85.702774 91.11448 16.348633
v 85.68143 91.281654 16.314745
v 85.66816 91.41001 16.201252
v 85.66651 91.46515 16.038567
v 85.67694 91.432304 15.870276
v 85.69663 91.320274 15.741478
v 85.29059 91.23464 15.6809435
v 85.26625 91.06496 15.693604
v 85.24466 90.92459 15.79015
v 85.2316 90.85116 15.944711
v 85.23057 90.864334 16.115871
v 85.241844 90.960594 16.257772
v 85.262405 91.11414 16.332388
v 85.28675 91.28383 16.319727
v 85.30834 91.424194 16.223183
v 85.3214 91.49763 16.06862
v 85.32243 91.48445 15.89746
v 85.31115 91.38819 15.75556
v 84.85818 91.31021 15.67524
v 84.83206 91.141266 15.693357
v 84.810234 91.004005 15.794501
v 84.79855 90.9352 15.951571
v 84.80014 90.95331 16.12248
v 84.814575 91.05345 16.261433
v 84.83799 91.20881 16.331196
v 84.86411 91.377754 16.31308
v 84.88594 91.515015 16.211935
v 84.89762 91.58382 16.054865
v 84.896034 91.56572 15.883956
v 84.8816 91.465576 15.745004
v 84.4358 91.42435 15.691341
v 84.405815 91.25604 15.673225
v 84.378 91.10142 15.742994
v 84.359795 91.001915 15.881953
v 84.35608 90.984184 16.052868
v 84.36787 91.05298 16.20994
v 84.391975 91.18987 16.311087
v 84.42196 91.35818 16.329203
v 84.44978 91.5128 16.259434
v 84.46799 91.612305 16.120474
v 84.471695 91.630035 15.94956
v 84.459915 91.56123 15.792486
v 84.020676 91.57759 15.713938
v 83.99077 91.41452 15.6684675
v 83.96066 91.25096 15.711984
v 83.93843 91.13072 15.832825
v 83.930016 91.08604 15.998612
v 83.93769 91.128876 16.164925
v 83.95939 91.24775 16.287197
v 83.989296 91.41082 16.332666
v 84.019394 91.57439 16.28915
v 84.04163 91.69462 16.16831
v 84.05004 91.7393 16.002522
v 84.04237 91.69647 15.83621
v 83.60461 91.62418 15.713002
v 83.5567 91.465294 15.6681595
v 83.5087 91.30623 15.712304
v 83.47346 91.18962 15.833608
v 83.46043 91.14672 15.999566
v 83.47309 91.189 16.165712
v 83.508064 91.30516 16.287527
v 83.55597 91.46405 16.33237
v 83.60397 91.623116 16.288225
v 83.63921 91.73972 16.166922
v 83.652245 91.78263 16.000963
v 83.63958 91.74034 15.834817
v 83.23495 91.81203 15.712346
v 83.16615 91.66084 15.6680155
v 83.09738 91.50975 15.712672
v 83.04705 91.39923 15.834352
v 83.028656 91.358894 16.000448
v 83.04712 91.39956 16.166458
v 83.097496 91.510315 16.287897
v 83.16628 91.6615 16.332228
v 83.23506 91.81259 16.28757
v 83.285385 91.92311 16.165892
v 83.30379 91.96345 15.999795
v 83.285324 91.92278 15.833786
v 82.81116 91.984695 15.712387
v 82.76181 91.826126 15.667954
v 82.71246 91.667595 15.71251
v 82.67634 91.551575 15.834115
v 82.66312 91.509155 16.000185
v 82.676346 91.551704 16.166222
v 82.71247 91.667816 16.287735
v 82.76182 91.826385 16.332167
v 82.811165 91.98492 16.287613
v 82.84729 92.10094 16.166008
v 82.86051 92.14336 15.999938
v 82.84729 92.10081 15.833901
v 82.361946 92.084175 15.712679
v 82.33526 91.92036 15.667921
v 82.30854 91.75639 15.712151
v 82.288956 91.63622 15.833516
v 82.281746 91.59205 15.999498
v 82.28885 91.635704 16.165623
v 82.30836 91.75549 16.287374
v 82.335045 91.91932 16.332132
v 82.36176 92.08328 16.287903
v 82.38135 92.203445 16.166538
v 82.38856 92.24762 16.000555
v 82.381454 92.203964 15.834432
v 81.93037 92.127846 15.711221
v 81.90043 91.964195 15.667915
v 81.87061 91.80117 15.713594
v 81.84889 91.68245 15.8360195
v 81.841095 91.639854 16.002386
v 81.84931 91.68479 16.168118
v 81.87134 91.805214 16.288805
v 81.90127 91.96887 16.332111
v 81.93109 92.1319 16.28643
v 81.952805 92.25061 16.164005
v 81.9606 92.29321 15.997639
v 81.95239 92.248276 15.831908
v 81.50772 92.239975 15.712383
v 81.47814 92.07658 15.667899
v 81.44856 91.913185 15.712403
v 81.4269 91.79357 15.83397
v 81.418976 91.7498 16.000025
v 81.4269 91.793594 16.166077
v 81.448555 91.913216 16.287628
v 81.47814 92.076614 16.332111
v 81.50772 92.24001 16.28761
v 81.52937 92.35962 16.166042
v 81.5373 92.40339 15.999986
v 81.52937 92.3596 15.833935
v 81.055504 92.28734 15.712387
v 81.04367 92.121704 15.667896
v 81.03184 91.95608 15.712393
v 81.02318 91.83482 15.833955
v 81.02001 91.79045 16.00001
v 81.02318 91.83483 16.166061
v 81.03184 91.956085 16.287619
v 81.04367 92.12172 16.33211
v 81.055504 92.287346 16.287613
v 81.06416 92.4086 16.16605
v 81.06733 92.45297 15.999996
v 81.06416 92.40859 15.833944
v 80.59483 92.3044 15.712388
v 80.6072 92.13881 15.667895
v 80.619576 91.97321 15.71239
v 80.62863 91.852 15.83395
v 80.63194 91.807625 16.000004
v 80.628624 91.852 16.166056
v 80.61957 91.97322 16.287615
v 80.6072 92.13881 16.332108
v 80.594826 92.304405 16.287613
v 80.58577 92.42562 16.166052
v 80.58246 92.46999 15.999999
v 80.58578 92.42562 15.833946
v 80.132286 92.21665 15.712387
v 80.178116 92.057045 15.667894
v 80.223946 91.897446 15.712389
v 80.25749 91.7806 15.833948
v 80.269775 91.73784 16.000002
v 80.25749 91.78061 16.166056
v 80.223946 91.897446 16.287613
v 80.178116 92.057045 16.332108
v 80.132286 92.21665 16.287613
v 80.09874 92.33349 16.166054
v 80.08646 92.37625 16.0
v 80.09874 92.33349 15.833946
v 79.70131 92.049416 15.712389
v 79.77102 91.898705 15.667894
v 79.84073 91.74799 15.712387
v 79.89176 91.637665 15.833946
v 79.91044 91.59728 15.999999
v 79.89176 91.637665 16.166052
v 79.84073 91.74799 16.287613
v 79.77102 91.898705 16.332108
v 79.70131 92.049416 16.287613
v 79.65028 92.159744 16.166056
v 79.6316 92.20013 16.000002
v 79.65028 92.159744 15.833948
v 79.32525 91.84525 15.712388
v 79.38675 91.69101 15.667894
v 79.44826 91.53677 15.712388
v 79.493286 91.42386 15.833947
v 79.509766 91.38253 16.0
v 79.493286 91.42386 16.166054
v 79.44826 91.53677 16.287613
v 79.38675 91.69101 16.332108
v 79.32525 91.84525 16.287613
v 79.28022 91.95817 16.166054
v 79.26374 91.9995 16.0
v 79.28022 91.95817 15.833947
v 78.93237 91.740105 15.712388
v 78.96501 91.57729 15.667894
v 78.99765 91.41448 15.712388
v 79.02154 91.29529 15.833947
v 79.03029 91.25166 16.0
v 79.02154 91.29529 16.166054
v 78.99765 91.41448 16.287613
v 78.96501 91.57729 16.332108
v 78.93237 91.740105 16.287613
v 78.90848 91.8593 16.166054
v 78.899734 91.90292 16.0
v 78.90848 91.8593 15.833947
v 78.48191 91.677986 15.712388
v 78.53202 91.51968 15.667894
v 78.58214 91.36136 15.712388
v 78.61883 91.24547 15.833947
v 78.632256 91.20305 16.0
v 78.61883 91.24547 16.166054
v 78.58214 91.36136 16.287613
v 78.53202 91.51968 16.332108
v 78.48191 91.677986 16.287613
v 78.44522 91.79388 16.166054
v 78.43179 91.836296 16.0
v 78.44522 91.79388 15.833947
v 78.06902 91.46541 15.712388
v 78.14475 91.317635 15.667893
v 78.22048 91.16985 15.712388
v 78.27592 91.06167 15.833947
v 78.29621 91.02207 16.0
v 78.27592 91.06167 16.166054
v 78.22048 91.16985 16.287613
v 78.14475 91.317635 16.332108
v 78.06902 91.46541 16.287613
v 78.01359 91.57359 16.166054
v 77.9933 91.61319 16.0
v 78.01359 91.57359 15.833947
v 77.67281 91.26581 15.712388
v 77.75457 91.12128 15.667893
v 77.83633 90.976746 15.712388
v 77.89618 90.87094 15.833947
v 77.91808 90.832214 16.0
v 77.89618 90.87094 16.166054
v 77.83633 90.976746 16.287613
v 77.75457 91.12128 16.332108
v 77.67281 91.26581 16.287613
v 77.61296 91.37161 16.166054
v 77.59106 91.41034 16.0
v 77.61296 91.37161 15.833947
v 77.30052 91.03081 15.712388
v 77.38527 90.88801 15.667893
v 77.47002 90.74521 15.712388
v 77.53205 90.64067 15.833947
v 77.55476 90.60241 16.0
v 77.53205 90.64067 16.166054
v 77.47002 90.74521 16.287613
v 77.38527 90.88801 16.332108
v 77.30052 91.03081 16.287613
v 77.23848 91.135345 16.166054
v 77.215775 91.17361 16.0
v 77.23848 91.135345 15.833947
v 76.93034 90.82462 15.712388
v 77.003586 90.6756 15.667893
v 77.076836 90.52657 15.712388
v 77.130455 90.41748 15.833947
v 77.150085 90.37755 16.0
v 77.130455 90.41748 16.166054
v 77.076836 90.52657 16.287613
v 77.003586 90.6756 16.332108
v 76.93034 90.82462 16.287613
v 76.87672 90.933716 16.166054
v 76.85709 90.97365 16.0
v 76.87672 90.933716 15.833947
v 76.53365 90.654366 15.712388
v 76.602264 90.50315 15.667893
v 76.670876 90.35194 15.712388
v 76.7211 90.24124 15.833947
v 76.73949 90.20072 16.0
v 76.7211 90.24124 16.166054
v 76.670876 90.35194 16.287613
v 76.602264 90.50315 16.332108
v 76.53365 90.654366 16.287613
v 76.48342 90.76507 16.166054
v 76.46504 90.80559 16.0
v 76.48342 90.76507 15.833947
v 76.123985 90.45782 15.712388
v 76.2082 90.314705 15.667893
v 76.29241 90.17159 15.712388
v 76.354065 90.066826 15.833947
v 76.376625 90.02847 16.0
v 76.354065 90.066826 16.166054
v 76.29241 90.17159 16.287613
v 76.2082 90.314705 16.332108
v 76.123985 90.45782 16.287613
v 76.06234 90.562584 16.166054
v 76.03977 90.60093 16.0
v 76.06234 90.562584 15.833947
v 75.759514 90.19958 15.712388
v 75.852104 90.06173 15.667893
v 75.944695 89.92389 15.712388
v 76.012474 89.82298 15.833947
v 76.037285 89.78604 16.0
v 76.012474 89.82298 16.166054
v 75.944695 89.92389 16.287613
v 75.852104 90.06173 16.332108
v 75.759514 90.19958 16.287613
v 75.691734 90.30048 16.166054
v 75.66692 90.33742 16.0
v 75.691734 90.30048 15.833947
v 75.39771 89.97008 15.712388
v 75.48325 89.82775 15.667893
v 75.568794 89.68543 15.712388
v 75.63142 89.58124 15.833947
v 75.65434 89.543106 16.0
v 75.63142 89.58124 16.166054
v 75.568794 89.68543 16.287613
v 75.48325 89.82775 16.332108
v 75.39771 89.97008 16.287613
v 75.33509 90.074265 16.166054
v 75.312164 90.1124 16.0
v 75.33509 90.074265 15.833947
v 75.018776 89.75459 15.712388
v 75.10355 89.61182 15.667893
v 75.18834 89.46903 15.712388
v 75.250404 89.36452 15.833947
v 75.27312 89.326256 16.0
v 75.250404 89.36452 16.166054
v 75.18834 89.46903 16.287613
v 75.10355 89.61182 16.332108
v 75.018776 89.75459 16.287613
v 74.95671 89.859116 16.166054
v 74.934 89.89737 16.0
v 74.95671 89.859116 15.833947
v 74.727295 89.547775 15.712388
v 74.73222 89.3818 15.667893
v 74.737144 89.21581 15.712388
v 74.74075 89.09431 15.833947
v 74.74207 89.049835 16.0
v 74.74075 89.09431 16.166054
v 74.737144 89.21581 16.287613
v 74.73222 89.3818 16.332108
v 74.727295 89.547775 16.287613
v 74.723694 89.66928 16.166054
v 74.722374 89.71375 16.0
v 74.723694 89.66928 15.833947
v 74.452896 89.764366 15.737976
v 74.37142 89.628586 15.671054
v 74.283646 89.48231 15.692272
v 74.21308 89.364716 15.795946
v 74.17865 89.307335 15.954297
v 74.18957 89.32553 16.124893
v 74.24291 89.41443 16.262024
v 74.32439 89.55021 16.328947
v 74.41216 89.69649 16.307728
v 74.48273 89.81407 16.204054
v 74.51716 89.87146 16.045704
v 74.50624 89.853264 15.875108
v 74.187164 89.88273 15.91033
v 74.10651 89.735245 15.81839
v 73.993 89.61338 15.805084
v 73.877045 89.549774 15.873978
v 73.78973 89.561485 16.00661
v 73.75443 89.64536 16.167442
v 73.78062 89.778946 16.313381
v 73.861275 89.92643 16.405321
v 73.974785 90.048294 16.418629
v 74.09074 90.1119 16.349735
v 74.178055 90.10019 16.217102
v 74.21335 90.01631 16.056269
v 74.05409 90.13257 15.485171
v 74.0437 89.98067 15.353549
v 73.96541 89.829254 15.260489
v 73.8402 89.718895 15.230927
v 73.70162 89.67916 15.272784
v 73.586815 89.7207 15.374845
v 73.52653 89.83239 15.509762
v 73.53693 89.98429 15.641384
v 73.61522 90.135704 15.734444
v 73.740425 90.24606 15.764006
v 73.879 90.2858 15.722148
v 73.99381 90.244255 15.620088
v 73.68863 90.287834 15.152528
v 73.6188 90.144905 15.045384
v 73.51183 90.01118 15.003222
v 73.39639 89.92249 15.037339
v 73.303406 89.90261 15.138594
v 73.25779 89.956856 15.279855
v 73.271774 90.070694 15.423271
v 73.3416 90.21362 15.530416
v 73.44856 90.34735 15.572577
v 73.564 90.436035 15.538461
v 73.65699 90.45592 15.437206
v 73.70261 90.40167 15.295945
v 73.30718 90.54287 14.969161
v 73.204094 90.41305 14.902588
v 73.08814 90.29326 14.929131
v 72.990395 90.21559 15.041677
v 72.93704 90.200874 15.210072
v 72.942375 90.25304 15.389192
v 73.004974 90.3581 15.531043
v 73.108055 90.48793 15.597617
v 73.22401 90.60772 15.5710745
v 73.321754 90.68538 15.458528
v 73.37511 90.700096 15.290133
v 73.369774 90.647934 15.111012
v 72.97451 90.8833 14.962282
v 72.879364 90.75332 14.899443
v 72.77304 90.62121 14.926637
v 72.68402 90.522385 15.036577
v 72.63616 90.48332 15.199806
v 72.64228 90.51448 15.372586
v 72.70075 90.60752 15.50862
v 72.79589 90.73751 15.57146
v 72.902214 90.86961 15.544266
v 72.991234 90.96844 15.434325
v 73.03909 91.00751 15.271096
v 73.032974 90.97634 15.098316
v 72.591576 91.15015 14.956132
v 72.50855 91.01508 14.888749
v 72.415985 90.87185 14.907895
v 72.33868 90.75881 15.008439
v 72.29735 90.70626 15.163441
v 72.30306 90.72828 15.3313675
v 72.3543 90.81897 15.467223
v 72.437325 90.95403 15.534606
v 72.52989 91.09727 15.51546
v 72.6072 91.210304 15.414916
v 72.64853 91.262856 15.259914
v 72.64281 91.24084 15.091988
v 72.18914 91.333275 14.90872
v 72.09457 91.193634 14.87538
v 72.00204 91.059784 14.930864
v 71.93634 90.96759 15.060308
v 71.915085 90.94176 15.229027
v 71.94396 90.989204 15.391811
v 72.015236 91.09721 15.505045
v 72.10981 91.236855 15.538385
v 72.20235 91.370705 15.4829
v 72.268036 91.4629 15.353456
v 72.2893 91.48873 15.184738
v 72.260414 91.441284 15.021953
v 71.82311 91.62343 14.913718
v 71.752785 91.472534 14.87086
v 71.682274 91.322685 14.916982
v 71.63047 91.214035 15.039725
v 71.61127 91.175705 15.206201
v 71.62981 91.21796 15.371801
v 71.681114 91.32947 15.492155
v 71.75145 91.48036 15.535013
v 71.82196 91.63021 15.488892
v 71.87376 91.73886 15.366149
v 71.89296 91.77719 15.199673
v 71.87442 91.73494 15.034072
v 71.33869 91.74179 14.91251
v 71.32807 91.575775 14.869139
v 71.317245 91.410385 14.914753
v 71.30912 91.289925 15.037129
v 71.30586 91.24667 15.203477
v 71.30834 91.29222 15.369225
v 71.31591 91.41437 15.489959
v 71.32653 91.580376 15.533329
v 71.33735 91.74577 15.487716
v 71.34548 91.866234 15.365339
v 71.34874 91.909485 15.198991
v 71.34625 91.86394 15.033244
v 70.865 91.69431 14.912148
v 70.89356 91.530525 14.868445
v 70.92196 91.367134 14.913729
v 70.94258 91.247925 15.035865
v 70.9499 91.20484 15.202127
v 70.94195 91.24942 15.367967
v 70.92087 91.36972 15.488946
v 70.892296 91.533516 15.532649
v 70.8639 91.69691 15.487366
v 70.84328 91.81612 15.365229
v 70.83597 91.8592 15.198966
v 70.84391 91.81462 15.033127
v 70.41984 91.58625 14.912078
v 70.469055 91.4275 14.868164
v 70.51814 91.26903 14.913237
v 70.55394 91.153305 15.035219
v 70.56686 91.11133 15.2014265
v 70.55344 91.15436 15.367324
v 70.51727 91.27086 15.488458
v 70.468056 91.42961 15.532372
v 70.418976 91.58808 15.487299
v 70.38318 91.703804 15.365316
v 70.370255 91.74577 15.199109
v 70.383675 91.70274 15.033213
v 70.00007 91.42915 14.912719
v 70.05997 91.27434 14.868014
v 70.11988 91.119415 14.912297
v 70.16376 91.00588 15.033703
v 70.17985 90.96417 15.199699
v 70.16383 91.00546 15.365809
v 70.12001 91.11868 15.487522
v 70.06011 91.2735 15.532227
v 70.0002 91.42842 15.487943
v 69.95632 91.541954 15.366538
v 69.94023 91.583664 15.2005415
v 69.956245 91.54237 15.034431
v 69.61064 91.273865 14.912503
v 69.6538 91.11354 14.867945
v 69.69696 90.95318 14.912373
v 69.72855 90.83575 15.033885
v 69.74012 90.79271 15.199921
v 69.72855 90.83561 15.365991
v 69.69695 90.95294 15.487598
v 69.65379 91.113266 15.532157
v 69.610634 91.273636 15.487728
v 69.57904 91.39106 15.366217
v 69.567474 91.4341 15.200181
v 69.57904 91.3912 15.03411
v 69.20604 91.213646 14.912435
v 69.22188 91.048355 14.867916
v 69.23772 90.88306 14.912385
v 69.24931 90.76203 15.033926
v 69.253555 90.71771 15.199972
v 69.249306 90.76198 15.366033
v 69.2377 90.882965 15.48761
v 69.22186 91.048256 15.532128
v 69.20602 91.213554 15.48766
v 69.19443 91.33458 15.366118
v 69.190186 91.3789 15.200072
v 69.194435 91.33463 15.034013
v 68.79697 91.195854 14.91241
v 68.785446 91.030205 14.867905
v 68.77393 90.86455 14.912387
v 68.765495 90.74328 15.033937
v 68.762405 90.698875 15.199988
v 68.76549 90.743256 15.366044
v 68.77392 90.86451 15.487612
v 68.78543 91.03017 15.532117
v 68.79695 91.195816 15.487635
v 68.80538 91.31709 15.366083
v 68.80847 91.36149 15.200033
v 68.8054 91.317116 15.0339775
v 68.40105 91.30553 14.936506
v 68.36543 91.150734 14.870735
v 68.32722 90.984634 14.893191
v 68.296646 90.85173 14.997858
v 68.2819 90.787636 15.15669
v 68.28693 90.809525 15.327127
v 68.310394 90.91152 15.463503
v 68.34601 91.066315 15.529274
v 68.38422 91.232414 15.506818
v 68.414795 91.36532 15.40215
v 68.42954 91.42941 15.243319
v 68.42451 91.407524 15.072881
v 68.00946 91.46483 14.979121
v 67.96464 91.32938 14.88373
v 67.911865 91.16619 14.872706
v 67.86528 91.01898 14.949003
v 67.83737 90.92721 15.092177
v 67.83561 90.91545 15.263865
v 67.86047 90.98686 15.418064
v 67.9053 91.122314 15.513455
v 67.95807 91.2855 15.524479
v 68.00465 91.43271 15.448182
v 68.03256 91.52448 15.305008
v 68.03432 91.53624 15.13332
v 67.64612 91.66663 15.26475
v 67.69431 91.55192 15.157746
v 67.69716 91.39018 15.087935
v 67.653885 91.22476 15.074022
v 67.576096 91.09999 15.119735
v 67.484634 91.049286 15.212825
v 67.404 91.08624 15.328349
v 67.355804 91.20096 15.435352
v 67.35296 91.36269 15.505164
v 67.39623 91.528114 15.519077
v 67.47402 91.65289 15.473364
v 67.56548 91.7036 15.380274
v 67.37863 91.61758 14.663143
v 67.49832 91.50278 14.635533
v 67.568436 91.34663 14.669171
v 67.57018 91.19098 14.755045
v 67.503105 91.07753 14.870143
v 67.385155 91.036674 14.983626
v 67.247955 91.07937 15.065086
v 67.128265 91.19417 15.092696
v 67.05815 91.35032 15.059058
v 67.056404 91.50597 14.973186
v 67.12349 91.619415 14.858087
v 67.24143 91.66027 14.744604
v 67.09016 91.232544 14.322669
v 67.183044 91.08789 14.325474
v 67.234695 90.94462 14.407823
v 67.23127 90.84112 14.54765
v 67.17369 90.805115 14.70749
v 67.077385 90.846275 14.844513
v 66.96815 90.95355 14.922005
v 66.87527 91.098206 14.9192
v 66.823616 91.24148 14.836851
v 66.82704 91.34498 14.697024
v 66.88462 91.380974 14.537184
v 66.98093 91.33982 14.400161
v 66.65235 91.07804 14.196981
v 66.72011 90.9234 14.164539
v 66.768845 90.76782 14.218942
v 66.785515 90.653 14.345611
v 66.76564 90.609695 14.510605
v 66.714554 90.649506 14.669715
v 66.645935 90.76177 14.780308
v 66.578186 90.91641 14.812749
v 66.52944 91.07199 14.7583475
v 66.51277 91.18681 14.631679
v 66.532646 91.23012 14.466684
v 66.58373 91.19031 14.307574
v 66.231766 90.98759 14.178784
v 66.25783 90.83116 14.112602
v 66.278366 90.66184 14.133907
v 66.287865 90.524994 14.236992
v 66.28378 90.45728 14.394234
v 66.26721 90.47686 14.5635
v 66.24259 90.57847 14.699437
v 66.21653 90.73489 14.765619
v 66.19599 90.90421 14.744314
v 66.18649 91.04106 14.64123
v 66.19058 91.10877 14.483988
v 66.207146 91.089195 14.31472
v 65.838806 90.96068 14.128409
v 65.811966 90.7954 14.088495
v 65.78236 90.63358 14.137711
v 65.75791 90.51857 14.262868
v 65.74518 90.48118 14.430431
v 65.74757 90.53143 14.595503
v 65.76444 90.65587 14.713852
v 65.79128 90.82114 14.753766
v 65.82089 90.98296 14.704551
v 65.84534 91.09798 14.579393
v 65.85807 91.13536 14.41183
v 65.85568 91.085106 14.246758
v 65.54682 90.984856 14.163244
v 65.486496 90.82451 14.12996
v 65.39821 90.6923 14.181433
v 65.30561 90.62364 14.303871
v 65.23352 90.63695 14.464467
v 65.20124 90.728645 14.620189
v 65.21744 90.87416 14.729312
v 65.277756 91.03451 14.762596
v 65.36604 91.16672 14.7111225
v 65.45864 91.235374 14.588685
v 65.53074 91.22207 14.428089
v 65.56301 91.13037 14.272367
v 65.3704 91.03006 13.779936
v 65.27383 90.88785 13.701573
v 65.139854 90.79952 13.683346
v 65.00439 90.78875 13.730138
v 64.90372 90.85842 13.829412
v 64.86482 90.98987 13.954568
v 64.898125 91.147865 14.07207
v 64.9947 91.29008 14.150433
v 65.12866 91.3784 14.16866
v 65.26413 91.389175 14.121867
v 65.3648 91.3195 14.0225935
v 65.403694 91.18806 13.897438
v 65.05056 91.25314 13.439805
v 64.94508 91.11756 13.365827
v 64.82002 91.0226 13.368561
v 64.708885 90.99371 13.447275
v 64.64145 91.03863 13.580878
v 64.63579 91.145325 13.733571
v 64.69341 91.2852 13.86444
v 64.79889 91.420784 13.938418
v 64.92396 91.51574 13.935684
v 65.035095 91.54463 13.85697
v 65.10252 91.49971 13.723367
v 65.10819 91.39302 13.570674
v 64.60552 91.52943 13.414192
v 64.48632 91.41143 13.42643
v 64.38628 91.332466 13.52314
v 64.332184 91.31368 13.67841
v 64.33855 91.360115 13.850634
v 64.40365 91.45933 13.993665
v 64.51006 91.58473 14.069179
v 64.62926 91.70273 14.056941
v 64.72931 91.78169 13.960231
v 64.7834 91.800476 13.804961
v 64.77704 91.75404 13.632737
v 64.71193 91.65483 13.489706
v 64.42073 91.82006 13.591174
v 64.303085 91.694786 13.5119505
v 64.16972 91.61324 13.508617
v 64.05638 91.59729 13.5820675
v 63.99343 91.651184 13.71262
v 63.997734 91.7605 13.8652935
v 64.068146 91.89594 13.999179
v 64.18579 92.02122 14.078402
v 64.31915 92.10275 14.081735
v 64.432495 92.11871 14.0082855
v 64.495445 92.06482 13.877732
v 64.49114 91.955505 13.7250595
v 64.31996 92.06064 13.041074
v 64.24804 91.90836 12.937622
v 64.12307 91.79331 12.895151
v 63.978546 91.74633 12.925042
v 63.853188 91.77999 13.019286
v 63.780582 91.88529 13.15263
v 63.780193 92.034004 13.289344
v 63.852116 92.18629 13.392796
v 63.97708 92.30133 13.4352665
v 64.121605 92.34832 13.405375
v 64.24696 92.31465 13.3111315
v 64.319565 92.20936 13.177788
v 63.949127 92.19332 12.664573
v 63.84444 92.05698 12.598396
v 63.720974 91.96517 12.606936
v 63.611813 91.942505 12.687902
v 63.546207 91.99505 12.819602
v 63.541733 92.10873 12.966745
v 63.59959 92.25308 13.089905
v 63.704277 92.38943 13.15608
v 63.827744 92.48123 13.147541
v 63.9369 92.5039 13.066574
v 64.00251 92.451355 12.9348755
v 64.00698 92.33768 12.787732
v 63.567333 92.52044 12.542038
v 63.452564 92.39249 12.506987
v 63.339184 92.29229 12.556471
v 63.25757 92.246704 12.677231
v 63.22959 92.26794 12.83691
v 63.262745 92.3503 12.9927225
v 63.348152 92.47173 13.102918
v 63.46292 92.599686 13.137969
v 63.5763 92.69988 13.088485
v 63.657917 92.745476 12.967724
v 63.685894 92.724236 12.808045
v 63.652737 92.64187 12.652233
v 63.26316 92.885086 12.580288
v 63.148552 92.761765 12.532326
v 63.03229 92.64711 12.572912
v 62.94553 92.571846 12.691173
v 62.911514 92.55614 12.85542
v 62.93936 92.60419 13.021643
v 63.021606 92.70313 13.145303
v 63.136215 92.82646 13.193266
v 63.252476 92.94112 13.1526785
v 63.339237 93.01638 13.034418
v 63.37325 93.03209 12.870172
v 63.345406 92.98404 12.703948
v 63.023663 93.197395 12.551642
v 62.929028 93.069016 12.484353
v 62.807953 92.9487 12.5036335
v 62.692875 92.868675 12.604316
v 62.614635 92.850395 12.759422
v 62.594196 92.89876 12.927394
v 62.63703 93.00079 13.063221
v 62.731667 93.12917 13.130509
v 62.85274 93.24949 13.11123
v 62.96782 93.32951 13.010548
v 63.04606 93.34779 12.85544
v 63.066498 93.29943 12.6874695
v 62.650745 93.47133 12.285694
v 62.584873 93.31667 12.239831
v 62.50922 93.17131 12.284567
v 62.444057 93.07418 12.407916
v 62.406845 93.05131 12.576825
v 62.407555 93.10883 12.7460375
v 62.445995 93.23133 12.870211
v 62.511868 93.38599 12.916074
v 62.587517 93.53135 12.871338
v 62.65268 93.62848 12.74799
v 62.68989 93.65135 12.57908
v 62.689182 93.59383 12.409868
v 62.14496 93.64975 12.452381
v 62.091003 93.505745 12.382317
v 62.047726 93.3396 12.393482
v 62.02671 93.19583 12.482885
v 62.033596 93.11296 12.626572
v 62.066536 93.113205 12.786039
v 62.116703 93.19648 12.918559
v 62.170654 93.34049 12.988624
v 62.213936 93.50664 12.977458
v 62.234947 93.650406 12.888055
v 62.22806 93.73327 12.744369
v 62.19512 93.73303 12.584901
v 61.8203 93.77316 12.492349
v 61.734337 93.64522 12.425042
v 61.645775 93.498276 12.442269
v 61.578335 93.3717 12.539416
v 61.550095 93.29941 12.690451
v 61.56862 93.30078 12.854904
v 61.62894 93.37544 12.98871
v 61.7149 93.50339 13.056018
v 61.803467 93.65033 13.03879
v 61.870907 93.77691 12.941644
v 61.899147 93.8492 12.790609
v 61.880623 93.847824 12.626156
v 61.513626 94.05187 12.524174
v 61.424633 93.92448 12.450505
v 61.329563 93.78193 12.464642
v 61.253887 93.66243 12.562797
v 61.217884 93.598 12.718667
v 61.231197 93.6059 12.89049
v 61.290264 93.68402 13.032224
v 61.379253 93.811424 13.105892
v 61.474327 93.953964 13.091756
v 61.550003 94.07346 12.993601
v 61.586006 94.13789 12.83773
v 61.572693 94.12999 12.665908
v 61.104057 94.249535 12.539071
v 61.03082 94.11296 12.465172
v 60.9514 93.96105 12.478376
v 60.88708 93.8345 12.575146
v 60.85509 93.76723 12.729551
v 60.864002 93.777245 12.90022
v 60.91143 93.86188 13.041421
v 60.984665 93.99845 13.11532
v 61.064087 94.15036 13.102117
v 61.128407 94.27691 13.005347
v 61.160397 94.344185 12.850942
v 61.151485 94.33417 12.680273
v 60.7017 94.4059 12.500143
v 60.618534 94.25979 12.464249
v 60.5382 94.11733 12.517194
v 60.482216 94.01669 12.644791
v 60.465584 93.98484 12.812852
v 60.49276 94.03031 12.976344
v 60.556465 94.14092 13.09146
v 60.63963 94.28703 13.127355
v 60.719963 94.42949 13.0744095
v 60.775948 94.53013 12.946813
v 60.79258 94.56198 12.778751
v 60.765404 94.51651 12.615259
v 60.31675 94.59216 12.490868
v 60.222187 94.45027 12.469037
v 60.134502 94.318115 12.5353565
v 60.07719 94.23112 12.672055
v 60.06561 94.212585 12.8425045
v 60.10286 94.26748 13.001034
v 60.178963 94.38109 13.105165
v 60.27353 94.52299 13.126994
v 60.361214 94.655136 13.060675
v 60.41852 94.742134 12.923976
v 60.430103 94.76067 12.753527
v 60.392853 94.70578 12.594997
v 60.009144 94.90977 12.52337
v 59.917038 94.77595 12.46728
v 59.82146 94.6368 12.500005
v 59.74802 94.529625 12.612775
v 59.716393 94.48312 12.775373
v 59.73505 94.509766 12.944233
v 59.799 94.60241 13.074107
v 59.891106 94.73623 13.130197
v 59.986683 94.875374 13.097472
v 60.060123 94.98255 12.984702
v 60.09175 95.02905 12.8221035
v 60.073093 95.00241 12.653244
v 59.708706 95.06642 12.705568
v 59.66514 94.9023 12.645024
v 59.585186 94.75914 12.650593
v 59.49027 94.6753 12.720783
v 59.405823 94.67325 12.836786
v 59.35447 94.75353 12.96752
v 59.349976 94.89464 13.077954
v 59.39354 95.05876 13.138499
v 59.47349 95.20192 13.13293
v 59.56841 95.28576 13.06274
v 59.65286 95.28781 12.946737
v 59.70421 95.20753 12.816003
v 59.479893 95.14789 12.247017
v 59.51194 94.98191 12.215759
v 59.479893 94.81578 12.246234
v 59.392338 94.69402 12.330273
v 59.27274 94.64926 12.44536
v 59.153137 94.69348 12.5606575
v 59.065582 94.81484 12.64527
v 59.033535 94.98082 12.676528
v 59.065582 95.14695 12.646053
v 59.153137 95.26871 12.562015
v 59.27274 95.31347 12.446927
v 59.392338 95.26925 12.33163
v 59.051662 95.146416 11.915846
v 59.069984 94.98012 11.876125
v 59.050564 94.814316 11.91699
v 58.998604 94.69345 12.027492
v 58.928032 94.6499 12.1780205
v 58.857754 94.695335 12.328244
v 58.806602 94.81758 12.437908
v 58.78828 94.98389 12.47763
v 58.8077 95.14968 12.436765
v 58.85966 95.27055 12.326263
v 58.930233 95.3141 12.175734
v 59.00051 95.26866 12.025511
v 58.64952 95.15791 11.841181
v 58.675686 94.99347 11.799756
v 58.655308 94.826004 11.834114
v 58.59384 94.70039 11.935051
v 58.50776 94.6503 12.075518
v 58.420128 94.68914 12.217879
v 58.354427 94.80652 12.323988
v 58.32826 94.97096 12.365413
v 58.34864 95.13843 12.331054
v 58.410103 95.26404 12.230118
v 58.496185 95.31413 12.08965
v 58.583817 95.27529 11.947289
v 58.426655 95.18612 11.56853
v 58.47597 95.027725 11.505673
v 58.458675 94.857155 11.494052
v 58.37941 94.720116 11.536779
v 58.25941 94.65333 11.622407
v 58.13083 94.67468 11.727991
v 58.028122 94.778465 11.82524
v 57.97881 94.93687 11.888097
v 57.996105 95.10743 11.899718
v 58.07537 95.24447 11.856991
v 58.19537 95.31126 11.771363
v 58.32395 95.2899 11.66578
v 58.069885 95.24621 11.205854
v 58.109932 95.10753 11.142811
v 58.10155 94.93773 11.139502
v 58.04699 94.7823 11.196815
v 57.96087 94.6829 11.299393
v 57.86626 94.66615 11.419749
v 57.788517 94.73655 11.525636
v 57.74847 94.87523 11.58868
v 57.75685 95.04503 11.591989
v 57.811413 95.200455 11.534676
v 57.897537 95.29986 11.432097
v 57.992146 95.316605 11.311741
v 57.690693 95.349625 11.149301
v 57.73493 95.22098 11.053769
v 57.722813 95.055954 11.016715
v 57.657585 94.89877 11.048067
v 57.556725 94.79155 11.139425
v 57.447258 94.76302 11.266309
v 57.35852 94.82082 11.394721
v 57.31428 94.94947 11.4902525
v 57.3264 95.114494 11.527307
v 57.39163 95.271675 11.4959545
v 57.492485 95.3789 11.404597
v 57.60195 95.40743 11.277713
v 57.54523 95.37967 10.83389
v 57.57555 95.23357 10.710649
v 57.530712 95.07253 10.618791
v 57.422733 94.93971 10.582931
v 57.280544 94.87069 10.612677
v 57.142242 94.88397 10.700058
v 57.04489 94.97599 10.821661
v 57.014572 95.12209 10.944902
v 57.059406 95.283134 11.036759
v 57.16739 95.415955 11.072619
v 57.309578 95.48497 11.042874
v 57.44788 95.47169 10.955493
v 57.285557 95.56484 10.431201
v 57.26901 95.42157 10.310745
v 57.19724 95.26731 10.259199
v 57.089478 95.1434 10.290375
v 56.974598 95.083046 10.395918
v 56.88338 95.10241 10.547549
v 56.84027 95.196304 10.7046385
v 56.85682 95.33958 10.825095
v 56.92859 95.493835 10.876641
v 57.03635 95.617744 10.845466
v 57.15123 95.6781 10.739923
v 57.242447 95.65874 10.588291
v 56.80448 95.72911 10.2429285
v 56.765274 95.581505 10.158247
v 56.7021 95.42173 10.159941
v 56.631897 95.292595 10.247557
v 56.573467 95.22871 10.397617
v 56.542473 95.24718 10.569915
v 56.54722 95.34306 10.718282
v 56.58643 95.49067 10.802963
v 56.6496 95.650444 10.80127
v 56.719807 95.77957 10.713654
v 56.778233 95.84347 10.563593
v 56.809227 95.825 10.391295
v 56.349552 95.92475 10.219773
v 56.321392 95.78435 10.1210985
v 56.27928 95.61805 10.106407
v 56.2345 95.470406 10.179636
v 56.199047 95.38098 10.321163
v 56.182426 95.37374 10.493067
v 56.189087 95.45062 10.649285
v 56.217243 95.59102 10.74796
v 56.259357 95.75732 10.762651
v 56.30414 95.90496 10.689423
v 56.339592 95.994385 10.547895
v 56.356213 96.001625 10.375992
v 55.89688 95.95426 10.162089
v 55.86246 95.80111 10.092139
v 55.82148 95.63509 10.109698
v 55.784924 95.5007 10.21006
v 55.76259 95.43394 10.366333
v 55.760456 95.45269 10.536643
v 55.7791 95.55194 10.675358
v 55.813522 95.705086 10.745307
v 55.8545 95.8711 10.727748
v 55.891056 96.00549 10.627387
v 55.91339 96.07226 10.471114
v 55.915524 96.053505 10.300803
v 55.51206 96.117676 10.185779
v 55.46295 95.97977 10.094622
v 55.403477 95.81854 10.08834
v 55.349575 95.67721 10.168617
v 55.315685 95.59363 10.313943
v 55.310886 95.590195 10.485377
v 55.33647 95.66783 10.636984
v 55.385582 95.80574 10.728141
v 55.445057 95.966965 10.734423
v 55.49896 96.1083 10.654145
v 55.53285 96.19188 10.50882
v 55.537643 96.19531 10.337385
v 55.206936 96.13862 10.3052845
v 55.18163 95.96928 10.257875
v 55.11276 95.8231 10.272801
v 55.018776 95.73925 10.346064
v 54.924862 95.7402 10.458031
v 54.856182 95.82569 10.578702
v 54.83114 95.97282 10.675744
v 54.856445 96.14216 10.723153
v 54.925316 96.28834 10.708227
v 55.0193 96.372185 10.634965
v 55.113213 96.37124 10.522998
v 55.181892 96.28574 10.402326
v 55.015385 96.20015 9.8801775
v 55.062332 96.03728 9.884015
v 55.04489 95.86938 9.94036
v 54.96774 95.74144 10.034116
v 54.851543 95.687744 10.140159
v 54.72744 95.72268 10.230076
v 54.62868 95.83688 10.279774
v 54.581734 95.999756 10.275936
v 54.599174 96.16765 10.219591
v 54.676327 96.295586 10.125835
v 54.792522 96.34928 10.019793
v 54.916626 96.314354 9.929875
v 54.585995 96.2356 9.635149
v 54.658424 96.08928 9.576612
v 54.673756 95.918335 9.580007
v 54.62788 95.768585 9.644424
v 54.533092 95.680145 9.7526045
v 54.41479 95.67672 9.875559
v 54.304672 95.759224 9.980344
v 54.232243 95.90555 10.038881
v 54.21691 96.07649 10.035486
v 54.262787 96.22624 9.971068
v 54.357574 96.31468 9.862889
v 54.475876 96.31811 9.739934
v 54.344994 96.19825 9.289891
v 54.4467 96.0676 9.244082
v 54.48519 95.90011 9.2490835
v 54.450153 95.74066 9.303554
v 54.35097 95.631996 9.392899
v 54.214222 95.60321 9.493177
v 54.07655 95.66203 9.577521
v 53.974842 95.79269 9.62333
v 53.93635 95.960175 9.61833
v 53.97139 96.11961 9.563859
v 54.07057 96.22829 9.474515
v 54.20732 96.25707 9.374235
v 54.00381 96.17004 8.965426
v 54.096992 96.06572 8.873885
v 54.151756 95.9078 8.845167
v 54.15343 95.738594 8.886967
v 54.101566 95.60344 8.988085
v 54.01006 95.53855 9.121425
v 53.903427 95.56132 9.251261
v 53.810246 95.665634 9.342802
v 53.75548 95.823555 9.37152
v 53.753807 95.99276 9.3297205
v 53.80567 96.127914 9.228603
v 53.89718 96.1928 9.095263
v 53.53531 96.13921 8.797203
v 53.58814 96.04086 8.671459
v 53.630966 95.88648 8.61594
v 53.65231 95.71742 8.645522
v 53.64645 95.579 8.752279
v 53.614964 95.50829 8.907605
v 53.566284 95.524254 9.0698805
v 53.513454 95.622604 9.195624
v 53.47063 95.77699 9.251143
v 53.449287 95.946045 9.221561
v 53.455143 96.08447 9.114805
v 53.48663 96.155174 8.959479
v 53.089367 96.03519 8.728539
v 53.12347 95.93521 8.593409
v 53.159565 95.78044 8.52923
v 53.187984 95.61234 8.553202
v 53.201107 95.47596 8.658899
v 53.195423 95.40783 8.818002
v 53.17245 95.426216 8.987877
v 53.13835 95.526184 9.123008
v 53.102253 95.680954 9.187186
v 53.073837 95.84906 9.163215
v 53.06071 95.98544 9.057517
v 53.0664 96.05357 8.898415
v 52.653725 95.98971 8.724343
v 52.67749 95.90207 8.579307
v 52.70701 95.753525 8.498648
v 52.73437 95.58388 8.50398
v 52.752247 95.43859 8.593875
v 52.75584 95.3566 8.744245
v 52.744198 95.359856 8.914799
v 52.72043 95.4475 9.059836
v 52.69091 95.59605 9.140494
v 52.663548 95.765686 9.135162
v 52.645676 95.91097 9.045267
v 52.64208 95.99297 8.894897
v 52.5884 95.68505 8.805668
v 52.570816 95.62901 8.652669
v 52.472897 95.562614 8.534217
v 52.320877 95.50364 8.482053
v 52.155495 95.467896 8.510153
v 52.02106 95.46496 8.610988
v 51.953594 95.49561 8.757539
v 51.97118 95.55165 8.910539
v 52.0691 95.61805 9.028991
v 52.22112 95.677025 9.081155
v 52.3865 95.71277 9.053055
v 52.520935 95.715706 8.95222
v 52.770947 95.5828 9.076194
v 52.827244 95.48426 8.947108
v 52.844147 95.45507 8.778566
v 52.81712 95.50307 8.615729
v 52.75341 95.61538 8.502228
v 52.67009 95.76192 8.468475
v 52.589478 95.90342 8.523516
v 52.53318 96.00196 8.652601
v 52.51628 96.03114 8.821143
v 52.543304 95.98315 8.983981
v 52.607014 95.870834 9.097483
v 52.69034 95.7243 9.131235
v 53.209805 95.93814 9.055227
v 53.255806 95.82742 8.930527
v 53.238785 95.767456 8.769764
v 53.163296 95.77432 8.616016
v 53.049572 95.846176 8.51048
v 52.92808 95.96376 8.481432
v 52.831383 96.09557 8.536657
v 52.78538 96.2063 8.661358
v 52.802406 96.26626 8.822121
v 52.87789 96.25939 8.975869
v 52.99162 96.187546 9.081406
v 53.113106 96.069954 9.110453
v 53.527866 96.33885 8.729213
v 53.558983 96.18518 8.659808
v 53.50997 96.05512 8.559039
v 53.393963 95.98352 8.453905
v 53.242043 95.98956 8.372579
v 53.094913 96.07163 8.336849
v 52.992 96.20773 8.356291
v 52.96088 96.361404 8.425695
v 53.00989 96.49146 8.526465
v 53.1259 96.563065 8.631598
v 53.277824 96.55702 8.712926
v 53.424953 96.47495 8.748655
v 53.663692 96.50181 8.283452
v 53.697613 96.33996 8.236287
v 53.647694 96.192566 8.16343
v 53.527313 96.09913 8.084405
v 53.36873 96.08469 8.020386
v 53.214428 96.15311 7.988526
v 53.10576 96.28606 7.9973626
v 53.07184 96.447914 8.044528
v 53.121754 96.59531 8.117384
v 53.242134 96.68874 8.19641
v 53.400723 96.70318 8.260429
v 53.555023 96.63476 8.292289
v 53.839645 96.614296 7.9189553
v 53.858562 96.462 7.8374853
v 53.794518 96.33532 7.7296014
v 53.664673 96.268196 7.62421
v 53.50382 96.27862 7.549551
v 53.355057 96.36379 7.5256295
v 53.258247 96.500885 7.558855
v 53.23933 96.65318 7.640325
v 53.303375 96.77986 7.7482095
v 53.43322 96.84698 7.8536005
v 53.594074 96.83656 7.9282594
v 53.742836 96.75139 7.952181
v 53.981747 96.83054 7.5488873
v 54.00205 96.7312 7.394303
v 53.93504 96.648636 7.216168
v 53.798676 96.60498 7.062213
v 53.629494 96.61192 6.973691
v 53.472828 96.6676 6.9743204
v 53.37065 96.7571 7.063933
v 53.35035 96.856445 7.2185173
v 53.41736 96.93901 7.396652
v 53.553722 96.982666 7.550607
v 53.722904 96.97573 7.639129
v 53.879574 96.920044 7.6384997
v 53.973186 97.246605 7.53473
v 53.979393 97.21263 7.3577356
v 53.898922 97.17953 7.18601
v 53.75334 97.15616 7.0655656
v 53.581657 97.148796 7.0286765
v 53.42987 97.1594 7.085227
v 53.338657 97.185135 7.220064
v 53.33245 97.21911 7.397058
v 53.41292 97.25221 7.568784
v 53.558502 97.27558 7.689228
v 53.730186 97.28295 7.726117
v 53.881973 97.27234 7.669567
v 53.880882 97.75196 7.699346
v 53.965324 97.672005 7.589972
v 53.963783 97.58562 7.4241195
v 53.876675 97.51594 7.2462287
v 53.727337 97.48164 7.1039653
v 53.555786 97.49193 7.035449
v 53.407986 97.54402 7.059038
v 53.323544 97.623985 7.168412
v 53.325085 97.71037 7.3342648
v 53.412193 97.78005 7.5121555
v 53.56153 97.81434 7.654419
v 53.73308 97.80406 7.722935
v 53.929955 98.06821 7.035238
v 54.02151 97.95505 6.990394
v 54.02894 97.83031 6.889397
v 53.950253 97.72742 6.759309
v 53.80653 97.673935 6.634986
v 53.636284 97.6842 6.5497413
v 53.485134 97.755455 6.5264153
v 53.393578 97.868614 6.571259
v 53.38615 97.993355 6.672256
v 53.464836 98.096245 6.8023443
v 53.60856 98.14973 6.926667
v 53.778805 98.13946 7.011912
v 53.969864 98.32921 6.8575363
v 54.06597 98.24496 6.7555594
v 54.079853 98.16031 6.5935893
v 54.007782 98.09793 6.415026
v 53.869072 98.07456 6.267716
v 53.70089 98.09644 6.1911297
v 53.5483 98.157715 6.205789
v 53.45219 98.241974 6.307766
v 53.438313 98.32662 6.4697356
v 53.510384 98.38899 6.6482987
v 53.649094 98.41237 6.7956095
v 53.817272 98.39049 6.8721957
v 54.111427 98.67572 6.7299247
v 54.19268 98.6377 6.576815
v 54.187622 98.60229 6.3998423
v 54.097603 98.57897 6.246425
v 53.94675 98.57399 6.157673
v 53.775482 98.58869 6.1573653
v 53.62969 98.61913 6.245586
v 53.548435 98.65716 6.3986955
v 53.553497 98.692566 6.5756683
v 53.643513 98.71589 6.729085
v 53.794365 98.72086 6.8178377
v 53.965633 98.70616 6.8181453
v 54.08973 99.17233 6.6845565
v 54.14659 99.172485 6.5348315
v 54.11826 99.14752 6.371698
v 54.012325 99.10413 6.2388678
v 53.857174 99.05394 6.1719317
v 53.694378 99.01039 6.188826
v 53.56756 98.98517 6.285024
v 53.510696 98.985016 6.4347486
v 53.53903 99.00998 6.5978823
v 53.644962 99.05337 6.7307124
v 53.800114 99.10356 6.7976484
v 53.96291 99.14711 6.780754
v 53.827065 99.68173 6.892416
v 53.91603 99.64191 6.772589
v 53.929356 99.555664 6.6026936
v 53.863464 99.44612 6.4282517
v 53.73601 99.34262 6.2960052
v 53.58115 99.2729 6.2413898
v 53.440376 99.255646 6.2790394
v 53.35141 99.29547 6.398866
v 53.338085 99.38171 6.568762
v 53.403976 99.49126 6.7432036
v 53.53143 99.59475 6.87545
v 53.68629 99.66447 6.9300656
v 53.463097 99.93048 6.200778
v 53.62419 99.94128 6.2051177
v 53.749744 99.8825 6.1266584
v 53.80612 99.769905 5.9864244
v 53.778217 99.63366 5.8219905
v 53.6735 99.51027 5.677417
v 53.52004 99.43279 5.5914416
v 53.358944 99.422 5.5871024
v 53.233387 99.480774 5.6655617
v 53.17701 99.59337 5.8057957
v 53.204918 99.729614 5.9702296
v 53.309635 99.853004 6.1148033
v 53.436077 100.19112 6.0323486
v 53.567684 100.21153 5.9385448
v 53.64537 100.17343 5.7751007
v 53.648323 100.087036 5.5858116
v 53.57574 99.97549 5.421397
v 53.447083 99.868675 5.3259125
v 53.296814 99.79522 5.324942
v 53.165207 99.77481 5.4187465
v 53.087517 99.81291 5.5821905
v 53.084568 99.89931 5.7714796
v 53.157146 100.01086 5.9358935
v 53.28581 100.11767 6.0313787
v 53.196053 100.47811 5.929066
v 53.29237 100.53369 5.8203053
v 53.332882 100.53001 5.661452
v 53.30673 100.46804 5.4950705
v 53.22092 100.36439 5.365742
v 53.09845 100.24683 5.3081217
v 52.972134 100.14687 5.337647
v 52.875813 100.091286 5.446408
v 52.835304 100.09497 5.6052613
v 52.861454 100.156944 5.7716427
v 52.94726 100.26059 5.900971
v 53.069733 100.37814 5.958592
v 52.920963 100.77931 5.8790946
v 53.00901 100.841286 5.752594
v 53.03825 100.846565 5.590788
v 53.00085 100.79373 5.4370317
v 52.906834 100.696945 5.3325243
v 52.78139 100.582146 5.305269
v 52.658134 100.48008 5.362568
v 52.57009 100.418106 5.489068
v 52.54085 100.41283 5.6508746
v 52.57825 100.46565 5.8046308
v 52.672268 100.56244 5.9091377
v 52.79771 100.677246 5.9363937
v 52.714554 101.11155 5.8218055
v 52.776222 101.14703 5.666506
v 52.765537 101.13279 5.4967146
v 52.685352 101.07264 5.3579283
v 52.55716 100.98269 5.287334
v 52.41531 100.88704 5.3038473
v 52.297802 100.81133 5.4030437
v 52.236134 100.77585 5.5583434
v 52.24682 100.79009 5.728134
v 52.327003 100.85024 5.866921
v 52.455196 100.9402 5.9375153
v 52.59705 101.03584 5.921002
v 52.532135 101.469826 5.8112135
v 52.5936 101.49916 5.653791
v 52.576954 101.48787 5.483482
v 52.486652 101.43897 5.3459215
v 52.34689 101.36558 5.277968
v 52.195118 101.287346 5.29783
v 52.072002 101.22524 5.4001856
v 52.010536 101.195915 5.5576086
v 52.027184 101.20721 5.727917
v 52.11749 101.2561 5.865478
v 52.257248 101.3295 5.933431
v 52.40902 101.40773 5.913569
v 52.34616 101.8476 5.8017187
v 52.40507 101.87314 5.6424
v 52.383503 101.86225 5.4723463
v 52.287235 101.817856 5.337124
v 52.142063 101.751854 5.272965
v 51.986885 101.681915 5.2970614
v 51.86328 101.6268 5.402956
v 51.80437 101.60126 5.562275
v 51.82594 101.612144 5.7323284
v 51.922207 101.65654 5.867551
v 52.06738 101.72255 5.93171
v 52.222557 101.79248 5.9076133
v 52.210785 102.25472 5.7622895
v 52.249424 102.27034 5.5953236
v 52.205906 102.251816 5.429796
v 52.09189 102.204094 5.3100605
v 51.937923 102.13998 5.2682
v 51.785267 102.07664 5.31543
v 51.67482 102.031044 5.439097
v 51.63618 102.01542 5.606063
v 51.6797 102.03395 5.77159
v 51.793716 102.08167 5.891326
v 51.94768 102.14579 5.933187
v 52.100338 102.20913 5.8859563
v 52.035633 102.65537 5.7646894
v 52.075756 102.67196 5.59835
v 52.03379 102.654205 5.4325876
v 51.920975 102.606865 5.311818
v 51.767544 102.54262 5.268401
v 51.614605 102.47869 5.3139706
v 51.503143 102.432205 5.436316
v 51.46302 102.41562 5.6026554
v 51.504986 102.43337 5.768418
v 51.6178 102.48071 5.889188
v 51.771233 102.54496 5.932605
v 51.92417 102.60889 5.8870354
v 51.858887 103.08562 5.765872
v 51.897858 103.10658 5.5997543
v 51.858536 103.08526 5.4337654
v 51.751453 103.02735 5.3123817
v 51.60531 102.94839 5.268127
v 51.459255 102.869514 5.3128605
v 51.35243 102.811874 5.434595
v 51.313457 102.79091 5.6007123
v 51.35278 102.81223 5.766701
v 51.459858 102.87014 5.8880854
v 51.606007 102.949104 5.9323397
v 51.75206 103.02798 5.887606
v 51.583168 103.4852 5.766006
v 51.618137 103.51256 5.599929
v 51.58307 103.48503 5.4339
v 51.48736 103.40998 5.3124065
v 51.35665 103.307526 5.268003
v 51.225967 103.20512 5.3125873
v 51.13033 103.13019 5.4342127
v 51.09536 103.10283 5.6002903
v 51.130432 103.130356 5.7663193
v 51.226143 103.20541 5.8878126
v 51.35685 103.30786 5.9322157
v 51.48753 103.41027 5.887632
v 51.254612 103.8538 5.7660184
v 51.28351 103.887566 5.5999513
v 51.25457 103.8537 5.433912
v 51.175552 103.76128 5.31239
v 51.06763 103.635056 5.267947
v 50.959717 103.508865 5.3124924
v 50.88073 103.41652 5.434089
v 50.851833 103.38275 5.600156
v 50.88077 103.41662 5.7661953
v 50.95979 103.50904 5.8877172
v 51.067715 103.635254 5.93216
v 51.17563 103.761444 5.887615
v 50.85199 104.11364 5.766059
v 50.87561 104.15133 5.6000023
v 50.85199 104.11361 5.4339523
v 50.787457 104.01058 5.3124022
v 50.6993 103.86986 5.267921
v 50.611145 103.72915 5.3124275
v 50.546608 103.626144 5.433996
v 50.522987 103.58845 5.600053
v 50.546608 103.626175 5.766103
v 50.611145 103.729195 5.887653
v 50.6993 103.86992 5.9321337
v 50.787457 104.010635 5.887627
v 50.408382 104.37492 5.7660294
v 50.420914 104.417595 5.599971
v 50.40838 104.37488 5.4339232
v 50.374134 104.258224 5.3123784
v 50.32736 104.09889 5.2679048
v 50.280582 103.93957 5.312419
v 50.24634 103.82295 5.4339933
v 50.233807 103.78027 5.600052
v 50.24634 103.82299 5.7660995
v 50.280586 103.939644 5.8876443
v 50.327366 104.098976 5.932118
v 50.37414 104.2583 5.8876038
v 49.93581 104.39134 5.7660627
v 49.9428 104.43529 5.6000104
v 49.935814 104.39135 5.4339566
v 49.91672 104.2713 5.3123956
v 49.89064 104.10731 5.267899
v 49.86456 103.94331 5.312391
v 49.845467 103.823265 5.4339485
v 49.838474 103.77932 5.600001
v 49.84546 103.82326 5.7660546
v 49.86455 103.943306 5.8876157
v 49.890633 104.1073 5.9321117
v 49.916714 104.27129 5.8876204
v 49.609676 104.487816 5.7660613
v 49.630844 104.526955 5.600009
v 49.60968 104.48782 5.4339547
v 49.551857 104.3809 5.312393
v 49.47287 104.23484 5.267896
v 49.393875 104.088776 5.3123865
v 49.336052 103.98185 5.4339437
v 49.314884 103.94271 5.599996
v 49.336044 103.98184 5.76605
v 49.393867 104.08877 5.887612
v 49.47286 104.23483 5.932109
v 49.55185 104.38089 5.887618
v 49.309803 104.7449 5.766014
v 49.336452 104.78051 5.5999546
v 49.309776 104.74487 5.433908
v 49.236923 104.64754 5.3123655
v 49.137413 104.514595 5.2678947
v 49.03791 104.38167 5.312412
v 48.965076 104.28436 5.4339886
v 48.938427 104.248764 5.6000476
v 48.965103 104.2844 5.7660947
v 49.037956 104.38173 5.887637
v 49.137466 104.51467 5.9321074
v 49.23697 104.647606 5.8875904
v 48.944984 104.98922 5.7660527
v 48.971367 105.02505 5.5999994
v 48.944984 104.98921 5.433946
v 48.87291 104.89133 5.3123875
v 48.774452 104.757614 5.2678943
v 48.675995 104.62389 5.312389
v 48.60392 104.52601 5.4339485
v 48.577538 104.49018 5.600002
v 48.60392 104.52602 5.766055
v 48.675995 104.6239 5.887614
v 48.774452 104.757614 5.932107
v 48.87291 104.89133 5.8876123
v 48.57167 105.28499 5.766053
v 48.59287 105.324104 5.6
v 48.57167 105.28499 5.4339466
v 48.513767 105.1781 5.3123875
v 48.434666 105.032104 5.267894
v 48.355564 104.8861 5.312388
v 48.297657 104.77922 5.4339476
v 48.276463 104.7401 5.600001
v 48.297657 104.77922 5.766054
v 48.355564 104.8861 5.8876133
v 48.434666 105.032104 5.9321065
v 48.513767 105.1781 5.887613
v 48.114582 105.43814 5.766053
v 48.129345 105.48011 5.6
v 48.114582 105.43814 5.4339466
v 48.07425 105.32346 5.3123875
v 48.019154 105.16682 5.267894
v 47.964058 105.01017 5.312388
v 47.923725 104.8955 5.4339476
v 47.908962 104.85352 5.600001
v 47.923725 104.8955 5.7660537
v 47.964058 105.01017 5.887613
v 48.019154 105.16682 5.9321065
v 48.07425 105.32346 5.8876123
v 47.683804 105.60006 5.766053
v 47.6951 105.6431 5.6
v 47.683804 105.60006 5.4339466
v 47.652946 105.48248 5.3123875
v 47.610794 105.32187 5.267894
v 47.56864 105.161255 5.3123875
v 47.537785 105.04368 5.433947
v 47.526493 105.00064 5.6000004
v 47.537785 105.04368 5.7660537
v 47.56864 105.161255 5.887613
v 47.610794 105.32187 5.9321065
v 47.652946 105.48248 5.887613
v 47.211483 105.673096 5.766053
v 47.21652 105.7173 5.6
v 47.211483 105.673096 5.4339466
v 47.19772 105.552315 5.3123875
v 47.17892 105.38733 5.267894
v 47.160122 105.22234 5.3123875
v 47.146362 105.10156 5.433947
v 47.141323 105.05736 5.6000004
v 47.146362 105.10156 5.766053
v 47.160122 105.22234 5.887613
v 47.17892 105.38733 5.9321065
v 47.19772 105.552315 5.887613
v 46.75385 105.70813 5.766053
v 46.755463 105.752594 5.6
v 46.75385 105.70813 5.433947
v 46.749428 105.58665 5.3123875
v 46.743393 105.42071 5.267894
v 46.73736 105.25476 5.3123875
v 46.73294 105.133286 5.433947
v 46.731323 105.08882 5.6
v 46.73294 105.133286 5.766053
v 46.73736 105.25476 5.887613
v 46.743393 105.42071 5.9321065
v 46.749428 105.58665 5.887613
v 46.281662 105.70558 5.766053
v 46.277805 105.74991 5.6
v 46.281662 105.70558 5.433947
v 46.2922 105.58448 5.3123875
v 46.30659 105.41905 5.267894
v 46.320988 105.253624 5.3123875
v 46.331524 105.13252 5.433947
v 46.33538 105.088196 5.6
v 46.331524 105.13252 5.766053
v 46.320988 105.253624 5.887613
v 46.30659 105.41905 5.9321065
v 46.2922 105.58448 5.887613
v 45.83889 105.63044 5.766053
v 45.83314 105.67456 5.6
v 45.83889 105.63044 5.433947
v 45.854603 105.5099 5.3123875
v 45.87607 105.345245 5.267894
v 45.897533 105.18058 5.3123875
v 45.913246 105.06004 5.433947
v 45.919 105.01592 5.6
v 45.913246 105.06004 5.766053
v 45.897533 105.18058 5.887613
v 45.87607 105.345245 5.9321065
v 45.854603 105.5099 5.887613
v 45.42301 105.59327 5.766053
v 45.420227 105.63767 5.6
v 45.42301 105.59327 5.433947
v 45.43062 105.47195 5.3123875
v 45.44101 105.30621 5.267894
v 45.451405 105.14049 5.3123875
v 45.45901 105.019165 5.433947
v 45.461796 104.97476 5.6
v 45.45901 105.019165 5.766053
v 45.451405 105.14049 5.887613
v 45.44101 105.30621 5.9321065
v 45.43062 105.47195 5.887613
v 44.99679 105.578094 5.766053
v 44.9956 105.622574 5.6
v 44.99679 105.578094 5.433947
v 45.000046 105.45658 5.3123875
v 45.004486 105.29059 5.267894
v 45.00893 105.12459 5.3123875
v 45.01218 105.003075 5.433947
v 45.01337 104.958595 5.6
v 45.01218 105.003075 5.766053
v 45.00893 105.12459 5.887613
v 45.004486 105.29059 5.9321065
v 45.000046 105.45658 5.887613
v 44.529343 105.56789 5.766053
v 44.5234 105.61198 5.6
v 44.529343 105.56789 5.433947
v 44.545574 105.44741 5.3123875
v 44.56775 105.282845 5.267894
v 44.589924 105.11828 5.3123875
v 44.60616 104.99781 5.433947
v 44.6121 104.95372 5.6
v 44.60616 104.99781 5.766053
v 44.589924 105.11828 5.887613
v 44.56775 105.282845 5.9321065
v 44.545574 105.44741 5.887613
v 44.05674 105.44859 5.766053
v 44.043156 105.49096 5.6
v 44.05674 105.44859 5.433947
v 44.09385 105.33283 5.3123875
v 44.144543 105.17471 5.267894
v 44.195236 105.01659 5.3123875
v 44.232346 104.900826 5.433947
v 44.24593 104.85846 5.6
v 44.232346 104.900826 5.766053
v 44.195236 105.01659 5.887613
v 44.144543 105.17471 5.9321065
v 44.09385 105.33283 5.887613
v 43.60326 105.30326 5.7007747
v 43.599873 105.3105 5.52905
v 43.633324 105.239 5.3763356
v 43.694645 105.10791 5.2835526
v 43.76741 104.95236 5.275561
v 43.83212 104.81403 5.3545027
v 43.871433 104.72999 5.499225
v 43.87482 104.722755 5.6709504
v 43.84137 104.79426 5.823664
v 43.78005 104.92535 5.9164476
v 43.707283 105.080894 5.924439
v 43.642574 105.21922 5.8454976
v 43.150272 105.045074 5.667486
v 43.205948 105.098015 5.5110426
v 43.301567 105.07255 5.3731227
v 43.41151 104.975494 5.2906823
v 43.506317 104.83285 5.285811
v 43.56059 104.682846 5.3598137
v 43.559776 104.565674 5.4928617
v 43.5041 104.51273 5.6493053
v 43.40848 104.5382 5.7872252
v 43.29854 104.63526 5.8696656
v 43.20373 104.7779 5.8745375
v 43.14946 104.9279 5.8005342
v 42.900127 104.87849 5.3207765
v 42.997013 104.94755 5.194495
v 43.130676 104.93727 5.0890713
v 43.2653 104.8504 5.032753
v 43.36482 104.71023 5.0406303
v 43.40256 104.5543 5.110593
v 43.368412 104.4244 5.223894
v 43.27153 104.35534 5.3501754
v 43.137867 104.365616 5.4555993
v 43.00324 104.452484 5.5119176
v 42.90372 104.59266 5.5040402
v 42.865982 104.74859 5.4340777
v 42.66753 104.723564 5.035363
v 42.743492 104.73663 4.8797674
v 42.846767 104.67154 4.7606597
v 42.949688 104.54574 4.7099547
v 43.024677 104.39293 4.7412386
v 43.051636 104.25406 4.8461294
v 43.023342 104.166336 4.996521
v 42.94738 104.15327 5.152117
v 42.844105 104.21835 5.2712245
v 42.741184 104.34416 5.3219295
v 42.6662 104.49697 5.2906456
v 42.63924 104.63584 5.1857553
v 42.32194 104.554634 4.972901
v 42.351448 104.56423 4.802052
v 42.410885 104.49355 4.6564054
v 42.484325 104.36155 4.574987
v 42.55209 104.20358 4.5796123
v 42.59602 104.06198 4.6690426
v 42.60435 103.97469 4.819315
v 42.574844 103.9651 4.990164
v 42.515408 104.035774 5.1358104
v 42.441967 104.167786 5.217229
v 42.374203 104.32575 5.2126036
v 42.33027 104.46735 5.123173
v 41.955685 104.40035 4.957296
v 41.9651 104.4176 4.7853427
v 41.99975 104.35106 4.63024
v 42.050343 104.21854 4.533547
v 42.10333 104.05556 4.521173
v 42.14451 103.905785 4.596433
v 42.162846 103.80936 4.7391615
v 42.15343 103.79211 4.9111147
v 42.118782 103.85865 5.0662174
v 42.068188 103.99117 5.1629105
v 42.0152 104.15415 5.1752844
v 41.974026 104.303925 5.100024
v 41.547382 104.295876 4.9459534
v 41.54849 104.31905 4.7752967
v 41.57294 104.25718 4.6165485
v 41.61419 104.12683 4.5122457
v 41.661182 103.96294 4.4903355
v 41.70133 103.80941 4.556689
v 41.723866 103.70739 4.6935267
v 41.722763 103.68421 4.864183
v 41.698307 103.746086 5.022931
v 41.65706 103.876434 5.127234
v 41.610065 104.04033 5.149144
v 41.569923 104.193855 5.082791
v 41.151466 104.17237 4.9246807
v 41.15095 104.18955 4.753753
v 41.16882 104.12087 4.5972953
v 41.200287 103.98473 4.4972305
v 41.23692 103.81763 4.480371
v 41.2689 103.664314 4.5512342
v 41.287663 103.56588 4.690832
v 41.288177 103.548706 4.86176
v 41.27031 103.617386 5.0182176
v 41.238842 103.75352 5.1182823
v 41.20221 103.92063 5.135142
v 41.17023 104.073944 5.064279
v 40.703415 104.09659 4.962231
v 40.693214 104.135796 4.7951727
v 40.707855 104.08958 4.6302495
v 40.74341 103.97032 4.5116525
v 40.790348 103.809975 4.4711604
v 40.836098 103.65151 4.5196223
v 40.868397 103.537384 4.644053
v 40.878593 103.49818 4.811112
v 40.863956 103.544395 4.9760346
v 40.828403 103.66365 5.0946317
v 40.781464 103.824 5.1351237
v 40.735714 103.98246 5.086662
v 40.26453 103.8888 4.963488
v 40.24649 103.92688 4.7968235
v 40.26742 103.88497 4.6314197
v 40.321712 103.77431 4.511596
v 40.39482 103.62453 4.4694595
v 40.46716 103.47578 4.5163
v 40.519337 103.36791 4.639567
v 40.537376 103.32983 4.8062315
v 40.516445 103.371735 4.9716353
v 40.46215 103.48241 5.091459
v 40.38904 103.63218 5.1335955
v 40.316708 103.78093 5.086755
v 39.848434 103.68132 4.962384
v 39.82664 103.7172 4.7956786
v 39.85145 103.67729 4.630317
v 39.916225 103.57228 4.510608
v 40.0036 103.430305 4.4686275
v 40.090168 103.28941 4.515624
v 40.152733 103.187355 4.6390047
v 40.174526 103.151474 4.8057103
v 40.149715 103.19138 4.9710717
v 40.08494 103.296394 5.0907807
v 39.997566 103.43837 5.1327615
v 39.911 103.57926 5.085765
v 39.488567 103.40937 4.9673777
v 39.463184 103.44662 4.8014803
v 39.488087 103.410446 4.635273
v 39.556606 103.31055 4.513291
v 39.650383 103.1737 4.4682183
v 39.744286 103.03656 4.512133
v 39.813156 102.93588 4.633268
v 39.83854 102.898636 4.799165
v 39.813637 102.93481 4.965372
v 39.745117 103.0347 5.0873547
v 39.65134 103.17155 5.132427
v 39.557438 103.30869 5.0885124
v 39.141052 103.192184 4.96688
v 39.119312 103.23146 4.8009334
v 39.140755 103.192924 4.634774
v 39.19964 103.086914 4.512924
v 39.280178 102.941826 4.468033
v 39.3608 102.79653 4.512129
v 39.4199 102.68997 4.6333966
v 39.44164 102.6507 4.7993426
v 39.420197 102.68923 4.965502
v 39.361317 102.79524 5.0873523
v 39.280773 102.94034 5.1322436
v 39.200153 103.085625 5.0881476
v 38.768402 103.00773 4.9708605
v 38.74858 103.05061 4.8055687
v 38.766125 103.01275 4.6387997
v 38.81634 102.90428 4.515239
v 38.88577 102.75428 4.4679947
v 38.955807 102.60293 4.509726
v 39.007687 102.49079 4.6292505
v 39.02751 102.44791 4.7945423
v 39.009964 102.48576 4.9613113
v 38.959747 102.59423 5.0848722
v 38.89032 102.74423 5.1321163
v 38.820282 102.895584 5.090385
v 38.36833 102.83566 4.9663815
v 38.349766 102.8763 4.8003755
v 38.3682 102.83599 4.6342754
v 38.418686 102.725555 4.5125875
v 38.4877 102.57458 4.4679184
v 38.55675 102.42351 4.5122366
v 38.607334 102.31283 4.6336675
v 38.625896 102.2722 4.7996736
v 38.607464 102.3125 4.9657736
v 38.556976 102.42294 5.0874615
v 38.48796 102.57392 5.1321306
v 38.41891 102.72499 5.0878124
v 37.981335 102.65095 4.9660115
v 37.963985 102.69189 4.7999506
v 37.981365 102.650894 4.6339054
v 38.028824 102.53896 4.5123677
v 38.093643 102.38607 4.4679036
v 38.158455 102.2332 4.512427
v 38.20589 102.1213 4.634008
v 38.223244 102.08036 4.8000693
v 38.20586 102.12135 4.9661145
v 38.1584 102.23329 5.087652
v 38.093582 102.38618 5.1321163
v 38.028774 102.53905 5.0875926
v 37.552086 102.48902 4.9660373
v 37.53164 102.52853 4.7999806
v 37.552097 102.489 4.6339307
v 37.607986 102.38104 4.51238
v 37.684322 102.23357 4.4678984
v 37.760654 102.086105 4.512404
v 37.816532 101.97816 4.6339717
v 37.83698 101.93865 4.8000283
v 37.816517 101.97818 4.9660783
v 37.76063 102.086136 5.087629
v 37.684296 102.23361 5.132111
v 37.60796 102.38107 5.087605
v 37.174057 102.23322 4.9660587
v 37.150948 102.27125 4.800006
v 37.174057 102.23323 4.633952
v 37.237198 102.12936 4.5123916
v 37.323452 101.987465 4.4678955
v 37.409702 101.845566 4.5123878
v 37.472843 101.74169 4.6339455
v 37.495956 101.70367 4.7999983
v 37.472847 101.741684 4.966052
v 37.409706 101.84556 5.0876126
v 37.323452 101.98746 5.1321087
v 37.237198 102.12935 5.0876164
v 36.83731 102.04955 4.966033
v 36.821613 102.09117 4.7999763
v 36.837322 102.04953 4.6339264
v 36.880226 101.93578 4.5123763
v 36.93883 101.78042 4.4678946
v 36.997433 101.625046 4.5124006
v 37.04033 101.51132 4.633969
v 37.056026 101.4697 4.8000255
v 37.040318 101.511345 4.9660754
v 36.997414 101.62509 5.0876255
v 36.938812 101.78046 5.1321073
v 36.88021 101.93583 5.087601
v 36.40781 101.94945 4.9660525
v 36.391495 101.990845 4.799999
v 36.40781 101.94945 4.6339464
v 36.45239 101.83636 4.5123873
v 36.513283 101.68187 4.467894
v 36.574177 101.52739 4.5123887
v 36.61875 101.4143 4.6339483
v 36.63507 101.3729 4.8000016
v 36.61875 101.4143 4.966055
v 36.574173 101.52739 5.0876136
v 36.51328 101.68188 5.132107
v 36.452385 101.83636 5.0876126
v 35.997574 101.716255 4.966054
v 35.976326 101.75535 4.8000007
v 35.997574 101.716255 4.6339474
v 36.055634 101.60946 4.5123878
v 36.13494 101.46357 4.467894
v 36.21425 101.31768 4.5123873
v 36.272305 101.21088 4.633947
v 36.293556 101.17179 4.7999997
v 36.272305 101.21088 4.966053
v 36.21425 101.31768 5.0876126
v 36.13494 101.46357 5.132107
v 36.055634 101.60946 5.087613
v 35.647854 101.54882 4.9413347
v 35.637924 101.57756 4.7721334
v 35.656956 101.522484 4.6103992
v 35.699844 101.39835 4.499469
v 35.755096 101.23843 4.469065
v 35.807915 101.08556 4.527335
v 35.84414 100.98071 4.6586657
v 35.85407 100.95198 4.8278666
v 35.83504 101.00705 4.989601
v 35.792152 101.13118 5.1005316
v 35.736897 101.29111 5.130935
v 35.684082 101.44398 5.072665
v 35.295483 101.49049 4.9186244
v 35.208366 101.49341 4.769607
v 35.150436 101.41263 4.6270475
v 35.137215 101.2698 4.529145
v 35.17224 101.103195 4.5021315
v 35.24613 100.95746 4.5532465
v 35.339092 100.871635 4.6687927
v 35.42621 100.86872 4.8178105
v 35.48414 100.9495 4.96037
v 35.49736 101.09233 5.058273
v 35.462334 101.258934 5.0852857
v 35.388443 101.40467 5.034171
v 35.153194 101.36296 5.401033
v 35.019676 101.391815 5.31271
v 34.910324 101.33657 5.197986
v 34.854435 101.21204 5.0876017
v 34.86699 101.05159 5.011134
v 34.944622 100.8982 4.989073
v 35.06653 100.79299 5.027329
v 35.200047 100.76414 5.1156516
v 35.3094 100.819374 5.2303753
v 35.365284 100.9439 5.3407598
v 35.35273 101.104355 5.4172273
v 35.2751 101.257744 5.4392886
v 34.807507 101.095375 5.7054567
v 34.698574 101.180885 5.615025
v 34.612453 101.19394 5.47518
v 34.57222 101.131035 5.323393
v 34.588657 101.00903 5.2003345
v 34.657364 100.86063 5.1389785
v 34.759922 100.72558 5.155765
v 34.868855 100.64007 5.2461967
v 34.954975 100.627014 5.3860416
v 34.99521 100.68992 5.537829
v 34.97877 100.81191 5.6608872
v 34.91007 100.96033 5.7222433
v 34.420906 100.77233 5.829982
v 34.318058 100.87001 5.7346005
v 34.250706 100.908585 5.5818477
v 34.236904 100.877716 5.412654
v 34.280346 100.78568 5.272354
v 34.369392 100.65714 5.1985416
v 34.480183 100.526535 5.2109942
v 34.58303 100.428856 5.3063755
v 34.65038 100.39028 5.4591284
v 34.66418 100.42115 5.628322
v 34.62074 100.51318 5.768622
v 34.531696 100.64172 5.842435
v 33.9441 100.42755 5.807464
v 33.90974 100.55881 5.6949854
v 33.932068 100.63841 5.541737
v 34.005104 100.64505 5.3887815
v 34.10928 100.57694 5.2771034
v 34.21668 100.45233 5.236626
v 34.298523 100.3046 5.2781963
v 34.332882 100.173355 5.390675
v 34.310555 100.09374 5.5439234
v 34.237514 100.087105 5.696879
v 34.133343 100.15522 5.808557
v 34.025944 100.27983 5.849034
v 33.56485 100.277534 5.362438
v 33.59517 100.43644 5.3026614
v 33.69773 100.548454 5.2209415
v 33.84506 100.58356 5.139175
v 33.997673 100.53236 5.0792713
v 34.114685 100.40856 5.0572815
v 34.164734 100.245346 5.0790977
v 34.13442 100.08644 5.1388745
v 34.031853 99.97443 5.2205944
v 33.884525 99.939316 5.302361
v 33.73191 99.990524 5.362265
v 33.614902 100.11432 5.3842545
v 33.437275 100.22203 4.881206
v 33.500126 100.372116 4.8260837
v 33.631702 100.465775 4.7676487
v 33.796738 100.4779 4.7215595
v 33.95102 100.40525 4.7001653
v 34.053204 100.26729 4.709198
v 34.075912 100.10099 4.746238
v 34.013058 99.950905 4.8013606
v 33.881485 99.857254 4.8597956
v 33.716446 99.84512 4.9058847
v 33.562164 99.91778 4.9272795
v 33.45998 100.05573 4.9182463
v 33.326103 100.0847 4.4725685
v 33.37623 100.237854 4.4102154
v 33.499496 100.34036 4.3414154
v 33.66288 100.36478 4.2846036
v 33.822598 100.304535 4.255003
v 33.935856 100.17579 4.2605443
v 33.972305 100.01304 4.299743
v 33.92218 99.859886 4.3620963
v 33.798912 99.75738 4.430896
v 33.63553 99.73296 4.4877076
v 33.47581 99.793205 4.5173087
v 33.362553 99.92195 4.5117674
v 33.24212 100.000885 4.044833
v 33.31909 100.13901 3.9800982
v 33.46005 100.215546 3.9155262
v 33.627224 100.209984 3.8684194
v 33.775818 100.12381 3.8514
v 33.86602 99.980125 3.869028
v 33.873657 99.81741 3.9165807
v 33.79668 99.67929 3.9813156
v 33.655724 99.60275 4.0458875
v 33.488552 99.608315 4.0929947
v 33.339954 99.69449 4.110014
v 33.249756 99.83817 4.092386
v 33.162956 99.92788 3.6553378
v 33.24772 100.02533 3.5394416
v 33.386497 100.05392 3.4354286
v 33.542103 100.00598 3.3711693
v 33.672844 99.89437 3.3638818
v 33.743687 99.748985 3.4155188
v 33.73565 99.60879 3.5122442
v 33.650887 99.511345 3.6281407
v 33.512108 99.48276 3.7321537
v 33.356503 99.53069 3.796413
v 33.22576 99.6423 3.8037004
v 33.15492 99.78768 3.7520633
v 32.92096 99.65406 3.4083304
v 32.977608 99.693825 3.2470264
v 33.09533 99.677956 3.111984
v 33.242573 99.61071 3.039388
v 33.379887 99.51011 3.0486898
v 33.47048 99.4031 3.1373978
v 33.490078 99.31836 3.281742
v 33.433426 99.278595 3.443046
v 33.31571 99.294464 3.5780885
v 33.168465 99.36171 3.6506846
v 33.031147 99.46231 3.6413827
v 32.940556 99.56932 3.5526748
v 32.734287 99.268234 3.3248482
v 32.765392 99.28107 3.158025
v 32.864323 99.24625 3.0200496
v 33.004566 99.1731 2.9478924
v 33.148544 99.08123 2.9608881
v 33.257683 98.995255 3.0555546
v 33.30273 98.9382 3.2065256
v 33.271626 98.92537 3.373349
v 33.1727 98.96019 3.5113244
v 33.032455 99.03333 3.5834813
v 32.888474 99.125206 3.5704856
v 32.77934 99.21118 3.4758193
v 32.48058 98.93647 3.2582102
v 32.514626 98.928734 3.08851
v 32.61386 98.87451 2.957654
v 32.751694 98.788345 2.9007049
v 32.89119 98.693306 2.932922
v 32.994976 98.614876 3.045673
v 33.03524 98.57406 3.2087462
v 33.001194 98.581795 3.3784463
v 32.90196 98.63602 3.5093024
v 32.764126 98.72219 3.5662518
v 32.62463 98.81722 3.5340345
v 32.520844 98.89566 3.4212835
v 32.252563 98.53401 3.2758222
v 32.266888 98.53289 3.1038237
v 32.35416 98.49021 2.9613082
v 32.491 98.4174 2.8864627
v 32.64074 98.33397 2.899342
v 32.76326 98.262276 2.996495
v 32.825726 98.221535 3.1518898
v 32.811405 98.22266 3.3238883
v 32.724133 98.265335 3.4664037
v 32.58729 98.33815 3.5412493
v 32.43755 98.42158 3.52837
v 32.315033 98.49327 3.431217
v 32.037914 98.13393 3.2471852
v 32.060043 98.12604 3.0770078
v 32.155876 98.08214 2.941295
v 32.29974 98.014 2.8764105
v 32.45308 97.93987 2.8997402
v 32.57481 97.87962 3.0050333
v 32.632313 97.849396 3.164076
v 32.610184 97.85729 3.3342533
v 32.514347 97.90119 3.4699664
v 32.370487 97.96933 3.5348508
v 32.217148 98.04346 3.5115209
v 32.095417 98.10371 3.406228
v 31.872654 97.7561 3.2092116
v 31.90881 97.73646 3.042303
v 32.012493 97.67787 2.9183252
v 32.15592 97.596054 2.8704972
v 32.30066 97.51292 2.911635
v 32.40793 97.45075 3.0307152
v 32.44899 97.4262 3.195831
v 32.412834 97.44585 3.3627393
v 32.30915 97.504425 3.4867175
v 32.16572 97.58625 3.5345452
v 32.020985 97.66938 3.4934077
v 31.913712 97.73155 3.3743272
v 31.644253 97.445366 3.208004
v 31.676554 97.42005 3.0410647
v 31.769701 97.34597 2.9170105
v 31.898737 97.24299 2.8690815
v 32.029087 97.138695 2.9101202
v 32.125824 97.06103 3.0291305
v 32.16303 97.03081 3.1942234
v 32.130726 97.05612 3.3611627
v 32.03758 97.1302 3.4852169
v 31.908543 97.233185 3.533146
v 31.778193 97.33748 3.4921072
v 31.681456 97.415146 3.373097
v 31.370148 97.1327 3.2022336
v 31.402554 97.103485 3.0359516
v 31.492144 97.02226 2.913763
v 31.61491 96.9108 2.8684082
v 31.737959 96.79896 2.9120395
v 31.82832 96.716705 3.0329664
v 31.861778 96.68609 3.1987863
v 31.829372 96.7153 3.365068
v 31.739782 96.796524 3.4872565
v 31.617016 96.90799 3.5326114
v 31.493967 97.01983 3.48898
v 31.403606 97.10208 3.3680534
v 31.094572 96.8388 3.201682
v 31.123857 96.80627 3.0354376
v 31.204712 96.7162 2.913352
v 31.31547 96.59275 2.8681383
v 31.426456 96.46898 2.9119115
v 31.507929 96.37805 3.0329423
v 31.538061 96.344345 3.198801
v 31.508776 96.37688 3.3650455
v 31.427923 96.46694 3.487131
v 31.317163 96.59039 3.5323448
v 31.206177 96.714165 3.4885716
v 31.124704 96.80509 3.3675408
v 30.76032 96.58737 3.2010508
v 30.787863 96.55303 3.0348716
v 30.863646 96.45843 2.9129663
v 30.967363 96.32891 2.8679996
v 31.071222 96.19919 2.91202
v 31.147396 96.10401 3.0332325
v 31.175472 96.068886 3.1991582
v 31.14793 96.103226 3.3653374
v 31.072147 96.19783 3.4872427
v 30.96843 96.32735 3.5322094
v 30.86457 96.45707 3.488189
v 30.788397 96.552246 3.3669765
v 30.43865 96.31386 3.2001846
v 30.464882 96.278 3.034113
v 30.536598 96.17992 2.9125035
v 30.634586 96.045876 2.867941
v 30.73259 95.911804 2.9123662
v 30.804346 95.81362 3.0338752
v 30.830631 95.77764 3.19991
v 30.804401 95.81349 3.3659816
v 30.732685 95.91158 3.487591
v 30.634697 96.045616 3.5321536
v 30.536694 96.17969 3.4877284
v 30.464935 96.27787 3.3662193
v 30.10407 96.10471 3.2001412
v 30.125534 96.06581 3.0340717
v 30.184217 95.959404 2.912468
v 30.2644 95.81401 2.8679135
v 30.344595 95.66859 2.9123466
v 30.403313 95.5621 3.0338616
v 30.424822 95.52308 3.1998985
v 30.403358 95.56199 3.365968
v 30.344673 95.668396 3.4875717
v 30.264492 95.81378 3.5321262
v 30.184298 95.959206 3.487693
v 30.12558 96.0657 3.366178
v 29.7311 95.92581 3.2001188
v 29.749798 95.8855 3.034051
v 29.800926 95.77526 2.9124515
v 29.870785 95.62463 2.8679028
v 29.940653 95.473976 2.9123416
v 29.991812 95.36366 3.0338607
v 30.010551 95.32324 3.1998992
v 29.991852 95.363556 3.365967
v 29.940723 95.4738 3.4875667
v 29.870867 95.62443 3.5321155
v 29.800997 95.77508 3.4876764
v 29.74984 95.8854 3.3661573
v 29.341473 95.75177 3.2001393
v 29.358934 95.710915 3.034068
v 29.406693 95.59918 2.9124591
v 29.471947 95.44651 2.8678975
v 29.537216 95.2938 2.9123235
v 29.58501 95.18198 3.0338333
v 29.602522 95.14101 3.1998684
v 29.58506 95.181854 3.3659396
v 29.537304 95.29359 3.4875486
v 29.472048 95.44626 3.5321102
v 29.40678 95.59897 3.4876842
v 29.358986 95.71079 3.3661745
v 28.940662 95.58811 3.2000878
v 28.957657 95.547035 3.034023
v 29.004114 95.43474 2.9124322
v 29.067589 95.2813 2.8678954
v 29.131071 95.12785 2.9123464
v 29.177553 95.0155 3.0338743
v 29.194578 94.97434 3.199916
v 29.177584 95.01542 3.3659806
v 29.131126 95.127716 3.4875715
v 29.067652 95.28115 3.532108
v 29.00417 95.4346 3.4876573
v 28.957687 95.54695 3.3661294
v 28.540018 95.42022 3.1999974
v 28.55673 95.37898 3.0339448
v 28.602386 95.26632 2.9123867
v 28.664751 95.11243 2.8678944
v 28.727118 94.95853 2.91239
v 28.772772 94.84587 3.0339506
v 28.78948 94.804634 3.200004
v 28.77277 94.84587 3.366057
v 28.727114 94.958534 3.487615
v 28.664747 95.11243 3.532107
v 28.602383 95.26633 3.4876118
v 28.556728 95.37898 3.3660512
v 28.105156 95.24798 3.199999
v 28.125635 95.20847 3.033946
v 28.18159 95.100555 2.9123871
v 28.258022 94.95314 2.867894
v 28.334457 94.805725 2.9123886
v 28.39041 94.69781 3.0339484
v 28.410889 94.65831 3.2000017
v 28.39041 94.69781 3.3660548
v 28.334455 94.805725 3.4876137
v 28.258022 94.95314 3.5321069
v 28.181587 95.10056 3.4876122
v 28.125635 95.20847 3.3660524
v 27.715979 94.993225 3.199999
v 27.739758 94.95562 3.033946
v 27.804722 94.852875 2.9123871
v 27.893467 94.712524 2.867894
v 27.98221 94.572174 2.9123883
v 28.047174 94.46943 3.033948
v 28.070953 94.43182 3.2000012
v 28.047174 94.46943 3.3660543
v 27.982208 94.572174 3.4876134
v 27.893465 94.712524 3.5321066
v 27.804722 94.852875 3.4876122
v 27.739758 94.95562 3.3660524
v 27.328764 94.758026 3.1999984
v 27.354357 94.72163 3.0339453
v 27.424273 94.622185 2.9123867
v 27.519777 94.48635 2.8678937
v 27.615284 94.35051 2.9123886
v 27.6852 94.25107 3.0339484
v 27.710789 94.21467 3.200002
v 27.685198 94.25107 3.3660548
v 27.615282 94.35051 3.4876137
v 27.519775 94.48635 3.5321064
v 27.42427 94.62219 3.4876118
v 27.354355 94.721634 3.3660517
v 26.985054 94.47976 3.1999986
v 27.011238 94.44378 3.0339458
v 27.082773 94.3455 2.912387
v 27.180492 94.21124 2.8678937
v 27.27821 94.07699 2.9123883
v 27.349745 93.97871 3.0339482
v 27.375929 93.94273 3.2000015
v 27.349745 93.97871 3.3660545
v 27.27821 94.07699 3.4876132
v 27.18049 94.21124 3.5321064
v 27.082771 94.3455 3.487612
v 27.011236 94.44378 3.3660522
v 26.616392 94.23956 3.2
v 26.642921 94.20384 3.0339468
v 26.715403 94.106255 2.9123874
v 26.814413 93.972946 2.8678937
v 26.913424 93.83964 2.9123876
v 26.985903 93.74206 3.033947
v 27.012434 93.70634 3.2
v 26.985903 93.74206 3.3660533
v 26.913424 93.839645 3.4876127
v 26.814413 93.972946 3.5321064
v 26.715403 94.106255 3.4876125
v 26.642921 94.20384 3.366053
v 26.264086 93.94325 3.2
v 26.29308 93.9095 3.033947
v 26.372293 93.8173 2.9123876
v 26.480501 93.69134 2.8678937
v 26.58871 93.565384 2.9123876
v 26.667925 93.47318 3.0339468
v 26.696918 93.43943 3.2
v 26.667925 93.47318 3.366053
v 26.58871 93.565384 3.4876125
v 26.480501 93.69134 3.5321064
v 26.372293 93.8173 3.4876127
v 26.29308 93.9095 3.3660533
v 25.960663 93.675285 3.2
v 25.986269 93.63889 3.033947
v 26.056227 93.53948 2.9123876
v 26.15179 93.40369 2.8678937
v 26.247353 93.26788 2.9123874
v 26.31731 93.16847 3.0339468
v 26.342916 93.13209 3.2
v 26.31731 93.16847 3.366053
v 26.247353 93.26788 3.4876125
v 26.15179 93.40369 3.5321064
v 26.056227 93.53948 3.4876127
v 25.986269 93.63889 3.3660533
v 25.5912 93.46385 3.2637875
v 25.59766 93.45402 3.09228
v 25.65031 93.3738 2.9496362
v 25.735044 93.24471 2.874077
v 25.829157 93.10133 2.8858488
v 25.90743 92.982086 2.981797
v 25.948893 92.918915 3.1362126
v 25.942434 92.92876 3.3077202
v 25.889784 93.00897 3.4503639
v 25.80505 93.13806 3.525923
v 25.710938 93.28144 3.5141513
v 25.632662 93.40069 3.418203
v 25.260107 93.1997 3.2902658
v 25.19817 93.16121 3.1364357
v 25.196587 93.05958 2.9959447
v 25.255785 92.92204 2.9064374
v 25.359901 92.78546 2.8918974
v 25.481035 92.686424 2.9562204
v 25.586733 92.651474 3.0821712
v 25.64867 92.68997 3.2360013
v 25.650253 92.791595 3.3764923
v 25.591055 92.92913 3.4659994
v 25.486938 93.06571 3.4805396
v 25.365803 93.16475 3.4162166
v 25.052477 93.03644 3.6083016
v 24.96585 92.95102 3.483694
v 24.944153 92.810234 3.3788762
v 24.993196 92.65179 3.3219342
v 25.099838 92.51815 3.3281257
v 25.235508 92.44512 3.3957913
v 25.36385 92.45228 3.5068002
v 25.450476 92.53769 3.631408
v 25.472174 92.67848 3.7362256
v 25.42313 92.83692 3.7931676
v 25.316486 92.97056 3.7869763
v 25.180819 93.04359 3.7193105
v 24.75584 92.8858 3.9047723
v 24.70045 92.831505 3.7551808
v 24.699266 92.71287 3.6269486
v 24.752602 92.56168 3.5544357
v 24.846167 92.41846 3.5570717
v 24.95489 92.32157 3.6341503
v 25.04964 92.29699 3.7650182
v 25.10503 92.35129 3.9146097
v 25.106215 92.469925 4.042842
v 25.05288 92.62111 4.115355
v 24.959314 92.764336 4.112719
v 24.850592 92.86122 4.0356402
v 24.397383 92.60715 4.0809855
v 24.34939 92.62347 3.9176476
v 24.354717 92.56855 3.7539003
v 24.411934 92.45712 3.6336195
v 24.505713 92.31903 3.5890343
v 24.610922 92.191284 3.6320913
v 24.699371 92.10811 3.7512534
v 24.747364 92.09179 3.9145913
v 24.742037 92.1467 4.0783386
v 24.684818 92.25813 4.1986194
v 24.591042 92.39622 4.2432046
v 24.485832 92.52397 4.2001476
v 24.057003 92.31487 4.132014
v 24.016865 92.34604 3.9673264
v 24.029776 92.30579 3.8000646
v 24.09228 92.20493 3.6750457
v 24.187626 92.07047 3.625769
v 24.29027 91.938446 3.6654375
v 24.372705 91.84423 3.7834227
v 24.412844 91.813065 3.94811
v 24.399933 91.85331 4.115372
v 24.33743 91.95417 4.240391
v 24.242083 92.08863 4.2896676
v 24.139439 92.22066 4.249999
v 23.724318 92.055405 4.1970057
v 23.6792 92.11477 4.042383
v 23.680355 92.09991 3.8713965
v 23.727476 92.01479 3.729862
v 23.807934 91.88225 3.6557033
v 23.900171 91.73777 3.6687915
v 23.979473 91.62009 3.7656193
v 24.024591 91.56072 3.920242
v 24.023436 91.57559 4.0912285
v 23.976315 91.6607 4.2327633
v 23.895857 91.79325 4.306922
v 23.80362 91.93772 4.2938337
v 23.307512 91.825745 4.181004
v 23.2686 91.868706 4.019187
v 23.285778 91.842964 3.8501117
v 23.354445 91.75542 3.719082
v 23.456198 91.629524 3.6612074
v 23.563776 91.49902 3.6919951
v 23.648354 91.39887 3.8031957
v 23.687265 91.35591 3.965013
v 23.670086 91.38165 4.134088
v 23.601421 91.4692 4.2651176
v 23.499666 91.59509 4.3229923
v 23.392088 91.72559 4.292205
v 23.021868 91.44348 4.2426805
v 22.952995 91.50665 4.0983973
v 22.94577 91.51179 3.926723
v 23.00213 91.45751 3.7736576
v 23.106974 91.358376 3.680215
v 23.232206 91.24094 3.6714325
v 23.344275 91.13666 3.749664
v 23.413149 91.07349 3.8939474
v 23.420374 91.06835 4.065622
v 23.364014 91.12262 4.218687
v 23.25917 91.22176 4.31213
v 23.133936 91.3392 4.3209124
v 22.69575 91.15481 4.2072535
v 22.645031 91.2031 4.0502524
v 22.657438 91.190254 3.8792744
v 22.72965 91.119705 3.7401333
v 22.842314 91.01037 3.6701114
v 22.965244 90.891525 3.6879714
v 23.065498 90.79503 3.7889276
v 23.116219 90.746735 3.9459288
v 23.10381 90.75958 4.1169066
v 23.031599 90.830124 4.256048
v 22.918934 90.93947 4.32607
v 22.796005 91.05831 4.30821
v 22.33546 90.789566 4.173913
v 22.340162 90.8906 4.03375
v 22.40796 90.93044 3.8820367
v 22.520693 90.898415 3.7594242
v 22.648148 90.803085 3.6987667
v 22.756178 90.67001 3.7163172
v 22.815834 90.53485 3.8073728
v 22.811132 90.433815 3.9475358
v 22.743334 90.393974 4.099249
v 22.630602 90.42601 4.2218614
v 22.503147 90.52133 4.282519
v 22.395117 90.6544 4.2649684
v 22.086302 90.62485 3.8055358
v 22.128435 90.75111 3.6935878
v 22.232634 90.814766 3.575723
v 22.370974 90.798775 3.483523
v 22.50639 90.70742 3.4416926
v 22.602596 90.56517 3.4614406
v 22.633814 90.41016 3.537475
v 22.59168 90.2839 3.6494231
v 22.487482 90.22024 3.767288
v 22.349142 90.23623 3.859488
v 22.213726 90.32759 3.9013183
v 22.11752 90.46983 3.8815703
v 21.844383 90.485725 3.513861
v 21.880453 90.55585 3.3600223
v 21.971989 90.556755 3.2155886
v 22.094458 90.48821 3.1192605
v 22.215048 90.368576 3.0968492
v 22.301447 90.22991 3.15436
v 22.330503 90.10937 3.2763827
v 22.294432 90.039246 3.4302216
v 22.202898 90.03834 3.5746553
v 22.080427 90.10689 3.6709833
v 21.959837 90.226524 3.6933944
v 21.873438 90.36519 3.6358838
v 21.564384 90.23382 3.403657
v 21.572578 90.26974 3.2351184
v 21.63539 90.236336 3.0792398
v 21.735985 90.14256 2.9777884
v 21.847412 90.01354 2.9579482
v 21.939814 89.88384 3.0250351
v 21.988428 89.78822 3.1610734
v 21.980234 89.752304 3.329612
v 21.917423 89.785706 3.4854908
v 21.816828 89.87948 3.5869422
v 21.7054 90.0085 3.6067824
v 21.612999 90.1382 3.5396953
v 21.234056 89.976234 3.39041
v 21.219877 90.011856 3.2233055
v 21.261095 89.97795 3.0605414
v 21.346663 89.88361 2.94573
v 21.453653 89.75412 2.9096353
v 21.5534 89.62417 2.9619284
v 21.619173 89.52857 3.0885978
v 21.63335 89.49296 3.2557023
v 21.592134 89.52686 3.4184663
v 21.506565 89.6212 3.5332775
v 21.399574 89.750694 3.5693724
v 21.29983 89.880646 3.517079
v 20.890247 89.692665 3.3470476
v 20.879633 89.71354 3.1766274
v 20.927296 89.66816 3.0177314
v 21.020464 89.56867 2.9129357
v 21.134174 89.44174 2.8903203
v 21.237959 89.32139 2.9559445
v 21.304007 89.239845 3.0922248
v 21.314621 89.21896 3.262645
v 21.266956 89.26435 3.4215407
v 21.173788 89.36383 3.5263364
v 21.060078 89.49076 3.548952
v 20.956293 89.61112 3.4833279
v 20.569452 89.420265 3.2939637
v 20.571836 89.4222 3.1219459
v 20.628311 89.35734 2.9730453
v 20.723743 89.24306 2.8871598
v 20.832561 89.10997 2.8873022
v 20.925608 88.993744 2.9734342
v 20.977951 88.925514 3.122477
v 20.975567 88.92358 3.2944949
v 20.919092 88.98844 3.4433954
v 20.82366 89.10273 3.5292811
v 20.714842 89.23582 3.5291386
v 20.621796 89.35204 3.4430065
v 20.226254 89.15755 3.3168604
v 20.217999 89.16975 3.1456017
v 20.264362 89.11344 2.9899507
v 20.35292 89.00372 2.891614
v 20.459944 88.869995 2.8769407
v 20.556755 88.74808 2.9498625
v 20.617416 88.670654 3.0908403
v 20.62567 88.65846 3.262099
v 20.579308 88.71477 3.4177501
v 20.49075 88.82448 3.516087
v 20.383726 88.95821 3.5307603
v 20.286913 89.080124 3.4578383
v 19.908484 88.84782 3.370109
v 19.879711 88.88338 3.2043943
v 19.907787 88.85047 3.038014
v 19.98519 88.75793 2.915549
v 20.091177 88.63053 2.8698144
v 20.197353 88.50243 2.9130645
v 20.275265 88.40795 3.0337105
v 20.304037 88.37239 3.1994252
v 20.27596 88.4053 3.3658059
v 20.198559 88.49784 3.4882705
v 20.092571 88.62524 3.5340052
v 19.986397 88.753334 3.490755
v 19.617863 88.6052 3.3763592
v 19.594757 88.649574 3.2118871
v 19.613218 88.615326 3.044436
v 19.6683 88.51162 2.9188743
v 19.745245 88.36626 2.868846
v 19.823435 88.218185 2.9077563
v 19.88192 88.10708 3.0251794
v 19.905025 88.062706 3.1896515
v 19.886564 88.096954 3.3571026
v 19.831482 88.20066 3.4826643
v 19.754536 88.34602 3.5326927
v 19.676348 88.494095 3.4937823
v 19.206657 88.48555 3.3656647
v 19.187483 88.52525 3.1995058
v 19.20723 88.48494 3.0335596
v 19.260605 88.375404 2.912291
v 19.333307 88.226 2.868194
v 19.405859 88.07675 2.9130845
v 19.458817 87.96765 3.0349338
v 19.477991 87.92795 3.2010927
v 19.458244 87.96826 3.367039
v 19.40487 88.0778 3.4883075
v 19.332167 88.2272 3.5324044
v 19.259615 88.37645 3.487514
v 18.800108 88.2099 3.3636003
v 18.774387 88.24438 3.197157
v 18.801958 88.20759 3.0315073
v 18.875437 88.1094 2.9110367
v 18.97513 87.97611 2.8680255
v 19.07433 87.84345 2.9139984
v 19.146452 87.746956 3.0366368
v 19.172174 87.71248 3.2030802
v 19.144602 87.74927 3.36873
v 19.071125 87.84746 3.4892004
v 18.97143 87.98074 3.5322115
v 18.872232 88.1134 3.4862387
v 18.457241 87.93 3.36737
v 18.42945 87.965675 3.2015147
v 18.456367 87.931175 3.0352666
v 18.530788 87.83574 2.9131722
v 18.632767 87.70494 2.8679461
v 18.734978 87.57382 2.911707
v 18.810036 87.47752 3.0327287
v 18.83783 87.44185 3.1985838
v 18.81091 87.47635 3.3648317
v 18.73649 87.571785 3.4869263
v 18.634512 87.70258 3.5321524
v 18.532299 87.8337 3.4883916
v 18.110807 87.67064 3.3661494
v 18.08393 87.70615 3.200107
v 18.110771 87.670715 3.034043
v 18.18414 87.57383 2.9124534
v 18.284378 87.44146 2.8679183
v 18.384626 87.30907 2.912371
v 18.458023 87.21213 3.0339
v 18.484903 87.17662 3.199942
v 18.458061 87.21205 3.3660064
v 18.384691 87.30894 3.487596
v 18.284454 87.44131 3.532131
v 18.184206 87.5737 3.4876785
v 17.784018 87.42 3.3657985
v 17.76042 87.45754 3.1997044
v 17.784185 87.41975 3.0336921
v 17.848948 87.31674 2.9122446
v 17.93735 87.176125 2.8679035
v 18.025707 87.03558 2.91255
v 18.090343 86.93276 3.034221
v 18.113941 86.895226 3.200315
v 18.090176 86.93302 3.3663273
v 18.025414 87.036026 3.4877748
v 17.937012 87.176636 3.532116
v 17.848654 87.317184 3.4874694
v 17.390944 87.21936 3.3660502
v 17.366673 87.25665 3.199996
v 17.390951 87.21936 3.033944
v 17.457272 87.117485 2.9123876
v 17.547867 86.97832 2.8678977
v 17.638458 86.83916 2.9123957
v 17.704775 86.73728 3.0339582
v 17.729046 86.7 3.2000124
v 17.70477 86.73729 3.3660645
v 17.638447 86.839165 3.4876208
v 17.547853 86.978325 3.5321107
v 17.45726 87.11749 3.4876127
v 17.007849 86.907875 3.3660376
v 16.976711 86.939644 3.1999817
v 17.007864 86.90786 3.0339313
v 17.09296 86.821045 2.9123793
v 17.209198 86.70245 2.8678956
v 17.32543 86.58387 2.9123995
v 17.410515 86.49706 3.0339663
v 17.441652 86.465294 3.200022
v 17.4105 86.49707 3.3660727
v 17.325405 86.58389 3.4876246
v 17.209167 86.702484 3.5321083
v 17.092934 86.82107 3.4876044
v 16.71802 86.56741 3.366055
v 16.685753 86.59805 3.200002
v 16.71802 86.56741 3.0339487
v 16.806175 86.48372 2.9123888
v 16.926598 86.369385 2.8678944
v 17.04702 86.25505 2.9123876
v 17.135176 86.17136 3.0339465
v 17.167442 86.14072 3.1999996
v 17.135176 86.17136 3.3660529
v 17.04702 86.25505 3.4876127
v 16.926598 86.369385 3.532107
v 16.806175 86.48372 3.487614
v 16.458559 86.31528 3.3660538
v 16.435347 86.35323 3.2000008
v 16.458559 86.31528 3.0339475
v 16.521978 86.21158 2.912388
v 16.608612 86.069916 2.867894
v 16.695246 85.928246 2.9123876
v 16.758665 85.82455 3.0339468
v 16.78188 85.78658 3.2
v 16.758665 85.82455 3.366053
v 16.695246 85.928246 3.4876127
v 16.608612 86.06991 3.5321066
v 16.521978 86.21157 3.4876132
v 16.130953 86.203186 3.3660529
v 16.120712 86.24648 3.1999996
v 16.130953 86.203186 3.0339463
v 16.158932 86.084885 2.9123874
v 16.19715 85.923294 2.8678937
v 16.235369 85.761696 2.912388
v 16.263348 85.6434 3.0339477
v 16.273588 85.600105 3.2000008
v 16.263348 85.6434 3.366054
v 16.235369 85.761696 3.487613
v 16.19715 85.923294 3.5321066
v 16.15893 86.08489 3.4876125
v 15.674854 86.14364 3.366053
v 15.661125 86.18596 3.2
v 15.674854 86.14364 3.0339468
v 15.712363 86.02801 2.9123876
v 15.763601 85.870056 2.8678937
v 15.814839 85.712105 2.9123876
v 15.852348 85.59648 3.033947
v 15.866077 85.55415 3.2000003
v 15.852348 85.59648 3.3660533
v 15.814839 85.712105 3.4876127
v 15.763601 85.870056 3.5321064
v 15.712363 86.02801 3.4876127
v 15.226057 85.900734 3.3660533
v 15.202031 85.93819 3.2
v 15.226057 85.900734 3.033947
v 15.291696 85.79842 2.9123876
v 15.38136 85.65866 2.8678937
v 15.471024 85.51889 2.9123874
v 15.536662 85.41658 3.0339468
v 15.560688 85.37913 3.2
v 15.536662 85.41658 3.366053
v 15.471024 85.51889 3.4876125
v 15.38136 85.65866 3.5321064
v 15.291696 85.79842 3.4876127
v 14.903988 85.65794 3.3660533
v 14.884516 85.697945 3.2
v 14.903988 85.65794 3.033947
v 14.957189 85.54864 2.9123876
v 15.029862 85.39934 2.8678937
v 15.102536 85.25003 2.9123876
v 15.155737 85.14073 3.0339468
v 15.175209 85.10072 3.2
v 15.155737 85.14073 3.366053
v 15.102536 85.25003 3.4876125
v 15.029862 85.39934 3.5321064
v 14.957189 85.54864 3.4876127
v 14.5145855 85.55438 3.366053
v 14.499991 85.59641 3.2
v 14.5145855 85.55438 3.0339468
v 14.554458 85.439545 2.9123876
v 14.608923 85.28268 2.8678937
v 14.663389 85.12582 2.9123876
v 14.70326 85.01098 3.033947
v 14.7178545 84.96895 3.2
v 14.70326 85.01098 3.3660533
v 14.663389 85.12582 3.4876127
v 14.608923 85.28268 3.5321064
v 14.554457 85.439545 3.4876125
v 14.079682 85.371635 3.366053
v 14.060101 85.41158 3.2
v 14.079682 85.371635 3.0339468
v 14.133183 85.26248 2.9123876
v 14.2062645 85.11337 2.8678937
v 14.279347 84.964264 2.9123876
v 14.332847 84.85511 3.033947
v 14.352429 84.81516 3.2
v 14.332847 84.85511 3.3660533
v 14.279347 84.964264 3.4876127
v 14.2062645 85.11337 3.5321064
v 14.133183 85.26248 3.4876125
v 13.679738 85.14661 3.3660533
v 13.6571455 85.18494 3.2
v 13.679738 85.14661 3.0339468
v 13.741462 85.041885 2.9123876
v 13.825778 84.898834 2.8678937
v 13.910093 84.755775 2.9123876
v 13.971817 84.651054 3.0339468
v 13.99441 84.612724 3.2
v 13.971817 84.651054 3.3660533
v 13.910093 84.755775 3.4876125
v 13.825778 84.898834 3.5321064
v 13.741462 85.041885 3.4876125
v 13.346559 84.93674 3.3660533
v 13.329969 84.97803 3.2
v 13.346559 84.93674 3.033947
v 13.391881 84.823944 2.9123876
v 13.453793 84.66987 2.8678937
v 13.515704 84.515785 2.9123876
v 13.561027 84.40299 3.0339468
v 13.577616 84.36171 3.2
v 13.561027 84.40299 3.366053
v 13.515704 84.515785 3.4876125
v 13.453793 84.66987 3.5321064
v 13.391881 84.823944 3.4876125
v 12.925013 84.84679 3.3660533
v 12.9092655 84.888405 3.2
v 12.925013 84.84679 3.0339468
v 12.968034 84.7331 2.9123876
v 13.026802 84.57779 2.8678937
v 13.08557 84.422485 2.9123876
v 13.128592 84.30879 3.0339468
v 13.144339 84.26718 3.2
v 13.128592 84.30879 3.3660533
v 13.08557 84.422485 3.4876125
v 13.026802 84.57779 3.5321064
v 12.968034 84.7331 3.4876125
v 12.473992 84.59477 3.3660533
v 12.44741 84.63045 3.2
v 12.473992 84.59477 3.0339468
v 12.546616 84.49729 2.9123876
v 12.645822 84.36413 2.8678937
v 12.745028 84.230965 2.9123876
v 12.817651 84.133484 3.0339468
v 12.8442335 84.09781 3.2
v 12.817651 84.133484 3.3660533
v 12.745028 84.230965 3.4876125
v 12.645822 84.36413 3.5321064
v 12.546616 84.49729 3.4876125
v 12.1631565 84.293 3.3660533
v 12.137025 84.32901 3.2
v 12.1631565 84.293 3.0339468
v 12.23455 84.19461 2.9123876
v 12.332076 84.06022 2.8678937
v 12.429603 83.92582 2.9123876
v 12.500997 83.82744 3.0339468
v 12.527128 83.79142 3.2
v 12.500997 83.82744 3.3660533
v 12.429603 83.92582 3.4876125
v 12.332076 84.06022 3.5321064
v 12.23455 84.19461 3.4876125
v 11.816918 84.11328 3.3660533
v 11.796972 84.15305 3.2
v 11.816918 84.11328 3.0339468
v 11.871411 84.00462 2.9123876
v 11.94585 83.856186 2.8678937
v 12.020289 83.707756 2.9123876
v 12.074782 83.59909 3.0339468
v 12.094728 83.55932 3.2
v 12.074782 83.59909 3.3660533
v 12.020289 83.707756 3.4876125
v 11.94585 83.856186 3.5321064
v 11.871411 84.00462 3.4876125
v 11.462811 83.94233 3.3660533
v 11.449117 83.984665 3.2
v 11.462811 83.94233 3.0339468
v 11.500228 83.82667 2.9123876
v 11.551339 83.66868 2.8678937
v 11.60245 83.51069 2.9123876
v 11.639867 83.39503 3.0339468
v 11.653562 83.3527 3.2
v 11.639867 83.39503 3.3660533
v 11.60245 83.51069 3.4876125
v 11.551339 83.66868 3.5321064
v 11.500228 83.82667 3.4876125
v 11.082787 83.87455 3.3660533
v 11.076758 83.91863 3.2
v 11.082787 83.87455 3.0339468
v 11.0992565 83.754105 2.9123876
v 11.121755 83.589584 2.8678937
v 11.144253 83.425064 2.9123876
v 11.160723 83.30463 3.0339468
v 11.166751 83.260544 3.2
v 11.160723 83.30463 3.3660533
v 11.144253 83.425064 3.4876125
v 11.121755 83.589584 3.5321064
v 11.0992565 83.754105 3.4876125
v 10.634169 83.83321 3.3660533
v 10.626041 83.87696 3.2
v 10.634169 83.83321 3.0339468
v 10.656374 83.7137 2.9123876
v 10.6867075 83.55044 2.8678937
v 10.717041 83.387184 2.9123876
v 10.739246 83.26767 3.0339468
v 10.747374 83.22392 3.2
v 10.739246 83.26767 3.3660533
v 10.717041 83.387184 3.4876125
v 10.6867075 83.55044 3.5321064
v 10.656374 83.7137 3.4876125
v 10.173406 83.70279 3.3660533
v 10.158983 83.74488 3.2
v 10.173406 83.70279 3.0339468
v 10.212809 83.58779 2.9123876
v 10.266634 83.43071 2.8678937
v 10.320459 83.27362 2.9123876
v 10.359861 83.15862 3.0339468
v 10.374284 83.11653 3.2
v 10.359861 83.15862 3.3660533
v 10.320459 83.27362 3.4876125
v 10.266634 83.43071 3.5321064
v 10.212809 83.58779 3.4876125
v 9.721666 83.51904 3.3660533
v 9.700049 83.55793 3.2
v 9.721666 83.51904 3.0339468
v 9.7807255 83.412796 2.9123876
v 9.8614025 83.267654 2.8678937
v 9.942079 83.12252 2.9123876
v 10.001138 83.016266 3.0339468
v 10.022755 82.97738 3.2
v 10.001138 83.016266 3.3660533
v 9.942079 83.12252 3.4876125
v 9.8614025 83.267654 3.5321064
v 9.7807255 83.412796 3.4876125
v 9.352625 83.28346 3.3040416
v 9.347783 83.29194 3.1324084
v 9.386138 83.22476 2.9788861
v 9.457414 83.09992 2.8846114
v 9.542511 82.95087 2.8748448
v 9.6186285 82.81754 2.952203
v 9.665371 82.73567 3.0959585
v 9.670214 82.72719 3.2675917
v 9.631858 82.79437 3.421114
v 9.560583 82.91921 3.5153887
v 9.475486 83.06827 3.5251553
v 9.399367 83.20159 3.447797
v 8.941808 83.07689 3.3150308
v 8.979668 83.143715 3.1580496
v 9.051807 83.12844 3.005941
v 9.138898 83.03515 2.8994622
v 9.217602 82.88885 2.8671443
v 9.266831 82.72873 2.917647
v 9.273395 82.597694 3.0374377
v 9.235535 82.53087 3.1944191
v 9.163395 82.54614 3.3465278
v 9.076304 82.63943 3.4530065
v 8.997601 82.785736 3.4853244
v 8.948371 82.945854 3.4348216
v 8.629048 82.99164 2.9780338
v 8.73208 83.041336 2.8563626
v 8.855631 83.00562 2.7604709
v 8.966595 82.89407 2.7160525
v 9.03524 82.73657 2.7350094
v 9.043172 82.575325 2.8122623
v 8.988266 82.45353 2.9271111
v 8.885234 82.40383 3.048782
v 8.761683 82.439545 3.144674
v 8.65072 82.551094 3.1890924
v 8.582075 82.708595 3.1701353
v 8.574142 82.86984 3.0928826
v 8.339121 82.88292 2.6497388
v 8.422177 82.89418 2.503642
v 8.52653 82.82525 2.3966167
v 8.624221 82.69459 2.3573396
v 8.689071 82.53721 2.3963354
v 8.703705 82.39528 2.5031548
v 8.664202 82.30684 2.649176
v 8.581145 82.29558 2.7952726
v 8.476792 82.36451 2.902298
v 8.379103 82.49517 2.941575
v 8.314252 82.65255 2.9025793
v 8.299618 82.79448 2.79576
v 7.97524 82.67457 2.5257518
v 8.021101 82.659775 2.3596303
v 8.097798 82.571266 2.2333803
v 8.184783 82.43276 2.1808298
v 8.258746 82.28137 2.2160602
v 8.29987 82.15767 2.329631
v 8.297134 82.09479 2.4911115
v 8.251274 82.10958 2.657233
v 8.174576 82.19809 2.783483
v 8.087592 82.33659 2.8360336
v 8.013629 82.487976 2.8008032
v 7.972505 82.61169 2.6872323
v 7.635014 82.49382 2.5120573
v 7.6545854 82.48826 2.340279
v 7.6997557 82.40246 2.1979277
v 7.758421 82.25942 2.1231463
v 7.8148627 82.097466 2.1359723
v 7.853957 81.95999 2.232969
v 7.865229 81.88383 2.3881464
v 7.845658 81.8894 2.5599248
v 7.800488 81.97519 2.702276
v 7.7418222 82.11823 2.7770576
v 7.6853805 82.28018 2.7642314
v 7.646286 82.41766 2.6672347
v 7.231484 82.41423 2.4362524
v 7.2489567 82.380135 2.2694855
v 7.286574 82.2698 2.1439555
v 7.334256 82.11279 2.0932977
v 7.3792276 81.95117 2.1310859
v 7.4094377 81.82826 2.2471948
v 7.416792 81.77698 2.410513
v 7.399319 81.81107 2.5772796
v 7.361702 81.92141 2.7028096
v 7.3140197 82.078415 2.7534676
v 7.269048 82.240036 2.7156794
v 7.238838 82.362946 2.5995705
v 6.8072853 82.257935 2.4588113
v 6.816699 82.24077 2.2882988
v 6.8520546 82.144936 2.1503053
v 6.903879 81.99612 2.0818055
v 6.9582863 81.83418 2.1011543
v 7.0006976 81.70253 2.203167
v 7.019749 81.63643 2.3605094
v 7.0103354 81.653595 2.5310218
v 6.97498 81.74943 2.6690156
v 6.9231553 81.89825 2.7375152
v 6.868748 82.06018 2.7181664
v 6.826337 82.19183 2.6161537
v 6.3813543 82.126816 2.3955703
v 6.399669 82.081505 2.2307665
v 6.4440694 81.96495 2.1124663
v 6.5026584 81.80839 2.0723681
v 6.559737 81.65376 2.1212163
v 6.6000113 81.54251 2.2459219
v 6.6126895 81.50443 2.4130702
v 6.5943747 81.54974 2.577874
v 6.5499744 81.6663 2.696174
v 6.4913855 81.82287 2.736272
v 6.4343066 81.97749 2.687424
v 6.3940325 82.088745 2.5627184
v 5.9380183 81.92113 2.491216
v 5.9376016 81.92328 2.3192866
v 5.9795666 81.85033 2.169415
v 6.0526686 81.72184 2.0817592
v 6.13732 81.57223 2.0798066
v 6.210839 81.44159 2.1640801
v 6.2535253 81.36492 2.3119988
v 6.253942 81.36278 2.4839282
v 6.211977 81.43572 2.6337998
v 6.138875 81.56422 2.7214556
v 6.0542235 81.71382 2.7234082
v 5.980705 81.84447 2.6391346
v 5.509162 81.5988 2.4835727
v 5.5599513 81.663216 2.330564
v 5.6592927 81.65389 2.1925051
v 5.7805686 81.57332 2.1063893
v 5.8912826 81.443085 2.095291
v 5.961769 81.29809 2.1621838
v 5.973141 81.177185 2.289144
v 5.9223523 81.11276 2.4421527
v 5.8230104 81.12209 2.5802116
v 5.701735 81.20267 2.6663275
v 5.591021 81.3329 2.6774259
v 5.5205345 81.4779 2.610533
v 5.2777257 81.394485 2.138695
v 5.3515286 81.49492 2.018904
v 5.4783835 81.52418 1.9080158
v 5.624299 81.4744 1.8357431
v 5.750178 81.358955 1.8214511
v 5.8222904 81.208755 1.8689693
v 5.8213143 81.06405 1.9655654
v 5.7475114 80.963615 2.0853565
v 5.6206565 80.934364 2.1962447
v 5.474741 80.98413 2.2685175
v 5.348862 81.09959 2.2828095
v 5.2767496 81.24979 2.2352912
v 5.056338 81.14595 1.9756571
v 5.0654416 81.24012 1.8287473
v 5.133562 81.268715 1.6722871
v 5.2424464 81.224075 1.5482001
v 5.362919 81.11817 1.4897352
v 5.4626985 80.97937 1.5125581
v 5.5150504 80.84487 1.6105534
v 5.505946 80.7507 1.7574632
v 5.4378257 80.72211 1.9139234
v 5.328942 80.76675 2.0380104
v 5.2084694 80.87265 2.0964754
v 5.1086893 81.01145 2.0736523
v 4.7944574 80.89289 1.9462734
v 4.7578588 80.99292 1.8107277
v 4.770415 81.026596 1.6420096
v 4.8287606 80.9849 1.4853272
v 4.917263 80.879005 1.3826635
v 5.0122075 80.73728 1.3615268
v 5.088154 80.59771 1.4275811
v 5.1247525 80.49768 1.5631268
v 5.112197 80.464005 1.7318449
v 5.053851 80.5057 1.8885273
v 4.9653487 80.611595 1.991191
v 4.8704042 80.75332 2.0123277
v 4.4956574 80.64185 1.9430443
v 4.4554567 80.773056 1.8396364
v 4.4439726 80.83994 1.6818944
v 4.464282 80.82459 1.512085
v 4.5109425 80.731125 1.3757085
v 4.571452 80.58458 1.3093067
v 4.629597 80.424225 1.3306723
v 4.669798 80.29303 1.4340801
v 4.681282 80.22614 1.5918223
v 4.6609726 80.241486 1.7616317
v 4.614312 80.33495 1.8980082
v 4.5538025 80.4815 1.9644098
v 4.1174626 80.62861 1.8909291
v 4.116623 80.741646 1.7613264
v 4.120845 80.774895 1.5927978
v 4.128997 80.71946 1.4305001
v 4.1388946 80.59019 1.3179212
v 4.1478863 80.421715 1.2852261
v 4.1535625 80.259186 1.3411757
v 4.1544027 80.14615 1.4707783
v 4.150181 80.11289 1.639307
v 4.142029 80.16833 1.8016046
v 4.132131 80.29761 1.9141836
v 4.123139 80.46608 1.9468787
v 3.611868 80.69498 1.9181691
v 3.69022 80.79674 1.8351876
v 3.7716088 80.81707 1.7080458
v 3.834226 80.750534 1.5708116
v 3.8612928 80.61495 1.4602567
v 3.8455575 80.446655 1.406004
v 3.791236 80.29074 1.4225906
v 3.7128837 80.18898 1.5055722
v 3.631495 80.16865 1.6327139
v 3.568878 80.23518 1.7699481
v 3.541811 80.370766 1.8805032
v 3.5575461 80.53906 1.9347558
v 3.1905587 80.78377 1.2668121
v 3.313885 80.868805 1.1780026
v 3.4731731 80.87492 1.109168
v 3.6257424 80.8005 1.0787528
v 3.7307115 80.66547 1.0949063
v 3.7599542 80.50601 1.1533005
v 3.705635 80.36485 1.2382885
v 3.5823088 80.27982 1.3270981
v 3.4230206 80.2737 1.3959326
v 3.2704513 80.34812 1.426348
v 3.1654823 80.483154 1.4101944
v 3.1362395 80.64262 1.3518002
v 3.1460936 80.25612 0.8502963
v 3.2362428 80.32566 0.67062074
v 3.3873537 80.36935 0.5503923
v 3.558936 80.37547 0.5218262
v 3.705015 80.3424 0.5925766
v 3.7864485 80.278984 0.7436861
v 3.7814164 80.20222 0.9346649
v 3.6912673 80.132675 1.1143404
v 3.5401564 80.08898 1.2345688
v 3.368574 80.082855 1.263135
v 3.222495 80.11594 1.1923846
v 3.1410615 80.17935 1.0412751
v 3.1969786 79.745056 0.72165316
v 3.2932131 79.80074 0.5774374
v 3.4434352 79.85852 0.50744176
v 3.6073925 79.9029 0.5304216
v 3.741153 79.922 0.64021945
v 3.8088756 79.91068 0.807415
v 3.792414 79.872 0.9872085
v 3.6961792 79.81631 1.1314243
v 3.5459573 79.75854 1.20142
v 3.382 79.71416 1.1784401
v 3.2482395 79.69506 1.0686423
v 3.180517 79.70637 0.90144664
v 3.4310896 79.27043 0.7293256
v 3.503055 79.32683 0.5801879
v 3.6294901 79.41072 0.49677783
v 3.7765162 79.49963 0.501445
v 3.9047382 79.56974 0.5929389
v 3.9797988 79.60226 0.7467438
v 3.9815857 79.58847 0.9216477
v 3.9096203 79.532074 1.0707854
v 3.7831855 79.44818 1.1541954
v 3.6361594 79.35927 1.1495283
v 3.5079374 79.28916 1.0580344
v 3.4328768 79.256645 0.9042295
v 3.6924233 78.85652 0.76889944
v 3.7411315 78.90287 0.61007416
v 3.8449278 78.99269 0.5061302
v 3.9760003 79.10191 0.48491925
v 4.0992284 79.20128 0.5521248
v 4.181593 79.26416 0.68973917
v 4.201024 79.273705 0.8608887
v 4.152316 79.22736 1.019714
v 4.0485196 79.13754 1.123658
v 3.917447 79.02831 1.1448689
v 3.7942193 78.92895 1.0776633
v 3.711855 78.866066 0.94004893
v 4.028314 78.524055 0.8357667
v 4.0473 78.547 0.6650097
v 4.12319 78.627144 0.5312405
v 4.235649 78.74303 0.47030252
v 4.3545437 78.8636 0.498524
v 4.448017 78.95655 0.60834306
v 4.491022 78.99697 0.7703337
v 4.472036 78.97404 0.94109076
v 4.3961463 78.89388 1.0748599
v 4.283687 78.778 1.1357979
v 4.164792 78.65743 1.1075764
v 4.071319 78.56448 0.9977573
v 4.3391285 78.215 0.7982157
v 4.3710637 78.249435 0.6328364
v 4.4563766 78.33853 0.5130922
v 4.5722075 78.45841 0.47106844
v 4.68752 78.57695 0.51802534
v 4.771416 78.66239 0.64138085
v 4.801416 78.69183 0.8080819
v 4.7694807 78.657394 0.9734612
v 4.684168 78.5683 1.0932055
v 4.5683365 78.448425 1.1352291
v 4.453024 78.32988 1.0882722
v 4.369128 78.244446 0.96491677
v 4.7136106 77.869225 0.7997867
v 4.73687 77.90816 0.63396674
v 4.8003316 78.01257 0.51303923
v 4.886992 78.15449 0.46940655
v 4.9736295 78.295876 0.51476
v 5.0370307 78.39885 0.6369472
v 5.060207 78.43582 0.8032282
v 5.0369477 78.39689 0.9690481
v 4.9734855 78.29247 1.0899756
v 4.8868256 78.15056 1.1336083
v 4.8001876 78.00917 1.0882548
v 4.7367864 77.9062 0.9660676
v 5.2070665 77.68856 0.7966815
v 5.2197165 77.733315 0.6311796
v 5.253609 77.85158 0.51110274
v 5.299662 78.011665 0.4686255
v 5.3455358 78.17068 0.5151295
v 5.3789387 78.28602 0.63815415
v 5.39092 78.32677 0.80473506
v 5.37827 78.28202 0.97023696
v 5.344378 78.16376 1.0903138
v 5.298325 78.00367 1.132791
v 5.252451 77.84465 1.086287
v 5.2190485 77.72932 0.9632624
v 5.65251 77.587006 0.79977787
v 5.662169 77.6307 0.63379335
v 5.6886616 77.74953 0.5124211
v 5.7248883 77.91165 0.46818265
v 5.7611427 78.07363 0.5129317
v 5.7877107 78.192055 0.63467777
v 5.7974734 78.23521 0.8007991
v 5.787814 78.19151 0.9667836
v 5.761322 78.072685 1.0881559
v 5.7250953 77.91056 1.1323943
v 5.6888404 77.74858 1.0876453
v 5.6622725 77.63016 0.96589917
v 6.160939 77.48503 0.79996556
v 6.1596336 77.52959 0.6339345
v 6.1561594 77.65115 0.51243544
v 6.1514473 77.81717 0.46802396
v 6.1467595 77.98313 0.5126001
v 6.143353 78.10458 0.63421977
v 6.14214 78.14898 0.80029494
v 6.1434455 78.10442 0.966326
v 6.1469197 77.98285 1.0878251
v 6.1516323 77.81684 1.1322365
v 6.1563196 77.65088 1.0876604
v 6.159726 77.52943 0.9660408
v 6.6739073 77.61898 0.8004358
v 6.6603036 77.66115 0.6343329
v 6.6230607 77.77672 0.5126375
v 6.572157 77.93472 0.46795785
v 6.5212326 78.09283 0.51226574
v 6.4839325 78.208664 0.633689
v 6.4702516 78.2512 0.7996923
v 6.4838552 78.20903 0.96579516
v 6.5210986 78.09346 1.0874906
v 6.572002 77.935455 1.1321702
v 6.622926 77.77735 1.0878623
v 6.6602263 77.661514 0.966439
v 7.068547 77.763916 0.8003371
v 7.0570455 77.80673 0.6342427
v 7.0255632 77.92403 0.51257074
v 6.9825354 78.084366 0.4679231
v 6.939491 78.24479 0.512263
v 6.907964 78.362305 0.6337097
v 6.8964024 78.405426 0.7997216
v 6.9079037 78.36261 0.9658159
v 6.9393864 78.245316 1.0874879
v 6.9824142 78.08498 1.1321355
v 7.0254583 77.92455 1.0877956
v 7.0569854 77.80704 0.96634895
v 7.487423 77.83707 0.8002053
v 7.477419 77.880325 0.6341262
v 7.4500527 77.99869 0.512496
v 7.412657 78.16045 0.4679054
v 7.375252 78.322266 0.5123024
v 7.34786 78.440765 0.6337909
v 7.3378215 78.484215 0.7998181
v 7.3478255 78.440956 0.9658972
v 7.3751917 78.32259 1.0875274
v 7.4125876 78.160835 1.132118
v 7.4499927 77.99902 1.087721
v 7.477384 77.880516 0.96623254
v 7.8977914 77.95554 0.7998873
v 7.8890266 77.99923 0.6338499
v 7.865108 78.118454 0.5123337
v 7.8324437 78.28128 0.46789885
v 7.7997866 78.44408 0.5124516
v 7.775887 78.56322 0.6340541
v 7.767149 78.60678 0.8001231
v 7.7759137 78.5631 0.9661605
v 7.7998323 78.44388 1.0876766
v 7.8324966 78.28105 1.1321115
v 7.865154 78.118256 1.0875587
v 7.8890533 77.999115 0.9659563
v 8.337002 78.0074 0.7999988
v 8.327531 78.05088 0.6339461
v 8.301658 78.169655 0.5123881
v 8.266316 78.3319 0.46789607
v 8.230975 78.49415 0.5123917
v 8.205105 78.61292 0.6339524
v 8.195636 78.656395 0.8000061
v 8.205107 78.61292 0.9660588
v 8.230979 78.49415 1.0876168
v 8.266321 78.331894 1.1321088
v 8.301662 78.16965 1.0876132
v 8.327533 78.05087 0.96605253
v 8.821329 78.16476 0.799994
v 8.802655 78.20515 0.63394177
v 8.751643 78.31548 0.51238495
v 8.68196 78.46621 0.46789467
v 8.612278 78.616936 0.51239204
v 8.561268 78.72727 0.633954
v 8.542598 78.767654 0.8000081
v 8.561272 78.727264 0.96606034
v 8.612284 78.61692 1.0876172
v 8.681967 78.4662 1.1321074
v 8.751649 78.315475 1.0876101
v 8.802659 78.20514 0.9660481
v 9.211702 78.40382 0.79999554
v 9.190511 78.44295 0.633943
v 9.132616 78.549835 0.5123854
v 9.053532 78.69585 0.4678941
v 8.974447 78.84186 0.5123904
v 8.916554 78.948746 0.63395154
v 8.895366 78.98786 0.8000054
v 8.916557 78.94874 0.9660579
v 8.974452 78.84185 1.0876155
v 9.053536 78.69584 1.1321068
v 9.132621 78.54983 1.0876106
v 9.190514 78.44294 0.9660494
v 9.617506 78.59548 0.7999997
v 9.5949135 78.63381 0.6339466
v 9.533192 78.73853 0.5123874
v 9.448877 78.88159 0.46789387
v 9.364563 79.02464 0.51238793
v 9.302841 79.12937 0.6339475
v 9.28025 79.1677 0.8000007
v 9.302842 79.129364 0.96605384
v 9.364564 79.02464 1.087613
v 9.448878 78.88159 1.1321065
v 9.533192 78.73853 1.0876125
v 9.594914 78.63381 0.96605295
v 9.802875 79.13749 0.80000013
usemtl mat_18
s 1
f 1 1 2
f 2 1 3
f 1 1 3
f 3 1 4
f 1 1 4
f 4 1 5
f 1 1 5
f 5 1 6
f 1 1 6
f 6 1 7
f 1 1 7
f 7 1 8
f 1 1 8
f 8 1 9
f 1 1 9
f 9 1 10
f 1 1 10
f 10 1 11
f 1 1 11
f 11 1 12
f 1 1 12
f 12 1 13
f 1 1 13
f 13 1 2
f 2 3 14
f 14 3 15
f 3 4 15
f 15 4 16
f 4 5 16
f 16 5 17
f 5 6 17
f 17 6 18
f 6 7 18
f 18 7 19
f 7 8 19
f 19 8 20
f 8 9 20
f 20 9 21
f 9 10 21
f 21 10 22
f 10 11 22
f 22 11 23
f 11 12 23
f 23 12 24
f 12 13 24
f 24 13 25
f 13 2 25
f 25 2 14
f 14 15 26
f 26 15 27
f 15 16 27
f 27 16 28
f 16 17 28
f 28 17 29
f 17 18 29
f 29 18 30
f 18 19 30
f 30 19 31
f 19 20 31
f 31 20 32
f 20 21 32
f 32 21 33
f 21 22 33
f 33 22 34
f 22 23 34
f 34 23 35
f 23 24 35
f 35 24 36
f 24 25 36
f 36 25 37
f 25 14 37
f 37 14 26
f 26 27 38
f 38 27 39
f 27 28 39
f 39 28 40
f 28 29 40
f 40 29 41
f 29 30 41
f 41 30 42
f 30 31 42
f 42 31 43
f 31 32 43
f 43 32 44
f 32 33 44
f 44 33 45
f 33 34 45
f 45 34 46
f 34 35 46
f 46 35 47
f 35 36 47
f 47 36 48
f 36 37 48
f 48 37 49
f 37 26 49
f 49 26 38
f 38 39 50
f 50 39 51
f 39 40 51
f 51 40 52
f 40 41 52
f 52 41 53
f 41 42 53
f 53 42 54
f 42 43 54
f 54 43 55
f 43 44 55
f 55 44 56
f 44 45 56
f 56 45 57
f 45 46 57
f 57 46 58
f 46 47 58
f 58 47 59
f 47 48 59
f 59 48 60
f 48 49 60
f 60 49 61
f 49 38 61
f 61 38 50
f 50 51 62
f 62 51 63
f 51 52 63
f 63 52 64
f 52 53 64
f 64 53 65
f 53 54 65
f 65 54 66
f 54 55 66
f 66 55 67
f 55 56 67
f 67 56 68
f 56 57 68
f 68 57 69
f 57 58 69
f 69 58 70
f 58 59 70
f 70 59 71
f 59 60 71
f 71 60 72
f 60 61 72
f 72 61 73
f 61 50 73
f 73 50 62
f 62 63 74
f 74 63 75
f 63 64 75
f 75 64 76
f 64 65 76
f 76 65 77
f 65 66 77
f 77 66 78
f 66 67 78
f 78 67 79
f 67 68 79
f 79 68 80
f 68 69 80
f 80 69 81
f 69 70 81
f 81 70 82
f 70 71 82
f 82 71 83
f 71 72 83
f 83 72 84
f 72 73 84
f 84 73 85
f 73 62 85
f 85 62 74
f 74 75 86
f 86 75 87
f 75 76 87
f 87 76 88
f 76 77 88
f 88 77 89
f 77 78 89
f 89 78 90
f 78 79 90
f 90 79 91
f 79 80 91
f 91 80 92
f 80 81 92
f 92 81 93
f 81 82 93
f 93 82 94
f 82 83 94
f 94 83 95
f 83 84 95
f 95 84 96
f 84 85 96
f 96 85 97
f 85 74 97
f 97 74 86
f 86 87 98
f 98 87 99
f 87 88 99
f 99 88 100
f 88 89 100
f 100 89 101
f 89 90 101
f 101 90 102
f 90 91 102
f 102 91 103
f 91 92 103
f 103 92 104
f 92 93 104
f 104 93 105
f 93 94 105
f 105 94 106
f 94 95 106
f 106 95 107
f 95 96 107
f 107 96 108
f 96 97 108
f 108 97 109
f 97 86 109
f 109 86 98
f 98 99 110
f 110 99 111
f 99 100 111
f 111 100 112
f 100 101 112
f 112 101 113
f 101 102 113
f 113 102 114
f 102 103 114
f 114 103 115
f 103 104 115
f 115 104 116
f 104 105 116
f 116 105 117
f 105 106 117
f 117 106 118
f 106 107 118
f 118 107 119
f 107 108 119
f 119 108 120
f 108 109 120
f 120 109 121
f 109 98 121
f 121 98 110
f 110 111 122
f 122 111 123
f 111 112 123
f 123 112 124
f 112 113 124
f 124 113 125
f 113 114 125
f 125 114 126
f 114 115 126
f 126 115 127
f 115 116 127
f 127 116 128
f 116 117 128
f 128 117 129
f 117 118 129
f 129 118 130
f 118 119 130
f 130 119 131
f 119 120 131
f 131 120 132
f 120 121 132
f 132 121 133
f 121 110 133
f 133 110 122
f 122 123 134
f 134 123 135
f 123 124 135
f 135 124 136
f 124 125 136
f 136 125 137
f 125 126 137
f 137 126 138
f 126 127 138
f 138 127 139
f 127 128 139
f 139 128 140
f 128 129 140
f 140 129 141
f 129 130 141
f 141 130 142
f 130 131 142
f 142 131 143
f 131 132 143
f 143 132 144
f 132 133 144
f 144 133 145
f 133 122 145
f 145 122 134
f 134 135 146
f 146 135 147
f 135 136 147
f 147 136 148
f 136 137 148
f 148 137 149
f 137 138 149
f 149 138 150
f 138 139 150
f 150 139 151
f 139 140 151
f 151 140 152
f 140 141 152
f 152 141 153
f 141 142 153
f 153 142 154
f 142 143 154
f 154 143 155
f 143 144 155
f 155 144 156
f 144 145 156
f 156 145 157
f 145 134 157
f 157 134 146
f 146 147 158
f 158 147 159
f 147 148 159
f 159 148 160
f 148 149 160
f 160 149 161
f 149 150 161
f 161 150 162
f 150 151 162
f 162 151 163
f 151 152 163
f 163 152 164
f 152 153 164
f 164 153 165
f 153 154 165
f 165 154 166
f 154 155 166
f 166 155 167
f 155 156 167
f 167 156 168
f 156 157 168
f 168 157 169
f 157 146 169
f 169 146 158
f 158 159 170
f 170 159 171
f 159 160 171
f 171 160 172
f 160 161 172
f 172 161 173
f 161 162 173
f 173 162 174
f 162 163 174
f 174 163 175
f 163 164 175
f 175 164 176
f 164 165 176
f 176 165 177
f 165 166 177
f 177 166 178
f 166 167 178
f 178 167 179
f 167 168 179
f 179 168 180
f 168 169 180
f 180 169 181
f 169 158 181
f 181 158 170
f 170 171 182
f 182 171 183
f 171 172 183
f 183 172 184
f 172 173 184
f 184 173 185
f 173 174 185
f 185 174 186
f 174 175 186
f 186 175 187
f 175 176 187
f 187 176 188
f 176 177 188
f 188 177 189
f 177 178 189
f 189 178 190
f 178 179 190
f 190 179 191
f 179 180 191
f 191 180 192
f 180 181 192
f 192 181 193
f 181 170 193
f 193 170 182
f 182 183 194
f 194 183 195
f 183 184 195
f 195 184 196
f 184 185 196
f 196 185 197
f 185 186 197
f 197 186 198
f 186 187 198
f 198 187 199
f 187 188 199
f 199 188 200
f 188 189 200
f 200 189 201
f 189 190 201
f 201 190 202
f 190 191 202
f 202 191 203
f 191 192 203
f 203 192 204
f 192 193 204
f 204 193 205
f 193 182 205
f 205 182 194
f 194 195 206
f 206 195 207
f 195 196 207
f 207 196 208
f 196 197 208
f 208 197 209
f 197 198 209
f 209 198 210
f 198 199 210
f 210 199 211
f 199 200 211
f 211 200 212
f 200 201 212
f 212 201 213
f 201 202 213
f 213 202 214
f 202 203 214
f 214 203 215
f 203 204 215
f 215 204 216
f 204 205 216
f 216 205 217
f 205 194 217
f 217 194 206
f 206 207 218
f 218 207 219
f 207 208 219
f 219 208 220
f 208 209 220
f 220 209 221
f 209 210 221
f 221 210 222
f 210 211 222
f 222 211 223
f 211 212 223
f 223 212 224
f 212 213 224
f 224 213 225
f 213 214 225
f 225 214 226
f 214 215 226
f 226 215 227
f 215 216 227
f 227 216 228
f 216 217 228
f 228 217 229
f 217 206 229
f 229 206 218
f 218 219 230
f 230 219 231
f 219 220 231
f 231 220 232
f 220 221 232
f 232 221 233
f 221 222 233
f 233 222 234
f 222 223 234
f 234 223 235
f 223 224 235
f 235 224 236
f 224 225 236
f 236 225 237
f 225 226 237
f 237 226 238
f 226 227 238
f 238 227 239
f 227 228 239
f 239 228 240
f 228 229 240
f 240 229 241
f 229 218 241
f 241 218 230
f 230 231 242
f 242 231 243
f 231 232 243
f 243 232 244
f 232 233 244
f 244 233 245
f 233 234 245
f 245 234 246
f 234 235 246
f 246 235 247
f 235 236 247
f 247 236 248
f 236 237 248
f 248 237 249
f 237 238 249
f 249 238 250
f 238 239 250
f 250 239 251
f 239 240 251
f 251 240 252
f 240 241 252
f 252 241 253
f 241 230 253
f 253 230 242
f 242 243 254
f 254 243 255
f 243 244 255
f 255 244 256
f 244 245 256
f 256 245 257
f 245 246 257
f 257 246 258
f 246 247 258
f 258 247 259
f 247 248 259
f 259 248 260
f 248 249 260
f 260 249 261
f 249 250 261
f 261 250 262
f 250 251 262
f 262 251 263
f 251 252 263
f 263 252 264
f 252 253 264
f 264 253 265
f 253 242 265
f 265 242 254
f 254 255 266
f 266 255 267
f 255 256 267
f 267 256 268
f 256 257 268
f 268 257 269
f 257 258 269
f 269 258 270
f 258 259 270
f 270 259 271
f 259 260 271
f 271 260 272
f 260 261 272
f 272 261 273
f 261 262 273
f 273 262 274
f 262 263 274
f 274 263 275
f 263 264 275
f 275 264 276
f 264 265 276
f 276 265 277
f 265 254 277
f 277 254 266
f 266 267 278
f 278 267 279
f 267 268 279
f 279 268 280
f 268 269 280
f 280 269 281
f 269 270 281
f 281 270 282
f 270 271 282
f 282 271 283
f 271 272 283
f 283 272 284
f 272 273 284
f 284 273 285
f 273 274 285
f 285 274 286
f 274 275 286
f 286 275 287
f 275 276 287
f 287 276 288
f 276 277 288
f 288 277 289
f 277 266 289
f 289 266 278
f 278 279 290
f 290 279 291
f 279 280 291
f 291 280 292
f 280 281 292
f 292 281 293
f 281 282 293
f 293 282 294
f 282 283 294
f 294 283 295
f 283 284 295
f 295 284 296
f 284 285 296
f 296 285 297
f 285 286 297
f 297 286 298
f 286 287 298
f 298 287 299
f 287 288 299
f 299 288 300
f 288 289 300
f 300 289 301
f 289 278 301
f 301 278 290
f 290 291 302
f 302 291 303
f 291 292 303
f 303 292 304
f 292 293 304
f 304 293 305
f 293 294 305
f 305 294 306
f 294 295 306
f 306 295 307
f 295 296 307
f 307 296 308
f 296 297 308
f 308 297 309
f 297 298 309
f 309 298 310
f 298 299 310
f 310 299 311
f 299 300 311
f 311 300 312
f 300 301 312
f 312 301 313
f 301 290 313
f 313 290 302
f 302 303 314
f 314 303 315
f 303 304 315
f 315 304 316
f 304 305 316
f 316 305 317
f 305 306 317
f 317 306 318
f 306 307 318
f 318 307 319
f 307 308 319
f 319 308 320
f 308 309 320
f 320 309 321
f 309 310 321
f 321 310 322
f 310 311 322
f 322 311 323
f 311 312 323
f 323 312 324
f 312 313 324
f 324 313 325
f 313 302 325
f 325 302 314
f 314 315 326
f 326 315 327
f 315 316 327
f 327 316 328
f 316 317 328
f 328 317 329
f 317 318 329
f 329 318 330
f 318 319 330
f 330 319 331
f 319 320 331
f 331 320 332
f 320 321 332
f 332 321 333
f 321 322 333
f 333 322 334
f 322 323 334
f 334 323 335
f 323 324 335
f 335 324 336
f 324 325 336
f 336 325 337
f 325 314 337
f 337 314 326
f 326 327 338
f 338 327 339
f 327 328 339
f 339 328 340
f 328 329 340
f 340 329 341
f 329 330 341
f 341 330 342
f 330 331 342
f 342 331 343
f 331 332 343
f 343 332 344
f 332 333 344
f 344 333 345
f 333 334 345
f 345 334 346
f 334 335 346
f 346 335 347
f 335 336 347
f 347 336 348
f 336 337 348
f 348 337 349
f 337 326 349
f 349 326 338
f 338 339 350
f 350 339 351
f 339 340 351
f 351 340 352
f 340 341 352
f 352 341 353
f 341 342 353
f 353 342 354
f 342 343 354
f 354 343 355
f 343 344 355
f 355 344 356
f 344 345 356
f 356 345 357
f 345 346 357
f 357 346 358
f 346 347 358
f 358 347 359
f 347 348 359
f 359 348 360
f 348 349 360
f 360 349 361
f 349 338 361
f 361 338 350
f 350 351 362
f 362 351 363
f 351 352 363
f 363 352 364
f 352 353 364
f 364 353 365
f 353 354 365
f 365 354 366
f 354 355 366
f 366 355 367
f 355 356 367
f 367 356 368
f 356 357 368
f 368 357 369
f 357 358 369
f 369 358 370
f 358 359 370
f 370 359 371
f 359 360 371
f 371 360 372
f 360 361 372
f 372 361 373
f 361 350 373
f 373 350 362
f 362 363 374
f 374 363 375
f 363 364 375
f 375 364 376
f 364 365 376
f 376 365 377
f 365 366 377
f 377 366 378
f 366 367 378
f 378 367 379
f 367 368 379
f 379 368 380
f 368 369 380
f 380 369 381
f 369 370 381
f 381 370 382
f 370 371 382
f 382 371 383
f 371 372 383
f 383 372 384
f 372 373 384
f 384 373 385
f 373 362 385
f 385 362 374
f 374 375 386
f 386 375 387
f 375 376 387
f 387 376 388
f 376 377 388
f 388 377 389
f 377 378 389
f 389 378 390
f 378 379 390
f 390 379 391
f 379 380 391
f 391 380 392
f 380 381 392
f 392 381 393
f 381 382 393
f 393 382 394
f 382 383 394
f 394 383 395
f 383 384 395
f 395 384 396
f 384 385 396
f 396 385 397
f 385 374 397
f 397 374 386
f 386 387 398
f 398 387 399
f 387 388 399
f 399 388 400
f 388 389 400
f 400 389 401
f 389 390 401
f 401 390 402
f 390 391 402
f 402 391 403
f 391 392 403
f 403 392 404
f 392 393 404
f 404 393 405
f 393 394 405
f 405 394 406
f 394 395 406
f 406 395 407
f 395 396 407
f 407 396 408
f 396 397 408
f 408 397 409
f 397 386 409
f 409 386 398
f 398 399 410
f 410 399 411
f 399 400 411
f 411 400 412
f 400 401 412
f 412 401 413
f 401 402 413
f 413 402 414
f 402 403 414
f 414 403 415
f 403 404 415
f 415 404 416
f 404 405 416
f 416 405 417
f 405 406 417
f 417 406 418
f 406 407 418
f 418 407 419
f 407 408 419
f 419 408 420
f 408 409 420
f 420 409 421
f 409 398 421
f 421 398 410
f 410 411 422
f 422 411 423
f 411 412 423
f 423 412 424
f 412 413 424
f 424 413 425
f 413 414 425
f 425 414 426
f 414 415 426
f 426 415 427
f 415 416 427
f 427 416 428
f 416 417 428
f 428 417 429
f 417 418 429
f 429 418 430
f 418 419 430
f 430 419 431
f 419 420 431
f 431 420 432
f 420 421 432
f 432 421 433
f 421 410 433
f 433 410 422
f 422 423 434
f 434 423 435
f 423 424 435
f 435 424 436
f 424 425 436
f 436 425 437
f 425 426 437
f 437 426 438
f 426 427 438
f 438 427 439
f 427 428 439
f 439 428 440
f 428 429 440
f 440 429 441
f 429 430 441
f 441 430 442
f 430 431 442
f 442 431 443
f 431 432 443
f 443 432 444
f 432 433 444
f 444 433 445
f 433 422 445
f 445 422 434
f 434 435 446
f 446 435 447
f 435 436 447
f 447 436 448
f 436 437 448
f 448 437 449
f 437 438 449
f 449 438 450
f 438 439 450
f 450 439 451
f 439 440 451
f 451 440 452
f 440 441 452
f 452 441 453
f 441 442 453
f 453 442 454
f 442 443 454
f 454 443 455
f 443 444 455
f 455 444 456
f 444 445 456
f 456 445 457
f 445 434 457
f 457 434 446
f 446 447 458
f 458 447 459
f 447 448 459
f 459 448 460
f 448 449 460
f 460 449 461
f 449 450 461
f 461 450 462
f 450 451 462
f 462 451 463
f 451 452 463
f 463 452 464
f 452 453 464
f 464 453 465
f 453 454 465
f 465 454 466
f 454 455 466
f 466 455 467
f 455 456 467
f 467 456 468
f 456 457 468
f 468 457 469
f 457 446 469
f 469 446 458
f 458 459 470
f 470 459 471
f 459 460 471
f 471 460 472
f 460 461 472
f 472 461 473
f 461 462 473
f 473 462 474
f 462 463 474
f 474 463 475
f 463 464 475
f 475 464 476
f 464 465 476
f 476 465 477
f 465 466 477
f 477 466 478
f 466 467 478
f 478 467 479
f 467 468 479
f 479 468 480
f 468 469 480
f 480 469 481
f 469 458 481
f 481 458 470
f 470 471 482
f 482 471 483
f 471 472 483
f 483 472 484
f 472 473 484
f 484 473 485
f 473 474 485
f 485 474 486
f 474 475 486
f 486 475 487
f 475 476 487
f 487 476 488
f 476 477 488
f 488 477 489
f 477 478 489
f 489 478 490
f 478 479 490
f 490 479 491
f 479 480 491
f 491 480 492
f 480 481 492
f 492 481 493
f 481 470 493
f 493 470 482
f 482 483 494
f 494 483 495
f 483 484 495
f 495 484 496
f 484 485 496
f 496 485 497
f 485 486 497
f 497 486 498
f 486 487 498
f 498 487 499
f 487 488 499
f 499 488 500
f 488 489 500
f 500 489 501
f 489 490 501
f 501 490 502
f 490 491 502
f 502 491 503
f 491 492 503
f 503 492 504
f 492 493 504
f 504 493 505
f 493 482 505
f 505 482 494
f 494 495 506
f 506 495 507
f 495 496 507
f 507 496 508
f 496 497 508
f 508 497 509
f 497 498 509
f 509 498 510
f 498 499 510
f 510 499 511
f 499 500 511
f 511 500 512
f 500 501 512
f 512 501 513
f 501 502 513
f 513 502 514
f 502 503 514
f 514 503 515
f 503 504 515
f 515 504 516
f 504 505 516
f 516 505 517
f 505 494 517
f 517 494 506
f 506 507 518
f 518 507 519
f 507 508 519
f 519 508 520
f 508 509 520
f 520 509 521
f 509 510 521
f 521 510 522
f 510 511 522
f 522 511 523
f 511 512 523
f 523 512 524
f 512 513 524
f 524 513 525
f 513 514 525
f 525 514 526
f 514 515 526
f 526 515 527
f 515 516 527
f 527 516 528
f 516 517 528
f 528 517 529
f 517 506 529
f 529 506 518
f 518 519 530
f 530 519 531
f 519 520 531
f 531 520 532
f 520 521 532
f 532 521 533
f 521 522 533
f 533 522 534
f 522 523 534
f 534 523 535
f 523 524 535
f 535 524 536
f 524 525 536
f 536 525 537
f 525 526 537
f 537 526 538
f 526 527 538
f 538 527 539
f 527 528 539
f 539 528 540
f 528 529 540
f 540 529 541
f 529 518 541
f 541 518 530
f 530 531 542
f 542 531 543
f 531 532 543
f 543 532 544
f 532 533 544
f 544 533 545
f 533 534 545
f 545 534 546
f 534 535 546
f 546 535 547
f 535 536 547
f 547 536 548
f 536 537 548
f 548 537 549
f 537 538 549
f 549 538 550
f 538 539 550
f 550 539 551
f 539 540 551
f 551 540 552
f 540 541 552
f 552 541 553
f 541 530 553
f 553 530 542
f 542 543 554
f 554 543 555
f 543 544 555
f 555 544 556
f 544 545 556
f 556 545 557
f 545 546 557
f 557 546 558
f 546 547 558
f 558 547 559
f 547 548 559
f 559 548 560
f 548 549 560
f 560 549 561
f 549 550 561
f 561 550 562
f 550 551 562
f 562 551 563
f 551 552 563
f 563 552 564
f 552 553 564
f 564 553 565
f 553 542 565
f 565 542 554
f 554 555 566
f 566 555 567
f 555 556 567
f 567 556 568
f 556 557 568
f 568 557 569
f 557 558 569
f 569 558 570
f 558 559 570
f 570 559 571
f 559 560 571
f 571 560 572
f 560 561 572
f 572 561 573
f 561 562 573
f 573 562 574
f 562 563 574
f 574 563 575
f 563 564 575
f 575 564 576
f 564 565 576
f 576 565 577
f 565 554 577
f 577 554 566
f 566 567 578
f 578 567 579
f 567 568 579
f 579 568 580
f 568 569 580
f 580 569 581
f 569 570 581
f 581 570 582
f 570 571 582
f 582 571 583
f 571 572 583
f 583 572 584
f 572 573 584
f 584 573 585
f 573 574 585
f 585 574 586
f 574 575 586
f 586 575 587
f 575 576 587
f 587 576 588
f 576 577 588
f 588 577 589
f 577 566 589
f 589 566 578
f 578 579 590
f 590 579 591
f 579 580 591
f 591 580 592
f 580 581 592
f 592 581 593
f 581 582 593
f 593 582 594
f 582 583 594
f 594 583 595
f 583 584 595
f 595 584 596
f 584 585 596
f 596 585 597
f 585 586 597
f 597 586 598
f 586 587 598
f 598 587 599
f 587 588 599
f 599 588 600
f 588 589 600
f 600 589 601
f 589 578 601
f 601 578 590
f 590 591 602
f 602 591 603
f 591 592 603
f 603 592 604
f 592 593 604
f 604 593 605
f 593 594 605
f 605 594 606
f 594 595 606
f 606 595 607
f 595 596 607
f 607 596 608
f 596 597 608
f 608 597 609
f 597 598 609
f 609 598 610
f 598 599 610
f 610 599 611
f 599 600 611
f 611 600 612
f 600 601 612
f 612 601 613
f 601 590 613
f 613 590 602
f 602 603 614
f 614 603 615
f 603 604 615
f 615 604 616
f 604 605 616
f 616 605 617
f 605 606 617
f 617 606 618
f 606 607 618
f 618 607 619
f 607 608 619
f 619 608 620
f 608 609 620
f 620 609 621
f 609 610 621
f 621 610 622
f 610 611 622
f 622 611 623
f 611 612 623
f 623 612 624
f 612 613 624
f 624 613 625
f 613 602 625
f 625 602 614
f 614 615 626
f 626 615 627
f 615 616 627
f 627 616 628
f 616 617 628
f 628 617 629
f 617 618 629
f 629 618 630
f 618 619 630
f 630 619 631
f 619 620 631
f 631 620 632
f 620 621 632
f 632 621 633
f 621 622 633
f 633 622 634
f 622 623 634
f 634 623 635
f 623 624 635
f 635 624 636
f 624 625 636
f 636 625 637
f 625 614 637
f 637 614 626
f 626 627 638
f 638 627 639
f 627 628 639
f 639 628 640
f 628 629 640
f 640 629 641
f 629 630 641
f 641 630 642
f 630 631 642
f 642 631 643
f 631 632 643
f 643 632 644
f 632 633 644
f 644 633 645
f 633 634 645
f 645 634 646
f 634 635 646
f 646 635 647
f 635 636 647
f 647 636 648
f 636 637 648
f 648 637 649
f 637 626 649
f 649 626 638
f 638 639 650
f 650 639 651
f 639 640 651
f 651 640 652
f 640 641 652
f 652 641 653
f 641 642 653
f 653 642 654
f 642 643 654
f 654 643 655
f 643 644 655
f 655 644 656
f 644 645 656
f 656 645 657
f 645 646 657
f 657 646 658
f 646 647 658
f 658 647 659
f 647 648 659
f 659 648 660
f 648 649 660
f 660 649 661
f 649 638 661
f 661 638 650
f 650 651 662
f 662 651 663
f 651 652 663
f 663 652 664
f 652 653 664
f 664 653 665
f 653 654 665
f 665 654 666
f 654 655 666
f 666 655 667
f 655 656 667
f 667 656 668
f 656 657 668
f 668 657 669
f 657 658 669
f 669 658 670
f 658 659 670
f 670 659 671
f 659 660 671
f 671 660 672
f 660 661 672
f 672 661 673
f 661 650 673
f 673 650 662
f 662 663 674
f 674 663 675
f 663 664 675
f 675 664 676
f 664 665 676
f 676 665 677
f 665 666 677
f 677 666 678
f 666 667 678
f 678 667 679
f 667 668 679
f 679 668 680
f 668 669 680
f 680 669 681
f 669 670 681
f 681 670 682
f 670 671 682
f 682 671 683
f 671 672 683
f 683 672 684
f 672 673 684
f 684 673 685
f 673 662 685
f 685 662 674
f 674 675 686
f 686 675 687
f 675 676 687
f 687 676 688
f 676 677 688
f 688 677 689
f 677 678 689
f 689 678 690
f 678 679 690
f 690 679 691
f 679 680 691
f 691 680 692
f 680 681 692
f 692 681 693
f 681 682 693
f 693 682 694
f 682 683 694
f 694 683 695
f 683 684 695
f 695 684 696
f 684 685 696
f 696 685 697
f 685 674 697
f 697 674 686
f 686 687 698
f 698 687 699
f 687 688 699
f 699 688 700
f 688 689 700
f 700 689 701
f 689 690 701
f 701 690 702
f 690 691 702
f 702 691 703
f 691 692 703
f 703 692 704
f 692 693 704
f 704 693 705
f 693 694 705
f 705 694 706
f 694 695 706
f 706 695 707
f 695 696 707
f 707 696 708
f 696 697 708
f 708 697 709
f 697 686 709
f 709 686 698
f 698 699 710
f 710 699 711
f 699 700 711
f 711 700 712
f 700 701 712
f 712 701 713
f 701 702 713
f 713 702 714
f 702 703 714
f 714 703 715
f 703 704 715
f 715 704 716
f 704 705 716
f 716 705 717
f 705 706 717
f 717 706 718
f 706 707 718
f 718 707 719
f 707 708 719
f 719 708 720
f 708 709 720
f 720 709 721
f 709 698 721
f 721 698 710
f 710 711 722
f 722 711 723
f 711 712 723
f 723 712 724
f 712 713 724
f 724 713 725
f 713 714 725
f 725 714 726
f 714 715 726
f 726 715 727
f 715 716 727
f 727 716 728
f 716 717 728
f 728 717 729
f 717 718 729
f 729 718 730
f 718 719 730
f 730 719 731
f 719 720 731
f 731 720 732
f 720 721 732
f 732 721 733
f 721 710 733
f 733 710 722
f 722 723 734
f 734 723 735
f 723 724 735
f 735 724 736
f 724 725 736
f 736 725 737
f 725 726 737
f 737 726 738
f 726 727 738
f 738 727 739
f 727 728 739
f 739 728 740
f 728 729 740
f 740 729 741
f 729 730 741
f 741 730 742
f 730 731 742
f 742 731 743
f 731 732 743
f 743 732 744
f 732 733 744
f 744 733 745
f 733 722 745
f 745 722 734
f 734 735 746
f 746 735 747
f 735 736 747
f 747 736 748
f 736 737 748
f 748 737 749
f 737 738 749
f 749 738 750
f 738 739 750
f 750 739 751
f 739 740 751
f 751 740 752
f 740 741 752
f 752 741 753
f 741 742 753
f 753 742 754
f 742 743 754
f 754 743 755
f 743 744 755
f 755 744 756
f 744 745 756
f 756 745 757
f 745 734 757
f 757 734 746
f 746 747 758
f 758 747 759
f 747 748 759
f 759 748 760
f 748 749 760
f 760 749 761
f 749 750 761
f 761 750 762
f 750 751 762
f 762 751 763
f 751 752 763
f 763 752 764
f 752 753 764
f 764 753 765
f 753 754 765
f 765 754 766
f 754 755 766
f 766 755 767
f 755 756 767
f 767 756 768
f 756 757 768
f 768 757 769
f 757 746 769
f 769 746 758
f 758 759 770
f 770 759 771
f 759 760 771
f 771 760 772
f 760 761 772
f 772 761 773
f 761 762 773
f 773 762 774
f 762 763 774
f 774 763 775
f 763 764 775
f 775 764 776
f 764 765 776
f 776 765 777
f 765 766 777
f 777 766 778
f 766 767 778
f 778 767 779
f 767 768 779
f 779 768 780
f 768 769 780
f 780 769 781
f 769 758 781
f 781 758 770
f 770 771 782
f 782 771 783
f 771 772 783
f 783 772 784
f 772 773 784
f 784 773 785
f 773 774 785
f 785 774 786
f 774 775 786
f 786 775 787
f 775 776 787
f 787 776 788
f 776 777 788
f 788 777 789
f 777 778 789
f 789 778 790
f 778 779 790
f 790 779 791
f 779 780 791
f 791 780 792
f 780 781 792
f 792 781 793
f 781 770 793
f 793 770 782
f 782 783 794
f 794 783 795
f 783 784 795
f 795 784 796
f 784 785 796
f 796 785 797
f 785 786 797
f 797 786 798
f 786 787 798
f 798 787 799
f 787 788 799
f 799 788 800
f 788 789 800
f 800 789 801
f 789 790 801
f 801 790 802
f 790 791 802
f 802 791 803
f 791 792 803
f 803 792 804
f 792 793 804
f 804 793 805
f 793 782 805
f 805 782 794
f 794 795 806
f 806 795 807
f 795 796 807
f 807 796 808
f 796 797 808
f 808 797 809
f 797 798 809
f 809 798 810
f 798 799 810
f 810 799 811
f 799 800 811
f 811 800 812
f 800 801 812
f 812 801 813
f 801 802 813
f 813 802 814
f 802 803 814
f 814 803 815
f 803 804 815
f 815 804 816
f 804 805 816
f 816 805 817
f 805 794 817
f 817 794 806
f 806 807 818
f 818 807 819
f 807 808 819
f 819 808 820
f 808 809 820
f 820 809 821
f 809 810 821
f 821 810 822
f 810 811 822
f 822 811 823
f 811 812 823
f 823 812 824
f 812 813 824
f 824 813 825
f 813 814 825
f 825 814 826
f 814 815 826
f 826 815 827
f 815 816 827
f 827 816 828
f 816 817 828
f 828 817 829
f 817 806 829
f 829 806 818
f 818 819 830
f 830 819 831
f 819 820 831
f 831 820 832
f 820 821 832
f 832 821 833
f 821 822 833
f 833 822 834
f 822 823 834
f 834 823 835
f 823 824 835
f 835 824 836
f 824 825 836
f 836 825 837
f 825 826 837
f 837 826 838
f 826 827 838
f 838 827 839
f 827 828 839
f 839 828 840
f 828 829 840
f 840 829 841
f 829 818 841
f 841 818 830
f 830 831 842
f 842 831 843
f 831 832 843
f 843 832 844
f 832 833 844
f 844 833 845
f 833 834 845
f 845 834 846
f 834 835 846
f 846 835 847
f 835 836 847
f 847 836 848
f 836 837 848
f 848 837 849
f 837 838 849
f 849 838 850
f 838 839 850
f 850 839 851
f 839 840 851
f 851 840 852
f 840 841 852
f 852 841 853
f 841 830 853
f 853 830 842
f 842 843 854
f 854 843 855
f 843 844 855
f 855 844 856
f 844 845 856
f 856 845 857
f 845 846 857
f 857 846 858
f 846 847 858
f 858 847 859
f 847 848 859
f 859 848 860
f 848 849 860
f 860 849 861
f 849 850 861
f 861 850 862
f 850 851 862
f 862 851 863
f 851 852 863
f 863 852 864
f 852 853 864
f 864 853 865
f 853 842 865
f 865 842 854
f 854 855 866
f 866 855 867
f 855 856 867
f 867 856 868
f 856 857 868
f 868 857 869
f 857 858 869
f 869 858 870
f 858 859 870
f 870 859 871
f 859 860 871
f 871 860 872
f 860 861 872
f 872 861 873
f 861 862 873
f 873 862 874
f 862 863 874
f 874 863 875
f 863 864 875
f 875 864 876
f 864 865 876
f 876 865 877
f 865 854 877
f 877 854 866
f 866 867 878
f 878 867 879
f 867 868 879
f 879 868 880
f 868 869 880
f 880 869 881
f 869 870 881
f 881 870 882
f 870 871 882
f 882 871 883
f 871 872 883
f 883 872 884
f 872 873 884
f 884 873 885
f 873 874 885
f 885 874 886
f 874 875 886
f 886 875 887
f 875 876 887
f 887 876 888
f 876 877 888
f 888 877 889
f 877 866 889
f 889 866 878
f 878 879 890
f 890 879 891
f 879 880 891
f 891 880 892
f 880 881 892
f 892 881 893
f 881 882 893
f 893 882 894
f 882 883 894
f 894 883 895
f 883 884 895
f 895 884 896
f 884 885 896
f 896 885 897
f 885 886 897
f 897 886 898
f 886 887 898
f 898 887 899
f 887 888 899
f 899 888 900
f 888 889 900
f 900 889 901
f 889 878 901
f 901 878 890
f 890 891 902
f 902 891 903
f 891 892 903
f 903 892 904
f 892 893 904
f 904 893 905
f 893 894 905
f 905 894 906
f 894 895 906
f 906 895 907
f 895 896 907
f 907 896 908
f 896 897 908
f 908 897 909
f 897 898 909
f 909 898 910
f 898 899 910
f 910 899 911
f 899 900 911
f 911 900 912
f 900 901 912
f 912 901 913
f 901 890 913
f 913 890 902
f 902 903 914
f 914 903 915
f 903 904 915
f 915 904 916
f 904 905 916
f 916 905 917
f 905 906 917
f 917 906 918
f 906 907 918
f 918 907 919
f 907 908 919
f 919 908 920
f 908 909 920
f 920 909 921
f 909 910 921
f 921 910 922
f 910 911 922
f 922 911 923
f 911 912 923
f 923 912 924
f 912 913 924
f 924 913 925
f 913 902 925
f 925 902 914
f 914 915 926
f 926 915 927
f 915 916 927
f 927 916 928
f 916 917 928
f 928 917 929
f 917 918 929
f 929 918 930
f 918 919 930
f 930 919 931
f 919 920 931
f 931 920 932
f 920 921 932
f 932 921 933
f 921 922 933
f 933 922 934
f 922 923 934
f 934 923 935
f 923 924 935
f 935 924 936
f 924 925 936
f 936 925 937
f 925 914 937
f 937 914 926
f 926 927 938
f 938 927 939
f 927 928 939
f 939 928 940
f 928 929 940
f 940 929 941
f 929 930 941
f 941 930 942
f 930 931 942
f 942 931 943
f 931 932 943
f 943 932 944
f 932 933 944
f 944 933 945
f 933 934 945
f 945 934 946
f 934 935 946
f 946 935 947
f 935 936 947
f 947 936 948
f 936 937 948
f 948 937 949
f 937 926 949
f 949 926 938
f 938 939 950
f 950 939 951
f 939 940 951
f 951 940 952
f 940 941 952
f 952 941 953
f 941 942 953
f 953 942 954
f 942 943 954
f 954 943 955
f 943 944 955
f 955 944 956
f 944 945 956
f 956 945 957
f 945 946 957
f 957 946 958
f 946 947 958
f 958 947 959
f 947 948 959
f 959 948 960
f 948 949 960
f 960 949 961
f 949 938 961
f 961 938 950
f 950 951 962
f 962 951 963
f 951 952 963
f 963 952 964
f 952 953 964
f 964 953 965
f 953 954 965
f 965 954 966
f 954 955 966
f 966 955 967
f 955 956 967
f 967 956 968
f 956 957 968
f 968 957 969
f 957 958 969
f 969 958 970
f 958 959 970
f 970 959 971
f 959 960 971
f 971 960 972
f 960 961 972
f 972 961 973
f 961 950 973
f 973 950 962
f 962 963 974
f 974 963 975
f 963 964 975
f 975 964 976
f 964 965 976
f 976 965 977
f 965 966 977
f 977 966 978
f 966 967 978
f 978 967 979
f 967 968 979
f 979 968 980
f 968 969 980
f 980 969 981
f 969 970 981
f 981 970 982
f 970 971 982
f 982 971 983
f 971 972 983
f 983 972 984
f 972 973 984
f 984 973 985
f 973 962 985
f 985 962 974
f 974 975 986
f 986 975 987
f 975 976 987
f 987 976 988
f 976 977 988
f 988 977 989
f 977 978 989
f 989 978 990
f 978 979 990
f 990 979 991
f 979 980 991
f 991 980 992
f 980 981 992
f 992 981 993
f 981 982 993
f 993 982 994
f 982 983 994
f 994 983 995
f 983 984 995
f 995 984 996
f 984 985 996
f 996 985 997
f 985 974 997
f 997 974 986
f 986 987 998
f 998 987 999
f 987 988 999
f 999 988 1000
f 988 989 1000
f 1000 989 1001
f 989 990 1001
f 1001 990 1002
f 990 991 1002
f 1002 991 1003
f 991 992 1003
f 1003 992 1004
f 992 993 1004
f 1004 993 1005
f 993 994 1005
f 1005 994 1006
f 994 995 1006
f 1006 995 1007
f 995 996 1007
f 1007 996 1008
f 996 997 1008
f 1008 997 1009
f 997 986 1009
f 1009 986 998
f 998 999 1010
f 1010 999 1011
f 999 1000 1011
f 1011 1000 1012
f 1000 1001 1012
f 1012 1001 1013
f 1001 1002 1013
f 1013 1002 1014
f 1002 1003 1014
f 1014 1003 1015
f 1003 1004 1015
f 1015 1004 1016
f 1004 1005 1016
f 1016 1005 1017
f 1005 1006 1017
f 1017 1006 1018
f 1006 1007 1018
f 1018 1007 1019
f 1007 1008 1019
f 1019 1008 1020
f 1008 1009 1020
f 1020 1009 1021
f 1009 998 1021
f 1021 998 1010
f 1010 1011 1022
f 1022 1011 1023
f 1011 1012 1023
f 1023 1012 1024
f 1012 1013 1024
f 1024 1013 1025
f 1013 1014 1025
f 1025 1014 1026
f 1014 1015 1026
f 1026 1015 1027
f 1015 1016 1027
f 1027 1016 1028
f 1016 1017 1028
f 1028 1017 1029
f 1017 1018 1029
f 1029 1018 1030
f 1018 1019 1030
f 1030 1019 1031
f 1019 1020 1031
f 1031 1020 1032
f 1020 1021 1032
f 1032 1021 1033
f 1021 1010 1033
f 1033 1010 1022
f 1022 1023 1034
f 1034 1023 1035
f 1023 1024 1035
f 1035 1024 1036
f 1024 1025 1036
f 1036 1025 1037
f 1025 1026 1037
f 1037 1026 1038
f 1026 1027 1038
f 1038 1027 1039
f 1027 1028 1039
f 1039 1028 1040
f 1028 1029 1040
f 1040 1029 1041
f 1029 1030 1041
f 1041 1030 1042
f 1030 1031 1042
f 1042 1031 1043
f 1031 1032 1043
f 1043 1032 1044
f 1032 1033 1044
f 1044 1033 1045
f 1033 1022 1045
f 1045 1022 1034
f 1034 1035 1046
f 1046 1035 1047
f 1035 1036 1047
f 1047 1036 1048
f 1036 1037 1048
f 1048 1037 1049
f 1037 1038 1049
f 1049 1038 1050
f 1038 1039 1050
f 1050 1039 1051
f 1039 1040 1051
f 1051 1040 1052
f 1040 1041 1052
f 1052 1041 1053
f 1041 1042 1053
f 1053 1042 1054
f 1042 1043 1054
f 1054 1043 1055
f 1043 1044 1055
f 1055 1044 1056
f 1044 1045 1056
f 1056 1045 1057
f 1045 1034 1057
f 1057 1034 1046
f 1046 1047 1058
f 1058 1047 1059
f 1047 1048 1059
f 1059 1048 1060
f 1048 1049 1060
f 1060 1049 1061
f 1049 1050 1061
f 1061 1050 1062
f 1050 1051 1062
f 1062 1051 1063
f 1051 1052 1063
f 1063 1052 1064
f 1052 1053 1064
f 1064 1053 1065
f 1053 1054 1065
f 1065 1054 1066
f 1054 1055 1066
f 1066 1055 1067
f 1055 1056 1067
f 1067 1056 1068
f 1056 1057 1068
f 1068 1057 1069
f 1057 1046 1069
f 1069 1046 1058
f 1058 1059 1070
f 1070 1059 1071
f 1059 1060 1071
f 1071 1060 1072
f 1060 1061 1072
f 1072 1061 1073
f 1061 1062 1073
f 1073 1062 1074
f 1062 1063 1074
f 1074 1063 1075
f 1063 1064 1075
f 1075 1064 1076
f 1064 1065 1076
f 1076 1065 1077
f 1065 1066 1077
f 1077 1066 1078
f 1066 1067 1078
f 1078 1067 1079
f 1067 1068 1079
f 1079 1068 1080
f 1068 1069 1080
f 1080 1069 1081
f 1069 1058 1081
f 1081 1058 1070
f 1070 1071 1082
f 1082 1071 1083
f 1071 1072 1083
f 1083 1072 1084
f 1072 1073 1084
f 1084 1073 1085
f 1073 1074 1085
f 1085 1074 1086
f 1074 1075 1086
f 1086 1075 1087
f 1075 1076 1087
f 1087 1076 1088
f 1076 1077 1088
f 1088 1077 1089
f 1077 1078 1089
f 1089 1078 1090
f 1078 1079 1090
f 1090 1079 1091
f 1079 1080 1091
f 1091 1080 1092
f 1080 1081 1092
f 1092 1081 1093
f 1081 1070 1093
f 1093 1070 1082
f 1082 1083 1094
f 1094 1083 1095
f 1083 1084 1095
f 1095 1084 1096
f 1084 1085 1096
f 1096 1085 1097
f 1085 1086 1097
f 1097 1086 1098
f 1086 1087 1098
f 1098 1087 1099
f 1087 1088 1099
f 1099 1088 1100
f 1088 1089 1100
f 1100 1089 1101
f 1089 1090 1101
f 1101 1090 1102
f 1090 1091 1102
f 1102 1091 1103
f 1091 1092 1103
f 1103 1092 1104
f 1092 1093 1104
f 1104 1093 1105
f 1093 1082 1105
f 1105 1082 1094
f 1094 1095 1106
f 1106 1095 1107
f 1095 1096 1107
f 1107 1096 1108
f 1096 1097 1108
f 1108 1097 1109
f 1097 1098 1109
f 1109 1098 1110
f 1098 1099 1110
f 1110 1099 1111
f 1099 1100 1111
f 1111 1100 1112
f 1100 1101 1112
f 1112 1101 1113
f 1101 1102 1113
f 1113 1102 1114
f 1102 1103 1114
f 1114 1103 1115
f 1103 1104 1115
f 1115 1104 1116
f 1104 1105 1116
f 1116 1105 1117
f 1105 1094 1117
f 1117 1094 1106
f 1106 1107 1118
f 1118 1107 1119
f 1107 1108 1119
f 1119 1108 1120
f 1108 1109 1120
f 1120 1109 1121
f 1109 1110 1121
f 1121 1110 1122
f 1110 1111 1122
f 1122 1111 1123
f 1111 1112 1123
f 1123 1112 1124
f 1112 1113 1124
f 1124 1113 1125
f 1113 1114 1125
f 1125 1114 1126
f 1114 1115 1126
f 1126 1115 1127
f 1115 1116 1127
f 1127 1116 1128
f 1116 1117 1128
f 1128 1117 1129
f 1117 1106 1129
f 1129 1106 1118
f 1118 1119 1130
f 1130 1119 1131
f 1119 1120 1131
f 1131 1120 1132
f 1120 1121 1132
f 1132 1121 1133
f 1121 1122 1133
f 1133 1122 1134
f 1122 1123 1134
f 1134 1123 1135
f 1123 1124 1135
f 1135 1124 1136
f 1124 1125 1136
f 1136 1125 1137
f 1125 1126 1137
f 1137 1126 1138
f 1126 1127 1138
f 1138 1127 1139
f 1127 1128 1139
f 1139 1128 1140
f 1128 1129 1140
f 1140 1129 1141
f 1129 1118 1141
f 1141 1118 1130
f 1130 1131 1142
f 1142 1131 1143
f 1131 1132 1143
f 1143 1132 1144
f 1132 1133 1144
f 1144 1133 1145
f 1133 1134 1145
f 1145 1134 1146
f 1134 1135 1146
f 1146 1135 1147
f 1135 1136 1147
f 1147 1136 1148
f 1136 1137 1148
f 1148 1137 1149
f 1137 1138 1149
f 1149 1138 1150
f 1138 1139 1150
f 1150 1139 1151
f 1139 1140 1151
f 1151 1140 1152
f 1140 1141 1152
f 1152 1141 1153
f 1141 1130 1153
f 1153 1130 1142
f 1142 1143 1154
f 1154 1143 1155
f 1143 1144 1155
f 1155 1144 1156
f 1144 1145 1156
f 1156 1145 1157
f 1145 1146 1157
f 1157 1146 1158
f 1146 1147 1158
f 1158 1147 1159
f 1147 1148 1159
f 1159 1148 1160
f 1148 1149 1160
f 1160 1149 1161
f 1149 1150 1161
f 1161 1150 1162
f 1150 1151 1162
f 1162 1151 1163
f 1151 1152 1163
f 1163 1152 1164
f 1152 1153 1164
f 1164 1153 1165
f 1153 1142 1165
f 1165 1142 1154
f 1154 1155 1166
f 1166 1155 1167
f 1155 1156 1167
f 1167 1156 1168
f 1156 1157 1168
f 1168 1157 1169
f 1157 1158 1169
f 1169 1158 1170
f 1158 1159 1170
f 1170 1159 1171
f 1159 1160 1171
f 1171 1160 1172
f 1160 1161 1172
f 1172 1161 1173
f 1161 1162 1173
f 1173 1162 1174
f 1162 1163 1174
f 1174 1163 1175
f 1163 1164 1175
f 1175 1164 1176
f 1164 1165 1176
f 1176 1165 1177
f 1165 1154 1177
f 1177 1154 1166
f 1166 1167 1178
f 1178 1167 1179
f 1167 1168 1179
f 1179 1168 1180
f 1168 1169 1180
f 1180 1169 1181
f 1169 1170 1181
f 1181 1170 1182
f 1170 1171 1182
f 1182 1171 1183
f 1171 1172 1183
f 1183 1172 1184
f 1172 1173 1184
f 1184 1173 1185
f 1173 1174 1185
f 1185 1174 1186
f 1174 1175 1186
f 1186 1175 1187
f 1175 1176 1187
f 1187 1176 1188
f 1176 1177 1188
f 1188 1177 1189
f 1177 1166 1189
f 1189 1166 1178
f 1178 1179 1190
f 1190 1179 1191
f 1179 1180 1191
f 1191 1180 1192
f 1180 1181 1192
f 1192 1181 1193
f 1181 1182 1193
f 1193 1182 1194
f 1182 1183 1194
f 1194 1183 1195
f 1183 1184 1195
f 1195 1184 1196
f 1184 1185 1196
f 1196 1185 1197
f 1185 1186 1197
f 1197 1186 1198
f 1186 1187 1198
f 1198 1187 1199
f 1187 1188 1199
f 1199 1188 1200
f 1188 1189 1200
f 1200 1189 1201
f 1189 1178 1201
f 1201 1178 1190
f 1190 1191 1202
f 1202 1191 1203
f 1191 1192 1203
f 1203 1192 1204
f 1192 1193 1204
f 1204 1193 1205
f 1193 1194 1205
f 1205 1194 1206
f 1194 1195 1206
f 1206 1195 1207
f 1195 1196 1207
f 1207 1196 1208
f 1196 1197 1208
f 1208 1197 1209
f 1197 1198 1209
f 1209 1198 1210
f 1198 1199 1210
f 1210 1199 1211
f 1199 1200 1211
f 1211 1200 1212
f 1200 1201 1212
f 1212 1201 1213
f 1201 1190 1213
f 1213 1190 1202
f 1202 1203 1214
f 1214 1203 1215
f 1203 1204 1215
f 1215 1204 1216
f 1204 1205 1216
f 1216 1205 1217
f 1205 1206 1217
f 1217 1206 1218
f 1206 1207 1218
f 1218 1207 1219
f 1207 1208 1219
f 1219 1208 1220
f 1208 1209 1220
f 1220 1209 1221
f 1209 1210 1221
f 1221 1210 1222
f 1210 1211 1222
f 1222 1211 1223
f 1211 1212 1223
f 1223 1212 1224
f 1212 1213 1224
f 1224 1213 1225
f 1213 1202 1225
f 1225 1202 1214
f 1214 1215 1226
f 1226 1215 1227
f 1215 1216 1227
f 1227 1216 1228
f 1216 1217 1228
f 1228 1217 1229
f 1217 1218 1229
f 1229 1218 1230
f 1218 1219 1230
f 1230 1219 1231
f 1219 1220 1231
f 1231 1220 1232
f 1220 1221 1232
f 1232 1221 1233
f 1221 1222 1233
f 1233 1222 1234
f 1222 1223 1234
f 1234 1223 1235
f 1223 1224 1235
f 1235 1224 1236
f 1224 1225 1236
f 1236 1225 1237
f 1225 1214 1237
f 1237 1214 1226
f 1226 1227 1238
f 1238 1227 1239
f 1227 1228 1239
f 1239 1228 1240
f 1228 1229 1240
f 1240 1229 1241
f 1229 1230 1241
f 1241 1230 1242
f 1230 1231 1242
f 1242 1231 1243
f 1231 1232 1243
f 1243 1232 1244
f 1232 1233 1244
f 1244 1233 1245
f 1233 1234 1245
f 1245 1234 1246
f 1234 1235 1246
f 1246 1235 1247
f 1235 1236 1247
f 1247 1236 1248
f 1236 1237 1248
f 1248 1237 1249
f 1237 1226 1249
f 1249 1226 1238
f 1238 1239 1250
f 1250 1239 1251
f 1239 1240 1251
f 1251 1240 1252
f 1240 1241 1252
f 1252 1241 1253
f 1241 1242 1253
f 1253 1242 1254
f 1242 1243 1254
f 1254 1243 1255
f 1243 1244 1255
f 1255 1244 1256
f 1244 1245 1256
f 1256 1245 1257
f 1245 1246 1257
f 1257 1246 1258
f 1246 1247 1258
f 1258 1247 1259
f 1247 1248 1259
f 1259 1248 1260
f 1248 1249 1260
f 1260 1249 1261
f 1249 1238 1261
f 1261 1238 1250
f 1250 1251 1262
f 1262 1251 1263
f 1251 1252 1263
f 1263 1252 1264
f 1252 1253 1264
f 1264 1253 1265
f 1253 1254 1265
f 1265 1254 1266
f 1254 1255 1266
f 1266 1255 1267
f 1255 1256 1267
f 1267 1256 1268
f 1256 1257 1268
f 1268 1257 1269
f 1257 1258 1269
f 1269 1258 1270
f 1258 1259 1270
f 1270 1259 1271
f 1259 1260 1271
f 1271 1260 1272
f 1260 1261 1272
f 1272 1261 1273
f 1261 1250 1273
f 1273 1250 1262
f 1262 1263 1274
f 1274 1263 1275
f 1263 1264 1275
f 1275 1264 1276
f 1264 1265 1276
f 1276 1265 1277
f 1265 1266 1277
f 1277 1266 1278
f 1266 1267 1278
f 1278 1267 1279
f 1267 1268 1279
f 1279 1268 1280
f 1268 1269 1280
f 1280 1269 1281
f 1269 1270 1281
f 1281 1270 1282
f 1270 1271 1282
f 1282 1271 1283
f 1271 1272 1283
f 1283 1272 1284
f 1272 1273 1284
f 1284 1273 1285
f 1273 1262 1285
f 1285 1262 1274
f 1274 1275 1286
f 1286 1275 1287
f 1275 1276 1287
f 1287 1276 1288
f 1276 1277 1288
f 1288 1277 1289
f 1277 1278 1289
f 1289 1278 1290
f 1278 1279 1290
f 1290 1279 1291
f 1279 1280 1291
f 1291 1280 1292
f 1280 1281 1292
f 1292 1281 1293
f 1281 1282 1293
f 1293 1282 1294
f 1282 1283 1294
f 1294 1283 1295
f 1283 1284 1295
f 1295 1284 1296
f 1284 1285 1296
f 1296 1285 1297
f 1285 1274 1297
f 1297 1274 1286
f 1286 1287 1298
f 1298 1287 1299
f 1287 1288 1299
f 1299 1288 1300
f 1288 1289 1300
f 1300 1289 1301
f 1289 1290 1301
f 1301 1290 1302
f 1290 1291 1302
f 1302 1291 1303
f 1291 1292 1303
f 1303 1292 1304
f 1292 1293 1304
f 1304 1293 1305
f 1293 1294 1305
f 1305 1294 1306
f 1294 1295 1306
f 1306 1295 1307
f 1295 1296 1307
f 1307 1296 1308
f 1296 1297 1308
f 1308 1297 1309
f 1297 1286 1309
f 1309 1286 1298
f 1298 1299 1310
f 1310 1299 1311
f 1299 1300 1311
f 1311 1300 1312
f 1300 1301 1312
f 1312 1301 1313
f 1301 1302 1313
f 1313 1302 1314
f 1302 1303 1314
f 1314 1303 1315
f 1303 1304 1315
f 1315 1304 1316
f 1304 1305 1316
f 1316 1305 1317
f 1305 1306 1317
f 1317 1306 1318
f 1306 1307 1318
f 1318 1307 1319
f 1307 1308 1319
f 1319 1308 1320
f 1308 1309 1320
f 1320 1309 1321
f 1309 1298 1321
f 1321 1298 1310
f 1310 1311 1322
f 1322 1311 1323
f 1311 1312 1323
f 1323 1312 1324
f 1312 1313 1324
f 1324 1313 1325
f 1313 1314 1325
f 1325 1314 1326
f 1314 1315 1326
f 1326 1315 1327
f 1315 1316 1327
f 1327 1316 1328
f 1316 1317 1328
f 1328 1317 1329
f 1317 1318 1329
f 1329 1318 1330
f 1318 1319 1330
f 1330 1319 1331
f 1319 1320 1331
f 1331 1320 1332
f 1320 1321 1332
f 1332 1321 1333
f 1321 1310 1333
f 1333 1310 1322
f 1322 1323 1334
f 1334 1323 1335
f 1323 1324 1335
f 1335 1324 1336
f 1324 1325 1336
f 1336 1325 1337
f 1325 1326 1337
f 1337 1326 1338
f 1326 1327 1338
f 1338 1327 1339
f 1327 1328 1339
f 1339 1328 1340
f 1328 1329 1340
f 1340 1329 1341
f 1329 1330 1341
f 1341 1330 1342
f 1330 1331 1342
f 1342 1331 1343
f 1331 1332 1343
f 1343 1332 1344
f 1332 1333 1344
f 1344 1333 1345
f 1333 1322 1345
f 1345 1322 1334
f 1334 1335 1346
f 1346 1335 1347
f 1335 1336 1347
f 1347 1336 1348
f 1336 1337 1348
f 1348 1337 1349
f 1337 1338 1349
f 1349 1338 1350
f 1338 1339 1350
f 1350 1339 1351
f 1339 1340 1351
f 1351 1340 1352
f 1340 1341 1352
f 1352 1341 1353
f 1341 1342 1353
f 1353 1342 1354
f 1342 1343 1354
f 1354 1343 1355
f 1343 1344 1355
f 1355 1344 1356
f 1344 1345 1356
f 1356 1345 1357
f 1345 1334 1357
f 1357 1334 1346
f 1346 1347 1358
f 1358 1347 1359
f 1347 1348 1359
f 1359 1348 1360
f 1348 1349 1360
f 1360 1349 1361
f 1349 1350 1361
f 1361 1350 1362
f 1350 1351 1362
f 1362 1351 1363
f 1351 1352 1363
f 1363 1352 1364
f 1352 1353 1364
f 1364 1353 1365
f 1353 1354 1365
f 1365 1354 1366
f 1354 1355 1366
f 1366 1355 1367
f 1355 1356 1367
f 1367 1356 1368
f 1356 1357 1368
f 1368 1357 1369
f 1357 1346 1369
f 1369 1346 1358
f 1358 1359 1370
f 1370 1359 1371
f 1359 1360 1371
f 1371 1360 1372
f 1360 1361 1372
f 1372 1361 1373
f 1361 1362 1373
f 1373 1362 1374
f 1362 1363 1374
f 1374 1363 1375
f 1363 1364 1375
f 1375 1364 1376
f 1364 1365 1376
f 1376 1365 1377
f 1365 1366 1377
f 1377 1366 1378
f 1366 1367 1378
f 1378 1367 1379
f 1367 1368 1379
f 1379 1368 1380
f 1368 1369 1380
f 1380 1369 1381
f 1369 1358 1381
f 1381 1358 1370
f 1370 1371 1382
f 1382 1371 1383
f 1371 1372 1383
f 1383 1372 1384
f 1372 1373 1384
f 1384 1373 1385
f 1373 1374 1385
f 1385 1374 1386
f 1374 1375 1386
f 1386 1375 1387
f 1375 1376 1387
f 1387 1376 1388
f 1376 1377 1388
f 1388 1377 1389
f 1377 1378 1389
f 1389 1378 1390
f 1378 1379 1390
f 1390 1379 1391
f 1379 1380 1391
f 1391 1380 1392
f 1380 1381 1392
f 1392 1381 1393
f 1381 1370 1393
f 1393 1370 1382
f 1382 1383 1394
f 1394 1383 1395
f 1383 1384 1395
f 1395 1384 1396
f 1384 1385 1396
f 1396 1385 1397
f 1385 1386 1397
f 1397 1386 1398
f 1386 1387 1398
f 1398 1387 1399
f 1387 1388 1399
f 1399 1388 1400
f 1388 1389 1400
f 1400 1389 1401
f 1389 1390 1401
f 1401 1390 1402
f 1390 1391 1402
f 1402 1391 1403
f 1391 1392 1403
f 1403 1392 1404
f 1392 1393 1404
f 1404 1393 1405
f 1393 1382 1405
f 1405 1382 1394
f 1394 1395 1406
f 1406 1395 1407
f 1395 1396 1407
f 1407 1396 1408
f 1396 1397 1408
f 1408 1397 1409
f 1397 1398 1409
f 1409 1398 1410
f 1398 1399 1410
f 1410 1399 1411
f 1399 1400 1411
f 1411 1400 1412
f 1400 1401 1412
f 1412 1401 1413
f 1401 1402 1413
f 1413 1402 1414
f 1402 1403 1414
f 1414 1403 1415
f 1403 1404 1415
f 1415 1404 1416
f 1404 1405 1416
f 1416 1405 1417
f 1405 1394 1417
f 1417 1394 1406
f 1406 1407 1418
f 1418 1407 1419
f 1407 1408 1419
f 1419 1408 1420
f 1408 1409 1420
f 1420 1409 1421
f 1409 1410 1421
f 1421 1410 1422
f 1410 1411 1422
f 1422 1411 1423
f 1411 1412 1423
f 1423 1412 1424
f 1412 1413 1424
f 1424 1413 1425
f 1413 1414 1425
f 1425 1414 1426
f 1414 1415 1426
f 1426 1415 1427
f 1415 1416 1427
f 1427 1416 1428
f 1416 1417 1428
f 1428 1417 1429
f 1417 1406 1429
f 1429 1406 1418
f 1418 1419 1430
f 1430 1419 1431
f 1419 1420 1431
f 1431 1420 1432
f 1420 1421 1432
f 1432 1421 1433
f 1421 1422 1433
f 1433 1422 1434
f 1422 1423 1434
f 1434 1423 1435
f 1423 1424 1435
f 1435 1424 1436
f 1424 1425 1436
f 1436 1425 1437
f 1425 1426 1437
f 1437 1426 1438
f 1426 1427 1438
f 1438 1427 1439
f 1427 1428 1439
f 1439 1428 1440
f 1428 1429 1440
f 1440 1429 1441
f 1429 1418 1441
f 1441 1418 1430
f 1430 1431 1442
f 1442 1431 1443
f 1431 1432 1443
f 1443 1432 1444
f 1432 1433 1444
f 1444 1433 1445
f 1433 1434 1445
f 1445 1434 1446
f 1434 1435 1446
f 1446 1435 1447
f 1435 1436 1447
f 1447 1436 1448
f 1436 1437 1448
f 1448 1437 1449
f 1437 1438 1449
f 1449 1438 1450
f 1438 1439 1450
f 1450 1439 1451
f 1439 1440 1451
f 1451 1440 1452
f 1440 1441 1452
f 1452 1441 1453
f 1441 1430 1453
f 1453 1430 1442
f 1442 1443 1454
f 1454 1443 1455
f 1443 1444 1455
f 1455 1444 1456
f 1444 1445 1456
f 1456 1445 1457
f 1445 1446 1457
f 1457 1446 1458
f 1446 1447 1458
f 1458 1447 1459
f 1447 1448 1459
f 1459 1448 1460
f 1448 1449 1460
f 1460 1449 1461
f 1449 1450 1461
f 1461 1450 1462
f 1450 1451 1462
f 1462 1451 1463
f 1451 1452 1463
f 1463 1452 1464
f 1452 1453 1464
f 1464 1453 1465
f 1453 1442 1465
f 1465 1442 1454
f 1454 1455 1466
f 1466 1455 1467
f 1455 1456 1467
f 1467 1456 1468
f 1456 1457 1468
f 1468 1457 1469
f 1457 1458 1469
f 1469 1458 1470
f 1458 1459 1470
f 1470 1459 1471
f 1459 1460 1471
f 1471 1460 1472
f 1460 1461 1472
f 1472 1461 1473
f 1461 1462 1473
f 1473 1462 1474
f 1462 1463 1474
f 1474 1463 1475
f 1463 1464 1475
f 1475 1464 1476
f 1464 1465 1476
f 1476 1465 1477
f 1465 1454 1477
f 1477 1454 1466
f 1466 1467 1478
f 1478 1467 1479
f 1467 1468 1479
f 1479 1468 1480
f 1468 1469 1480
f 1480 1469 1481
f 1469 1470 1481
f 1481 1470 1482
f 1470 1471 1482
f 1482 1471 1483
f 1471 1472 1483
f 1483 1472 1484
f 1472 1473 1484
f 1484 1473 1485
f 1473 1474 1485
f 1485 1474 1486
f 1474 1475 1486
f 1486 1475 1487
f 1475 1476 1487
f 1487 1476 1488
f 1476 1477 1488
f 1488 1477 1489
f 1477 1466 1489
f 1489 1466 1478
f 1478 1479 1490
f 1490 1479 1491
f 1479 1480 1491
f 1491 1480 1492
f 1480 1481 1492
f 1492 1481 1493
f 1481 1482 1493
f 1493 1482 1494
f 1482 1483 1494
f 1494 1483 1495
f 1483 1484 1495
f 1495 1484 1496
f 1484 1485 1496
f 1496 1485 1497
f 1485 1486 1497
f 1497 1486 1498
f 1486 1487 1498
f 1498 1487 1499
f 1487 1488 1499
f 1499 1488 1500
f 1488 1489 1500
f 1500 1489 1501
f 1489 1478 1501
f 1501 1478 1490
f 1490 1491 1502
f 1502 1491 1503
f 1491 1492 1503
f 1503 1492 1504
f 1492 1493 1504
f 1504 1493 1505
f 1493 1494 1505
f 1505 1494 1506
f 1494 1495 1506
f 1506 1495 1507
f 1495 1496 1507
f 1507 1496 1508
f 1496 1497 1508
f 1508 1497 1509
f 1497 1498 1509
f 1509 1498 1510
f 1498 1499 1510
f 1510 1499 1511
f 1499 1500 1511
f 1511 1500 1512
f 1500 1501 1512
f 1512 1501 1513
f 1501 1490 1513
f 1513 1490 1502
f 1502 1503 1514
f 1514 1503 1515
f 1503 1504 1515
f 1515 1504 1516
f 1504 1505 1516
f 1516 1505 1517
f 1505 1506 1517
f 1517 1506 1518
f 1506 1507 1518
f 1518 1507 1519
f 1507 1508 1519
f 1519 1508 1520
f 1508 1509 1520
f 1520 1509 1521
f 1509 1510 1521
f 1521 1510 1522
f 1510 1511 1522
f 1522 1511 1523
f 1511 1512 1523
f 1523 1512 1524
f 1512 1513 1524
f 1524 1513 1525
f 1513 1502 1525
f 1525 1502 1514
f 1514 1515 1526
f 1526 1515 1527
f 1515 1516 1527
f 1527 1516 1528
f 1516 1517 1528
f 1528 1517 1529
f 1517 1518 1529
f 1529 1518 1530
f 1518 1519 1530
f 1530 1519 1531
f 1519 1520 1531
f 1531 1520 1532
f 1520 1521 1532
f 1532 1521 1533
f 1521 1522 1533
f 1533 1522 1534
f 1522 1523 1534
f 1534 1523 1535
f 1523 1524 1535
f 1535 1524 1536
f 1524 1525 1536
f 1536 1525 1537
f 1525 1514 1537
f 1537 1514 1526
f 1526 1527 1538
f 1538 1527 1539
f 1527 1528 1539
f 1539 1528 1540
f 1528 1529 1540
f 1540 1529 1541
f 1529 1530 1541
f 1541 1530 1542
f 1530 1531 1542
f 1542 1531 1543
f 1531 1532 1543
f 1543 1532 1544
f 1532 1533 1544
f 1544 1533 1545
f 1533 1534 1545
f 1545 1534 1546
f 1534 1535 1546
f 1546 1535 1547
f 1535 1536 1547
f 1547 1536 1548
f 1536 1537 1548
f 1548 1537 1549
f 1537 1526 1549
f 1549 1526 1538
f 1538 1539 1550
f 1550 1539 1551
f 1539 1540 1551
f 1551 1540 1552
f 1540 1541 1552
f 1552 1541 1553
f 1541 1542 1553
f 1553 1542 1554
f 1542 1543 1554
f 1554 1543 1555
f 1543 1544 1555
f 1555 1544 1556
f 1544 1545 1556
f 1556 1545 1557
f 1545 1546 1557
f 1557 1546 1558
f 1546 1547 1558
f 1558 1547 1559
f 1547 1548 1559
f 1559 1548 1560
f 1548 1549 1560
f 1560 1549 1561
f 1549 1538 1561
f 1561 1538 1550
f 1550 1551 1562
f 1562 1551 1563
f 1551 1552 1563
f 1563 1552 1564
f 1552 1553 1564
f 1564 1553 1565
f 1553 1554 1565
f 1565 1554 1566
f 1554 1555 1566
f 1566 1555 1567
f 1555 1556 1567
f 1567 1556 1568
f 1556 1557 1568
f 1568 1557 1569
f 1557 1558 1569
f 1569 1558 1570
f 1558 1559 1570
f 1570 1559 1571
f 1559 1560 1571
f 1571 1560 1572
f 1560 1561 1572
f 1572 1561 1573
f 1561 1550 1573
f 1573 1550 1562
f 1562 1563 1574
f 1574 1563 1575
f 1563 1564 1575
f 1575 1564 1576
f 1564 1565 1576
f 1576 1565 1577
f 1565 1566 1577
f 1577 1566 1578
f 1566 1567 1578
f 1578 1567 1579
f 1567 1568 1579
f 1579 1568 1580
f 1568 1569 1580
f 1580 1569 1581
f 1569 1570 1581
f 1581 1570 1582
f 1570 1571 1582
f 1582 1571 1583
f 1571 1572 1583
f 1583 1572 1584
f 1572 1573 1584
f 1584 1573 1585
f 1573 1562 1585
f 1585 1562 1574
f 1574 1575 1586
f 1586 1575 1587
f 1575 1576 1587
f 1587 1576 1588
f 1576 1577 1588
f 1588 1577 1589
f 1577 1578 1589
f 1589 1578 1590
f 1578 1579 1590
f 1590 1579 1591
f 1579 1580 1591
f 1591 1580 1592
f 1580 1581 1592
f 1592 1581 1593
f 1581 1582 1593
f 1593 1582 1594
f 1582 1583 1594
f 1594 1583 1595
f 1583 1584 1595
f 1595 1584 1596
f 1584 1585 1596
f 1596 1585 1597
f 1585 1574 1597
f 1597 1574 1586
f 1586 1587 1598
f 1598 1587 1599
f 1587 1588 1599
f 1599 1588 1600
f 1588 1589 1600
f 1600 1589 1601
f 1589 1590 1601
f 1601 1590 1602
f 1590 1591 1602
f 1602 1591 1603
f 1591 1592 1603
f 1603 1592 1604
f 1592 1593 1604
f 1604 1593 1605
f 1593 1594 1605
f 1605 1594 1606
f 1594 1595 1606
f 1606 1595 1607
f 1595 1596 1607
f 1607 1596 1608
f 1596 1597 1608
f 1608 1597 1609
f 1597 1586 1609
f 1609 1586 1598
f 1598 1599 1610
f 1610 1599 1611
f 1599 1600 1611
f 1611 1600 1612
f 1600 1601 1612
f 1612 1601 1613
f 1601 1602 1613
f 1613 1602 1614
f 1602 1603 1614
f 1614 1603 1615
f 1603 1604 1615
f 1615 1604 1616
f 1604 1605 1616
f 1616 1605 1617
f 1605 1606 1617
f 1617 1606 1618
f 1606 1607 1618
f 1618 1607 1619
f 1607 1608 1619
f 1619 1608 1620
f 1608 1609 1620
f 1620 1609 1621
f 1609 1598 1621
f 1621 1598 1610
f 1610 1611 1622
f 1622 1611 1623
f 1611 1612 1623
f 1623 1612 1624
f 1612 1613 1624
f 1624 1613 1625
f 1613 1614 1625
f 1625 1614 1626
f 1614 1615 1626
f 1626 1615 1627
f 1615 1616 1627
f 1627 1616 1628
f 1616 1617 1628
f 1628 1617 1629
f 1617 1618 1629
f 1629 1618 1630
f 1618 1619 1630
f 1630 1619 1631
f 1619 1620 1631
f 1631 1620 1632
f 1620 1621 1632
f 1632 1621 1633
f 1621 1610 1633
f 1633 1610 1622
f 1622 1623 1634
f 1634 1623 1635
f 1623 1624 1635
f 1635 1624 1636
f 1624 1625 1636
f 1636 1625 1637
f 1625 1626 1637
f 1637 1626 1638
f 1626 1627 1638
f 1638 1627 1639
f 1627 1628 1639
f 1639 1628 1640
f 1628 1629 1640
f 1640 1629 1641
f 1629 1630 1641
f 1641 1630 1642
f 1630 1631 1642
f 1642 1631 1643
f 1631 1632 1643
f 1643 1632 1644
f 1632 1633 1644
f 1644 1633 1645
f 1633 1622 1645
f 1645 1622 1634
f 1634 1635 1646
f 1646 1635 1647
f 1635 1636 1647
f 1647 1636 1648
f 1636 1637 1648
f 1648 1637 1649
f 1637 1638 1649
f 1649 1638 1650
f 1638 1639 1650
f 1650 1639 1651
f 1639 1640 1651
f 1651 1640 1652
f 1640 1641 1652
f 1652 1641 1653
f 1641 1642 1653
f 1653 1642 1654
f 1642 1643 1654
f 1654 1643 1655
f 1643 1644 1655
f 1655 1644 1656
f 1644 1645 1656
f 1656 1645 1657
f 1645 1634 1657
f 1657 1634 1646
f 1646 1647 1658
f 1658 1647 1659
f 1647 1648 1659
f 1659 1648 1660
f 1648 1649 1660
f 1660 1649 1661
f 1649 1650 1661
f 1661 1650 1662
f 1650 1651 1662
f 1662 1651 1663
f 1651 1652 1663
f 1663 1652 1664
f 1652 1653 1664
f 1664 1653 1665
f 1653 1654 1665
f 1665 1654 1666
f 1654 1655 1666
f 1666 1655 1667
f 1655 1656 1667
f 1667 1656 1668
f 1656 1657 1668
f 1668 1657 1669
f 1657 1646 1669
f 1669 1646 1658
f 1658 1659 1670
f 1670 1659 1671
f 1659 1660 1671
f 1671 1660 1672
f 1660 1661 1672
f 1672 1661 1673
f 1661 1662 1673
f 1673 1662 1674
f 1662 1663 1674
f 1674 1663 1675
f 1663 1664 1675
f 1675 1664 1676
f 1664 1665 1676
f 1676 1665 1677
f 1665 1666 1677
f 1677 1666 1678
f 1666 1667 1678
f 1678 1667 1679
f 1667 1668 1679
f 1679 1668 1680
f 1668 1669 1680
f 1680 1669 1681
f 1669 1658 1681
f 1681 1658 1670
f 1670 1671 1682
f 1682 1671 1683
f 1671 1672 1683
f 1683 1672 1684
f 1672 1673 1684
f 1684 1673 1685
f 1673 1674 1685
f 1685 1674 1686
f 1674 1675 1686
f 1686 1675 1687
f 1675 1676 1687
f 1687 1676 1688
f 1676 1677 1688
f 1688 1677 1689
f 1677 1678 1689
f 1689 1678 1690
f 1678 1679 1690
f 1690 1679 1691
f 1679 1680 1691
f 1691 1680 1692
f 1680 1681 1692
f 1692 1681 1693
f 1681 1670 1693
f 1693 1670 1682
f 1682 1683 1694
f 1694 1683 1695
f 1683 1684 1695
f 1695 1684 1696
f 1684 1685 1696
f 1696 1685 1697
f 1685 1686 1697
f 1697 1686 1698
f 1686 1687 1698
f 1698 1687 1699
f 1687 1688 1699
f 1699 1688 1700
f 1688 1689 1700
f 1700 1689 1701
f 1689 1690 1701
f 1701 1690 1702
f 1690 1691 1702
f 1702 1691 1703
f 1691 1692 1703
f 1703 1692 1704
f 1692 1693 1704
f 1704 1693 1705
f 1693 1682 1705
f 1705 1682 1694
f 1694 1695 1706
f 1706 1695 1707
f 1695 1696 1707
f 1707 1696 1708
f 1696 1697 1708
f 1708 1697 1709
f 1697 1698 1709
f 1709 1698 1710
f 1698 1699 1710
f 1710 1699 1711
f 1699 1700 1711
f 1711 1700 1712
f 1700 1701 1712
f 1712 1701 1713
f 1701 1702 1713
f 1713 1702 1714
f 1702 1703 1714
f 1714 1703 1715
f 1703 1704 1715
f 1715 1704 1716
f 1704 1705 1716
f 1716 1705 1717
f 1705 1694 1717
f 1717 1694 1706
f 1706 1707 1718
f 1718 1707 1719
f 1707 1708 1719
f 1719 1708 1720
f 1708 1709 1720
f 1720 1709 1721
f 1709 1710 1721
f 1721 1710 1722
f 1710 1711 1722
f 1722 1711 1723
f 1711 1712 1723
f 1723 1712 1724
f 1712 1713 1724
f 1724 1713 1725
f 1713 1714 1725
f 1725 1714 1726
f 1714 1715 1726
f 1726 1715 1727
f 1715 1716 1727
f 1727 1716 1728
f 1716 1717 1728
f 1728 1717 1729
f 1717 1706 1729
f 1729 1706 1718
f 1718 1719 1730
f 1730 1719 1731
f 1719 1720 1731
f 1731 1720 1732
f 1720 1721 1732
f 1732 1721 1733
f 1721 1722 1733
f 1733 1722 1734
f 1722 1723 1734
f 1734 1723 1735
f 1723 1724 1735
f 1735 1724 1736
f 1724 1725 1736
f 1736 1725 1737
f 1725 1726 1737
f 1737 1726 1738
f 1726 1727 1738
f 1738 1727 1739
f 1727 1728 1739
f 1739 1728 1740
f 1728 1729 1740
f 1740 1729 1741
f 1729 1718 1741
f 1741 1718 1730
f 1730 1731 1742
f 1742 1731 1743
f 1731 1732 1743
f 1743 1732 1744
f 1732 1733 1744
f 1744 1733 1745
f 1733 1734 1745
f 1745 1734 1746
f 1734 1735 1746
f 1746 1735 1747
f 1735 1736 1747
f 1747 1736 1748
f 1736 1737 1748
f 1748 1737 1749
f 1737 1738 1749
f 1749 1738 1750
f 1738 1739 1750
f 1750 1739 1751
f 1739 1740 1751
f 1751 1740 1752
f 1740 1741 1752
f 1752 1741 1753
f 1741 1730 1753
f 1753 1730 1742
f 1742 1743 1754
f 1754 1743 1755
f 1743 1744 1755
f 1755 1744 1756
f 1744 1745 1756
f 1756 1745 1757
f 1745 1746 1757
f 1757 1746 1758
f 1746 1747 1758
f 1758 1747 1759
f 1747 1748 1759
f 1759 1748 1760
f 1748 1749 1760
f 1760 1749 1761
f 1749 1750 1761
f 1761 1750 1762
f 1750 1751 1762
f 1762 1751 1763
f 1751 1752 1763
f 1763 1752 1764
f 1752 1753 1764
f 1764 1753 1765
f 1753 1742 1765
f 1765 1742 1754
f 1754 1755 1766
f 1766 1755 1767
f 1755 1756 1767
f 1767 1756 1768
f 1756 1757 1768
f 1768 1757 1769
f 1757 1758 1769
f 1769 1758 1770
f 1758 1759 1770
f 1770 1759 1771
f 1759 1760 1771
f 1771 1760 1772
f 1760 1761 1772
f 1772 1761 1773
f 1761 1762 1773
f 1773 1762 1774
f 1762 1763 1774
f 1774 1763 1775
f 1763 1764 1775
f 1775 1764 1776
f 1764 1765 1776
f 1776 1765 1777
f 1765 1754 1777
f 1777 1754 1766
f 1766 1767 1778
f 1778 1767 1779
f 1767 1768 1779
f 1779 1768 1780
f 1768 1769 1780
f 1780 1769 1781
f 1769 1770 1781
f 1781 1770 1782
f 1770 1771 1782
f 1782 1771 1783
f 1771 1772 1783
f 1783 1772 1784
f 1772 1773 1784
f 1784 1773 1785
f 1773 1774 1785
f 1785 1774 1786
f 1774 1775 1786
f 1786 1775 1787
f 1775 1776 1787
f 1787 1776 1788
f 1776 1777 1788
f 1788 1777 1789
f 1777 1766 1789
f 1789 1766 1778
f 1778 1779 1790
f 1790 1779 1791
f 1779 1780 1791
f 1791 1780 1792
f 1780 1781 1792
f 1792 1781 1793
f 1781 1782 1793
f 1793 1782 1794
f 1782 1783 1794
f 1794 1783 1795
f 1783 1784 1795
f 1795 1784 1796
f 1784 1785 1796
f 1796 1785 1797
f 1785 1786 1797
f 1797 1786 1798
f 1786 1787 1798
f 1798 1787 1799
f 1787 1788 1799
f 1799 1788 1800
f 1788 1789 1800
f 1800 1789 1801
f 1789 1778 1801
f 1801 1778 1790
f 1790 1791 1802
f 1802 1791 1803
f 1791 1792 1803
f 1803 1792 1804
f 1792 1793 1804
f 1804 1793 1805
f 1793 1794 1805
f 1805 1794 1806
f 1794 1795 1806
f 1806 1795 1807
f 1795 1796 1807
f 1807 1796 1808
f 1796 1797 1808
f 1808 1797 1809
f 1797 1798 1809
f 1809 1798 1810
f 1798 1799 1810
f 1810 1799 1811
f 1799 1800 1811
f 1811 1800 1812
f 1800 1801 1812
f 1812 1801 1813
f 1801 1790 1813
f 1813 1790 1802
f 1802 1803 1814
f 1814 1803 1815
f 1803 1804 1815
f 1815 1804 1816
f 1804 1805 1816
f 1816 1805 1817
f 1805 1806 1817
f 1817 1806 1818
f 1806 1807 1818
f 1818 1807 1819
f 1807 1808 1819
f 1819 1808 1820
f 1808 1809 1820
f 1820 1809 1821
f 1809 1810 1821
f 1821 1810 1822
f 1810 1811 1822
f 1822 1811 1823
f 1811 1812 1823
f 1823 1812 1824
f 1812 1813 1824
f 1824 1813 1825
f 1813 1802 1825
f 1825 1802 1814
f 1814 1815 1826
f 1826 1815 1827
f 1815 1816 1827
f 1827 1816 1828
f 1816 1817 1828
f 1828 1817 1829
f 1817 1818 1829
f 1829 1818 1830
f 1818 1819 1830
f 1830 1819 1831
f 1819 1820 1831
f 1831 1820 1832
f 1820 1821 1832
f 1832 1821 1833
f 1821 1822 1833
f 1833 1822 1834
f 1822 1823 1834
f 1834 1823 1835
f 1823 1824 1835
f 1835 1824 1836
f 1824 1825 1836
f 1836 1825 1837
f 1825 1814 1837
f 1837 1814 1826
f 1826 1827 1838
f 1838 1827 1839
f 1827 1828 1839
f 1839 1828 1840
f 1828 1829 1840
f 1840 1829 1841
f 1829 1830 1841
f 1841 1830 1842
f 1830 1831 1842
f 1842 1831 1843
f 1831 1832 1843
f 1843 1832 1844
f 1832 1833 1844
f 1844 1833 1845
f 1833 1834 1845
f 1845 1834 1846
f 1834 1835 1846
f 1846 1835 1847
f 1835 1836 1847
f 1847 1836 1848
f 1836 1837 1848
f 1848 1837 1849
f 1837 1826 1849
f 1849 1826 1838
f 1838 1839 1850
f 1850 1839 1851
f 1839 1840 1851
f 1851 1840 1852
f 1840 1841 1852
f 1852 1841 1853
f 1841 1842 1853
f 1853 1842 1854
f 1842 1843 1854
f 1854 1843 1855
f 1843 1844 1855
f 1855 1844 1856
f 1844 1845 1856
f 1856 1845 1857
f 1845 1846 1857
f 1857 1846 1858
f 1846 1847 1858
f 1858 1847 1859
f 1847 1848 1859
f 1859 1848 1860
f 1848 1849 1860
f 1860 1849 1861
f 1849 1838 1861
f 1861 1838 1850
f 1850 1851 1862
f 1862 1851 1863
f 1851 1852 1863
f 1863 1852 1864
f 1852 1853 1864
f 1864 1853 1865
f 1853 1854 1865
f 1865 1854 1866
f 1854 1855 1866
f 1866 1855 1867
f 1855 1856 1867
f 1867 1856 1868
f 1856 1857 1868
f 1868 1857 1869
f 1857 1858 1869
f 1869 1858 1870
f 1858 1859 1870
f 1870 1859 1871
f 1859 1860 1871
f 1871 1860 1872
f 1860 1861 1872
f 1872 1861 1873
f 1861 1850 1873
f 1873 1850 1862
f 1862 1863 1874
f 1874 1863 1875
f 1863 1864 1875
f 1875 1864 1876
f 1864 1865 1876
f 1876 1865 1877
f 1865 1866 1877
f 1877 1866 1878
f 1866 1867 1878
f 1878 1867 1879
f 1867 1868 1879
f 1879 1868 1880
f 1868 1869 1880
f 1880 1869 1881
f 1869 1870 1881
f 1881 1870 1882
f 1870 1871 1882
f 1882 1871 1883
f 1871 1872 1883
f 1883 1872 1884
f 1872 1873 1884
f 1884 1873 1885
f 1873 1862 1885
f 1885 1862 1874
f 1874 1875 1886
f 1886 1875 1887
f 1875 1876 1887
f 1887 1876 1888
f 1876 1877 1888
f 1888 1877 1889
f 1877 1878 1889
f 1889 1878 1890
f 1878 1879 1890
f 1890 1879 1891
f 1879 1880 1891
f 1891 1880 1892
f 1880 1881 1892
f 1892 1881 1893
f 1881 1882 1893
f 1893 1882 1894
f 1882 1883 1894
f 1894 1883 1895
f 1883 1884 1895
f 1895 1884 1896
f 1884 1885 1896
f 1896 1885 1897
f 1885 1874 1897
f 1897 1874 1886
f 1886 1887 1898
f 1898 1887 1899
f 1887 1888 1899
f 1899 1888 1900
f 1888 1889 1900
f 1900 1889 1901
f 1889 1890 1901
f 1901 1890 1902
f 1890 1891 1902
f 1902 1891 1903
f 1891 1892 1903
f 1903 1892 1904
f 1892 1893 1904
f 1904 1893 1905
f 1893 1894 1905
f 1905 1894 1906
f 1894 1895 1906
f 1906 1895 1907
f 1895 1896 1907
f 1907 1896 1908
f 1896 1897 1908
f 1908 1897 1909
f 1897 1886 1909
f 1909 1886 1898
f 1898 1899 1910
f 1910 1899 1911
f 1899 1900 1911
f 1911 1900 1912
f 1900 1901 1912
f 1912 1901 1913
f 1901 1902 1913
f 1913 1902 1914
f 1902 1903 1914
f 1914 1903 1915
f 1903 1904 1915
f 1915 1904 1916
f 1904 1905 1916
f 1916 1905 1917
f 1905 1906 1917
f 1917 1906 1918
f 1906 1907 1918
f 1918 1907 1919
f 1907 1908 1919
f 1919 1908 1920
f 1908 1909 1920
f 1920 1909 1921
f 1909 1898 1921
f 1921 1898 1910
f 1910 1911 1922
f 1922 1911 1923
f 1911 1912 1923
f 1923 1912 1924
f 1912 1913 1924
f 1924 1913 1925
f 1913 1914 1925
f 1925 1914 1926
f 1914 1915 1926
f 1926 1915 1927
f 1915 1916 1927
f 1927 1916 1928
f 1916 1917 1928
f 1928 1917 1929
f 1917 1918 1929
f 1929 1918 1930
f 1918 1919 1930
f 1930 1919 1931
f 1919 1920 1931
f 1931 1920 1932
f 1920 1921 1932
f 1932 1921 1933
f 1921 1910 1933
f 1933 1910 1922
f 1922 1923 1934
f 1934 1923 1935
f 1923 1924 1935
f 1935 1924 1936
f 1924 1925 1936
f 1936 1925 1937
f 1925 1926 1937
f 1937 1926 1938
f 1926 1927 1938
f 1938 1927 1939
f 1927 1928 1939
f 1939 1928 1940
f 1928 1929 1940
f 1940 1929 1941
f 1929 1930 1941
f 1941 1930 1942
f 1930 1931 1942
f 1942 1931 1943
f 1931 1932 1943
f 1943 1932 1944
f 1932 1933 1944
f 1944 1933 1945
f 1933 1922 1945
f 1945 1922 1934
f 1934 1935 1946
f 1946 1935 1947
f 1935 1936 1947
f 1947 1936 1948
f 1936 1937 1948
f 1948 1937 1949
f 1937 1938 1949
f 1949 1938 1950
f 1938 1939 1950
f 1950 1939 1951
f 1939 1940 1951
f 1951 1940 1952
f 1940 1941 1952
f 1952 1941 1953
f 1941 1942 1953
f 1953 1942 1954
f 1942 1943 1954
f 1954 1943 1955
f 1943 1944 1955
f 1955 1944 1956
f 1944 1945 1956
f 1956 1945 1957
f 1945 1934 1957
f 1957 1934 1946
f 1946 1947 1958
f 1958 1947 1959
f 1947 1948 1959
f 1959 1948 1960
f 1948 1949 1960
f 1960 1949 1961
f 1949 1950 1961
f 1961 1950 1962
f 1950 1951 1962
f 1962 1951 1963
f 1951 1952 1963
f 1963 1952 1964
f 1952 1953 1964
f 1964 1953 1965
f 1953 1954 1965
f 1965 1954 1966
f 1954 1955 1966
f 1966 1955 1967
f 1955 1956 1967
f 1967 1956 1968
f 1956 1957 1968
f 1968 1957 1969
f 1957 1946 1969
f 1969 1946 1958
f 1958 1959 1970
f 1970 1959 1971
f 1959 1960 1971
f 1971 1960 1972
f 1960 1961 1972
f 1972 1961 1973
f 1961 1962 1973
f 1973 1962 1974
f 1962 1963 1974
f 1974 1963 1975
f 1963 1964 1975
f 1975 1964 1976
f 1964 1965 1976
f 1976 1965 1977
f 1965 1966 1977
f 1977 1966 1978
f 1966 1967 1978
f 1978 1967 1979
f 1967 1968 1979
f 1979 1968 1980
f 1968 1969 1980
f 1980 1969 1981
f 1969 1958 1981
f 1981 1958 1970
f 1970 1971 1982
f 1982 1971 1983
f 1971 1972 1983
f 1983 1972 1984
f 1972 1973 1984
f 1984 1973 1985
f 1973 1974 1985
f 1985 1974 1986
f 1974 1975 1986
f 1986 1975 1987
f 1975 1976 1987
f 1987 1976 1988
f 1976 1977 1988
f 1988 1977 1989
f 1977 1978 1989
f 1989 1978 1990
f 1978 1979 1990
f 1990 1979 1991
f 1979 1980 1991
f 1991 1980 1992
f 1980 1981 1992
f 1992 1981 1993
f 1981 1970 1993
f 1993 1970 1982
f 1982 1983 1994
f 1994 1983 1995
f 1983 1984 1995
f 1995 1984 1996
f 1984 1985 1996
f 1996 1985 1997
f 1985 1986 1997
f 1997 1986 1998
f 1986 1987 1998
f 1998 1987 1999
f 1987 1988 1999
f 1999 1988 2000
f 1988 1989 2000
f 2000 1989 2001
f 1989 1990 2001
f 2001 1990 2002
f 1990 1991 2002
f 2002 1991 2003
f 1991 1992 2003
f 2003 1992 2004
f 1992 1993 2004
f 2004 1993 2005
f 1993 1982 2005
f 2005 1982 1994
f 1994 1995 2006
f 2006 1995 2007
f 1995 1996 2007
f 2007 1996 2008
f 1996 1997 2008
f 2008 1997 2009
f 1997 1998 2009
f 2009 1998 2010
f 1998 1999 2010
f 2010 1999 2011
f 1999 2000 2011
f 2011 2000 2012
f 2000 2001 2012
f 2012 2001 2013
f 2001 2002 2013
f 2013 2002 2014
f 2002 2003 2014
f 2014 2003 2015
f 2003 2004 2015
f 2015 2004 2016
f 2004 2005 2016
f 2016 2005 2017
f 2005 1994 2017
f 2017 1994 2006
f 2006 2007 2018
f 2018 2007 2019
f 2007 2008 2019
f 2019 2008 2020
f 2008 2009 2020
f 2020 2009 2021
f 2009 2010 2021
f 2021 2010 2022
f 2010 2011 2022
f 2022 2011 2023
f 2011 2012 2023
f 2023 2012 2024
f 2012 2013 2024
f 2024 2013 2025
f 2013 2014 2025
f 2025 2014 2026
f 2014 2015 2026
f 2026 2015 2027
f 2015 2016 2027
f 2027 2016 2028
f 2016 2017 2028
f 2028 2017 2029
f 2017 2006 2029
f 2029 2006 2018
f 2018 2019 2030
f 2030 2019 2031
f 2019 2020 2031
f 2031 2020 2032
f 2020 2021 2032
f 2032 2021 2033
f 2021 2022 2033
f 2033 2022 2034
f 2022 2023 2034
f 2034 2023 2035
f 2023 2024 2035
f 2035 2024 2036
f 2024 2025 2036
f 2036 2025 2037
f 2025 2026 2037
f 2037 2026 2038
f 2026 2027 2038
f 2038 2027 2039
f 2027 2028 2039
f 2039 2028 2040
f 2028 2029 2040
f 2040 2029 2041
f 2029 2018 2041
f 2041 2018 2030
f 2030 2031 2042
f 2042 2031 2043
f 2031 2032 2043
f 2043 2032 2044
f 2032 2033 2044
f 2044 2033 2045
f 2033 2034 2045
f 2045 2034 2046
f 2034 2035 2046
f 2046 2035 2047
f 2035 2036 2047
f 2047 2036 2048
f 2036 2037 2048
f 2048 2037 2049
f 2037 2038 2049
f 2049 2038 2050
f 2038 2039 2050
f 2050 2039 2051
f 2039 2040 2051
f 2051 2040 2052
f 2040 2041 2052
f 2052 2041 2053
f 2041 2030 2053
f 2053 2030 2042
f 2042 2043 2054
f 2054 2043 2055
f 2043 2044 2055
f 2055 2044 2056
f 2044 2045 2056
f 2056 2045 2057
f 2045 2046 2057
f 2057 2046 2058
f 2046 2047 2058
f 2058 2047 2059
f 2047 2048 2059
f 2059 2048 2060
f 2048 2049 2060
f 2060 2049 2061
f 2049 2050 2061
f 2061 2050 2062
f 2050 2051 2062
f 2062 2051 2063
f 2051 2052 2063
f 2063 2052 2064
f 2052 2053 2064
f 2064 2053 2065
f 2053 2042 2065
f 2065 2042 2054
f 2054 2055 2066
f 2066 2055 2067
f 2055 2056 2067
f 2067 2056 2068
f 2056 2057 2068
f 2068 2057 2069
f 2057 2058 2069
f 2069 2058 2070
f 2058 2059 2070
f 2070 2059 2071
f 2059 2060 2071
f 2071 2060 2072
f 2060 2061 2072
f 2072 2061 2073
f 2061 2062 2073
f 2073 2062 2074
f 2062 2063 2074
f 2074 2063 2075
f 2063 2064 2075
f 2075 2064 2076
f 2064 2065 2076
f 2076 2065 2077
f 2065 2054 2077
f 2077 2054 2066
f 2066 2067 2078
f 2078 2067 2079
f 2067 2068 2079
f 2079 2068 2080
f 2068 2069 2080
f 2080 2069 2081
f 2069 2070 2081
f 2081 2070 2082
f 2070 2071 2082
f 2082 2071 2083
f 2071 2072 2083
f 2083 2072 2084
f 2072 2073 2084
f 2084 2073 2085
f 2073 2074 2085
f 2085 2074 2086
f 2074 2075 2086
f 2086 2075 2087
f 2075 2076 2087
f 2087 2076 2088
f 2076 2077 2088
f 2088 2077 2089
f 2077 2066 2089
f 2089 2066 2078
f 2078 2079 2090
f 2090 2079 2091
f 2079 2080 2091
f 2091 2080 2092
f 2080 2081 2092
f 2092 2081 2093
f 2081 2082 2093
f 2093 2082 2094
f 2082 2083 2094
f 2094 2083 2095
f 2083 2084 2095
f 2095 2084 2096
f 2084 2085 2096
f 2096 2085 2097
f 2085 2086 2097
f 2097 2086 2098
f 2086 2087 2098
f 2098 2087 2099
f 2087 2088 2099
f 2099 2088 2100
f 2088 2089 2100
f 2100 2089 2101
f 2089 2078 2101
f 2101 2078 2090
f 2090 2091 2102
f 2102 2091 2103
f 2091 2092 2103
f 2103 2092 2104
f 2092 2093 2104
f 2104 2093 2105
f 2093 2094 2105
f 2105 2094 2106
f 2094 2095 2106
f 2106 2095 2107
f 2095 2096 2107
f 2107 2096 2108
f 2096 2097 2108
f 2108 2097 2109
f 2097 2098 2109
f 2109 2098 2110
f 2098 2099 2110
f 2110 2099 2111
f 2099 2100 2111
f 2111 2100 2112
f 2100 2101 2112
f 2112 2101 2113
f 2101 2090 2113
f 2113 2090 2102
f 2102 2103 2114
f 2114 2103 2115
f 2103 2104 2115
f 2115 2104 2116
f 2104 2105 2116
f 2116 2105 2117
f 2105 2106 2117
f 2117 2106 2118
f 2106 2107 2118
f 2118 2107 2119
f 2107 2108 2119
f 2119 2108 2120
f 2108 2109 2120
f 2120 2109 2121
f 2109 2110 2121
f 2121 2110 2122
f 2110 2111 2122
f 2122 2111 2123
f 2111 2112 2123
f 2123 2112 2124
f 2112 2113 2124
f 2124 2113 2125
f 2113 2102 2125
f 2125 2102 2114
f 2114 2115 2126
f 2126 2115 2127
f 2115 2116 2127
f 2127 2116 2128
f 2116 2117 2128
f 2128 2117 2129
f 2117 2118 2129
f 2129 2118 2130
f 2118 2119 2130
f 2130 2119 2131
f 2119 2120 2131
f 2131 2120 2132
f 2120 2121 2132
f 2132 2121 2133
f 2121 2122 2133
f 2133 2122 2134
f 2122 2123 2134
f 2134 2123 2135
f 2123 2124 2135
f 2135 2124 2136
f 2124 2125 2136
f 2136 2125 2137
f 2125 2114 2137
f 2137 2114 2126
f 2126 2127 2138
f 2138 2127 2139
f 2127 2128 2139
f 2139 2128 2140
f 2128 2129 2140
f 2140 2129 2141
f 2129 2130 2141
f 2141 2130 2142
f 2130 2131 2142
f 2142 2131 2143
f 2131 2132 2143
f 2143 2132 2144
f 2132 2133 2144
f 2144 2133 2145
f 2133 2134 2145
f 2145 2134 2146
f 2134 2135 2146
f 2146 2135 2147
f 2135 2136 2147
f 2147 2136 2148
f 2136 2137 2148
f 2148 2137 2149
f 2137 2126 2149
f 2149 2126 2138
f 2138 2139 2150
f 2150 2139 2151
f 2139 2140 2151
f 2151 2140 2152
f 2140 2141 2152
f 2152 2141 2153
f 2141 2142 2153
f 2153 2142 2154
f 2142 2143 2154
f 2154 2143 2155
f 2143 2144 2155
f 2155 2144 2156
f 2144 2145 2156
f 2156 2145 2157
f 2145 2146 2157
f 2157 2146 2158
f 2146 2147 2158
f 2158 2147 2159
f 2147 2148 2159
f 2159 2148 2160
f 2148 2149 2160
f 2160 2149 2161
f 2149 2138 2161
f 2161 2138 2150
f 2150 2151 2162
f 2162 2151 2163
f 2151 2152 2163
f 2163 2152 2164
f 2152 2153 2164
f 2164 2153 2165
f 2153 2154 2165
f 2165 2154 2166
f 2154 2155 2166
f 2166 2155 2167
f 2155 2156 2167
f 2167 2156 2168
f 2156 2157 2168
f 2168 2157 2169
f 2157 2158 2169
f 2169 2158 2170
f 2158 2159 2170
f 2170 2159 2171
f 2159 2160 2171
f 2171 2160 2172
f 2160 2161 2172
f 2172 2161 2173
f 2161 2150 2173
f 2173 2150 2162
f 2162 2163 2174
f 2174 2163 2175
f 2163 2164 2175
f 2175 2164 2176
f 2164 2165 2176
f 2176 2165 2177
f 2165 2166 2177
f 2177 2166 2178
f 2166 2167 2178
f 2178 2167 2179
f 2167 2168 2179
f 2179 2168 2180
f 2168 2169 2180
f 2180 2169 2181
f 2169 2170 2181
f 2181 2170 2182
f 2170 2171 2182
f 2182 2171 2183
f 2171 2172 2183
f 2183 2172 2184
f 2172 2173 2184
f 2184 2173 2185
f 2173 2162 2185
f 2185 2162 2174
f 2174 2175 2186
f 2186 2175 2187
f 2175 2176 2187
f 2187 2176 2188
f 2176 2177 2188
f 2188 2177 2189
f 2177 2178 2189
f 2189 2178 2190
f 2178 2179 2190
f 2190 2179 2191
f 2179 2180 2191
f 2191 2180 2192
f 2180 2181 2192
f 2192 2181 2193
f 2181 2182 2193
f 2193 2182 2194
f 2182 2183 2194
f 2194 2183 2195
f 2183 2184 2195
f 2195 2184 2196
f 2184 2185 2196
f 2196 2185 2197
f 2185 2174 2197
f 2197 2174 2186
f 2186 2187 2198
f 2198 2187 2199
f 2187 2188 2199
f 2199 2188 2200
f 2188 2189 2200
f 2200 2189 2201
f 2189 2190 2201
f 2201 2190 2202
f 2190 2191 2202
f 2202 2191 2203
f 2191 2192 2203
f 2203 2192 2204
f 2192 2193 2204
f 2204 2193 2205
f 2193 2194 2205
f 2205 2194 2206
f 2194 2195 2206
f 2206 2195 2207
f 2195 2196 2207
f 2207 2196 2208
f 2196 2197 2208
f 2208 2197 2209
f 2197 2186 2209
f 2209 2186 2198
f 2198 2199 2210
f 2210 2199 2211
f 2199 2200 2211
f 2211 2200 2212
f 2200 2201 2212
f 2212 2201 2213
f 2201 2202 2213
f 2213 2202 2214
f 2202 2203 2214
f 2214 2203 2215
f 2203 2204 2215
f 2215 2204 2216
f 2204 2205 2216
f 2216 2205 2217
f 2205 2206 2217
f 2217 2206 2218
f 2206 2207 2218
f 2218 2207 2219
f 2207 2208 2219
f 2219 2208 2220
f 2208 2209 2220
f 2220 2209 2221
f 2209 2198 2221
f 2221 2198 2210
f 2210 2211 2222
f 2222 2211 2223
f 2211 2212 2223
f 2223 2212 2224
f 2212 2213 2224
f 2224 2213 2225
f 2213 2214 2225
f 2225 2214 2226
f 2214 2215 2226
f 2226 2215 2227
f 2215 2216 2227
f 2227 2216 2228
f 2216 2217 2228
f 2228 2217 2229
f 2217 2218 2229
f 2229 2218 2230
f 2218 2219 2230
f 2230 2219 2231
f 2219 2220 2231
f 2231 2220 2232
f 2220 2221 2232
f 2232 2221 2233
f 2221 2210 2233
f 2233 2210 2222
f 2222 2223 2234
f 2234 2223 2235
f 2223 2224 2235
f 2235 2224 2236
f 2224 2225 2236
f 2236 2225 2237
f 2225 2226 2237
f 2237 2226 2238
f 2226 2227 2238
f 2238 2227 2239
f 2227 2228 2239
f 2239 2228 2240
f 2228 2229 2240
f 2240 2229 2241
f 2229 2230 2241
f 2241 2230 2242
f 2230 2231 2242
f 2242 2231 2243
f 2231 2232 2243
f 2243 2232 2244
f 2232 2233 2244
f 2244 2233 2245
f 2233 2222 2245
f 2245 2222 2234
f 2234 2235 2246
f 2246 2235 2247
f 2235 2236 2247
f 2247 2236 2248
f 2236 2237 2248
f 2248 2237 2249
f 2237 2238 2249
f 2249 2238 2250
f 2238 2239 2250
f 2250 2239 2251
f 2239 2240 2251
f 2251 2240 2252
f 2240 2241 2252
f 2252 2241 2253
f 2241 2242 2253
f 2253 2242 2254
f 2242 2243 2254
f 2254 2243 2255
f 2243 2244 2255
f 2255 2244 2256
f 2244 2245 2256
f 2256 2245 2257
f 2245 2234 2257
f 2257 2234 2246
f 2246 2247 2258
f 2258 2247 2259
f 2247 2248 2259
f 2259 2248 2260
f 2248 2249 2260
f 2260 2249 2261
f 2249 2250 2261
f 2261 2250 2262
f 2250 2251 2262
f 2262 2251 2263
f 2251 2252 2263
f 2263 2252 2264
f 2252 2253 2264
f 2264 2253 2265
f 2253 2254 2265
f 2265 2254 2266
f 2254 2255 2266
f 2266 2255 2267
f 2255 2256 2267
f 2267 2256 2268
f 2256 2257 2268
f 2268 2257 2269
f 2257 2246 2269
f 2269 2246 2258
f 2258 2259 2270
f 2270 2259 2271
f 2259 2260 2271
f 2271 2260 2272
f 2260 2261 2272
f 2272 2261 2273
f 2261 2262 2273
f 2273 2262 2274
f 2262 2263 2274
f 2274 2263 2275
f 2263 2264 2275
f 2275 2264 2276
f 2264 2265 2276
f 2276 2265 2277
f 2265 2266 2277
f 2277 2266 2278
f 2266 2267 2278
f 2278 2267 2279
f 2267 2268 2279
f 2279 2268 2280
f 2268 2269 2280
f 2280 2269 2281
f 2269 2258 2281
f 2281 2258 2270
f 2270 2271 2282
f 2282 2271 2283
f 2271 2272 2283
f 2283 2272 2284
f 2272 2273 2284
f 2284 2273 2285
f 2273 2274 2285
f 2285 2274 2286
f 2274 2275 2286
f 2286 2275 2287
f 2275 2276 2287
f 2287 2276 2288
f 2276 2277 2288
f 2288 2277 2289
f 2277 2278 2289
f 2289 2278 2290
f 2278 2279 2290
f 2290 2279 2291
f 2279 2280 2291
f 2291 2280 2292
f 2280 2281 2292
f 2292 2281 2293
f 2281 2270 2293
f 2293 2270 2282
f 2282 2283 2294
f 2294 2283 2295
f 2283 2284 2295
f 2295 2284 2296
f 2284 2285 2296
f 2296 2285 2297
f 2285 2286 2297
f 2297 2286 2298
f 2286 2287 2298
f 2298 2287 2299
f 2287 2288 2299
f 2299 2288 2300
f 2288 2289 2300
f 2300 2289 2301
f 2289 2290 2301
f 2301 2290 2302
f 2290 2291 2302
f 2302 2291 2303
f 2291 2292 2303
f 2303 2292 2304
f 2292 2293 2304
f 2304 2293 2305
f 2293 2282 2305
f 2305 2282 2294
f 2294 2295 2306
f 2306 2295 2307
f 2295 2296 2307
f 2307 2296 2308
f 2296 2297 2308
f 2308 2297 2309
f 2297 2298 2309
f 2309 2298 2310
f 2298 2299 2310
f 2310 2299 2311
f 2299 2300 2311
f 2311 2300 2312
f 2300 2301 2312
f 2312 2301 2313
f 2301 2302 2313
f 2313 2302 2314
f 2302 2303 2314
f 2314 2303 2315
f 2303 2304 2315
f 2315 2304 2316
f 2304 2305 2316
f 2316 2305 2317
f 2305 2294 2317
f 2317 2294 2306
f 2306 2307 2318
f 2318 2307 2319
f 2307 2308 2319
f 2319 2308 2320
f 2308 2309 2320
f 2320 2309 2321
f 2309 2310 2321
f 2321 2310 2322
f 2310 2311 2322
f 2322 2311 2323
f 2311 2312 2323
f 2323 2312 2324
f 2312 2313 2324
f 2324 2313 2325
f 2313 2314 2325
f 2325 2314 2326
f 2314 2315 2326
f 2326 2315 2327
f 2315 2316 2327
f 2327 2316 2328
f 2316 2317 2328
f 2328 2317 2329
f 2317 2306 2329
f 2329 2306 2318
f 2318 2319 2330
f 2330 2319 2331
f 2319 2320 2331
f 2331 2320 2332
f 2320 2321 2332
f 2332 2321 2333
f 2321 2322 2333
f 2333 2322 2334
f 2322 2323 2334
f 2334 2323 2335
f 2323 2324 2335
f 2335 2324 2336
f 2324 2325 2336
f 2336 2325 2337
f 2325 2326 2337
f 2337 2326 2338
f 2326 2327 2338
f 2338 2327 2339
f 2327 2328 2339
f 2339 2328 2340
f 2328 2329 2340
f 2340 2329 2341
f 2329 2318 2341
f 2341 2318 2330
f 2330 2331 2342
f 2342 2331 2343
f 2331 2332 2343
f 2343 2332 2344
f 2332 2333 2344
f 2344 2333 2345
f 2333 2334 2345
f 2345 2334 2346
f 2334 2335 2346
f 2346 2335 2347
f 2335 2336 2347
f 2347 2336 2348
f 2336 2337 2348
f 2348 2337 2349
f 2337 2338 2349
f 2349 2338 2350
f 2338 2339 2350
f 2350 2339 2351
f 2339 2340 2351
f 2351 2340 2352
f 2340 2341 2352
f 2352 2341 2353
f 2341 2330 2353
f 2353 2330 2342
f 2342 2343 2354
f 2354 2343 2355
f 2343 2344 2355
f 2355 2344 2356
f 2344 2345 2356
f 2356 2345 2357
f 2345 2346 2357
f 2357 2346 2358
f 2346 2347 2358
f 2358 2347 2359
f 2347 2348 2359
f 2359 2348 2360
f 2348 2349 2360
f 2360 2349 2361
f 2349 2350 2361
f 2361 2350 2362
f 2350 2351 2362
f 2362 2351 2363
f 2351 2352 2363
f 2363 2352 2364
f 2352 2353 2364
f 2364 2353 2365
f 2353 2342 2365
f 2365 2342 2354
f 2354 2355 2366
f 2366 2355 2367
f 2355 2356 2367
f 2367 2356 2368
f 2356 2357 2368
f 2368 2357 2369
f 2357 2358 2369
f 2369 2358 2370
f 2358 2359 2370
f 2370 2359 2371
f 2359 2360 2371
f 2371 2360 2372
f 2360 2361 2372
f 2372 2361 2373
f 2361 2362 2373
f 2373 2362 2374
f 2362 2363 2374
f 2374 2363 2375
f 2363 2364 2375
f 2375 2364 2376
f 2364 2365 2376
f 2376 2365 2377
f 2365 2354 2377
f 2377 2354 2366
f 2366 2367 2378
f 2378 2367 2379
f 2367 2368 2379
f 2379 2368 2380
f 2368 2369 2380
f 2380 2369 2381
f 2369 2370 2381
f 2381 2370 2382
f 2370 2371 2382
f 2382 2371 2383
f 2371 2372 2383
f 2383 2372 2384
f 2372 2373 2384
f 2384 2373 2385
f 2373 2374 2385
f 2385 2374 2386
f 2374 2375 2386
f 2386 2375 2387
f 2375 2376 2387
f 2387 2376 2388
f 2376 2377 2388
f 2388 2377 2389
f 2377 2366 2389
f 2389 2366 2378
f 2378 2379 2390
f 2390 2379 2391
f 2379 2380 2391
f 2391 2380 2392
f 2380 2381 2392
f 2392 2381 2393
f 2381 2382 2393
f 2393 2382 2394
f 2382 2383 2394
f 2394 2383 2395
f 2383 2384 2395
f 2395 2384 2396
f 2384 2385 2396
f 2396 2385 2397
f 2385 2386 2397
f 2397 2386 2398
f 2386 2387 2398
f 2398 2387 2399
f 2387 2388 2399
f 2399 2388 2400
f 2388 2389 2400
f 2400 2389 2401
f 2389 2378 2401
f 2401 2378 2390
f 2390 2391 2402
f 2402 2391 2403
f 2391 2392 2403
f 2403 2392 2404
f 2392 2393 2404
f 2404 2393 2405
f 2393 2394 2405
f 2405 2394 2406
f 2394 2395 2406
f 2406 2395 2407
f 2395 2396 2407
f 2407 2396 2408
f 2396 2397 2408
f 2408 2397 2409
f 2397 2398 2409
f 2409 2398 2410
f 2398 2399 2410
f 2410 2399 2411
f 2399 2400 2411
f 2411 2400 2412
f 2400 2401 2412
f 2412 2401 2413
f 2401 2390 2413
f 2413 2390 2402
f 2402 2403 2414
f 2414 2403 2415
f 2403 2404 2415
f 2415 2404 2416
f 2404 2405 2416
f 2416 2405 2417
f 2405 2406 2417
f 2417 2406 2418
f 2406 2407 2418
f 2418 2407 2419
f 2407 2408 2419
f 2419 2408 2420
f 2408 2409 2420
f 2420 2409 2421
f 2409 2410 2421
f 2421 2410 2422
f 2410 2411 2422
f 2422 2411 2423
f 2411 2412 2423
f 2423 2412 2424
f 2412 2413 2424
f 2424 2413 2425
f 2413 2402 2425
f 2425 2402 2414
f 2414 2415 2426
f 2426 2415 2427
f 2415 2416 2427
f 2427 2416 2428
f 2416 2417 2428
f 2428 2417 2429
f 2417 2418 2429
f 2429 2418 2430
f 2418 2419 2430
f 2430 2419 2431
f 2419 2420 2431
f 2431 2420 2432
f 2420 2421 2432
f 2432 2421 2433
f 2421 2422 2433
f 2433 2422 2434
f 2422 2423 2434
f 2434 2423 2435
f 2423 2424 2435
f 2435 2424 2436
f 2424 2425 2436
f 2436 2425 2437
f 2425 2414 2437
f 2437 2414 2426
f 2426 2427 2438
f 2438 2427 2439
f 2427 2428 2439
f 2439 2428 2440
f 2428 2429 2440
f 2440 2429 2441
f 2429 2430 2441
f 2441 2430 2442
f 2430 2431 2442
f 2442 2431 2443
f 2431 2432 2443
f 2443 2432 2444
f 2432 2433 2444
f 2444 2433 2445
f 2433 2434 2445
f 2445 2434 2446
f 2434 2435 2446
f 2446 2435 2447
f 2435 2436 2447
f 2447 2436 2448
f 2436 2437 2448
f 2448 2437 2449
f 2437 2426 2449
f 2449 2426 2438
f 2438 2439 2450
f 2450 2439 2451
f 2439 2440 2451
f 2451 2440 2452
f 2440 2441 2452
f 2452 2441 2453
f 2441 2442 2453
f 2453 2442 2454
f 2442 2443 2454
f 2454 2443 2455
f 2443 2444 2455
f 2455 2444 2456
f 2444 2445 2456
f 2456 2445 2457
f 2445 2446 2457
f 2457 2446 2458
f 2446 2447 2458
f 2458 2447 2459
f 2447 2448 2459
f 2459 2448 2460
f 2448 2449 2460
f 2460 2449 2461
f 2449 2438 2461
f 2461 2438 2450
f 2450 2451 2462
f 2462 2451 2463
f 2451 2452 2463
f 2463 2452 2464
f 2452 2453 2464
f 2464 2453 2465
f 2453 2454 2465
f 2465 2454 2466
f 2454 2455 2466
f 2466 2455 2467
f 2455 2456 2467
f 2467 2456 2468
f 2456 2457 2468
f 2468 2457 2469
f 2457 2458 2469
f 2469 2458 2470
f 2458 2459 2470
f 2470 2459 2471
f 2459 2460 2471
f 2471 2460 2472
f 2460 2461 2472
f 2472 2461 2473
f 2461 2450 2473
f 2473 2450 2462
f 2462 2463 2474
f 2474 2463 2475
f 2463 2464 2475
f 2475 2464 2476
f 2464 2465 2476
f 2476 2465 2477
f 2465 2466 2477
f 2477 2466 2478
f 2466 2467 2478
f 2478 2467 2479
f 2467 2468 2479
f 2479 2468 2480
f 2468 2469 2480
f 2480 2469 2481
f 2469 2470 2481
f 2481 2470 2482
f 2470 2471 2482
f 2482 2471 2483
f 2471 2472 2483
f 2483 2472 2484
f 2472 2473 2484
f 2484 2473 2485
f 2473 2462 2485
f 2485 2462 2474
f 2474 2475 2486
f 2486 2475 2487
f 2475 2476 2487
f 2487 2476 2488
f 2476 2477 2488
f 2488 2477 2489
f 2477 2478 2489
f 2489 2478 2490
f 2478 2479 2490
f 2490 2479 2491
f 2479 2480 2491
f 2491 2480 2492
f 2480 2481 2492
f 2492 2481 2493
f 2481 2482 2493
f 2493 2482 2494
f 2482 2483 2494
f 2494 2483 2495
f 2483 2484 2495
f 2495 2484 2496
f 2484 2485 2496
f 2496 2485 2497
f 2485 2474 2497
f 2497 2474 2486
f 2486 2487 2498
f 2498 2487 2499
f 2487 2488 2499
f 2499 2488 2500
f 2488 2489 2500
f 2500 2489 2501
f 2489 2490 2501
f 2501 2490 2502
f 2490 2491 2502
f 2502 2491 2503
f 2491 2492 2503
f 2503 2492 2504
f 2492 2493 2504
f 2504 2493 2505
f 2493 2494 2505
f 2505 2494 2506
f 2494 2495 2506
f 2506 2495 2507
f 2495 2496 2507
f 2507 2496 2508
f 2496 2497 2508
f 2508 2497 2509
f 2497 2486 2509
f 2509 2486 2498
f 2498 2499 2510
f 2510 2499 2511
f 2499 2500 2511
f 2511 2500 2512
f 2500 2501 2512
f 2512 2501 2513
f 2501 2502 2513
f 2513 2502 2514
f 2502 2503 2514
f 2514 2503 2515
f 2503 2504 2515
f 2515 2504 2516
f 2504 2505 2516
f 2516 2505 2517
f 2505 2506 2517
f 2517 2506 2518
f 2506 2507 2518
f 2518 2507 2519
f 2507 2508 2519
f 2519 2508 2520
f 2508 2509 2520
f 2520 2509 2521
f 2509 2498 2521
f 2521 2498 2510
f 2510 2511 2522
f 2522 2511 2523
f 2511 2512 2523
f 2523 2512 2524
f 2512 2513 2524
f 2524 2513 2525
f 2513 2514 2525
f 2525 2514 2526
f 2514 2515 2526
f 2526 2515 2527
f 2515 2516 2527
f 2527 2516 2528
f 2516 2517 2528
f 2528 2517 2529
f 2517 2518 2529
f 2529 2518 2530
f 2518 2519 2530
f 2530 2519 2531
f 2519 2520 2531
f 2531 2520 2532
f 2520 2521 2532
f 2532 2521 2533
f 2521 2510 2533
f 2533 2510 2522
f 2522 2523 2534
f 2534 2523 2535
f 2523 2524 2535
f 2535 2524 2536
f 2524 2525 2536
f 2536 2525 2537
f 2525 2526 2537
f 2537 2526 2538
f 2526 2527 2538
[truncated: 1,835,054 more chars]
