# Supplementary material for: Heterogeneous somatostatin-expressing neuron population in mouse ventral tegmental area
Source: eLife. 2020 Aug 4;9:e59328. doi: 10.7554/eLife.59328 (PMC7440918; doi:10.7554/eLife.59328)
Supplement: Figure 5—source data 2. — This zip archive contains morphological images of all traced neurons grouped according their electrophysiological profiles. Each subtype’s folder contains a PDF file (with the list of neurons, their original location within the VTA, images of the traced morphology and individual Sholl curves) and two subfolders: ‘3D_gif’ – with *.gif files of the listed neurons; and ‘WaveFront_3D_obj’ – with corresponding *.obj files. *.gif files can be opened by any image viewer. *.obj files save information about the 3D model of the neurons and can be opened/reused with any 3D viewer or graphic software. [file elife-59328-fig5-data2.zip › Morphology_Source/Delayed/WaveFront_3D_obj/5.obj]

# OBJ File
mtllib 210818_c5_model.mtl
g Path_(7)
v 353.69324 281.29407 54.0
v 353.92807 281.05923 54.0
v 354.01093 281.205 53.962036
v 354.00864 281.37463 53.934246
v 353.92184 281.52267 53.924076
v 353.7738 281.60947 53.934246
v 353.60416 281.61172 53.962036
v 353.4584 281.5289 54.0
v 353.37555 281.38312 54.037964
v 353.37784 281.21347 54.065754
v 353.46463 281.06543 54.075924
v 353.61267 280.97864 54.065754
v 353.7823 280.97638 54.037964
v 353.99503 281.12628 54.42946
v 354.07208 281.26193 54.357243
v 354.0666 281.4252 54.303673
v 353.98004 281.5723 54.283104
v 353.83566 281.66385 54.30105
v 353.6721 281.6753 54.352695
v 353.53317 281.6036 54.42421
v 353.45615 281.46793 54.496426
v 353.46164 281.3047 54.549995
v 353.54816 281.15756 54.570564
v 353.69257 281.066 54.55262
v 353.85614 281.05457 54.500973
v 354.15045 281.2952 54.839085
v 354.21545 281.36523 54.695995
v 354.2108 281.48645 54.573635
v 354.13766 281.6263 54.504795
v 354.0157 281.74738 54.50792
v 353.87753 281.81723 54.58217
v 353.76022 281.8171 54.707653
v 353.6952 281.74707 54.850742
v 353.6999 281.6259 54.9731
v 353.773 281.486 55.04194
v 353.895 281.36493 55.038815
v 354.03314 281.2951 54.964565
v 354.42325 281.59973 55.038986
v 354.4719 281.5948 54.873425
v 354.46362 281.65802 54.712753
v 354.40063 281.77252 54.600018
v 354.2998 281.90756 54.56543
v 354.18814 282.027 54.618256
v 354.09558 282.09885 54.744343
v 354.04694 282.1038 54.909904
v 354.0552 282.04056 55.07058
v 354.1182 281.92606 55.18331
v 354.21902 281.79102 55.2179
v 354.3307 281.67157 55.165073
v 354.76862 281.81448 55.044415
v 354.78537 281.81973 54.87319
v 354.75705 281.89877 54.72297
v 354.69128 282.03043 54.634
v 354.60562 282.17944 54.630116
v 354.52307 282.30588 54.712368
v 354.46576 282.37585 54.858707
v 354.449 282.3706 55.02993
v 354.4773 282.29156 55.180153
v 354.5431 282.15988 55.269123
v 354.62872 282.01086 55.273003
v 354.71127 281.88446 55.190754
v 355.0969 281.996 55.118225
v 355.11353 281.969 54.94935
v 355.10294 282.02643 54.78775
v 355.068 282.1529 54.67673
v 355.01807 282.3145 54.646034
v 354.9665 282.46796 54.70389
v 354.92712 282.5721 54.834797
v 354.91052 282.5991 55.003674
v 354.9211 282.54166 55.16527
v 354.95605 282.4152 55.27629
v 355.00598 282.2536 55.306984
v 355.05756 282.10016 55.24913
v 355.45395 282.0499 55.113514
v 355.45853 282.02975 54.9429
v 355.45923 282.09763 54.785004
v 355.4558 282.23526 54.68213
v 355.44922 282.40585 54.661835
v 355.44122 282.56366 54.72957
v 355.43396 282.66638 54.867172
v 355.42935 282.68652 55.03778
v 355.42868 282.61865 55.195683
v 355.43207 282.48102 55.298557
v 355.43866 282.31042 55.31885
v 355.44666 282.15262 55.251118
v 355.86478 282.03592 55.16733
v 355.8638 281.98825 55.00217
v 355.86734 282.02948 54.83532
v 355.87445 282.1485 54.71149
v 355.88324 282.31345 54.663857
v 355.89133 282.4801 54.705185
v 355.89658 282.60385 54.8244
v 355.89755 282.6515 54.989563
v 355.894 282.6103 55.156414
v 355.8869 282.49127 55.280247
v 355.8781 282.32632 55.327877
v 355.87003 282.15964 55.28655
v 356.37302 282.03513 55.1706
v 356.3829 281.9879 55.005608
v 356.3757 282.02798 54.838593
v 356.35333 282.14462 54.71431
v 356.32178 282.30658 54.666065
v 356.2895 282.47046 54.70678
v 356.26517 282.59235 54.82555
v 356.25525 282.63956 54.990543
v 356.26245 282.5995 55.15756
v 356.28482 282.48285 55.28184
v 356.31638 282.3209 55.330086
v 356.34866 282.157 55.28937
v 356.80353 282.2078 55.163414
v 356.816 282.16617 54.99709
v 356.8035 282.20993 54.831314
v 356.76935 282.3274 54.710506
v 356.72272 282.48703 54.667038
v 356.6761 282.64612 54.712555
v 356.64194 282.762 54.83486
v 356.62946 282.80362 55.001186
v 356.64197 282.75986 55.16696
v 356.67612 282.64243 55.28777
v 356.72275 282.48276 55.331238
v 356.76938 282.3237 55.28572
v 357.19238 282.27472 55.168236
v 357.19855 282.22913 55.00259
v 357.19302 282.2718 54.836143
v 357.17734 282.3912 54.713493
v 357.15564 282.55542 54.667507
v 357.13376 282.72043 54.710503
v 357.11758 282.842 54.830963
v 357.11142 282.88757 54.99661
v 357.1169 282.84494 55.163055
v 357.13263 282.72552 55.2857
v 357.15433 282.5613 55.33169
v 357.17618 282.3963 55.288696
v 357.64233 282.3171 55.16644
v 357.65033 282.273 55.000473
v 357.64255 282.3165 54.834335
v 357.6211 282.4359 54.712543
v 357.5917 282.59924 54.667732
v 357.56223 282.76276 54.711906
v 357.5406 282.8826 54.833233
v 357.5326 282.9267 54.999203
v 357.54034 282.8832 55.16534
v 357.56183 282.7638 55.287132
v 357.59122 282.60046 55.331944
v 357.6207 282.43695 55.287766
v 358.09845 282.4378 55.16561
v 358.1113 282.39542 54.9995
v 358.09836 282.43823 54.833504
v 358.06308 282.55472 54.7121
v 358.0149 282.71368 54.66782
v 357.96677 282.87253 54.71253
v 357.93152 282.9887 54.834244
v 357.91867 283.0311 55.000355
v 357.9316 282.9883 55.16635
v 357.9669 282.8718 55.287754
v 358.01505 282.71283 55.33203
v 358.0632 282.554 55.287327
v 358.50217 282.5476 55.105877
v 358.50467 282.5371 54.934303
v 358.48718 282.61154 54.780327
v 358.45444 282.75095 54.685204
v 358.41522 282.91797 54.674423
v 358.38 283.06787 54.750874
v 358.35825 283.16046 54.89407
v 358.35574 283.17096 55.065643
v 358.37323 283.09653 55.21962
v 358.40598 282.95712 55.314743
v 358.4452 282.7901 55.325523
v 358.4804 282.64023 55.249073
v 358.91257 282.59122 55.02488
v 358.82053 282.59302 54.88254
v 358.74033 282.68048 54.765965
v 358.69345 282.83023 54.70639
v 358.69247 283.00214 54.71978
v 358.7376 283.1501 54.802544
v 358.81683 283.2345 54.932507
v 358.90884 283.2327 55.074844
v 358.98904 283.14523 55.191418
v 359.03592 282.99548 55.25099
v 359.03693 282.82358 55.237606
v 358.99176 282.67563 55.154842
v 359.04724 282.53403 54.654312
v 358.90402 282.5705 54.593212
v 358.8003 282.68555 54.555183
v 358.76385 282.84842 54.550415
v 358.80447 283.01544 54.580193
v 358.9113 283.14185 54.636528
v 359.05563 283.1938 54.70433
v 359.19885 283.15735 54.765434
v 359.30255 283.04227 54.803463
v 359.339 282.87943 54.808228
v 359.29837 282.7124 54.778454
v 359.1916 282.586 54.722115
v 359.3227 282.49277 54.204594
v 359.21732 282.55014 54.09857
v 359.13455 282.6799 54.04536
v 359.09653 282.8473 54.05921
v 359.1135 283.00745 54.13642
v 359.18088 283.11746 54.256294
v 359.2806 283.14786 54.386715
v 359.386 283.0905 54.492737
v 359.46878 282.96072 54.54595
v 359.50677 282.79333 54.5321
v 359.4898 282.63318 54.45489
v 359.42242 282.52316 54.33502
v 359.8006 282.6706 54.15579
v 359.7553 282.68127 53.988995
v 359.6919 282.77216 53.858868
v 359.62732 282.91885 53.80028
v 359.5789 283.0821 53.828926
v 359.5596 283.21808 53.937134
v 359.5746 283.29044 54.095905
v 359.61984 283.27972 54.2627
v 359.68326 283.18884 54.392822
v 359.74786 283.04214 54.451412
v 359.79626 282.87894 54.422764
v 359.81558 282.74292 54.31456
v 360.20078 282.78198 54.132587
v 360.18265 282.77692 53.96414
v 360.14413 282.85538 53.81943
v 360.09558 282.9964 53.73724
v 360.05 283.16214 53.739582
v 360.01956 283.30823 53.825836
v 360.0125 283.3955 53.972885
v 360.03064 283.4006 54.141335
v 360.06915 283.3221 54.28604
v 360.1177 283.1811 54.368233
v 360.1633 283.01535 54.36589
v 360.19373 282.86926 54.279636
v 360.6336 282.91965 54.138218
v 360.63223 282.90088 53.967754
v 360.6026 282.96527 53.811558
v 360.55267 283.0956 53.71148
v 360.49582 283.25693 53.694336
v 360.44727 283.406 53.764717
v 360.42004 283.50293 53.903767
v 360.42142 283.5217 54.07423
v 360.45102 283.45728 54.230427
v 360.50095 283.32697 54.330505
v 360.55783 283.16565 54.347652
v 360.60635 283.01654 54.277267
v 361.086 283.0851 54.056206
v 361.07385 283.10126 53.885418
v 361.02396 283.19098 53.747486
v 360.94968 283.33026 53.67937
v 360.87094 283.48178 53.69932
v 360.80884 283.60492 53.801994
v 360.78 283.66672 53.959877
v 360.79214 283.65057 54.130665
v 360.84204 283.56082 54.268597
v 360.91632 283.42154 54.33671
v 360.99506 283.27005 54.316757
v 361.05716 283.14688 54.214085
v 361.43 283.30978 54.009182
v 361.4126 283.3475 53.84237
v 361.3651 283.45703 53.71867
v 361.30023 283.609 53.67123
v 361.23532 283.76266 53.71276
v 361.18784 283.8769 53.832138
v 361.17044 283.92105 53.997368
v 361.18784 283.88333 54.16418
v 361.23532 283.7738 54.28788
v 361.30023 283.62183 54.33532
v 361.3651 283.46814 54.29379
v 361.4126 283.35394 54.174416
v 361.77975 283.38525 54.007725
v 361.77277 283.426 53.84085
v 361.7537 283.54367 53.716995
v 361.72763 283.70676 53.669342
v 361.70154 283.87158 53.71066
v 361.68246 283.99396 53.829872
v 361.67548 284.0411 53.99505
v 361.68246 284.0004 54.16192
v 361.70154 283.8827 54.285774
v 361.72763 283.7196 54.33343
v 361.7537 283.55478 54.292114
v 361.77277 283.4324 54.172897
v 362.1866 283.42142 53.997288
v 362.1833 283.46747 53.831688
v 362.17487 283.58994 53.711357
v 362.1636 283.75604 53.668533
v 362.15253 283.9213 53.71469
v 362.1446 284.04135 53.837463
v 362.14194 284.0841 54.003956
v 362.14523 284.03806 54.16955
v 362.15366 283.91556 54.289886
v 362.16492 283.74945 54.33271
v 362.17603 283.58423 54.286552
v 362.18396 283.46417 54.163776
v 362.64798 283.44327 53.99551
v 362.64145 283.4897 53.83011
v 362.62442 283.6118 53.710293
v 362.60144 283.77686 53.668175
v 362.5787 283.94067 53.71503
v 362.5623 284.05936 53.83831
v 362.55658 284.1011 54.004982
v 362.56314 284.05472 54.170383
v 362.58017 283.93262 54.290195
v 362.60312 283.76752 54.332317
v 362.6259 283.6037 54.28546
v 362.6423 283.48502 54.16218
v 363.08313 283.54526 54.000736
v 363.0759 283.58884 53.8346
v 363.0561 283.70856 53.71281
v 363.02902 283.87228 53.668
v 363.00198 284.03622 53.71218
v 362.98215 284.15637 53.833508
v 362.97488 284.2006 53.999477
v 362.98212 284.157 54.165615
v 363.00192 284.03732 54.287403
v 363.02896 283.87357 54.332214
v 363.05603 283.70966 54.288033
v 363.07587 283.58948 54.166706
v 363.49805 283.58426 53.999783
v 363.49365 283.62866 53.833763
v 363.4817 283.74973 53.712303
v 363.4654 283.915 53.667942
v 363.4491 284.08023 53.71257
v 363.4372 284.2011 53.83423
v 363.43286 284.24527 54.000317
v 363.43726 284.20084 54.166336
v 363.4492 284.07977 54.287796
v 363.4655 283.9145 54.332157
v 363.4818 283.74927 54.28753
v 363.4937 283.6284 54.16587
v 363.95563 283.63132 54.000095
v 363.9484 283.67517 53.834034
v 363.92865 283.7951 53.712444
v 363.90164 283.95892 53.667915
v 363.87466 284.12277 53.712368
v 363.8549 284.24277 53.8339
v 363.8477 284.2867 53.999943
v 363.85492 284.24283 54.166008
v 363.87466 284.12292 54.287594
v 363.90167 283.95908 54.332127
v 363.92865 283.79523 54.28767
v 363.9484 283.67526 54.166138
v 364.34326 283.72522 54.000023
v 364.34137 283.76965 53.833965
v 364.33612 283.8911 53.712402
v 364.329 284.057 53.667904
v 364.32187 284.2229 53.71239
v 364.31665 284.34436 53.833946
v 364.31473 284.38882 53.999996
v 364.31665 284.34436 54.16605
v 364.32187 284.22293 54.287617
v 364.329 284.05704 54.332115
v 364.33615 283.8911 54.28763
v 364.34137 283.76968 54.166073
v 364.6903 283.67203 54.00002
v 364.70007 283.71545 53.833965
v 364.72675 283.83405 53.7124
v 364.76318 283.99603 53.667896
v 364.79962 284.15805 53.712383
v 364.82632 284.27664 53.83394
v 364.8361 284.32007 53.99999
v 364.82632 284.27667 54.166046
v 364.79965 284.15808 54.28761
v 364.76318 283.99606 54.33211
v 364.72675 283.83405 54.287624
v 364.70007 283.71545 54.16607
v 365.07996 283.54904 54.0
v 365.0936 283.5914 53.833946
v 365.1308 283.70712 53.712387
v 365.18167 283.8652 53.667896
v 365.2325 284.0233 53.71239
v 365.2697 284.139 53.83395
v 365.28336 284.18137 54.000004
v 365.2697 284.139 54.166058
v 365.2325 284.0233 54.287617
v 365.18167 283.8652 54.332108
v 365.1308 283.70712 54.287613
v 365.0936 283.5914 54.166054
v 365.59302 283.39548 53.999996
v 365.59366 283.43997 53.833946
v 365.59546 283.56152 53.712387
v 365.59793 283.72757 53.667896
v 365.6004 283.8936 53.71239
v 365.6022 284.01514 53.83395
v 365.60287 284.05963 54.000004
v 365.6022 284.01514 54.166058
v 365.6004 283.8936 54.287617
v 365.59793 283.72754 54.332108
v 365.59546 283.56152 54.287613
v 365.59366 283.43997 54.16605
v 366.05234 283.52243 54.0
v 366.04773 283.56668 53.833946
v 366.03522 283.68762 53.712387
v 366.01813 283.85278 53.667892
v 366.001 284.01794 53.712387
v 365.9885 284.13885 53.833946
v 365.98392 284.1831 54.0
v 365.9885 284.13885 54.166054
v 366.001 284.01794 54.287613
v 366.01813 283.85278 54.332108
v 366.03522 283.68762 54.287613
v 366.04773 283.56668 54.166054
v 366.43262 283.48495 54.0
v 366.43564 283.52936 53.833946
v 366.44385 283.65063 53.712387
v 366.45505 283.8163 53.667892
v 366.46625 283.98196 53.712387
v 366.47446 284.10327 53.833946
v 366.47745 284.14764 54.0
v 366.47446 284.10327 54.166054
v 366.46625 283.98196 54.287613
v 366.45505 283.8163 54.332108
v 366.44385 283.65063 54.287613
v 366.43564 283.52936 54.166054
v 366.84756 283.4646 54.0
v 366.85364 283.50867 53.833946
v 366.87024 283.6291 53.712387
v 366.8929 283.7936 53.667892
v 366.91556 283.9581 53.712387
v 366.93216 284.07852 53.833946
v 366.93823 284.1226 54.0
v 366.93216 284.07852 54.166054
v 366.91556 283.9581 54.287613
v 366.8929 283.7936 54.332108
v 366.87024 283.6291 54.287613
v 366.85364 283.5087 54.166054
v 367.2684 283.36902 54.0
v 367.2754 283.41296 53.833946
v 367.2945 283.53302 53.712387
v 367.3206 283.69702 53.667892
v 367.34665 283.86102 53.712387
v 367.36575 283.98105 53.833946
v 367.37274 284.025 54.0
v 367.36575 283.98105 54.166054
v 367.34665 283.86102 54.287613
v 367.3206 283.69702 54.332108
v 367.2945 283.53302 54.287613
v 367.2754 283.41296 54.166054
v 367.6928 283.33032 54.0
v 367.70145 283.374 53.833946
v 367.72498 283.49326 53.712387
v 367.7571 283.65616 53.667892
v 367.78925 283.81906 53.712387
v 367.8128 283.93832 53.833946
v 367.8214 283.98196 54.0
v 367.8128 283.93832 54.166054
v 367.78925 283.81906 54.287613
v 367.7571 283.65616 54.332108
v 367.72498 283.49326 54.287613
v 367.70145 283.374 54.166054
v 368.0731 283.21252 54.0
v 368.08694 283.2548 53.833946
v 368.1248 283.37033 53.712387
v 368.17645 283.52814 53.667892
v 368.22812 283.68594 53.712387
v 368.26596 283.80145 53.833946
v 368.27982 283.84375 54.0
v 368.26596 283.80145 54.166054
v 368.22812 283.68594 54.287613
v 368.17645 283.52814 54.332108
v 368.1248 283.37033 54.287613
v 368.08694 283.2548 54.166054
v 368.51395 283.06012 54.0
v 368.52417 283.10342 53.833946
v 368.55212 283.2217 53.712387
v 368.5903 283.38333 53.667892
v 368.62848 283.54492 53.712387
v 368.6564 283.66324 53.833946
v 368.66666 283.70654 54.0
v 368.6564 283.66324 54.166054
v 368.62848 283.54492 54.287613
v 368.5903 283.38333 54.332108
v 368.55212 283.2217 54.287613
v 368.52417 283.10342 54.166054
v 368.9914 282.99725 54.0
v 368.9959 283.04153 53.833946
v 369.0083 283.16245 53.712387
v 369.02518 283.32764 53.667892
v 369.04208 283.49283 53.712387
v 369.05444 283.61377 53.833946
v 369.059 283.65802 54.0
v 369.05444 283.61377 54.166054
v 369.04208 283.49283 54.287613
v 369.02518 283.32764 54.332108
v 369.0083 283.16245 54.287613
v 368.9959 283.04153 54.166054
v 369.37042 282.97498 54.0
v 369.38275 283.01773 53.833946
v 369.41638 283.13455 53.712387
v 369.46234 283.2941 53.667892
v 369.5083 283.45367 53.712387
v 369.54196 283.5705 53.833946
v 369.55426 283.61325 54.0
v 369.54196 283.5705 54.166054
v 369.5083 283.45367 54.287613
v 369.46234 283.2941 54.332108
v 369.41638 283.13455 54.287613
v 369.38275 283.01773 54.166054
v 369.63196 282.83978 54.0
v 369.6612 282.8733 53.833946
v 369.74115 282.96487 53.712387
v 369.85037 283.08997 53.667892
v 369.95956 283.21503 53.712387
v 370.03952 283.3066 53.833946
v 370.0688 283.34012 54.0
v 370.03952 283.3066 54.166054
v 369.95956 283.21503 54.287613
v 369.85037 283.08997 54.332108
v 369.74115 282.96487 54.287613
v 369.6612 282.8733 54.166054
v 369.82327 282.55722 54.0
v 369.86102 282.58078 53.833946
v 369.96414 282.64514 53.712387
v 370.105 282.73303 53.667892
v 370.24588 282.82095 53.712387
v 370.349 282.8853 53.833946
v 370.38675 282.90884 54.0
v 370.349 282.8853 54.166054
v 370.24588 282.82095 54.287613
v 370.105 282.73303 54.332108
v 369.96414 282.64514 54.287613
v 369.86102 282.58078 54.166054
v 370.01508 282.20346 54.019756
v 370.0462 282.21848 53.85135
v 370.149 282.26804 53.722775
v 370.2959 282.33887 53.66848
v 370.4476 282.41202 53.70302
v 370.56342 282.46783 53.81713
v 370.61234 282.49142 53.980244
v 370.5812 282.47644 54.14865
v 370.47842 282.42688 54.277225
v 370.3315 282.35602 54.33152
v 370.1798 282.2829 54.29698
v 370.064 282.22705 54.18287
v 370.17627 281.83063 54.287987
v 370.2094 281.9241 54.12537
v 370.3165 282.0229 53.97353
v 370.46884 282.10056 53.873146
v 370.62564 282.1363 53.85112
v 370.74487 282.12048 53.913353
v 370.7946 282.05743 54.04317
v 370.76144 281.96396 54.205788
v 370.65436 281.86517 54.35763
v 370.502 281.7875 54.458015
v 370.3452 281.75177 54.48004
v 370.22598 281.76755 54.417805
v 370.3188 281.5307 53.65567
v 370.27963 281.6639 53.552147
v 370.32532 281.8102 53.472164
v 370.44354 281.93045 53.437157
v 370.6027 281.99237 53.4565
v 370.76007 281.97937 53.525013
v 370.87354 281.89496 53.62434
v 370.91266 281.76175 53.727863
v 370.867 281.61545 53.807846
v 370.74875 281.4952 53.842857
v 370.5896 281.43332 53.823513
v 370.43222 281.4463 53.754997
v 370.5145 281.288 53.162544
v 370.50848 281.42792 53.0452
v 370.56723 281.58423 52.98669
v 370.67493 281.71506 53.00269
v 370.80276 281.78534 53.088913
v 370.91647 281.77625 53.222256
v 370.9856 281.6902 53.366993
v 370.99158 281.55026 53.484337
v 370.93286 281.39395 53.542847
v 370.82513 281.26312 53.526848
v 370.6973 281.19284 53.440624
v 370.5836 281.20197 53.30728
v 371.00827 281.12747 52.953762
v 371.0176 281.2596 52.83552
v 371.06012 281.42285 52.793766
v 371.12445 281.5735 52.83968
v 371.1933 281.6711 52.960968
v 371.2483 281.68958 53.125126
v 371.27466 281.62393 53.28817
v 371.26532 281.49176 53.40641
v 371.2228 281.32852 53.44817
v 371.1585 281.17792 53.402252
v 371.08963 281.0803 53.280964
v 371.03464 281.06183 53.116806
v 371.46033 280.97104 52.8689
v 371.47665 281.10107 52.753628
v 371.5121 281.26627 52.717834
v 371.55713 281.42233 52.77111
v 371.59973 281.52753 52.89918
v 371.62848 281.5536 53.067726
v 371.63565 281.49356 53.23159
v 371.61932 281.36353 53.346863
v 371.5839 281.19833 53.382656
v 371.53885 281.04227 53.329384
v 371.49625 280.93707 53.201313
v 371.4675 280.911 53.032764
v 371.9141 280.87253 52.902493
v 371.92725 280.97455 52.765343
v 371.95486 281.12997 52.6975
v 371.9896 281.29715 52.71714
v 372.02206 281.43134 52.819
v 372.04364 281.4965 52.97579
v 372.0485 281.47525 53.145496
v 372.03537 281.37323 53.282646
v 372.00772 281.2178 53.35049
v 371.97302 281.0506 53.33085
v 371.94052 280.91644 53.22899
v 371.91895 280.85126 53.072197
v 372.2852 280.78317 52.87252
v 372.32498 280.88596 52.740776
v 372.38608 281.03534 52.681652
v 372.4521 281.1913 52.710983
v 372.50534 281.3121 52.82092
v 372.5316 281.3653 52.981995
v 372.52374 281.3367 53.151054
v 372.48398 281.23392 53.2828
v 372.42288 281.08453 53.341927
v 372.35684 280.92856 53.31259
v 372.3036 280.8078 53.20266
v 372.27734 280.75458 53.04158
v 372.63052 280.57758 52.86757
v 372.68402 280.67322 52.735233
v 372.76398 280.81314 52.675365
v 372.84897 280.95978 52.70401
v 372.9162 281.0739 52.813488
v 372.94766 281.1249 52.974472
v 372.93497 281.09915 53.14382
v 372.88147 281.00348 53.27616
v 372.8015 280.8636 53.33603
v 372.71652 280.71692 53.307384
v 372.6493 280.60278 53.197903
v 372.61783 280.5518 53.03692
v 372.99765 280.37064 52.86276
v 373.05768 280.4631 52.730927
v 373.1462 280.5981 52.671867
v 373.2395 280.73947 52.70141
v 373.31253 280.84927 52.811634
v 373.34576 280.89813 52.973007
v 373.33026 280.87296 53.14229
v 373.27023 280.78046 53.27412
v 373.1817 280.64545 53.333176
v 373.0884 280.5041 53.303635
v 373.01538 280.3943 53.19341
v 372.98215 280.34543 53.03204
v 373.33762 280.1091 52.867508
v 373.39944 280.19708 52.733154
v 373.49185 280.32794 52.670452
v 373.59006 280.4666 52.69621
v 373.66776 280.57593 52.803516
v 373.7041 280.62662 52.963627
v 373.6894 280.6051 53.133633
v 373.62753 280.51712 53.267986
v 373.53513 280.38626 53.33069
v 373.43692 280.2476 53.30493
v 373.35922 280.13828 53.197624
v 373.32288 280.0876 53.037514
v 373.77252 279.82367 52.8981
v 373.88342 279.88107 52.819847
v 373.99326 280.00128 52.819206
v 374.07257 280.1521 52.89635
v 374.10013 280.29315 53.03061
v 374.0685 280.38657 53.186012
v 373.98627 280.4074 53.32091
v 373.87534 280.35 53.399166
v 373.76553 280.2298 53.399807
v 373.68622 280.07898 53.322662
v 373.65866 279.93793 53.188404
v 373.69025 279.84448 53.033005
v 374.00677 279.68146 53.214737
v 374.1544 279.70297 53.136257
v 374.2845 279.80392 53.10588
v 374.36218 279.95728 53.131756
v 374.3667 280.12192 53.206944
v 374.29678 280.25375 53.3113
v 374.17117 280.31744 53.41686
v 374.02356 280.29593 53.495342
v 373.89346 280.19498 53.525715
v 373.81577 280.04163 53.499844
v 373.81128 279.87698 53.424656
v 373.88116 279.74515 53.3203
v 374.3268 279.58963 53.44863
v 374.43546 279.68405 53.379208
v 374.51526 279.8333 53.382664
v 374.54486 279.9974 53.458076
v 374.51633 280.13235 53.58524
v 374.4373 280.202 53.730076
v 374.32892 280.18765 53.85378
v 374.22028 280.0932 53.923203
v 374.14044 279.94397 53.919746
v 374.11084 279.77988 53.844334
v 374.1394 279.64493 53.717175
v 374.21844 279.5753 53.572334
v 374.68253 279.49734 53.598206
v 374.75314 279.61853 53.51926
v 374.81555 279.77756 53.520447
v 374.85303 279.9318 53.601448
v 374.85553 280.03992 53.740555
v 374.8224 280.07297 53.900494
v 374.76248 280.02206 54.038414
v 374.69186 279.90085 54.117355
v 374.62946 279.74182 54.11617
v 374.59198 279.5876 54.03517
v 374.58948 279.47946 53.896065
v 374.62262 279.44644 53.736122
v 375.05353 279.35794 53.70264
v 375.11945 279.48383 53.61535
v 375.18674 279.64145 53.608646
v 375.23737 279.78854 53.684326
v 375.2578 279.8857 53.822113
v 375.24255 279.90695 53.985085
v 375.19568 279.84653 54.129574
v 375.12976 279.72064 54.216866
v 375.06247 279.56305 54.223568
v 375.01184 279.41595 54.14789
v 374.9914 279.31876 54.0101
v 375.00668 279.29755 53.84713
v 375.39868 279.16296 53.80609
v 375.4593 279.26434 53.68049
v 375.53745 279.4093 53.631844
v 375.61218 279.55902 53.673187
v 375.66348 279.67334 53.79344
v 375.6776 279.72168 53.96039
v 375.65076 279.69104 54.12929
v 375.59015 279.58966 54.254894
v 375.51202 279.4447 54.30354
v 375.4373 279.295 54.262196
v 375.386 279.18066 54.14194
v 375.37186 279.13235 53.974995
v 375.78262 278.9297 53.836006
v 375.83243 279.0332 53.70809
v 375.90045 279.18176 53.6547
v 375.9685 279.3356 53.690144
v 376.0183 279.4535 53.80492
v 376.03653 279.50385 53.96828
v 376.0183 279.47318 54.136444
v 375.9685 279.3697 54.26436
v 375.90045 279.2211 54.31775
v 375.83243 279.06726 54.282307
v 375.78262 278.94937 54.16753
v 375.76437 278.89902 54.00417
v 376.25577 278.772 53.862553
v 376.27994 278.87534 53.72722
v 376.31454 279.03107 53.663204
v 376.35034 279.19745 53.68766
v 376.37772 279.32993 53.794037
v 376.38934 279.39297 53.95383
v 376.3821 279.36975 54.124226
v 376.35794 279.26642 54.25956
v 376.32333 279.11072 54.323574
v 376.28754 278.9443 54.299118
v 376.26016 278.81186 54.19274
v 376.24854 278.74878 54.032948
v 376.6972 278.73767 53.825127
v 376.72302 278.85892 53.70597
v 376.75708 279.0223 53.664803
v 376.79034 279.18405 53.712646
v 376.81384 279.30084 53.836685
v 376.8213 279.34137 54.00369
v 376.8107 279.29477 54.1689
v 376.7849 279.17355 54.288055
v 376.75082 279.01016 54.329224
v 376.7176 278.84842 54.28138
v 376.6941 278.73163 54.157337
v 376.6866 278.6911 53.990337
v 377.12265 278.63187 53.80078
v 377.14954 278.76376 53.693874
v 377.1832 278.93042 53.668636
v 377.21463 279.08722 53.731827
v 377.2354 279.1921 53.866512
v 377.24 279.21698 54.03661
v 377.2271 279.1552 54.196537
v 377.20026 279.02332 54.303444
v 377.16656 278.85663 54.328686
v 377.13513 278.69986 54.265495
v 377.11435 278.59497 54.13081
v 377.10977 278.57007 53.960712
v 377.56317 278.60632 53.771896
v 377.592 278.7496 53.68142
v 377.62576 278.9181 53.676155
v 377.65546 279.0666 53.75752
v 377.67307 279.15533 53.90371
v 377.67392 279.16055 54.07555
v 377.65778 279.0808 54.227
v 377.62894 278.9375 54.31748
v 377.59515 278.769 54.322742
v 377.5655 278.6205 54.24138
v 377.54785 278.53177 54.095192
v 377.54703 278.52658 53.923347
v 377.97705 278.44604 53.82292
v 378.00165 278.56973 53.70607
v 378.03427 278.73413 53.66792
v 378.06622 278.89523 53.71869
v 378.0889 279.0099 53.84478
v 378.09622 279.0473 54.0124
v 378.08627 278.99753 54.176643
v 378.06168 278.87387 54.293495
v 378.02905 278.70944 54.331646
v 377.9971 278.54834 54.280876
v 377.97443 278.4337 54.154785
v 377.9671 278.39627 53.987164
v 378.4094 278.39197 53.833687
v 378.434 278.5111 53.712196
v 378.46756 278.67374 53.6678
v 378.5011 278.83636 53.71239
v 378.52563 278.95532 53.834023
v 378.53455 278.99884 54.0001
v 378.5255 278.95517 54.166126
v 378.50092 278.83606 54.287617
v 378.46735 278.6734 54.332012
v 378.4338 278.5108 54.287422
v 378.40927 278.3918 54.165794
v 378.40033 278.34833 53.999714
v 378.7742 278.2808 53.833763
v 378.8218 278.3927 53.712265
v 378.88684 278.5455 53.66786
v 378.9518 278.6983 53.712437
v 378.99936 278.8101 53.834057
v 379.01672 278.85098 54.000134
v 378.99927 278.80997 54.166164
v 378.95166 278.69806 54.287663
v 378.88663 278.54523 54.33207
v 378.82166 278.39243 54.28749
v 378.7741 278.28064 54.16587
v 378.75674 278.23978 53.999794
v 379.13007 278.08093 53.83386
v 379.1892 278.1872 53.71233
v 379.26993 278.3323 53.667877
v 379.35068 278.4774 53.71241
v 379.40976 278.5836 53.834
v 379.43137 278.62244 54.000065
v 379.4097 278.58353 54.166107
v 379.3506 278.4773 54.287636
v 379.26984 278.33215 54.33209
v 379.18912 278.18707 54.287556
v 379.13004 278.08087 54.165966
v 379.10843 278.04202 53.9999
v 379.49646 277.87793 53.833717
v 379.5627 277.97995 53.712254
v 379.65314 278.11923 53.667885
v 379.74356 278.25848 53.71251
v 379.80972 278.36035 53.83416
v 379.83386 278.39758 54.000248
v 379.80957 278.36014 54.166267
v 379.74332 278.25812 54.28773
v 379.65286 278.11884 54.3321
v 379.56244 277.97958 54.28748
v 379.4963 277.87772 54.165825
v 379.47214 277.84048 53.999737
v 379.86478 277.64725 53.781994
v 379.9438 277.76593 53.685932
v 380.03885 277.90866 53.67402
v 380.12445 278.03723 53.749454
v 380.1777 278.1172 53.89202
v 380.1843 278.1271 54.06352
v 380.1425 278.06433 54.217995
v 380.06348 277.94565 54.31406
v 379.9684 277.80292 54.32597
v 379.8828 277.67435 54.250534
v 379.82956 277.5944 54.107967
v 379.82297 277.58447 53.93647
v 380.18106 277.4182 54.00495
v 380.19324 277.55188 53.866478
v 380.2559 277.70752 53.786533
v 380.3523 277.84338 53.786537
v 380.45654 277.9231 53.86649
v 380.54077 277.9253 54.00497
v 380.58237 277.84937 54.164867
v 380.5702 277.71567 54.30334
v 380.50754 277.56006 54.383286
v 380.41116 277.42416 54.38328
v 380.3069 277.34445 54.303326
v 380.22266 277.3423 54.16485
v 380.4074 277.2817 53.56305
v 380.353 277.4182 53.49801
v 380.37207 277.5824 53.42654
v 380.45947 277.73026 53.367786
v 380.5918 277.82217 53.337494
v 380.7336 277.83353 53.34378
v 380.84686 277.76126 53.38496
v 380.90128 277.62476 53.45
v 380.88223 277.46057 53.52147
v 380.79483 277.3127 53.580223
v 380.66248 277.2208 53.61051
v 380.5207 277.20944 53.60423
v 380.61783 277.16354 53.285675
v 380.5934 277.27747 53.136387
v 380.64246 277.41898 52.989437
v 380.75183 277.55014 52.88421
v 380.89218 277.63583 52.848896
v 381.0259 277.65305 52.892956
v 381.11722 277.59723 53.00459
v 381.14163 277.48328 53.15388
v 381.0926 277.34177 53.30083
v 380.98325 277.2106 53.40606
v 380.8429 277.12494 53.441372
v 380.70914 277.1077 53.39731
v 380.84668 276.83862 53.262886
v 380.86554 276.91687 53.122936
v 380.94666 277.0312 53.01145
v 381.06827 277.15094 52.958298
v 381.1978 277.24405 52.977726
v 381.30057 277.28558 53.06452
v 381.349 277.26437 53.195435
v 381.33014 277.18613 53.335384
v 381.24905 277.0718 53.44687
v 381.1274 276.95203 53.50002
v 380.9979 276.85892 53.480595
v 380.89514 276.8174 53.3938
v 381.2751 276.47598 53.356056
v 381.2076 276.54953 53.234802
v 381.19894 276.68222 53.107136
v 381.2514 276.8385 53.007263
v 381.35098 276.9765 52.961952
v 381.47095 277.0592 52.98334
v 381.57916 277.0645 53.065693
v 381.64667 276.99097 53.18695
v 381.6553 276.85828 53.314617
v 381.60284 276.702 53.414486
v 381.50327 276.56403 53.459797
v 381.3833 276.4813 53.43841
v 381.78262 276.44186 52.81381
v 381.64096 276.3962 52.72888
v 381.5034 276.4391 52.63402
v 381.4068 276.55905 52.55465
v 381.37704 276.72394 52.51203
v 381.42212 276.88953 52.51759
v 381.52994 277.01154 52.569828
v 381.6716 277.0572 52.654755
v 381.80914 277.01428 52.749615
v 381.90576 276.89435 52.828983
v 381.9355 276.72946 52.8716
v 381.8904 276.56384 52.866047
v 381.9975 276.40576 52.457508
v 381.88696 276.35388 52.360672
v 381.77994 276.3905 52.240074
v 381.7051 276.50586 52.12803
v 381.6825 276.66898 52.05456
v 381.7182 276.8362 52.039356
v 381.8026 276.9627 52.086487
v 381.91315 277.0146 52.183323
v 382.02017 276.97794 52.30392
v 382.09503 276.8626 52.415962
v 382.1176 276.69946 52.489433
v 382.08194 276.53226 52.50464
v 382.31445 276.42395 52.391018
v 382.24353 276.34024 52.26123
v 382.18634 276.33926 52.096546
v 382.15814 276.4213 51.9411
v 382.16656 276.56436 51.83654
v 382.2093 276.7301 51.81088
v 382.27487 276.8741 51.871
v 382.3458 276.95782 52.00079
v 382.40298 276.9588 52.16547
v 382.43118 276.87677 52.32092
v 382.42276 276.7337 52.42548
v 382.38004 276.56796 52.451138
v 382.65582 276.2042 52.27918
v 382.61813 276.13617 52.12715
v 382.5968 276.15405 51.95925
v 382.59756 276.25308 51.820465
v 382.62024 276.4067 51.747986
v 382.65875 276.57376 51.76123
v 382.70276 276.70947 51.85665
v 382.74048 276.77753 52.00868
v 382.76178 276.75964 52.17658
v 382.76102 276.6606 52.315365
v 382.73834 276.507 52.387844
v 382.69983 276.33994 52.3746
v 383.13385 276.2202 52.24713
v 383.1263 276.14368 52.093384
v 383.11606 276.15433 51.92211
v 383.10577 276.24933 51.779205
v 383.09824 276.40323 51.702957
v 383.0955 276.57477 51.713795
v 383.09824 276.718 51.808815
v 383.10577 276.79456 51.962563
v 383.11606 276.78387 52.133835
v 383.1263 276.68887 52.27674
v 383.13385 276.535 52.35299
v 383.1366 276.36343 52.34215
v 383.56137 276.19785 52.196995
v 383.55765 276.14273 52.034267
v 383.553 276.17642 51.865807
v 383.54868 276.2899 51.736748
v 383.54584 276.45273 51.681675
v 383.54526 276.6213 51.71534
v 383.54706 276.75043 51.828728
v 383.55078 276.80554 51.99145
v 383.55542 276.77185 52.159912
v 383.55975 276.6584 52.28897
v 383.5626 276.49554 52.344048
v 383.56317 276.327 52.31038
v 383.99158 276.20053 52.18968
v 383.98895 276.14532 52.026913
v 383.98727 276.17896 51.858353
v 383.98706 276.29233 51.729164
v 383.98828 276.45514 51.673965
v 383.9907 276.62372 51.707542
v 383.9936 276.7529 51.8209
v 383.99622 276.8081 51.98366
v 383.99786 276.7745 52.15222
v 383.9981 276.6611 52.28141
v 383.99686 276.4983 52.336613
v 383.99448 276.3297 52.303036
v 384.39993 276.1989 52.20019
v 384.39157 276.13623 52.04035
v 384.3937 276.16135 51.870316
v 384.40582 276.2675 51.735638
v 384.42462 276.42624 51.672417
v 384.44507 276.59506 51.697582
v 384.46173 276.7287 51.804398
v 384.4701 276.79138 51.964237
v 384.46793 276.7663 52.134274
v 384.45584 276.66016 52.26895
v 384.43704 276.5014 52.332172
v 384.41656 276.33258 52.307007
v 384.81818 276.08514 52.162575
v 384.81177 276.04367 51.995865
v 384.81818 276.09027 51.830505
v 384.8357 276.2124 51.71081
v 384.85962 276.3774 51.668854
v 384.8835 276.54102 51.71587
v 384.90103 276.65942 51.839268
v 384.90744 276.7009 52.005978
v 384.90103 276.6543 52.171333
v 384.8835 276.53217 52.291027
v 384.85962 276.3672 52.33299
v 384.8357 276.20355 52.28597
v 385.28082 276.0481 52.162003
v 385.27838 276.00626 51.995285
v 385.28082 276.05322 51.829937
v 385.28754 276.17645 51.71026
v 385.2967 276.34293 51.668324
v 385.30585 276.508 51.715363
v 385.31256 276.6275 51.838776
v 385.31503 276.66937 52.005493
v 385.31256 276.62238 52.17084
v 385.30585 276.49915 52.29052
v 385.2967 276.3327 52.33246
v 385.28754 276.1676 52.285416
v 385.72818 276.03668 52.166744
v 385.72705 275.9919 52.00077
v 385.72803 276.0361 51.83464
v 385.73087 276.1574 51.71286
v 385.73477 276.32333 51.66807
v 385.73874 276.4894 51.712265
v 385.74167 276.61115 51.833607
v 385.7428 276.65594 51.99958
v 385.7418 276.61176 52.165714
v 385.73898 276.49045 52.28749
v 385.73505 276.32452 52.332283
v 385.7311 276.15842 52.288086
v 386.1353 276.032 52.166233
v 386.1294 275.98785 52.0002
v 386.13522 276.0319 51.834126
v 386.15128 276.15234 51.71252
v 386.17325 276.31693 51.667965
v 386.19522 276.48154 51.712395
v 386.21133 276.60205 51.833908
v 386.21725 276.6462 51.999943
v 386.2114 276.60217 52.16601
v 386.19534 276.48172 52.28762
v 386.17337 276.31714 52.332176
v 386.1514 276.15253 52.287746
v 386.48926 275.94208 52.165367
v 386.47256 275.90128 51.999207
v 386.48953 275.94287 51.833263
v 386.5356 276.05566 51.712006
v 386.59845 276.2095 51.667927
v 386.66122 276.3631 51.71283
v 386.7071 276.47537 51.834694
v 386.72375 276.51617 52.000854
v 386.7068 276.47458 52.166798
v 386.6607 276.3618 52.288055
v 386.59787 276.20795 52.332134
v 386.53513 276.05432 52.28723
v 386.87256 275.7207 52.16602
v 386.85635 275.6793 51.99996
v 386.8726 275.72076 51.833916
v 386.91687 275.83398 51.712376
v 386.97736 275.98862 51.667908
v 387.03784 276.14328 51.71243
v 387.08212 276.25644 51.834007
v 387.09833 276.29785 52.000065
v 387.0821 276.2564 52.16611
v 387.0378 276.1432 52.28765
v 386.97733 275.98853 52.33212
v 386.91684 275.8339 52.287598
v 387.32703 275.6162 52.165993
v 387.31494 275.57346 51.999928
v 387.32706 275.6163 51.833885
v 387.3601 275.7333 51.712357
v 387.40527 275.89313 51.6679
v 387.4504 276.0529 51.712433
v 387.48346 276.16986 51.83402
v 387.49554 276.21265 52.000084
v 387.48343 276.16977 52.166126
v 387.45038 276.05276 52.28766
v 387.40524 275.89297 52.33211
v 387.36008 275.7332 52.28758
v 387.74985 275.4716 52.166065
v 387.739 275.4284 52.000015
v 387.74985 275.47156 51.833958
v 387.77945 275.58948 51.712395
v 387.8199 275.75052 51.667896
v 387.86032 275.91156 51.712383
v 387.88992 276.02948 51.83394
v 387.90076 276.07263 51.999992
v 387.88992 276.02948 52.166046
v 387.86032 275.9116 52.28761
v 387.8199 275.75055 52.332108
v 387.77945 275.58948 52.28762
v 388.15604 275.40936 52.166058
v 388.14108 275.36743 52.000004
v 388.15604 275.40933 51.83395
v 388.19687 275.52383 51.71239
v 388.25266 275.68024 51.667896
v 388.30844 275.83664 51.712387
v 388.34927 275.95114 51.833946
v 388.36423 275.99304 52.0
v 388.34927 275.95114 52.166054
v 388.30844 275.83664 52.287613
v 388.25266 275.68024 52.332108
v 388.19687 275.52383 52.287617
v 388.49152 275.20993 52.166058
v 388.46976 275.1711 52.000004
v 388.49152 275.20993 51.83395
v 388.551 275.31595 51.71239
v 388.63223 275.46075 51.667892
v 388.71344 275.6056 51.712387
v 388.77292 275.7116 51.833942
v 388.79468 275.75043 51.999996
v 388.77292 275.7116 52.16605
v 388.71344 275.6056 52.28761
v 388.63223 275.4608 52.332108
v 388.551 275.31595 52.287617
v 388.865 275.00742 52.16605
v 388.8414 274.9697 51.999996
v 388.865 275.00742 51.833942
v 388.9294 275.1105 51.712387
v 389.0174 275.2513 51.667892
v 389.1054 275.39215 51.71239
v 389.16983 275.49524 51.83395
v 389.19342 275.53296 52.000004
v 389.16983 275.4952 52.166058
v 389.1054 275.39215 52.287613
v 389.0174 275.2513 52.332108
v 388.9294 275.1105 52.28761
v 389.22812 274.7493 52.166054
v 389.2055 274.711 52.0
v 389.22812 274.7493 51.833946
v 389.28998 274.85394 51.712387
v 389.37448 274.9969 51.667892
v 389.45898 275.13986 51.712387
v 389.52084 275.2445 51.833946
v 389.54346 275.2828 52.0
v 389.52084 275.2445 52.166054
v 389.45898 275.13986 52.287613
v 389.37448 274.9969 52.332108
v 389.28998 274.85394 52.287613
v 389.69342 274.57632 52.226727
v 389.66806 274.49954 52.075016
v 389.6699 274.5051 51.903206
v 389.69843 274.59146 51.757328
v 389.746 274.7355 51.676476
v 389.7999 274.89865 51.682312
v 389.84567 275.03717 51.773273
v 389.87103 275.11395 51.924984
v 389.8692 275.1084 52.096794
v 389.84067 275.02203 52.242672
v 389.7931 274.878 52.323524
v 389.7392 274.71484 52.317688
v 390.2957 274.51788 52.287697
v 390.21805 274.41748 52.182865
v 390.13562 274.39923 52.037174
v 390.0705 274.46805 51.889668
v 390.0401 274.6055 51.779865
v 390.05258 274.77475 51.737186
v 390.1046 274.93042 51.77307
v 390.18222 275.03085 51.877903
v 390.26465 275.04907 52.023594
v 390.32977 274.98026 52.1711
v 390.36017 274.8428 52.280903
v 390.3477 274.67358 52.32358
v 390.68103 274.5447 51.82034
v 390.58273 274.4183 51.75776
v 390.44846 274.36688 51.663517
v 390.31418 274.40424 51.562866
v 390.2159 274.52032 51.482773
v 390.17993 274.68405 51.4447
v 390.2159 274.85156 51.458847
v 390.31418 274.97797 51.521423
v 390.44846 275.02936 51.615665
v 390.58273 274.99203 51.71632
v 390.68103 274.87595 51.796413
v 390.717 274.71222 51.834484
v 390.89417 274.5351 51.538826
v 390.82315 274.40274 51.453835
v 390.72342 274.3428 51.326786
v 390.62164 274.37137 51.19172
v 390.54514 274.48077 51.08483
v 390.51437 274.64172 51.034756
v 390.53763 274.8111 51.05492
v 390.6086 274.94345 51.13991
v 390.70837 275.0034 51.26696
v 390.81012 274.97482 51.402027
v 390.88663 274.86542 51.508915
v 390.9174 274.70447 51.558987
v 391.20358 274.5318 51.42321
v 391.1742 274.39618 51.319893
v 391.13068 274.3315 51.168526
v 391.08463 274.35516 51.00967
v 391.04843 274.46082 50.885887
v 391.0318 274.6201 50.830345
v 391.03915 274.79037 50.85793
v 391.06854 274.926 50.961246
v 391.1121 274.99063 51.11261
v 391.1581 274.96698 51.27147
v 391.1943 274.86136 51.395252
v 391.21097 274.70206 51.450794
v 391.6074 274.4834 51.328457
v 391.60422 274.37134 51.197414
v 391.58762 274.3388 51.030125
v 391.56207 274.3945 50.871414
v 391.5344 274.5235 50.763805
v 391.51202 274.69125 50.73614
v 391.50095 274.85278 50.795826
v 391.50412 274.9648 50.92687
v 391.52072 274.99734 51.09416
v 391.54626 274.94165 51.25287
v 391.57394 274.81265 51.360474
v 391.5963 274.64493 51.38814
v 392.0256 274.55035 51.279266
v 392.03232 274.4503 51.13965
v 392.0256 274.43243 50.9688
v 392.00723 274.50162 50.812496
v 391.98215 274.63928 50.71262
v 391.95703 274.80853 50.695934
v 391.93866 274.96402 50.76691
v 391.93195 275.0641 50.90653
v 391.93866 275.08194 51.07738
v 391.95703 275.01276 51.233685
v 391.98215 274.8751 51.333557
v 392.00723 274.70584 51.350243
v 392.43747 274.54306 51.229286
v 392.43848 274.46667 51.075317
v 392.43427 274.4774 50.903824
v 392.42596 274.5723 50.760757
v 392.4158 274.726 50.684452
v 392.40652 274.8973 50.695354
v 392.40057 275.04034 50.790546
v 392.39957 275.11673 50.944515
v 392.40378 275.10602 51.11601
v 392.41208 275.0111 51.259075
v 392.42224 274.8574 51.33538
v 392.43155 274.6861 51.324474
v 392.85797 274.52634 51.18397
v 392.8563 274.4741 51.020218
v 392.85486 274.5107 50.852276
v 392.85406 274.62643 50.725147
v 392.8541 274.79022 50.672894
v 392.85495 274.95816 50.709515
v 392.85645 275.0853 50.825203
v 392.85812 275.13757 50.988956
v 392.85956 275.10092 51.1569
v 392.86035 274.98523 51.284027
v 392.86032 274.82144 51.33628
v 392.85947 274.65347 51.29966
v 393.2657 274.5055 51.172382
v 393.25995 274.45874 51.00705
v 393.2637 274.5005 50.84033
v 393.2759 274.6195 50.71689
v 393.29333 274.7839 50.66981
v 393.31128 274.94968 50.711704
v 393.32495 275.07236 50.831345
v 393.3307 275.1191 50.996677
v 393.32693 275.07736 51.1634
v 393.31473 274.95834 51.286835
v 393.2973 274.7939 51.333916
v 393.27936 274.62817 51.292023
v 393.65143 274.4358 51.16807
v 393.6392 274.3923 51.002205
v 393.6505 274.43463 50.835968
v 393.6823 274.55142 50.71391
v 393.72614 274.7114 50.668728
v 393.7702 274.8717 50.712532
v 393.8027 274.98935 50.833584
v 393.81494 275.03284 50.99945
v 393.80362 274.99054 51.165684
v 393.77182 274.87372 51.287746
v 393.728 274.71375 51.332928
v 393.68393 274.55347 51.289124
v 394.00174 274.3048 51.167225
v 393.98038 274.26523 51.001305
v 394.00104 274.30408 50.83512
v 394.05823 274.41095 50.713203
v 394.13663 274.55716 50.668224
v 394.2152 274.7036 50.712227
v 394.2729 274.811 50.833427
v 394.29428 274.8506 50.999348
v 394.2736 274.81174 51.16553
v 394.2164 274.7049 51.28745
v 394.13803 274.55865 51.33243
v 394.05945 274.4122 51.288425
v 394.3176 274.0737 51.165867
v 394.29053 274.0386 50.999763
v 394.31775 274.07404 50.83376
v 394.39197 274.17047 50.712334
v 394.4933 274.3021 50.668026
v 394.5946 274.43362 50.712704
v 394.6687 274.5298 50.8344
v 394.69577 274.56485 51.0005
v 394.66855 274.52945 51.166504
v 394.59433 274.43298 51.28793
v 394.493 274.3014 51.332237
v 394.3917 274.16986 51.28756
v 394.69543 273.76962 51.165695
v 394.67447 273.73065 50.99958
v 394.69562 273.77005 50.83359
v 394.75323 273.8773 50.712204
v 394.8319 274.0236 50.66795
v 394.9105 274.1698 50.71268
v 394.968 274.2767 50.834415
v 394.98895 274.31567 51.00053
v 394.9678 274.27628 51.16652
v 394.9102 274.16904 51.287907
v 394.8315 274.0227 51.33216
v 394.75293 273.87653 51.28743
v 395.12787 273.63446 51.166153
v 395.10883 273.5942 51.00011
v 395.1278 273.6344 50.834045
v 395.17978 273.74426 50.712456
v 395.2508 273.89435 50.667915
v 395.3218 274.04446 50.712368
v 395.3738 274.1544 50.833897
v 395.39285 274.19464 50.99994
v 395.37384 274.15445 51.166004
v 395.3219 274.0446 51.287594
v 395.2509 273.8945 51.33213
v 395.17987 273.7444 51.287678
v 395.46442 273.40787 51.16623
v 395.4409 273.37 51.000202
v 395.46432 273.40768 50.834126
v 395.52844 273.5109 50.712494
v 395.6161 273.6519 50.667904
v 395.70377 273.79294 50.7123
v 395.76797 273.89624 50.83379
v 395.7915 273.9341 50.999817
v 395.76807 273.89642 51.165894
v 395.70395 273.7932 51.287525
v 395.6163 273.65222 51.332115
v 395.52863 273.51117 51.28772
v 395.83813 273.19086 51.166046
v 395.8138 273.1536 50.99999
v 395.83813 273.19086 50.83394
v 395.90454 273.29266 50.712383
v 395.99527 273.43176 50.667896
v 396.086 273.57083 50.7124
v 396.1524 273.67264 50.83396
v 396.17673 273.7099 51.00002
v 396.1524 273.67264 51.16607
v 396.086 273.5708 51.287624
v 395.99527 273.43173 51.33211
v 395.90454 273.29266 51.28761
v 396.22714 272.91336 51.16605
v 396.2082 272.8731 50.999996
v 396.22714 272.9134 50.833946
v 396.27893 273.02335 50.712387
v 396.34967 273.17358 50.667896
v 396.42038 273.32382 50.71239
v 396.47217 273.4338 50.833954
v 396.49112 273.47406 51.000008
v 396.47217 273.4338 51.166058
v 396.42038 273.32382 51.287617
v 396.34967 273.17358 51.332108
v 396.27893 273.02335 51.287613
v 396.69388 272.78882 51.166054
v 396.6814 272.7461 51.000004
v 396.69388 272.78882 50.83395
v 396.7279 272.90552 50.71239
v 396.7744 273.0649 50.667892
v 396.82092 273.22433 50.712387
v 396.85498 273.34103 50.833946
v 396.86743 273.38373 51.0
v 396.85498 273.34103 51.166054
v 396.82092 273.22433 51.287613
v 396.7744 273.0649 51.332108
v 396.7279 272.90552 51.287613
v 397.06653 272.66882 51.166054
v 397.04727 272.62872 51.0
v 397.06653 272.66882 50.833946
v 397.11914 272.7784 50.712387
v 397.19098 272.92813 50.667892
v 397.26285 273.07782 50.712387
v 397.31543 273.18744 50.833946
v 397.3347 273.22754 51.0
v 397.31543 273.18744 51.166054
v 397.26285 273.07782 51.287613
v 397.19098 272.92813 51.332108
v 397.11914 272.7784 51.287613
v 397.38766 272.45715 51.16606
v 397.36127 272.42136 51.00001
v 397.38766 272.45715 50.833958
v 397.45978 272.55502 50.712395
v 397.5583 272.6887 50.667892
v 397.6568 272.8224 50.712383
v 397.7289 272.92023 50.83394
v 397.7553 272.95605 50.99999
v 397.7289 272.92026 51.166042
v 397.6568 272.8224 51.28761
v 397.5583 272.68872 51.332108
v 397.45978 272.55502 51.287617
v 397.72412 272.17804 51.166054
v 397.69757 272.14233 51.0
v 397.72412 272.17804 50.833946
v 397.79666 272.27557 50.712387
v 397.89575 272.4088 50.667892
v 397.99487 272.54205 50.712387
v 398.0674 272.6396 50.833946
v 398.09396 272.6753 51.0
v 398.0674 272.6396 51.166054
v 397.99487 272.54205 51.287613
v 397.89575 272.4088 51.332108
v 397.79666 272.27557 51.287613
v 398.05664 271.96362 51.166054
v 398.02502 271.93228 51.0
v 398.05664 271.96362 50.833946
v 398.14297 272.0492 50.712387
v 398.2609 272.16608 50.667892
v 398.37885 272.283 50.712387
v 398.46518 272.36856 50.833946
v 398.49677 272.39987 51.0
v 398.46518 272.36856 51.166054
v 398.37885 272.283 51.287613
v 398.2609 272.16608 51.332108
v 398.14297 272.0492 51.287613
v 398.26804 271.59155 51.11551
v 398.25607 271.58087 50.944347
v 398.30957 271.6286 50.788097
v 398.41418 271.72192 50.68863
v 398.5419 271.83588 50.67259
v 398.6585 271.93988 50.74428
v 398.73273 272.0061 50.88449
v 398.7447 272.01678 51.055653
v 398.6912 271.96906 51.211903
v 398.58658 271.8757 51.31137
v 398.45886 271.76178 51.32741
v 398.34225 271.65775 51.25572
v 398.5854 271.31836 51.147808
v 398.5783 271.44583 50.98831
v 398.6408 271.59296 50.864433
v 398.75616 271.7203 50.809364
v 398.89346 271.79373 50.837864
v 399.0159 271.79358 50.94229
v 399.09067 271.7199 51.09467
v 399.09778 271.59244 51.25416
v 399.03525 271.4453 51.37804
v 398.9199 271.31796 51.43311
v 398.7826 271.24454 51.404613
v 398.66016 271.2447 51.300186
v 398.77606 271.14856 50.561382
v 398.6518 271.24023 50.55202
v 398.59872 271.38525 50.5007
v 398.6311 271.54477 50.421177
v 398.74023 271.67606 50.334755
v 398.8969 271.7439 50.26459
v 399.05908 271.73016 50.229485
v 399.18335 271.6385 50.238846
v 399.23642 271.49347 50.290165
v 399.20404 271.33395 50.36969
v 399.09488 271.20267 50.456112
v 398.93823 271.13483 50.52628
v 398.8344 271.02283 50.28828
v 398.75876 271.0962 50.21872
v 398.76697 271.19934 50.1057
v 398.85678 271.30466 49.979507
v 399.00418 271.38394 49.873947
v 399.16965 271.41592 49.817314
v 399.30887 271.39203 49.824776
v 399.38452 271.3187 49.894333
v 399.37634 271.2155 50.00735
v 399.2865 271.1102 50.13355
v 399.1391 271.0309 50.239105
v 398.97363 270.99896 50.295742
v 398.8124 270.76715 50.03971
v 398.88013 270.80945 49.861065
v 399.01712 270.84787 49.72849
v 399.18668 270.87207 49.677505
v 399.34332 270.8756 49.721775
v 399.44516 270.85748 49.849438
v 399.46484 270.8226 50.026283
v 399.3971 270.78027 50.204926
v 399.26013 270.74188 50.3375
v 399.09058 270.71765 50.38849
v 398.9339 270.71414 50.34422
v 398.8321 270.73224 50.216557
v 398.85742 270.31625 49.95745
v 398.9385 270.34464 49.80427
v 399.0832 270.37756 49.714325
v 399.2527 270.40625 49.71171
v 399.40158 270.42297 49.797134
v 399.49 270.42328 49.947704
v 399.4942 270.40707 50.123077
v 399.41312 270.3787 50.276257
v 399.26843 270.34573 50.366203
v 399.09894 270.31708 50.368816
v 398.95004 270.30032 50.283394
v 398.86163 270.30002 50.132824
v 398.98 269.82538 49.93937
v 399.0541 269.86087 49.786446
v 399.1895 269.91687 49.695168
v 399.34998 269.9784 49.689995
v 399.49246 270.02896 49.772312
v 399.57883 270.055 49.920067
v 399.5859 270.04953 50.093662
v 399.5118 270.01404 50.24659
v 399.3764 269.95804 50.337864
v 399.21594 269.8965 50.343037
v 399.07346 269.84595 50.26072
v 398.9871 269.81992 50.112965
v 399.19467 269.40018 49.954723
v 399.25708 269.43542 49.797523
v 399.3809 269.50113 49.69543
v 399.53293 269.5797 49.675804
v 399.6725 269.6501 49.743896
v 399.76215 269.69342 49.88147
v 399.7779 269.6981 50.05166
v 399.71548 269.66284 50.20886
v 399.59167 269.59714 50.31095
v 399.43964 269.51855 50.33058
v 399.30008 269.44818 50.262486
v 399.21042 269.40485 50.124912
v 399.38943 269.00708 49.985558
v 399.44006 269.03476 49.82312
v 399.5561 269.09543 49.71035
v 399.70642 269.17285 49.677464
v 399.85077 269.24625 49.733276
v 399.95047 269.296 49.862827
v 399.9788 269.30872 50.031406
v 399.92816 269.28104 50.193848
v 399.81213 269.22037 50.306618
v 399.6618 269.14294 50.3395
v 399.51746 269.06952 50.28369
v 399.41776 269.0198 50.154137
v 399.59027 268.6224 50.327938
v 399.60428 268.72653 50.167747
v 399.69388 268.842 50.01135
v 399.83505 268.9379 49.90065
v 399.98996 268.9885 49.865314
v 400.11716 268.98026 49.91481
v 400.1825 268.9154 50.035873
v 400.1685 268.81128 50.196064
v 400.0789 268.6958 50.352463
v 399.9377 268.5999 50.463158
v 399.78278 268.54932 50.498493
v 399.6556 268.55756 50.449
v 399.99637 268.30234 49.668594
v 399.83902 268.32455 49.66522
v 399.7257 268.42148 49.602394
v 399.68683 268.56708 49.49695
v 399.7328 268.72238 49.377144
v 399.85126 268.84576 49.275074
v 400.0105 268.90417 49.218094
v 400.16788 268.88193 49.221466
v 400.28116 268.78503 49.284294
v 400.32007 268.6394 49.389736
v 400.2741 268.4841 49.509544
v 400.15564 268.36072 49.611614
v 400.1077 268.16794 49.749973
v 399.9663 268.16397 49.72063
v 399.87415 268.22617 49.614544
v 399.8559 268.3379 49.46014
v 399.91647 268.46918 49.298786
v 400.03964 268.58484 49.17372
v 400.19238 268.65393 49.118458
v 400.33377 268.65787 49.147797
v 400.42593 268.59567 49.253883
v 400.44418 268.48395 49.408287
v 400.3836 268.35266 49.56964
v 400.26044 268.237 49.694706
v 400.47766 267.86343 49.536186
v 400.3221 267.80496 49.59058
v 400.18076 267.81647 49.56547
v 400.0915 267.89487 49.467583
v 400.07822 268.0191 49.32315
v 400.1445 268.15594 49.170868
v 400.27258 268.2687 49.051544
v 400.42813 268.32715 48.99715
v 400.5695 268.31564 49.02226
v 400.65875 268.23727 49.120148
v 400.67203 268.113 49.26458
v 400.60574 267.97617 49.416862
v 400.70425 267.71912 48.71291
v 400.55807 267.6294 48.76715
v 400.3932 267.6188 48.767635
v 400.25385 267.69016 48.71423
v 400.1773 267.82437 48.621243
v 400.18414 267.98547 48.513596
v 400.2725 268.13028 48.42013
v 400.4187 268.22 48.365887
v 400.58356 268.23062 48.365406
v 400.72293 268.15924 48.41881
v 400.79944 268.02505 48.511795
v 400.7926 267.86395 48.619442
v 400.74225 267.58008 48.37767
v 400.59634 267.50195 48.42203
v 400.45703 267.4943 48.3881
v 400.36166 267.55914 48.284966
v 400.3358 267.67914 48.14027
v 400.3863 267.8221 47.99278
v 400.49973 267.94977 47.88201
v 400.64563 268.0279 47.837654
v 400.7849 268.03555 47.871586
v 400.8803 267.9707 47.974716
v 400.9062 267.8507 48.119415
v 400.85565 267.70773 48.266907
v 400.90393 267.35248 48.367016
v 400.77304 267.27292 48.338097
v 400.67752 267.24612 48.233692
v 400.6429 267.27933 48.08178
v 400.6785 267.36362 47.92306
v 400.77478 267.47638 47.800064
v 400.9059 267.58743 47.74575
v 401.03677 267.667 47.77467
v 401.13232 267.69376 47.879074
v 401.16693 267.66055 48.030987
v 401.13132 267.57626 48.189705
v 401.03506 267.4635 48.3127
v 401.1523 267.05957 48.345005
v 401.02103 266.969 48.306465
v 400.9261 266.91916 48.19081
v 400.89288 266.92346 48.029037
v 400.93036 266.9807 47.864487
v 401.02847 267.0756 47.741257
v 401.16092 267.18268 47.69236
v 401.2922 267.2733 47.730904
v 401.38718 267.32312 47.846554
v 401.42035 267.31882 48.00833
v 401.38287 267.26157 48.17288
v 401.28476 267.16666 48.296112
v 401.3767 266.71445 48.340103
v 401.25595 266.62952 48.260334
v 401.1836 266.58646 48.11349
v 401.17902 266.5968 47.938923
v 401.24347 266.65778 47.783398
v 401.35968 266.75305 47.688595
v 401.49652 266.85712 47.679916
v 401.61728 266.94205 47.75968
v 401.68964 266.9851 47.906525
v 401.6942 266.97476 48.081097
v 401.62973 266.9138 48.23662
v 401.51355 266.8185 48.331425
v 401.68393 266.41125 48.331104
v 401.553 266.31168 48.286015
v 401.45782 266.24268 48.165398
v 401.4239 266.22278 48.001575
v 401.46027 266.25732 47.83844
v 401.55725 266.33707 47.719707
v 401.68884 266.44058 47.677193
v 401.81976 266.5402 47.722286
v 401.91495 266.6092 47.842903
v 401.94888 266.6291 48.006725
v 401.91248 266.59454 48.169857
v 401.81552 266.5148 48.28859
v 401.9871 266.09952 48.337284
v 401.8531 265.9985 48.30013
v 401.75116 265.9231 48.184105
v 401.70868 265.89355 48.020298
v 401.737 265.91776 47.8526
v 401.82855 265.98926 47.72595
v 401.95877 266.08884 47.67428
v 402.0928 266.18988 47.711433
v 402.1947 266.26526 47.82746
v 402.2372 266.2948 47.99127
v 402.2089 266.2706 48.158966
v 402.11734 266.19913 48.285618
v 402.2316 265.73526 48.33381
v 402.08273 265.65698 48.298233
v 401.96933 265.59793 48.18336
v 401.92178 265.5739 48.019978
v 401.95282 265.59137 47.851856
v 402.05414 265.6456 47.72405
v 402.19858 265.7221 47.6708
v 402.34744 265.80038 47.70638
v 402.46085 265.85944 47.821247
v 402.5084 265.88345 47.984634
v 402.47736 265.86603 48.152752
v 402.37604 265.81177 48.28056
v 402.37784 265.32065 48.33318
v 402.2266 265.25293 48.287388
v 402.11646 265.20386 48.16488
v 402.07687 265.18652 47.998478
v 402.1185 265.2056 47.832775
v 402.2302 265.25598 47.71217
v 402.38196 265.32416 47.66898
v 402.5332 265.39188 47.71477
v 402.64337 265.44095 47.83728
v 402.68292 265.45828 48.00368
v 402.6413 265.4392 48.16938
v 402.52963 265.38882 48.28999
v 402.52322 264.8959 48.327404
v 402.39307 264.81137 48.253662
v 402.31128 264.7584 48.11217
v 402.2998 264.75116 47.94085
v 402.36172 264.7916 47.7856
v 402.4804 264.86887 47.688023
v 402.62408 264.96228 47.67426
v 402.75424 265.0468 47.748005
v 402.83603 265.0998 47.889492
v 402.8475 265.10703 48.060814
v 402.78558 265.0666 48.216064
v 402.6669 264.98932 48.313644
v 402.95325 264.44983 48.446663
v 402.8096 264.36633 48.484184
v 402.67798 264.34338 48.43576
v 402.59366 264.38715 48.314365
v 402.5792 264.48593 48.152527
v 402.63852 264.6132 47.99361
v 402.75568 264.7349 47.88019
v 402.89932 264.81842 47.84267
v 403.03098 264.84137 47.891094
v 403.1153 264.79758 48.01249
v 403.12973 264.69882 48.174328
v 403.07043 264.57153 48.333244
v 403.14645 264.20493 47.73631
v 402.99234 264.13522 47.738983
v 402.83493 264.14606 47.682865
v 402.71646 264.23453 47.58299
v 402.66864 264.37692 47.466118
v 402.7043 264.5351 47.363567
v 402.8139 264.66666 47.302814
v 402.96805 264.73636 47.30014
v 403.12543 264.72552 47.356262
v 403.2439 264.6371 47.45614
v 403.29172 264.4947 47.57301
v 403.25604 264.33652 47.67556
v 403.27087 264.08493 47.46789
v 403.1432 263.98843 47.438526
v 403.01892 263.96317 47.334713
v 402.9313 264.0159 47.184277
v 402.90387 264.13248 47.02752
v 402.9439 264.2817 46.906452
v 403.04077 264.42355 46.853508
v 403.16843 264.52005 46.882877
v 403.29272 264.54532 46.986687
v 403.3803 264.49258 47.137123
v 403.40778 264.376 47.29388
v 403.3677 264.22678 47.414948
v 403.54602 263.9426 47.48663
v 403.45712 263.81833 47.433426
v 403.38437 263.75455 47.31009
v 403.34723 263.76834 47.149666
v 403.35568 263.85596 46.995144
v 403.40747 263.994 46.887924
v 403.48868 264.1454 46.85674
v 403.57758 264.26965 46.909943
v 403.65033 264.33344 47.03328
v 403.68744 264.31964 47.193703
v 403.679 264.23203 47.348225
v 403.62723 264.094 47.455444
v 404.04416 263.71057 47.419777
v 403.94406 263.58682 47.404278
v 403.8329 263.5326 47.32109
v 403.74045 263.56244 47.1925
v 403.69153 263.66833 47.05297
v 403.6992 263.8219 46.939884
v 403.7614 263.98203 46.88354
v 403.8615 264.10577 46.89904
v 403.9727 264.15997 46.982227
v 404.0651 264.13013 47.110813
v 404.11404 264.02423 47.250343
v 404.10638 263.87067 47.363434
v 404.398 263.75558 46.8774
v 404.3347 263.59653 46.842968
v 404.21353 263.48962 46.777374
v 404.06705 263.46347 46.6982
v 403.93445 263.52515 46.626656
v 403.85126 263.65805 46.58191
v 403.83978 263.82663 46.575954
v 403.9031 263.9857 46.610386
v 404.02426 264.09262 46.675976
v 404.17078 264.11874 46.755154
v 404.30338 264.0571 46.8267
v 404.38654 263.92416 46.871445
v 404.5734 263.72916 46.5632
v 404.544 263.56436 46.524296
v 404.46466 263.44608 46.428207
v 404.35666 263.406 46.30068
v 404.2489 263.45483 46.175888
v 404.1703 263.57956 46.08727
v 404.14188 263.7467 46.058567
v 404.1713 263.9115 46.09747
v 404.2506 264.0298 46.19356
v 404.35864 264.06985 46.321087
v 404.46637 264.02103 46.44588
v 404.54498 263.8963 46.5345
v 404.8496 263.7837 46.4288
v 404.8343 263.6211 46.382347
v 404.79712 263.50824 46.265408
v 404.748 263.47534 46.10932
v 404.7001 263.53122 45.955902
v 404.66632 263.6609 45.846264
v 404.65564 263.82962 45.809784
v 404.67096 263.9922 45.856236
v 404.70813 264.10504 45.97317
v 404.75726 264.13794 46.12926
v 404.80515 264.0821 46.28268
v 404.83893 263.95242 46.39232
v 405.21564 263.70337 46.375076
v 405.1904 263.54495 46.315777
v 405.16238 263.43976 46.18611
v 405.13916 263.41595 46.02083
v 405.12692 263.47992 45.864216
v 405.12894 263.61456 45.758236
v 405.14468 263.78375 45.731285
v 405.16995 263.94217 45.790585
v 405.19794 264.0474 45.92025
v 405.22116 264.0712 46.085533
v 405.2334 264.0072 46.242146
v 405.23138 263.8726 46.34813
v 405.617 263.64435 46.34863
v 405.57336 263.49603 46.274483
v 405.5412 263.4051 46.13365
v 405.52914 263.39584 45.96388
v 405.5404 263.4708 45.81065
v 405.57196 263.60986 45.715023
v 405.6154 263.77576 45.70262
v 405.65903 263.92407 45.77677
v 405.6912 264.015 45.9176
v 405.70325 264.02426 46.087376
v 405.692 263.9493 46.240604
v 405.66043 263.81024 46.33623
v 406.02774 263.5399 46.340168
v 405.97083 263.3812 46.307457
v 405.925 263.26035 46.195286
v 405.9025 263.20972 46.03371
v 405.90942 263.24286 45.866024
v 405.94388 263.35095 45.737156
v 405.9966 263.50497 45.68164
v 406.05353 263.66367 45.71435
v 406.09937 263.78455 45.826523
v 406.12186 263.83517 45.988102
v 406.11493 263.802 46.15579
v 406.08047 263.69394 46.284653
v 406.44052 263.41403 46.33547
v 406.38165 263.2595 46.288876
v 406.33795 263.148 46.166016
v 406.3212 263.1094 45.999813
v 406.33588 263.15405 45.834805
v 406.37802 263.27 45.7152
v 406.43634 263.42615 45.673046
v 406.49524 263.5807 45.719643
v 406.5389 263.6922 45.8425
v 406.55566 263.73077 46.0087
v 406.54102 263.68613 46.17371
v 406.49887 263.5702 46.293316
v 406.80215 263.15 46.326736
v 406.7459 263.0077 46.24845
v 406.71115 262.92108 46.1042
v 406.70724 262.91336 45.932625
v 406.7352 262.98657 45.779713
v 406.78754 263.12112 45.686424
v 406.85022 263.28098 45.677765
v 406.9065 263.42325 45.75605
v 406.94122 263.50986 45.900307
v 406.94516 263.5176 46.071877
v 406.9172 263.44437 46.224792
v 406.86487 263.3098 46.318077
v 407.25122 263.10364 46.3331
v 407.18912 262.94928 46.289825
v 407.14322 262.83575 46.169163
v 407.12585 262.7935 46.003445
v 407.1416 262.83377 45.83707
v 407.1863 262.94586 45.714626
v 407.248 263.09967 45.668915
v 407.3101 263.25403 45.71219
v 407.356 263.36755 45.83285
v 407.37338 263.40982 45.99857
v 407.3576 263.36954 46.164944
v 407.3129 263.25745 46.287388
v 407.6333 262.88916 46.332592
v 407.54355 262.74976 46.2871
v 407.47806 262.64822 46.164814
v 407.4544 262.61172 45.998493
v 407.4789 262.65005 45.83271
v 407.54498 262.75293 45.711884
v 407.63495 262.89282 45.66839
v 407.7247 263.03223 45.71388
v 407.7902 263.13376 45.836166
v 407.81384 263.17026 46.002483
v 407.78934 263.13193 46.168266
v 407.72327 263.02902 46.289093
v 407.98508 262.6278 46.33235
v 407.90536 262.4822 46.28762
v 407.84705 262.37576 46.165886
v 407.82574 262.33698 45.999767
v 407.84714 262.37625 45.83378
v 407.90555 262.48306 45.712395
v 407.98526 262.6288 45.66814
v 408.06497 262.7744 45.71287
v 408.1233 262.88086 45.834606
v 408.1446 262.91965 46.000725
v 408.1232 262.88037 46.166714
v 408.0648 262.77356 46.288097
v 408.39618 262.47546 46.332207
v 408.33917 262.3193 46.288376
v 408.2973 262.20468 46.1673
v 408.2818 262.16226 46.001427
v 408.29678 262.20346 45.835197
v 408.3383 262.3172 45.713154
v 408.39514 262.47302 45.668
v 408.45212 262.62918 45.71183
v 408.494 262.7438 45.8329
v 408.50952 262.78622 45.998775
v 408.4945 262.74503 46.165005
v 408.45303 262.6313 46.28705
v 408.80914 262.32822 46.332153
v 408.74707 262.17413 46.287956
v 408.70157 262.0612 46.166615
v 408.6848 262.01962 46.00064
v 408.70132 262.06064 45.834507
v 408.74664 262.1732 45.712734
v 408.80862 262.32715 45.667942
v 408.8707 262.48126 45.71214
v 408.9162 262.5942 45.83348
v 408.93295 262.63574 45.999454
v 408.91644 262.59476 46.16559
v 408.87112 262.48218 46.287365
v 409.20822 262.14667 46.332127
v 409.1421 261.99442 46.28749
v 409.0937 261.883 46.16583
v 409.07602 261.84232 45.999737
v 409.09378 261.88327 45.83372
v 409.14224 261.99487 45.712265
v 409.20844 262.1472 45.667915
v 409.2746 262.29947 45.71255
v 409.323 262.41086 45.834213
v 409.34067 262.45154 46.000305
v 409.32288 262.41058 46.16632
v 409.2744 262.299 46.287777
v 409.61377 261.98007 46.332108
v 409.55222 261.82556 46.288548
v 409.50696 261.712 46.16767
v 409.49014 261.66983 46.00187
v 409.50626 261.7103 45.835567
v 409.551 261.82257 45.71333
v 409.61237 261.97662 45.667908
v 409.67392 262.1311 45.71147
v 409.71918 262.24466 45.832348
v 409.736 262.28683 45.99815
v 409.71988 262.24637 46.164448
v 409.67514 262.1341 46.286686
v 410.02283 261.82236 46.33211
v 409.96106 261.66824 46.28761
v 409.9158 261.55542 46.166042
v 409.89926 261.51413 45.99999
v 409.91583 261.55542 45.833935
v 409.96106 261.66827 45.712383
v 410.02286 261.8224 45.667896
v 410.08463 261.97653 45.7124
v 410.12985 262.08936 45.833965
v 410.14642 262.13065 46.00002
v 410.12985 262.08932 46.16607
v 410.08463 261.9765 46.287624
v 410.42688 261.6521 46.332108
v 410.3787 261.4932 46.28762
v 410.3434 261.37686 46.16606
v 410.3305 261.33426 46.00001
v 410.3434 261.37686 45.833958
v 410.3787 261.49316 45.712395
v 410.42685 261.65207 45.667896
v 410.47504 261.811 45.712383
v 410.5103 261.92734 45.83394
v 410.52322 261.9699 45.999992
v 410.5103 261.92734 46.166046
v 410.47504 261.811 46.28761
v 410.85742 261.56934 46.332108
v 410.79785 261.41434 46.287613
v 410.75424 261.30087 46.166054
v 410.73828 261.25934 46.0
v 410.75424 261.30087 45.83395
v 410.79785 261.41434 45.712387
v 410.85742 261.56934 45.667892
v 410.917 261.72433 45.712387
v 410.9606 261.8378 45.833946
v 410.97656 261.87933 46.0
v 410.9606 261.8378 46.166054
v 410.917 261.72433 46.287613
v 411.2326 261.34244 46.332108
v 411.13666 261.2069 46.28761
v 411.06644 261.1077 46.166046
v 411.04074 261.07138 45.999992
v 411.06647 261.1077 45.833942
v 411.1367 261.2069 45.712383
v 411.2326 261.34247 45.667892
v 411.32852 261.478 45.71239
v 411.39874 261.5772 45.833954
v 411.42447 261.61353 46.000008
v 411.39874 261.5772 46.16606
v 411.32852 261.478 46.287617
v 411.57135 261.0641 46.332108
v 411.47748 260.9271 46.287613
v 411.40875 260.8268 46.166054
v 411.3836 260.79013 46.0
v 411.40875 260.8268 45.833946
v 411.47748 260.9271 45.712387
v 411.57135 261.0641 45.667892
v 411.66522 261.20105 45.712387
v 411.73392 261.30133 45.833946
v 411.75906 261.338 46.0
v 411.73392 261.30133 46.166054
v 411.66522 261.20105 46.287613
v 411.9532 260.84863 46.332108
v 411.8773 260.70093 46.287613
v 411.82175 260.5928 46.166054
v 411.8014 260.55322 46.0
v 411.82175 260.5928 45.833946
v 411.8773 260.70093 45.712387
v 411.9532 260.84863 45.667892
v 412.02908 260.9963 45.712387
v 412.08466 261.10443 45.833946
v 412.10498 261.144 46.0
v 412.08466 261.10443 46.166054
v 412.02908 260.9963 46.287613
v 412.35068 260.6636 46.332108
v 412.282 260.5124 46.287613
v 412.23175 260.4017 46.166054
v 412.21338 260.3612 46.0
v 412.23175 260.4017 45.833946
v 412.282 260.5124 45.712387
v 412.35068 260.6636 45.667892
v 412.41934 260.8148 45.712387
v 412.4696 260.92548 45.833946
v 412.488 260.96597 46.0
v 412.4696 260.92548 46.166054
v 412.41934 260.8148 46.287613
v 412.7516 260.48605 46.332108
v 412.67395 260.33926 46.287613
v 412.61713 260.2318 46.166054
v 412.59634 260.19247 46.0
v 412.61713 260.2318 45.833946
v 412.67395 260.33926 45.712387
v 412.7516 260.48605 45.667892
v 412.8292 260.63287 45.712387
v 412.88602 260.74033 45.833946
v 412.90683 260.77966 46.0
v 412.88602 260.74033 46.166054
v 412.8292 260.63287 46.287613
v 413.124 260.25467 46.332108
v 413.0408 260.11096 46.287613
v 412.97992 260.00577 46.166054
v 412.9576 259.96725 46.0
v 412.97992 260.00577 45.833946
v 413.0408 260.11096 45.712387
v 413.124 260.25467 45.667892
v 413.20718 260.39838 45.712387
v 413.2681 260.5036 45.833946
v 413.29037 260.54208 46.0
v 413.2681 260.5036 46.166054
v 413.20718 260.39838 46.287613
v 413.51013 260.04697 46.332108
v 413.45282 259.8911 46.287613
v 413.4109 259.77704 46.166054
v 413.39554 259.73526 46.0
v 413.4109 259.77704 45.833946
v 413.45282 259.8911 45.712387
v 413.51013 260.04697 45.667892
v 413.5674 260.20282 45.712387
v 413.60938 260.31693 45.833946
v 413.62473 260.35867 46.0
v 413.60938 260.31693 46.166054
v 413.5674 260.20282 46.287613
v 413.93884 259.9551 46.332108
v 413.90848 259.79187 46.287613
v 413.88626 259.67233 46.166054
v 413.8781 259.6286 46.0
v 413.88626 259.67233 45.833946
v 413.90848 259.79187 45.712387
v 413.93884 259.9551 45.667892
v 413.9692 260.11838 45.712387
v 413.99142 260.23788 45.833946
v 413.99954 260.28162 46.0
v 413.99142 260.23788 46.166054
v 413.9692 260.11838 46.287613
v 414.37192 259.88672 46.332108
v 414.32394 259.72775 46.287613
v 414.28882 259.6114 46.166054
v 414.27594 259.5688 46.0
v 414.28882 259.6114 45.833946
v 414.32394 259.72775 45.712387
v 414.37192 259.88672 45.667892
v 414.4199 260.0457 45.712387
v 414.45502 260.16208 45.833946
v 414.4679 260.20468 46.0
v 414.45502 260.16208 46.166054
v 414.4199 260.0457 46.287613
v 414.7705 259.7041 46.332108
v 414.69968 259.5539 46.287613
v 414.6478 259.44397 46.166054
v 414.6288 259.40372 46.0
v 414.6478 259.44397 45.833946
v 414.69968 259.5539 45.712387
v 414.7705 259.7041 45.667892
v 414.84137 259.85428 45.712387
v 414.89322 259.9642 45.833946
v 414.9122 260.00446 46.0
v 414.89322 259.9642 46.166054
v 414.84137 259.85428 46.287613
v 415.16495 259.51263 46.332108
v 415.09512 259.36197 46.287613
v 415.044 259.25168 46.166054
v 415.0253 259.2113 46.0
v 415.044 259.25168 45.833946
v 415.09512 259.36197 45.712387
v 415.16495 259.51263 45.667892
v 415.23477 259.6633 45.712387
v 415.2859 259.7736 45.833946
v 415.3046 259.81393 46.0
v 415.2859 259.7736 46.166054
v 415.23477 259.6633 46.287613
v 415.56598 259.3354 46.332108
v 415.5007 259.1827 46.287613
v 415.4529 259.07095 46.166054
v 415.4354 259.03003 46.0
v 415.4529 259.07095 45.833946
v 415.5007 259.1827 45.712387
v 415.56598 259.3354 45.667892
v 415.63126 259.48807 45.712387
v 415.67905 259.59985 45.833946
v 415.69653 259.64075 46.0
v 415.67905 259.59985 46.166054
v 415.63126 259.48807 46.287613
v 415.97116 259.1679 46.332108
v 415.88077 259.02863 46.287613
v 415.81458 258.92667 46.166054
v 415.79034 258.88934 46.0
v 415.81458 258.92667 45.833946
v 415.88077 259.02863 45.712387
v 415.97116 259.1679 45.667892
v 416.06158 259.3072 45.712387
v 416.12778 259.40918 45.833946
v 416.15198 259.44647 46.0
v 416.12778 259.40918 46.166054
v 416.06158 259.3072 46.287613
v 416.2891 258.866 46.332108
v 416.17444 258.7459 46.287613
v 416.09048 258.658 46.166054
v 416.05978 258.6258 46.0
v 416.09048 258.658 45.833946
v 416.17444 258.7459 45.712387
v 416.2891 258.866 45.667892
v 416.40378 258.9861 45.712387
v 416.4877 259.07404 45.833946
v 416.51843 259.1062 46.0
v 416.4877 259.07404 46.166054
v 416.40378 258.9861 46.287613
v 416.6054 258.56238 46.332108
v 416.4967 258.43686 46.287613
v 416.41714 258.34497 46.166054
v 416.388 258.31134 46.0
v 416.41714 258.34497 45.833946
v 416.4967 258.43686 45.712387
v 416.6054 258.56238 45.667892
v 416.7141 258.68793 45.712387
v 416.7937 258.77982 45.833946
v 416.8228 258.81345 46.0
v 416.7937 258.77982 46.166054
v 416.7141 258.68793 46.287613
v 416.9511 258.29272 46.332108
v 416.8372 258.1719 46.287613
v 416.75378 258.08347 46.166054
v 416.72327 258.0511 46.0
v 416.75378 258.08347 45.833946
v 416.8372 258.1719 45.712387
v 416.9511 258.29272 45.667892
v 417.06503 258.4135 45.712387
v 417.14844 258.50195 45.833946
v 417.179 258.53433 46.0
v 417.14844 258.50195 46.166054
v 417.06503 258.4135 46.287613
v 417.24057 257.9634 46.332108
v 417.11966 257.8496 46.287613
v 417.03113 257.7663 46.166054
v 416.99872 257.7358 46.0
v 417.03113 257.7663 45.833946
v 417.11966 257.8496 45.712387
v 417.24057 257.9634 45.667892
v 417.3615 258.0772 45.712387
v 417.45004 258.1605 45.833946
v 417.48242 258.191 46.0
v 417.45004 258.1605 46.166054
v 417.3615 258.0772 46.287613
v 417.55173 257.65448 46.332108
v 417.4631 257.51407 46.287613
v 417.39822 257.41125 46.166054
v 417.37448 257.37363 46.0
v 417.39822 257.41125 45.833946
v 417.4631 257.51407 45.712387
v 417.55173 257.65448 45.667892
v 417.64032 257.79492 45.712387
v 417.7052 257.89774 45.833946
v 417.72894 257.93536 46.0
v 417.7052 257.89774 46.166054
v 417.64032 257.79492 46.287613
v 417.96155 257.4956 46.33191
v 417.91922 257.3367 46.28174
v 417.889 257.22336 46.156075
v 417.87903 257.18588 45.98859
v 417.89194 257.23438 45.824165
v 417.9243 257.3558 45.706852
v 417.9674 257.51764 45.66809
v 418.00974 257.6765 45.71826
v 418.03995 257.7899 45.843925
v 418.04993 257.82733 46.01141
v 418.037 257.77887 46.175835
v 418.00464 257.65744 46.293148
v 418.56503 257.43332 46.31576
v 418.51373 257.2704 46.311462
v 418.4309 257.1501 46.23171
v 418.33875 257.10468 46.097866
v 418.26196 257.1463 45.9458
v 418.22113 257.26385 45.816257
v 418.22717 257.42578 45.743946
v 418.27847 257.58875 45.74824
v 418.36127 257.709 45.828
v 418.45343 257.75443 45.961838
v 418.5302 257.7128 46.113907
v 418.57104 257.59528 46.24345
v 418.87982 257.2956 45.756443
v 418.80365 257.14194 45.767704
v 418.6744 257.04382 45.72787
v 418.52673 257.02753 45.647614
v 418.40015 257.09747 45.548443
v 418.3286 257.23483 45.456924
v 418.3313 257.4029 45.397587
v 418.40744 257.55655 45.386326
v 418.53668 257.65466 45.42616
v 418.6844 257.67093 45.506416
v 418.81097 257.601 45.60559
v 418.8825 257.46362 45.697105
v 419.0523 257.29892 45.4986
v 419.00476 257.13373 45.513622
v 418.9142 257.0035 45.455883
v 418.80493 256.94315 45.34085
v 418.70618 256.9688 45.19935
v 418.64444 257.0736 45.069294
v 418.63623 257.22946 44.98553
v 418.68378 257.39465 44.970505
v 418.77432 257.52487 45.028244
v 418.8836 257.58524 45.143276
v 418.98236 257.55957 45.28478
v 419.0441 257.45477 45.414833
v 419.33188 257.1786 45.44977
v 419.29553 257.0123 45.42569
v 419.24606 256.88422 45.322277
v 419.19672 256.82864 45.167244
v 419.16074 256.86047 45.002125
v 419.14777 256.97116 44.87117
v 419.16125 257.13107 44.809464
v 419.19763 257.29736 44.833546
v 419.2471 257.42545 44.93696
v 419.29645 257.48102 45.091995
v 419.33243 257.44922 45.25711
v 419.3454 257.3385 45.388065
v 419.7174 257.1233 45.372498
v 419.6982 256.95654 45.33768
v 419.6732 256.83167 45.2254
v 419.64905 256.7821 45.065735
v 419.6323 256.82114 44.901478
v 419.6274 256.9383 44.77663
v 419.63565 257.10223 44.724655
v 419.65488 257.26898 44.75947
v 419.6799 257.39386 44.871754
v 419.704 257.44345 45.031418
v 419.72076 257.40442 45.195675
v 419.72568 257.28723 45.320522
v 420.138 257.1195 45.350258
v 420.10382 256.9524 45.32901
v 420.072 256.81906 45.225826
v 420.05106 256.75522 45.06835
v 420.0466 256.778 44.898785
v 420.0598 256.8813 44.762554
v 420.0872 257.03738 44.696167
v 420.12137 257.2045 44.717415
v 420.1532 257.33783 44.8206
v 420.17413 257.40167 44.978073
v 420.1786 257.37888 45.14764
v 420.16534 257.2756 45.28387
v 420.54724 256.96634 45.339905
v 420.48096 256.8107 45.30932
v 420.42776 256.6908 45.198402
v 420.40186 256.63873 45.036884
v 420.4102 256.66852 44.868034
v 420.45056 256.7721 44.737103
v 420.51212 256.92175 44.67917
v 420.57837 257.0774 44.709755
v 420.6316 257.1973 44.820667
v 420.6575 257.24936 44.98219
v 420.64914 257.21957 45.151035
v 420.6088 257.116 45.28197
v 420.92914 256.75253 45.33624
v 420.8389 256.6107 45.30037
v 420.7697 256.5034 45.18528
v 420.74014 256.4594 45.021812
v 420.75812 256.4905 44.853767
v 420.8188 256.58838 44.72617
v 420.9059 256.72678 44.67321
v 420.99615 256.86862 44.70908
v 421.06534 256.97592 44.82417
v 421.0949 257.0199 44.987637
v 421.07693 256.9888 45.15568
v 421.01627 256.89093 45.28328
v 421.2642 256.46872 45.334396
v 421.1646 256.33728 45.28575
v 421.09277 256.2431 45.161175
v 421.06787 256.21136 44.99405
v 421.0966 256.25064 44.829155
v 421.17126 256.35034 44.71067
v 421.27185 256.4838 44.670353
v 421.37143 256.61523 44.718998
v 421.4433 256.7094 44.843575
v 421.4682 256.74112 45.0107
v 421.43945 256.70187 45.175594
v 421.3648 256.60214 45.29408
v 421.5943 256.17316 45.330063
v 421.50992 256.03882 45.26383
v 421.45425 255.95064 45.12713
v 421.44226 255.93224 44.956593
v 421.4771 255.98854 44.797913
v 421.5495 256.10446 44.69361
v 421.64005 256.24896 44.67163
v 421.72443 256.38327 44.737865
v 421.7801 256.47147 44.874565
v 421.79208 256.48987 45.045105
v 421.7572 256.43356 45.20378
v 421.6848 256.31763 45.308086
v 422.0118 256.01804 45.332417
v 421.92462 255.87567 45.291348
v 421.8598 255.76993 45.172318
v 421.83466 255.72916 45.007217
v 421.856 255.76425 44.840286
v 421.91803 255.86583 44.71625
v 422.00418 256.00668 44.668354
v 422.09137 256.14905 44.709423
v 422.15622 256.25476 44.828453
v 422.18134 256.29556 44.993553
v 422.16 256.26047 45.160484
v 422.09796 256.15887 45.284515
v 422.36237 255.75389 45.332275
v 422.27237 255.61449 45.287334
v 422.2066 255.51265 45.16545
v 422.18265 255.47568 44.99928
v 422.20697 255.51347 44.833344
v 422.27304 255.61589 44.712112
v 422.36313 255.75552 44.668064
v 422.45312 255.89493 44.713005
v 422.51892 255.99675 44.83489
v 422.54288 256.03372 45.00106
v 422.51855 255.99594 45.166996
v 422.45248 255.89351 45.288227
v 422.7438 255.53772 45.332176
v 422.66467 255.3917 45.28781
v 422.60672 255.28473 45.166344
v 422.58545 255.24551 45.000324
v 422.60657 255.28453 44.834236
v 422.6644 255.39134 44.712585
v 422.74347 255.53732 44.66796
v 422.82257 255.68335 44.712326
v 422.88055 255.79031 44.833794
v 422.90182 255.82953 44.999813
v 422.8807 255.79051 45.165897
v 422.82288 255.6837 45.28755
v 423.13373 255.33727 45.332138
v 423.03708 255.2022 45.28773
v 422.9663 255.10329 45.166233
v 422.94037 255.06703 45.000206
v 422.9662 255.10315 44.83413
v 423.0369 255.20197 44.712505
v 423.13348 255.337 44.667923
v 423.23013 255.47206 44.71233
v 423.3009 255.57098 44.833824
v 423.32684 255.60722 44.999855
v 423.30103 255.5711 45.16593
v 423.23032 255.47229 45.287556
v 423.44916 255.03271 45.332123
v 423.34412 254.90413 45.287613
v 423.2672 254.81001 45.166046
v 423.23904 254.77556 44.99999
v 423.2672 254.81003 44.83394
v 423.34412 254.90417 44.71239
v 423.4492 255.03278 44.667908
v 423.55426 255.16136 44.712418
v 423.63116 255.2555 44.833984
v 423.6593 255.28993 45.000042
v 423.63113 255.25546 45.166092
v 423.55423 255.16132 45.28764
v 423.81036 254.78418 45.33211
v 423.7281 254.63995 45.28761
v 423.66788 254.53436 45.166042
v 423.64584 254.49573 44.99999
v 423.66788 254.53438 44.833935
v 423.72812 254.63998 44.712383
v 423.81036 254.78423 44.6679
v 423.89264 254.92847 44.712402
v 423.95285 255.03404 44.83397
v 423.9749 255.0727 45.000023
v 423.95285 255.03403 45.166077
v 423.89264 254.92844 45.28763
v 424.2082 254.59987 45.332108
v 424.1489 254.44476 45.28762
v 424.10547 254.33122 45.16607
v 424.08957 254.28964 45.000015
v 424.10547 254.3312 44.83396
v 424.14886 254.44475 44.7124
v 424.20816 254.59985 44.667896
v 424.26746 254.75496 44.712383
v 424.31088 254.8685 44.83394
v 424.32678 254.91006 44.99999
v 424.31088 254.86852 45.166046
v 424.2675 254.75497 45.28761
v 424.6275 254.47182 45.332108
v 424.55905 254.32053 45.287617
v 424.50894 254.20978 45.166058
v 424.4906 254.16924 45.000004
v 424.50894 254.20976 44.83395
v 424.55905 254.32051 44.71239
v 424.6275 254.4718 44.667896
v 424.69595 254.6231 44.712387
v 424.74606 254.73384 44.833946
v 424.7644 254.77438 44.999996
v 424.74606 254.73384 45.16605
v 424.69595 254.6231 45.287613
v 425.00052 254.24136 45.332108
v 424.91418 254.0995 45.287613
v 424.851 253.99565 45.16605
v 424.82788 253.95764 45.0
v 424.851 253.99565 44.833946
v 424.91418 254.0995 44.712387
v 425.00052 254.24136 44.667892
v 425.08682 254.38322 44.71239
v 425.15 254.48708 44.83395
v 425.17313 254.52509 45.000004
v 425.15 254.48706 45.166058
v 425.08682 254.38322 45.287613
v 425.37662 254.01602 45.332108
v 425.3038 253.86679 45.287613
v 425.2505 253.75754 45.166054
v 425.231 253.71756 45.0
v 425.2505 253.75754 44.833946
v 425.3038 253.86679 44.712387
v 425.37662 254.01602 44.667892
v 425.44943 254.16527 44.712387
v 425.50275 254.27452 44.833946
v 425.52225 254.3145 45.0
v 425.50275 254.27452 45.166054
v 425.44943 254.16527 45.287613
v 425.79086 253.87698 45.33154
v 425.746 253.71469 45.29683
v 425.7118 253.59088 45.182587
v 425.69736 253.53871 45.01942
v 425.7066 253.57216 44.851048
v 425.73706 253.68228 44.72259
v 425.78052 253.83954 44.66846
v 425.82538 254.00183 44.70317
v 425.85962 254.12564 44.817413
v 425.87402 254.17783 44.98058
v 425.86478 254.14436 45.148952
v 425.83435 254.03426 45.277412
v 426.37778 253.82951 45.31476
v 426.3284 253.66486 45.330887
v 426.2494 253.53201 45.265697
v 426.16187 253.46655 45.13666
v 426.08932 253.48602 44.978355
v 426.0512 253.58522 44.83319
v 426.05768 253.73755 44.740074
v 426.10706 253.9022 44.723946
v 426.18607 254.03506 44.789135
v 426.27356 254.10052 44.918167
v 426.3461 254.08104 45.076477
v 426.38425 253.98184 45.221638
v 426.73337 253.71873 44.83231
v 426.69656 253.55484 44.868847
v 426.596 253.41684 44.84896
v 426.45862 253.3417 44.77799
v 426.32123 253.3496 44.67494
v 426.22067 253.43837 44.567425
v 426.18387 253.58424 44.48426
v 426.22067 253.74815 44.447723
v 426.32123 253.88615 44.467606
v 426.45862 253.96127 44.53858
v 426.596 253.9534 44.641632
v 426.69656 253.86462 44.74914
v 426.9243 253.62009 44.560368
v 426.89786 253.45306 44.58996
v 426.82117 253.30453 44.54884
v 426.71478 253.2143 44.448036
v 426.60718 253.20653 44.314552
v 426.5272 253.28331 44.18416
v 426.49628 253.42407 44.09179
v 426.5227 253.59111 44.062202
v 426.59937 253.73964 44.103317
v 426.70578 253.82988 44.204124
v 426.8134 253.83765 44.33761
v 426.89337 253.76085 44.468002
v 427.21362 253.53806 44.459316
v 427.19543 253.36717 44.458557
v 427.15347 253.21971 44.378784
v 427.09897 253.13518 44.241375
v 427.04654 253.13623 44.083145
v 427.01022 253.22258 43.946495
v 426.9998 253.3711 43.86804
v 427.01797 253.54198 43.868793
v 427.05994 253.68944 43.948566
v 427.11444 253.77397 44.085976
v 427.16687 253.77292 44.244205
v 427.2032 253.68657 44.38086
v 427.57352 253.53436 44.36994
v 427.58493 253.36313 44.379505
v 427.58298 253.209 44.302773
v 427.5681 253.11327 44.160305
v 427.54437 253.10156 43.990276
v 427.5181 253.17706 43.838245
v 427.49634 253.3195 43.74495
v 427.4849 253.49072 43.735386
v 427.48688 253.64485 43.81212
v 427.5017 253.7406 43.954586
v 427.52545 253.75229 44.124615
v 427.55173 253.6768 44.276646
v 428.11798 253.55156 44.29567
v 428.12646 253.38214 44.257484
v 428.0917 253.24551 44.15154
v 428.02304 253.1783 44.006218
v 427.93887 253.1985 43.86046
v 427.86172 253.3007 43.753323
v 427.81232 253.45753 43.713512
v 427.80383 253.62697 43.751698
v 427.8386 253.7636 43.857643
v 427.90726 253.83081 44.002964
v 427.99142 253.81061 44.148724
v 428.06854 253.70839 44.25586
v 428.48935 253.57054 43.918606
v 428.47852 253.40018 43.870937
v 428.40146 253.2631 43.791454
v 428.27875 253.19606 43.701458
v 428.14334 253.21701 43.62506
v 428.03146 253.32033 43.582733
v 427.9731 253.47835 43.58582
v 427.98392 253.64871 43.633488
v 428.061 253.78578 43.712967
v 428.1837 253.85283 43.802963
v 428.31912 253.83188 43.879364
v 428.431 253.72856 43.921688
v 428.6927 253.65875 43.58958
v 428.72638 253.49069 43.589607
v 428.70004 253.33926 43.530975
v 428.62076 253.245 43.42939
v 428.50977 253.23318 43.312073
v 428.3968 253.30698 43.210457
v 428.31213 253.4466 43.15177
v 428.27847 253.61464 43.15174
v 428.3048 253.76608 43.210377
v 428.3841 253.86034 43.311962
v 428.4951 253.87216 43.42928
v 428.60803 253.79837 43.530895
v 429.03925 253.86589 43.34094
v 429.11447 253.71149 43.325115
v 429.12198 253.5526 43.25174
v 429.05972 253.43178 43.140476
v 428.94443 253.3814 43.021137
v 428.80698 253.41496 42.925697
v 428.6842 253.52348 42.87973
v 428.60898 253.67787 42.895554
v 428.60147 253.83678 42.96893
v 428.66373 253.9576 43.080193
v 428.77902 254.00798 43.19953
v 428.91647 253.97441 43.294975
v 429.2531 253.97635 42.883747
v 429.30887 253.8169 42.848602
v 429.2812 253.65926 42.78348
v 429.17746 253.54568 42.705826
v 429.0255 253.5066 42.63645
v 428.86603 253.55249 42.593945
v 428.74176 253.67105 42.58969
v 428.686 253.8305 42.624836
v 428.71368 253.98813 42.68996
v 428.8174 254.1017 42.767616
v 428.96936 254.14078 42.83699
v 429.12885 254.0949 42.879498
v 429.36954 254.045 42.598553
v 429.42416 253.89058 42.53812
v 429.4072 253.75334 42.429947
v 429.32315 253.67004 42.30302
v 429.19458 253.66302 42.19135
v 429.0559 253.73415 42.124855
v 428.94427 253.86438 42.121353
v 428.88965 254.0188 42.181786
v 428.90662 254.15604 42.289955
v 428.99066 254.23933 42.416885
v 429.11923 254.24635 42.528557
v 429.25793 254.17523 42.59505
v 429.62927 254.13606 42.46019
v 429.67636 254.0025 42.36083
v 429.67114 253.91837 42.209103
v 429.61508 253.90622 42.045662
v 429.52313 253.9693 41.914303
v 429.41998 254.09071 41.85022
v 429.33325 254.23793 41.87059
v 429.28616 254.37149 41.969948
v 429.29138 254.45561 42.121677
v 429.34747 254.46776 42.28512
v 429.4394 254.40468 42.416477
v 429.54254 254.28326 42.480556
v 429.91867 254.36765 42.392612
v 429.96417 254.21735 42.322754
v 429.9799 254.11603 42.18487
v 429.9616 254.09087 42.015907
v 429.91425 254.14859 41.861137
v 429.8505 254.27373 41.76203
v 429.7874 254.43275 41.745148
v 429.7419 254.58307 41.815006
v 429.7262 254.68437 41.95289
v 429.74448 254.70953 42.121853
v 429.79184 254.65182 42.27662
v 429.8556 254.52669 42.375725
v 430.31558 254.37587 42.338665
v 430.3279 254.23682 42.238617
v 430.3275 254.1656 42.08251
v 430.3145 254.18132 41.912178
v 430.29236 254.27975 41.773254
v 430.26703 254.43454 41.702972
v 430.24527 254.60419 41.720154
v 430.23294 254.74326 41.820206
v 430.23334 254.81447 41.97631
v 430.24634 254.79875 42.146645
v 430.26846 254.7003 42.285564
v 430.29382 254.54552 42.35585
v 430.71478 254.36462 42.308567
v 430.7021 254.23788 42.193226
v 430.69357 254.18587 42.02976
v 430.69153 254.22249 41.86196
v 430.69653 254.33794 41.734802
v 430.7072 254.50128 41.68235
v 430.72073 254.66876 41.718662
v 430.73343 254.7955 41.834003
v 430.74194 254.84752 41.99747
v 430.74396 254.81091 42.165268
v 430.73898 254.69545 42.292427
v 430.7283 254.5321 42.34488
v 431.10034 254.2912 42.305367
v 431.05283 254.169 42.194252
v 431.03043 254.11554 42.032524
v 431.03912 254.14514 41.863525
v 431.07663 254.24986 41.73253
v 431.1328 254.40166 41.674644
v 431.19272 254.55983 41.70538
v 431.2402 254.68202 41.816494
v 431.26263 254.73547 41.97822
v 431.25394 254.70589 42.147224
v 431.21643 254.60117 42.278217
v 431.16025 254.44937 42.3361
v 431.44846 254.04472 42.277756
v 431.3979 253.94382 42.148067
v 431.38254 253.91469 41.97931
v 431.4065 253.96516 41.816696
v 431.46338 254.0817 41.703808
v 431.5379 254.23306 41.670887
v 431.61014 254.37872 41.726757
v 431.6607 254.47963 41.856445
v 431.6761 254.50874 42.025204
v 431.6521 254.45828 42.187817
v 431.59525 254.34175 42.300705
v 431.5207 254.19038 42.333626
v 431.86456 253.88345 42.287304
v 431.8158 253.7732 42.16477
v 431.7981 253.73384 41.99836
v 431.81622 253.77594 41.832672
v 431.86533 253.88821 41.712097
v 431.93222 254.04057 41.668945
v 431.99902 254.1922 41.71478
v 432.0478 254.30247 41.83732
v 432.0655 254.34183 42.003727
v 432.04736 254.29973 42.169415
v 431.99826 254.18745 42.28999
v 431.93137 254.0351 42.333138
v 432.28732 253.69818 42.287704
v 432.2545 253.58139 42.16589
v 432.24243 253.53893 41.999744
v 432.25436 253.58215 41.833786
v 432.2871 253.69948 41.71248
v 432.33185 253.85948 41.66833
v 432.37665 254.01929 41.713173
v 432.4095 254.13606 41.834984
v 432.42154 254.17853 42.00113
v 432.4096 254.13531 42.16709
v 432.37686 254.01797 42.288395
v 432.33212 253.85797 42.332542
v 432.76596 253.6372 42.2874
v 432.76505 253.51595 42.165546
v 432.76468 253.47185 41.999386
v 432.76492 253.51675 41.833443
v 432.76572 253.6386 41.712177
v 432.76688 253.80475 41.668087
v 432.76804 253.9707 41.712982
v 432.76895 254.09195 41.834835
v 432.76932 254.13605 42.000996
v 432.76907 254.09116 42.16694
v 432.76828 253.9693 42.288204
v 432.76712 253.80315 42.332294
v 433.21106 253.75545 42.317535
v 433.2234 253.6103 42.22622
v 433.23016 253.5301 42.074314
v 433.2296 253.53633 41.902515
v 433.22183 253.62732 41.756863
v 433.20895 253.77867 41.67638
v 433.1944 253.94986 41.682636
v 433.18207 254.09499 41.77395
v 433.1753 254.17519 41.925858
v 433.17584 254.16896 42.097652
v 433.18362 254.07797 42.243305
v 433.1965 253.92662 42.323788
v 433.7867 253.74664 42.26249
v 433.72925 253.61195 42.1712
v 433.64798 253.5486 42.033134
v 433.5647 253.57358 41.885292
v 433.50168 253.68018 41.76729
v 433.47586 253.83984 41.710735
v 433.49414 254.0098 41.730793
v 433.5516 254.14449 41.822083
v 433.63287 254.20784 41.960148
v 433.71616 254.18286 42.10799
v 433.77917 254.07626 42.225994
v 433.805 253.9166 42.282547
v 434.07303 253.62161 41.852875
v 433.95358 253.51706 41.856277
v 433.80936 253.49432 41.834972
v 433.67896 253.5595 41.79467
v 433.59732 253.6951 41.74617
v 433.58636 253.86482 41.70247
v 433.649 254.02316 41.675274
v 433.76843 254.1277 41.671875
v 433.9127 254.15044 41.69318
v 434.0431 254.08528 41.733482
v 434.1247 253.94966 41.78198
v 434.13565 253.77995 41.82568
v 434.34793 253.60884 41.47424
v 434.2346 253.49887 41.441555
v 434.08878 253.4697 41.381092
v 433.94955 253.52914 41.30905
v 433.85425 253.66127 41.24474
v 433.82837 253.83069 41.205387
v 433.87888 253.99197 41.201538
v 433.99225 254.10194 41.234222
v 434.13806 254.13112 41.29469
v 434.27725 254.07169 41.366726
v 434.3726 253.93954 41.431038
v 434.39844 253.77014 41.470394
v 434.574 253.67871 40.951687
v 434.4739 253.5515 40.91518
v 434.3283 253.49887 40.856094
v 434.17624 253.53494 40.790264
v 434.0584 253.65004 40.73533
v 434.0064 253.81332 40.70601
v 434.03415 253.98105 40.71016
v 434.13425 254.10826 40.74667
v 434.27985 254.16089 40.805756
v 434.43192 254.12482 40.871586
v 434.54974 254.00972 40.926517
v 434.60175 253.84644 40.95584
v 434.6876 253.64307 40.63419
v 434.57465 253.54486 40.560448
v 434.44086 253.53023 40.45745
v 434.32208 253.60307 40.352802
v 434.25015 253.7439 40.27454
v 434.24432 253.91495 40.243637
v 434.30615 254.0704 40.26837
v 434.41913 254.16861 40.342113
v 434.55292 254.18324 40.44511
v 434.6717 254.1104 40.54976
v 434.74362 253.96957 40.62802
v 434.74945 253.79852 40.658924
v 434.92572 253.56604 40.4311
v 434.8504 253.47256 40.318882
v 434.77145 253.46301 40.17043
v 434.71005 253.53995 40.025524
v 434.68262 253.68275 39.922993
v 434.69653 253.85316 39.890305
v 434.74805 254.00552 39.936222
v 434.82336 254.099 40.048443
v 434.9023 254.10855 40.19689
v 434.9637 254.03162 40.341797
v 434.99115 253.88881 40.444332
v 434.97723 253.7184 40.477016
v 435.27847 253.55577 40.35179
v 435.23322 253.45207 40.227657
v 435.1944 253.42928 40.063675
v 435.17252 253.4935 39.903786
v 435.17334 253.6275 39.79083
v 435.19672 253.79543 39.75507
v 435.23636 253.95222 39.806095
v 435.28165 254.05592 39.93023
v 435.32043 254.0787 40.09421
v 435.34235 254.0145 40.2541
v 435.3415 253.88048 40.36706
v 435.3181 253.71257 40.402817
v 435.67673 253.49294 40.33537
v 435.6431 253.36644 40.22392
v 435.6185 253.31296 40.062405
v 435.6095 253.34682 39.894104
v 435.6185 253.45895 39.76411
v 435.6431 253.61931 39.70726
v 435.67673 253.78493 39.738785
v 435.71036 253.91142 39.850235
v 435.735 253.9649 40.011753
v 435.744 253.93105 40.180054
v 435.735 253.81891 40.310043
v 435.71036 253.65854 40.366894
v 436.1173 253.50732 40.335907
v 436.10394 253.35939 40.2494
v 436.09286 253.27463 40.100315
v 436.08704 253.27576 39.928596
v 436.08804 253.36247 39.780254
v 436.09558 253.51155 39.695038
v 436.10764 253.68304 39.69578
v 436.121 253.83098 39.782284
v 436.13208 253.91574 39.93137
v 436.13788 253.91461 40.103092
v 436.1369 253.8279 40.251434
v 436.12936 253.67882 40.336647
v 436.5554 253.5528 40.3382
v 436.55478 253.39053 40.281445
v 436.55304 253.27838 40.151184
v 436.5506 253.24641 39.982327
v 436.54813 253.30318 39.820114
v 436.5463 253.43349 39.70801
v 436.54556 253.60239 39.67606
v 436.54617 253.76466 39.732815
v 436.5479 253.8768 39.86307
v 436.55035 253.90877 40.031933
v 436.55283 253.852 40.194145
v 436.55466 253.72171 40.306244
v 436.98904 253.6121 40.334515
v 437.00684 253.4451 40.297825
v 437.0197 253.31865 40.18208
v 437.02423 253.26663 40.01829
v 437.01917 253.303 39.850346
v 437.0059 253.41797 39.723244
v 436.98795 253.58078 39.671047
v 436.97015 253.74779 39.707733
v 436.95728 253.87424 39.82348
v 436.95276 253.92625 39.98727
v 436.95782 253.8899 40.155212
v 436.9711 253.77492 40.282314
v 437.42126 253.67363 40.3333
v 437.42447 253.50734 40.28982
v 437.42657 253.38507 40.16901
v 437.42706 253.33955 40.00323
v 437.42578 253.38303 39.83691
v 437.42307 253.5038 39.714615
v 437.41965 253.66956 39.66911
v 437.41644 253.83585 39.71259
v 437.4143 253.95811 39.8334
v 437.41385 254.00363 39.99918
v 437.41513 253.96016 40.1655
v 437.41785 253.83939 40.287796
v 437.85367 253.60538 40.33256
v 437.8193 253.44412 40.283875
v 437.79453 253.3283 40.159275
v 437.78598 253.28894 39.992146
v 437.79593 253.33661 39.827274
v 437.82172 253.45851 39.70883
v 437.85645 253.62198 39.66856
v 437.8908 253.78323 39.717247
v 437.9156 253.89906 39.841846
v 437.92413 253.93842 40.008976
v 437.91418 253.89075 40.173847
v 437.8884 253.76884 40.29229
v 438.2757 253.48926 40.332348
v 438.2449 253.32614 40.287643
v 438.22232 253.20685 40.16593
v 438.21402 253.16335 39.999825
v 438.22223 253.20729 39.833828
v 438.24472 253.3269 39.71242
v 438.2755 253.49014 39.668133
v 438.3063 253.65326 39.712837
v 438.3289 253.77254 39.83455
v 438.3372 253.81604 40.000656
v 438.32898 253.7721 40.166656
v 438.30646 253.65248 40.288063
v 438.7125 253.45168 40.332214
v 438.71893 253.28578 40.287605
v 438.72363 253.1644 40.165962
v 438.7253 253.12006 39.999878
v 438.72354 253.16463 39.833855
v 438.71878 253.28618 39.71238
v 438.71234 253.45213 39.668003
v 438.7059 253.61803 39.712612
v 438.7012 253.73941 39.834255
v 438.69952 253.78375 40.00034
v 438.7013 253.73918 40.166363
v 438.70602 253.61763 40.287838
v 439.14508 253.5232 40.33215
v 439.18045 253.36101 40.287502
v 439.20633 253.24234 40.16583
v 439.21576 253.19902 39.999733
v 439.2062 253.24263 39.83372
v 439.18027 253.36151 39.712276
v 439.14487 253.52379 39.66794
v 439.1095 253.68599 39.712585
v 439.08365 253.80464 39.834255
v 439.07422 253.84798 40.00035
v 439.08374 253.80435 40.166363
v 439.10968 253.68549 40.28781
v 439.56815 253.63824 40.332127
v 439.61172 253.47804 40.287476
v 439.6436 253.36086 40.165802
v 439.6552 253.31807 39.99971
v 439.64346 253.36115 39.8337
v 439.61154 253.47855 39.71225
v 439.56796 253.63882 39.66791
v 439.5244 253.79903 39.712563
v 439.49255 253.91621 39.834232
v 439.48093 253.959 40.000328
v 439.49265 253.91592 40.16634
v 439.52457 253.79851 40.287785
v 439.56805 253.63853 40.00002
usemtl mat_12
s 1
f 1 1 2
f 2 1 3
f 1 1 3
f 3 1 4
f 1 1 4
f 4 1 5
f 1 1 5
f 5 1 6
f 1 1 6
f 6 1 7
f 1 1 7
f 7 1 8
f 1 1 8
f 8 1 9
f 1 1 9
f 9 1 10
f 1 1 10
f 10 1 11
f 1 1 11
f 11 1 12
f 1 1 12
f 12 1 13
f 1 1 13
f 13 1 2
f 2 3 14
f 14 3 15
f 3 4 15
f 15 4 16
f 4 5 16
f 16 5 17
f 5 6 17
f 17 6 18
f 6 7 18
f 18 7 19
f 7 8 19
f 19 8 20
f 8 9 20
f 20 9 21
f 9 10 21
f 21 10 22
f 10 11 22
f 22 11 23
f 11 12 23
f 23 12 24
f 12 13 24
f 24 13 25
f 13 2 25
f 25 2 14
f 14 15 26
f 26 15 27
f 15 16 27
f 27 16 28
f 16 17 28
f 28 17 29
f 17 18 29
f 29 18 30
f 18 19 30
f 30 19 31
f 19 20 31
f 31 20 32
f 20 21 32
f 32 21 33
f 21 22 33
f 33 22 34
f 22 23 34
f 34 23 35
f 23 24 35
f 35 24 36
f 24 25 36
f 36 25 37
f 25 14 37
f 37 14 26
f 26 27 38
f 38 27 39
f 27 28 39
f 39 28 40
f 28 29 40
f 40 29 41
f 29 30 41
f 41 30 42
f 30 31 42
f 42 31 43
f 31 32 43
f 43 32 44
f 32 33 44
f 44 33 45
f 33 34 45
f 45 34 46
f 34 35 46
f 46 35 47
f 35 36 47
f 47 36 48
f 36 37 48
f 48 37 49
f 37 26 49
f 49 26 38
f 38 39 50
f 50 39 51
f 39 40 51
f 51 40 52
f 40 41 52
f 52 41 53
f 41 42 53
f 53 42 54
f 42 43 54
f 54 43 55
f 43 44 55
f 55 44 56
f 44 45 56
f 56 45 57
f 45 46 57
f 57 46 58
f 46 47 58
f 58 47 59
f 47 48 59
f 59 48 60
f 48 49 60
f 60 49 61
f 49 38 61
f 61 38 50
f 50 51 62
f 62 51 63
f 51 52 63
f 63 52 64
f 52 53 64
f 64 53 65
f 53 54 65
f 65 54 66
f 54 55 66
f 66 55 67
f 55 56 67
f 67 56 68
f 56 57 68
f 68 57 69
f 57 58 69
f 69 58 70
f 58 59 70
f 70 59 71
f 59 60 71
f 71 60 72
f 60 61 72
f 72 61 73
f 61 50 73
f 73 50 62
f 62 63 74
f 74 63 75
f 63 64 75
f 75 64 76
f 64 65 76
f 76 65 77
f 65 66 77
f 77 66 78
f 66 67 78
f 78 67 79
f 67 68 79
f 79 68 80
f 68 69 80
f 80 69 81
f 69 70 81
f 81 70 82
f 70 71 82
f 82 71 83
f 71 72 83
f 83 72 84
f 72 73 84
f 84 73 85
f 73 62 85
f 85 62 74
f 74 75 86
f 86 75 87
f 75 76 87
f 87 76 88
f 76 77 88
f 88 77 89
f 77 78 89
f 89 78 90
f 78 79 90
f 90 79 91
f 79 80 91
f 91 80 92
f 80 81 92
f 92 81 93
f 81 82 93
f 93 82 94
f 82 83 94
f 94 83 95
f 83 84 95
f 95 84 96
f 84 85 96
f 96 85 97
f 85 74 97
f 97 74 86
f 86 87 98
f 98 87 99
f 87 88 99
f 99 88 100
f 88 89 100
f 100 89 101
f 89 90 101
f 101 90 102
f 90 91 102
f 102 91 103
f 91 92 103
f 103 92 104
f 92 93 104
f 104 93 105
f 93 94 105
f 105 94 106
f 94 95 106
f 106 95 107
f 95 96 107
f 107 96 108
f 96 97 108
f 108 97 109
f 97 86 109
f 109 86 98
f 98 99 110
f 110 99 111
f 99 100 111
f 111 100 112
f 100 101 112
f 112 101 113
f 101 102 113
f 113 102 114
f 102 103 114
f 114 103 115
f 103 104 115
f 115 104 116
f 104 105 116
f 116 105 117
f 105 106 117
f 117 106 118
f 106 107 118
f 118 107 119
f 107 108 119
f 119 108 120
f 108 109 120
f 120 109 121
f 109 98 121
f 121 98 110
f 110 111 122
f 122 111 123
f 111 112 123
f 123 112 124
f 112 113 124
f 124 113 125
f 113 114 125
f 125 114 126
f 114 115 126
f 126 115 127
f 115 116 127
f 127 116 128
f 116 117 128
f 128 117 129
f 117 118 129
f 129 118 130
f 118 119 130
f 130 119 131
f 119 120 131
f 131 120 132
f 120 121 132
f 132 121 133
f 121 110 133
f 133 110 122
f 122 123 134
f 134 123 135
f 123 124 135
f 135 124 136
f 124 125 136
f 136 125 137
f 125 126 137
f 137 126 138
f 126 127 138
f 138 127 139
f 127 128 139
f 139 128 140
f 128 129 140
f 140 129 141
f 129 130 141
f 141 130 142
f 130 131 142
f 142 131 143
f 131 132 143
f 143 132 144
f 132 133 144
f 144 133 145
f 133 122 145
f 145 122 134
f 134 135 146
f 146 135 147
f 135 136 147
f 147 136 148
f 136 137 148
f 148 137 149
f 137 138 149
f 149 138 150
f 138 139 150
f 150 139 151
f 139 140 151
f 151 140 152
f 140 141 152
f 152 141 153
f 141 142 153
f 153 142 154
f 142 143 154
f 154 143 155
f 143 144 155
f 155 144 156
f 144 145 156
f 156 145 157
f 145 134 157
f 157 134 146
f 146 147 158
f 158 147 159
f 147 148 159
f 159 148 160
f 148 149 160
f 160 149 161
f 149 150 161
f 161 150 162
f 150 151 162
f 162 151 163
f 151 152 163
f 163 152 164
f 152 153 164
f 164 153 165
f 153 154 165
f 165 154 166
f 154 155 166
f 166 155 167
f 155 156 167
f 167 156 168
f 156 157 168
f 168 157 169
f 157 146 169
f 169 146 158
f 158 159 170
f 170 159 171
f 159 160 171
f 171 160 172
f 160 161 172
f 172 161 173
f 161 162 173
f 173 162 174
f 162 163 174
f 174 163 175
f 163 164 175
f 175 164 176
f 164 165 176
f 176 165 177
f 165 166 177
f 177 166 178
f 166 167 178
f 178 167 179
f 167 168 179
f 179 168 180
f 168 169 180
f 180 169 181
f 169 158 181
f 181 158 170
f 170 171 182
f 182 171 183
f 171 172 183
f 183 172 184
f 172 173 184
f 184 173 185
f 173 174 185
f 185 174 186
f 174 175 186
f 186 175 187
f 175 176 187
f 187 176 188
f 176 177 188
f 188 177 189
f 177 178 189
f 189 178 190
f 178 179 190
f 190 179 191
f 179 180 191
f 191 180 192
f 180 181 192
f 192 181 193
f 181 170 193
f 193 170 182
f 182 183 194
f 194 183 195
f 183 184 195
f 195 184 196
f 184 185 196
f 196 185 197
f 185 186 197
f 197 186 198
f 186 187 198
f 198 187 199
f 187 188 199
f 199 188 200
f 188 189 200
f 200 189 201
f 189 190 201
f 201 190 202
f 190 191 202
f 202 191 203
f 191 192 203
f 203 192 204
f 192 193 204
f 204 193 205
f 193 182 205
f 205 182 194
f 194 195 206
f 206 195 207
f 195 196 207
f 207 196 208
f 196 197 208
f 208 197 209
f 197 198 209
f 209 198 210
f 198 199 210
f 210 199 211
f 199 200 211
f 211 200 212
f 200 201 212
f 212 201 213
f 201 202 213
f 213 202 214
f 202 203 214
f 214 203 215
f 203 204 215
f 215 204 216
f 204 205 216
f 216 205 217
f 205 194 217
f 217 194 206
f 206 207 218
f 218 207 219
f 207 208 219
f 219 208 220
f 208 209 220
f 220 209 221
f 209 210 221
f 221 210 222
f 210 211 222
f 222 211 223
f 211 212 223
f 223 212 224
f 212 213 224
f 224 213 225
f 213 214 225
f 225 214 226
f 214 215 226
f 226 215 227
f 215 216 227
f 227 216 228
f 216 217 228
f 228 217 229
f 217 206 229
f 229 206 218
f 218 219 230
f 230 219 231
f 219 220 231
f 231 220 232
f 220 221 232
f 232 221 233
f 221 222 233
f 233 222 234
f 222 223 234
f 234 223 235
f 223 224 235
f 235 224 236
f 224 225 236
f 236 225 237
f 225 226 237
f 237 226 238
f 226 227 238
f 238 227 239
f 227 228 239
f 239 228 240
f 228 229 240
f 240 229 241
f 229 218 241
f 241 218 230
f 230 231 242
f 242 231 243
f 231 232 243
f 243 232 244
f 232 233 244
f 244 233 245
f 233 234 245
f 245 234 246
f 234 235 246
f 246 235 247
f 235 236 247
f 247 236 248
f 236 237 248
f 248 237 249
f 237 238 249
f 249 238 250
f 238 239 250
f 250 239 251
f 239 240 251
f 251 240 252
f 240 241 252
f 252 241 253
f 241 230 253
f 253 230 242
f 242 243 254
f 254 243 255
f 243 244 255
f 255 244 256
f 244 245 256
f 256 245 257
f 245 246 257
f 257 246 258
f 246 247 258
f 258 247 259
f 247 248 259
f 259 248 260
f 248 249 260
f 260 249 261
f 249 250 261
f 261 250 262
f 250 251 262
f 262 251 263
f 251 252 263
f 263 252 264
f 252 253 264
f 264 253 265
f 253 242 265
f 265 242 254
f 254 255 266
f 266 255 267
f 255 256 267
f 267 256 268
f 256 257 268
f 268 257 269
f 257 258 269
f 269 258 270
f 258 259 270
f 270 259 271
f 259 260 271
f 271 260 272
f 260 261 272
f 272 261 273
f 261 262 273
f 273 262 274
f 262 263 274
f 274 263 275
f 263 264 275
f 275 264 276
f 264 265 276
f 276 265 277
f 265 254 277
f 277 254 266
f 266 267 278
f 278 267 279
f 267 268 279
f 279 268 280
f 268 269 280
f 280 269 281
f 269 270 281
f 281 270 282
f 270 271 282
f 282 271 283
f 271 272 283
f 283 272 284
f 272 273 284
f 284 273 285
f 273 274 285
f 285 274 286
f 274 275 286
f 286 275 287
f 275 276 287
f 287 276 288
f 276 277 288
f 288 277 289
f 277 266 289
f 289 266 278
f 278 279 290
f 290 279 291
f 279 280 291
f 291 280 292
f 280 281 292
f 292 281 293
f 281 282 293
f 293 282 294
f 282 283 294
f 294 283 295
f 283 284 295
f 295 284 296
f 284 285 296
f 296 285 297
f 285 286 297
f 297 286 298
f 286 287 298
f 298 287 299
f 287 288 299
f 299 288 300
f 288 289 300
f 300 289 301
f 289 278 301
f 301 278 290
f 290 291 302
f 302 291 303
f 291 292 303
f 303 292 304
f 292 293 304
f 304 293 305
f 293 294 305
f 305 294 306
f 294 295 306
f 306 295 307
f 295 296 307
f 307 296 308
f 296 297 308
f 308 297 309
f 297 298 309
f 309 298 310
f 298 299 310
f 310 299 311
f 299 300 311
f 311 300 312
f 300 301 312
f 312 301 313
f 301 290 313
f 313 290 302
f 302 303 314
f 314 303 315
f 303 304 315
f 315 304 316
f 304 305 316
f 316 305 317
f 305 306 317
f 317 306 318
f 306 307 318
f 318 307 319
f 307 308 319
f 319 308 320
f 308 309 320
f 320 309 321
f 309 310 321
f 321 310 322
f 310 311 322
f 322 311 323
f 311 312 323
f 323 312 324
f 312 313 324
f 324 313 325
f 313 302 325
f 325 302 314
f 314 315 326
f 326 315 327
f 315 316 327
f 327 316 328
f 316 317 328
f 328 317 329
f 317 318 329
f 329 318 330
f 318 319 330
f 330 319 331
f 319 320 331
f 331 320 332
f 320 321 332
f 332 321 333
f 321 322 333
f 333 322 334
f 322 323 334
f 334 323 335
f 323 324 335
f 335 324 336
f 324 325 336
f 336 325 337
f 325 314 337
f 337 314 326
f 326 327 338
f 338 327 339
f 327 328 339
f 339 328 340
f 328 329 340
f 340 329 341
f 329 330 341
f 341 330 342
f 330 331 342
f 342 331 343
f 331 332 343
f 343 332 344
f 332 333 344
f 344 333 345
f 333 334 345
f 345 334 346
f 334 335 346
f 346 335 347
f 335 336 347
f 347 336 348
f 336 337 348
f 348 337 349
f 337 326 349
f 349 326 338
f 338 339 350
f 350 339 351
f 339 340 351
f 351 340 352
f 340 341 352
f 352 341 353
f 341 342 353
f 353 342 354
f 342 343 354
f 354 343 355
f 343 344 355
f 355 344 356
f 344 345 356
f 356 345 357
f 345 346 357
f 357 346 358
f 346 347 358
f 358 347 359
f 347 348 359
f 359 348 360
f 348 349 360
f 360 349 361
f 349 338 361
f 361 338 350
f 350 351 362
f 362 351 363
f 351 352 363
f 363 352 364
f 352 353 364
f 364 353 365
f 353 354 365
f 365 354 366
f 354 355 366
f 366 355 367
f 355 356 367
f 367 356 368
f 356 357 368
f 368 357 369
f 357 358 369
f 369 358 370
f 358 359 370
f 370 359 371
f 359 360 371
f 371 360 372
f 360 361 372
f 372 361 373
f 361 350 373
f 373 350 362
f 362 363 374
f 374 363 375
f 363 364 375
f 375 364 376
f 364 365 376
f 376 365 377
f 365 366 377
f 377 366 378
f 366 367 378
f 378 367 379
f 367 368 379
f 379 368 380
f 368 369 380
f 380 369 381
f 369 370 381
f 381 370 382
f 370 371 382
f 382 371 383
f 371 372 383
f 383 372 384
f 372 373 384
f 384 373 385
f 373 362 385
f 385 362 374
f 374 375 386
f 386 375 387
f 375 376 387
f 387 376 388
f 376 377 388
f 388 377 389
f 377 378 389
f 389 378 390
f 378 379 390
f 390 379 391
f 379 380 391
f 391 380 392
f 380 381 392
f 392 381 393
f 381 382 393
f 393 382 394
f 382 383 394
f 394 383 395
f 383 384 395
f 395 384 396
f 384 385 396
f 396 385 397
f 385 374 397
f 397 374 386
f 386 387 398
f 398 387 399
f 387 388 399
f 399 388 400
f 388 389 400
f 400 389 401
f 389 390 401
f 401 390 402
f 390 391 402
f 402 391 403
f 391 392 403
f 403 392 404
f 392 393 404
f 404 393 405
f 393 394 405
f 405 394 406
f 394 395 406
f 406 395 407
f 395 396 407
f 407 396 408
f 396 397 408
f 408 397 409
f 397 386 409
f 409 386 398
f 398 399 410
f 410 399 411
f 399 400 411
f 411 400 412
f 400 401 412
f 412 401 413
f 401 402 413
f 413 402 414
f 402 403 414
f 414 403 415
f 403 404 415
f 415 404 416
f 404 405 416
f 416 405 417
f 405 406 417
f 417 406 418
f 406 407 418
f 418 407 419
f 407 408 419
f 419 408 420
f 408 409 420
f 420 409 421
f 409 398 421
f 421 398 410
f 410 411 422
f 422 411 423
f 411 412 423
f 423 412 424
f 412 413 424
f 424 413 425
f 413 414 425
f 425 414 426
f 414 415 426
f 426 415 427
f 415 416 427
f 427 416 428
f 416 417 428
f 428 417 429
f 417 418 429
f 429 418 430
f 418 419 430
f 430 419 431
f 419 420 431
f 431 420 432
f 420 421 432
f 432 421 433
f 421 410 433
f 433 410 422
f 422 423 434
f 434 423 435
f 423 424 435
f 435 424 436
f 424 425 436
f 436 425 437
f 425 426 437
f 437 426 438
f 426 427 438
f 438 427 439
f 427 428 439
f 439 428 440
f 428 429 440
f 440 429 441
f 429 430 441
f 441 430 442
f 430 431 442
f 442 431 443
f 431 432 443
f 443 432 444
f 432 433 444
f 444 433 445
f 433 422 445
f 445 422 434
f 434 435 446
f 446 435 447
f 435 436 447
f 447 436 448
f 436 437 448
f 448 437 449
f 437 438 449
f 449 438 450
f 438 439 450
f 450 439 451
f 439 440 451
f 451 440 452
f 440 441 452
f 452 441 453
f 441 442 453
f 453 442 454
f 442 443 454
f 454 443 455
f 443 444 455
f 455 444 456
f 444 445 456
f 456 445 457
f 445 434 457
f 457 434 446
f 446 447 458
f 458 447 459
f 447 448 459
f 459 448 460
f 448 449 460
f 460 449 461
f 449 450 461
f 461 450 462
f 450 451 462
f 462 451 463
f 451 452 463
f 463 452 464
f 452 453 464
f 464 453 465
f 453 454 465
f 465 454 466
f 454 455 466
f 466 455 467
f 455 456 467
f 467 456 468
f 456 457 468
f 468 457 469
f 457 446 469
f 469 446 458
f 458 459 470
f 470 459 471
f 459 460 471
f 471 460 472
f 460 461 472
f 472 461 473
f 461 462 473
f 473 462 474
f 462 463 474
f 474 463 475
f 463 464 475
f 475 464 476
f 464 465 476
f 476 465 477
f 465 466 477
f 477 466 478
f 466 467 478
f 478 467 479
f 467 468 479
f 479 468 480
f 468 469 480
f 480 469 481
f 469 458 481
f 481 458 470
f 470 471 482
f 482 471 483
f 471 472 483
f 483 472 484
f 472 473 484
f 484 473 485
f 473 474 485
f 485 474 486
f 474 475 486
f 486 475 487
f 475 476 487
f 487 476 488
f 476 477 488
f 488 477 489
f 477 478 489
f 489 478 490
f 478 479 490
f 490 479 491
f 479 480 491
f 491 480 492
f 480 481 492
f 492 481 493
f 481 470 493
f 493 470 482
f 482 483 494
f 494 483 495
f 483 484 495
f 495 484 496
f 484 485 496
f 496 485 497
f 485 486 497
f 497 486 498
f 486 487 498
f 498 487 499
f 487 488 499
f 499 488 500
f 488 489 500
f 500 489 501
f 489 490 501
f 501 490 502
f 490 491 502
f 502 491 503
f 491 492 503
f 503 492 504
f 492 493 504
f 504 493 505
f 493 482 505
f 505 482 494
f 494 495 506
f 506 495 507
f 495 496 507
f 507 496 508
f 496 497 508
f 508 497 509
f 497 498 509
f 509 498 510
f 498 499 510
f 510 499 511
f 499 500 511
f 511 500 512
f 500 501 512
f 512 501 513
f 501 502 513
f 513 502 514
f 502 503 514
f 514 503 515
f 503 504 515
f 515 504 516
f 504 505 516
f 516 505 517
f 505 494 517
f 517 494 506
f 506 507 518
f 518 507 519
f 507 508 519
f 519 508 520
f 508 509 520
f 520 509 521
f 509 510 521
f 521 510 522
f 510 511 522
f 522 511 523
f 511 512 523
f 523 512 524
f 512 513 524
f 524 513 525
f 513 514 525
f 525 514 526
f 514 515 526
f 526 515 527
f 515 516 527
f 527 516 528
f 516 517 528
f 528 517 529
f 517 506 529
f 529 506 518
f 518 519 530
f 530 519 531
f 519 520 531
f 531 520 532
f 520 521 532
f 532 521 533
f 521 522 533
f 533 522 534
f 522 523 534
f 534 523 535
f 523 524 535
f 535 524 536
f 524 525 536
f 536 525 537
f 525 526 537
f 537 526 538
f 526 527 538
f 538 527 539
f 527 528 539
f 539 528 540
f 528 529 540
f 540 529 541
f 529 518 541
f 541 518 530
f 530 531 542
f 542 531 543
f 531 532 543
f 543 532 544
f 532 533 544
f 544 533 545
f 533 534 545
f 545 534 546
f 534 535 546
f 546 535 547
f 535 536 547
f 547 536 548
f 536 537 548
f 548 537 549
f 537 538 549
f 549 538 550
f 538 539 550
f 550 539 551
f 539 540 551
f 551 540 552
f 540 541 552
f 552 541 553
f 541 530 553
f 553 530 542
f 542 543 554
f 554 543 555
f 543 544 555
f 555 544 556
f 544 545 556
f 556 545 557
f 545 546 557
f 557 546 558
f 546 547 558
f 558 547 559
f 547 548 559
f 559 548 560
f 548 549 560
f 560 549 561
f 549 550 561
f 561 550 562
f 550 551 562
f 562 551 563
f 551 552 563
f 563 552 564
f 552 553 564
f 564 553 565
f 553 542 565
f 565 542 554
f 554 555 566
f 566 555 567
f 555 556 567
f 567 556 568
f 556 557 568
f 568 557 569
f 557 558 569
f 569 558 570
f 558 559 570
f 570 559 571
f 559 560 571
f 571 560 572
f 560 561 572
f 572 561 573
f 561 562 573
f 573 562 574
f 562 563 574
f 574 563 575
f 563 564 575
f 575 564 576
f 564 565 576
f 576 565 577
f 565 554 577
f 577 554 566
f 566 567 578
f 578 567 579
f 567 568 579
f 579 568 580
f 568 569 580
f 580 569 581
f 569 570 581
f 581 570 582
f 570 571 582
f 582 571 583
f 571 572 583
f 583 572 584
f 572 573 584
f 584 573 585
f 573 574 585
f 585 574 586
f 574 575 586
f 586 575 587
f 575 576 587
f 587 576 588
f 576 577 588
f 588 577 589
f 577 566 589
f 589 566 578
f 578 579 590
f 590 579 591
f 579 580 591
f 591 580 592
f 580 581 592
f 592 581 593
f 581 582 593
f 593 582 594
f 582 583 594
f 594 583 595
f 583 584 595
f 595 584 596
f 584 585 596
f 596 585 597
f 585 586 597
f 597 586 598
f 586 587 598
f 598 587 599
f 587 588 599
f 599 588 600
f 588 589 600
f 600 589 601
f 589 578 601
f 601 578 590
f 590 591 602
f 602 591 603
f 591 592 603
f 603 592 604
f 592 593 604
f 604 593 605
f 593 594 605
f 605 594 606
f 594 595 606
f 606 595 607
f 595 596 607
f 607 596 608
f 596 597 608
f 608 597 609
f 597 598 609
f 609 598 610
f 598 599 610
f 610 599 611
f 599 600 611
f 611 600 612
f 600 601 612
f 612 601 613
f 601 590 613
f 613 590 602
f 602 603 614
f 614 603 615
f 603 604 615
f 615 604 616
f 604 605 616
f 616 605 617
f 605 606 617
f 617 606 618
f 606 607 618
f 618 607 619
f 607 608 619
f 619 608 620
f 608 609 620
f 620 609 621
f 609 610 621
f 621 610 622
f 610 611 622
f 622 611 623
f 611 612 623
f 623 612 624
f 612 613 624
f 624 613 625
f 613 602 625
f 625 602 614
f 614 615 626
f 626 615 627
f 615 616 627
f 627 616 628
f 616 617 628
f 628 617 629
f 617 618 629
f 629 618 630
f 618 619 630
f 630 619 631
f 619 620 631
f 631 620 632
f 620 621 632
f 632 621 633
f 621 622 633
f 633 622 634
f 622 623 634
f 634 623 635
f 623 624 635
f 635 624 636
f 624 625 636
f 636 625 637
f 625 614 637
f 637 614 626
f 626 627 638
f 638 627 639
f 627 628 639
f 639 628 640
f 628 629 640
f 640 629 641
f 629 630 641
f 641 630 642
f 630 631 642
f 642 631 643
f 631 632 643
f 643 632 644
f 632 633 644
f 644 633 645
f 633 634 645
f 645 634 646
f 634 635 646
f 646 635 647
f 635 636 647
f 647 636 648
f 636 637 648
f 648 637 649
f 637 626 649
f 649 626 638
f 638 639 650
f 650 639 651
f 639 640 651
f 651 640 652
f 640 641 652
f 652 641 653
f 641 642 653
f 653 642 654
f 642 643 654
f 654 643 655
f 643 644 655
f 655 644 656
f 644 645 656
f 656 645 657
f 645 646 657
f 657 646 658
f 646 647 658
f 658 647 659
f 647 648 659
f 659 648 660
f 648 649 660
f 660 649 661
f 649 638 661
f 661 638 650
f 650 651 662
f 662 651 663
f 651 652 663
f 663 652 664
f 652 653 664
f 664 653 665
f 653 654 665
f 665 654 666
f 654 655 666
f 666 655 667
f 655 656 667
f 667 656 668
f 656 657 668
f 668 657 669
f 657 658 669
f 669 658 670
f 658 659 670
f 670 659 671
f 659 660 671
f 671 660 672
f 660 661 672
f 672 661 673
f 661 650 673
f 673 650 662
f 662 663 674
f 674 663 675
f 663 664 675
f 675 664 676
f 664 665 676
f 676 665 677
f 665 666 677
f 677 666 678
f 666 667 678
f 678 667 679
f 667 668 679
f 679 668 680
f 668 669 680
f 680 669 681
f 669 670 681
f 681 670 682
f 670 671 682
f 682 671 683
f 671 672 683
f 683 672 684
f 672 673 684
f 684 673 685
f 673 662 685
f 685 662 674
f 674 675 686
f 686 675 687
f 675 676 687
f 687 676 688
f 676 677 688
f 688 677 689
f 677 678 689
f 689 678 690
f 678 679 690
f 690 679 691
f 679 680 691
f 691 680 692
f 680 681 692
f 692 681 693
f 681 682 693
f 693 682 694
f 682 683 694
f 694 683 695
f 683 684 695
f 695 684 696
f 684 685 696
f 696 685 697
f 685 674 697
f 697 674 686
f 686 687 698
f 698 687 699
f 687 688 699
f 699 688 700
f 688 689 700
f 700 689 701
f 689 690 701
f 701 690 702
f 690 691 702
f 702 691 703
f 691 692 703
f 703 692 704
f 692 693 704
f 704 693 705
f 693 694 705
f 705 694 706
f 694 695 706
f 706 695 707
f 695 696 707
f 707 696 708
f 696 697 708
f 708 697 709
f 697 686 709
f 709 686 698
f 698 699 710
f 710 699 711
f 699 700 711
f 711 700 712
f 700 701 712
f 712 701 713
f 701 702 713
f 713 702 714
f 702 703 714
f 714 703 715
f 703 704 715
f 715 704 716
f 704 705 716
f 716 705 717
f 705 706 717
f 717 706 718
f 706 707 718
f 718 707 719
f 707 708 719
f 719 708 720
f 708 709 720
f 720 709 721
f 709 698 721
f 721 698 710
f 710 711 722
f 722 711 723
f 711 712 723
f 723 712 724
f 712 713 724
f 724 713 725
f 713 714 725
f 725 714 726
f 714 715 726
f 726 715 727
f 715 716 727
f 727 716 728
f 716 717 728
f 728 717 729
f 717 718 729
f 729 718 730
f 718 719 730
f 730 719 731
f 719 720 731
f 731 720 732
f 720 721 732
f 732 721 733
f 721 710 733
f 733 710 722
f 722 723 734
f 734 723 735
f 723 724 735
f 735 724 736
f 724 725 736
f 736 725 737
f 725 726 737
f 737 726 738
f 726 727 738
f 738 727 739
f 727 728 739
f 739 728 740
f 728 729 740
f 740 729 741
f 729 730 741
f 741 730 742
f 730 731 742
f 742 731 743
f 731 732 743
f 743 732 744
f 732 733 744
f 744 733 745
f 733 722 745
f 745 722 734
f 734 735 746
f 746 735 747
f 735 736 747
f 747 736 748
f 736 737 748
f 748 737 749
f 737 738 749
f 749 738 750
f 738 739 750
f 750 739 751
f 739 740 751
f 751 740 752
f 740 741 752
f 752 741 753
f 741 742 753
f 753 742 754
f 742 743 754
f 754 743 755
f 743 744 755
f 755 744 756
f 744 745 756
f 756 745 757
f 745 734 757
f 757 734 746
f 746 747 758
f 758 747 759
f 747 748 759
f 759 748 760
f 748 749 760
f 760 749 761
f 749 750 761
f 761 750 762
f 750 751 762
f 762 751 763
f 751 752 763
f 763 752 764
f 752 753 764
f 764 753 765
f 753 754 765
f 765 754 766
f 754 755 766
f 766 755 767
f 755 756 767
f 767 756 768
f 756 757 768
f 768 757 769
f 757 746 769
f 769 746 758
f 758 759 770
f 770 759 771
f 759 760 771
f 771 760 772
f 760 761 772
f 772 761 773
f 761 762 773
f 773 762 774
f 762 763 774
f 774 763 775
f 763 764 775
f 775 764 776
f 764 765 776
f 776 765 777
f 765 766 777
f 777 766 778
f 766 767 778
f 778 767 779
f 767 768 779
f 779 768 780
f 768 769 780
f 780 769 781
f 769 758 781
f 781 758 770
f 770 771 782
f 782 771 783
f 771 772 783
f 783 772 784
f 772 773 784
f 784 773 785
f 773 774 785
f 785 774 786
f 774 775 786
f 786 775 787
f 775 776 787
f 787 776 788
f 776 777 788
f 788 777 789
f 777 778 789
f 789 778 790
f 778 779 790
f 790 779 791
f 779 780 791
f 791 780 792
f 780 781 792
f 792 781 793
f 781 770 793
f 793 770 782
f 782 783 794
f 794 783 795
f 783 784 795
f 795 784 796
f 784 785 796
f 796 785 797
f 785 786 797
f 797 786 798
f 786 787 798
f 798 787 799
f 787 788 799
f 799 788 800
f 788 789 800
f 800 789 801
f 789 790 801
f 801 790 802
f 790 791 802
f 802 791 803
f 791 792 803
f 803 792 804
f 792 793 804
f 804 793 805
f 793 782 805
f 805 782 794
f 794 795 806
f 806 795 807
f 795 796 807
f 807 796 808
f 796 797 808
f 808 797 809
f 797 798 809
f 809 798 810
f 798 799 810
f 810 799 811
f 799 800 811
f 811 800 812
f 800 801 812
f 812 801 813
f 801 802 813
f 813 802 814
f 802 803 814
f 814 803 815
f 803 804 815
f 815 804 816
f 804 805 816
f 816 805 817
f 805 794 817
f 817 794 806
f 806 807 818
f 818 807 819
f 807 808 819
f 819 808 820
f 808 809 820
f 820 809 821
f 809 810 821
f 821 810 822
f 810 811 822
f 822 811 823
f 811 812 823
f 823 812 824
f 812 813 824
f 824 813 825
f 813 814 825
f 825 814 826
f 814 815 826
f 826 815 827
f 815 816 827
f 827 816 828
f 816 817 828
f 828 817 829
f 817 806 829
f 829 806 818
f 818 819 830
f 830 819 831
f 819 820 831
f 831 820 832
f 820 821 832
f 832 821 833
f 821 822 833
f 833 822 834
f 822 823 834
f 834 823 835
f 823 824 835
f 835 824 836
f 824 825 836
f 836 825 837
f 825 826 837
f 837 826 838
f 826 827 838
f 838 827 839
f 827 828 839
f 839 828 840
f 828 829 840
f 840 829 841
f 829 818 841
f 841 818 830
f 830 831 842
f 842 831 843
f 831 832 843
f 843 832 844
f 832 833 844
f 844 833 845
f 833 834 845
f 845 834 846
f 834 835 846
f 846 835 847
f 835 836 847
f 847 836 848
f 836 837 848
f 848 837 849
f 837 838 849
f 849 838 850
f 838 839 850
f 850 839 851
f 839 840 851
f 851 840 852
f 840 841 852
f 852 841 853
f 841 830 853
f 853 830 842
f 842 843 854
f 854 843 855
f 843 844 855
f 855 844 856
f 844 845 856
f 856 845 857
f 845 846 857
f 857 846 858
f 846 847 858
f 858 847 859
f 847 848 859
f 859 848 860
f 848 849 860
f 860 849 861
f 849 850 861
f 861 850 862
f 850 851 862
f 862 851 863
f 851 852 863
f 863 852 864
f 852 853 864
f 864 853 865
f 853 842 865
f 865 842 854
f 854 855 866
f 866 855 867
f 855 856 867
f 867 856 868
f 856 857 868
f 868 857 869
f 857 858 869
f 869 858 870
f 858 859 870
f 870 859 871
f 859 860 871
f 871 860 872
f 860 861 872
f 872 861 873
f 861 862 873
f 873 862 874
f 862 863 874
f 874 863 875
f 863 864 875
f 875 864 876
f 864 865 876
f 876 865 877
f 865 854 877
f 877 854 866
f 866 867 878
f 878 867 879
f 867 868 879
f 879 868 880
f 868 869 880
f 880 869 881
f 869 870 881
f 881 870 882
f 870 871 882
f 882 871 883
f 871 872 883
f 883 872 884
f 872 873 884
f 884 873 885
f 873 874 885
f 885 874 886
f 874 875 886
f 886 875 887
f 875 876 887
f 887 876 888
f 876 877 888
f 888 877 889
f 877 866 889
f 889 866 878
f 878 879 890
f 890 879 891
f 879 880 891
f 891 880 892
f 880 881 892
f 892 881 893
f 881 882 893
f 893 882 894
f 882 883 894
f 894 883 895
f 883 884 895
f 895 884 896
f 884 885 896
f 896 885 897
f 885 886 897
f 897 886 898
f 886 887 898
f 898 887 899
f 887 888 899
f 899 888 900
f 888 889 900
f 900 889 901
f 889 878 901
f 901 878 890
f 890 891 902
f 902 891 903
f 891 892 903
f 903 892 904
f 892 893 904
f 904 893 905
f 893 894 905
f 905 894 906
f 894 895 906
f 906 895 907
f 895 896 907
f 907 896 908
f 896 897 908
f 908 897 909
f 897 898 909
f 909 898 910
f 898 899 910
f 910 899 911
f 899 900 911
f 911 900 912
f 900 901 912
f 912 901 913
f 901 890 913
f 913 890 902
f 902 903 914
f 914 903 915
f 903 904 915
f 915 904 916
f 904 905 916
f 916 905 917
f 905 906 917
f 917 906 918
f 906 907 918
f 918 907 919
f 907 908 919
f 919 908 920
f 908 909 920
f 920 909 921
f 909 910 921
f 921 910 922
f 910 911 922
f 922 911 923
f 911 912 923
f 923 912 924
f 912 913 924
f 924 913 925
f 913 902 925
f 925 902 914
f 914 915 926
f 926 915 927
f 915 916 927
f 927 916 928
f 916 917 928
f 928 917 929
f 917 918 929
f 929 918 930
f 918 919 930
f 930 919 931
f 919 920 931
f 931 920 932
f 920 921 932
f 932 921 933
f 921 922 933
f 933 922 934
f 922 923 934
f 934 923 935
f 923 924 935
f 935 924 936
f 924 925 936
f 936 925 937
f 925 914 937
f 937 914 926
f 926 927 938
f 938 927 939
f 927 928 939
f 939 928 940
f 928 929 940
f 940 929 941
f 929 930 941
f 941 930 942
f 930 931 942
f 942 931 943
f 931 932 943
f 943 932 944
f 932 933 944
f 944 933 945
f 933 934 945
f 945 934 946
f 934 935 946
f 946 935 947
f 935 936 947
f 947 936 948
f 936 937 948
f 948 937 949
f 937 926 949
f 949 926 938
f 938 939 950
f 950 939 951
f 939 940 951
f 951 940 952
f 940 941 952
f 952 941 953
f 941 942 953
f 953 942 954
f 942 943 954
f 954 943 955
f 943 944 955
f 955 944 956
f 944 945 956
f 956 945 957
f 945 946 957
f 957 946 958
f 946 947 958
f 958 947 959
f 947 948 959
f 959 948 960
f 948 949 960
f 960 949 961
f 949 938 961
f 961 938 950
f 950 951 962
f 962 951 963
f 951 952 963
f 963 952 964
f 952 953 964
f 964 953 965
f 953 954 965
f 965 954 966
f 954 955 966
f 966 955 967
f 955 956 967
f 967 956 968
f 956 957 968
f 968 957 969
f 957 958 969
f 969 958 970
f 958 959 970
f 970 959 971
f 959 960 971
f 971 960 972
f 960 961 972
f 972 961 973
f 961 950 973
f 973 950 962
f 962 963 974
f 974 963 975
f 963 964 975
f 975 964 976
f 964 965 976
f 976 965 977
f 965 966 977
f 977 966 978
f 966 967 978
f 978 967 979
f 967 968 979
f 979 968 980
f 968 969 980
f 980 969 981
f 969 970 981
f 981 970 982
f 970 971 982
f 982 971 983
f 971 972 983
f 983 972 984
f 972 973 984
f 984 973 985
f 973 962 985
f 985 962 974
f 974 975 986
f 986 975 987
f 975 976 987
f 987 976 988
f 976 977 988
f 988 977 989
f 977 978 989
f 989 978 990
f 978 979 990
f 990 979 991
f 979 980 991
f 991 980 992
f 980 981 992
f 992 981 993
f 981 982 993
f 993 982 994
f 982 983 994
f 994 983 995
f 983 984 995
f 995 984 996
f 984 985 996
f 996 985 997
f 985 974 997
f 997 974 986
f 986 987 998
f 998 987 999
f 987 988 999
f 999 988 1000
f 988 989 1000
f 1000 989 1001
f 989 990 1001
f 1001 990 1002
f 990 991 1002
f 1002 991 1003
f 991 992 1003
f 1003 992 1004
f 992 993 1004
f 1004 993 1005
f 993 994 1005
f 1005 994 1006
f 994 995 1006
f 1006 995 1007
f 995 996 1007
f 1007 996 1008
f 996 997 1008
f 1008 997 1009
f 997 986 1009
f 1009 986 998
f 998 999 1010
f 1010 999 1011
f 999 1000 1011
f 1011 1000 1012
f 1000 1001 1012
f 1012 1001 1013
f 1001 1002 1013
f 1013 1002 1014
f 1002 1003 1014
f 1014 1003 1015
f 1003 1004 1015
f 1015 1004 1016
f 1004 1005 1016
f 1016 1005 1017
f 1005 1006 1017
f 1017 1006 1018
f 1006 1007 1018
f 1018 1007 1019
f 1007 1008 1019
f 1019 1008 1020
f 1008 1009 1020
f 1020 1009 1021
f 1009 998 1021
f 1021 998 1010
f 1010 1011 1022
f 1022 1011 1023
f 1011 1012 1023
f 1023 1012 1024
f 1012 1013 1024
f 1024 1013 1025
f 1013 1014 1025
f 1025 1014 1026
f 1014 1015 1026
f 1026 1015 1027
f 1015 1016 1027
f 1027 1016 1028
f 1016 1017 1028
f 1028 1017 1029
f 1017 1018 1029
f 1029 1018 1030
f 1018 1019 1030
f 1030 1019 1031
f 1019 1020 1031
f 1031 1020 1032
f 1020 1021 1032
f 1032 1021 1033
f 1021 1010 1033
f 1033 1010 1022
f 1022 1023 1034
f 1034 1023 1035
f 1023 1024 1035
f 1035 1024 1036
f 1024 1025 1036
f 1036 1025 1037
f 1025 1026 1037
f 1037 1026 1038
f 1026 1027 1038
f 1038 1027 1039
f 1027 1028 1039
f 1039 1028 1040
f 1028 1029 1040
f 1040 1029 1041
f 1029 1030 1041
f 1041 1030 1042
f 1030 1031 1042
f 1042 1031 1043
f 1031 1032 1043
f 1043 1032 1044
f 1032 1033 1044
f 1044 1033 1045
f 1033 1022 1045
f 1045 1022 1034
f 1034 1035 1046
f 1046 1035 1047
f 1035 1036 1047
f 1047 1036 1048
f 1036 1037 1048
f 1048 1037 1049
f 1037 1038 1049
f 1049 1038 1050
f 1038 1039 1050
f 1050 1039 1051
f 1039 1040 1051
f 1051 1040 1052
f 1040 1041 1052
f 1052 1041 1053
f 1041 1042 1053
f 1053 1042 1054
f 1042 1043 1054
f 1054 1043 1055
f 1043 1044 1055
f 1055 1044 1056
f 1044 1045 1056
f 1056 1045 1057
f 1045 1034 1057
f 1057 1034 1046
f 1046 1047 1058
f 1058 1047 1059
f 1047 1048 1059
f 1059 1048 1060
f 1048 1049 1060
f 1060 1049 1061
f 1049 1050 1061
f 1061 1050 1062
f 1050 1051 1062
f 1062 1051 1063
f 1051 1052 1063
f 1063 1052 1064
f 1052 1053 1064
f 1064 1053 1065
f 1053 1054 1065
f 1065 1054 1066
f 1054 1055 1066
f 1066 1055 1067
f 1055 1056 1067
f 1067 1056 1068
f 1056 1057 1068
f 1068 1057 1069
f 1057 1046 1069
f 1069 1046 1058
f 1058 1059 1070
f 1070 1059 1071
f 1059 1060 1071
f 1071 1060 1072
f 1060 1061 1072
f 1072 1061 1073
f 1061 1062 1073
f 1073 1062 1074
f 1062 1063 1074
f 1074 1063 1075
f 1063 1064 1075
f 1075 1064 1076
f 1064 1065 1076
f 1076 1065 1077
f 1065 1066 1077
f 1077 1066 1078
f 1066 1067 1078
f 1078 1067 1079
f 1067 1068 1079
f 1079 1068 1080
f 1068 1069 1080
f 1080 1069 1081
f 1069 1058 1081
f 1081 1058 1070
f 1070 1071 1082
f 1082 1071 1083
f 1071 1072 1083
f 1083 1072 1084
f 1072 1073 1084
f 1084 1073 1085
f 1073 1074 1085
f 1085 1074 1086
f 1074 1075 1086
f 1086 1075 1087
f 1075 1076 1087
f 1087 1076 1088
f 1076 1077 1088
f 1088 1077 1089
f 1077 1078 1089
f 1089 1078 1090
f 1078 1079 1090
f 1090 1079 1091
f 1079 1080 1091
f 1091 1080 1092
f 1080 1081 1092
f 1092 1081 1093
f 1081 1070 1093
f 1093 1070 1082
f 1082 1083 1094
f 1094 1083 1095
f 1083 1084 1095
f 1095 1084 1096
f 1084 1085 1096
f 1096 1085 1097
f 1085 1086 1097
f 1097 1086 1098
f 1086 1087 1098
f 1098 1087 1099
f 1087 1088 1099
f 1099 1088 1100
f 1088 1089 1100
f 1100 1089 1101
f 1089 1090 1101
f 1101 1090 1102
f 1090 1091 1102
f 1102 1091 1103
f 1091 1092 1103
f 1103 1092 1104
f 1092 1093 1104
f 1104 1093 1105
f 1093 1082 1105
f 1105 1082 1094
f 1094 1095 1106
f 1106 1095 1107
f 1095 1096 1107
f 1107 1096 1108
f 1096 1097 1108
f 1108 1097 1109
f 1097 1098 1109
f 1109 1098 1110
f 1098 1099 1110
f 1110 1099 1111
f 1099 1100 1111
f 1111 1100 1112
f 1100 1101 1112
f 1112 1101 1113
f 1101 1102 1113
f 1113 1102 1114
f 1102 1103 1114
f 1114 1103 1115
f 1103 1104 1115
f 1115 1104 1116
f 1104 1105 1116
f 1116 1105 1117
f 1105 1094 1117
f 1117 1094 1106
f 1106 1107 1118
f 1118 1107 1119
f 1107 1108 1119
f 1119 1108 1120
f 1108 1109 1120
f 1120 1109 1121
f 1109 1110 1121
f 1121 1110 1122
f 1110 1111 1122
f 1122 1111 1123
f 1111 1112 1123
f 1123 1112 1124
f 1112 1113 1124
f 1124 1113 1125
f 1113 1114 1125
f 1125 1114 1126
f 1114 1115 1126
f 1126 1115 1127
f 1115 1116 1127
f 1127 1116 1128
f 1116 1117 1128
f 1128 1117 1129
f 1117 1106 1129
f 1129 1106 1118
f 1118 1119 1130
f 1130 1119 1131
f 1119 1120 1131
f 1131 1120 1132
f 1120 1121 1132
f 1132 1121 1133
f 1121 1122 1133
f 1133 1122 1134
f 1122 1123 1134
f 1134 1123 1135
f 1123 1124 1135
f 1135 1124 1136
f 1124 1125 1136
f 1136 1125 1137
f 1125 1126 1137
f 1137 1126 1138
f 1126 1127 1138
f 1138 1127 1139
f 1127 1128 1139
f 1139 1128 1140
f 1128 1129 1140
f 1140 1129 1141
f 1129 1118 1141
f 1141 1118 1130
f 1130 1131 1142
f 1142 1131 1143
f 1131 1132 1143
f 1143 1132 1144
f 1132 1133 1144
f 1144 1133 1145
f 1133 1134 1145
f 1145 1134 1146
f 1134 1135 1146
f 1146 1135 1147
f 1135 1136 1147
f 1147 1136 1148
f 1136 1137 1148
f 1148 1137 1149
f 1137 1138 1149
f 1149 1138 1150
f 1138 1139 1150
f 1150 1139 1151
f 1139 1140 1151
f 1151 1140 1152
f 1140 1141 1152
f 1152 1141 1153
f 1141 1130 1153
f 1153 1130 1142
f 1142 1143 1154
f 1154 1143 1155
f 1143 1144 1155
f 1155 1144 1156
f 1144 1145 1156
f 1156 1145 1157
f 1145 1146 1157
f 1157 1146 1158
f 1146 1147 1158
f 1158 1147 1159
f 1147 1148 1159
f 1159 1148 1160
f 1148 1149 1160
f 1160 1149 1161
f 1149 1150 1161
f 1161 1150 1162
f 1150 1151 1162
f 1162 1151 1163
f 1151 1152 1163
f 1163 1152 1164
f 1152 1153 1164
f 1164 1153 1165
f 1153 1142 1165
f 1165 1142 1154
f 1154 1155 1166
f 1166 1155 1167
f 1155 1156 1167
f 1167 1156 1168
f 1156 1157 1168
f 1168 1157 1169
f 1157 1158 1169
f 1169 1158 1170
f 1158 1159 1170
f 1170 1159 1171
f 1159 1160 1171
f 1171 1160 1172
f 1160 1161 1172
f 1172 1161 1173
f 1161 1162 1173
f 1173 1162 1174
f 1162 1163 1174
f 1174 1163 1175
f 1163 1164 1175
f 1175 1164 1176
f 1164 1165 1176
f 1176 1165 1177
f 1165 1154 1177
f 1177 1154 1166
f 1166 1167 1178
f 1178 1167 1179
f 1167 1168 1179
f 1179 1168 1180
f 1168 1169 1180
f 1180 1169 1181
f 1169 1170 1181
f 1181 1170 1182
f 1170 1171 1182
f 1182 1171 1183
f 1171 1172 1183
f 1183 1172 1184
f 1172 1173 1184
f 1184 1173 1185
f 1173 1174 1185
f 1185 1174 1186
f 1174 1175 1186
f 1186 1175 1187
f 1175 1176 1187
f 1187 1176 1188
f 1176 1177 1188
f 1188 1177 1189
f 1177 1166 1189
f 1189 1166 1178
f 1178 1179 1190
f 1190 1179 1191
f 1179 1180 1191
f 1191 1180 1192
f 1180 1181 1192
f 1192 1181 1193
f 1181 1182 1193
f 1193 1182 1194
f 1182 1183 1194
f 1194 1183 1195
f 1183 1184 1195
f 1195 1184 1196
f 1184 1185 1196
f 1196 1185 1197
f 1185 1186 1197
f 1197 1186 1198
f 1186 1187 1198
f 1198 1187 1199
f 1187 1188 1199
f 1199 1188 1200
f 1188 1189 1200
f 1200 1189 1201
f 1189 1178 1201
f 1201 1178 1190
f 1190 1191 1202
f 1202 1191 1203
f 1191 1192 1203
f 1203 1192 1204
f 1192 1193 1204
f 1204 1193 1205
f 1193 1194 1205
f 1205 1194 1206
f 1194 1195 1206
f 1206 1195 1207
f 1195 1196 1207
f 1207 1196 1208
f 1196 1197 1208
f 1208 1197 1209
f 1197 1198 1209
f 1209 1198 1210
f 1198 1199 1210
f 1210 1199 1211
f 1199 1200 1211
f 1211 1200 1212
f 1200 1201 1212
f 1212 1201 1213
f 1201 1190 1213
f 1213 1190 1202
f 1202 1203 1214
f 1214 1203 1215
f 1203 1204 1215
f 1215 1204 1216
f 1204 1205 1216
f 1216 1205 1217
f 1205 1206 1217
f 1217 1206 1218
f 1206 1207 1218
f 1218 1207 1219
f 1207 1208 1219
f 1219 1208 1220
f 1208 1209 1220
f 1220 1209 1221
f 1209 1210 1221
f 1221 1210 1222
f 1210 1211 1222
f 1222 1211 1223
f 1211 1212 1223
f 1223 1212 1224
f 1212 1213 1224
f 1224 1213 1225
f 1213 1202 1225
f 1225 1202 1214
f 1214 1215 1226
f 1226 1215 1227
f 1215 1216 1227
f 1227 1216 1228
f 1216 1217 1228
f 1228 1217 1229
f 1217 1218 1229
f 1229 1218 1230
f 1218 1219 1230
f 1230 1219 1231
f 1219 1220 1231
f 1231 1220 1232
f 1220 1221 1232
f 1232 1221 1233
f 1221 1222 1233
f 1233 1222 1234
f 1222 1223 1234
f 1234 1223 1235
f 1223 1224 1235
f 1235 1224 1236
f 1224 1225 1236
f 1236 1225 1237
f 1225 1214 1237
f 1237 1214 1226
f 1226 1227 1238
f 1238 1227 1239
f 1227 1228 1239
f 1239 1228 1240
f 1228 1229 1240
f 1240 1229 1241
f 1229 1230 1241
f 1241 1230 1242
f 1230 1231 1242
f 1242 1231 1243
f 1231 1232 1243
f 1243 1232 1244
f 1232 1233 1244
f 1244 1233 1245
f 1233 1234 1245
f 1245 1234 1246
f 1234 1235 1246
f 1246 1235 1247
f 1235 1236 1247
f 1247 1236 1248
f 1236 1237 1248
f 1248 1237 1249
f 1237 1226 1249
f 1249 1226 1238
f 1238 1239 1250
f 1250 1239 1251
f 1239 1240 1251
f 1251 1240 1252
f 1240 1241 1252
f 1252 1241 1253
f 1241 1242 1253
f 1253 1242 1254
f 1242 1243 1254
f 1254 1243 1255
f 1243 1244 1255
f 1255 1244 1256
f 1244 1245 1256
f 1256 1245 1257
f 1245 1246 1257
f 1257 1246 1258
f 1246 1247 1258
f 1258 1247 1259
f 1247 1248 1259
f 1259 1248 1260
f 1248 1249 1260
f 1260 1249 1261
f 1249 1238 1261
f 1261 1238 1250
f 1250 1251 1262
f 1262 1251 1263
f 1251 1252 1263
f 1263 1252 1264
f 1252 1253 1264
f 1264 1253 1265
f 1253 1254 1265
f 1265 1254 1266
f 1254 1255 1266
f 1266 1255 1267
f 1255 1256 1267
f 1267 1256 1268
f 1256 1257 1268
f 1268 1257 1269
f 1257 1258 1269
f 1269 1258 1270
f 1258 1259 1270
f 1270 1259 1271
f 1259 1260 1271
f 1271 1260 1272
f 1260 1261 1272
f 1272 1261 1273
f 1261 1250 1273
f 1273 1250 1262
f 1262 1263 1274
f 1274 1263 1275
f 1263 1264 1275
f 1275 1264 1276
f 1264 1265 1276
f 1276 1265 1277
f 1265 1266 1277
f 1277 1266 1278
f 1266 1267 1278
f 1278 1267 1279
f 1267 1268 1279
f 1279 1268 1280
f 1268 1269 1280
f 1280 1269 1281
f 1269 1270 1281
f 1281 1270 1282
f 1270 1271 1282
f 1282 1271 1283
f 1271 1272 1283
f 1283 1272 1284
f 1272 1273 1284
f 1284 1273 1285
f 1273 1262 1285
f 1285 1262 1274
f 1274 1275 1286
f 1286 1275 1287
f 1275 1276 1287
f 1287 1276 1288
f 1276 1277 1288
f 1288 1277 1289
f 1277 1278 1289
f 1289 1278 1290
f 1278 1279 1290
f 1290 1279 1291
f 1279 1280 1291
f 1291 1280 1292
f 1280 1281 1292
f 1292 1281 1293
f 1281 1282 1293
f 1293 1282 1294
f 1282 1283 1294
f 1294 1283 1295
f 1283 1284 1295
f 1295 1284 1296
f 1284 1285 1296
f 1296 1285 1297
f 1285 1274 1297
f 1297 1274 1286
f 1286 1287 1298
f 1298 1287 1299
f 1287 1288 1299
f 1299 1288 1300
f 1288 1289 1300
f 1300 1289 1301
f 1289 1290 1301
f 1301 1290 1302
f 1290 1291 1302
f 1302 1291 1303
f 1291 1292 1303
f 1303 1292 1304
f 1292 1293 1304
f 1304 1293 1305
f 1293 1294 1305
f 1305 1294 1306
f 1294 1295 1306
f 1306 1295 1307
f 1295 1296 1307
f 1307 1296 1308
f 1296 1297 1308
f 1308 1297 1309
f 1297 1286 1309
f 1309 1286 1298
f 1298 1299 1310
f 1310 1299 1311
f 1299 1300 1311
f 1311 1300 1312
f 1300 1301 1312
f 1312 1301 1313
f 1301 1302 1313
f 1313 1302 1314
f 1302 1303 1314
f 1314 1303 1315
f 1303 1304 1315
f 1315 1304 1316
f 1304 1305 1316
f 1316 1305 1317
f 1305 1306 1317
f 1317 1306 1318
f 1306 1307 1318
f 1318 1307 1319
f 1307 1308 1319
f 1319 1308 1320
f 1308 1309 1320
f 1320 1309 1321
f 1309 1298 1321
f 1321 1298 1310
f 1310 1311 1322
f 1322 1311 1323
f 1311 1312 1323
f 1323 1312 1324
f 1312 1313 1324
f 1324 1313 1325
f 1313 1314 1325
f 1325 1314 1326
f 1314 1315 1326
f 1326 1315 1327
f 1315 1316 1327
f 1327 1316 1328
f 1316 1317 1328
f 1328 1317 1329
f 1317 1318 1329
f 1329 1318 1330
f 1318 1319 1330
f 1330 1319 1331
f 1319 1320 1331
f 1331 1320 1332
f 1320 1321 1332
f 1332 1321 1333
f 1321 1310 1333
f 1333 1310 1322
f 1322 1323 1334
f 1334 1323 1335
f 1323 1324 1335
f 1335 1324 1336
f 1324 1325 1336
f 1336 1325 1337
f 1325 1326 1337
f 1337 1326 1338
f 1326 1327 1338
f 1338 1327 1339
f 1327 1328 1339
f 1339 1328 1340
f 1328 1329 1340
f 1340 1329 1341
f 1329 1330 1341
f 1341 1330 1342
f 1330 1331 1342
f 1342 1331 1343
f 1331 1332 1343
f 1343 1332 1344
f 1332 1333 1344
f 1344 1333 1345
f 1333 1322 1345
f 1345 1322 1334
f 1334 1335 1346
f 1346 1335 1347
f 1335 1336 1347
f 1347 1336 1348
f 1336 1337 1348
f 1348 1337 1349
f 1337 1338 1349
f 1349 1338 1350
f 1338 1339 1350
f 1350 1339 1351
f 1339 1340 1351
f 1351 1340 1352
f 1340 1341 1352
f 1352 1341 1353
f 1341 1342 1353
f 1353 1342 1354
f 1342 1343 1354
f 1354 1343 1355
f 1343 1344 1355
f 1355 1344 1356
f 1344 1345 1356
f 1356 1345 1357
f 1345 1334 1357
f 1357 1334 1346
f 1346 1347 1358
f 1358 1347 1359
f 1347 1348 1359
f 1359 1348 1360
f 1348 1349 1360
f 1360 1349 1361
f 1349 1350 1361
f 1361 1350 1362
f 1350 1351 1362
f 1362 1351 1363
f 1351 1352 1363
f 1363 1352 1364
f 1352 1353 1364
f 1364 1353 1365
f 1353 1354 1365
f 1365 1354 1366
f 1354 1355 1366
f 1366 1355 1367
f 1355 1356 1367
f 1367 1356 1368
f 1356 1357 1368
f 1368 1357 1369
f 1357 1346 1369
f 1369 1346 1358
f 1358 1359 1370
f 1370 1359 1371
f 1359 1360 1371
f 1371 1360 1372
f 1360 1361 1372
f 1372 1361 1373
f 1361 1362 1373
f 1373 1362 1374
f 1362 1363 1374
f 1374 1363 1375
f 1363 1364 1375
f 1375 1364 1376
f 1364 1365 1376
f 1376 1365 1377
f 1365 1366 1377
f 1377 1366 1378
f 1366 1367 1378
f 1378 1367 1379
f 1367 1368 1379
f 1379 1368 1380
f 1368 1369 1380
f 1380 1369 1381
f 1369 1358 1381
f 1381 1358 1370
f 1370 1371 1382
f 1382 1371 1383
f 1371 1372 1383
f 1383 1372 1384
f 1372 1373 1384
f 1384 1373 1385
f 1373 1374 1385
f 1385 1374 1386
f 1374 1375 1386
f 1386 1375 1387
f 1375 1376 1387
f 1387 1376 1388
f 1376 1377 1388
f 1388 1377 1389
f 1377 1378 1389
f 1389 1378 1390
f 1378 1379 1390
f 1390 1379 1391
f 1379 1380 1391
f 1391 1380 1392
f 1380 1381 1392
f 1392 1381 1393
f 1381 1370 1393
f 1393 1370 1382
f 1382 1383 1394
f 1394 1383 1395
f 1383 1384 1395
f 1395 1384 1396
f 1384 1385 1396
f 1396 1385 1397
f 1385 1386 1397
f 1397 1386 1398
f 1386 1387 1398
f 1398 1387 1399
f 1387 1388 1399
f 1399 1388 1400
f 1388 1389 1400
f 1400 1389 1401
f 1389 1390 1401
f 1401 1390 1402
f 1390 1391 1402
f 1402 1391 1403
f 1391 1392 1403
f 1403 1392 1404
f 1392 1393 1404
f 1404 1393 1405
f 1393 1382 1405
f 1405 1382 1394
f 1394 1395 1406
f 1406 1395 1407
f 1395 1396 1407
f 1407 1396 1408
f 1396 1397 1408
f 1408 1397 1409
f 1397 1398 1409
f 1409 1398 1410
f 1398 1399 1410
f 1410 1399 1411
f 1399 1400 1411
f 1411 1400 1412
f 1400 1401 1412
f 1412 1401 1413
f 1401 1402 1413
f 1413 1402 1414
f 1402 1403 1414
f 1414 1403 1415
f 1403 1404 1415
f 1415 1404 1416
f 1404 1405 1416
f 1416 1405 1417
f 1405 1394 1417
f 1417 1394 1406
f 1406 1407 1418
f 1418 1407 1419
f 1407 1408 1419
f 1419 1408 1420
f 1408 1409 1420
f 1420 1409 1421
f 1409 1410 1421
f 1421 1410 1422
f 1410 1411 1422
f 1422 1411 1423
f 1411 1412 1423
f 1423 1412 1424
f 1412 1413 1424
f 1424 1413 1425
f 1413 1414 1425
f 1425 1414 1426
f 1414 1415 1426
f 1426 1415 1427
f 1415 1416 1427
f 1427 1416 1428
f 1416 1417 1428
f 1428 1417 1429
f 1417 1406 1429
f 1429 1406 1418
f 1418 1419 1430
f 1430 1419 1431
f 1419 1420 1431
f 1431 1420 1432
f 1420 1421 1432
f 1432 1421 1433
f 1421 1422 1433
f 1433 1422 1434
f 1422 1423 1434
f 1434 1423 1435
f 1423 1424 1435
f 1435 1424 1436
f 1424 1425 1436
f 1436 1425 1437
f 1425 1426 1437
f 1437 1426 1438
f 1426 1427 1438
f 1438 1427 1439
f 1427 1428 1439
f 1439 1428 1440
f 1428 1429 1440
f 1440 1429 1441
f 1429 1418 1441
f 1441 1418 1430
f 1430 1431 1442
f 1442 1431 1443
f 1431 1432 1443
f 1443 1432 1444
f 1432 1433 1444
f 1444 1433 1445
f 1433 1434 1445
f 1445 1434 1446
f 1434 1435 1446
f 1446 1435 1447
f 1435 1436 1447
f 1447 1436 1448
f 1436 1437 1448
f 1448 1437 1449
f 1437 1438 1449
f 1449 1438 1450
f 1438 1439 1450
f 1450 1439 1451
f 1439 1440 1451
f 1451 1440 1452
f 1440 1441 1452
f 1452 1441 1453
f 1441 1430 1453
f 1453 1430 1442
f 1442 1443 1454
f 1454 1443 1455
f 1443 1444 1455
f 1455 1444 1456
f 1444 1445 1456
f 1456 1445 1457
f 1445 1446 1457
f 1457 1446 1458
f 1446 1447 1458
f 1458 1447 1459
f 1447 1448 1459
f 1459 1448 1460
f 1448 1449 1460
f 1460 1449 1461
f 1449 1450 1461
f 1461 1450 1462
f 1450 1451 1462
f 1462 1451 1463
f 1451 1452 1463
f 1463 1452 1464
f 1452 1453 1464
f 1464 1453 1465
f 1453 1442 1465
f 1465 1442 1454
f 1454 1455 1466
f 1466 1455 1467
f 1455 1456 1467
f 1467 1456 1468
f 1456 1457 1468
f 1468 1457 1469
f 1457 1458 1469
f 1469 1458 1470
f 1458 1459 1470
f 1470 1459 1471
f 1459 1460 1471
f 1471 1460 1472
f 1460 1461 1472
f 1472 1461 1473
f 1461 1462 1473
f 1473 1462 1474
f 1462 1463 1474
f 1474 1463 1475
f 1463 1464 1475
f 1475 1464 1476
f 1464 1465 1476
f 1476 1465 1477
f 1465 1454 1477
f 1477 1454 1466
f 1466 1467 1478
f 1478 1467 1479
f 1467 1468 1479
f 1479 1468 1480
f 1468 1469 1480
f 1480 1469 1481
f 1469 1470 1481
f 1481 1470 1482
f 1470 1471 1482
f 1482 1471 1483
f 1471 1472 1483
f 1483 1472 1484
f 1472 1473 1484
f 1484 1473 1485
f 1473 1474 1485
f 1485 1474 1486
f 1474 1475 1486
f 1486 1475 1487
f 1475 1476 1487
f 1487 1476 1488
f 1476 1477 1488
f 1488 1477 1489
f 1477 1466 1489
f 1489 1466 1478
f 1478 1479 1490
f 1490 1479 1491
f 1479 1480 1491
f 1491 1480 1492
f 1480 1481 1492
f 1492 1481 1493
f 1481 1482 1493
f 1493 1482 1494
f 1482 1483 1494
f 1494 1483 1495
f 1483 1484 1495
f 1495 1484 1496
f 1484 1485 1496
f 1496 1485 1497
f 1485 1486 1497
f 1497 1486 1498
f 1486 1487 1498
f 1498 1487 1499
f 1487 1488 1499
f 1499 1488 1500
f 1488 1489 1500
f 1500 1489 1501
f 1489 1478 1501
f 1501 1478 1490
f 1490 1491 1502
f 1502 1491 1503
f 1491 1492 1503
f 1503 1492 1504
f 1492 1493 1504
f 1504 1493 1505
f 1493 1494 1505
f 1505 1494 1506
f 1494 1495 1506
f 1506 1495 1507
f 1495 1496 1507
f 1507 1496 1508
f 1496 1497 1508
f 1508 1497 1509
f 1497 1498 1509
f 1509 1498 1510
f 1498 1499 1510
f 1510 1499 1511
f 1499 1500 1511
f 1511 1500 1512
f 1500 1501 1512
f 1512 1501 1513
f 1501 1490 1513
f 1513 1490 1502
f 1502 1503 1514
f 1514 1503 1515
f 1503 1504 1515
f 1515 1504 1516
f 1504 1505 1516
f 1516 1505 1517
f 1505 1506 1517
f 1517 1506 1518
f 1506 1507 1518
f 1518 1507 1519
f 1507 1508 1519
f 1519 1508 1520
f 1508 1509 1520
f 1520 1509 1521
f 1509 1510 1521
f 1521 1510 1522
f 1510 1511 1522
f 1522 1511 1523
f 1511 1512 1523
f 1523 1512 1524
f 1512 1513 1524
f 1524 1513 1525
f 1513 1502 1525
f 1525 1502 1514
f 1514 1515 1526
f 1526 1515 1527
f 1515 1516 1527
f 1527 1516 1528
f 1516 1517 1528
f 1528 1517 1529
f 1517 1518 1529
f 1529 1518 1530
f 1518 1519 1530
f 1530 1519 1531
f 1519 1520 1531
f 1531 1520 1532
f 1520 1521 1532
f 1532 1521 1533
f 1521 1522 1533
f 1533 1522 1534
f 1522 1523 1534
f 1534 1523 1535
f 1523 1524 1535
f 1535 1524 1536
f 1524 1525 1536
f 1536 1525 1537
f 1525 1514 1537
f 1537 1514 1526
f 1526 1527 1538
f 1538 1527 1539
f 1527 1528 1539
f 1539 1528 1540
f 1528 1529 1540
f 1540 1529 1541
f 1529 1530 1541
f 1541 1530 1542
f 1530 1531 1542
f 1542 1531 1543
f 1531 1532 1543
f 1543 1532 1544
f 1532 1533 1544
f 1544 1533 1545
f 1533 1534 1545
f 1545 1534 1546
f 1534 1535 1546
f 1546 1535 1547
f 1535 1536 1547
f 1547 1536 1548
f 1536 1537 1548
f 1548 1537 1549
f 1537 1526 1549
f 1549 1526 1538
f 1538 1539 1550
f 1550 1539 1551
f 1539 1540 1551
f 1551 1540 1552
f 1540 1541 1552
f 1552 1541 1553
f 1541 1542 1553
f 1553 1542 1554
f 1542 1543 1554
f 1554 1543 1555
f 1543 1544 1555
f 1555 1544 1556
f 1544 1545 1556
f 1556 1545 1557
f 1545 1546 1557
f 1557 1546 1558
f 1546 1547 1558
f 1558 1547 1559
f 1547 1548 1559
f 1559 1548 1560
f 1548 1549 1560
f 1560 1549 1561
f 1549 1538 1561
f 1561 1538 1550
f 1550 1551 1562
f 1562 1551 1563
f 1551 1552 1563
f 1563 1552 1564
f 1552 1553 1564
f 1564 1553 1565
f 1553 1554 1565
f 1565 1554 1566
f 1554 1555 1566
f 1566 1555 1567
f 1555 1556 1567
f 1567 1556 1568
f 1556 1557 1568
f 1568 1557 1569
f 1557 1558 1569
f 1569 1558 1570
f 1558 1559 1570
f 1570 1559 1571
f 1559 1560 1571
f 1571 1560 1572
f 1560 1561 1572
f 1572 1561 1573
f 1561 1550 1573
f 1573 1550 1562
f 1562 1563 1574
f 1574 1563 1575
f 1563 1564 1575
f 1575 1564 1576
f 1564 1565 1576
f 1576 1565 1577
f 1565 1566 1577
f 1577 1566 1578
f 1566 1567 1578
f 1578 1567 1579
f 1567 1568 1579
f 1579 1568 1580
f 1568 1569 1580
f 1580 1569 1581
f 1569 1570 1581
f 1581 1570 1582
f 1570 1571 1582
f 1582 1571 1583
f 1571 1572 1583
f 1583 1572 1584
f 1572 1573 1584
f 1584 1573 1585
f 1573 1562 1585
f 1585 1562 1574
f 1574 1575 1586
f 1586 1575 1587
f 1575 1576 1587
f 1587 1576 1588
f 1576 1577 1588
f 1588 1577 1589
f 1577 1578 1589
f 1589 1578 1590
f 1578 1579 1590
f 1590 1579 1591
f 1579 1580 1591
f 1591 1580 1592
f 1580 1581 1592
f 1592 1581 1593
f 1581 1582 1593
f 1593 1582 1594
f 1582 1583 1594
f 1594 1583 1595
f 1583 1584 1595
f 1595 1584 1596
f 1584 1585 1596
f 1596 1585 1597
f 1585 1574 1597
f 1597 1574 1586
f 1586 1587 1598
f 1598 1587 1599
f 1587 1588 1599
f 1599 1588 1600
f 1588 1589 1600
f 1600 1589 1601
f 1589 1590 1601
f 1601 1590 1602
f 1590 1591 1602
f 1602 1591 1603
f 1591 1592 1603
f 1603 1592 1604
f 1592 1593 1604
f 1604 1593 1605
f 1593 1594 1605
f 1605 1594 1606
f 1594 1595 1606
f 1606 1595 1607
f 1595 1596 1607
f 1607 1596 1608
f 1596 1597 1608
f 1608 1597 1609
f 1597 1586 1609
f 1609 1586 1598
f 1598 1599 1610
f 1610 1599 1611
f 1599 1600 1611
f 1611 1600 1612
f 1600 1601 1612
f 1612 1601 1613
f 1601 1602 1613
f 1613 1602 1614
f 1602 1603 1614
f 1614 1603 1615
f 1603 1604 1615
f 1615 1604 1616
f 1604 1605 1616
f 1616 1605 1617
f 1605 1606 1617
f 1617 1606 1618
f 1606 1607 1618
f 1618 1607 1619
f 1607 1608 1619
f 1619 1608 1620
f 1608 1609 1620
f 1620 1609 1621
f 1609 1598 1621
f 1621 1598 1610
f 1610 1611 1622
f 1622 1611 1623
f 1611 1612 1623
f 1623 1612 1624
f 1612 1613 1624
f 1624 1613 1625
f 1613 1614 1625
f 1625 1614 1626
f 1614 1615 1626
f 1626 1615 1627
f 1615 1616 1627
f 1627 1616 1628
f 1616 1617 1628
f 1628 1617 1629
f 1617 1618 1629
f 1629 1618 1630
f 1618 1619 1630
f 1630 1619 1631
f 1619 1620 1631
f 1631 1620 1632
f 1620 1621 1632
f 1632 1621 1633
f 1621 1610 1633
f 1633 1610 1622
f 1622 1623 1634
f 1634 1623 1635
f 1623 1624 1635
f 1635 1624 1636
f 1624 1625 1636
f 1636 1625 1637
f 1625 1626 1637
f 1637 1626 1638
f 1626 1627 1638
f 1638 1627 1639
f 1627 1628 1639
f 1639 1628 1640
f 1628 1629 1640
f 1640 1629 1641
f 1629 1630 1641
f 1641 1630 1642
f 1630 1631 1642
f 1642 1631 1643
f 1631 1632 1643
f 1643 1632 1644
f 1632 1633 1644
f 1644 1633 1645
f 1633 1622 1645
f 1645 1622 1634
f 1634 1635 1646
f 1646 1635 1647
f 1635 1636 1647
f 1647 1636 1648
f 1636 1637 1648
f 1648 1637 1649
f 1637 1638 1649
f 1649 1638 1650
f 1638 1639 1650
f 1650 1639 1651
f 1639 1640 1651
f 1651 1640 1652
f 1640 1641 1652
f 1652 1641 1653
f 1641 1642 1653
f 1653 1642 1654
f 1642 1643 1654
f 1654 1643 1655
f 1643 1644 1655
f 1655 1644 1656
f 1644 1645 1656
f 1656 1645 1657
f 1645 1634 1657
f 1657 1634 1646
f 1646 1647 1658
f 1658 1647 1659
f 1647 1648 1659
f 1659 1648 1660
f 1648 1649 1660
f 1660 1649 1661
f 1649 1650 1661
f 1661 1650 1662
f 1650 1651 1662
f 1662 1651 1663
f 1651 1652 1663
f 1663 1652 1664
f 1652 1653 1664
f 1664 1653 1665
f 1653 1654 1665
f 1665 1654 1666
f 1654 1655 1666
f 1666 1655 1667
f 1655 1656 1667
f 1667 1656 1668
f 1656 1657 1668
f 1668 1657 1669
f 1657 1646 1669
f 1669 1646 1658
f 1658 1659 1670
f 1670 1659 1671
f 1659 1660 1671
f 1671 1660 1672
f 1660 1661 1672
f 1672 1661 1673
f 1661 1662 1673
f 1673 1662 1674
f 1662 1663 1674
f 1674 1663 1675
f 1663 1664 1675
f 1675 1664 1676
f 1664 1665 1676
f 1676 1665 1677
f 1665 1666 1677
f 1677 1666 1678
f 1666 1667 1678
f 1678 1667 1679
f 1667 1668 1679
f 1679 1668 1680
f 1668 1669 1680
f 1680 1669 1681
f 1669 1658 1681
f 1681 1658 1670
f 1670 1671 1682
f 1682 1671 1683
f 1671 1672 1683
f 1683 1672 1684
f 1672 1673 1684
f 1684 1673 1685
f 1673 1674 1685
f 1685 1674 1686
f 1674 1675 1686
f 1686 1675 1687
f 1675 1676 1687
f 1687 1676 1688
f 1676 1677 1688
f 1688 1677 1689
f 1677 1678 1689
f 1689 1678 1690
f 1678 1679 1690
f 1690 1679 1691
f 1679 1680 1691
f 1691 1680 1692
f 1680 1681 1692
f 1692 1681 1693
f 1681 1670 1693
f 1693 1670 1682
f 1682 1683 1694
f 1694 1683 1695
f 1683 1684 1695
f 1695 1684 1696
f 1684 1685 1696
f 1696 1685 1697
f 1685 1686 1697
f 1697 1686 1698
f 1686 1687 1698
f 1698 1687 1699
f 1687 1688 1699
f 1699 1688 1700
f 1688 1689 1700
f 1700 1689 1701
f 1689 1690 1701
f 1701 1690 1702
f 1690 1691 1702
f 1702 1691 1703
f 1691 1692 1703
f 1703 1692 1704
f 1692 1693 1704
f 1704 1693 1705
f 1693 1682 1705
f 1705 1682 1694
f 1694 1695 1706
f 1706 1695 1707
f 1695 1696 1707
f 1707 1696 1708
f 1696 1697 1708
f 1708 1697 1709
f 1697 1698 1709
f 1709 1698 1710
f 1698 1699 1710
f 1710 1699 1711
f 1699 1700 1711
f 1711 1700 1712
f 1700 1701 1712
f 1712 1701 1713
f 1701 1702 1713
f 1713 1702 1714
f 1702 1703 1714
f 1714 1703 1715
f 1703 1704 1715
f 1715 1704 1716
f 1704 1705 1716
f 1716 1705 1717
f 1705 1694 1717
f 1717 1694 1706
f 1706 1707 1718
f 1718 1707 1719
f 1707 1708 1719
f 1719 1708 1720
f 1708 1709 1720
f 1720 1709 1721
f 1709 1710 1721
f 1721 1710 1722
f 1710 1711 1722
f 1722 1711 1723
f 1711 1712 1723
f 1723 1712 1724
f 1712 1713 1724
f 1724 1713 1725
f 1713 1714 1725
f 1725 1714 1726
f 1714 1715 1726
f 1726 1715 1727
f 1715 1716 1727
f 1727 1716 1728
f 1716 1717 1728
f 1728 1717 1729
f 1717 1706 1729
f 1729 1706 1718
f 1718 1719 1730
f 1730 1719 1731
f 1719 1720 1731
f 1731 1720 1732
f 1720 1721 1732
f 1732 1721 1733
f 1721 1722 1733
f 1733 1722 1734
f 1722 1723 1734
f 1734 1723 1735
f 1723 1724 1735
f 1735 1724 1736
f 1724 1725 1736
f 1736 1725 1737
f 1725 1726 1737
f 1737 1726 1738
f 1726 1727 1738
f 1738 1727 1739
f 1727 1728 1739
f 1739 1728 1740
f 1728 1729 1740
f 1740 1729 1741
f 1729 1718 1741
f 1741 1718 1730
f 1730 1731 1742
f 1742 1731 1743
f 1731 1732 1743
f 1743 1732 1744
f 1732 1733 1744
f 1744 1733 1745
f 1733 1734 1745
f 1745 1734 1746
f 1734 1735 1746
f 1746 1735 1747
f 1735 1736 1747
f 1747 1736 1748
f 1736 1737 1748
f 1748 1737 1749
f 1737 1738 1749
f 1749 1738 1750
f 1738 1739 1750
f 1750 1739 1751
f 1739 1740 1751
f 1751 1740 1752
f 1740 1741 1752
f 1752 1741 1753
f 1741 1730 1753
f 1753 1730 1742
f 1742 1743 1754
f 1754 1743 1755
f 1743 1744 1755
f 1755 1744 1756
f 1744 1745 1756
f 1756 1745 1757
f 1745 1746 1757
f 1757 1746 1758
f 1746 1747 1758
f 1758 1747 1759
f 1747 1748 1759
f 1759 1748 1760
f 1748 1749 1760
f 1760 1749 1761
f 1749 1750 1761
f 1761 1750 1762
f 1750 1751 1762
f 1762 1751 1763
f 1751 1752 1763
f 1763 1752 1764
f 1752 1753 1764
f 1764 1753 1765
f 1753 1742 1765
f 1765 1742 1754
f 1754 1755 1766
f 1766 1755 1767
f 1755 1756 1767
f 1767 1756 1768
f 1756 1757 1768
f 1768 1757 1769
f 1757 1758 1769
f 1769 1758 1770
f 1758 1759 1770
f 1770 1759 1771
f 1759 1760 1771
f 1771 1760 1772
f 1760 1761 1772
f 1772 1761 1773
f 1761 1762 1773
f 1773 1762 1774
f 1762 1763 1774
f 1774 1763 1775
f 1763 1764 1775
f 1775 1764 1776
f 1764 1765 1776
f 1776 1765 1777
f 1765 1754 1777
f 1777 1754 1766
f 1766 1767 1778
f 1778 1767 1779
f 1767 1768 1779
f 1779 1768 1780
f 1768 1769 1780
f 1780 1769 1781
f 1769 1770 1781
f 1781 1770 1782
f 1770 1771 1782
f 1782 1771 1783
f 1771 1772 1783
f 1783 1772 1784
f 1772 1773 1784
f 1784 1773 1785
f 1773 1774 1785
f 1785 1774 1786
f 1774 1775 1786
f 1786 1775 1787
f 1775 1776 1787
f 1787 1776 1788
f 1776 1777 1788
f 1788 1777 1789
f 1777 1766 1789
f 1789 1766 1778
f 1778 1779 1790
f 1790 1779 1791
f 1779 1780 1791
f 1791 1780 1792
f 1780 1781 1792
f 1792 1781 1793
f 1781 1782 1793
f 1793 1782 1794
f 1782 1783 1794
f 1794 1783 1795
f 1783 1784 1795
f 1795 1784 1796
f 1784 1785 1796
f 1796 1785 1797
f 1785 1786 1797
f 1797 1786 1798
f 1786 1787 1798
f 1798 1787 1799
f 1787 1788 1799
f 1799 1788 1800
f 1788 1789 1800
f 1800 1789 1801
f 1789 1778 1801
f 1801 1778 1790
f 1790 1791 1802
f 1802 1791 1803
f 1791 1792 1803
f 1803 1792 1804
f 1792 1793 1804
f 1804 1793 1805
f 1793 1794 1805
f 1805 1794 1806
f 1794 1795 1806
f 1806 1795 1807
f 1795 1796 1807
f 1807 1796 1808
f 1796 1797 1808
f 1808 1797 1809
f 1797 1798 1809
f 1809 1798 1810
f 1798 1799 1810
f 1810 1799 1811
f 1799 1800 1811
f 1811 1800 1812
f 1800 1801 1812
f 1812 1801 1813
f 1801 1790 1813
f 1813 1790 1802
f 1802 1803 1814
f 1814 1803 1815
f 1803 1804 1815
f 1815 1804 1816
f 1804 1805 1816
f 1816 1805 1817
f 1805 1806 1817
f 1817 1806 1818
f 1806 1807 1818
f 1818 1807 1819
f 1807 1808 1819
f 1819 1808 1820
f 1808 1809 1820
f 1820 1809 1821
f 1809 1810 1821
f 1821 1810 1822
f 1810 1811 1822
f 1822 1811 1823
f 1811 1812 1823
f 1823 1812 1824
f 1812 1813 1824
f 1824 1813 1825
f 1813 1802 1825
f 1825 1802 1814
f 1814 1815 1826
f 1826 1815 1827
f 1815 1816 1827
f 1827 1816 1828
f 1816 1817 1828
f 1828 1817 1829
f 1817 1818 1829
f 1829 1818 1830
f 1818 1819 1830
f 1830 1819 1831
f 1819 1820 1831
f 1831 1820 1832
f 1820 1821 1832
f 1832 1821 1833
f 1821 1822 1833
f 1833 1822 1834
f 1822 1823 1834
f 1834 1823 1835
f 1823 1824 1835
f 1835 1824 1836
f 1824 1825 1836
f 1836 1825 1837
f 1825 1814 1837
f 1837 1814 1826
f 1826 1827 1838
f 1838 1827 1839
f 1827 1828 1839
f 1839 1828 1840
f 1828 1829 1840
f 1840 1829 1841
f 1829 1830 1841
f 1841 1830 1842
f 1830 1831 1842
f 1842 1831 1843
f 1831 1832 1843
f 1843 1832 1844
f 1832 1833 1844
f 1844 1833 1845
f 1833 1834 1845
f 1845 1834 1846
f 1834 1835 1846
f 1846 1835 1847
f 1835 1836 1847
f 1847 1836 1848
f 1836 1837 1848
f 1848 1837 1849
f 1837 1826 1849
f 1849 1826 1838
f 1838 1839 1850
f 1850 1839 1851
f 1839 1840 1851
f 1851 1840 1852
f 1840 1841 1852
f 1852 1841 1853
f 1841 1842 1853
f 1853 1842 1854
f 1842 1843 1854
f 1854 1843 1855
f 1843 1844 1855
f 1855 1844 1856
f 1844 1845 1856
f 1856 1845 1857
f 1845 1846 1857
f 1857 1846 1858
f 1846 1847 1858
f 1858 1847 1859
f 1847 1848 1859
f 1859 1848 1860
f 1848 1849 1860
f 1860 1849 1861
f 1849 1838 1861
f 1861 1838 1850
f 1850 1851 1862
f 1862 1851 1863
f 1851 1852 1863
f 1863 1852 1864
f 1852 1853 1864
f 1864 1853 1865
f 1853 1854 1865
f 1865 1854 1866
f 1854 1855 1866
f 1866 1855 1867
f 1855 1856 1867
f 1867 1856 1868
f 1856 1857 1868
f 1868 1857 1869
f 1857 1858 1869
f 1869 1858 1870
f 1858 1859 1870
f 1870 1859 1871
f 1859 1860 1871
f 1871 1860 1872
f 1860 1861 1872
f 1872 1861 1873
f 1861 1850 1873
f 1873 1850 1862
f 1862 1863 1874
f 1874 1863 1875
f 1863 1864 1875
f 1875 1864 1876
f 1864 1865 1876
f 1876 1865 1877
f 1865 1866 1877
f 1877 1866 1878
f 1866 1867 1878
f 1878 1867 1879
f 1867 1868 1879
f 1879 1868 1880
f 1868 1869 1880
f 1880 1869 1881
f 1869 1870 1881
f 1881 1870 1882
f 1870 1871 1882
f 1882 1871 1883
f 1871 1872 1883
f 1883 1872 1884
f 1872 1873 1884
f 1884 1873 1885
f 1873 1862 1885
f 1885 1862 1874
f 1874 1875 1886
f 1886 1875 1887
f 1875 1876 1887
f 1887 1876 1888
f 1876 1877 1888
f 1888 1877 1889
f 1877 1878 1889
f 1889 1878 1890
f 1878 1879 1890
f 1890 1879 1891
f 1879 1880 1891
f 1891 1880 1892
f 1880 1881 1892
f 1892 1881 1893
f 1881 1882 1893
f 1893 1882 1894
f 1882 1883 1894
f 1894 1883 1895
f 1883 1884 1895
f 1895 1884 1896
f 1884 1885 1896
f 1896 1885 1897
f 1885 1874 1897
f 1897 1874 1886
f 1886 1887 1898
f 1898 1887 1899
f 1887 1888 1899
f 1899 1888 1900
f 1888 1889 1900
f 1900 1889 1901
f 1889 1890 1901
f 1901 1890 1902
f 1890 1891 1902
f 1902 1891 1903
f 1891 1892 1903
f 1903 1892 1904
f 1892 1893 1904
f 1904 1893 1905
f 1893 1894 1905
f 1905 1894 1906
f 1894 1895 1906
f 1906 1895 1907
f 1895 1896 1907
f 1907 1896 1908
f 1896 1897 1908
f 1908 1897 1909
f 1897 1886 1909
f 1909 1886 1898
f 1898 1899 1910
f 1910 1899 1911
f 1899 1900 1911
f 1911 1900 1912
f 1900 1901 1912
f 1912 1901 1913
f 1901 1902 1913
f 1913 1902 1914
f 1902 1903 1914
f 1914 1903 1915
f 1903 1904 1915
f 1915 1904 1916
f 1904 1905 1916
f 1916 1905 1917
f 1905 1906 1917
f 1917 1906 1918
f 1906 1907 1918
f 1918 1907 1919
f 1907 1908 1919
f 1919 1908 1920
f 1908 1909 1920
f 1920 1909 1921
f 1909 1898 1921
f 1921 1898 1910
f 1910 1911 1922
f 1922 1911 1923
f 1911 1912 1923
f 1923 1912 1924
f 1912 1913 1924
f 1924 1913 1925
f 1913 1914 1925
f 1925 1914 1926
f 1914 1915 1926
f 1926 1915 1927
f 1915 1916 1927
f 1927 1916 1928
f 1916 1917 1928
f 1928 1917 1929
f 1917 1918 1929
f 1929 1918 1930
f 1918 1919 1930
f 1930 1919 1931
f 1919 1920 1931
f 1931 1920 1932
f 1920 1921 1932
f 1932 1921 1933
f 1921 1910 1933
f 1933 1910 1922
f 1922 1923 1934
f 1934 1923 1935
f 1923 1924 1935
f 1935 1924 1936
f 1924 1925 1936
f 1936 1925 1937
f 1925 1926 1937
f 1937 1926 1938
f 1926 1927 1938
f 1938 1927 1939
f 1927 1928 1939
f 1939 1928 1940
f 1928 1929 1940
f 1940 1929 1941
f 1929 1930 1941
f 1941 1930 1942
f 1930 1931 1942
f 1942 1931 1943
f 1931 1932 1943
f 1943 1932 1944
f 1932 1933 1944
f 1944 1933 1945
f 1933 1922 1945
f 1945 1922 1934
f 1934 1935 1946
f 1946 1935 1947
f 1935 1936 1947
f 1947 1936 1948
f 1936 1937 1948
f 1948 1937 1949
f 1937 1938 1949
f 1949 1938 1950
f 1938 1939 1950
f 1950 1939 1951
f 1939 1940 1951
f 1951 1940 1952
f 1940 1941 1952
f 1952 1941 1953
f 1941 1942 1953
f 1953 1942 1954
f 1942 1943 1954
f 1954 1943 1955
f 1943 1944 1955
f 1955 1944 1956
f 1944 1945 1956
f 1956 1945 1957
f 1945 1934 1957
f 1957 1934 1946
f 1946 1947 1958
f 1958 1947 1959
f 1947 1948 1959
f 1959 1948 1960
f 1948 1949 1960
f 1960 1949 1961
f 1949 1950 1961
f 1961 1950 1962
f 1950 1951 1962
f 1962 1951 1963
f 1951 1952 1963
f 1963 1952 1964
f 1952 1953 1964
f 1964 1953 1965
f 1953 1954 1965
f 1965 1954 1966
f 1954 1955 1966
f 1966 1955 1967
f 1955 1956 1967
f 1967 1956 1968
f 1956 1957 1968
f 1968 1957 1969
f 1957 1946 1969
f 1969 1946 1958
f 1958 1959 1970
f 1970 1959 1971
f 1959 1960 1971
f 1971 1960 1972
f 1960 1961 1972
f 1972 1961 1973
f 1961 1962 1973
f 1973 1962 1974
f 1962 1963 1974
f 1974 1963 1975
f 1963 1964 1975
f 1975 1964 1976
f 1964 1965 1976
f 1976 1965 1977
f 1965 1966 1977
f 1977 1966 1978
f 1966 1967 1978
f 1978 1967 1979
f 1967 1968 1979
f 1979 1968 1980
f 1968 1969 1980
f 1980 1969 1981
f 1969 1958 1981
f 1981 1958 1970
f 1970 1971 1982
f 1982 1971 1983
f 1971 1972 1983
f 1983 1972 1984
f 1972 1973 1984
f 1984 1973 1985
f 1973 1974 1985
f 1985 1974 1986
f 1974 1975 1986
f 1986 1975 1987
f 1975 1976 1987
f 1987 1976 1988
f 1976 1977 1988
f 1988 1977 1989
f 1977 1978 1989
f 1989 1978 1990
f 1978 1979 1990
f 1990 1979 1991
f 1979 1980 1991
f 1991 1980 1992
f 1980 1981 1992
f 1992 1981 1993
f 1981 1970 1993
f 1993 1970 1982
f 1982 1983 1994
f 1994 1983 1995
f 1983 1984 1995
f 1995 1984 1996
f 1984 1985 1996
f 1996 1985 1997
f 1985 1986 1997
f 1997 1986 1998
f 1986 1987 1998
f 1998 1987 1999
f 1987 1988 1999
f 1999 1988 2000
f 1988 1989 2000
f 2000 1989 2001
f 1989 1990 2001
f 2001 1990 2002
f 1990 1991 2002
f 2002 1991 2003
f 1991 1992 2003
f 2003 1992 2004
f 1992 1993 2004
f 2004 1993 2005
f 1993 1982 2005
f 2005 1982 1994
f 1994 1995 2006
f 2006 1995 2007
f 1995 1996 2007
f 2007 1996 2008
f 1996 1997 2008
f 2008 1997 2009
f 1997 1998 2009
f 2009 1998 2010
f 1998 1999 2010
f 2010 1999 2011
f 1999 2000 2011
f 2011 2000 2012
f 2000 2001 2012
f 2012 2001 2013
f 2001 2002 2013
f 2013 2002 2014
f 2002 2003 2014
f 2014 2003 2015
f 2003 2004 2015
f 2015 2004 2016
f 2004 2005 2016
f 2016 2005 2017
f 2005 1994 2017
f 2017 1994 2006
f 2006 2007 2018
f 2018 2007 2019
f 2007 2008 2019
f 2019 2008 2020
f 2008 2009 2020
f 2020 2009 2021
f 2009 2010 2021
f 2021 2010 2022
f 2010 2011 2022
f 2022 2011 2023
f 2011 2012 2023
f 2023 2012 2024
f 2012 2013 2024
f 2024 2013 2025
f 2013 2014 2025
f 2025 2014 2026
f 2014 2015 2026
f 2026 2015 2027
f 2015 2016 2027
f 2027 2016 2028
f 2016 2017 2028
f 2028 2017 2029
f 2017 2006 2029
f 2029 2006 2018
f 2018 2019 2030
f 2030 2019 2031
f 2019 2020 2031
f 2031 2020 2032
f 2020 2021 2032
f 2032 2021 2033
f 2021 2022 2033
f 2033 2022 2034
f 2022 2023 2034
f 2034 2023 2035
f 2023 2024 2035
f 2035 2024 2036
f 2024 2025 2036
f 2036 2025 2037
f 2025 2026 2037
f 2037 2026 2038
f 2026 2027 2038
f 2038 2027 2039
f 2027 2028 2039
f 2039 2028 2040
f 2028 2029 2040
f 2040 2029 2041
f 2029 2018 2041
f 2041 2018 2030
f 2030 2031 2042
f 2042 2031 2043
f 2031 2032 2043
f 2043 2032 2044
f 2032 2033 2044
f 2044 2033 2045
f 2033 2034 2045
f 2045 2034 2046
f 2034 2035 2046
f 2046 2035 2047
f 2035 2036 2047
f 2047 2036 2048
f 2036 2037 2048
f 2048 2037 2049
f 2037 2038 2049
f 2049 2038 2050
f 2038 2039 2050
f 2050 2039 2051
f 2039 2040 2051
f 2051 2040 2052
f 2040 2041 2052
f 2052 2041 2053
f 2041 2030 2053
f 2053 2030 2042
f 2042 2043 2054
f 2054 2043 2055
f 2043 2044 2055
f 2055 2044 2056
f 2044 2045 2056
f 2056 2045 2057
f 2045 2046 2057
f 2057 2046 2058
f 2046 2047 2058
f 2058 2047 2059
f 2047 2048 2059
f 2059 2048 2060
f 2048 2049 2060
f 2060 2049 2061
f 2049 2050 2061
f 2061 2050 2062
f 2050 2051 2062
f 2062 2051 2063
f 2051 2052 2063
f 2063 2052 2064
f 2052 2053 2064
f 2064 2053 2065
f 2053 2042 2065
f 2065 2042 2054
f 2054 2055 2066
f 2066 2055 2067
f 2055 2056 2067
f 2067 2056 2068
f 2056 2057 2068
f 2068 2057 2069
f 2057 2058 2069
f 2069 2058 2070
f 2058 2059 2070
f 2070 2059 2071
f 2059 2060 2071
f 2071 2060 2072
f 2060 2061 2072
f 2072 2061 2073
f 2061 2062 2073
f 2073 2062 2074
f 2062 2063 2074
f 2074 2063 2075
f 2063 2064 2075
f 2075 2064 2076
f 2064 2065 2076
f 2076 2065 2077
f 2065 2054 2077
f 2077 2054 2066
f 2066 2067 2078
f 2078 2067 2079
f 2067 2068 2079
f 2079 2068 2080
f 2068 2069 2080
f 2080 2069 2081
f 2069 2070 2081
f 2081 2070 2082
f 2070 2071 2082
f 2082 2071 2083
f 2071 2072 2083
f 2083 2072 2084
f 2072 2073 2084
f 2084 2073 2085
f 2073 2074 2085
f 2085 2074 2086
f 2074 2075 2086
f 2086 2075 2087
f 2075 2076 2087
f 2087 2076 2088
f 2076 2077 2088
f 2088 2077 2089
f 2077 2066 2089
f 2089 2066 2078
f 2078 2079 2090
f 2090 2079 2091
f 2079 2080 2091
f 2091 2080 2092
f 2080 2081 2092
f 2092 2081 2093
f 2081 2082 2093
f 2093 2082 2094
f 2082 2083 2094
f 2094 2083 2095
f 2083 2084 2095
f 2095 2084 2096
f 2084 2085 2096
f 2096 2085 2097
f 2085 2086 2097
f 2097 2086 2098
f 2086 2087 2098
f 2098 2087 2099
f 2087 2088 2099
f 2099 2088 2100
f 2088 2089 2100
f 2100 2089 2101
f 2089 2078 2101
f 2101 2078 2090
f 2090 2091 2102
f 2102 2091 2103
f 2091 2092 2103
f 2103 2092 2104
f 2092 2093 2104
f 2104 2093 2105
f 2093 2094 2105
f 2105 2094 2106
f 2094 2095 2106
f 2106 2095 2107
f 2095 2096 2107
f 2107 2096 2108
f 2096 2097 2108
f 2108 2097 2109
f 2097 2098 2109
f 2109 2098 2110
f 2098 2099 2110
f 2110 2099 2111
f 2099 2100 2111
f 2111 2100 2112
f 2100 2101 2112
f 2112 2101 2113
f 2101 2090 2113
f 2113 2090 2102
f 2102 2103 2114
f 2114 2103 2115
f 2103 2104 2115
f 2115 2104 2116
f 2104 2105 2116
f 2116 2105 2117
f 2105 2106 2117
f 2117 2106 2118
f 2106 2107 2118
f 2118 2107 2119
f 2107 2108 2119
f 2119 2108 2120
f 2108 2109 2120
f 2120 2109 2121
f 2109 2110 2121
f 2121 2110 2122
f 2110 2111 2122
f 2122 2111 2123
f 2111 2112 2123
f 2123 2112 2124
f 2112 2113 2124
f 2124 2113 2125
f 2113 2102 2125
f 2125 2102 2114
f 2114 2115 2126
f 2126 2115 2127
f 2115 2116 2127
f 2127 2116 2128
f 2116 2117 2128
f 2128 2117 2129
f 2117 2118 2129
f 2129 2118 2130
f 2118 2119 2130
f 2130 2119 2131
f 2119 2120 2131
f 2131 2120 2132
f 2120 2121 2132
f 2132 2121 2133
f 2121 2122 2133
f 2133 2122 2134
f 2122 2123 2134
f 2134 2123 2135
f 2123 2124 2135
f 2135 2124 2136
f 2124 2125 2136
f 2136 2125 2137
f 2125 2114 2137
f 2137 2114 2126
f 2126 2127 2138
f 2138 2127 2139
f 2127 2128 2139
f 2139 2128 2140
f 2128 2129 2140
f 2140 2129 2141
f 2129 2130 2141
f 2141 2130 2142
f 2130 2131 2142
f 2142 2131 2143
f 2131 2132 2143
f 2143 2132 2144
f 2132 2133 2144
f 2144 2133 2145
f 2133 2134 2145
f 2145 2134 2146
f 2134 2135 2146
f 2146 2135 2147
f 2135 2136 2147
f 2147 2136 2148
f 2136 2137 2148
f 2148 2137 2149
f 2137 2126 2149
f 2149 2126 2138
f 2138 2139 2150
f 2150 2139 2151
f 2139 2140 2151
f 2151 2140 2152
f 2140 2141 2152
f 2152 2141 2153
f 2141 2142 2153
f 2153 2142 2154
f 2142 2143 2154
f 2154 2143 2155
f 2143 2144 2155
f 2155 2144 2156
f 2144 2145 2156
f 2156 2145 2157
f 2145 2146 2157
f 2157 2146 2158
f 2146 2147 2158
f 2158 2147 2159
f 2147 2148 2159
f 2159 2148 2160
f 2148 2149 2160
f 2160 2149 2161
f 2149 2138 2161
f 2161 2138 2150
f 2150 2151 2162
f 2162 2151 2163
f 2151 2152 2163
f 2163 2152 2164
f 2152 2153 2164
f 2164 2153 2165
f 2153 2154 2165
f 2165 2154 2166
f 2154 2155 2166
f 2166 2155 2167
f 2155 2156 2167
f 2167 2156 2168
f 2156 2157 2168
f 2168 2157 2169
f 2157 2158 2169
f 2169 2158 2170
f 2158 2159 2170
f 2170 2159 2171
f 2159 2160 2171
f 2171 2160 2172
f 2160 2161 2172
f 2172 2161 2173
f 2161 2150 2173
f 2173 2150 2162
f 2162 2163 2174
f 2174 2163 2175
f 2163 2164 2175
f 2175 2164 2176
f 2164 2165 2176
f 2176 2165 2177
f 2165 2166 2177
f 2177 2166 2178
f 2166 2167 2178
f 2178 2167 2179
f 2167 2168 2179
f 2179 2168 2180
f 2168 2169 2180
f 2180 2169 2181
f 2169 2170 2181
f 2181 2170 2182
f 2170 2171 2182
f 2182 2171 2183
f 2171 2172 2183
f 2183 2172 2184
f 2172 2173 2184
f 2184 2173 2185
f 2173 2162 2185
f 2185 2162 2174
f 2174 2175 2186
f 2186 2175 2187
f 2175 2176 2187
f 2187 2176 2188
f 2176 2177 2188
f 2188 2177 2189
f 2177 2178 2189
f 2189 2178 2190
f 2178 2179 2190
f 2190 2179 2191
f 2179 2180 2191
f 2191 2180 2192
f 2180 2181 2192
f 2192 2181 2193
f 2181 2182 2193
f 2193 2182 2194
f 2182 2183 2194
f 2194 2183 2195
f 2183 2184 2195
f 2195 2184 2196
f 2184 2185 2196
f 2196 2185 2197
f 2185 2174 2197
f 2197 2174 2186
f 2186 2187 2198
f 2198 2187 2199
f 2187 2188 2199
f 2199 2188 2200
f 2188 2189 2200
f 2200 2189 2201
f 2189 2190 2201
f 2201 2190 2202
f 2190 2191 2202
f 2202 2191 2203
f 2191 2192 2203
f 2203 2192 2204
f 2192 2193 2204
f 2204 2193 2205
f 2193 2194 2205
f 2205 2194 2206
f 2194 2195 2206
f 2206 2195 2207
f 2195 2196 2207
f 2207 2196 2208
f 2196 2197 2208
f 2208 2197 2209
f 2197 2186 2209
f 2209 2186 2198
f 2198 2199 2210
f 2210 2199 2211
f 2199 2200 2211
f 2211 2200 2212
f 2200 2201 2212
f 2212 2201 2213
f 2201 2202 2213
f 2213 2202 2214
f 2202 2203 2214
f 2214 2203 2215
f 2203 2204 2215
f 2215 2204 2216
f 2204 2205 2216
f 2216 2205 2217
f 2205 2206 2217
f 2217 2206 2218
f 2206 2207 2218
f 2218 2207 2219
f 2207 2208 2219
f 2219 2208 2220
f 2208 2209 2220
f 2220 2209 2221
f 2209 2198 2221
f 2221 2198 2210
f 2210 2211 2222
f 2222 2211 2223
f 2211 2212 2223
f 2223 2212 2224
f 2212 2213 2224
f 2224 2213 2225
f 2213 2214 2225
f 2225 2214 2226
f 2214 2215 2226
f 2226 2215 2227
f 2215 2216 2227
f 2227 2216 2228
f 2216 2217 2228
f 2228 2217 2229
f 2217 2218 2229
f 2229 2218 2230
f 2218 2219 2230
f 2230 2219 2231
f 2219 2220 2231
f 2231 2220 2232
f 2220 2221 2232
f 2232 2221 2233
f 2221 2210 2233
f 2233 2210 2222
f 2222 2223 2234
f 2234 2223 2235
f 2223 2224 2235
f 2235 2224 2236
f 2224 2225 2236
f 2236 2225 2237
f 2225 2226 2237
f 2237 2226 2238
f 2226 2227 2238
f 2238 2227 2239
f 2227 2228 2239
f 2239 2228 2240
f 2228 2229 2240
f 2240 2229 2241
f 2229 2230 2241
f 2241 2230 2242
f 2230 2231 2242
f 2242 2231 2243
f 2231 2232 2243
f 2243 2232 2244
f 2232 2233 2244
f 2244 2233 2245
f 2233 2222 2245
f 2245 2222 2234
f 2234 2235 2246
f 2246 2235 2247
f 2235 2236 2247
f 2247 2236 2248
f 2236 2237 2248
f 2248 2237 2249
f 2237 2238 2249
f 2249 2238 2250
f 2238 2239 2250
f 2250 2239 2251
f 2239 2240 2251
f 2251 2240 2252
f 2240 2241 2252
f 2252 2241 2253
f 2241 2242 2253
f 2253 2242 2254
f 2242 2243 2254
f 2254 2243 2255
f 2243 2244 2255
f 2255 2244 2256
f 2244 2245 2256
f 2256 2245 2257
f 2245 2234 2257
f 2257 2234 2246
f 2246 2247 2258
f 2258 2247 2259
f 2247 2248 2259
f 2259 2248 2260
f 2248 2249 2260
f 2260 2249 2261
f 2249 2250 2261
f 2261 2250 2262
f 2250 2251 2262
f 2262 2251 2263
f 2251 2252 2263
f 2263 2252 2264
f 2252 2253 2264
f 2264 2253 2265
f 2253 2254 2265
f 2265 2254 2266
f 2254 2255 2266
f 2266 2255 2267
f 2255 2256 2267
f 2267 2256 2268
f 2256 2257 2268
f 2268 2257 2269
f 2257 2246 2269
f 2269 2246 2258
f 2258 2259 2270
f 2270 2259 2271
f 2259 2260 2271
f 2271 2260 2272
f 2260 2261 2272
f 2272 2261 2273
f 2261 2262 2273
f 2273 2262 2274
f 2262 2263 2274
f 2274 2263 2275
f 2263 2264 2275
f 2275 2264 2276
f 2264 2265 2276
f 2276 2265 2277
f 2265 2266 2277
f 2277 2266 2278
f 2266 2267 2278
f 2278 2267 2279
f 2267 2268 2279
f 2279 2268 2280
f 2268 2269 2280
f 2280 2269 2281
f 2269 2258 2281
f 2281 2258 2270
f 2270 2271 2282
f 2282 2271 2283
f 2271 2272 2283
f 2283 2272 2284
f 2272 2273 2284
f 2284 2273 2285
f 2273 2274 2285
f 2285 2274 2286
f 2274 2275 2286
f 2286 2275 2287
f 2275 2276 2287
f 2287 2276 2288
f 2276 2277 2288
f 2288 2277 2289
f 2277 2278 2289
f 2289 2278 2290
f 2278 2279 2290
f 2290 2279 2291
f 2279 2280 2291
f 2291 2280 2292
f 2280 2281 2292
f 2292 2281 2293
f 2281 2270 2293
f 2293 2270 2282
f 2282 2283 2294
f 2294 2283 2295
f 2283 2284 2295
f 2295 2284 2296
f 2284 2285 2296
f 2296 2285 2297
f 2285 2286 2297
f 2297 2286 2298
f 2286 2287 2298
f 2298 2287 2299
f 2287 2288 2299
f 2299 2288 2300
f 2288 2289 2300
f 2300 2289 2301
f 2289 2290 2301
f 2301 2290 2302
f 2290 2291 2302
f 2302 2291 2303
f 2291 2292 2303
f 2303 2292 2304
f 2292 2293 2304
f 2304 2293 2305
f 2293 2282 2305
f 2305 2282 2294
f 2294 2295 2306
f 2306 2295 2307
f 2295 2296 2307
f 2307 2296 2308
f 2296 2297 2308
f 2308 2297 2309
f 2297 2298 2309
f 2309 2298 2310
f 2298 2299 2310
f 2310 2299 2311
f 2299 2300 2311
f 2311 2300 2312
f 2300 2301 2312
f 2312 2301 2313
f 2301 2302 2313
f 2313 2302 2314
f 2302 2303 2314
f 2314 2303 2315
f 2303 2304 2315
f 2315 2304 2316
f 2304 2305 2316
f 2316 2305 2317
f 2305 2294 2317
f 2317 2294 2306
f 2306 2307 2318
f 2318 2307 2319
f 2307 2308 2319
f 2319 2308 2320
f 2308 2309 2320
f 2320 2309 2321
f 2309 2310 2321
f 2321 2310 2322
f 2310 2311 2322
f 2322 2311 2323
f 2311 2312 2323
f 2323 2312 2324
f 2312 2313 2324
f 2324 2313 2325
f 2313 2314 2325
f 2325 2314 2326
f 2314 2315 2326
f 2326 2315 2327
f 2315 2316 2327
f 2327 2316 2328
f 2316 2317 2328
f 2328 2317 2329
f 2317 2306 2329
f 2329 2306 2318
f 2318 2319 2330
f 2330 2319 2331
f 2319 2320 2331
f 2331 2320 2332
f 2320 2321 2332
f 2332 2321 2333
f 2321 2322 2333
f 2333 2322 2334
f 2322 2323 2334
f 2334 2323 2335
f 2323 2324 2335
f 2335 2324 2336
f 2324 2325 2336
f 2336 2325 2337
f 2325 2326 2337
f 2337 2326 2338
f 2326 2327 2338
f 2338 2327 2339
f 2327 2328 2339
f 2339 2328 2340
f 2328 2329 2340
f 2340 2329 2341
f 2329 2318 2341
f 2341 2318 2330
f 2330 2331 2342
f 2342 2331 2343
f 2331 2332 2343
f 2343 2332 2344
f 2332 2333 2344
f 2344 2333 2345
f 2333 2334 2345
f 2345 2334 2346
f 2334 2335 2346
f 2346 2335 2347
f 2335 2336 2347
f 2347 2336 2348
f 2336 2337 2348
f 2348 2337 2349
f 2337 2338 2349
f 2349 2338 2350
f 2338 2339 2350
f 2350 2339 2351
f 2339 2340 2351
f 2351 2340 2352
f 2340 2341 2352
f 2352 2341 2353
f 2341 2330 2353
f 2353 2330 2342
f 2342 2343 2354
f 2354 2343 2355
f 2343 2344 2355
f 2355 2344 2356
f 2344 2345 2356
f 2356 2345 2357
f 2345 2346 2357
f 2357 2346 2358
f 2346 2347 2358
f 2358 2347 2359
f 2347 2348 2359
f 2359 2348 2360
f 2348 2349 2360
f 2360 2349 2361
f 2349 2350 2361
f 2361 2350 2362
f 2350 2351 2362
f 2362 2351 2363
f 2351 2352 2363
f 2363 2352 2364
f 2352 2353 2364
f 2364 2353 2365
f 2353 2342 2365
f 2365 2342 2354
f 2354 2355 2366
f 2366 2355 2367
f 2355 2356 2367
f 2367 2356 2368
f 2356 2357 2368
f 2368 2357 2369
f 2357 2358 2369
f 2369 2358 2370
f 2358 2359 2370
f 2370 2359 2371
f 2359 2360 2371
f 2371 2360 2372
f 2360 2361 2372
f 2372 2361 2373
f 2361 2362 2373
f 2373 2362 2374
f 2362 2363 2374
f 2374 2363 2375
f 2363 2364 2375
f 2375 2364 2376
f 2364 2365 2376
f 2376 2365 2377
f 2365 2354 2377
f 2377 2354 2366
f 2366 2367 2378
f 2378 2367 2379
f 2367 2368 2379
f 2379 2368 2380
f 2368 2369 2380
f 2380 2369 2381
f 2369 2370 2381
f 2381 2370 2382
f 2370 2371 2382
f 2382 2371 2383
f 2371 2372 2383
f 2383 2372 2384
f 2372 2373 2384
f 2384 2373 2385
f 2373 2374 2385
f 2385 2374 2386
f 2374 2375 2386
f 2386 2375 2387
f 2375 2376 2387
f 2387 2376 2388
f 2376 2377 2388
f 2388 2377 2389
f 2377 2366 2389
f 2389 2366 2378
f 2378 2379 2390
f 2390 2379 2391
f 2379 2380 2391
f 2391 2380 2392
f 2380 2381 2392
f 2392 2381 2393
f 2381 2382 2393
f 2393 2382 2394
f 2382 2383 2394
f 2394 2383 2395
f 2383 2384 2395
f 2395 2384 2396
f 2384 2385 2396
f 2396 2385 2397
f 2385 2386 2397
f 2397 2386 2398
f 2386 2387 2398
f 2398 2387 2399
f 2387 2388 2399
f 2399 2388 2400
f 2388 2389 2400
f 2400 2389 2401
f 2389 2378 2401
f 2401 2378 2390
f 2390 2391 2402
f 2402 2391 2403
f 2391 2392 2403
f 2403 2392 2404
f 2392 2393 2404
f 2404 2393 2405
f 2393 2394 2405
f 2405 2394 2406
f 2394 2395 2406
f 2406 2395 2407
f 2395 2396 2407
f 2407 2396 2408
f 2396 2397 2408
f 2408 2397 2409
f 2397 2398 2409
f 2409 2398 2410
f 2398 2399 2410
f 2410 2399 2411
f 2399 2400 2411
f 2411 2400 2412
f 2400 2401 2412
f 2412 2401 2413
f 2401 2390 2413
f 2413 2390 2402
f 2402 2403 2414
f 2414 2403 2415
f 2403 2404 2415
f 2415 2404 2416
f 2404 2405 2416
f 2416 2405 2417
f 2405 2406 2417
f 2417 2406 2418
f 2406 2407 2418
f 2418 2407 2419
f 2407 2408 2419
f 2419 2408 2420
f 2408 2409 2420
f 2420 2409 2421
f 2409 2410 2421
f 2421 2410 2422
f 2410 2411 2422
f 2422 2411 2423
f 2411 2412 2423
f 2423 2412 2424
f 2412 2413 2424
f 2424 2413 2425
f 2413 2402 2425
f 2425 2402 2414
f 2414 2415 2426
f 2426 2415 2427
f 2415 2416 2427
f 2427 2416 2428
f 2416 2417 2428
f 2428 2417 2429
f 2417 2418 2429
f 2429 2418 2430
f 2418 2419 2430
f 2430 2419 2431
f 2419 2420 2431
f 2431 2420 2432
f 2420 2421 2432
f 2432 2421 2433
f 2421 2422 2433
f 2433 2422 2434
f 2422 2423 2434
f 2434 2423 2435
f 2423 2424 2435
f 2435 2424 2436
f 2424 2425 2436
f 2436 2425 2437
f 2425 2414 2437
f 2437 2414 2426
f 2426 2427 2438
f 2438 2427 2439
f 2427 2428 2439
f 2439 2428 2440
f 2428 2429 2440
f 2440 2429 2441
f 2429 2430 2441
f 2441 2430 2442
f 2430 2431 2442
f 2442 2431 2443
f 2431 2432 2443
f 2443 2432 2444
f 2432 2433 2444
f 2444 2433 2445
f 2433 2434 2445
f 2445 2434 2446
f 2434 2435 2446
f 2446 2435 2447
f 2435 2436 2447
f 2447 2436 2448
f 2436 2437 2448
f 2448 2437 2449
f 2437 2426 2449
f 2449 2426 2438
f 2438 2439 2450
f 2450 2439 2451
f 2439 2440 2451
f 2451 2440 2452
f 2440 2441 2452
f 2452 2441 2453
f 2441 2442 2453
f 2453 2442 2454
f 2442 2443 2454
f 2454 2443 2455
f 2443 2444 2455
f 2455 2444 2456
f 2444 2445 2456
f 2456 2445 2457
f 2445 2446 2457
f 2457 2446 2458
f 2446 2447 2458
f 2458 2447 2459
f 2447 2448 2459
f 2459 2448 2460
f 2448 2449 2460
f 2460 2449 2461
f 2449 2438 2461
f 2461 2438 2450
f 2450 2451 2462
f 2462 2451 2463
f 2451 2452 2463
f 2463 2452 2464
f 2452 2453 2464
f 2464 2453 2465
f 2453 2454 2465
f 2465 2454 2466
f 2454 2455 2466
f 2466 2455 2467
f 2455 2456 2467
f 2467 2456 2468
f 2456 2457 2468
f 2468 2457 2469
f 2457 2458 2469
f 2469 2458 2470
f 2458 2459 2470
f 2470 2459 2471
f 2459 2460 2471
f 2471 2460 2472
f 2460 2461 2472
f 2472 2461 2473
f 2461 2450 2473
f 2473 2450 2462
f 2462 2463 2474
f 2474 2463 2475
f 2463 2464 2475
f 2475 2464 2476
f 2464 2465 2476
f 2476 2465 2477
f 2465 2466 2477
f 2477 2466 2478
f 2466 2467 2478
f 2478 2467 2479
f 2467 2468 2479
f 2479 2468 2480
f 2468 2469 2480
f 2480 2469 2481
f 2469 2470 2481
f 2481 2470 2482
f 2470 2471 2482
f 2482 2471 2483
f 2471 2472 2483
f 2483 2472 2484
f 2472 2473 2484
f 2484 2473 2485
f 2473 2462 2485
f 2485 2462 2474
f 2474 2475 2486
f 2486 2475 2487
f 2475 2476 2487
f 2487 2476 2488
f 2476 2477 2488
f 2488 2477 2489
f 2477 2478 2489
f 2489 2478 2490
f 2478 2479 2490
f 2490 2479 2491
f 2479 2480 2491
f 2491 2480 2492
f 2480 2481 2492
f 2492 2481 2493
f 2481 2482 2493
f 2493 2482 2494
f 2482 2483 2494
f 2494 2483 2495
f 2483 2484 2495
f 2495 2484 2496
f 2484 2485 2496
f 2496 2485 2497
f 2485 2474 2497
f 2497 2474 2486
f 2486 2487 2498
f 2498 2487 2499
f 2487 2488 2499
f 2499 2488 2500
f 2488 2489 2500
f 2500 2489 2501
f 2489 2490 2501
f 2501 2490 2502
f 2490 2491 2502
f 2502 2491 2503
f 2491 2492 2503
f 2503 2492 2504
f 2492 2493 2504
f 2504 2493 2505
f 2493 2494 2505
f 2505 2494 2506
f 2494 2495 2506
f 2506 2495 2507
f 2495 2496 2507
f 2507 2496 2508
f 2496 2497 2508
f 2508 2497 2509
f 2497 2486 2509
f 2509 2486 2498
f 2498 2499 2510
f 2510 2499 2511
f 2499 2500 2511
f 2511 2500 2512
f 2500 2501 2512
f 2512 2501 2513
f 2501 2502 2513
f 2513 2502 2514
f 2502 2503 2514
f 2514 2503 2515
f 2503 2504 2515
f 2515 2504 2516
f 2504 2505 2516
f 2516 2505 2517
f 2505 2506 2517
f 2517 2506 2518
f 2506 2507 2518
f 2518 2507 2519
f 2507 2508 2519
f 2519 2508 2520
f 2508 2509 2520
f 2520 2509 2521
f 2509 2498 2521
f 2521 2498 2510
f 2510 2511 2522
f 2522 2511 2523
f 2511 2512 2523
f 2523 2512 2524
f 2512 2513 2524
f 2524 2513 2525
f 2513 2514 2525
f 2525 2514 2526
f 2514 2515 2526
f 2526 2515 2527
f 2515 2516 2527
f 2527 2516 2528
f 2516 2517 2528
f 2528 2517 2529
f 2517 2518 2529
f 2529 2518 2530
f 2518 2519 2530
f 2530 2519 2531
f 2519 2520 2531
f 2531 2520 2532
f 2520 2521 2532
f 2532 2521 2533
f 2521 2510 2533
f 2533 2510 2522
f 2522 2523 2534
f 2534 2523 2535
f 2523 2524 2535
f 2535 2524 2536
f 2524 2525 2536
f 2536 2525 2537
f 2525 2526 2537
f 2537 2526 2538
f 2526 2527 2538
f 2538 2527 2539
f 2527 2528 2539
f 2539 2528 2540
f 2528 2529 2540
f 2540 2529 2541
f 2529 2530 2541
f 2541 2530 2542
f 2530 2531 2542
f 2542 2531 2543
f 2531 2532 2543
f 2543 2532 2544
f 2532 2533 2544
f 2544 2533 2545
f 2533 2522 2545
f 2545 2522 2534
f 2534 2535 2546
f 2546 2535 2547
f 2535 2536 2547
f 2547 2536 2548
f 2536 2537 2548
f 2548 2537 2549
f 2537 2538 2549
f 2549 2538 2550
f 2538 2539 2550
f 2550 2539 2551
f 2539 2540 2551
f 2551 2540 2552
f 2540 2541 2552
f 2552 2541 2553
f 2541 2542 2553
f 2553 2542 2554
f 2542 2543 2554
f 2554 2543 2555
f 2543 2544 2555
f 2555 2544 2556
f 2544 2545 2556
f 2556 2545 2557
f 2545 2534 2557
f 2557 2534 2546
f 2546 2547 2558
f 2558 2547 2559
f 2547 2548 2559
f 2559 2548 2560
f 2548 2549 2560
f 2560 2549 2561
f 2549 2550 2561
f 2561 2550 2562
f 2550 2551 2562
f 2562 2551 2563
f 2551 2552 2563
f 2563 2552 2564
f 2552 2553 2564
f 2564 2553 2565
f 2553 2554 2565
f 2565 2554 2566
f 2554 2555 2566
f 2566 2555 2567
f 2555 2556 2567
f 2567 2556 2568
f 2556 2557 2568
f 2568 2557 2569
f 2557 2546 2569
f 2569 2546 2558
f 2558 2559 2570
f 2570 2559 2571
f 2559 2560 2571
f 2571 2560 2572
f 2560 2561 2572
f 2572 2561 2573
f 2561 2562 2573
f 2573 2562 2574
f 2562 2563 2574
f 2574 2563 2575
f 2563 2564 2575
f 2575 2564 2576
f 2564 2565 2576
f 2576 2565 2577
f 2565 2566 2577
f 2577 2566 2578
f 2566 2567 2578
f 2578 2567 2579
f 2567 2568 2579
f 2579 2568 2580
f 2568 2569 2580
f 2580 2569 2581
f 2569 2558 2581
f 2581 2558 2570
f 2570 2571 2582
f 2582 2571 2583
f 2571 2572 2583
f 2583 2572 2584
f 2572 2573 2584
f 2584 2573 2585
f 2573 2574 2585
f 2585 2574 2586
f 2574 2575 2586
f 2586 2575 2587
f 2575 2576 2587
f 2587 2576 2588
f 2576 2577 2588
f 2588 2577 2589
f 2577 2578 2589
f 2589 2578 2590
f 2578 2579 2590
f 2590 2579 2591
f 2579 2580 2591
f 2591 2580 2592
f 2580 2581 2592
f 2592 2581 2593
f 2581 2570 2593
f 2593 2570 2582
f 2582 2583 2594
f 2594 2583 2595
f 2583 2584 2595
f 2595 2584 2596
f 2584 2585 2596
f 2596 2585 2597
f 2585 2586 2597
f 2597 2586 2598
f 2586 2587 2598
f 2598 2587 2599
f 2587 2588 2599
f 2599 2588 2600
f 2588 2589 2600
f 2600 2589 2601
f 2589 2590 2601
f 2601 2590 2602
f 2590 2591 2602
f 2602 2591 2603
f 2591 2592 2603
f 2603 2592 2604
f 2592 2593 2604
f 2604 2593 2605
f 2593 2582 2605
f 2605 2582 2594
f 2594 2595 2606
f 2606 2595 2607
f 2595 2596 2607
f 2607 2596 2608
f 2596 2597 2608
f 2608 2597 2609
f 2597 2598 2609
f 2609 2598 2610
f 2598 2599 2610
f 2610 2599 2611
f 2599 2600 2611
f 2611 2600 2612
f 2600 2601 2612
f 2612 2601 2613
f 2601 2602 2613
f 2613 2602 2614
f 2602 2603 2614
f 2614 2603 2615
f 2603 2604 2615
f 2615 2604 2616
f 2604 2605 2616
f 2616 2605 2617
f 2605 2594 2617
f 2617 2594 2606
f 2606 2607 2618
f 2618 2607 2619
f 2607 2608 2619
f 2619 2608 2620
f 2608 2609 2620
f 2620 2609 2621
f 2609 2610 2621
f 2621 2610 2622
f 2610 2611 2622
f 2622 2611 2623
f 2611 2612 2623
f 2623 2612 2624
f 2612 2613 2624
f 2624 2613 2625
f 2613 2614 2625
f 2625 2614 2626
f 2614 2615 2626
f 2626 2615 2627
f 2615 2616 2627
f 2627 2616 2628
f 2616 2617 2628
f 2628 2617 2629
f 2617 2606 2629
f 2629 2606 2618
f 2618 2619 2630
f 2630 2619 2631
f 2619 2620 2631
f 2631 2620 2632
f 2620 2621 2632
f 2632 2621 2633
f 2621 2622 2633
f 2633 2622 2634
f 2622 2623 2634
f 2634 2623 2635
f 2623 2624 2635
f 2635 2624 2636
f 2624 2625 2636
f 2636 2625 2637
f 2625 2626 2637
f 2637 2626 2638
f 2626 2627 2638
f 2638 2627 2639
f 2627 2628 2639
f 2639 2628 2640
f 2628 2629 2640
f 2640 2629 2641
f 2629 2618 2641
f 2641 2618 2630
f 2630 2631 2642
f 2642 2631 2643
f 2631 2632 2643
f 2643 2632 2644
f 2632 2633 2644
f 2644 2633 2645
f 2633 2634 2645
f 2645 2634 2646
f 2634 2635 2646
f 2646 2635 2647
f 2635 2636 2647
f 2647 2636 2648
f 2636 2637 2648
f 2648 2637 2649
f 2637 2638 2649
f 2649 2638 2650
f 2638 2639 2650
f 2650 2639 2651
f 2639 2640 2651
f 2651 2640 2652
f 2640 2641 2652
f 2652 2641 2653
f 2641 2630 2653
f 2653 2630 2642
f 2642 2643 2654
f 2654 2643 2655
f 2643 2644 2655
f 2655 2644 2656
f 2644 2645 2656
f 2656 2645 2657
f 2645 2646 2657
f 2657 2646 2658
f 2646 2647 2658
f 2658 2647 2659
f 2647 2648 2659
f 2659 2648 2660
f 2648 2649 2660
f 2660 2649 2661
f 2649 2650 2661
f 2661 2650 2662
f 2650 2651 2662
f 2662 2651 2663
f 2651 2652 2663
f 2663 2652 2664
f 2652 2653 2664
f 2664 2653 2665
f 2653 2642 2665
f 2665 2642 2654
f 2654 2655 2666
f 2666 2655 2667
f 2655 2656 2667
f 2667 2656 2668
f 2656 2657 2668
f 2668 2657 2669
f 2657 2658 2669
f 2669 2658 2670
f 2658 2659 2670
f 2670 2659 2671
f 2659 2660 2671
f 2671 2660 2672
f 2660 2661 2672
f 2672 2661 2673
f 2661 2662 2673
f 2673 2662 2674
f 2662 2663 2674
f 2674 2663 2675
f 2663 2664 2675
f 2675 2664 2676
f 2664 2665 2676
f 2676 2665 2677
f 2665 2654 2677
f 2677 2654 2666
f 2666 2667 2678
f 2678 2667 2679
f 2667 2668 2679
f 2679 2668 2680
f 2668 2669 2680
f 2680 2669 2681
f 2669 2670 2681
f 2681 2670 2682
f 2670 2671 2682
f 2682 2671 2683
f 2671 2672 2683
f 2683 2672 2684
f 2672 2673 2684
f 2684 2673 2685
f 2673 2674 2685
f 2685 2674 2686
f 2674 2675 2686
f 2686 2675 2687
f 2675 2676 2687
f 2687 2676 2688
f 2676 2677 2688
f 2688 2677 2689
f 2677 2666 2689
f 2689 2666 2678
f 2678 2679 2690
f 2690 2679 2691
f 2679 2680 2691
f 2691 2680 2692
f 2680 2681 2692
f 2692 2681 2693
f 2681 2682 2693
f 2693 2682 2694
f 2682 2683 2694
f 2694 2683 2695
f 2683 2684 2695
f 2695 2684 2696
f 2684 2685 2696
f 2696 2685 2697
f 2685 2686 2697
f 2697 2686 2698
f 2686 2687 2698
f 2698 2687 2699
f 2687 2688 2699
f 2699 2688 2700
f 2688 2689 2700
f 2700 2689 2701
f 2689 2678 2701
f 2701 2678 2690
f 2690 2691 2702
f 2702 2691 2703
f 2691 2692 2703
f 2703 2692 2704
f 2692 2693 2704
f 2704 2693 2705
f 2693 2694 2705
f 2705 2694 2706
f 2694 2695 2706
f 2706 2695 2707
f 2695 2696 2707
f 2707 2696 2708
f 2696 2697 2708
f 2708 2697 2709
f 2697 2698 2709
f 2709 2698 2710
f 2698 2699 2710
f 2710 2699 2711
f 2699 2700 2711
f 2711 2700 2712
f 2700 2701 2712
f 2712 2701 2713
f 2701 2690 2713
f 2713 2690 2702
f 2702 2703 2714
f 2714 2703 2715
f 2703 2704 2715
f 2715 2704 2716
f 2704 2705 2716
f 2716 2705 2717
f 2705 2706 2717
f 2717 2706 2718
f 2706 2707 2718
f 2718 2707 2719
f 2707 2708 2719
f 2719 2708 2720
f 2708 2709 2720
f 2720 2709 2721
f 2709 2710 2721
f 2721 2710 2722
f 2710 2711 2722
f 2722 2711 2723
f 2711 2712 2723
f 2723 2712 2724
f 2712 2713 2724
f 2724 2713 2725
f 2713 2702 2725
f 2725 2702 2714
f 2714 2715 2726
f 2726 2715 2727
f 2715 2716 2727
f 2727 2716 2728
f 2716 2717 2728
f 2728 2717 2729
f 2717 2718 2729
f 2729 2718 2730
f 2718 2719 2730
f 2730 2719 2731
f 2719 2720 2731
f 2731 2720 2732
f 2720 2721 2732
f 2732 2721 2733
f 2721 2722 2733
f 2733 2722 2734
f 2722 2723 2734
f 2734 2723 2735
f 2723 2724 2735
f 2735 2724 2736
f 2724 2725 2736
f 2736 2725 2737
f 2725 2714 2737
f 2737 2714 2726
f 2726 2727 2738
f 2738 2727 2739
f 2727 2728 2739
f 2739 2728 2740
f 2728 2729 2740
f 2740 2729 2741
f 2729 2730 2741
f 2741 2730 2742
f 2730 2731 2742
f 2742 2731 2743
f 2731 2732 2743
f 2743 2732 2744
f 2732 2733 2744
f 2744 2733 2745
f 2733 2734 2745
f 2745 2734 2746
f 2734 2735 2746
f 2746 2735 2747
f 2735 2736 2747
f 2747 2736 2748
f 2736 2737 2748
f 2748 2737 2749
f 2737 2726 2749
f 2749 2726 2738
f 2738 2739 2750
f 2750 2739 2751
f 2739 2740 2751
f 2751 2740 2752
f 2740 2741 2752
f 2752 2741 2753
f 2741 2742 2753
f 2753 2742 2754
f 2742 2743 2754
f 2754 2743 2755
f 2743 2744 2755
f 2755 2744 2756
f 2744 2745 2756
f 2756 2745 2757
f 2745 2746 2757
f 2757 2746 2758
f 2746 2747 2758
f 2758 2747 2759
f 2747 2748 2759
f 2759 2748 2760
f 2748 2749 2760
f 2760 2749 2761
f 2749 2738 2761
f 2761 2738 2750
f 2750 2751 2762
f 2762 2751 2763
f 2751 2752 2763
f 2763 2752 2764
f 2752 2753 2764
f 2764 2753 2765
f 2753 2754 2765
f 2765 2754 2766
f 2754 2755 2766
f 2766 2755 2767
f 2755 2756 2767
f 2767 2756 2768
f 2756 2757 2768
f 2768 2757 2769
f 2757 2758 2769
f 2769 2758 2770
f 2758 2759 2770
f 2770 2759 2771
f 2759 2760 2771
f 2771 2760 2772
f 2760 2761 2772
f 2772 2761 2773
f 2761 2750 2773
f 2773 2750 2762
f 2762 2763 2774
f 2774 2763 2775
f 2763 2764 2775
f 2775 2764 2776
f 2764 2765 2776
f 2776 2765 2777
f 2765 2766 2777
f 2777 2766 2778
f 2766 2767 2778
f 2778 2767 2779
f 2767 2768 2779
f 2779 2768 2780
f 2768 2769 2780
f 2780 2769 2781
f 2769 2770 2781
f 2781 2770 2782
f 2770 2771 2782
f 2782 2771 2783
f 2771 2772 2783
f 2783 2772 2784
f 2772 2773 2784
f 2784 2773 2785
f 2773 2762 2785
f 2785 2762 2774
f 2774 2775 2786
f 2786 2775 2787
f 2775 2776 2787
f 2787 2776 2788
f 2776 2777 2788
f 2788 2777 2789
f 2777 2778 2789
f 2789 2778 2790
f 2778 2779 2790
f 2790 2779 2791
f 2779 2780 2791
f 2791 2780 2792
f 2780 2781 2792
f 2792 2781 2793
f 2781 2782 2793
f 2793 2782 2794
f 2782 2783 2794
f 2794 2783 2795
f 2783 2784 2795
f 2795 2784 2796
f 2784 2785 2796
f 2796 2785 2797
f 2785 2774 2797
f 2797 2774 2786
f 2786 2787 2798
f 2798 2787 2799
f 2787 2788 2799
f 2799 2788 2800
f 2788 2789 2800
f 2800 2789 2801
f 2789 2790 2801
f 2801 2790 2802
f 2790 2791 2802
f 2802 2791 2803
f 2791 2792 2803
f 2803 2792 2804
f 2792 2793 2804
f 2804 2793 2805
f 2793 2794 2805
f 2805 2794 2806
f 2794 2795 2806
f 2806 2795 2807
f 2795 2796 2807
f 2807 2796 2808
f 2796 2797 2808
f 2808 2797 2809
f 2797 2786 2809
f 2809 2786 2798
f 2798 2799 2810
f 2810 2799 2811
f 2799 2800 2811
f 2811 2800 2812
f 2800 2801 2812
f 2812 2801 2813
f 2801 2802 2813
f 2813 2802 2814
f 2802 2803 2814
f 2814 2803 2815
f 2803 2804 2815
f 2815 2804 2816
f 2804 2805 2816
f 2816 2805 2817
f 2805 2806 2817
f 2817 2806 2818
f 2806 2807 2818
f 2818 2807 2819
f 2807 2808 2819
f 2819 2808 2820
f 2808 2809 2820
f 2820 2809 2821
f 2809 2798 2821
f 2821 2798 2810
f 2810 2811 2822
f 2822 2811 2823
f 2811 2812 2823
f 2823 2812 2824
f 2812 2813 2824
f 2824 2813 2825
f 2813 2814 2825
f 2825 2814 2826
f 2814 2815 2826
f 2826 2815 2827
f 2815 2816 2827
f 2827 2816 2828
f 2816 2817 2828
f 2828 2817 2829
f 2817 2818 2829
f 2829 2818 2830
f 2818 2819 2830
f 2830 2819 2831
f 2819 2820 2831
f 2831 2820 2832
f 2820 2821 2832
f 2832 2821 2833
f 2821 2810 2833
f 2833 2810 2822
f 2822 2823 2834
f 2834 2823 2835
f 2823 2824 2835
f 2835 2824 2836
f 2824 2825 2836
f 2836 2825 2837
f 2825 2826 2837
f 2837 2826 2838
f 2826 2827 2838
f 2838 2827 2839
f 2827 2828 2839
f 2839 2828 2840
f 2828 2829 2840
f 2840 2829 2841
f 2829 2830 2841
f 2841 2830 2842
f 2830 2831 2842
f 2842 2831 2843
f 2831 2832 2843
f 2843 2832 2844
f 2832 2833 2844
f 2844 2833 2845
f 2833 2822 2845
f 2845 2822 2834
f 2834 2835 2846
f 2846 2835 2847
f 2835 2836 2847
f 2847 2836 2848
f 2836 2837 2848
f 2848 2837 2849
f 2837 2838 2849
f 2849 2838 2850
f 2838 2839 2850
f 2850 2839 2851
f 2839 2840 2851
f 2851 2840 2852
f 2840 2841 2852
f 2852 2841 2853
f 2841 2842 2853
f 2853 2842 2854
f 2842 2843 2854
f 2854 2843 2855
f 2843 2844 2855
f 2855 2844 2856
f 2844 2845 2856
f 2856 2845 2857
f 2845 2834 2857
f 2857 2834 2846
f 2846 2847 2858
f 2858 2847 2859
f 2847 2848 2859
f 2859 2848 2860
f 2848 2849 2860
f 2860 2849 2861
f 2849 2850 2861
f 2861 2850 2862
f 2850 2851 2862
f 2862 2851 2863
f 2851 2852 2863
f 2863 2852 2864
f 2852 2853 2864
f 2864 2853 2865
f 2853 2854 2865
f 2865 2854 2866
f 2854 2855 2866
f 2866 2855 2867
f 2855 2856 2867
f 2867 2856 2868
f 2856 2857 2868
f 2868 2857 2869
f 2857 2846 2869
f 2869 2846 2858
f 2858 2859 2870
f 2870 2859 2871
f 2859 2860 2871
f 2871 2860 2872
f 2860 2861 2872
f 2872 2861 2873
f 2861 2862 2873
f 2873 2862 2874
f 2862 2863 2874
f 2874 2863 2875
f 2863 2864 2875
f 2875 2864 2876
f 2864 2865 2876
f 2876 2865 2877
f 2865 2866 2877
f 2877 2866 2878
f 2866 2867 2878
f 2878 2867 2879
f 2867 2868 2879
f 2879 2868 2880
f 2868 2869 2880
f 2880 2869 2881
f 2869 2858 2881
f 2881 2858 2870
f 2870 2871 2882
f 2882 2871 2883
f 2871 2872 2883
f 2883 2872 2884
f 2872 2873 2884
f 2884 2873 2885
f 2873 2874 2885
f 2885 2874 2886
f 2874 2875 2886
f 2886 2875 2887
f 2875 2876 2887
f 2887 2876 2888
f 2876 2877 2888
f 2888 2877 2889
f 2877 2878 2889
f 2889 2878 2890
f 2878 2879 2890
f 2890 2879 2891
f 2879 2880 2891
f 2891 2880 2892
f 2880 2881 2892
f 2892 2881 2893
f 2881 2870 2893
f 2893 2870 2882
f 2882 2883 2894
f 2894 2883 2895
f 2883 2884 2895
f 2895 2884 2896
f 2884 2885 2896
f 2896 2885 2897
f 2885 2886 2897
f 2897 2886 2898
f 2886 2887 2898
f 2898 2887 2899
f 2887 2888 2899
f 2899 2888 2900
f 2888 2889 2900
f 2900 2889 2901
f 2889 2890 2901
f 2901 2890 2902
f 2890 2891 2902
f 2902 2891 2903
f 2891 2892 2903
f 2903 2892 2904
f 2892 2893 2904
f 2904 2893 2905
f 2893 2882 2905
f 2905 2882 2894
f 2894 2895 2906
f 2906 2895 2907
f 2895 2896 2907
f 2907 2896 2908
f 2896 2897 2908
f 2908 2897 2909
f 2897 2898 2909
f 2909 2898 2910
f 2898 2899 2910
f 2910 2899 2911
f 2899 2900 2911
f 2911 2900 2912
f 2900 2901 2912
f 2912 2901 2913
f 2901 2902 2913
f 2913 2902 2914
f 2902 2903 2914
f 2914 2903 2915
f 2903 2904 2915
f 2915 2904 2916
f 2904 2905 2916
f 2916 2905 2917
f 2905 2894 2917
f 2917 2894 2906
f 2906 2907 2918
f 2918 2907 2918
f 2907 2908 2918
f 2918 2908 2918
f 2908 2909 2918
f 2918 2909 2918
f 2909 2910 2918
f 2918 2910 2918
f 2910 2911 2918
f 2918 2911 2918
f 2911 2912 2918
f 2918 2912 2918
f 2912 2913 2918
f 2918 2913 2918
f 2913 2914 2918
f 2918 2914 2918
f 2914 2915 2918
f 2918 2915 2918
f 2915 2916 2918
f 2918 2916 2918
f 2916 2917 2918
f 2918 2917 2918
f 2917 2906 2918
f 2918 2906 2918

g Path_(14)
v 315.9992 299.72598 56.0
v 315.74393 299.5168 55.96282
v 315.7925 299.5566 55.80279
v 315.89645 299.6418 55.695606
v 316.02795 299.74954 55.669983
v 316.15173 299.85098 55.732788
v 316.23465 299.9189 55.86719
v 316.25446 299.93515 56.03718
v 316.20587 299.89536 56.19721
v 316.10193 299.81015 56.304394
v 315.97043 299.70242 56.330017
v 315.84665 299.60098 56.267212
v 315.76373 299.53305 56.13281
v 316.10507 299.08496 56.05074
v 316.1252 299.1 55.878292
v 316.21735 299.15372 55.740204
v 316.35678 299.2317 55.67347
v 316.50616 299.31305 55.695972
v 316.6255 299.37598 55.80168
v 316.68274 299.4036 55.962273
v 316.6626 299.38855 56.134716
v 316.5705 299.33484 56.272808
v 316.43103 299.25687 56.339542
v 316.28165 299.1755 56.31704
v 316.16235 299.11258 56.21133
v 316.37573 298.51132 56.454502
v 316.2763 298.5903 56.357765
v 316.26035 298.68604 56.19672
v 316.33206 298.77295 56.014515
v 316.47232 298.8277 55.85997
v 316.64346 298.83563 55.774498
v 316.79968 298.79462 55.781
v 316.8991 298.71567 55.87773
v 316.9151 298.6199 56.03878
v 316.84335 298.53302 56.220985
v 316.70312 298.47827 56.37553
v 316.53195 298.47034 56.461002
v 316.0959 298.29474 55.54781
v 316.0634 298.45557 55.495274
v 316.11755 298.60413 55.426662
v 316.24387 298.70065 55.360363
v 316.40848 298.71927 55.31414
v 316.5673 298.65497 55.300377
v 316.67776 298.525 55.322765
v 316.71027 298.3642 55.3753
v 316.6561 298.21564 55.44391
v 316.5298 298.1191 55.51021
v 316.36514 298.1005 55.55643
v 316.20633 298.1648 55.570194
v 315.9981 298.15497 54.84877
v 315.9989 298.31534 54.802483
v 316.08548 298.4548 54.735825
v 316.23468 298.536 54.666653
v 316.40652 298.53717 54.613506
v 316.55493 298.45798 54.590622
v 316.64017 298.31967 54.604134
v 316.6394 298.1593 54.65042
v 316.5528 298.01984 54.717083
v 316.4036 297.93866 54.78625
v 316.23178 297.9375 54.839397
v 316.08337 298.01666 54.86228
v 316.09222 297.96884 54.257717
v 316.13745 298.1155 54.20507
v 316.25952 298.22247 54.15751
v 316.42578 298.26105 54.127777
v 316.59164 298.22095 54.12384
v 316.71265 298.11288 54.146755
v 316.75644 297.96582 54.190376
v 316.7112 297.81915 54.243023
v 316.5891 297.7122 54.290585
v 316.42288 297.6736 54.320316
v 316.25702 297.7137 54.324257
v 316.136 297.82178 54.301342
v 315.99463 297.7159 53.80832
v 316.041 297.84335 53.71234
v 316.16138 297.92294 53.60927
v 316.32355 297.9334 53.526722
v 316.48404 297.8719 53.48682
v 316.59982 297.75488 53.500256
v 316.63992 297.61377 53.563427
v 316.59357 297.48633 53.659405
v 316.47318 297.4067 53.762478
v 316.311 297.39627 53.84502
v 316.15054 297.4578 53.884922
v 316.03473 297.57477 53.87149
v 315.80814 297.31693 53.367805
v 315.85245 297.4299 53.23631
v 315.96957 297.4941 53.100124
v 316.1281 297.49234 52.995743
v 316.28558 297.42505 52.95113
v 316.39978 297.3103 52.978245
v 316.44012 297.17883 53.06982
v 316.3958 297.06586 53.201317
v 316.2787 297.00165 53.337505
v 316.12015 297.00345 53.441887
v 315.96268 297.0707 53.486496
v 315.84848 297.18546 53.45938
v 316.13235 297.26562 53.317345
usemtl mat_13
s 1
f 2919 2919 2920
f 2920 2919 2921
f 2919 2919 2921
f 2921 2919 2922
f 2919 2919 2922
f 2922 2919 2923
f 2919 2919 2923
f 2923 2919 2924
f 2919 2919 2924
f 2924 2919 2925
f 2919 2919 2925
f 2925 2919 2926
f 2919 2919 2926
f 2926 2919 2927
f 2919 2919 2927
f 2927 2919 2928
f 2919 2919 2928
f 2928 2919 2929
f 2919 2919 2929
f 2929 2919 2930
f 2919 2919 2930
f 2930 2919 2931
f 2919 2919 2931
f 2931 2919 2920
f 2920 2921 2932
f 2932 2921 2933
f 2921 2922 2933
f 2933 2922 2934
f 2922 2923 2934
f 2934 2923 2935
f 2923 2924 2935
f 2935 2924 2936
f 2924 2925 2936
f 2936 2925 2937
f 2925 2926 2937
f 2937 2926 2938
f 2926 2927 2938
f 2938 2927 2939
f 2927 2928 2939
f 2939 2928 2940
f 2928 2929 2940
f 2940 2929 2941
f 2929 2930 2941
f 2941 2930 2942
f 2930 2931 2942
f 2942 2931 2943
f 2931 2920 2943
f 2943 2920 2932
f 2932 2933 2944
f 2944 2933 2945
f 2933 2934 2945
f 2945 2934 2946
f 2934 2935 2946
f 2946 2935 2947
f 2935 2936 2947
f 2947 2936 2948
f 2936 2937 2948
f 2948 2937 2949
f 2937 2938 2949
f 2949 2938 2950
f 2938 2939 2950
f 2950 2939 2951
f 2939 2940 2951
f 2951 2940 2952
f 2940 2941 2952
f 2952 2941 2953
f 2941 2942 2953
f 2953 2942 2954
f 2942 2943 2954
f 2954 2943 2955
f 2943 2932 2955
f 2955 2932 2944
f 2944 2945 2956
f 2956 2945 2957
f 2945 2946 2957
f 2957 2946 2958
f 2946 2947 2958
f 2958 2947 2959
f 2947 2948 2959
f 2959 2948 2960
f 2948 2949 2960
f 2960 2949 2961
f 2949 2950 2961
f 2961 2950 2962
f 2950 2951 2962
f 2962 2951 2963
f 2951 2952 2963
f 2963 2952 2964
f 2952 2953 2964
f 2964 2953 2965
f 2953 2954 2965
f 2965 2954 2966
f 2954 2955 2966
f 2966 2955 2967
f 2955 2944 2967
f 2967 2944 2956
f 2956 2957 2968
f 2968 2957 2969
f 2957 2958 2969
f 2969 2958 2970
f 2958 2959 2970
f 2970 2959 2971
f 2959 2960 2971
f 2971 2960 2972
f 2960 2961 2972
f 2972 2961 2973
f 2961 2962 2973
f 2973 2962 2974
f 2962 2963 2974
f 2974 2963 2975
f 2963 2964 2975
f 2975 2964 2976
f 2964 2965 2976
f 2976 2965 2977
f 2965 2966 2977
f 2977 2966 2978
f 2966 2967 2978
f 2978 2967 2979
f 2967 2956 2979
f 2979 2956 2968
f 2968 2969 2980
f 2980 2969 2981
f 2969 2970 2981
f 2981 2970 2982
f 2970 2971 2982
f 2982 2971 2983
f 2971 2972 2983
f 2983 2972 2984
f 2972 2973 2984
f 2984 2973 2985
f 2973 2974 2985
f 2985 2974 2986
f 2974 2975 2986
f 2986 2975 2987
f 2975 2976 2987
f 2987 2976 2988
f 2976 2977 2988
f 2988 2977 2989
f 2977 2978 2989
f 2989 2978 2990
f 2978 2979 2990
f 2990 2979 2991
f 2979 2968 2991
f 2991 2968 2980
f 2980 2981 2992
f 2992 2981 2993
f 2981 2982 2993
f 2993 2982 2994
f 2982 2983 2994
f 2994 2983 2995
f 2983 2984 2995
f 2995 2984 2996
f 2984 2985 2996
f 2996 2985 2997
f 2985 2986 2997
f 2997 2986 2998
f 2986 2987 2998
f 2998 2987 2999
f 2987 2988 2999
f 2999 2988 3000
f 2988 2989 3000
f 3000 2989 3001
f 2989 2990 3001
f 3001 2990 3002
f 2990 2991 3002
f 3002 2991 3003
f 2991 2980 3003
f 3003 2980 2992
f 2992 2993 3004
f 3004 2993 3005
f 2993 2994 3005
f 3005 2994 3006
f 2994 2995 3006
f 3006 2995 3007
f 2995 2996 3007
f 3007 2996 3008
f 2996 2997 3008
f 3008 2997 3009
f 2997 2998 3009
f 3009 2998 3010
f 2998 2999 3010
f 3010 2999 3011
f 2999 3000 3011
f 3011 3000 3012
f 3000 3001 3012
f 3012 3001 3013
f 3001 3002 3013
f 3013 3002 3014
f 3002 3003 3014
f 3014 3003 3015
f 3003 2992 3015
f 3015 2992 3004
f 3004 3005 3016
f 3016 3005 3016
f 3005 3006 3016
f 3016 3006 3016
f 3006 3007 3016
f 3016 3007 3016
f 3007 3008 3016
f 3016 3008 3016
f 3008 3009 3016
f 3016 3009 3016
f 3009 3010 3016
f 3016 3010 3016
f 3010 3011 3016
f 3016 3011 3016
f 3011 3012 3016
f 3016 3012 3016
f 3012 3013 3016
f 3016 3013 3016
f 3013 3014 3016
f 3016 3014 3016
f 3014 3015 3016
f 3016 3015 3016
f 3015 3004 3016
f 3016 3004 3016

g Path_(12)
v 301.71863 308.69284 56.0
v 301.4838 308.9277 56.0
v 301.51526 308.89624 55.833946
v 301.6012 308.81027 55.712387
v 301.71863 308.69284 55.667892
v 301.83603 308.57544 55.712387
v 301.922 308.48947 55.833946
v 301.95346 308.458 56.0
v 301.922 308.48947 56.166054
v 301.83603 308.57544 56.287613
v 301.71863 308.69284 56.332108
v 301.6012 308.81027 56.287613
v 301.51526 308.89624 56.166054
v 301.2026 308.6464 56.0
v 301.23334 308.61423 55.833946
v 301.31732 308.52634 55.712387
v 301.43207 308.4063 55.667892
v 301.54678 308.28625 55.712387
v 301.6308 308.19836 55.833946
v 301.66153 308.1662 56.0
v 301.6308 308.19836 56.166054
v 301.54678 308.28625 56.287613
v 301.43207 308.4063 56.332108
v 301.31732 308.52634 56.287613
v 301.23334 308.61423 56.166054
v 300.9338 308.39886 56.0
v 300.96048 308.36325 55.833946
v 301.03333 308.26593 55.712387
v 301.13284 308.133 55.667892
v 301.23236 308.00006 55.712387
v 301.3052 307.90277 55.833946
v 301.33188 307.86713 56.0
v 301.3052 307.90277 56.166054
v 301.23236 308.00006 56.287613
v 301.13284 308.133 56.332108
v 301.03333 308.26593 56.287613
v 300.96048 308.36325 56.166054
v 300.58234 308.18494 56.0
v 300.60968 308.14984 55.833946
v 300.68433 308.0539 55.712387
v 300.78632 307.92288 55.667892
v 300.8883 307.79184 55.712387
v 300.96298 307.6959 55.833946
v 300.99033 307.6608 56.0
v 300.96298 307.6959 56.166054
v 300.8883 307.79184 56.287613
v 300.78632 307.92288 56.332108
v 300.68433 308.0539 56.287613
v 300.60968 308.14984 56.166054
v 300.2635 307.8741 56.0
v 300.29486 307.84256 55.833946
v 300.38052 307.75632 55.712387
v 300.49756 307.63852 55.667892
v 300.6146 307.52072 55.712387
v 300.7003 307.4345 55.833946
v 300.73166 307.40292 56.0
v 300.7003 307.4345 56.166054
v 300.6146 307.52072 56.287613
v 300.49756 307.63852 56.332108
v 300.38052 307.75632 56.287613
v 300.29486 307.84256 56.166054
v 299.97903 307.58893 56.0
v 300.01016 307.55713 55.833946
v 300.09518 307.47028 55.712387
v 300.21136 307.35162 55.667892
v 300.32755 307.23297 55.712387
v 300.4126 307.14612 55.833946
v 300.44373 307.11432 56.0
v 300.4126 307.14612 56.166054
v 300.32755 307.23297 56.287613
v 300.21136 307.35162 56.332108
v 300.09518 307.47028 56.287613
v 300.01016 307.55713 56.166054
v 299.69965 307.32132 56.0
v 299.72897 307.28787 55.833946
v 299.80908 307.19644 55.712387
v 299.9185 307.07153 55.667892
v 300.02792 306.94662 55.712387
v 300.10803 306.8552 55.833946
v 300.13733 306.82172 56.0
v 300.10803 306.8552 56.166054
v 300.02792 306.94662 56.287613
v 299.9185 307.07153 56.332108
v 299.80908 307.19644 56.287613
v 299.72897 307.28787 56.166054
v 299.4097 307.08856 56.0
v 299.43552 307.05234 55.833946
v 299.506 306.9533 55.712387
v 299.60233 306.81802 55.667892
v 299.6986 306.68277 55.712387
v 299.76913 306.58374 55.833946
v 299.79492 306.5475 56.0
v 299.76913 306.58374 56.166054
v 299.6986 306.68277 56.287613
v 299.60233 306.81802 56.332108
v 299.506 306.9533 56.287613
v 299.43552 307.05234 56.166054
v 299.04382 306.85492 56.0
v 299.0727 306.82108 55.833946
v 299.15158 306.72858 55.712387
v 299.2593 306.6022 55.667892
v 299.36703 306.47586 55.712387
v 299.44592 306.38336 55.833946
v 299.4748 306.3495 56.0
v 299.44592 306.38336 56.166054
v 299.36703 306.47586 56.287613
v 299.2593 306.6022 56.332108
v 299.15158 306.72858 56.287613
v 299.0727 306.82108 56.166054
v 298.76917 306.5439 56.0
v 298.799 306.51093 55.833946
v 298.88058 306.42078 55.712387
v 298.99197 306.29764 55.667892
v 299.1034 306.1745 55.712387
v 299.18497 306.08438 55.833946
v 299.2148 306.0514 56.0
v 299.18497 306.08438 56.166054
v 299.1034 306.1745 56.287613
v 298.99197 306.29764 56.332108
v 298.88058 306.42078 56.287613
v 298.799 306.51093 56.166054
v 298.5138 306.35904 56.0
v 298.53366 306.31924 55.833946
v 298.58804 306.21054 55.712387
v 298.6623 306.062 55.667892
v 298.73654 305.91348 55.712387
v 298.7909 305.80475 55.833946
v 298.8108 305.76495 56.0
v 298.7909 305.80475 56.166054
v 298.73654 305.91348 56.287613
v 298.6623 306.062 56.332108
v 298.58804 306.21054 56.287613
v 298.53366 306.31924 56.166054
v 298.09756 306.21982 56.0
v 298.12146 306.18228 55.833946
v 298.18674 306.07974 55.712387
v 298.27594 305.93967 55.667892
v 298.36514 305.7996 55.712387
v 298.43042 305.69705 55.833946
v 298.4543 305.65955 56.0
v 298.43042 305.69705 56.166054
v 298.36514 305.7996 56.287613
v 298.27594 305.93967 56.332108
v 298.18674 306.07974 56.287613
v 298.12146 306.18228 56.166054
v 297.78073 305.88928 56.0
v 297.81033 305.85608 55.833946
v 297.8912 305.76532 55.712387
v 298.00168 305.64133 55.667892
v 298.11215 305.51736 55.712387
v 298.19302 305.4266 55.833946
v 298.22263 305.3934 56.0
v 298.19302 305.4266 56.166054
v 298.11215 305.51736 56.287613
v 298.00168 305.64133 56.332108
v 297.8912 305.76532 56.287613
v 297.81033 305.85608 56.166054
v 297.52853 305.70175 56.0
v 297.548 305.66174 55.833946
v 297.6012 305.55243 55.712387
v 297.67383 305.4031 55.667892
v 297.74646 305.25378 55.712387
v 297.79965 305.1445 55.833946
v 297.8191 305.10446 56.0
v 297.79965 305.1445 56.166054
v 297.74646 305.25378 56.287613
v 297.67383 305.4031 56.332108
v 297.6012 305.55243 56.287613
v 297.548 305.66174 56.166054
v 297.164 305.6019 56.0
v 297.18008 305.5604 55.833946
v 297.22403 305.44705 55.712387
v 297.28403 305.29224 55.667892
v 297.34406 305.13742 55.712387
v 297.388 305.02408 55.833946
v 297.40408 304.98257 56.0
v 297.388 305.02408 56.166054
v 297.34406 305.13742 56.287613
v 297.28403 305.29224 56.332108
v 297.22403 305.44705 56.287613
v 297.18008 305.5604 56.166054
v 296.81204 305.42502 56.0
v 296.8267 305.383 55.833946
v 296.8667 305.26822 55.712387
v 296.92136 305.11142 55.667892
v 296.976 304.95462 55.712387
v 297.01602 304.83984 55.833946
v 297.03067 304.79782 56.0
v 297.01602 304.83984 56.166054
v 296.976 304.95462 56.287613
v 296.92136 305.11142 56.332108
v 296.8667 305.26822 56.287613
v 296.8267 305.383 56.166054
v 296.5398 305.35938 56.0
v 296.53778 305.3149 55.833946
v 296.53232 305.19348 55.712387
v 296.52487 305.0276 55.667892
v 296.51743 304.86172 55.712387
v 296.51196 304.74026 55.833946
v 296.50998 304.69583 56.0
v 296.51196 304.74026 56.166054
v 296.51743 304.86172 56.287613
v 296.52487 305.0276 56.332108
v 296.53232 305.19348 56.287613
v 296.53778 305.3149 56.166054
v 296.14526 305.47864 56.0
v 296.14423 305.43417 55.833946
v 296.1414 305.31265 55.712387
v 296.1375 305.14664 55.667892
v 296.1336 304.98062 55.712387
v 296.13077 304.8591 55.833946
v 296.12973 304.8146 56.0
v 296.13077 304.8591 56.166054
v 296.1336 304.98062 56.287613
v 296.1375 305.14664 56.332108
v 296.1414 305.31265 56.287613
v 296.14423 305.43417 56.166054
v 295.70154 305.37512 56.0
v 295.70737 305.33102 55.833946
v 295.72327 305.2105 55.712387
v 295.74496 305.04587 55.667892
v 295.7667 304.88126 55.712387
v 295.7826 304.76074 55.833946
v 295.7884 304.7166 56.0
v 295.7826 304.76074 56.166054
v 295.7667 304.88126 56.287613
v 295.74496 305.04587 56.332108
v 295.72327 305.2105 56.287613
v 295.70737 305.33102 56.166054
v 295.3667 305.3724 56.0
v 295.3631 305.32806 55.833946
v 295.3532 305.2069 55.712387
v 295.33975 305.0414 55.667892
v 295.32626 304.87592 55.712387
v 295.3164 304.75473 55.833946
v 295.3128 304.7104 56.0
v 295.3164 304.75473 56.166054
v 295.32626 304.87592 56.287613
v 295.33975 305.0414 56.332108
v 295.3532 305.2069 56.287613
v 295.3631 305.32806 56.166054
v 295.0225 305.4332 56.0
v 295.01154 305.3901 55.833946
v 294.98154 305.27228 55.712387
v 294.94058 305.11136 55.667892
v 294.89963 304.95044 55.712387
v 294.86963 304.83264 55.833946
v 294.85867 304.78952 56.0
v 294.86963 304.83264 56.166054
v 294.89963 304.95044 56.287613
v 294.94058 305.11136 56.332108
v 294.98154 305.27228 56.287613
v 295.01154 305.3901 56.166054
v 294.62878 305.5649 56.0
v 294.6191 305.52148 55.833946
v 294.59268 305.40283 55.712387
v 294.55655 305.24075 55.667892
v 294.52042 305.07867 55.712387
v 294.494 304.96005 55.833946
v 294.4843 304.91663 56.0
v 294.494 304.96005 56.166054
v 294.52042 305.07867 56.287613
v 294.55655 305.24075 56.332108
v 294.59268 305.40283 56.287613
v 294.6191 305.52148 56.166054
v 294.30154 305.58417 56.0
v 294.28174 305.5443 55.833946
v 294.22772 305.43542 55.712387
v 294.1539 305.28668 55.667892
v 294.08008 305.13794 55.712387
v 294.02606 305.02905 55.833946
v 294.0063 304.9892 56.0
v 294.02606 305.02905 56.166054
v 294.08008 305.13794 56.287613
v 294.1539 305.28668 56.332108
v 294.22772 305.43542 56.287613
v 294.28174 305.5443 56.166054
v 294.11087 305.81213 56.0
v 294.07913 305.78098 55.833946
v 293.99234 305.69586 55.712387
v 293.8738 305.57956 55.667892
v 293.75528 305.4633 55.712387
v 293.6685 305.37814 55.833946
v 293.63675 305.347 56.0
v 293.6685 305.37814 56.166054
v 293.75528 305.4633 56.287613
v 293.8738 305.57956 56.332108
v 293.99234 305.69586 56.287613
v 294.07913 305.78098 56.166054
v 293.82343 306.09778 56.0
v 293.79205 306.06622 55.83396
v 293.7064 305.98 55.71241
v 293.58936 305.86224 55.66792
v 293.47232 305.74445 55.71241
v 293.38663 305.65823 55.83396
v 293.3553 305.62668 56.0
v 293.38663 305.65823 56.16604
v 293.47232 305.74445 56.28759
v 293.58936 305.86224 56.33208
v 293.7064 305.98 56.28759
v 293.79205 306.06622 56.16604
v 293.58636 305.8652 56.0
usemtl mat_14
s 1
f 3017 3017 3018
f 3018 3017 3019
f 3017 3017 3019
f 3019 3017 3020
f 3017 3017 3020
f 3020 3017 3021
f 3017 3017 3021
f 3021 3017 3022
f 3017 3017 3022
f 3022 3017 3023
f 3017 3017 3023
f 3023 3017 3024
f 3017 3017 3024
f 3024 3017 3025
f 3017 3017 3025
f 3025 3017 3026
f 3017 3017 3026
f 3026 3017 3027
f 3017 3017 3027
f 3027 3017 3028
f 3017 3017 3028
f 3028 3017 3029
f 3017 3017 3029
f 3029 3017 3018
f 3018 3019 3030
f 3030 3019 3031
f 3019 3020 3031
f 3031 3020 3032
f 3020 3021 3032
f 3032 3021 3033
f 3021 3022 3033
f 3033 3022 3034
f 3022 3023 3034
f 3034 3023 3035
f 3023 3024 3035
f 3035 3024 3036
f 3024 3025 3036
f 3036 3025 3037
f 3025 3026 3037
f 3037 3026 3038
f 3026 3027 3038
f 3038 3027 3039
f 3027 3028 3039
f 3039 3028 3040
f 3028 3029 3040
f 3040 3029 3041
f 3029 3018 3041
f 3041 3018 3030
f 3030 3031 3042
f 3042 3031 3043
f 3031 3032 3043
f 3043 3032 3044
f 3032 3033 3044
f 3044 3033 3045
f 3033 3034 3045
f 3045 3034 3046
f 3034 3035 3046
f 3046 3035 3047
f 3035 3036 3047
f 3047 3036 3048
f 3036 3037 3048
f 3048 3037 3049
f 3037 3038 3049
f 3049 3038 3050
f 3038 3039 3050
f 3050 3039 3051
f 3039 3040 3051
f 3051 3040 3052
f 3040 3041 3052
f 3052 3041 3053
f 3041 3030 3053
f 3053 3030 3042
f 3042 3043 3054
f 3054 3043 3055
f 3043 3044 3055
f 3055 3044 3056
f 3044 3045 3056
f 3056 3045 3057
f 3045 3046 3057
f 3057 3046 3058
f 3046 3047 3058
f 3058 3047 3059
f 3047 3048 3059
f 3059 3048 3060
f 3048 3049 3060
f 3060 3049 3061
f 3049 3050 3061
f 3061 3050 3062
f 3050 3051 3062
f 3062 3051 3063
f 3051 3052 3063
f 3063 3052 3064
f 3052 3053 3064
f 3064 3053 3065
f 3053 3042 3065
f 3065 3042 3054
f 3054 3055 3066
f 3066 3055 3067
f 3055 3056 3067
f 3067 3056 3068
f 3056 3057 3068
f 3068 3057 3069
f 3057 3058 3069
f 3069 3058 3070
f 3058 3059 3070
f 3070 3059 3071
f 3059 3060 3071
f 3071 3060 3072
f 3060 3061 3072
f 3072 3061 3073
f 3061 3062 3073
f 3073 3062 3074
f 3062 3063 3074
f 3074 3063 3075
f 3063 3064 3075
f 3075 3064 3076
f 3064 3065 3076
f 3076 3065 3077
f 3065 3054 3077
f 3077 3054 3066
f 3066 3067 3078
f 3078 3067 3079
f 3067 3068 3079
f 3079 3068 3080
f 3068 3069 3080
f 3080 3069 3081
f 3069 3070 3081
f 3081 3070 3082
f 3070 3071 3082
f 3082 3071 3083
f 3071 3072 3083
f 3083 3072 3084
f 3072 3073 3084
f 3084 3073 3085
f 3073 3074 3085
f 3085 3074 3086
f 3074 3075 3086
f 3086 3075 3087
f 3075 3076 3087
f 3087 3076 3088
f 3076 3077 3088
f 3088 3077 3089
f 3077 3066 3089
f 3089 3066 3078
f 3078 3079 3090
f 3090 3079 3091
f 3079 3080 3091
f 3091 3080 3092
f 3080 3081 3092
f 3092 3081 3093
f 3081 3082 3093
f 3093 3082 3094
f 3082 3083 3094
f 3094 3083 3095
f 3083 3084 3095
f 3095 3084 3096
f 3084 3085 3096
f 3096 3085 3097
f 3085 3086 3097
f 3097 3086 3098
f 3086 3087 3098
f 3098 3087 3099
f 3087 3088 3099
f 3099 3088 3100
f 3088 3089 3100
f 3100 3089 3101
f 3089 3078 3101
f 3101 3078 3090
f 3090 3091 3102
f 3102 3091 3103
f 3091 3092 3103
f 3103 3092 3104
f 3092 3093 3104
f 3104 3093 3105
f 3093 3094 3105
f 3105 3094 3106
f 3094 3095 3106
f 3106 3095 3107
f 3095 3096 3107
f 3107 3096 3108
f 3096 3097 3108
f 3108 3097 3109
f 3097 3098 3109
f 3109 3098 3110
f 3098 3099 3110
f 3110 3099 3111
f 3099 3100 3111
f 3111 3100 3112
f 3100 3101 3112
f 3112 3101 3113
f 3101 3090 3113
f 3113 3090 3102
f 3102 3103 3114
f 3114 3103 3115
f 3103 3104 3115
f 3115 3104 3116
f 3104 3105 3116
f 3116 3105 3117
f 3105 3106 3117
f 3117 3106 3118
f 3106 3107 3118
f 3118 3107 3119
f 3107 3108 3119
f 3119 3108 3120
f 3108 3109 3120
f 3120 3109 3121
f 3109 3110 3121
f 3121 3110 3122
f 3110 3111 3122
f 3122 3111 3123
f 3111 3112 3123
f 3123 3112 3124
f 3112 3113 3124
f 3124 3113 3125
f 3113 3102 3125
f 3125 3102 3114
f 3114 3115 3126
f 3126 3115 3127
f 3115 3116 3127
f 3127 3116 3128
f 3116 3117 3128
f 3128 3117 3129
f 3117 3118 3129
f 3129 3118 3130
f 3118 3119 3130
f 3130 3119 3131
f 3119 3120 3131
f 3131 3120 3132
f 3120 3121 3132
f 3132 3121 3133
f 3121 3122 3133
f 3133 3122 3134
f 3122 3123 3134
f 3134 3123 3135
f 3123 3124 3135
f 3135 3124 3136
f 3124 3125 3136
f 3136 3125 3137
f 3125 3114 3137
f 3137 3114 3126
f 3126 3127 3138
f 3138 3127 3139
f 3127 3128 3139
f 3139 3128 3140
f 3128 3129 3140
f 3140 3129 3141
f 3129 3130 3141
f 3141 3130 3142
f 3130 3131 3142
f 3142 3131 3143
f 3131 3132 3143
f 3143 3132 3144
f 3132 3133 3144
f 3144 3133 3145
f 3133 3134 3145
f 3145 3134 3146
f 3134 3135 3146
f 3146 3135 3147
f 3135 3136 3147
f 3147 3136 3148
f 3136 3137 3148
f 3148 3137 3149
f 3137 3126 3149
f 3149 3126 3138
f 3138 3139 3150
f 3150 3139 3151
f 3139 3140 3151
f 3151 3140 3152
f 3140 3141 3152
f 3152 3141 3153
f 3141 3142 3153
f 3153 3142 3154
f 3142 3143 3154
f 3154 3143 3155
f 3143 3144 3155
f 3155 3144 3156
f 3144 3145 3156
f 3156 3145 3157
f 3145 3146 3157
f 3157 3146 3158
f 3146 3147 3158
f 3158 3147 3159
f 3147 3148 3159
f 3159 3148 3160
f 3148 3149 3160
f 3160 3149 3161
f 3149 3138 3161
f 3161 3138 3150
f 3150 3151 3162
f 3162 3151 3163
f 3151 3152 3163
f 3163 3152 3164
f 3152 3153 3164
f 3164 3153 3165
f 3153 3154 3165
f 3165 3154 3166
f 3154 3155 3166
f 3166 3155 3167
f 3155 3156 3167
f 3167 3156 3168
f 3156 3157 3168
f 3168 3157 3169
f 3157 3158 3169
f 3169 3158 3170
f 3158 3159 3170
f 3170 3159 3171
f 3159 3160 3171
f 3171 3160 3172
f 3160 3161 3172
f 3172 3161 3173
f 3161 3150 3173
f 3173 3150 3162
f 3162 3163 3174
f 3174 3163 3175
f 3163 3164 3175
f 3175 3164 3176
f 3164 3165 3176
f 3176 3165 3177
f 3165 3166 3177
f 3177 3166 3178
f 3166 3167 3178
f 3178 3167 3179
f 3167 3168 3179
f 3179 3168 3180
f 3168 3169 3180
f 3180 3169 3181
f 3169 3170 3181
f 3181 3170 3182
f 3170 3171 3182
f 3182 3171 3183
f 3171 3172 3183
f 3183 3172 3184
f 3172 3173 3184
f 3184 3173 3185
f 3173 3162 3185
f 3185 3162 3174
f 3174 3175 3186
f 3186 3175 3187
f 3175 3176 3187
f 3187 3176 3188
f 3176 3177 3188
f 3188 3177 3189
f 3177 3178 3189
f 3189 3178 3190
f 3178 3179 3190
f 3190 3179 3191
f 3179 3180 3191
f 3191 3180 3192
f 3180 3181 3192
f 3192 3181 3193
f 3181 3182 3193
f 3193 3182 3194
f 3182 3183 3194
f 3194 3183 3195
f 3183 3184 3195
f 3195 3184 3196
f 3184 3185 3196
f 3196 3185 3197
f 3185 3174 3197
f 3197 3174 3186
f 3186 3187 3198
f 3198 3187 3199
f 3187 3188 3199
f 3199 3188 3200
f 3188 3189 3200
f 3200 3189 3201
f 3189 3190 3201
f 3201 3190 3202
f 3190 3191 3202
f 3202 3191 3203
f 3191 3192 3203
f 3203 3192 3204
f 3192 3193 3204
f 3204 3193 3205
f 3193 3194 3205
f 3205 3194 3206
f 3194 3195 3206
f 3206 3195 3207
f 3195 3196 3207
f 3207 3196 3208
f 3196 3197 3208
f 3208 3197 3209
f 3197 3186 3209
f 3209 3186 3198
f 3198 3199 3210
f 3210 3199 3211
f 3199 3200 3211
f 3211 3200 3212
f 3200 3201 3212
f 3212 3201 3213
f 3201 3202 3213
f 3213 3202 3214
f 3202 3203 3214
f 3214 3203 3215
f 3203 3204 3215
f 3215 3204 3216
f 3204 3205 3216
f 3216 3205 3217
f 3205 3206 3217
f 3217 3206 3218
f 3206 3207 3218
f 3218 3207 3219
f 3207 3208 3219
f 3219 3208 3220
f 3208 3209 3220
f 3220 3209 3221
f 3209 3198 3221
f 3221 3198 3210
f 3210 3211 3222
f 3222 3211 3223
f 3211 3212 3223
f 3223 3212 3224
f 3212 3213 3224
f 3224 3213 3225
f 3213 3214 3225
f 3225 3214 3226
f 3214 3215 3226
f 3226 3215 3227
f 3215 3216 3227
f 3227 3216 3228
f 3216 3217 3228
f 3228 3217 3229
f 3217 3218 3229
f 3229 3218 3230
f 3218 3219 3230
f 3230 3219 3231
f 3219 3220 3231
f 3231 3220 3232
f 3220 3221 3232
f 3232 3221 3233
f 3221 3210 3233
f 3233 3210 3222
f 3222 3223 3234
f 3234 3223 3235
f 3223 3224 3235
f 3235 3224 3236
f 3224 3225 3236
f 3236 3225 3237
f 3225 3226 3237
f 3237 3226 3238
f 3226 3227 3238
f 3238 3227 3239
f 3227 3228 3239
f 3239 3228 3240
f 3228 3229 3240
f 3240 3229 3241
f 3229 3230 3241
f 3241 3230 3242
f 3230 3231 3242
f 3242 3231 3243
f 3231 3232 3243
f 3243 3232 3244
f 3232 3233 3244
f 3244 3233 3245
f 3233 3222 3245
f 3245 3222 3234
f 3234 3235 3246
f 3246 3235 3247
f 3235 3236 3247
f 3247 3236 3248
f 3236 3237 3248
f 3248 3237 3249
f 3237 3238 3249
f 3249 3238 3250
f 3238 3239 3250
f 3250 3239 3251
f 3239 3240 3251
f 3251 3240 3252
f 3240 3241 3252
f 3252 3241 3253
f 3241 3242 3253
f 3253 3242 3254
f 3242 3243 3254
f 3254 3243 3255
f 3243 3244 3255
f 3255 3244 3256
f 3244 3245 3256
f 3256 3245 3257
f 3245 3234 3257
f 3257 3234 3246
f 3246 3247 3258
f 3258 3247 3259
f 3247 3248 3259
f 3259 3248 3260
f 3248 3249 3260
f 3260 3249 3261
f 3249 3250 3261
f 3261 3250 3262
f 3250 3251 3262
f 3262 3251 3263
f 3251 3252 3263
f 3263 3252 3264
f 3252 3253 3264
f 3264 3253 3265
f 3253 3254 3265
f 3265 3254 3266
f 3254 3255 3266
f 3266 3255 3267
f 3255 3256 3267
f 3267 3256 3268
f 3256 3257 3268
f 3268 3257 3269
f 3257 3246 3269
f 3269 3246 3258
f 3258 3259 3270
f 3270 3259 3271
f 3259 3260 3271
f 3271 3260 3272
f 3260 3261 3272
f 3272 3261 3273
f 3261 3262 3273
f 3273 3262 3274
f 3262 3263 3274
f 3274 3263 3275
f 3263 3264 3275
f 3275 3264 3276
f 3264 3265 3276
f 3276 3265 3277
f 3265 3266 3277
f 3277 3266 3278
f 3266 3267 3278
f 3278 3267 3279
f 3267 3268 3279
f 3279 3268 3280
f 3268 3269 3280
f 3280 3269 3281
f 3269 3258 3281
f 3281 3258 3270
f 3270 3271 3282
f 3282 3271 3283
f 3271 3272 3283
f 3283 3272 3284
f 3272 3273 3284
f 3284 3273 3285
f 3273 3274 3285
f 3285 3274 3286
f 3274 3275 3286
f 3286 3275 3287
f 3275 3276 3287
f 3287 3276 3288
f 3276 3277 3288
f 3288 3277 3289
f 3277 3278 3289
f 3289 3278 3290
f 3278 3279 3290
f 3290 3279 3291
f 3279 3280 3291
f 3291 3280 3292
f 3280 3281 3292
f 3292 3281 3293
f 3281 3270 3293
f 3293 3270 3282
f 3282 3283 3294
f 3294 3283 3295
f 3283 3284 3295
f 3295 3284 3296
f 3284 3285 3296
f 3296 3285 3297
f 3285 3286 3297
f 3297 3286 3298
f 3286 3287 3298
f 3298 3287 3299
f 3287 3288 3299
f 3299 3288 3300
f 3288 3289 3300
f 3300 3289 3301
f 3289 3290 3301
f 3301 3290 3302
f 3290 3291 3302
f 3302 3291 3303
f 3291 3292 3303
f 3303 3292 3304
f 3292 3293 3304
f 3304 3293 3305
f 3293 3282 3305
f 3305 3282 3294
f 3294 3295 3306
f 3306 3295 3307
f 3295 3296 3307
f 3307 3296 3308
f 3296 3297 3308
f 3308 3297 3309
f 3297 3298 3309
f 3309 3298 3310
f 3298 3299 3310
f 3310 3299 3311
f 3299 3300 3311
f 3311 3300 3312
f 3300 3301 3312
f 3312 3301 3313
f 3301 3302 3313
f 3313 3302 3314
f 3302 3303 3314
f 3314 3303 3315
f 3303 3304 3315
f 3315 3304 3316
f 3304 3305 3316
f 3316 3305 3317
f 3305 3294 3317
f 3317 3294 3306
f 3306 3307 3318
f 3318 3307 3318
f 3307 3308 3318
f 3318 3308 3318
f 3308 3309 3318
f 3318 3309 3318
f 3309 3310 3318
f 3318 3310 3318
f 3310 3311 3318
f 3318 3311 3318
f 3311 3312 3318
f 3318 3312 3318
f 3312 3313 3318
f 3318 3313 3318
f 3313 3314 3318
f 3318 3314 3318
f 3314 3315 3318
f 3318 3315 3318
f 3315 3316 3318
f 3318 3316 3318
f 3316 3317 3318
f 3318 3317 3318
f 3317 3306 3318
f 3318 3306 3318

g Path_(13)
v 303.37915 307.19836 56.0
v 303.71127 307.19836 56.0
v 303.66678 307.19836 55.833946
v 303.5452 307.19836 55.712387
v 303.37915 307.19836 55.667892
v 303.2131 307.19836 55.712387
v 303.09155 307.19836 55.833946
v 303.04706 307.19836 56.0
v 303.09155 307.19836 56.166054
v 303.2131 307.19836 56.287613
v 303.37915 307.19836 56.332108
v 303.5452 307.19836 56.287613
v 303.66678 307.19836 56.166054
v 303.71127 307.58984 56.0
v 303.66678 307.58984 55.833946
v 303.5452 307.58984 55.712387
v 303.37915 307.58984 55.667892
v 303.2131 307.58984 55.712387
v 303.09155 307.58984 55.833946
v 303.04706 307.58984 56.0
v 303.09155 307.58984 56.166054
v 303.2131 307.58984 56.287613
v 303.37915 307.58984 56.332108
v 303.5452 307.58984 56.287613
v 303.66678 307.58984 56.166054
v 303.71127 307.98132 56.0
v 303.66678 307.98132 55.833946
v 303.5452 307.98132 55.712387
v 303.37915 307.98132 55.667892
v 303.2131 307.98132 55.712387
v 303.09155 307.98132 55.833946
v 303.04706 307.98132 56.0
v 303.09155 307.98132 56.166054
v 303.2131 307.98132 56.287613
v 303.37915 307.98132 56.332108
v 303.5452 307.98132 56.287613
v 303.66678 307.98132 56.166054
v 303.71127 308.3728 56.0
v 303.66678 308.3728 55.833946
v 303.5452 308.3728 55.712387
v 303.37915 308.3728 55.667892
v 303.2131 308.3728 55.712387
v 303.09155 308.3728 55.833946
v 303.04706 308.3728 56.0
v 303.09155 308.3728 56.166054
v 303.2131 308.3728 56.287613
v 303.37915 308.3728 56.332108
v 303.5452 308.3728 56.287613
v 303.66678 308.3728 56.166054
v 303.71127 308.76428 56.0
v 303.66678 308.76428 55.833946
v 303.5452 308.76428 55.712387
v 303.37915 308.76428 55.667892
v 303.2131 308.76428 55.712387
v 303.09155 308.76428 55.833946
v 303.04706 308.76428 56.0
v 303.09155 308.76428 56.166054
v 303.2131 308.76428 56.287613
v 303.37915 308.76428 56.332108
v 303.5452 308.76428 56.287613
v 303.66678 308.76428 56.166054
v 303.7112 309.14975 56.0
v 303.66672 309.15057 55.833946
v 303.54517 309.15277 55.712387
v 303.37915 309.15576 55.667892
v 303.21313 309.15878 55.712387
v 303.09158 309.16098 55.833946
v 303.0471 309.16177 56.0
v 303.09158 309.16098 56.166054
v 303.21313 309.15878 56.287613
v 303.37915 309.15576 56.332108
v 303.54517 309.15277 56.287613
v 303.66672 309.15057 56.166054
v 303.71606 309.46878 56.0
v 303.67282 309.47925 55.833946
v 303.5547 309.50787 55.712387
v 303.3933 309.547 55.667892
v 303.23193 309.5861 55.712387
v 303.11377 309.61472 55.833946
v 303.07053 309.62518 56.0
v 303.11377 309.61472 56.166054
v 303.23193 309.5861 56.287613
v 303.3933 309.547 56.332108
v 303.5547 309.50787 56.287613
v 303.67282 309.47925 56.166054
v 303.8072 309.70526 55.896805
v 303.7336 309.76358 55.752796
v 303.61343 309.8588 55.675026
v 303.4789 309.9654 55.684334
v 303.36603 310.05484 55.778225
v 303.30508 310.10312 55.931538
v 303.31238 310.09735 56.103195
v 303.38596 310.03903 56.247204
v 303.50613 309.94382 56.324974
v 303.64066 309.83722 56.315666
v 303.75354 309.74777 56.221775
v 303.81448 309.6995 56.068462
v 304.13138 309.96625 56.069965
v 304.05533 309.87277 55.94577
v 303.92874 309.85205 55.83292
v 303.78552 309.90967 55.761646
v 303.66403 310.03015 55.751053
v 303.59683 310.18127 55.803974
v 303.60196 310.32248 55.90623
v 303.67798 310.416 56.030426
v 303.8046 310.4367 56.143276
v 303.9478 310.3791 56.214546
v 304.0693 310.25858 56.225143
v 304.13647 310.10748 56.172222
v 304.12436 309.94724 55.589523
v 303.98392 309.85184 55.552357
v 303.81317 309.83936 55.52292
v 303.65787 309.91306 55.509098
v 303.55963 310.05328 55.514595
v 303.54477 310.22238 55.537937
v 303.61728 310.3751 55.572872
v 303.75772 310.4705 55.610035
v 303.92847 310.483 55.639473
v 304.08377 310.40927 55.653294
v 304.182 310.26907 55.647797
v 304.19687 310.09995 55.624454
v 304.216 310.1266 55.145836
v 304.10016 310.05048 54.999603
v 303.9379 310.03363 54.88452
v 303.7727 310.08054 54.831432
v 303.64883 310.17868 54.854553
v 303.59946 310.3017 54.947693
v 303.63785 310.4167 55.085896
v 303.7537 310.4928 55.23213
v 303.91592 310.50967 55.347206
v 304.08115 310.46274 55.4003
v 304.20502 310.3646 55.37718
v 304.2544 310.24158 55.284035
v 304.3138 310.6024 55.12582
v 304.27127 310.5685 54.970264
v 304.1518 310.55405 54.83997
v 303.98743 310.56284 54.769848
v 303.82217 310.59253 54.778687
v 303.70032 310.6352 54.864117
v 303.65454 310.67935 55.00325
v 303.69708 310.71323 55.158806
v 303.81656 310.7277 55.2891
v 303.98096 310.7189 55.359222
v 304.14618 310.6892 55.350384
v 304.26804 310.64655 55.264954
v 304.3388 310.95712 54.984215
v 304.257 310.95334 54.82893
v 304.11218 310.9688 54.726303
v 303.94315 310.9994 54.703827
v 303.79523 311.03687 54.76753
v 303.708 311.07123 54.900337
v 303.7049 311.09323 55.066666
v 303.7867 311.09702 55.22195
v 303.93152 311.08154 55.32458
v 304.10056 311.05096 55.347057
v 304.24847 311.01346 55.283356
v 304.3357 310.97913 55.150547
v 304.439 311.33313 54.93435
v 304.3526 311.34152 54.78391
v 304.2054 311.36597 54.697006
v 304.03687 311.39987 54.696926
v 303.89215 311.43417 54.783684
v 303.81 311.45966 54.93404
v 303.81247 311.4695 55.1077
v 303.89886 311.46112 55.258137
v 304.04605 311.43668 55.34504
v 304.21457 311.40277 55.345123
v 304.3593 311.36847 55.258366
v 304.44144 311.343 55.10801
v 304.5052 311.76294 54.979855
v 304.4459 311.76334 54.818127
v 304.31415 311.7707 54.707672
v 304.14523 311.78305 54.67808
v 303.98444 311.7971 54.73729
v 303.8748 311.80905 54.86943
v 303.84573 311.81573 55.039097
v 303.905 311.81534 55.200825
v 304.03674 311.80798 55.31128
v 304.20566 311.79562 55.34087
v 304.3665 311.7816 55.281662
v 304.4761 311.76962 55.14952
v 304.51685 312.21112 54.99523
v 304.46802 312.20486 54.83047
v 304.3437 312.1921 54.712383
v 304.1772 312.1763 54.67262
v 304.01312 312.16162 54.721825
v 303.89545 312.15207 54.846825
v 303.8557 312.15015 55.01412
v 303.90454 312.1564 55.17888
v 304.02887 312.16916 55.296967
v 304.19537 312.18497 55.33673
v 304.35944 312.19965 55.287525
v 304.4771 312.2092 55.16253
v 304.10385 312.56332 55.00202
usemtl mat_15
s 1
f 3319 3319 3320
f 3320 3319 3321
f 3319 3319 3321
f 3321 3319 3322
f 3319 3319 3322
f 3322 3319 3323
f 3319 3319 3323
f 3323 3319 3324
f 3319 3319 3324
f 3324 3319 3325
f 3319 3319 3325
f 3325 3319 3326
f 3319 3319 3326
f 3326 3319 3327
f 3319 3319 3327
f 3327 3319 3328
f 3319 3319 3328
f 3328 3319 3329
f 3319 3319 3329
f 3329 3319 3330
f 3319 3319 3330
f 3330 3319 3331
f 3319 3319 3331
f 3331 3319 3320
f 3320 3321 3332
f 3332 3321 3333
f 3321 3322 3333
f 3333 3322 3334
f 3322 3323 3334
f 3334 3323 3335
f 3323 3324 3335
f 3335 3324 3336
f 3324 3325 3336
f 3336 3325 3337
f 3325 3326 3337
f 3337 3326 3338
f 3326 3327 3338
f 3338 3327 3339
f 3327 3328 3339
f 3339 3328 3340
f 3328 3329 3340
f 3340 3329 3341
f 3329 3330 3341
f 3341 3330 3342
f 3330 3331 3342
f 3342 3331 3343
f 3331 3320 3343
f 3343 3320 3332
f 3332 3333 3344
f 3344 3333 3345
f 3333 3334 3345
f 3345 3334 3346
f 3334 3335 3346
f 3346 3335 3347
f 3335 3336 3347
f 3347 3336 3348
f 3336 3337 3348
f 3348 3337 3349
f 3337 3338 3349
f 3349 3338 3350
f 3338 3339 3350
f 3350 3339 3351
f 3339 3340 3351
f 3351 3340 3352
f 3340 3341 3352
f 3352 3341 3353
f 3341 3342 3353
f 3353 3342 3354
f 3342 3343 3354
f 3354 3343 3355
f 3343 3332 3355
f 3355 3332 3344
f 3344 3345 3356
f 3356 3345 3357
f 3345 3346 3357
f 3357 3346 3358
f 3346 3347 3358
f 3358 3347 3359
f 3347 3348 3359
f 3359 3348 3360
f 3348 3349 3360
f 3360 3349 3361
f 3349 3350 3361
f 3361 3350 3362
f 3350 3351 3362
f 3362 3351 3363
f 3351 3352 3363
f 3363 3352 3364
f 3352 3353 3364
f 3364 3353 3365
f 3353 3354 3365
f 3365 3354 3366
f 3354 3355 3366
f 3366 3355 3367
f 3355 3344 3367
f 3367 3344 3356
f 3356 3357 3368
f 3368 3357 3369
f 3357 3358 3369
f 3369 3358 3370
f 3358 3359 3370
f 3370 3359 3371
f 3359 3360 3371
f 3371 3360 3372
f 3360 3361 3372
f 3372 3361 3373
f 3361 3362 3373
f 3373 3362 3374
f 3362 3363 3374
f 3374 3363 3375
f 3363 3364 3375
f 3375 3364 3376
f 3364 3365 3376
f 3376 3365 3377
f 3365 3366 3377
f 3377 3366 3378
f 3366 3367 3378
f 3378 3367 3379
f 3367 3356 3379
f 3379 3356 3368
f 3368 3369 3380
f 3380 3369 3381
f 3369 3370 3381
f 3381 3370 3382
f 3370 3371 3382
f 3382 3371 3383
f 3371 3372 3383
f 3383 3372 3384
f 3372 3373 3384
f 3384 3373 3385
f 3373 3374 3385
f 3385 3374 3386
f 3374 3375 3386
f 3386 3375 3387
f 3375 3376 3387
f 3387 3376 3388
f 3376 3377 3388
f 3388 3377 3389
f 3377 3378 3389
f 3389 3378 3390
f 3378 3379 3390
f 3390 3379 3391
f 3379 3368 3391
f 3391 3368 3380
f 3380 3381 3392
f 3392 3381 3393
f 3381 3382 3393
f 3393 3382 3394
f 3382 3383 3394
f 3394 3383 3395
f 3383 3384 3395
f 3395 3384 3396
f 3384 3385 3396
f 3396 3385 3397
f 3385 3386 3397
f 3397 3386 3398
f 3386 3387 3398
f 3398 3387 3399
f 3387 3388 3399
f 3399 3388 3400
f 3388 3389 3400
f 3400 3389 3401
f 3389 3390 3401
f 3401 3390 3402
f 3390 3391 3402
f 3402 3391 3403
f 3391 3380 3403
f 3403 3380 3392
f 3392 3393 3404
f 3404 3393 3405
f 3393 3394 3405
f 3405 3394 3406
f 3394 3395 3406
f 3406 3395 3407
f 3395 3396 3407
f 3407 3396 3408
f 3396 3397 3408
f 3408 3397 3409
f 3397 3398 3409
f 3409 3398 3410
f 3398 3399 3410
f 3410 3399 3411
f 3399 3400 3411
f 3411 3400 3412
f 3400 3401 3412
f 3412 3401 3413
f 3401 3402 3413
f 3413 3402 3414
f 3402 3403 3414
f 3414 3403 3415
f 3403 3392 3415
f 3415 3392 3404
f 3404 3405 3416
f 3416 3405 3417
f 3405 3406 3417
f 3417 3406 3418
f 3406 3407 3418
f 3418 3407 3419
f 3407 3408 3419
f 3419 3408 3420
f 3408 3409 3420
f 3420 3409 3421
f 3409 3410 3421
f 3421 3410 3422
f 3410 3411 3422
f 3422 3411 3423
f 3411 3412 3423
f 3423 3412 3424
f 3412 3413 3424
f 3424 3413 3425
f 3413 3414 3425
f 3425 3414 3426
f 3414 3415 3426
f 3426 3415 3427
f 3415 3404 3427
f 3427 3404 3416
f 3416 3417 3428
f 3428 3417 3429
f 3417 3418 3429
f 3429 3418 3430
f 3418 3419 3430
f 3430 3419 3431
f 3419 3420 3431
f 3431 3420 3432
f 3420 3421 3432
f 3432 3421 3433
f 3421 3422 3433
f 3433 3422 3434
f 3422 3423 3434
f 3434 3423 3435
f 3423 3424 3435
f 3435 3424 3436
f 3424 3425 3436
f 3436 3425 3437
f 3425 3426 3437
f 3437 3426 3438
f 3426 3427 3438
f 3438 3427 3439
f 3427 3416 3439
f 3439 3416 3428
f 3428 3429 3440
f 3440 3429 3441
f 3429 3430 3441
f 3441 3430 3442
f 3430 3431 3442
f 3442 3431 3443
f 3431 3432 3443
f 3443 3432 3444
f 3432 3433 3444
f 3444 3433 3445
f 3433 3434 3445
f 3445 3434 3446
f 3434 3435 3446
f 3446 3435 3447
f 3435 3436 3447
f 3447 3436 3448
f 3436 3437 3448
f 3448 3437 3449
f 3437 3438 3449
f 3449 3438 3450
f 3438 3439 3450
f 3450 3439 3451
f 3439 3428 3451
f 3451 3428 3440
f 3440 3441 3452
f 3452 3441 3453
f 3441 3442 3453
f 3453 3442 3454
f 3442 3443 3454
f 3454 3443 3455
f 3443 3444 3455
f 3455 3444 3456
f 3444 3445 3456
f 3456 3445 3457
f 3445 3446 3457
f 3457 3446 3458
f 3446 3447 3458
f 3458 3447 3459
f 3447 3448 3459
f 3459 3448 3460
f 3448 3449 3460
f 3460 3449 3461
f 3449 3450 3461
f 3461 3450 3462
f 3450 3451 3462
f 3462 3451 3463
f 3451 3440 3463
f 3463 3440 3452
f 3452 3453 3464
f 3464 3453 3465
f 3453 3454 3465
f 3465 3454 3466
f 3454 3455 3466
f 3466 3455 3467
f 3455 3456 3467
f 3467 3456 3468
f 3456 3457 3468
f 3468 3457 3469
f 3457 3458 3469
f 3469 3458 3470
f 3458 3459 3470
f 3470 3459 3471
f 3459 3460 3471
f 3471 3460 3472
f 3460 3461 3472
f 3472 3461 3473
f 3461 3462 3473
f 3473 3462 3474
f 3462 3463 3474
f 3474 3463 3475
f 3463 3452 3475
f 3475 3452 3464
f 3464 3465 3476
f 3476 3465 3477
f 3465 3466 3477
f 3477 3466 3478
f 3466 3467 3478
f 3478 3467 3479
f 3467 3468 3479
f 3479 3468 3480
f 3468 3469 3480
f 3480 3469 3481
f 3469 3470 3481
f 3481 3470 3482
f 3470 3471 3482
f 3482 3471 3483
f 3471 3472 3483
f 3483 3472 3484
f 3472 3473 3484
f 3484 3473 3485
f 3473 3474 3485
f 3485 3474 3486
f 3474 3475 3486
f 3486 3475 3487
f 3475 3464 3487
f 3487 3464 3476
f 3476 3477 3488
f 3488 3477 3489
f 3477 3478 3489
f 3489 3478 3490
f 3478 3479 3490
f 3490 3479 3491
f 3479 3480 3491
f 3491 3480 3492
f 3480 3481 3492
f 3492 3481 3493
f 3481 3482 3493
f 3493 3482 3494
f 3482 3483 3494
f 3494 3483 3495
f 3483 3484 3495
f 3495 3484 3496
f 3484 3485 3496
f 3496 3485 3497
f 3485 3486 3497
f 3497 3486 3498
f 3486 3487 3498
f 3498 3487 3499
f 3487 3476 3499
f 3499 3476 3488
f 3488 3489 3500
f 3500 3489 3501
f 3489 3490 3501
f 3501 3490 3502
f 3490 3491 3502
f 3502 3491 3503
f 3491 3492 3503
f 3503 3492 3504
f 3492 3493 3504
f 3504 3493 3505
f 3493 3494 3505
f 3505 3494 3506
f 3494 3495 3506
f 3506 3495 3507
f 3495 3496 3507
f 3507 3496 3508
f 3496 3497 3508
f 3508 3497 3509
f 3497 3498 3509
f 3509 3498 3510
f 3498 3499 3510
f 3510 3499 3511
f 3499 3488 3511
f 3511 3488 3500
f 3500 3501 3512
f 3512 3501 3512
f 3501 3502 3512
f 3512 3502 3512
f 3502 3503 3512
f 3512 3503 3512
f 3503 3504 3512
f 3512 3504 3512
f 3504 3505 3512
f 3512 3505 3512
f 3505 3506 3512
f 3512 3506 3512
f 3506 3507 3512
f 3512 3507 3512
f 3507 3508 3512
f 3512 3508 3512
f 3508 3509 3512
f 3512 3509 3512
f 3509 3510 3512
f 3512 3510 3512
f 3510 3511 3512
f 3512 3511 3512
f 3511 3500 3512
f 3512 3500 3512
f 3512 3512 3512
f 3512 3512 3512
f 3512 3512 3512
f 3512 3512 3512
f 3512 3512 3512
f 3512 3512 3512
f 3512 3512 3512
f 3512 3512 3512
f 3512 3512 3512
f 3512 3512 3512
f 3512 3512 3512
f 3512 3512 3512
f 3512 3512 3512
f 3512 3512 3512
f 3512 3512 3512
f 3512 3512 3512
f 3512 3512 3512
f 3512 3512 3512
f 3512 3512 3512
f 3512 3512 3512
f 3512 3512 3512
f 3512 3512 3512
f 3512 3512 3512
f 3512 3512 3512

g Path_(8)
v 283.28668 306.03598 56.0
v 282.9588 306.0871 56.01302
v 282.9963 306.08124 55.84535
v 283.1116 306.06326 55.719116
v 283.27383 306.038 55.668148
v 283.43948 306.01215 55.7061
v 283.5642 305.9927 55.8228
v 283.6146 305.98486 55.98698
v 283.5771 305.99072 56.15465
v 283.4618 306.0087 56.280884
v 283.29956 306.03397 56.331852
v 283.13388 306.05978 56.2939
v 283.00916 306.07922 56.1772
v 282.89816 305.66617 56.02079
v 282.95145 305.6635 55.855057
v 283.0747 305.63306 55.732796
v 283.23486 305.583 55.68677
v 283.38904 305.52676 55.729317
v 283.49588 305.4794 55.849033
v 283.52682 305.45358 56.013836
v 283.4735 305.45624 56.179573
v 283.35025 305.48666 56.301834
v 283.1901 305.5367 56.347855
v 283.03592 305.59296 56.30531
v 282.92908 305.64035 56.185596
v 282.67072 305.2398 56.058537
v 282.75327 305.34894 55.96513
v 282.8987 305.40256 55.880142
v 283.06805 305.38623 55.826344
v 283.2159 305.3044 55.81815
v 283.30267 305.179 55.857754
v 283.3051 305.04355 55.934547
v 283.22253 304.93442 56.027954
v 283.07712 304.88083 56.11294
v 282.90778 304.89713 56.16674
v 282.7599 304.97894 56.174934
v 282.67313 305.10437 56.13533
v 282.84885 305.32477 55.2687
v 282.9862 305.4265 55.2201
v 283.15134 305.4475 55.19641
v 283.29996 305.38205 55.203976
v 283.39227 305.2477 55.240772
v 283.40353 305.0805 55.296936
v 283.33072 304.9252 55.357418
v 283.19336 304.82346 55.406017
v 283.02823 304.8025 55.429707
v 282.8796 304.86792 55.422142
v 282.7873 305.00226 55.385345
v 282.77603 305.16946 55.32918
v 283.03525 305.15762 54.725445
v 283.18066 305.24774 54.672634
v 283.3432 305.25925 54.676468
v 283.4793 305.18903 54.73591
v 283.5525 305.0559 54.835037
v 283.54318 304.89557 54.94729
v 283.45386 304.75095 55.042583
v 283.30844 304.66083 55.09539
v 283.1459 304.64932 55.09156
v 283.0098 304.7195 55.032116
v 282.9366 304.85263 54.93299
v 282.94592 305.013 54.82074
v 283.25372 305.00735 54.222233
v 283.4061 305.07602 54.172333
v 283.55664 305.0663 54.188725
v 283.66507 304.98083 54.26702
v 283.70227 304.84253 54.386242
v 283.6583 304.68842 54.514442
v 283.54495 304.55978 54.617268
v 283.39258 304.49112 54.66717
v 283.242 304.50082 54.65078
v 283.1336 304.58627 54.572483
v 283.0964 304.7246 54.453262
v 283.14035 304.87872 54.32506
v 283.534 304.67404 53.814972
v 283.67734 304.7589 53.77676
v 283.80927 304.78384 53.824986
v 283.89447 304.74216 53.946728
v 283.9101 304.64508 54.109367
v 283.852 304.51855 54.26932
v 283.73566 304.39655 54.38373
v 283.59232 304.31168 54.421944
v 283.4604 304.28674 54.37372
v 283.37518 304.3284 54.251976
v 283.35956 304.4255 54.089336
v 283.4177 304.55203 53.929382
v 283.9102 304.25818 53.696693
v 284.04117 304.34323 53.74355
v 284.1366 304.3806 53.872433
v 284.1709 304.3603 54.0488
v 284.13486 304.28772 54.225403
v 284.03815 304.18237 54.35491
v 283.90668 304.07242 54.40263
v 283.7757 303.98737 54.35577
v 283.68027 303.95 54.22689
v 283.64597 303.9703 54.05052
v 283.682 304.04288 53.87392
v 283.77872 304.14825 53.74441
v 284.20508 303.83447 53.7056
v 284.33228 303.9402 53.73682
v 284.43015 304.01 53.84401
v 284.47247 304.02524 53.998447
v 284.44794 303.98178 54.158756
v 284.3631 303.8913 54.281975
v 284.24066 303.778 54.33509
v 284.11346 303.6723 54.303875
v 284.0156 303.60248 54.196686
v 283.97327 303.58725 54.042244
v 283.9978 303.63068 53.88194
v 284.08264 303.7212 53.75872
v 284.58063 303.49597 53.69562
v 284.70227 303.5918 53.7682
v 284.78088 303.6486 53.907394
v 284.79535 303.65106 54.07591
v 284.7418 303.5986 54.22859
v 284.63458 303.50525 54.324524
v 284.50247 303.39603 54.33801
v 284.3808 303.3002 54.26543
v 284.3022 303.2434 54.126236
v 284.28772 303.24094 53.957726
v 284.34128 303.2934 53.805046
v 284.4485 303.38675 53.70911
v 284.94614 303.1498 53.710808
v 285.05402 303.22415 53.821884
v 285.10278 303.25528 53.983444
v 285.0794 303.2348 54.1522
v 284.9901 303.16827 54.282932
v 284.85886 303.07346 54.34061
v 284.7208 302.9758 54.30978
v 284.6129 302.90146 54.198704
v 284.56415 302.87036 54.037144
v 284.58752 302.8908 53.86839
v 284.67682 302.95737 53.737656
v 284.80807 303.05215 53.679977
v 285.20398 302.72256 53.69695
v 285.32562 302.78918 53.79722
v 285.38687 302.82162 53.954052
v 285.37137 302.8112 54.12542
v 285.2832 302.76068 54.26541
v 285.14606 302.68365 54.336514
v 284.99664 302.6007 54.31967
v 284.875 302.5341 54.219402
v 284.81372 302.50165 54.06257
v 284.82922 302.5121 53.891197
v 284.9174 302.5626 53.75121
v 285.05453 302.63962 53.680107
v 285.4112 302.4134 53.83482
v 285.54022 302.40915 53.888634
v 285.605 302.35513 54.016567
v 285.58823 302.2658 54.184334
v 285.49435 302.1651 54.346985
v 285.34854 302.08002 54.460938
v 285.18985 302.03333 54.49566
v 285.06082 302.03757 54.44184
v 284.99603 302.09158 54.31391
v 285.01282 302.1809 54.14614
v 285.1067 302.28162 53.98349
v 285.2525 302.3667 53.869537
v 285.57767 302.2254 53.14754
v 285.6955 302.1475 53.22144
v 285.73972 302.02036 53.352463
v 285.6985 301.87808 53.5055
v 285.5829 301.75876 53.639545
v 285.42383 301.6944 53.71868
v 285.26398 301.7022 53.721706
v 285.14615 301.78012 53.647804
v 285.10193 301.90726 53.51678
v 285.14316 302.04953 53.363743
v 285.2588 302.16885 53.2297
v 285.41782 302.23322 53.150562
v 285.55765 301.8811 52.74295
v 285.71 301.91382 52.75696
v 285.82465 301.88513 52.860367
v 285.87085 301.8028 53.025463
v 285.83627 301.6888 53.208008
v 285.73013 301.57373 53.359097
v 285.5809 301.4884 53.438236
v 285.42856 301.4557 53.42423
v 285.3139 301.48434 53.32082
v 285.26767 301.56668 53.155727
v 285.30228 301.6807 52.97318
v 285.40842 301.79578 52.822094
v 285.86432 301.41525 52.685944
v 285.99084 301.47833 52.75557
v 286.06833 301.49155 52.898132
v 286.07602 301.4514 53.075436
v 286.01184 301.36862 53.23997
v 285.89304 301.26538 53.347652
v 285.75137 301.16937 53.369625
v 285.62488 301.10632 53.300003
v 285.5474 301.0931 53.15744
v 285.5397 301.13324 52.980133
v 285.60385 301.21603 52.815598
v 285.7227 301.31924 52.707916
v 286.169 301.00122 52.72388
v 286.29147 301.08224 52.80964
v 286.36542 301.12045 52.955143
v 286.371 301.10562 53.121407
v 286.30673 301.0417 53.263874
v 286.18982 300.9458 53.344376
v 286.0516 300.84366 53.341343
v 285.92914 300.76263 53.25558
v 285.8552 300.72443 53.110077
v 285.8496 300.7393 52.943813
v 285.91388 300.8032 52.801346
v 286.0308 300.89908 52.720844
v 286.51184 300.5946 52.72352
v 286.63004 300.6435 52.837994
v 286.681 300.66013 53.000847
v 286.65103 300.64005 53.168438
v 286.54816 300.58862 53.29586
v 286.39996 300.51965 53.348976
v 286.24615 300.4516 53.31355
v 286.12793 300.4027 53.199074
v 286.077 300.38608 53.03622
v 286.10696 300.40616 52.868633
v 286.2098 300.45758 52.741207
v 286.358 300.52655 52.688095
v 286.64758 300.07614 52.711296
v 286.77606 300.0867 52.824883
v 286.83084 300.0893 52.987625
v 286.7972 300.08325 53.15592
v 286.6842 300.0702 53.284668
v 286.5221 300.05365 53.33937
v 286.3543 300.038 53.305378
v 286.22583 300.02744 53.19179
v 286.17105 300.02484 53.029045
v 286.20468 300.03088 52.860756
v 286.3177 300.04395 52.732006
v 286.4798 300.0605 52.6773
v 286.61908 299.5711 52.706898
v 286.74747 299.56403 52.82097
v 286.80164 299.5602 52.984013
v 286.76706 299.56067 53.152344
v 286.653 299.56528 53.280857
v 286.49008 299.57285 53.335117
v 286.3219 299.5813 53.300587
v 286.1935 299.58838 53.186516
v 286.13934 299.5922 53.023468
v 286.17392 299.59174 52.855137
v 286.28796 299.5871 52.726624
v 286.4509 299.57956 52.672363
v 286.60498 299.0779 52.706398
v 286.73138 299.06274 52.82189
v 286.78348 299.05612 52.985565
v 286.74728 299.0598 53.15356
v 286.6325 299.07285 53.280865
v 286.4699 299.0917 53.333366
v 286.30304 299.11136 53.296997
v 286.17664 299.12653 53.181503
v 286.12454 299.13315 53.01783
v 286.16074 299.12946 52.849834
v 286.2755 299.11642 52.72253
v 286.4381 299.09756 52.67003
v 286.5258 298.59717 52.71481
v 286.64474 298.5788 52.83754
v 286.6871 298.57208 53.004017
v 286.6415 298.5788 53.169636
v 286.52017 298.59717 53.290016
v 286.3556 298.62228 53.332905
v 286.1919 298.64737 53.286808
v 286.0729 298.66574 53.164078
v 286.03055 298.67245 52.9976
v 286.07617 298.66574 52.83198
v 286.1975 298.64737 52.7116
v 286.3621 298.62228 52.668713
v 286.44977 298.133 52.70001
v 286.58066 298.12338 52.810963
v 286.63864 298.11905 52.972713
v 286.6082 298.12115 53.14192
v 286.49744 298.12912 53.273243
v 286.33606 298.1408 53.331493
v 286.16733 298.1531 53.301067
v 286.03644 298.16272 53.190113
v 285.97845 298.16705 53.028362
v 286.00894 298.16495 52.859158
v 286.1197 298.15698 52.727833
v 286.28104 298.1453 52.669582
v 286.42422 297.7834 52.779587
v 286.55682 297.72314 52.829063
v 286.6176 297.6464 52.95504
v 286.59033 297.57373 53.123764
v 286.4823 297.5246 53.290024
v 286.32245 297.51218 53.40927
v 286.1536 297.5398 53.449554
v 286.02103 297.60007 53.400078
v 285.96024 297.6768 53.2741
v 285.98752 297.74948 53.105377
v 286.09555 297.79858 52.939117
v 286.2554 297.811 52.81987
v 286.3436 297.60007 52.227013
v 286.47983 297.5088 52.265488
v 286.54663 297.38123 52.372585
v 286.52612 297.25156 52.519608
v 286.4238 297.1545 52.66716
v 286.2671 297.1161 52.775707
v 286.09796 297.1466 52.816166
v 285.96173 297.23788 52.77769
v 285.89493 297.36545 52.670593
v 285.91544 297.49512 52.52357
v 286.01776 297.59216 52.37602
v 286.17447 297.63058 52.26747
v 286.23605 297.23672 51.7836
v 286.38657 297.2052 51.84494
v 286.47638 297.13287 51.987938
v 286.48138 297.0392 52.17428
v 286.40027 296.94925 52.35403
v 286.2548 296.8871 52.47903
v 286.08386 296.86942 52.515785
v 285.93335 296.90097 52.454445
v 285.84354 296.97327 52.311447
v 285.83853 297.06696 52.125107
v 285.91962 297.15692 51.945354
v 286.06512 297.21906 51.820354
v 286.38065 296.72464 51.786892
v 286.51944 296.76685 51.84787
v 286.60336 296.76932 51.966587
v 286.61 296.7314 52.111233
v 286.5375 296.66324 52.243046
v 286.40536 296.58313 52.32671
v 286.24893 296.51248 52.33981
v 286.11017 296.47028 52.278828
v 286.0262 296.4678 52.16011
v 286.0196 296.5057 52.01547
v 286.09207 296.57388 51.883656
v 286.22424 296.654 51.799988
v 286.65842 296.2751 51.73595
v 286.79398 296.30762 51.822598
v 286.86554 296.31305 51.964848
v 286.85394 296.28995 52.12458
v 286.7623 296.24448 52.259003
v 286.61517 296.18884 52.33209
v 286.45197 296.13794 52.324257
v 286.3164 296.1054 52.23761
v 286.24484 296.09998 52.095364
v 286.25644 296.12308 51.935627
v 286.34808 296.16855 51.80121
v 286.4952 296.22418 51.728123
v 286.70435 295.7688 51.72875
v 286.84406 295.7983 51.81542
v 286.91937 295.80905 51.96297
v 286.9101 295.79816 52.131866
v 286.81873 295.76855 52.27685
v 286.6697 295.72812 52.359074
v 286.50302 295.68777 52.35651
v 286.36328 295.65823 52.26984
v 286.28796 295.6475 52.122288
v 286.29724 295.6584 51.953392
v 286.38864 295.68802 51.808407
v 286.53763 295.72842 51.726185
v 286.8826 295.46597 51.835567
v 287.01672 295.46295 51.883675
v 287.08807 295.4112 52.009514
v 287.07758 295.32455 52.179367
v 286.98804 295.22626 52.347717
v 286.84344 295.14264 52.46946
v 286.6825 295.0961 52.51197
v 286.5484 295.09912 52.463863
v 286.47702 295.15088 52.338024
v 286.48752 295.23752 52.16817
v 286.57706 295.33582 51.99982
v 286.72168 295.41943 51.87808
v 286.96362 295.28345 51.238613
v 287.114 295.2479 51.2122
v 287.20837 295.14993 51.242886
v 287.2214 295.01587 51.32245
v 287.14966 294.88162 51.42957
v 287.01233 294.7831 51.53554
v 286.84622 294.7468 51.611977
v 286.69583 294.78238 51.63839
v 286.60147 294.8803 51.607704
v 286.5884 295.01437 51.52814
v 286.66016 295.14865 51.42102
v 286.7975 295.24713 51.31505
v 287.00998 294.89703 50.815933
v 287.17465 294.8994 50.77636
v 287.2977 294.85205 50.821564
v 287.3462 294.76764 50.939434
v 287.30713 294.6688 51.09838
v 287.19095 294.582 51.255817
v 287.0288 294.53052 51.369564
v 286.86417 294.52814 51.409134
v 286.74112 294.5755 51.36393
v 286.69263 294.6599 51.24606
v 286.7317 294.75876 51.087112
v 286.84787 294.84552 50.929676
v 287.14462 294.34464 50.704
v 287.29324 294.35162 50.782448
v 287.38147 294.33356 50.93655
v 287.38562 294.2952 51.125015
v 287.30463 294.2469 51.297344
v 287.1602 294.20154 51.407356
v 286.99097 294.17133 51.425583
v 286.84235 294.1643 51.347134
v 286.75412 294.1824 51.193027
v 286.74997 294.22073 51.004562
v 286.83096 294.26904 50.832237
v 286.97543 294.3144 50.72222
v 287.23328 293.8459 50.77252
v 287.38428 293.88382 50.824833
v 287.48236 293.89813 50.95021
v 287.50128 293.885 51.11506
v 287.43594 293.84793 51.275204
v 287.30386 293.79688 51.387737
v 287.1404 293.7455 51.4225
v 286.9894 293.70758 51.370186
v 286.89133 293.69327 51.24481
v 286.8724 293.7064 51.07996
v 286.93774 293.74344 50.919815
v 287.06982 293.7945 50.80728
v 287.32642 293.53397 50.82956
v 287.48605 293.55753 50.830475
v 287.60837 293.52347 50.92503
v 287.66055 293.44098 51.08788
v 287.62866 293.3321 51.275394
v 287.52124 293.226 51.43733
v 287.36703 293.15115 51.530293
v 287.2074 293.1276 51.529373
v 287.0851 293.16162 51.43482
v 287.0329 293.24414 51.27197
v 287.0648 293.35303 51.084454
v 287.1722 293.4591 50.92252
v 287.41782 293.429 50.31204
v 287.58698 293.41757 50.257828
v 287.72067 293.3374 50.24762
v 287.7831 293.21 50.284145
v 287.75754 293.06943 50.357624
v 287.6508 292.9534 50.44836
v 287.49152 292.893 50.532043
v 287.32236 292.90442 50.586254
v 287.18866 292.9846 50.596462
v 287.12622 293.11203 50.559937
v 287.1518 293.25256 50.48646
v 287.2585 293.3686 50.395725
v 287.4082 292.97928 49.848248
v 287.57697 292.95142 49.801235
v 287.70868 292.8852 49.842648
v 287.76807 292.7983 49.961388
v 287.7392 292.71408 50.12564
v 287.62982 292.65503 50.291393
v 287.4692 292.63705 50.41423
v 287.30045 292.6649 50.461243
v 287.16873 292.73114 50.41983
v 287.10934 292.818 50.30109
v 287.1382 292.90225 50.13684
v 287.2476 292.96127 49.97109
v 287.29257 292.43213 49.721962
v 287.46414 292.42157 49.705917
v 287.6106 292.3933 49.784798
v 287.6927 292.3549 49.937466
v 287.68842 292.31662 50.12302
v 287.59894 292.28876 50.291737
v 287.4482 292.27875 50.39841
v 287.27664 292.2893 50.414455
v 287.1302 292.31757 50.33558
v 287.0481 292.356 50.182907
v 287.05237 292.39426 49.997353
v 287.14185 292.42212 49.828636
v 287.30206 291.90256 49.708267
v 287.47357 291.9141 49.710236
v 287.62106 291.91595 49.799732
v 287.70502 291.90765 49.95277
v 287.70294 291.8914 50.128345
v 287.61542 291.87155 50.279415
v 287.46585 291.85345 50.365494
v 287.29437 291.84192 50.363525
v 287.14688 291.84003 50.27403
v 287.06293 291.84836 50.12099
v 287.06497 291.8646 49.945415
v 287.15253 291.88443 49.794346
v 287.29572 291.375 49.717575
v 287.45905 291.41888 49.686512
v 287.61627 291.4576 49.744366
v 287.72528 291.48087 49.875633
v 287.75687 291.48236 50.045147
v 287.70258 291.4617 50.20748
v 287.57693 291.42447 50.319138
v 287.41364 291.38058 50.3502
v 287.2564 291.34183 50.292347
v 287.14737 291.3186 50.16108
v 287.11578 291.31708 49.991566
v 287.1701 291.33774 49.829235
v 287.4889 290.8841 49.714188
v 287.63422 290.96796 49.67676
v 287.77698 291.0487 49.728287
v 287.87894 291.1047 49.854958
v 287.91275 291.1209 50.022835
v 287.86935 291.09305 50.18693
v 287.7604 291.02853 50.303284
v 287.61505 290.94467 50.34071
v 287.4723 290.86392 50.289185
v 287.37036 290.80792 50.162514
v 287.33655 290.7917 49.994637
v 287.37994 290.81958 49.83054
v 287.83426 290.50418 49.686653
v 287.96307 290.61774 49.678436
v 288.0781 290.71832 49.757305
v 288.1485 290.77893 49.902134
v 288.15543 290.7834 50.07411
v 288.09705 290.73047 50.227154
v 287.98895 290.63434 50.32026
v 287.86014 290.52078 50.32848
v 287.74515 290.4202 50.249607
v 287.6747 290.3596 50.104782
v 287.6678 290.35513 49.932804
v 287.72617 290.40805 49.77976
v 288.24652 290.22543 49.67028
v 288.37064 290.33875 49.70644
v 288.46497 290.4245 49.82177
v 288.5042 290.45966 49.98537
v 288.4779 290.43484 50.153404
v 288.39304 290.35672 50.280846
v 288.27237 290.2462 50.333546
v 288.14825 290.13287 50.297386
v 288.05392 290.04712 50.182056
v 288.01468 290.01196 50.018456
v 288.041 290.03677 49.85042
v 288.12585 290.1149 49.72298
v 288.56232 289.86188 49.668747
v 288.68814 289.96964 49.71471
v 288.77975 290.0479 49.83734
v 288.8126 290.07568 50.003784
v 288.77786 290.04556 50.169437
v 288.6849 289.9656 50.289917
v 288.5586 289.8572 50.332943
v 288.43277 289.74945 50.28698
v 288.3412 289.6712 50.16435
v 288.30832 289.6434 49.997906
v 288.34305 289.67352 49.83225
v 288.436 289.7535 49.71177
v 288.88785 289.50653 49.668266
v 289.00128 289.62735 49.71398
v 289.0839 289.71527 49.836437
v 289.1136 289.74673 50.002815
v 289.0824 289.71332 50.168537
v 288.99866 289.624 50.289196
v 288.88483 289.50266 50.332462
v 288.7714 289.38184 50.286743
v 288.68875 289.2939 50.16429
v 288.65906 289.26245 49.997913
v 288.69028 289.29587 49.83219
v 288.774 289.3852 49.711533
v 289.26093 289.20166 49.668068
v 289.3677 289.32886 49.712387
v 289.44598 289.42206 49.833817
v 289.47473 289.45624 49.999825
v 289.4463 289.42227 50.165924
v 289.36823 289.32922 50.287613
v 289.2615 289.2021 50.33228
v 289.15472 289.07486 50.287964
v 289.07645 288.9817 50.16653
v 289.0477 288.9475 50.000526
v 289.07614 288.98148 49.834427
v 289.1542 289.0745 49.712738
v 289.62387 288.88477 49.667976
v 289.74695 288.99637 49.712196
v 289.83713 289.07816 49.833553
v 289.8703 289.10822 49.99953
v 289.8376 289.0785 50.16566
v 289.7477 288.99695 50.287422
v 289.62476 288.88544 50.33219
v 289.5017 288.77383 50.28797
v 289.4115 288.69205 50.166615
v 289.37833 288.662 50.000633
v 289.41107 288.6917 49.834507
v 289.50095 288.77325 49.712746
v 289.90427 288.49295 49.667927
v 290.0321 288.59894 49.71245
v 290.12567 288.6765 49.83403
v 290.1599 288.70486 50.00009
v 290.12564 288.67645 50.166138
v 290.03204 288.59885 50.287674
v 289.9042 288.49283 50.33214
v 289.7764 288.38687 50.28762
v 289.68283 288.3093 50.16604
v 289.6486 288.2809 49.99998
v 289.68286 288.30936 49.833935
v 289.77643 288.38696 49.712395
v 290.23782 288.1452 49.667908
v 290.3364 288.27884 49.71241
v 290.40854 288.37665 49.833977
v 290.43497 288.41245 50.000034
v 290.40854 288.37662 50.166084
v 290.3364 288.27878 50.287636
v 290.23782 288.14514 50.33212
v 290.13925 288.01154 50.287617
v 290.0671 287.9137 50.16605
v 290.04068 287.8779 49.999996
v 290.0671 287.91373 49.833942
v 290.13925 288.01157 49.71239
v 290.66855 287.92917 49.6679
v 290.72595 288.085 49.712406
v 290.76797 288.19904 49.833977
v 290.78336 288.24078 50.00003
v 290.76797 288.199 50.16608
v 290.72595 288.08493 50.287632
v 290.66852 287.92914 50.33211
v 290.6111 287.77332 50.287605
v 290.5691 287.65927 50.16604
v 290.5537 287.61752 49.99998
v 290.5691 287.6593 49.83393
v 290.61115 287.77338 49.71238
v 291.13644 287.81406 49.667896
v 291.1794 287.97446 49.712387
v 291.21088 288.0919 49.833942
v 291.2224 288.13486 49.999996
v 291.21088 288.0919 50.16605
v 291.1794 287.97446 50.287613
v 291.13644 287.8141 50.332108
v 291.09348 287.6537 50.287617
v 291.062 287.53625 50.16606
v 291.0505 287.4933 50.000008
v 291.062 287.53625 49.833954
v 291.09348 287.65366 49.712395
v 291.5992 287.67978 49.667896
v 291.6649 287.8323 49.712387
v 291.71298 287.94394 49.833946
v 291.7306 287.9848 50.0
v 291.71298 287.94394 50.166054
v 291.6649 287.8323 50.287613
v 291.5992 287.67978 50.332108
v 291.53354 287.52728 50.287617
v 291.48544 287.41562 50.166058
v 291.46783 287.37476 50.000004
v 291.48544 287.41562 49.83395
v 291.53354 287.52728 49.71239
v 292.0147 287.43576 49.667892
v 292.1034 287.57614 49.71237
v 292.1683 287.67892 49.833916
v 292.19208 287.71658 49.999966
v 292.16833 287.67896 50.166023
v 292.10342 287.5762 50.287594
v 292.01474 287.43582 50.332108
v 291.92606 287.29544 50.287632
v 291.86115 287.19266 50.166084
v 291.83737 287.155 50.00004
v 291.8611 287.19263 49.833977
v 291.92603 287.29538 49.712406
v 292.41354 287.16537 49.667892
v 292.50293 287.30533 49.712387
v 292.56836 287.40778 49.833946
v 292.5923 287.44528 50.0
v 292.56836 287.40778 50.166054
v 292.50293 287.30533 50.287613
v 292.41354 287.16537 50.332108
v 292.3242 287.02542 50.287613
v 292.25876 286.92297 50.166054
v 292.2348 286.88547 50.0
v 292.25876 286.92297 49.833946
v 292.3242 287.02542 49.712387
v 292.82663 286.9173 49.667892
v 292.92297 287.05255 49.712387
v 292.99347 287.15155 49.833946
v 293.0193 287.1878 50.0
v 292.99347 287.15155 50.166054
v 292.92297 287.05255 50.287613
v 292.82663 286.9173 50.332108
v 292.7303 286.78204 50.287613
v 292.6598 286.683 50.166054
v 292.63397 286.6468 50.0
v 292.6598 286.683 49.833946
v 292.7303 286.78204 49.712387
v 293.19614 286.608 49.667892
v 293.319 286.7197 49.712387
v 293.40897 286.80145 49.833946
v 293.4419 286.83136 50.0
v 293.40897 286.80145 50.166054
v 293.319 286.7197 50.287613
v 293.19614 286.608 50.332108
v 293.07324 286.49634 50.287613
v 292.98328 286.41458 50.166054
v 292.95035 286.38464 50.0
v 292.98328 286.41458 49.833946
v 293.07324 286.49634 49.712387
v 293.46875 286.2107 49.667892
v 293.61707 286.28537 49.712387
v 293.72565 286.34003 49.833946
v 293.7654 286.36002 50.0
v 293.72565 286.34003 50.166054
v 293.61707 286.28537 50.287613
v 293.46875 286.2107 50.332108
v 293.32043 286.13605 50.287613
v 293.21185 286.0814 50.166054
v 293.17212 286.06137 50.0
v 293.21185 286.0814 49.833946
v 293.32043 286.13605 49.712387
v 293.6255 285.75504 49.667892
v 293.78705 285.79337 49.712387
v 293.90533 285.82144 49.833946
v 293.9486 285.8317 50.0
v 293.90533 285.82144 50.166054
v 293.78705 285.79337 50.287613
v 293.6255 285.75504 50.332108
v 293.4639 285.7167 50.287613
v 293.34564 285.68866 50.166054
v 293.30234 285.67838 50.0
v 293.34564 285.68866 49.833946
v 293.4639 285.7167 49.712387
v 293.69012 285.27756 49.667892
v 293.85538 285.26126 49.712387
v 293.97635 285.24933 49.833946
v 294.02063 285.24496 50.0
v 293.97635 285.24933 50.166054
v 293.85538 285.26126 50.287613
v 293.69012 285.27756 50.332108
v 293.52487 285.29382 50.287613
v 293.4039 285.30576 50.166054
v 293.35962 285.31012 50.0
v 293.4039 285.30576 49.833946
v 293.52487 285.29382 49.712387
v 293.53348 284.82187 49.667892
v 293.68405 284.75183 49.712387
v 293.79428 284.7006 49.833946
v 293.83463 284.68182 50.0
v 293.79428 284.7006 50.166054
v 293.68405 284.75183 50.287613
v 293.53348 284.82187 50.332108
v 293.38293 284.89188 50.287613
v 293.2727 284.9431 50.166054
v 293.23236 284.96188 50.0
v 293.2727 284.9431 49.833946
v 293.38293 284.89188 49.712387
v 293.28598 284.40842 49.667892
v 293.43854 284.34283 49.712387
v 293.5502 284.2948 49.833946
v 293.59106 284.27722 50.0
v 293.5502 284.2948 50.166054
v 293.43854 284.34283 50.287613
v 293.28598 284.40842 50.332108
v 293.13345 284.47403 50.287613
v 293.0218 284.52206 50.166054
v 292.9809 284.53964 50.0
v 293.0218 284.52206 49.833946
v 293.13345 284.47403 49.712387
v 293.15613 283.9444 49.667892
v 293.3195 283.91467 49.712387
v 293.4391 283.89288 49.833946
v 293.48285 283.88492 50.0
v 293.4391 283.89288 50.166054
v 293.3195 283.91467 50.287613
v 293.15613 283.9444 50.332108
v 292.99274 283.97415 50.287613
v 292.87314 283.9959 50.166054
v 292.82938 284.0039 50.0
v 292.87314 283.9959 49.833946
v 292.99274 283.97415 49.712387
v 293.1141 283.4644 49.667892
v 293.2753 283.42444 49.712387
v 293.39328 283.3952 49.833946
v 293.43646 283.3845 50.0
v 293.39328 283.3952 50.166054
v 293.2753 283.42444 50.287613
v 293.1141 283.4644 50.332108
v 292.95294 283.50433 50.287613
v 292.83496 283.53357 50.166054
v 292.79178 283.54428 50.0
v 292.83496 283.53357 49.833946
v 292.95294 283.50433 49.712387
v 292.92706 283.02032 49.667892
v 293.0853 282.96997 49.712387
v 293.20114 282.93314 49.833946
v 293.24353 282.91965 50.0
v 293.20114 282.93314 50.166054
v 293.0853 282.96997 50.287613
v 292.92706 283.02032 50.332108
v 292.76883 283.07065 50.287613
v 292.65298 283.1075 50.166054
v 292.6106 283.121 50.0
v 292.65298 283.1075 49.833946
v 292.76883 283.07065 49.712387
v 292.86575 282.54425 49.67068
v 293.02335 282.5237 49.736263
v 293.1273 282.51016 49.872513
v 293.14975 282.50723 50.042923
v 293.08472 282.51572 50.20183
v 292.94962 282.53333 50.306664
v 292.78064 282.55533 50.32932
v 292.62305 282.57587 50.263737
v 292.5191 282.58942 50.127487
v 292.49664 282.59235 49.957077
v 292.56168 282.5839 49.79817
v 292.69678 282.56628 49.693336
v 292.8895 282.22177 49.847195
v 293.03802 282.17313 49.854424
v 293.12357 282.0964 49.93516
v 293.1232 282.01218 50.067776
v 293.03705 281.94302 50.21673
v 292.88818 281.9074 50.34211
v 292.7165 281.91495 50.410324
v 292.56796 281.9636 50.40309
v 292.48242 282.0403 50.322357
v 292.48276 282.12454 50.189743
v 292.5689 282.19373 50.04079
v 292.71777 282.2293 49.91541
v 292.92755 282.06033 49.561165
v 293.05692 281.97552 49.587185
v 293.1126 281.8486 49.63987
v 293.07968 281.7135 49.7051
v 292.96698 281.60648 49.765404
v 292.80466 281.55618 49.80462
v 292.63626 281.57608 49.812237
v 292.5069 281.66086 49.78622
v 292.4512 281.78778 49.733536
v 292.48413 281.92288 49.6683
v 292.59683 282.0299 49.607998
v 292.75912 282.08023 49.568783
v 293.0909 281.7084 49.172318
v 293.1768 281.59256 49.241222
v 293.1781 281.4491 49.3606
v 293.09448 281.31644 49.498463
v 292.94833 281.23016 49.617874
v 292.7788 281.21335 49.686836
v 292.63135 281.27054 49.68687
v 292.54547 281.38638 49.617966
v 292.54416 281.52985 49.49859
v 292.62778 281.66248 49.360725
v 292.77393 281.74878 49.241314
v 292.94345 281.7656 49.17235
v 293.17853 281.5239 48.50691
v 293.25986 281.3912 48.523407
v 293.25534 281.23517 48.5747
v 293.16617 281.09756 48.647038
v 293.01624 281.0153 48.72104
v 292.84573 281.01038 48.77688
v 292.70032 281.08417 48.79959
v 292.619 281.21686 48.78309
v 292.6235 281.3729 48.7318
v 292.71268 281.5105 48.65946
v 292.8626 281.59277 48.585457
v 293.0331 281.5977 48.529617
v 293.1251 281.29553 47.913692
v 293.25543 281.21863 47.93383
v 293.3123 281.10635 48.028473
v 293.28043 280.9888 48.172268
v 293.16833 280.8975 48.32668
v 293.00613 280.85684 48.450336
v 292.8372 280.87778 48.510105
v 292.70685 280.95468 48.48997
v 292.65 281.06696 48.395325
v 292.6819 281.1845 48.251534
v 292.79395 281.27585 48.09712
v 292.95618 281.3165 47.97346
v 292.99432 280.75537 47.722378
v 293.1525 280.74066 47.7533
v 293.25595 280.70184 47.872242
v 293.27698 280.64935 48.04733
v 293.21 280.5972 48.23165
v 293.07288 280.5594 48.375816
v 292.9024 280.54605 48.4412
v 292.74426 280.56076 48.41028
v 292.64078 280.59958 48.291336
v 292.61975 280.6521 48.11625
v 292.68677 280.70425 47.931927
v 292.82385 280.74203 47.78776
v 293.08585 280.23804 47.759075
v 293.23892 280.24377 47.831028
v 293.33356 280.23343 47.965897
v 293.34436 280.20978 48.127544
v 293.26846 280.1792 48.272655
v 293.12616 280.14984 48.362354
v 292.95566 280.12958 48.372597
v 292.80258 280.12387 48.300644
v 292.70795 280.1342 48.165775
v 292.69714 280.15784 48.004128
v 292.77304 280.18845 47.859016
v 292.91534 280.2178 47.76932
v 293.19702 279.71097 47.73876
v 293.32672 279.68884 47.848846
v 293.38336 279.67108 48.009388
v 293.35184 279.66245 48.17737
v 293.24054 279.66522 48.30778
v 293.07928 279.6787 48.36568
v 292.91135 279.69925 48.335552
v 292.78165 279.72137 48.22547
v 292.725 279.73914 48.064926
v 292.75653 279.74777 47.896946
v 292.86783 279.745 47.766533
v 293.02905 279.7315 47.708633
v 293.05084 279.18356 47.716644
v 293.16324 279.1186 47.82926
v 293.2099 279.08713 47.991596
v 293.1783 279.09756 48.16015
v 293.0769 279.14713 48.28976
v 292.93292 279.22253 48.345695
v 292.78488 279.30356 48.312973
v 292.6725 279.3685 48.200356
v 292.62582 279.39996 48.03802
v 292.6574 279.38953 47.86947
v 292.7588 279.33997 47.739857
v 292.9028 279.2646 47.68392
v 292.70294 278.78445 47.70163
v 292.79697 278.688 47.80844
v 292.84012 278.64172 47.968285
v 292.8209 278.65808 48.138332
v 292.74435 278.73264 48.273018
v 292.63107 278.84543 48.336254
v 292.51138 278.96622 48.3111
v 292.41736 279.06268 48.20429
v 292.3742 279.10895 48.044445
v 292.39346 279.09262 47.874397
v 292.46997 279.01807 47.73971
v 292.58325 278.90527 47.676476
v 292.36197 278.42624 47.729134
v 292.43506 278.3417 47.859745
v 292.45514 278.31744 48.028744
v 292.4168 278.35995 48.190838
v 292.33035 278.45786 48.3026
v 292.21893 278.58493 48.334087
v 292.11237 278.7071 48.27685
v 292.03928 278.79166 48.14624
v 292.0192 278.81592 47.97724
v 292.05753 278.7734 47.815144
v 292.14398 278.67548 47.70338
v 292.2554 278.54843 47.671898
v 292.005 278.11105 47.721416
v 292.08423 278.02628 47.848248
v 292.1093 277.99896 48.01611
v 292.07355 278.03644 48.180023
v 291.9865 278.1287 48.296074
v 291.87155 278.251 48.33316
v 291.7594 278.37057 48.281345
v 291.68018 278.45535 48.154514
v 291.6551 278.48267 47.986656
v 291.69086 278.4452 47.82274
v 291.7779 278.35294 47.70669
v 291.89288 278.23062 47.669605
v 291.65372 277.788 47.714283
v 291.73874 277.70242 47.83676
v 291.7691 277.67166 48.003143
v 291.7367 277.70395 48.168858
v 291.65018 277.79062 48.28949
v 291.5327 277.90848 48.332726
v 291.4158 278.0259 48.286976
v 291.33078 278.11148 48.1645
v 291.30038 278.14224 47.998116
v 291.3328 278.11 47.832405
v 291.41934 278.0233 47.71177
v 291.5368 277.90546 47.668533
v 291.3264 277.45233 47.713177
v 291.41837 277.3734 47.835106
v 291.45172 277.34473 48.001297
v 291.41748 277.37393 48.167213
v 291.32486 277.45322 48.2884
v 291.19864 277.56134 48.33239
v 291.07266 277.6693 48.287388
v 290.98068 277.74823 48.16546
v 290.94736 277.77692 47.99927
v 290.98157 277.7477 47.833355
v 291.07422 277.66843 47.712166
v 291.2004 277.5603 47.66818
v 291.045 277.08105 47.712635
v 291.14444 277.01126 47.83429
v 291.18073 276.98575 48.000378
v 291.14417 277.01135 48.166397
v 291.04456 277.0812 48.287857
v 290.9086 277.1766 48.33222
v 290.7727 277.27197 48.287594
v 290.67328 277.34177 48.165936
v 290.637 277.36728 47.999847
v 290.67355 277.34167 47.833828
v 290.77316 277.27182 47.712368
v 290.90912 277.17642 47.668007
v 290.79712 276.70276 47.71247
v 290.90744 276.65173 47.834057
v 290.94778 276.63306 48.00012
v 290.90735 276.65173 48.166164
v 290.797 276.70276 48.287697
v 290.64627 276.77246 48.332157
v 290.49557 276.84216 48.28763
v 290.38525 276.8932 48.166046
v 290.3449 276.91187 47.999985
v 290.38535 276.8932 47.83394
v 290.4957 276.84216 47.712406
v 290.64642 276.77246 47.667946
v 290.62338 276.28836 47.689255
v 290.7605 276.26163 47.789436
v 290.83008 276.24805 47.946045
v 290.8135 276.25128 48.11712
v 290.71515 276.27045 48.25682
v 290.56143 276.3004 48.327717
v 290.39352 276.33313 48.31081
v 290.2564 276.35986 48.210632
v 290.18683 276.37344 48.054024
v 290.20343 276.3702 47.882946
v 290.30176 276.35104 47.743244
v 290.45547 276.32108 47.672348
v 290.5383 275.98264 47.848965
v 290.6899 275.9457 47.8538
v 290.78067 275.87805 47.933895
v 290.78625 275.79782 48.067787
v 290.7052 275.72647 48.219597
v 290.5592 275.68317 48.348648
v 290.3874 275.67947 48.420364
v 290.2358 275.7164 48.415527
v 290.14505 275.78406 48.335434
v 290.13943 275.86432 48.20154
v 290.2205 275.93564 48.049732
v 290.3665 275.97894 47.92068
v 290.68246 275.79828 47.16581
v 290.80215 275.70865 47.182976
v 290.84476 275.57956 47.26345
v 290.79883 275.4456 47.385666
v 290.6767 275.34265 47.516876
v 290.51108 275.29834 47.62193
v 290.34634 275.3245 47.67267
v 290.22665 275.41415 47.655502
v 290.18405 275.54324 47.575027
v 290.22998 275.67722 47.452812
v 290.3521 275.78015 47.3216
v 290.51773 275.82446 47.21655
v 290.6262 275.42825 46.736336
v 290.77963 275.39896 46.75046
v 290.87463 275.32877 46.854275
v 290.8857 275.23645 47.01996
v 290.8099 275.14673 47.203117
v 290.66754 275.08368 47.354675
v 290.49673 275.0642 47.43402
v 290.34326 275.09348 47.41989
v 290.24826 275.16367 47.31608
v 290.23718 275.25598 47.1504
v 290.313 275.3457 46.96724
v 290.45538 275.40875 46.81568
v 290.6988 274.873 46.723644
v 290.8407 274.8826 46.78334
v 290.91837 274.86655 46.908886
v 290.91098 274.82913 47.06663
v 290.8205 274.78036 47.214314
v 290.6712 274.7333 47.312363
v 290.50308 274.70056 47.334503
v 290.36118 274.69095 47.274807
v 290.28354 274.707 47.149265
v 290.29092 274.74442 46.991516
v 290.38138 274.7932 46.843834
v 290.53067 274.84027 46.745785
v 290.89963 274.3838 46.743164
v 291.02762 274.39532 46.84835
v 291.08286 274.3904 47.002075
v 291.05054 274.3704 47.16314
v 290.93933 274.34058 47.28839
v 290.77902 274.30902 47.34427
v 290.61258 274.28412 47.3158
v 290.4846 274.27258 47.21061
v 290.42935 274.2775 47.05689
v 290.46167 274.29752 46.895824
v 290.57288 274.32733 46.770573
v 290.7332 274.3589 46.714695
v 290.91498 273.8793 46.70771
v 291.03934 273.88654 46.824596
v 291.08823 273.88474 46.99101
v 291.04855 273.87436 47.162354
v 290.93097 273.85825 47.29272
v 290.76697 273.84064 47.34718
v 290.6005 273.82632 47.31114
v 290.47617 273.8191 47.194252
v 290.42728 273.8209 47.02784
v 290.46692 273.83124 46.856495
v 290.5845 273.84738 46.726128
v 290.7485 273.86496 46.67167
v 291.0389 273.40524 46.740677
v 291.1477 273.4146 46.872635
v 291.17606 273.41458 47.043003
v 291.1163 273.40512 47.206135
v 290.9845 273.38882 47.31832
v 290.81598 273.37003 47.349495
v 290.65585 273.35376 47.291313
v 290.54703 273.3444 47.159355
v 290.5187 273.34445 46.988987
v 290.57843 273.35388 46.82585
v 290.71024 273.37018 46.71367
v 290.87878 273.38898 46.68249
v 291.07687 272.99207 46.78419
v 291.1732 272.91895 46.891636
v 291.18594 272.8402 47.05868
v 291.11172 272.77692 47.240574
v 290.9704 272.74606 47.388573
v 290.79987 272.75586 47.46302
v 290.6458 272.80374 47.443974
v 290.5495 272.87683 47.336533
v 290.53674 272.95557 47.169483
v 290.61096 273.01886 46.98759
v 290.75226 273.04974 46.839596
v 290.92282 273.03992 46.765144
v 291.03604 272.71387 46.4199
v 291.08246 272.5764 46.489082
v 291.04245 272.45035 46.58214
v 290.92673 272.3696 46.674137
v 290.76627 272.35568 46.740417
v 290.6041 272.4124 46.76323
v 290.48364 272.52454 46.736454
v 290.43723 272.66202 46.66727
v 290.47723 272.78802 46.57421
v 290.59296 272.8688 46.48222
v 290.75342 272.8827 46.415936
v 290.9156 272.826 46.393124
v 290.8691 272.34256 46.016685
v 290.91916 272.21524 46.113937
v 290.8927 272.11734 46.24772
v 290.79684 272.07507 46.38218
v 290.6573 272.09976 46.481297
v 290.51138 272.18478 46.518505
v 290.39825 272.3074 46.48384
v 290.3482 272.4347 46.38659
v 290.37466 272.53262 46.252808
v 290.47052 272.5749 46.118343
v 290.6101 272.5502 46.01923
v 290.75598 272.46515 45.982018
v 290.46048 271.91397 45.850945
v 290.5105 271.80826 45.97916
v 290.50302 271.75858 46.14437
v 290.44 271.77817 46.3023
v 290.33838 271.86185 46.410633
v 290.22534 271.98718 46.440346
v 290.1312 272.12054 46.383472
v 290.08118 272.22626 46.255257
v 290.08868 272.27597 46.09005
v 290.15167 272.25638 45.932117
v 290.25333 272.1727 45.823784
v 290.36633 272.04736 45.79407
v 290.08313 271.55344 45.829475
v 290.12238 271.4829 45.9821
v 290.10556 271.4788 46.153744
v 290.03717 271.54214 46.298416
v 289.93558 271.656 46.37735
v 289.82797 271.78986 46.3694
v 289.74316 271.90787 46.276688
v 289.70392 271.97836 46.124065
v 289.72073 271.98248 45.95242
v 289.78912 271.91913 45.807747
v 289.89072 271.80527 45.728813
v 289.99832 271.67142 45.736767
v 289.703 271.222 45.7989
v 289.7445 271.15366 45.95124
v 289.73422 271.15503 46.122986
v 289.67487 271.22574 46.26812
v 289.5824 271.34686 46.347755
v 289.48157 271.4859 46.34055
v 289.39938 271.60562 46.248436
v 289.35788 271.67395 46.0961
v 289.36816 271.67258 45.92435
v 289.4275 271.60187 45.779217
v 289.52 271.48077 45.69958
v 289.62082 271.3417 45.706787
v 289.23608 271.00803 45.734676
v 289.29022 270.90927 45.864506
v 289.3036 270.8794 46.033207
v 289.27258 270.9264 46.19557
v 289.2055 271.03766 46.308098
v 289.12033 271.1834 46.34063
v 289.03992 271.3246 46.284454
v 288.98575 271.42334 46.15462
v 288.97238 271.45322 45.98592
v 289.00342 271.40622 45.823555
v 289.07047 271.29495 45.71103
v 289.15564 271.1492 45.678497
v 288.83557 270.79282 45.725952
v 288.9082 270.70413 45.854053
v 288.92972 270.67624 46.02231
v 288.8944 270.7166 46.185627
v 288.81168 270.81442 46.30025
v 288.70374 270.9435 46.335472
v 288.59946 271.0692 46.281845
v 288.52686 271.15793 46.153744
v 288.5053 271.18582 45.98549
v 288.54062 271.14545 45.82217
v 288.62335 271.0476 45.707546
v 288.7313 270.91855 45.672325
v 288.52634 270.44382 45.71319
v 288.61218 270.35654 45.833866
v 288.64395 270.3237 45.99959
v 288.61313 270.3541 46.165962
v 288.52798 270.4396 46.288395
v 288.41132 270.5573 46.33409
v 288.2944 270.6757 46.2908
v 288.20856 270.763 46.17012
v 288.1768 270.79584 46.004395
v 288.2076 270.7654 45.838024
v 288.29276 270.6799 45.71559
v 288.40942 270.5622 45.6699
v 288.15878 270.07166 45.753944
v 288.21033 269.99338 45.898067
v 288.21512 269.98563 46.069725
v 288.17188 270.05048 46.222923
v 288.0922 270.17056 46.31661
v 287.9974 270.3137 46.325684
v 287.9129 270.4415 46.24771
v 287.86136 270.51978 46.10359
v 287.85657 270.52753 45.93193
v 287.8998 270.46268 45.778732
v 287.9795 270.34262 45.685047
v 288.07428 270.1995 45.675972
v 287.80048 269.92612 45.734833
v 287.79565 269.79385 45.854645
v 287.74124 269.72488 46.006115
v 287.65176 269.73773 46.14865
v 287.55127 269.82892 46.24407
v 287.4666 269.974 46.26679
v 287.42053 270.13416 46.210735
v 287.42535 270.26642 46.09092
v 287.4798 270.3354 45.939453
v 287.56924 270.32257 45.796913
v 287.66977 270.23138 45.7015
v 287.7544 270.08627 45.678776
v 287.6207 269.94974 45.534386
v 287.60538 269.78943 45.60279
v 287.52048 269.6731 45.688396
v 287.38873 269.63193 45.768265
v 287.24542 269.67697 45.82099
v 287.12894 269.7961 45.83245
v 287.07053 269.95746 45.799572
v 287.08582 270.1178 45.731167
v 287.17075 270.23413 45.64556
v 287.3025 270.2753 45.565697
v 287.4458 270.23026 45.51297
v 287.5623 270.1111 45.501507
v 287.32208 269.76147 45.00995
v 287.34732 269.6286 45.11873
v 287.30292 269.53943 45.259827
v 287.20078 269.51788 45.39543
v 287.06827 269.56973 45.489212
v 286.94092 269.6811 45.51604
v 286.8528 269.8221 45.468723
v 286.82758 269.95502 45.359943
v 286.87198 270.0442 45.218845
v 286.9741 270.06573 45.083237
v 287.1066 270.01385 44.989456
v 287.23398 269.9025 44.96263
v 286.8905 269.41284 44.788223
v 286.97263 269.2908 44.878777
v 287.00308 269.20993 45.02796
v 286.97372 269.19186 45.19581
v 286.89246 269.24152 45.337334
v 286.78098 269.3455 45.414623
v 286.66922 269.476 45.406967
v 286.5871 269.59805 45.316414
v 286.55664 269.67892 45.167225
v 286.58597 269.69696 44.999382
v 286.66727 269.64734 44.857853
v 286.77875 269.54333 44.780563
v 286.5451 269.2335 44.74295
v 286.609 269.0859 44.811882
v 286.61203 268.9634 44.93845
v 286.5533 268.89877 45.088737
v 286.4486 268.90936 45.222473
v 286.326 268.9923 45.303825
v 286.21826 269.1254 45.310993
v 286.15433 269.27298 45.24206
v 286.15134 269.3955 45.115494
v 286.21005 269.4601 44.965206
v 286.31473 269.44955 44.83147
v 286.43738 269.3666 44.75012
v 286.4242 269.0604 44.465443
v 286.45358 268.90353 44.531887
v 286.40405 268.77066 44.63097
v 286.28885 268.69742 44.736137
v 286.13882 268.70343 44.819214
v 285.99423 268.78708 44.85794
v 285.89377 268.92593 44.841934
v 285.86438 269.0828 44.77549
v 285.91394 269.21564 44.676407
v 286.02914 269.28888 44.57124
v 286.17914 269.2829 44.48816
v 286.32376 269.19925 44.449436
v 286.20648 268.90573 44.126225
v 286.25208 268.748 44.17502
v 286.21426 268.60062 44.253574
v 286.10315 268.50314 44.340843
v 285.94855 268.4817 44.413445
v 285.79187 268.542 44.451923
v 285.67508 268.6679 44.44597
v 285.62952 268.82568 44.397175
v 285.66733 268.97302 44.31862
v 285.7784 269.0705 44.23135
v 285.933 269.09195 44.15875
v 286.0897 269.03165 44.12027
v 286.09845 268.7769 43.70001
v 286.14844 268.6184 43.73761
v 286.11234 268.46393 43.79909
v 285.99982 268.35483 43.86798
v 285.841 268.32034 43.925823
v 285.6785 268.3697 43.95712
v 285.55582 268.48972 43.953476
v 285.50583 268.6482 43.91588
v 285.54196 268.80267 43.854397
v 285.65448 268.91177 43.785503
v 285.81326 268.94626 43.727665
v 285.97577 268.89688 43.69637
v 285.89725 268.60608 43.17632
v 285.9736 268.4574 43.215508
v 285.97678 268.3114 43.30484
v 285.90585 268.20718 43.420383
v 285.77988 268.1727 43.531174
v 285.6326 268.21716 43.60753
v 285.50348 268.32867 43.628986
v 285.42712 268.47736 43.589798
v 285.42398 268.62338 43.50046
v 285.49487 268.7276 43.384922
v 285.62085 268.7621 43.27413
v 285.76813 268.7176 43.197777
v 285.5329 268.36353 42.91726
v 285.61075 268.2122 42.95388
v 285.6207 268.06134 43.044746
v 285.56012 267.95142 43.165504
v 285.4452 267.91187 43.2838
v 285.30676 267.95325 43.367935
v 285.18192 268.06454 43.395367
v 285.10406 268.21588 43.358746
v 285.09412 268.36673 43.267883
v 285.1547 268.47665 43.147125
v 285.26962 268.5162 43.028828
v 285.40805 268.47482 42.94469
v 285.38443 268.24948 42.66223
v 285.44904 268.0914 42.687077
v 285.43463 267.93118 42.74264
v 285.34503 267.81174 42.81404
v 285.20422 267.76505 42.882137
v 285.05 267.80365 42.92869
v 284.9236 267.9172 42.941223
v 284.85898 268.07526 42.916378
v 284.8734 268.2355 42.860813
v 284.963 268.35495 42.789417
v 285.10382 268.4016 42.721317
v 285.25806 268.363 42.674767
v 285.19156 268.06506 42.219803
v 285.2398 267.90472 42.256096
v 285.20764 267.7538 42.324722
v 285.10367 267.65283 42.40729
v 284.95578 267.62875 42.481678
v 284.80356 267.6881 42.52795
v 284.6878 267.81494 42.53371
v 284.63956 267.97528 42.497417
v 284.67172 268.12616 42.42879
v 284.7757 268.22717 42.346222
v 284.9236 268.25122 42.271835
v 285.07584 268.1919 42.225563
v 285.031 267.81274 41.811096
v 285.04276 267.65363 41.8764
v 284.97455 267.5239 41.964943
v 284.8447 267.45828 42.053005
v 284.68796 267.4744 42.116985
v 284.54636 267.5679 42.139744
v 284.45786 267.71378 42.11518
v 284.4461 267.8729 42.049877
v 284.5143 268.00262 41.96133
v 284.64417 268.06824 41.873272
v 284.8009 268.0521 41.80929
v 284.9425 267.9586 41.786533
v 284.8085 267.66507 41.34155
v 284.8499 267.51413 41.408676
v 284.81073 267.3826 41.51074
v 284.70148 267.30573 41.62039
v 284.5514 267.30408 41.70825
v 284.40073 267.37808 41.75077
v 284.28983 267.50797 41.736565
v 284.24844 267.65887 41.669437
v 284.2876 267.7904 41.56737
v 284.39685 267.8673 41.45772
v 284.54694 267.86896 41.369865
v 284.6976 267.79492 41.327343
v 284.53104 267.33978 40.939114
v 284.60428 267.2139 41.024845
v 284.6065 267.11267 41.159683
v 284.53714 267.0632 41.3075
v 284.41473 267.0788 41.428688
v 284.2721 267.15527 41.490772
v 284.14746 267.2721 41.477123
v 284.07422 267.39798 41.39139
v 284.072 267.49924 41.256554
v 284.14136 267.54868 41.108734
v 284.2638 267.53308 40.98755
v 284.4064 267.45663 40.925465
v 284.17117 266.88727 40.809677
v 284.24335 266.7786 40.922417
v 284.25803 266.71777 41.083126
v 284.2113 266.72113 41.248745
v 284.11566 266.78778 41.374897
v 283.9968 266.89984 41.427776
v 283.88647 267.0273 41.393215
v 283.8143 267.13602 41.280476
v 283.79962 267.19684 41.119762
v 283.84634 267.19345 40.954144
v 283.942 267.1268 40.827995
v 284.06085 267.01474 40.775116
v 283.7962 266.5266 40.772415
v 283.85648 266.43738 40.906746
v 283.862 266.40866 41.07649
v 283.81125 266.44818 41.23616
v 283.71786 266.54532 41.34298
v 283.6068 266.67407 41.36832
v 283.50793 266.79996 41.3054
v 283.44763 266.88922 41.17107
v 283.44214 266.9179 41.001328
v 283.4929 266.87842 40.841656
v 283.58627 266.78125 40.734837
v 283.6973 266.6525 40.70949
v 283.38132 266.22632 40.71946
v 283.4501 266.11502 40.831
v 283.4773 266.06412 40.99296
v 283.45563 266.08725 41.16195
v 283.39087 266.17822 41.292683
v 283.30038 266.31265 41.35013
v 283.20847 266.45453 41.3189
v 283.13968 266.5658 41.20736
v 283.1125 266.6167 41.0454
v 283.1342 266.59357 40.87641
v 283.1989 266.5026 40.745678
v 283.2894 266.3682 40.688232
v 282.91727 266.00568 40.710484
v 282.96445 265.8859 40.824394
v 282.98267 265.8344 40.98741
v 282.96707 265.86505 41.15586
v 282.92184 265.96964 41.2846
v 282.85907 266.1201 41.339138
v 282.7956 266.27615 41.30486
v 282.7484 266.39594 41.19095
v 282.7302 266.44742 41.02793
v 282.7458 266.41678 40.85948
v 282.79102 266.3122 40.730743
v 282.8538 266.16174 40.676205
v 282.4429 265.81775 40.713085
v 282.47028 265.6974 40.83272
v 282.47995 265.65128 40.998055
v 282.46933 265.69183 41.164776
v 282.44128 265.80814 41.28822
v 282.4033 265.96906 41.335308
v 282.36554 266.13144 41.293423
v 282.33813 266.25183 41.173786
v 282.32846 266.2979 41.008457
v 282.33908 266.2574 40.841732
v 282.36716 266.14108 40.71829
v 282.40515 265.98016 40.6712
v 281.92566 265.7628 40.71038
v 281.9251 265.63873 40.82939
v 281.92456 265.59082 40.99448
v 281.92416 265.63184 41.16142
v 281.92404 265.75085 41.285477
v 281.92422 265.91595 41.33341
v 281.92462 266.0829 41.292374
v 281.92517 266.20694 41.173367
v 281.92572 266.25488 41.008274
v 281.92612 266.21384 40.841335
v 281.92624 266.09482 40.717278
v 281.9261 265.92975 40.669346
v 281.43307 265.80646 40.71553
v 281.42346 265.68716 40.838917
v 281.41992 265.64532 41.005623
v 281.42346 265.6922 41.170986
v 281.4331 265.8152 41.29069
v 281.4463 265.98138 41.332664
v 281.45944 266.1462 41.285664
v 281.4691 266.26553 41.162277
v 281.47263 266.30737 40.99557
v 281.4691 266.2605 40.83021
v 281.45944 266.13748 40.710506
v 281.44626 265.9713 40.66853
v 280.9592 265.83438 40.71202
v 280.9548 265.71243 40.833115
v 280.9531 265.66733 40.999
v 280.9546 265.71118 41.16522
v 280.95883 265.8322 41.28724
v 280.96475 265.998 41.332367
v 280.9707 266.1641 41.288506
v 280.97513 266.28604 41.167408
v 280.97684 266.33112 41.001526
v 280.97534 266.2873 40.835304
v 280.97107 266.16626 40.713284
v 280.96518 266.0005 40.66816
v 280.4652 265.84592 40.71239
v 280.4519 265.725 40.833866
v 280.447 265.68066 40.99989
v 280.45178 265.7248 41.165974
v 280.46503 265.84552 41.287617
v 280.48315 266.01056 41.332222
v 280.50128 266.17566 41.28784
v 280.5146 266.29657 41.166367
v 280.5195 266.3409 41.000343
v 280.5147 266.29678 40.834263
v 280.50146 266.17603 40.71262
v 280.48334 266.011 40.66801
v 279.96503 265.94446 40.712383
v 279.9317 265.82755 40.833904
v 279.91946 265.7847 40.99994
v 279.93164 265.82742 41.166008
v 279.96494 265.9443 41.28761
v 280.01044 266.10397 41.33216
v 280.05597 266.26367 41.287724
v 280.08932 266.3806 41.166203
v 280.10156 266.42346 41.000168
v 280.0894 266.3807 40.8341
v 280.0561 266.26385 40.712498
v 280.01056 266.1042 40.667946
v 279.49 266.12338 40.712387
v 279.439 266.01303 40.83393
v 279.4203 265.97263 40.999977
v 279.43893 266.013 41.166035
v 279.48993 266.12332 41.287613
v 279.5596 266.27405 41.332127
v 279.62927 266.42477 41.287655
v 279.6803 266.53513 41.16611
v 279.69897 266.57553 41.000065
v 279.68033 266.53516 40.834007
v 279.62933 266.42484 40.71243
v 279.55966 266.2741 40.667915
v 279.0388 266.37424 40.71239
v 278.96613 266.2768 40.833946
v 278.9395 266.24112 40.999996
v 278.9661 266.27676 41.16605
v 279.03876 266.37424 41.287617
v 279.138 266.50735 41.332115
v 279.23727 266.64047 41.28763
v 279.30994 266.73795 41.166077
v 279.33652 266.77362 41.000023
v 279.30994 266.73795 40.83397
v 279.23727 266.6405 40.712402
v 279.13803 266.50735 40.667904
v 278.66885 266.7358 40.71238
v 278.57718 266.656 40.83393
v 278.5436 266.62677 40.99998
v 278.57715 266.65598 41.16604
v 278.66882 266.7358 41.287605
v 278.79407 266.84482 41.33211
v 278.9193 266.95386 41.28763
v 279.01102 267.0337 41.166077
v 279.0446 267.0629 41.000027
v 279.01102 267.0337 40.833973
v 278.91934 266.9539 40.712402
v 278.7941 266.84485 40.6679
v 278.3714 267.12592 40.716084
v 278.2777 267.05276 40.840267
v 278.2455 267.02762 41.00725
v 278.28342 267.05722 41.172295
v 278.3813 267.13367 41.291172
v 278.5129 267.23645 41.33203
v 278.64297 267.338 41.283924
v 278.73666 267.4112 41.15974
v 278.76886 267.43634 40.992756
v 278.73096 267.40674 40.827713
v 278.6331 267.3303 40.708836
v 278.50146 267.2275 40.667976
v 278.14716 267.41266 40.80069
v 278.02075 267.3732 40.86155
v 277.9427 267.39563 40.995205
v 277.93384 267.47394 41.165844
v 277.99664 267.58713 41.327744
v 278.1142 267.70486 41.437527
v 278.25507 267.79562 41.46577
v 278.3815 267.83508 41.40491
v 278.45956 267.81265 41.271255
v 278.46838 267.73434 41.100616
v 278.4056 267.62115 40.938713
v 278.28802 267.50342 40.828934
v 278.02798 267.60828 40.72297
v 277.87503 267.589 40.703785
v 277.75638 267.64362 40.7203
v 277.70386 267.75757 40.76808
v 277.73148 267.9003 40.834335
v 277.8319 268.03354 40.901306
v 277.97818 268.12158 40.951046
v 278.13113 268.1409 40.97023
v 278.2498 268.08624 40.953716
v 278.30234 267.9723 40.905933
v 278.2747 267.8296 40.83968
v 278.1743 267.69635 40.77271
v 277.7213 267.82602 40.38583
v 277.58932 267.86557 40.391468
v 277.511 267.97604 40.426205
v 277.50723 268.12787 40.480724
v 277.57916 268.28033 40.54042
v 277.70743 268.39264 40.5893
v 277.85767 268.43463 40.614265
v 277.98965 268.39508 40.608624
v 278.06802 268.28458 40.57389
v 278.07175 268.13275 40.51937
v 277.99985 267.9803 40.459675
v 277.87158 267.868 40.410793
v 277.44998 267.928 39.625824
v 277.32748 267.9997 39.70499
v 277.2625 268.13718 39.80302
v 277.2725 268.3036 39.893654
v 277.35474 268.45438 39.9526
v 277.48718 268.5491 39.964066
v 277.6344 268.5624 39.924976
v 277.7569 268.49072 39.84581
v 277.82187 268.35324 39.74778
v 277.8119 268.18683 39.657146
v 277.72968 268.03604 39.5982
v 277.5972 267.9413 39.58674
v 277.38113 268.1022 39.25555
v 277.24368 268.0484 39.33898
v 277.11993 268.07812 39.459225
v 277.04306 268.1834 39.584057
v 277.0337 268.33603 39.68003
v 277.09427 268.49512 39.72143
v 277.20865 268.618 39.697166
v 277.3461 268.6718 39.613735
v 277.46985 268.6421 39.493492
v 277.54672 268.53683 39.36866
v 277.5561 268.3842 39.272686
v 277.4955 268.22513 39.231285
v 276.98444 268.29666 39.034245
v 276.89532 268.24808 39.172256
v 276.82718 268.2847 39.323757
v 276.79822 268.39673 39.448154
v 276.81628 268.55414 39.512115
v 276.87646 268.71475 39.4985
v 276.96265 268.83554 39.41096
v 277.05176 268.88412 39.27295
v 277.1199 268.8475 39.12145
v 277.14883 268.73547 38.99705
v 277.1308 268.57806 38.93309
v 277.07062 268.41745 38.946705
v 276.5099 268.32712 38.95178
v 276.47687 268.29453 39.117306
v 276.45267 268.35034 39.278088
v 276.44382 268.47964 39.39105
v 276.45267 268.64774 39.425915
v 276.47687 268.80963 39.373344
v 276.5099 268.9219 39.24743
v 276.54294 268.9545 39.0819
v 276.56714 268.89865 38.921116
v 276.576 268.76938 38.808155
v 276.56714 268.60126 38.77329
v 276.54294 268.4394 38.82586
v 276.02658 268.3328 38.948627
v 276.01245 268.32874 39.119694
v 276.0035 268.4111 39.270542
v 276.00214 268.5578 39.360764
v 276.00873 268.72952 39.366173
v 276.02148 268.88025 39.285328
v 276.03702 268.96964 39.139885
v 276.05112 268.97366 38.968822
v 276.06006 268.8913 38.81797
v 276.06143 268.74463 38.727753
v 276.05484 268.5729 38.72234
v 276.04208 268.42215 38.80319
v 275.53793 268.3434 38.9326
v 275.5312 268.34253 39.10403
v 275.5297 268.4276 39.25315
v 275.53384 268.57587 39.340004
v 275.54248 268.74756 39.341312
v 275.55334 268.8967 39.256725
v 275.5635 268.9833 39.108913
v 275.57022 268.98416 38.93748
v 275.57172 268.89908 38.78836
v 275.5676 268.75082 38.70151
v 275.55893 268.57916 38.700203
v 275.54807 268.43002 38.784786
v 275.0372 268.409 38.851303
v 275.0293 268.37054 39.018417
v 275.0324 268.42038 39.182735
v 275.0457 268.54507 39.300236
v 275.0656 268.7113 39.339424
v 275.08682 268.87445 39.28981
v 275.10364 268.99088 39.164684
v 275.11154 269.02933 38.99757
v 275.10846 268.9795 38.833252
v 275.09515 268.8548 38.71575
v 275.07523 268.68857 38.67656
v 275.05402 268.52542 38.726177
v 274.55103 268.47055 38.897167
v 274.5482 268.4599 39.068653
v 274.55807 268.53555 39.22265
v 274.57803 268.67725 39.317886
v 274.60272 268.84705 39.328857
v 274.6255 268.9994 39.252613
v 274.64026 269.0935 39.10959
v 274.64307 269.10416 38.938103
v 274.63318 269.0285 38.784107
v 274.61322 268.8868 38.68887
v 274.58856 268.717 38.6779
v 274.5658 268.56467 38.754143
v 274.0721 268.5523 38.839836
v 274.06506 268.51096 39.00655
v 274.07193 268.55746 39.1719
v 274.09094 268.67938 39.291588
v 274.11697 268.84406 39.333538
v 274.14304 269.00735 39.286514
v 274.1622 269.1255 39.163113
v 274.16925 269.16684 38.9964
v 274.16238 269.12033 38.831047
v 274.14337 268.99838 38.711357
v 274.11734 268.83374 38.669407
v 274.09125 268.67044 38.716434
v 273.632 268.64478 38.83628
v 273.62985 268.60132 39.00259
v 273.63165 268.64676 39.16838
v 273.63693 268.7689 39.289227
v 273.64426 268.93506 39.332745
v 273.6517 269.10068 39.287277
v 273.65723 269.2214 39.16501
v 273.65936 269.26486 38.998695
v 273.65753 269.21942 38.83291
v 273.65225 269.09726 38.712063
v 273.64493 268.93112 38.668545
v 273.6375 268.7655 38.714012
v 273.18735 268.59485 38.833527
v 273.19064 268.55008 38.99947
v 273.18723 268.59402 39.16563
v 273.178 268.71494 39.287487
v 273.16544 268.8804 39.33239
v 273.1529 269.04608 39.288303
v 273.14374 269.1676 39.167046
v 273.14044 269.21237 39.001102
v 273.14386 269.16843 38.834938
v 273.15308 269.04752 38.71308
v 273.16565 268.88205 38.66818
v 273.1782 268.71637 38.712265
v 272.67117 268.57196 38.835777
v 272.6692 268.52847 39.00209
v 272.6712 268.5739 39.167877
v 272.67667 268.69608 39.28872
v 272.68414 268.8622 39.332233
v 272.69165 269.02783 39.28676
v 272.6971 269.14856 39.164486
v 272.6991 269.19202 38.998173
v 272.6971 269.14658 38.832386
v 272.69162 269.02444 38.711544
v 272.68414 268.85828 38.66803
v 272.67667 268.69266 38.7135
v 272.23154 268.60428 38.91792
v 272.16025 268.60355 39.07191
v 272.10138 268.6888 39.211525
v 272.0707 268.83722 39.299355
v 272.07642 269.009 39.311863
v 272.11703 269.15814 39.2457
v 272.18164 269.24466 39.11859
v 272.25293 269.2454 38.9646
v 272.3118 269.16013 38.82498
v 272.3425 269.01172 38.737152
v 272.33676 268.83994 38.724644
v 272.29614 268.6908 38.79081
v 271.9773 268.57764 38.74585
v 271.85086 268.57065 38.831005
v 271.73483 268.65027 38.887283
v 271.66034 268.7952 38.899605
v 271.6473 268.96658 38.864662
v 271.69928 269.1185 38.791824
v 271.80228 269.21024 38.700603
v 271.92874 269.21722 38.615444
v 272.04474 269.1376 38.559166
v 272.11923 268.99268 38.54685
v 272.13226 268.8213 38.58179
v 272.0803 268.6694 38.65463
v 271.65604 268.5432 38.40165
v 271.55234 268.56958 38.50843
v 271.45016 268.67355 38.571735
v 271.3769 268.82733 38.574604
v 271.3521 268.98965 38.516266
v 271.3825 269.11707 38.412354
v 271.4599 269.17538 38.29071
v 271.56357 269.14902 38.18393
v 271.66574 269.045 38.120625
v 271.73904 268.89124 38.117756
v 271.76382 268.7289 38.176094
v 271.73343 268.60153 38.280006
v 271.34967 268.38803 38.27819
v 271.24805 268.44748 38.403046
v 271.12466 268.55463 38.455994
v 271.01257 268.6808 38.42285
v 270.94183 268.7921 38.312492
v 270.9314 268.8588 38.15449
v 270.98404 268.86295 37.991184
v 271.08566 268.8035 37.86633
v 271.20905 268.69635 37.813377
v 271.32114 268.5702 37.846523
v 271.39188 268.45886 37.956882
v 271.4023 268.39218 38.114883
v 271.14023 268.01035 38.170757
v 271.05756 268.0603 38.31284
v 270.93506 268.15414 38.388596
v 270.80563 268.26675 38.377728
v 270.70392 268.36795 38.283146
v 270.65717 268.4306 38.13019
v 270.67792 268.43796 37.95985
v 270.76062 268.388 37.81777
v 270.8831 268.29416 37.742012
v 271.01254 268.18155 37.75288
v 271.11426 268.08035 37.847466
v 271.161 268.0177 38.000416
v 270.7251 267.6399 38.122604
v 270.66757 267.7094 38.26909
v 270.5784 267.83148 38.351013
v 270.48154 267.97342 38.346428
v 270.40286 268.0972 38.256557
v 270.3635 268.16962 38.105488
v 270.374 268.1713 37.933697
v 270.43152 268.10178 37.787212
v 270.52066 267.9797 37.70529
v 270.61755 267.83777 37.709877
v 270.6962 267.714 37.799744
v 270.73557 267.64157 37.950813
v 270.269 267.38928 38.046516
v 270.2382 267.4424 38.206966
v 270.17612 267.5605 38.31529
v 270.0994 267.7119 38.342457
v 270.0286 267.85608 38.28119
v 269.9827 267.95438 38.147907
v 269.974 267.98044 37.978325
v 270.00482 267.9273 37.817875
v 270.0669 267.8092 37.709553
v 270.14362 267.6578 37.682384
v 270.21442 267.51364 37.74365
v 270.2603 267.41534 37.87693
v 269.87305 267.19803 38.0264
v 269.84116 267.24268 38.1893
v 269.76837 267.34912 38.302963
v 269.67422 267.4889 38.336926
v 269.5839 267.62448 38.282093
v 269.52164 267.7196 38.153156
v 269.5041 267.74875 37.98466
v 269.536 267.70413 37.821762
v 269.6088 267.59766 37.708103
v 269.70294 267.4579 37.674137
v 269.79327 267.3223 37.72897
v 269.85553 267.22717 37.857906
v 269.53622 266.8943 37.98601
v 269.51303 266.92197 38.154068
v 269.44046 267.01157 38.28152
v 269.33792 267.13904 38.334217
v 269.2329 267.2703 38.298042
v 269.15356 267.3701 38.182686
v 269.12112 267.41174 38.01906
v 269.14432 267.38406 37.851
v 269.2169 267.29446 37.72355
v 269.31943 267.16696 37.67085
v 269.42444 267.03574 37.707024
v 269.5038 266.9359 37.822384
v 269.14484 266.6122 37.985374
v 269.05533 266.58893 38.127903
v 268.93433 266.6413 38.231693
v 268.8142 266.7553 38.26893
v 268.72717 266.90042 38.229633
v 268.69656 267.03775 38.124344
v 268.7306 267.13046 37.981262
v 268.8201 267.15378 37.838734
v 268.94113 267.1014 37.734947
v 269.06125 266.9874 37.697712
v 269.14825 266.8423 37.737003
v 269.17886 266.70496 37.842297
v 268.9542 266.4545 37.62042
v 268.82156 266.40958 37.717014
v 268.67163 266.4483 37.783176
v 268.5446 266.56027 37.80117
v 268.47446 266.71548 37.766182
v 268.48007 266.87234 37.68758
v 268.55988 266.98883 37.58643
v 268.69254 267.03375 37.489834
v 268.84247 266.99503 37.423676
v 268.9695 266.88306 37.405678
v 269.0396 266.72784 37.44067
v 269.03403 266.57098 37.519268
v 268.67236 266.28107 37.260338
v 268.58142 266.26035 37.402073
v 268.4611 266.31598 37.504196
v 268.3436 266.43307 37.53934
v 268.2604 266.58026 37.498096
v 268.23386 266.71805 37.39151
v 268.27103 266.80957 37.248142
v 268.36197 266.8303 37.106407
v 268.48233 266.77466 37.004284
v 268.59982 266.65756 36.969135
v 268.68298 266.51038 37.010384
v 268.70953 266.3726 37.11697
v 268.31097 265.99164 37.096832
v 268.2633 265.99863 37.262684
v 268.17444 266.0743 37.38806
v 268.06815 266.19833 37.439373
v 267.97293 266.33752 37.402863
v 267.9143 266.45456 37.288315
v 267.90796 266.51807 37.12643
v 267.95563 266.51105 36.960575
v 268.04453 266.4354 36.835197
v 268.15082 266.31137 36.78389
v 268.24603 266.17218 36.8204
v 268.30466 266.05515 36.934944
v 267.9014 265.70645 37.036156
v 267.86728 265.73044 37.20344
v 267.79294 265.82196 37.32803
v 267.69833 265.95654 37.376537
v 267.6088 266.0981 37.33596
v 267.54834 266.20874 37.21718
v 267.5331 266.25876 37.052013
v 267.56726 266.2348 36.884727
v 267.64157 266.14328 36.76014
v 267.73618 266.0087 36.71163
v 267.8257 265.86713 36.75221
v 267.8862 265.7565 36.87099
v 267.47784 265.45004 37.09823
v 267.42972 265.5179 37.248825
v 267.34958 265.6414 37.337673
v 267.25894 265.7874 37.340965
v 267.18207 265.91687 37.257816
v 267.13956 265.99506 37.11051
v 267.14282 266.001 36.93852
v 267.19095 265.93317 36.787918
v 267.2711 265.8097 36.69907
v 267.36172 265.66364 36.69578
v 267.4386 265.5342 36.778927
v 267.4811 265.45602 36.92623
v 267.05444 265.1825 37.02535
v 267.02704 265.22852 37.188663
v 266.96524 265.34067 37.303356
v 266.88565 265.48886 37.338703
v 266.80954 265.63342 37.285225
v 266.75732 265.73563 37.157253
v 266.74298 265.76807 36.989082
v 266.7704 265.72205 36.825768
v 266.83215 265.6099 36.71107
v 266.91177 265.4617 36.675728
v 266.98788 265.31714 36.729202
v 267.0401 265.21494 36.857174
v 266.6651 265.0108 37.00662
v 266.63593 265.04675 37.172176
v 266.55997 265.1433 37.292408
v 266.45758 265.27466 37.335102
v 266.35623 265.40558 37.288815
v 266.28305 265.50098 37.16595
v 266.25763 265.5353 36.99943
v 266.2868 265.49936 36.833874
v 266.36276 265.40277 36.713642
v 266.46515 265.27142 36.670948
v 266.5665 265.1405 36.717236
v 266.63968 265.04514 36.8401
v 266.41263 264.7232 36.882744
v 266.4271 264.7127 37.053703
v 266.36923 264.7522 37.210724
v 266.2546 264.8311 37.311733
v 266.11392 264.92825 37.329662
v 265.98483 265.0176 37.259712
v 265.90198 265.0753 37.120625
v 265.88754 265.0858 36.949665
v 265.94537 265.04626 36.792645
v 266.06 264.96738 36.691635
v 266.2007 264.87024 36.673706
v 266.32977 264.78085 36.743656
v 266.20105 264.43814 36.844345
v 266.21198 264.33563 36.975044
v 266.14337 264.2725 37.126358
v 266.01367 264.26566 37.257748
v 265.85757 264.31696 37.334
v 265.71695 264.41263 37.33469
v 265.62946 264.52704 37.25963
v 265.61853 264.62955 37.12893
v 265.68713 264.6927 36.97761
v 265.81686 264.69952 36.846226
v 265.97293 264.64822 36.769974
v 266.11356 264.55255 36.769283
v 266.13147 264.2357 36.40319
v 266.09213 264.10098 36.497074
v 265.979 264.01596 36.60009
v 265.82233 264.00336 36.684635
v 265.66412 264.06656 36.728054
v 265.54678 264.18863 36.718716
v 265.50174 264.33688 36.659122
v 265.54108 264.47156 36.56524
v 265.6542 264.5566 36.462223
v 265.81088 264.5692 36.377678
v 265.96906 264.506 36.33426
v 266.0864 264.38394 36.343597
v 265.90082 263.91458 36.02542
v 265.8894 263.82193 36.174587
v 265.80408 263.77878 36.330593
v 265.6677 263.79672 36.451633
v 265.51678 263.87094 36.50528
v 265.3918 263.98154 36.477154
v 265.32623 264.09888 36.374794
v 265.33765 264.19153 36.225628
v 265.42294 264.23465 36.069626
v 265.55936 264.2167 35.948586
v 265.71024 264.14252 35.89494
v 265.83524 264.03192 35.923065
v 265.60092 263.5666 35.806953
v 265.67294 263.50333 35.945454
v 265.66473 263.4688 36.117847
v 265.57846 263.4723 36.277943
v 265.43726 263.51282 36.382835
v 265.27893 263.57956 36.404423
v 265.14594 263.65463 36.33692
v 265.0739 263.7179 36.198418
v 265.08212 263.7524 36.026024
v 265.1684 263.74893 35.865932
v 265.3096 263.7084 35.76104
v 265.46793 263.64166 35.739452
v 265.42163 263.10782 35.760796
v 265.52527 263.0557 35.884365
v 265.55386 263.02887 36.04847
v 265.49973 263.03455 36.209133
v 265.37738 263.0712 36.323307
v 265.21957 263.12903 36.3604
v 265.06863 263.19254 36.31047
v 264.96497 263.24466 36.1869
v 264.9364 263.27148 36.0228
v 264.99054 263.2658 35.862137
v 265.11288 263.22913 35.74796
v 265.2707 263.17133 35.71087
v 265.24854 262.6174 35.790943
v 265.3178 262.57614 35.9433
v 265.30942 262.57358 36.1157
v 265.22568 262.61038 36.26195
v 265.08896 262.67676 36.34287
v 264.93594 262.75482 36.336765
v 264.80762 262.82376 36.24528
v 264.73834 262.86502 36.092926
v 264.7467 262.86758 35.920525
v 264.83047 262.83075 35.77427
v 264.9672 262.7644 35.693356
v 265.1202 262.6863 35.69946
v 265.04507 262.1928 35.798355
v 265.10928 262.16205 35.953934
v 265.09286 262.16608 36.124683
v 265.00027 262.20377 36.26485
v 264.85626 262.26508 36.33688
v 264.69946 262.33353 36.32147
v 264.57187 262.39084 36.222748
v 264.50766 262.4216 36.06717
v 264.52408 262.41757 35.89642
v 264.61667 262.37988 35.756252
v 264.76068 262.31857 35.684227
v 264.91748 262.2501 35.699635
v 264.8787 261.9188 35.834366
v 264.96155 261.83102 35.918312
v 264.9595 261.7453 36.053238
v 264.8731 261.6846 36.20298
v 264.72552 261.6652 36.32742
v 264.55627 261.69226 36.393215
v 264.4107 261.75854 36.382736
v 264.32785 261.8463 36.298786
v 264.32993 261.93204 36.163864
v 264.41632 261.99274 36.014122
v 264.5639 262.01215 35.88968
v 264.73315 261.98508 35.823883
v 264.9017 261.74994 35.231655
v 264.9844 261.6295 35.271217
v 264.98087 261.4959 35.360718
v 264.89203 261.38504 35.47617
v 264.7417 261.32654 35.586643
v 264.57016 261.33615 35.662537
v 264.42337 261.41122 35.68351
v 264.3407 261.5317 35.643948
v 264.34424 261.66528 35.55445
v 264.43307 261.77615 35.438995
v 264.5834 261.83463 35.32852
v 264.75494 261.82504 35.252632
v 264.82092 261.33163 34.96742
v 264.90305 261.24136 35.047806
v 264.8998 261.15106 35.16426
v 264.81207 261.08493 35.285587
v 264.66336 261.0607 35.379272
v 264.49353 261.08487 35.420216
v 264.34805 261.15094 35.39744
v 264.26596 261.2412 35.31706
v 264.2692 261.33154 35.2006
v 264.35693 261.39764 35.079273
v 264.5056 261.42188 34.985588
v 264.67548 261.39774 34.94465
v 264.753 260.743 34.873726
v 264.81686 260.6742 35.015083
v 264.80063 260.63666 35.179405
v 264.70868 260.6404 35.32266
v 264.5656 260.6845 35.406456
v 264.40976 260.75708 35.40835
v 264.28293 260.8387 35.32783
v 264.21906 260.90753 35.186474
v 264.2353 260.9451 35.022152
v 264.32727 260.9413 34.878902
v 264.47034 260.89725 34.7951
v 264.62616 260.82465 34.793205
v 264.37933 260.24115 34.834145
v 264.41235 260.17633 34.989986
v 264.38977 260.17944 35.160458
v 264.31763 260.24966 35.299873
v 264.21527 260.36813 35.370884
v 264.11014 260.50314 35.35446
v 264.03036 260.61853 35.255
v 263.99734 260.68332 35.09916
v 264.01996 260.6802 34.92869
v 264.09207 260.61002 34.789272
v 264.19443 260.49155 34.71826
v 264.2996 260.35654 34.734684
v 263.87784 259.97287 34.80292
v 263.89905 259.90137 34.95793
v 263.8882 259.9113 35.12933
v 263.8482 259.99988 35.271187
v 263.78976 260.1435 35.345493
v 263.72855 260.3036 35.33234
v 263.68097 260.43732 35.235252
v 263.65973 260.5088 35.080242
v 263.6706 260.4989 34.908844
v 263.71057 260.41028 34.766987
v 263.769 260.2667 34.69268
v 263.83023 260.10657 34.705833
v 263.37448 259.8596 34.77313
v 263.3936 259.77545 34.921715
v 263.391 259.77444 35.093452
v 263.36743 259.85684 35.242325
v 263.3292 260.00058 35.328445
v 263.28653 260.1671 35.328735
v 263.2509 260.31183 35.243114
v 263.2318 260.39597 35.094532
v 263.2344 260.39697 34.922794
v 263.25797 260.31458 34.773922
v 263.2962 260.17087 34.6878
v 263.33884 260.00433 34.68751
v 262.8998 259.78952 34.727375
v 262.93103 259.68057 34.856625
v 262.93945 259.6481 35.025215
v 262.92282 259.70084 35.187973
v 262.8856 259.82462 35.30129
v 262.83774 259.9863 35.3348
v 262.79208 260.14255 35.27953
v 262.7609 260.25153 35.150284
v 262.75247 260.28397 34.981693
v 262.7691 260.23126 34.818935
v 262.80634 260.10745 34.705616
v 262.8542 259.94577 34.672104
v 262.45132 259.64014 34.72537
v 262.48892 259.53314 34.854572
v 262.4997 259.5013 35.02316
v 262.48077 259.5532 35.18596
v 262.43723 259.67484 35.299347
v 262.3807 259.83368 35.332943
v 262.32635 259.98715 35.277744
v 262.28876 260.09412 35.14854
v 262.27798 260.12595 34.979954
v 262.2969 260.0741 34.817154
v 262.34045 259.95245 34.703766
v 262.39697 259.7936 34.67017
v 261.99832 259.48694 34.71405
v 262.04135 259.37405 34.836372
v 262.05664 259.3334 35.0027
v 262.0402 259.37585 35.16847
v 261.9963 259.49005 35.289265
v 261.93683 259.64536 35.332714
v 261.87766 259.8002 35.287178
v 261.83466 259.9131 35.164856
v 261.81934 259.95377 34.998528
v 261.83582 259.91132 34.832756
v 261.87967 259.79712 34.711964
v 261.93915 259.64178 34.668514
v 261.56757 259.3224 34.713017
v 261.62476 259.21545 34.83485
v 261.64548 259.1765 35.001003
v 261.62424 259.216 35.166954
v 261.56668 259.3234 35.28824
v 261.48825 259.46988 35.33236
v 261.40997 259.6162 35.28749
v 261.35278 259.72318 35.165657
v 261.33203 259.76212 34.999504
v 261.3533 259.7226 34.833553
v 261.41086 259.6152 34.712265
v 261.4893 259.46872 34.668148
v 261.19214 259.05835 34.71221
v 261.2638 258.9599 34.83357
v 261.29013 258.9237 34.99955
v 261.26407 258.9594 35.165676
v 261.1926 259.0575 35.287437
v 261.09485 259.19165 35.332207
v 260.99707 259.32596 35.287987
v 260.92538 259.42438 35.16663
v 260.89905 259.4606 35.00065
v 260.92514 259.42487 34.834522
v 260.9966 259.32678 34.71276
v 261.09433 259.19263 34.66799
v 260.75897 258.82172 34.681538
v 260.83545 258.6966 34.77125
v 260.87827 258.6265 34.922268
v 260.87598 258.63022 35.094124
v 260.8292 258.70676 35.24077
v 260.75043 258.8356 35.322906
v 260.6608 258.98224 35.318535
v 260.58435 259.1074 35.228817
v 260.5415 259.17746 35.0778
v 260.54382 259.17377 34.905945
v 260.5906 259.0972 34.759304
v 260.66937 258.96835 34.677162
v 260.455 258.61295 34.717422
v 260.4646 258.47495 34.82979
v 260.42377 258.3951 34.980217
v 260.34338 258.39478 35.128403
v 260.245 258.47412 35.234634
v 260.15497 258.61182 35.270454
v 260.09747 258.771 35.226257
v 260.08783 258.909 35.11389
v 260.1287 258.98886 34.963463
v 260.20908 258.98917 34.81528
v 260.30743 258.90985 34.709045
v 260.39746 258.77213 34.673225
v 260.26108 258.5701 34.48817
v 260.2498 258.40973 34.56596
v 260.17145 258.2934 34.671547
v 260.04703 258.25226 34.77664
v 259.90988 258.29736 34.85308
v 259.79672 258.4166 34.880386
v 259.7379 258.578 34.85124
v 259.7492 258.73837 34.77345
v 259.82755 258.8547 34.66786
v 259.95197 258.89584 34.562767
v 260.0891 258.85074 34.486324
v 260.20227 258.7315 34.459023
v 259.9115 258.3848 34.068096
v 259.91013 258.24402 34.17825
v 259.85217 258.15952 34.32049
v 259.75317 258.1539 34.45671
v 259.63962 258.22873 34.550404
v 259.542 258.3639 34.576466
v 259.4864 258.52322 34.527916
v 259.48776 258.664 34.417763
v 259.54572 258.74854 34.27552
v 259.6447 258.75412 34.139305
v 259.75827 258.6793 34.045612
v 259.8559 258.54413 34.019547
v 259.4352 258.1071 33.830654
v 259.46594 257.98672 33.954754
v 259.4526 257.9305 34.118603
v 259.39874 257.95352 34.27829
v 259.3188 258.04962 34.39103
v 259.23416 258.193 34.426613
v 259.16757 258.3453 34.375507
v 259.1368 258.46567 34.251404
v 259.15018 258.52188 34.08756
v 259.20404 258.49884 33.92787
v 259.284 258.40277 33.815132
v 259.36862 258.25937 33.779545
v 259.09332 257.878 33.848083
v 259.05658 257.76376 33.978683
v 258.96912 257.7203 34.122917
v 258.85443 257.75928 34.242138
v 258.7432 257.87024 34.3044
v 258.66525 258.02347 34.293026
v 258.64148 258.1779 34.211056
v 258.67825 258.29214 34.080456
v 258.7657 258.3356 33.936222
v 258.8804 258.29663 33.817
v 258.9916 258.18564 33.754738
v 259.06955 258.03244 33.766113
v 258.9604 257.81842 33.509624
v 258.9128 257.67987 33.60476
v 258.80048 257.60083 33.71005
v 258.65347 257.6025 33.797283
v 258.51123 257.68445 33.84309
v 258.41183 257.82474 33.83519
v 258.38193 257.98572 33.775703
v 258.42953 258.1243 33.680573
v 258.54187 258.20334 33.57528
v 258.68884 258.20163 33.488045
v 258.8311 258.1197 33.44224
v 258.93048 257.97943 33.450138
v 258.6208 257.60583 33.06317
v 258.61575 257.47266 33.176037
v 258.55325 257.39868 33.32119
v 258.45007 257.4037 33.459732
v 258.3338 257.48633 33.554543
v 258.23566 257.6245 33.58022
v 258.18192 257.78116 33.529877
v 258.18695 257.91434 33.41701
v 258.24945 257.9883 33.27186
v 258.35263 257.9833 33.133316
v 258.46887 257.90067 33.038506
v 258.56705 257.76248 33.01283
v 258.0769 257.48657 32.8366
v 258.10593 257.3325 32.913937
v 258.10202 257.22812 33.052986
v 258.06622 257.20142 33.21649
v 258.00812 257.25958 33.360638
v 257.9433 257.38696 33.446804
v 257.8891 257.54947 33.4519
v 257.8601 257.70355 33.37456
v 257.864 257.80792 33.23551
v 257.8998 257.83463 33.07201
v 257.95792 257.7765 32.927864
v 258.02274 257.64908 32.841698
v 257.56885 257.3784 32.734215
v 257.61554 257.22928 32.80548
v 257.63583 257.13116 32.94399
v 257.62424 257.1103 33.112617
v 257.5839 257.17227 33.26619
v 257.52563 257.3005 33.363552
v 257.465 257.46063 33.378616
v 257.4183 257.60974 33.30735
v 257.39804 257.7079 33.168846
v 257.4096 257.72873 33.000214
v 257.44995 257.66675 32.846645
v 257.5082 257.5385 32.749283
v 257.13452 257.16373 32.697098
v 257.23163 257.03894 32.76454
v 257.29172 256.9549 32.901848
v 257.29874 256.93417 33.072224
v 257.2508 256.98224 33.230015
v 257.16074 257.0863 33.332947
v 257.05267 257.2184 33.353436
v 256.95557 257.3432 33.285988
v 256.89548 257.42725 33.148685
v 256.88846 257.44797 32.97831
v 256.9364 257.3999 32.820515
v 257.02646 257.29584 32.717587
v 256.8819 256.74313 32.705154
v 256.98163 256.6511 32.81069
v 257.02768 256.60553 32.969902
v 257.0077 256.6186 33.14013
v 256.92706 256.6868 33.275753
v 256.80737 256.79187 33.340443
v 256.6807 256.90564 33.31686
v 256.58096 256.99768 33.211323
v 256.5349 257.04324 33.052113
v 256.5549 257.03018 32.881886
v 256.63553 256.96198 32.746258
v 256.75522 256.8569 32.681572
v 256.5583 256.36185 32.710346
v 256.64362 256.26822 32.826538
v 256.6776 256.22934 32.990513
v 256.65115 256.25565 33.158325
v 256.57135 256.34012 33.28502
v 256.45956 256.46008 33.336643
v 256.34576 256.58344 33.299362
v 256.26044 256.67706 33.18317
v 256.22644 256.71594 33.0192
v 256.2529 256.68964 32.851383
v 256.3327 256.60516 32.72469
v 256.4445 256.4852 32.67307
v 256.20276 255.99973 32.747715
v 256.26065 255.91963 32.888382
v 256.26907 255.90694 33.0596
v 256.22583 255.96504 33.215492
v 256.14246 256.07837 33.314285
v 256.04135 256.21655 33.32951
v 255.94955 256.34256 33.257088
v 255.89168 256.42267 33.11642
v 255.88324 256.43536 32.9452
v 255.92648 256.37726 32.78931
v 256.00986 256.26392 32.690514
v 256.11096 256.12573 32.67529
v 255.778 255.76761 32.716488
v 255.8493 255.67194 32.84024
v 255.87389 255.63853 33.007076
v 255.84514 255.67638 33.17229
v 255.77078 255.7753 33.291615
v 255.67075 255.9088 33.333076
v 255.57181 256.0411 33.28557
v 255.50049 256.13678 33.161816
v 255.4759 256.1702 32.99498
v 255.50465 256.13235 32.829765
v 255.57901 256.03342 32.71044
v 255.67906 255.89992 32.66898
v 255.44543 255.43079 32.747414
v 255.50864 255.3563 32.88888
v 255.5175 255.34564 33.060234
v 255.46967 255.40166 33.21556
v 255.37794 255.50935 33.313236
v 255.26692 255.63988 33.32709
v 255.16634 255.75822 33.253414
v 255.10313 255.83272 33.111946
v 255.09427 255.84337 32.940594
v 255.14209 255.78735 32.785267
v 255.23381 255.67966 32.68759
v 255.34485 255.54913 32.673737
v 255.19072 255.18631 32.8035
v 255.19777 255.07928 32.937096
v 255.13596 255.02602 33.088142
v 255.02188 255.0408 33.216167
v 254.8861 255.11967 33.286865
v 254.76497 255.2415 33.281292
v 254.69098 255.37363 33.200943
v 254.68393 255.48065 33.067345
v 254.74574 255.53392 32.916298
v 254.85982 255.51913 32.788277
v 254.9956 255.44026 32.71758
v 255.11673 255.31844 32.723152
v 255.10165 254.97609 32.443367
v 255.04636 254.85152 32.564514
v 254.92195 254.78236 32.68329
v 254.76176 254.78717 32.76786
v 254.60872 254.86462 32.79557
v 254.50381 254.994 32.759
v 254.47517 255.14062 32.667934
v 254.53047 255.2652 32.546787
v 254.65488 255.33435 32.428017
v 254.81506 255.32954 32.34344
v 254.96811 255.25208 32.31573
v 255.07301 255.12271 32.352306
v 254.96048 254.73792 32.020733
v 254.90796 254.65363 32.20294
v 254.78122 254.60289 32.36464
v 254.61421 254.5993 32.4625
v 254.4517 254.64384 32.470306
v 254.33723 254.72455 32.385963
v 254.30147 254.81982 32.232075
v 254.35399 254.9041 32.049866
v 254.48073 254.95483 31.88817
v 254.64774 254.95842 31.790306
v 254.81024 254.91388 31.782501
v 254.92471 254.83318 31.866842
v 254.98834 254.36823 31.902626
v 255.01591 254.33635 32.04846
v 254.95525 254.29918 32.19733
v 254.82259 254.26668 32.30935
v 254.65349 254.24756 32.354504
v 254.49324 254.24695 32.32069
v 254.38481 254.26498 32.21697
v 254.35724 254.29686 32.071136
v 254.41791 254.33403 31.922264
v 254.55058 254.36653 31.810246
v 254.71968 254.38565 31.765093
v 254.87991 254.38626 31.798906
v 254.94347 253.86568 31.809717
v 255.0299 253.85147 31.953255
v 255.03047 253.83423 32.119923
v 254.94502 253.81859 32.26506
v 254.79643 253.80873 32.34978
v 254.62453 253.8073 32.351383
v 254.47537 253.81467 32.269432
v 254.38892 253.82887 32.125896
v 254.38835 253.84612 31.959229
v 254.47382 253.86176 31.814089
v 254.62239 253.87161 31.72937
v 254.7943 253.87305 31.72777
v 254.96352 253.31178 31.83126
v 255.01874 253.29355 31.99266
v 254.98703 253.29295 32.161243
v 254.87689 253.31015 32.291836
v 254.71783 253.34055 32.349453
v 254.55247 253.37598 32.318645
v 254.42514 253.40697 32.207676
v 254.36992 253.4252 32.046276
v 254.40163 253.42581 31.877695
v 254.51176 253.4086 31.7471
v 254.67082 253.3782 31.689487
v 254.83617 253.34277 31.720291
v 254.7811 252.77441 31.860409
v 254.81042 252.75563 32.028477
v 254.76129 252.77853 32.1919
v 254.64688 252.83699 32.30688
v 254.49785 252.91533 32.342613
v 254.35413 252.99257 32.289524
v 254.25421 253.04802 32.16184
v 254.22488 253.0668 31.993769
v 254.27402 253.0439 31.830349
v 254.38843 252.98544 31.715368
v 254.53746 252.9071 31.679634
v 254.68118 252.82986 31.732723
v 254.55043 252.39224 31.956896
v 254.50404 252.33014 32.104095
v 254.38847 252.31712 32.236942
v 254.23468 252.3567 32.319843
v 254.08388 252.43828 32.330578
v 253.97647 252.53996 32.26628
v 253.94122 252.63454 32.144173
v 253.9876 252.69664 31.996973
v 254.10316 252.70966 31.864126
v 254.25696 252.67007 31.781227
v 254.40776 252.58852 31.770489
v 254.51518 252.48682 31.834787
v 254.47148 252.08089 31.702164
v 254.35938 251.99023 31.840162
v 254.19827 251.96156 31.95347
v 254.03134 252.00256 32.011726
v 253.9033 252.10225 31.999317
v 253.84848 252.23392 31.919575
v 253.88156 252.36227 31.793861
v 253.99367 252.45293 31.655863
v 254.15477 252.4816 31.542555
v 254.3217 252.4406 31.4843
v 254.44972 252.34091 31.496706
v 254.50456 252.20924 31.57645
v 254.35887 251.71063 31.35332
v 254.2187 251.63817 31.45765
v 254.04924 251.63991 31.535738
v 253.89586 251.71536 31.566664
v 253.79968 251.84431 31.54214
v 253.78648 251.99223 31.468735
v 253.85977 252.11946 31.36612
v 253.99994 252.19191 31.261791
v 254.16942 252.19019 31.183702
v 254.32278 252.11473 31.152777
v 254.41896 251.98576 31.177301
v 254.43217 251.83786 31.250706
v 254.27531 251.51717 30.765001
v 254.13068 251.44167 30.859053
v 253.96024 251.44514 30.921227
v 253.8097 251.52667 30.934864
v 253.71936 251.6644 30.89631
v 253.71347 251.82143 30.815899
v 253.79356 251.95567 30.715172
v 253.93822 252.03119 30.62112
v 254.10864 252.02771 30.558947
v 254.25919 251.94618 30.54531
v 254.34952 251.80846 30.583862
v 254.35542 251.65143 30.664274
v 254.28531 251.41849 30.420244
v 254.17184 251.32828 30.54903
v 254.009 251.29045 30.615738
v 253.84044 251.31514 30.60249
v 253.7113 251.39572 30.51284
v 253.6562 251.5106 30.370806
v 253.68991 251.62903 30.214449
v 253.80339 251.71922 30.085663
v 253.96623 251.75705 30.018957
v 254.1348 251.73236 30.032204
v 254.26393 251.65178 30.121855
v 254.31902 251.5369 30.263887
v 254.32892 251.01012 30.317146
v 254.21983 250.9153 30.474865
v 254.05911 250.86763 30.601229
v 253.8898 250.87991 30.662378
v 253.75728 250.94882 30.641928
v 253.69705 251.05592 30.545357
v 253.72525 251.1725 30.398542
v 253.83434 251.26733 30.240824
v 253.99507 251.315 30.11446
v 254.16437 251.30272 30.05331
v 254.29689 251.2338 30.073761
v 254.35712 251.12671 30.170332
v 254.33711 250.72705 29.864264
v 254.22395 250.61362 29.981728
v 254.06128 250.56358 30.081285
v 253.89268 250.59033 30.136263
v 253.76334 250.68669 30.131927
v 253.70792 250.82686 30.069445
v 253.74124 250.97327 29.965551
v 253.8544 251.08669 29.84809
v 254.01707 251.13673 29.748531
v 254.18567 251.10999 29.693554
v 254.31502 251.01361 29.697887
v 254.37044 250.87346 29.760372
v 254.35423 250.48543 29.420513
v 254.24568 250.36172 29.514942
v 254.08504 250.30428 29.597204
v 253.91534 250.32848 29.645258
v 253.78207 250.42784 29.646227
v 253.72093 250.57576 29.599852
v 253.7483 250.73257 29.518559
v 253.85686 250.85628 29.42413
v 254.0175 250.91371 29.341867
v 254.1872 250.88951 29.293814
v 254.32047 250.79015 29.292845
v 254.3816 250.64224 29.33922
v 254.34854 250.33537 28.748917
v 254.23177 250.21483 28.821835
v 254.06755 250.16597 28.884823
v 253.8999 250.2019 28.921003
v 253.77376 250.31299 28.920681
v 253.72289 250.46947 28.883944
v 253.76094 250.62941 28.820633
v 253.87773 250.74995 28.747715
v 254.04193 250.79881 28.684727
v 254.20958 250.76288 28.648546
v 254.33572 250.6518 28.648869
v 254.3866 250.49532 28.685606
v 254.38931 250.34164 28.308308
v 254.3568 250.21245 28.453903
v 254.24425 250.11179 28.573042
v 254.08183 250.06664 28.633799
v 253.91307 250.0891 28.619896
v 253.78317 250.17314 28.535057
v 253.72694 250.29626 28.402016
v 253.75946 250.42546 28.25642
v 253.87201 250.52612 28.137281
v 254.03442 250.57127 28.076525
v 254.20319 250.54881 28.09043
v 254.33308 250.46477 28.175268
v 254.36046 250.05049 28.206865
v 254.39983 249.93826 28.26843
v 254.35194 249.81543 28.355844
v 254.22961 249.71487 28.445683
v 254.06564 249.66357 28.513872
v 253.90395 249.67526 28.542141
v 253.78786 249.7468 28.522917
v 253.74847 249.85902 28.46135
v 253.79637 249.98187 28.373936
v 253.91869 250.08241 28.2841
v 254.08267 250.13371 28.21591
v 254.24437 250.12204 28.187641
v 254.54349 249.78506 27.462597
v 254.52907 249.63286 27.568195
v 254.43614 249.49352 27.680742
v 254.2896 249.40439 27.77008
v 254.12868 249.38934 27.812273
v 253.99654 249.45244 27.796013
v 253.92857 249.57675 27.725658
v 253.94298 249.72896 27.62006
v 254.0359 249.8683 27.507513
v 254.18246 249.95743 27.418175
v 254.34337 249.97247 27.375982
v 254.47551 249.90938 27.392242
v 254.53595 249.71016 27.171032
v 254.6575 249.66454 27.22443
v 254.71103 249.5638 27.293736
v 254.6822 249.4349 27.36038
v 254.57874 249.31242 27.406506
v 254.42836 249.22916 27.419752
v 254.27136 249.20741 27.39657
v 254.14983 249.25304 27.343172
v 254.09628 249.35378 27.273867
v 254.12512 249.48267 27.207222
v 254.22858 249.60515 27.161097
v 254.37895 249.68842 27.14785
v 254.64836 249.19234 26.868412
v 254.79887 249.13254 26.915771
v 254.89162 249.05693 27.025177
v 254.90172 248.98578 27.167316
v 254.82649 248.93814 27.3041
v 254.6861 248.92679 27.39888
v 254.51813 248.95476 27.426256
v 254.3676 249.01456 27.378897
v 254.27486 249.09016 27.269491
v 254.26476 249.16132 27.127352
v 254.33998 249.20895 26.990568
v 254.4804 249.2203 26.895788
v 254.19345 248.84894 26.773508
v 254.32181 248.735 26.762556
v 254.42847 248.62401 26.838186
v 254.48483 248.5457 26.980133
v 254.4758 248.52106 27.150362
v 254.40381 248.55667 27.30326
v 254.28812 248.64302 27.39786
v 254.15976 248.75696 27.40881
v 254.0531 248.86795 27.333181
v 253.99673 248.94626 27.191235
v 254.00577 248.9709 27.021006
v 254.07776 248.93529 26.868107
v 253.89307 248.4448 26.719643
v 254.02339 248.3327 26.716145
v 254.13309 248.23 26.798702
v 254.19276 248.16417 26.945194
v 254.18643 248.15286 27.116367
v 254.11578 248.19911 27.26636
v 253.99976 248.29053 27.354977
v 253.86943 248.40262 27.358475
v 253.75974 248.50533 27.275919
v 253.70006 248.57115 27.129427
v 253.70639 248.58246 26.958252
v 253.77702 248.53621 26.80826
v 253.50374 248.12935 26.72389
v 253.63033 248.01962 26.685303
v 253.75262 247.90977 26.735613
v 253.83788 247.82925 26.86134
v 253.86322 247.79962 27.028793
v 253.82187 247.82883 27.193108
v 253.72493 247.90904 27.310251
v 253.59834 248.01878 27.348839
v 253.47604 248.12862 27.298529
v 253.3908 248.20915 27.172804
v 253.36545 248.23877 27.005348
v 253.40678 248.20956 26.841036
v 253.15894 247.69574 26.716295
v 253.31895 247.648 26.67542
v 253.47673 247.59952 26.723526
v 253.58997 247.56331 26.847721
v 253.62836 247.54906 27.014727
v 253.58159 247.56058 27.179794
v 253.4622 247.5948 27.298695
v 253.3022 247.64255 27.33957
v 253.14442 247.69101 27.291466
v 253.03117 247.72723 27.16727
v 252.9928 247.74149 27.000265
v 253.03957 247.72997 26.835197
v 253.1661 247.15349 26.731493
v 253.32721 247.1656 26.672747
v 253.49606 247.1777 26.702593
v 253.62746 247.18657 26.81304
v 253.68614 247.18982 26.97449
v 253.65643 247.18657 27.143682
v 253.54626 247.1777 27.275284
v 253.38516 247.1656 27.33403
v 253.2163 247.15349 27.304182
v 253.08492 247.14462 27.193737
v 253.02623 247.14137 27.032288
v 253.05594 247.14462 26.863094
v 253.20328 246.67896 26.720678
v 253.36732 246.68492 26.669607
v 253.53491 246.69075 26.707443
v 253.66115 246.69485 26.824045
v 253.71222 246.69615 26.988173
v 253.67441 246.69429 27.155844
v 253.55788 246.68977 27.282135
v 253.39384 246.6838 27.333204
v 253.22624 246.67798 27.29537
v 253.1 246.67387 27.178766
v 253.04895 246.67258 27.01464
v 253.08675 246.67444 26.846968
v 253.22331 246.20482 26.713533
v 253.3892 246.20303 26.668493
v 253.5554 246.20114 26.712439
v 253.67735 246.19965 26.833595
v 253.72238 246.19894 26.9995
v 253.67844 246.19922 27.165699
v 253.5573 246.20041 27.287659
v 253.39139 246.20218 27.332699
v 253.2252 246.20407 27.288754
v 253.10326 246.20558 27.167597
v 253.05821 246.20628 27.001692
v 253.10216 246.20601 26.835493
v 253.2078 245.75858 26.712833
v 253.36958 245.72144 26.668144
v 253.53146 245.68423 26.71244
v 253.65007 245.65694 26.833857
v 253.6936 245.64684 26.999857
v 253.6504 245.65668 27.165962
v 253.53206 245.68379 27.287664
v 253.37027 245.72093 27.332355
v 253.20839 245.75813 27.28806
v 253.08978 245.78545 27.166643
v 253.04625 245.79553 27.000643
v 253.08945 245.7857 26.834538
v 253.01605 245.31651 26.712694
v 253.168 245.25063 26.669382
v 253.31946 245.18492 26.71468
v 253.42982 245.13701 26.836449
v 253.46954 245.11974 27.002062
v 253.42795 245.13771 27.167145
v 253.31622 245.18614 27.28746
v 253.16426 245.25203 27.330772
v 253.01282 245.31773 27.285475
v 252.90244 245.36565 27.163706
v 252.86273 245.38293 26.998093
v 252.90431 245.36494 26.833012
v 253.17819 245.27913 27.00011
usemtl mat_16
s 1
f 3513 3513 3514
f 3514 3513 3515
f 3513 3513 3515
f 3515 3513 3516
f 3513 3513 3516
f 3516 3513 3517
f 3513 3513 3517
f 3517 3513 3518
f 3513 3513 3518
f 3518 3513 3519
f 3513 3513 3519
f 3519 3513 3520
f 3513 3513 3520
f 3520 3513 3521
f 3513 3513 3521
f 3521 3513 3522
f 3513 3513 3522
f 3522 3513 3523
f 3513 3513 3523
f 3523 3513 3524
f 3513 3513 3524
f 3524 3513 3525
f 3513 3513 3525
f 3525 3513 3514
f 3514 3515 3526
f 3526 3515 3527
f 3515 3516 3527
f 3527 3516 3528
f 3516 3517 3528
f 3528 3517 3529
f 3517 3518 3529
f 3529 3518 3530
f 3518 3519 3530
f 3530 3519 3531
f 3519 3520 3531
f 3531 3520 3532
f 3520 3521 3532
f 3532 3521 3533
f 3521 3522 3533
f 3533 3522 3534
f 3522 3523 3534
f 3534 3523 3535
f 3523 3524 3535
f 3535 3524 3536
f 3524 3525 3536
f 3536 3525 3537
f 3525 3514 3537
f 3537 3514 3526
f 3526 3527 3538
f 3538 3527 3539
f 3527 3528 3539
f 3539 3528 3540
f 3528 3529 3540
f 3540 3529 3541
f 3529 3530 3541
f 3541 3530 3542
f 3530 3531 3542
f 3542 3531 3543
f 3531 3532 3543
f 3543 3532 3544
f 3532 3533 3544
f 3544 3533 3545
f 3533 3534 3545
f 3545 3534 3546
f 3534 3535 3546
f 3546 3535 3547
f 3535 3536 3547
f 3547 3536 3548
f 3536 3537 3548
f 3548 3537 3549
f 3537 3526 3549
f 3549 3526 3538
f 3538 3539 3550
f 3550 3539 3551
f 3539 3540 3551
f 3551 3540 3552
f 3540 3541 3552
f 3552 3541 3553
f 3541 3542 3553
f 3553 3542 3554
f 3542 3543 3554
f 3554 3543 3555
f 3543 3544 3555
f 3555 3544 3556
f 3544 3545 3556
f 3556 3545 3557
f 3545 3546 3557
f 3557 3546 3558
f 3546 3547 3558
f 3558 3547 3559
f 3547 3548 3559
f 3559 3548 3560
f 3548 3549 3560
f 3560 3549 3561
f 3549 3538 3561
f 3561 3538 3550
f 3550 3551 3562
f 3562 3551 3563
f 3551 3552 3563
f 3563 3552 3564
f 3552 3553 3564
f 3564 3553 3565
f 3553 3554 3565
f 3565 3554 3566
f 3554 3555 3566
f 3566 3555 3567
f 3555 3556 3567
f 3567 3556 3568
f 3556 3557 3568
f 3568 3557 3569
f 3557 3558 3569
f 3569 3558 3570
f 3558 3559 3570
f 3570 3559 3571
f 3559 3560 3571
f 3571 3560 3572
f 3560 3561 3572
f 3572 3561 3573
f 3561 3550 3573
f 3573 3550 3562
f 3562 3563 3574
f 3574 3563 3575
f 3563 3564 3575
f 3575 3564 3576
f 3564 3565 3576
f 3576 3565 3577
f 3565 3566 3577
f 3577 3566 3578
f 3566 3567 3578
f 3578 3567 3579
f 3567 3568 3579
f 3579 3568 3580
f 3568 3569 3580
f 3580 3569 3581
f 3569 3570 3581
f 3581 3570 3582
f 3570 3571 3582
f 3582 3571 3583
f 3571 3572 3583
f 3583 3572 3584
f 3572 3573 3584
f 3584 3573 3585
f 3573 3562 3585
f 3585 3562 3574
f 3574 3575 3586
f 3586 3575 3587
f 3575 3576 3587
f 3587 3576 3588
f 3576 3577 3588
f 3588 3577 3589
f 3577 3578 3589
f 3589 3578 3590
f 3578 3579 3590
f 3590 3579 3591
f 3579 3580 3591
f 3591 3580 3592
f 3580 3581 3592
f 3592 3581 3593
f 3581 3582 3593
f 3593 3582 3594
f 3582 3583 3594
f 3594 3583 3595
f 3583 3584 3595
f 3595 3584 3596
f 3584 3585 3596
f 3596 3585 3597
f 3585 3574 3597
f 3597 3574 3586
f 3586 3587 3598
f 3598 3587 3599
f 3587 3588 3599
f 3599 3588 3600
f 3588 3589 3600
f 3600 3589 3601
f 3589 3590 3601
f 3601 3590 3602
f 3590 3591 3602
f 3602 3591 3603
f 3591 3592 3603
f 3603 3592 3604
f 3592 3593 3604
f 3604 3593 3605
f 3593 3594 3605
f 3605 3594 3606
f 3594 3595 3606
f 3606 3595 3607
f 3595 3596 3607
f 3607 3596 3608
f 3596 3597 3608
f 3608 3597 3609
f 3597 3586 3609
f 3609 3586 3598
f 3598 3599 3610
f 3610 3599 3611
f 3599 3600 3611
f 3611 3600 3612
f 3600 3601 3612
f 3612 3601 3613
f 3601 3602 3613
f 3613 3602 3614
f 3602 3603 3614
f 3614 3603 3615
f 3603 3604 3615
f 3615 3604 3616
f 3604 3605 3616
f 3616 3605 3617
f 3605 3606 3617
f 3617 3606 3618
f 3606 3607 3618
f 3618 3607 3619
f 3607 3608 3619
f 3619 3608 3620
f 3608 3609 3620
f 3620 3609 3621
f 3609 3598 3621
f 3621 3598 3610
f 3610 3611 3622
f 3622 3611 3623
f 3611 3612 3623
f 3623 3612 3624
f 3612 3613 3624
f 3624 3613 3625
f 3613 3614 3625
f 3625 3614 3626
f 3614 3615 3626
f 3626 3615 3627
f 3615 3616 3627
f 3627 3616 3628
f 3616 3617 3628
f 3628 3617 3629
f 3617 3618 3629
f 3629 3618 3630
f 3618 3619 3630
f 3630 3619 3631
f 3619 3620 3631
f 3631 3620 3632
f 3620 3621 3632
f 3632 3621 3633
f 3621 3610 3633
f 3633 3610 3622
f 3622 3623 3634
f 3634 3623 3635
f 3623 3624 3635
f 3635 3624 3636
f 3624 3625 3636
f 3636 3625 3637
f 3625 3626 3637
f 3637 3626 3638
f 3626 3627 3638
f 3638 3627 3639
f 3627 3628 3639
f 3639 3628 3640
f 3628 3629 3640
f 3640 3629 3641
f 3629 3630 3641
f 3641 3630 3642
f 3630 3631 3642
f 3642 3631 3643
f 3631 3632 3643
f 3643 3632 3644
f 3632 3633 3644
f 3644 3633 3645
f 3633 3622 3645
f 3645 3622 3634
f 3634 3635 3646
f 3646 3635 3647
f 3635 3636 3647
f 3647 3636 3648
f 3636 3637 3648
f 3648 3637 3649
f 3637 3638 3649
f 3649 3638 3650
f 3638 3639 3650
f 3650 3639 3651
f 3639 3640 3651
f 3651 3640 3652
f 3640 3641 3652
f 3652 3641 3653
f 3641 3642 3653
f 3653 3642 3654
f 3642 3643 3654
f 3654 3643 3655
f 3643 3644 3655
f 3655 3644 3656
f 3644 3645 3656
f 3656 3645 3657
f 3645 3634 3657
f 3657 3634 3646
f 3646 3647 3658
f 3658 3647 3659
f 3647 3648 3659
f 3659 3648 3660
f 3648 3649 3660
f 3660 3649 3661
f 3649 3650 3661
f 3661 3650 3662
f 3650 3651 3662
f 3662 3651 3663
f 3651 3652 3663
f 3663 3652 3664
f 3652 3653 3664
f 3664 3653 3665
f 3653 3654 3665
f 3665 3654 3666
f 3654 3655 3666
f 3666 3655 3667
f 3655 3656 3667
f 3667 3656 3668
f 3656 3657 3668
f 3668 3657 3669
f 3657 3646 3669
f 3669 3646 3658
f 3658 3659 3670
f 3670 3659 3671
f 3659 3660 3671
f 3671 3660 3672
f 3660 3661 3672
f 3672 3661 3673
f 3661 3662 3673
f 3673 3662 3674
f 3662 3663 3674
f 3674 3663 3675
f 3663 3664 3675
f 3675 3664 3676
f 3664 3665 3676
f 3676 3665 3677
f 3665 3666 3677
f 3677 3666 3678
f 3666 3667 3678
f 3678 3667 3679
f 3667 3668 3679
f 3679 3668 3680
f 3668 3669 3680
f 3680 3669 3681
f 3669 3658 3681
f 3681 3658 3670
f 3670 3671 3682
f 3682 3671 3683
f 3671 3672 3683
f 3683 3672 3684
f 3672 3673 3684
f 3684 3673 3685
f 3673 3674 3685
f 3685 3674 3686
f 3674 3675 3686
f 3686 3675 3687
f 3675 3676 3687
f 3687 3676 3688
f 3676 3677 3688
f 3688 3677 3689
f 3677 3678 3689
f 3689 3678 3690
f 3678 3679 3690
f 3690 3679 3691
f 3679 3680 3691
f 3691 3680 3692
f 3680 3681 3692
f 3692 3681 3693
f 3681 3670 3693
f 3693 3670 3682
f 3682 3683 3694
f 3694 3683 3695
f 3683 3684 3695
f 3695 3684 3696
f 3684 3685 3696
f 3696 3685 3697
f 3685 3686 3697
f 3697 3686 3698
f 3686 3687 3698
f 3698 3687 3699
f 3687 3688 3699
f 3699 3688 3700
f 3688 3689 3700
f 3700 3689 3701
f 3689 3690 3701
f 3701 3690 3702
f 3690 3691 3702
f 3702 3691 3703
f 3691 3692 3703
f 3703 3692 3704
f 3692 3693 3704
f 3704 3693 3705
f 3693 3682 3705
f 3705 3682 3694
f 3694 3695 3706
f 3706 3695 3707
f 3695 3696 3707
f 3707 3696 3708
f 3696 3697 3708
f 3708 3697 3709
f 3697 3698 3709
f 3709 3698 3710
f 3698 3699 3710
f 3710 3699 3711
f 3699 3700 3711
f 3711 3700 3712
f 3700 3701 3712
f 3712 3701 3713
f 3701 3702 3713
f 3713 3702 3714
f 3702 3703 3714
f 3714 3703 3715
f 3703 3704 3715
f 3715 3704 3716
f 3704 3705 3716
f 3716 3705 3717
f 3705 3694 3717
f 3717 3694 3706
f 3706 3707 3718
f 3718 3707 3719
f 3707 3708 3719
f 3719 3708 3720
f 3708 3709 3720
f 3720 3709 3721
f 3709 3710 3721
f 3721 3710 3722
f 3710 3711 3722
f 3722 3711 3723
f 3711 3712 3723
f 3723 3712 3724
f 3712 3713 3724
f 3724 3713 3725
f 3713 3714 3725
f 3725 3714 3726
f 3714 3715 3726
f 3726 3715 3727
f 3715 3716 3727
f 3727 3716 3728
f 3716 3717 3728
f 3728 3717 3729
f 3717 3706 3729
f 3729 3706 3718
f 3718 3719 3730
f 3730 3719 3731
f 3719 3720 3731
f 3731 3720 3732
f 3720 3721 3732
f 3732 3721 3733
f 3721 3722 3733
f 3733 3722 3734
f 3722 3723 3734
f 3734 3723 3735
f 3723 3724 3735
f 3735 3724 3736
f 3724 3725 3736
f 3736 3725 3737
f 3725 3726 3737
f 3737 3726 3738
f 3726 3727 3738
f 3738 3727 3739
f 3727 3728 3739
f 3739 3728 3740
f 3728 3729 3740
f 3740 3729 3741
f 3729 3718 3741
f 3741 3718 3730
f 3730 3731 3742
f 3742 3731 3743
f 3731 3732 3743
f 3743 3732 3744
f 3732 3733 3744
f 3744 3733 3745
f 3733 3734 3745
f 3745 3734 3746
f 3734 3735 3746
f 3746 3735 3747
f 3735 3736 3747
f 3747 3736 3748
f 3736 3737 3748
f 3748 3737 3749
f 3737 3738 3749
f 3749 3738 3750
f 3738 3739 3750
f 3750 3739 3751
f 3739 3740 3751
f 3751 3740 3752
f 3740 3741 3752
f 3752 3741 3753
f 3741 3730 3753
f 3753 3730 3742
f 3742 3743 3754
f 3754 3743 3755
f 3743 3744 3755
f 3755 3744 3756
f 3744 3745 3756
f 3756 3745 3757
f 3745 3746 3757
f 3757 3746 3758
f 3746 3747 3758
f 3758 3747 3759
f 3747 3748 3759
f 3759 3748 3760
f 3748 3749 3760
f 3760 3749 3761
f 3749 3750 3761
f 3761 3750 3762
f 3750 3751 3762
f 3762 3751 3763
f 3751 3752 3763
f 3763 3752 3764
f 3752 3753 3764
f 3764 3753 3765
f 3753 3742 3765
f 3765 3742 3754
f 3754 3755 3766
f 3766 3755 3767
f 3755 3756 3767
f 3767 3756 3768
f 3756 3757 3768
f 3768 3757 3769
f 3757 3758 3769
f 3769 3758 3770
f 3758 3759 3770
f 3770 3759 3771
f 3759 3760 3771
f 3771 3760 3772
f 3760 3761 3772
f 3772 3761 3773
f 3761 3762 3773
f 3773 3762 3774
f 3762 3763 3774
f 3774 3763 3775
f 3763 3764 3775
f 3775 3764 3776
f 3764 3765 3776
f 3776 3765 3777
f 3765 3754 3777
f 3777 3754 3766
f 3766 3767 3778
f 3778 3767 3779
f 3767 3768 3779
f 3779 3768 3780
f 3768 3769 3780
f 3780 3769 3781
f 3769 3770 3781
f 3781 3770 3782
f 3770 3771 3782
f 3782 3771 3783
f 3771 3772 3783
f 3783 3772 3784
f 3772 3773 3784
f 3784 3773 3785
f 3773 3774 3785
f 3785 3774 3786
f 3774 3775 3786
f 3786 3775 3787
f 3775 3776 3787
f 3787 3776 3788
f 3776 3777 3788
f 3788 3777 3789
f 3777 3766 3789
f 3789 3766 3778
f 3778 3779 3790
f 3790 3779 3791
f 3779 3780 3791
f 3791 3780 3792
f 3780 3781 3792
f 3792 3781 3793
f 3781 3782 3793
f 3793 3782 3794
f 3782 3783 3794
f 3794 3783 3795
f 3783 3784 3795
f 3795 3784 3796
f 3784 3785 3796
f 3796 3785 3797
f 3785 3786 3797
f 3797 3786 3798
f 3786 3787 3798
f 3798 3787 3799
f 3787 3788 3799
f 3799 3788 3800
f 3788 3789 3800
f 3800 3789 3801
f 3789 3778 3801
f 3801 3778 3790
f 3790 3791 3802
f 3802 3791 3803
f 3791 3792 3803
f 3803 3792 3804
f 3792 3793 3804
f 3804 3793 3805
f 3793 3794 3805
f 3805 3794 3806
f 3794 3795 3806
f 3806 3795 3807
f 3795 3796 3807
f 3807 3796 3808
f 3796 3797 3808
f 3808 3797 3809
f 3797 3798 3809
f 3809 3798 3810
f 3798 3799 3810
f 3810 3799 3811
f 3799 3800 3811
f 3811 3800 3812
f 3800 3801 3812
f 3812 3801 3813
f 3801 3790 3813
f 3813 3790 3802
f 3802 3803 3814
f 3814 3803 3815
f 3803 3804 3815
f 3815 3804 3816
f 3804 3805 3816
f 3816 3805 3817
f 3805 3806 3817
f 3817 3806 3818
f 3806 3807 3818
f 3818 3807 3819
f 3807 3808 3819
f 3819 3808 3820
f 3808 3809 3820
f 3820 3809 3821
f 3809 3810 3821
f 3821 3810 3822
f 3810 3811 3822
f 3822 3811 3823
f 3811 3812 3823
f 3823 3812 3824
f 3812 3813 3824
f 3824 3813 3825
f 3813 3802 3825
f 3825 3802 3814
f 3814 3815 3826
f 3826 3815 3827
f 3815 3816 3827
f 3827 3816 3828
f 3816 3817 3828
f 3828 3817 3829
f 3817 3818 3829
f 3829 3818 3830
f 3818 3819 3830
f 3830 3819 3831
f 3819 3820 3831
f 3831 3820 3832
f 3820 3821 3832
f 3832 3821 3833
f 3821 3822 3833
f 3833 3822 3834
f 3822 3823 3834
f 3834 3823 3835
f 3823 3824 3835
f 3835 3824 3836
f 3824 3825 3836
f 3836 3825 3837
f 3825 3814 3837
f 3837 3814 3826
f 3826 3827 3838
f 3838 3827 3839
f 3827 3828 3839
f 3839 3828 3840
f 3828 3829 3840
f 3840 3829 3841
f 3829 3830 3841
f 3841 3830 3842
f 3830 3831 3842
f 3842 3831 3843
f 3831 3832 3843
f 3843 3832 3844
f 3832 3833 3844
f 3844 3833 3845
f 3833 3834 3845
f 3845 3834 3846
f 3834 3835 3846
f 3846 3835 3847
f 3835 3836 3847
f 3847 3836 3848
f 3836 3837 3848
f 3848 3837 3849
f 3837 3826 3849
f 3849 3826 3838
f 3838 3839 3850
f 3850 3839 3851
f 3839 3840 3851
f 3851 3840 3852
f 3840 3841 3852
f 3852 3841 3853
f 3841 3842 3853
f 3853 3842 3854
f 3842 3843 3854
f 3854 3843 3855
f 3843 3844 3855
f 3855 3844 3856
f 3844 3845 3856
f 3856 3845 3857
f 3845 3846 3857
f 3857 3846 3858
f 3846 3847 3858
f 3858 3847 3859
f 3847 3848 3859
f 3859 3848 3860
f 3848 3849 3860
f 3860 3849 3861
f 3849 3838 3861
f 3861 3838 3850
f 3850 3851 3862
f 3862 3851 3863
f 3851 3852 3863
f 3863 3852 3864
f 3852 3853 3864
f 3864 3853 3865
f 3853 3854 3865
f 3865 3854 3866
f 3854 3855 3866
f 3866 3855 3867
f 3855 3856 3867
f 3867 3856 3868
f 3856 3857 3868
f 3868 3857 3869
f 3857 3858 3869
f 3869 3858 3870
f 3858 3859 3870
f 3870 3859 3871
f 3859 3860 3871
f 3871 3860 3872
f 3860 3861 3872
f 3872 3861 3873
f 3861 3850 3873
f 3873 3850 3862
f 3862 3863 3874
f 3874 3863 3875
f 3863 3864 3875
f 3875 3864 3876
f 3864 3865 3876
f 3876 3865 3877
f 3865 3866 3877
f 3877 3866 3878
f 3866 3867 3878
f 3878 3867 3879
f 3867 3868 3879
f 3879 3868 3880
f 3868 3869 3880
f 3880 3869 3881
f 3869 3870 3881
f 3881 3870 3882
f 3870 3871 3882
f 3882 3871 3883
f 3871 3872 3883
f 3883 3872 3884
f 3872 3873 3884
f 3884 3873 3885
f 3873 3862 3885
f 3885 3862 3874
f 3874 3875 3886
f 3886 3875 3887
f 3875 3876 3887
f 3887 3876 3888
f 3876 3877 3888
f 3888 3877 3889
f 3877 3878 3889
f 3889 3878 3890
f 3878 3879 3890
f 3890 3879 3891
f 3879 3880 3891
f 3891 3880 3892
f 3880 3881 3892
f 3892 3881 3893
f 3881 3882 3893
f 3893 3882 3894
f 3882 3883 3894
f 3894 3883 3895
f 3883 3884 3895
f 3895 3884 3896
f 3884 3885 3896
f 3896 3885 3897
f 3885 3874 3897
f 3897 3874 3886
f 3886 3887 3898
f 3898 3887 3899
f 3887 3888 3899
f 3899 3888 3900
f 3888 3889 3900
f 3900 3889 3901
f 3889 3890 3901
f 3901 3890 3902
f 3890 3891 3902
f 3902 3891 3903
f 3891 3892 3903
f 3903 3892 3904
f 3892 3893 3904
f 3904 3893 3905
f 3893 3894 3905
f 3905 3894 3906
f 3894 3895 3906
f 3906 3895 3907
f 3895 3896 3907
f 3907 3896 3908
f 3896 3897 3908
f 3908 3897 3909
f 3897 3886 3909
f 3909 3886 3898
f 3898 3899 3910
f 3910 3899 3911
f 3899 3900 3911
f 3911 3900 3912
f 3900 3901 3912
f 3912 3901 3913
f 3901 3902 3913
f 3913 3902 3914
f 3902 3903 3914
f 3914 3903 3915
f 3903 3904 3915
f 3915 3904 3916
f 3904 3905 3916
f 3916 3905 3917
f 3905 3906 3917
f 3917 3906 3918
f 3906 3907 3918
f 3918 3907 3919
f 3907 3908 3919
f 3919 3908 3920
f 3908 3909 3920
f 3920 3909 3921
f 3909 3898 3921
f 3921 3898 3910
f 3910 3911 3922
f 3922 3911 3923
f 3911 3912 3923
f 3923 3912 3924
f 3912 3913 3924
f 3924 3913 3925
f 3913 3914 3925
f 3925 3914 3926
f 3914 3915 3926
f 3926 3915 3927
f 3915 3916 3927
f 3927 3916 3928
f 3916 3917 3928
f 3928 3917 3929
f 3917 3918 3929
f 3929 3918 3930
f 3918 3919 3930
f 3930 3919 3931
f 3919 3920 3931
f 3931 3920 3932
f 3920 3921 3932
f 3932 3921 3933
f 3921 3910 3933
f 3933 3910 3922
f 3922 3923 3934
f 3934 3923 3935
f 3923 3924 3935
f 3935 3924 3936
f 3924 3925 3936
f 3936 3925 3937
f 3925 3926 3937
f 3937 3926 3938
f 3926 3927 3938
f 3938 3927 3939
f 3927 3928 3939
f 3939 3928 3940
f 3928 3929 3940
f 3940 3929 3941
f 3929 3930 3941
f 3941 3930 3942
f 3930 3931 3942
f 3942 3931 3943
f 3931 3932 3943
f 3943 3932 3944
f 3932 3933 3944
f 3944 3933 3945
f 3933 3922 3945
f 3945 3922 3934
f 3934 3935 3946
f 3946 3935 3947
f 3935 3936 3947
f 3947 3936 3948
f 3936 3937 3948
f 3948 3937 3949
f 3937 3938 3949
f 3949 3938 3950
f 3938 3939 3950
f 3950 3939 3951
f 3939 3940 3951
f 3951 3940 3952
f 3940 3941 3952
f 3952 3941 3953
f 3941 3942 3953
f 3953 3942 3954
f 3942 3943 3954
f 3954 3943 3955
f 3943 3944 3955
f 3955 3944 3956
f 3944 3945 3956
f 3956 3945 3957
f 3945 3934 3957
f 3957 3934 3946
f 3946 3947 3958
f 3958 3947 3959
f 3947 3948 3959
f 3959 3948 3960
f 3948 3949 3960
f 3960 3949 3961
f 3949 3950 3961
f 3961 3950 3962
f 3950 3951 3962
f 3962 3951 3963
f 3951 3952 3963
f 3963 3952 3964
f 3952 3953 3964
f 3964 3953 3965
f 3953 3954 3965
f 3965 3954 3966
f 3954 3955 3966
f 3966 3955 3967
f 3955 3956 3967
f 3967 3956 3968
f 3956 3957 3968
f 3968 3957 3969
f 3957 3946 3969
f 3969 3946 3958
f 3958 3959 3970
f 3970 3959 3971
f 3959 3960 3971
f 3971 3960 3972
f 3960 3961 3972
f 3972 3961 3973
f 3961 3962 3973
f 3973 3962 3974
f 3962 3963 3974
f 3974 3963 3975
f 3963 3964 3975
f 3975 3964 3976
f 3964 3965 3976
f 3976 3965 3977
f 3965 3966 3977
f 3977 3966 3978
f 3966 3967 3978
f 3978 3967 3979
f 3967 3968 3979
f 3979 3968 3980
f 3968 3969 3980
f 3980 3969 3981
f 3969 3958 3981
f 3981 3958 3970
f 3970 3971 3982
f 3982 3971 3983
f 3971 3972 3983
f 3983 3972 3984
f 3972 3973 3984
f 3984 3973 3985
f 3973 3974 3985
f 3985 3974 3986
f 3974 3975 3986
f 3986 3975 3987
f 3975 3976 3987
f 3987 3976 3988
f 3976 3977 3988
f 3988 3977 3989
f 3977 3978 3989
f 3989 3978 3990
f 3978 3979 3990
f 3990 3979 3991
f 3979 3980 3991
f 3991 3980 3992
f 3980 3981 3992
f 3992 3981 3993
f 3981 3970 3993
f 3993 3970 3982
f 3982 3983 3994
f 3994 3983 3995
f 3983 3984 3995
f 3995 3984 3996
f 3984 3985 3996
f 3996 3985 3997
f 3985 3986 3997
f 3997 3986 3998
f 3986 3987 3998
f 3998 3987 3999
f 3987 3988 3999
f 3999 3988 4000
f 3988 3989 4000
f 4000 3989 4001
f 3989 3990 4001
f 4001 3990 4002
f 3990 3991 4002
f 4002 3991 4003
f 3991 3992 4003
f 4003 3992 4004
f 3992 3993 4004
f 4004 3993 4005
f 3993 3982 4005
f 4005 3982 3994
f 3994 3995 4006
f 4006 3995 4007
f 3995 3996 4007
f 4007 3996 4008
f 3996 3997 4008
f 4008 3997 4009
f 3997 3998 4009
f 4009 3998 4010
f 3998 3999 4010
f 4010 3999 4011
f 3999 4000 4011
f 4011 4000 4012
f 4000 4001 4012
f 4012 4001 4013
f 4001 4002 4013
f 4013 4002 4014
f 4002 4003 4014
f 4014 4003 4015
f 4003 4004 4015
f 4015 4004 4016
f 4004 4005 4016
f 4016 4005 4017
f 4005 3994 4017
f 4017 3994 4006
f 4006 4007 4018
f 4018 4007 4019
f 4007 4008 4019
f 4019 4008 4020
f 4008 4009 4020
f 4020 4009 4021
f 4009 4010 4021
f 4021 4010 4022
f 4010 4011 4022
f 4022 4011 4023
f 4011 4012 4023
f 4023 4012 4024
f 4012 4013 4024
f 4024 4013 4025
f 4013 4014 4025
f 4025 4014 4026
f 4014 4015 4026
f 4026 4015 4027
f 4015 4016 4027
f 4027 4016 4028
f 4016 4017 4028
f 4028 4017 4029
f 4017 4006 4029
f 4029 4006 4018
f 4018 4019 4030
f 4030 4019 4031
f 4019 4020 4031
f 4031 4020 4032
f 4020 4021 4032
f 4032 4021 4033
f 4021 4022 4033
f 4033 4022 4034
f 4022 4023 4034
f 4034 4023 4035
f 4023 4024 4035
f 4035 4024 4036
f 4024 4025 4036
f 4036 4025 4037
f 4025 4026 4037
f 4037 4026 4038
f 4026 4027 4038
f 4038 4027 4039
f 4027 4028 4039
f 4039 4028 4040
f 4028 4029 4040
f 4040 4029 4041
f 4029 4018 4041
f 4041 4018 4030
f 4030 4031 4042
f 4042 4031 4043
f 4031 4032 4043
f 4043 4032 4044
f 4032 4033 4044
f 4044 4033 4045
f 4033 4034 4045
f 4045 4034 4046
f 4034 4035 4046
f 4046 4035 4047
f 4035 4036 4047
f 4047 4036 4048
f 4036 4037 4048
f 4048 4037 4049
f 4037 4038 4049
f 4049 4038 4050
f 4038 4039 4050
f 4050 4039 4051
f 4039 4040 4051
f 4051 4040 4052
f 4040 4041 4052
f 4052 4041 4053
f 4041 4030 4053
f 4053 4030 4042
f 4042 4043 4054
f 4054 4043 4055
f 4043 4044 4055
f 4055 4044 4056
f 4044 4045 4056
f 4056 4045 4057
f 4045 4046 4057
f 4057 4046 4058
f 4046 4047 4058
f 4058 4047 4059
f 4047 4048 4059
f 4059 4048 4060
f 4048 4049 4060
f 4060 4049 4061
f 4049 4050 4061
f 4061 4050 4062
f 4050 4051 4062
f 4062 4051 4063
f 4051 4052 4063
f 4063 4052 4064
f 4052 4053 4064
f 4064 4053 4065
f 4053 4042 4065
f 4065 4042 4054
f 4054 4055 4066
f 4066 4055 4067
f 4055 4056 4067
f 4067 4056 4068
f 4056 4057 4068
f 4068 4057 4069
f 4057 4058 4069
f 4069 4058 4070
f 4058 4059 4070
f 4070 4059 4071
f 4059 4060 4071
f 4071 4060 4072
f 4060 4061 4072
f 4072 4061 4073
f 4061 4062 4073
f 4073 4062 4074
f 4062 4063 4074
f 4074 4063 4075
f 4063 4064 4075
f 4075 4064 4076
f 4064 4065 4076
f 4076 4065 4077
f 4065 4054 4077
f 4077 4054 4066
f 4066 4067 4078
f 4078 4067 4079
f 4067 4068 4079
f 4079 4068 4080
f 4068 4069 4080
f 4080 4069 4081
f 4069 4070 4081
f 4081 4070 4082
f 4070 4071 4082
f 4082 4071 4083
f 4071 4072 4083
f 4083 4072 4084
f 4072 4073 4084
f 4084 4073 4085
f 4073 4074 4085
f 4085 4074 4086
f 4074 4075 4086
f 4086 4075 4087
f 4075 4076 4087
f 4087 4076 4088
f 4076 4077 4088
f 4088 4077 4089
f 4077 4066 4089
f 4089 4066 4078
f 4078 4079 4090
f 4090 4079 4091
f 4079 4080 4091
f 4091 4080 4092
f 4080 4081 4092
f 4092 4081 4093
f 4081 4082 4093
f 4093 4082 4094
f 4082 4083 4094
f 4094 4083 4095
f 4083 4084 4095
f 4095 4084 4096
f 4084 4085 4096
f 4096 4085 4097
f 4085 4086 4097
f 4097 4086 4098
f 4086 4087 4098
f 4098 4087 4099
f 4087 4088 4099
f 4099 4088 4100
f 4088 4089 4100
f 4100 4089 4101
f 4089 4078 4101
f 4101 4078 4090
f 4090 4091 4102
f 4102 4091 4103
f 4091 4092 4103
f 4103 4092 4104
f 4092 4093 4104
f 4104 4093 4105
f 4093 4094 4105
f 4105 4094 4106
f 4094 4095 4106
f 4106 4095 4107
f 4095 4096 4107
f 4107 4096 4108
f 4096 4097 4108
f 4108 4097 4109
f 4097 4098 4109
f 4109 4098 4110
f 4098 4099 4110
f 4110 4099 4111
f 4099 4100 4111
f 4111 4100 4112
f 4100 4101 4112
f 4112 4101 4113
f 4101 4090 4113
f 4113 4090 4102
f 4102 4103 4114
f 4114 4103 4115
f 4103 4104 4115
f 4115 4104 4116
f 4104 4105 4116
f 4116 4105 4117
f 4105 4106 4117
f 4117 4106 4118
f 4106 4107 4118
f 4118 4107 4119
f 4107 4108 4119
f 4119 4108 4120
f 4108 4109 4120
f 4120 4109 4121
f 4109 4110 4121
f 4121 4110 4122
f 4110 4111 4122
f 4122 4111 4123
f 4111 4112 4123
f 4123 4112 4124
f 4112 4113 4124
f 4124 4113 4125
f 4113 4102 4125
f 4125 4102 4114
f 4114 4115 4126
f 4126 4115 4127
f 4115 4116 4127
f 4127 4116 4128
f 4116 4117 4128
f 4128 4117 4129
f 4117 4118 4129
f 4129 4118 4130
f 4118 4119 4130
f 4130 4119 4131
f 4119 4120 4131
f 4131 4120 4132
f 4120 4121 4132
f 4132 4121 4133
f 4121 4122 4133
f 4133 4122 4134
f 4122 4123 4134
f 4134 4123 4135
f 4123 4124 4135
f 4135 4124 4136
f 4124 4125 4136
f 4136 4125 4137
f 4125 4114 4137
f 4137 4114 4126
f 4126 4127 4138
f 4138 4127 4139
f 4127 4128 4139
f 4139 4128 4140
f 4128 4129 4140
f 4140 4129 4141
f 4129 4130 4141
f 4141 4130 4142
f 4130 4131 4142
f 4142 4131 4143
f 4131 4132 4143
f 4143 4132 4144
f 4132 4133 4144
f 4144 4133 4145
f 4133 4134 4145
f 4145 4134 4146
f 4134 4135 4146
f 4146 4135 4147
f 4135 4136 4147
f 4147 4136 4148
f 4136 4137 4148
f 4148 4137 4149
f 4137 4126 4149
f 4149 4126 4138
f 4138 4139 4150
f 4150 4139 4151
f 4139 4140 4151
f 4151 4140 4152
f 4140 4141 4152
f 4152 4141 4153
f 4141 4142 4153
f 4153 4142 4154
f 4142 4143 4154
f 4154 4143 4155
f 4143 4144 4155
f 4155 4144 4156
f 4144 4145 4156
f 4156 4145 4157
f 4145 4146 4157
f 4157 4146 4158
f 4146 4147 4158
f 4158 4147 4159
f 4147 4148 4159
f 4159 4148 4160
f 4148 4149 4160
f 4160 4149 4161
f 4149 4138 4161
f 4161 4138 4150
f 4150 4151 4162
f 4162 4151 4163
f 4151 4152 4163
f 4163 4152 4164
f 4152 4153 4164
f 4164 4153 4165
f 4153 4154 4165
f 4165 4154 4166
f 4154 4155 4166
f 4166 4155 4167
f 4155 4156 4167
f 4167 4156 4168
f 4156 4157 4168
f 4168 4157 4169
f 4157 4158 4169
f 4169 4158 4170
f 4158 4159 4170
f 4170 4159 4171
f 4159 4160 4171
f 4171 4160 4172
f 4160 4161 4172
f 4172 4161 4173
f 4161 4150 4173
f 4173 4150 4162
f 4162 4163 4174
f 4174 4163 4175
f 4163 4164 4175
f 4175 4164 4176
f 4164 4165 4176
f 4176 4165 4177
f 4165 4166 4177
f 4177 4166 4178
f 4166 4167 4178
f 4178 4167 4179
f 4167 4168 4179
f 4179 4168 4180
f 4168 4169 4180
f 4180 4169 4181
f 4169 4170 4181
f 4181 4170 4182
f 4170 4171 4182
f 4182 4171 4183
f 4171 4172 4183
f 4183 4172 4184
f 4172 4173 4184
f 4184 4173 4185
f 4173 4162 4185
f 4185 4162 4174
f 4174 4175 4186
f 4186 4175 4187
f 4175 4176 4187
f 4187 4176 4188
f 4176 4177 4188
f 4188 4177 4189
f 4177 4178 4189
f 4189 4178 4190
f 4178 4179 4190
f 4190 4179 4191
f 4179 4180 4191
f 4191 4180 4192
f 4180 4181 4192
f 4192 4181 4193
f 4181 4182 4193
f 4193 4182 4194
f 4182 4183 4194
f 4194 4183 4195
f 4183 4184 4195
f 4195 4184 4196
f 4184 4185 4196
f 4196 4185 4197
f 4185 4174 4197
f 4197 4174 4186
f 4186 4187 4198
f 4198 4187 4199
f 4187 4188 4199
f 4199 4188 4200
f 4188 4189 4200
f 4200 4189 4201
f 4189 4190 4201
f 4201 4190 4202
f 4190 4191 4202
f 4202 4191 4203
f 4191 4192 4203
f 4203 4192 4204
f 4192 4193 4204
f 4204 4193 4205
f 4193 4194 4205
f 4205 4194 4206
f 4194 4195 4206
f 4206 4195 4207
f 4195 4196 4207
f 4207 4196 4208
f 4196 4197 4208
f 4208 4197 4209
f 4197 4186 4209
f 4209 4186 4198
f 4198 4199 4210
f 4210 4199 4211
f 4199 4200 4211
f 4211 4200 4212
f 4200 4201 4212
f 4212 4201 4213
f 4201 4202 4213
f 4213 4202 4214
f 4202 4203 4214
f 4214 4203 4215
f 4203 4204 4215
f 4215 4204 4216
f 4204 4205 4216
f 4216 4205 4217
f 4205 4206 4217
f 4217 4206 4218
f 4206 4207 4218
f 4218 4207 4219
f 4207 4208 4219
f 4219 4208 4220
f 4208 4209 4220
f 4220 4209 4221
f 4209 4198 4221
f 4221 4198 4210
f 4210 4211 4222
f 4222 4211 4223
f 4211 4212 4223
f 4223 4212 4224
f 4212 4213 4224
f 4224 4213 4225
f 4213 4214 4225
f 4225 4214 4226
f 4214 4215 4226
f 4226 4215 4227
f 4215 4216 4227
f 4227 4216 4228
f 4216 4217 4228
f 4228 4217 4229
f 4217 4218 4229
f 4229 4218 4230
f 4218 4219 4230
f 4230 4219 4231
f 4219 4220 4231
f 4231 4220 4232
f 4220 4221 4232
f 4232 4221 4233
f 4221 4210 4233
f 4233 4210 4222
f 4222 4223 4234
f 4234 4223 4235
f 4223 4224 4235
f 4235 4224 4236
f 4224 4225 4236
f 4236 4225 4237
f 4225 4226 4237
f 4237 4226 4238
f 4226 4227 4238
f 4238 4227 4239
f 4227 4228 4239
f 4239 4228 4240
f 4228 4229 4240
f 4240 4229 4241
f 4229 4230 4241
f 4241 4230 4242
f 4230 4231 4242
f 4242 4231 4243
f 4231 4232 4243
f 4243 4232 4244
f 4232 4233 4244
f 4244 4233 4245
f 4233 4222 4245
f 4245 4222 4234
f 4234 4235 4246
f 4246 4235 4247
f 4235 4236 4247
f 4247 4236 4248
f 4236 4237 4248
f 4248 4237 4249
f 4237 4238 4249
f 4249 4238 4250
f 4238 4239 4250
f 4250 4239 4251
f 4239 4240 4251
f 4251 4240 4252
f 4240 4241 4252
f 4252 4241 4253
f 4241 4242 4253
f 4253 4242 4254
f 4242 4243 4254
f 4254 4243 4255
f 4243 4244 4255
f 4255 4244 4256
f 4244 4245 4256
f 4256 4245 4257
f 4245 4234 4257
f 4257 4234 4246
f 4246 4247 4258
f 4258 4247 4259
f 4247 4248 4259
f 4259 4248 4260
f 4248 4249 4260
f 4260 4249 4261
f 4249 4250 4261
f 4261 4250 4262
f 4250 4251 4262
f 4262 4251 4263
f 4251 4252 4263
f 4263 4252 4264
f 4252 4253 4264
f 4264 4253 4265
f 4253 4254 4265
f 4265 4254 4266
f 4254 4255 4266
f 4266 4255 4267
f 4255 4256 4267
f 4267 4256 4268
f 4256 4257 4268
f 4268 4257 4269
f 4257 4246 4269
f 4269 4246 4258
f 4258 4259 4270
f 4270 4259 4271
f 4259 4260 4271
f 4271 4260 4272
f 4260 4261 4272
f 4272 4261 4273
f 4261 4262 4273
f 4273 4262 4274
f 4262 4263 4274
f 4274 4263 4275
f 4263 4264 4275
f 4275 4264 4276
f 4264 4265 4276
f 4276 4265 4277
f 4265 4266 4277
f 4277 4266 4278
f 4266 4267 4278
f 4278 4267 4279
f 4267 4268 4279
f 4279 4268 4280
f 4268 4269 4280
f 4280 4269 4281
f 4269 4258 4281
f 4281 4258 4270
f 4270 4271 4282
f 4282 4271 4283
f 4271 4272 4283
f 4283 4272 4284
f 4272 4273 4284
f 4284 4273 4285
f 4273 4274 4285
f 4285 4274 4286
f 4274 4275 4286
f 4286 4275 4287
f 4275 4276 4287
f 4287 4276 4288
f 4276 4277 4288
f 4288 4277 4289
f 4277 4278 4289
f 4289 4278 4290
f 4278 4279 4290
f 4290 4279 4291
f 4279 4280 4291
f 4291 4280 4292
f 4280 4281 4292
f 4292 4281 4293
f 4281 4270 4293
f 4293 4270 4282
f 4282 4283 4294
f 4294 4283 4295
f 4283 4284 4295
f 4295 4284 4296
f 4284 4285 4296
f 4296 4285 4297
f 4285 4286 4297
f 4297 4286 4298
f 4286 4287 4298
f 4298 4287 4299
f 4287 4288 4299
f 4299 4288 4300
f 4288 4289 4300
f 4300 4289 4301
f 4289 4290 4301
f 4301 4290 4302
f 4290 4291 4302
f 4302 4291 4303
f 4291 4292 4303
f 4303 4292 4304
f 4292 4293 4304
f 4304 4293 4305
f 4293 4282 4305
f 4305 4282 4294
f 4294 4295 4306
f 4306 4295 4307
f 4295 4296 4307
f 4307 4296 4308
f 4296 4297 4308
f 4308 4297 4309
f 4297 4298 4309
f 4309 4298 4310
f 4298 4299 4310
f 4310 4299 4311
f 4299 4300 4311
f 4311 4300 4312
f 4300 4301 4312
f 4312 4301 4313
f 4301 4302 4313
f 4313 4302 4314
f 4302 4303 4314
f 4314 4303 4315
f 4303 4304 4315
f 4315 4304 4316
f 4304 4305 4316
f 4316 4305 4317
f 4305 4294 4317
f 4317 4294 4306
f 4306 4307 4318
f 4318 4307 4319
f 4307 4308 4319
f 4319 4308 4320
f 4308 4309 4320
f 4320 4309 4321
f 4309 4310 4321
f 4321 4310 4322
f 4310 4311 4322
f 4322 4311 4323
f 4311 4312 4323
f 4323 4312 4324
f 4312 4313 4324
f 4324 4313 4325
f 4313 4314 4325
f 4325 4314 4326
f 4314 4315 4326
f 4326 4315 4327
f 4315 4316 4327
f 4327 4316 4328
f 4316 4317 4328
f 4328 4317 4329
f 4317 4306 4329
f 4329 4306 4318
f 4318 4319 4330
f 4330 4319 4331
f 4319 4320 4331
f 4331 4320 4332
f 4320 4321 4332
f 4332 4321 4333
f 4321 4322 4333
f 4333 4322 4334
f 4322 4323 4334
f 4334 4323 4335
f 4323 4324 4335
f 4335 4324 4336
f 4324 4325 4336
f 4336 4325 4337
f 4325 4326 4337
f 4337 4326 4338
f 4326 4327 4338
f 4338 4327 4339
f 4327 4328 4339
f 4339 4328 4340
f 4328 4329 4340
f 4340 4329 4341
f 4329 4318 4341
f 4341 4318 4330
f 4330 4331 4342
f 4342 4331 4343
f 4331 4332 4343
f 4343 4332 4344
f 4332 4333 4344
f 4344 4333 4345
f 4333 4334 4345
f 4345 4334 4346
f 4334 4335 4346
f 4346 4335 4347
f 4335 4336 4347
f 4347 4336 4348
f 4336 4337 4348
f 4348 4337 4349
f 4337 4338 4349
f 4349 4338 4350
f 4338 4339 4350
f 4350 4339 4351
f 4339 4340 4351
f 4351 4340 4352
f 4340 4341 4352
f 4352 4341 4353
f 4341 4330 4353
f 4353 4330 4342
f 4342 4343 4354
f 4354 4343 4355
f 4343 4344 4355
f 4355 4344 4356
f 4344 4345 4356
f 4356 4345 4357
f 4345 4346 4357
f 4357 4346 4358
f 4346 4347 4358
f 4358 4347 4359
f 4347 4348 4359
f 4359 4348 4360
f 4348 4349 4360
f 4360 4349 4361
f 4349 4350 4361
f 4361 4350 4362
f 4350 4351 4362
f 4362 4351 4363
f 4351 4352 4363
f 4363 4352 4364
f 4352 4353 4364
f 4364 4353 4365
f 4353 4342 4365
f 4365 4342 4354
f 4354 4355 4366
f 4366 4355 4367
f 4355 4356 4367
f 4367 4356 4368
f 4356 4357 4368
f 4368 4357 4369
f 4357 4358 4369
f 4369 4358 4370
f 4358 4359 4370
f 4370 4359 4371
f 4359 4360 4371
f 4371 4360 4372
f 4360 4361 4372
f 4372 4361 4373
f 4361 4362 4373
f 4373 4362 4374
f 4362 4363 4374
f 4374 4363 4375
f 4363 4364 4375
f 4375 4364 4376
f 4364 4365 4376
f 4376 4365 4377
f 4365 4354 4377
f 4377 4354 4366
f 4366 4367 4378
f 4378 4367 4379
f 4367 4368 4379
f 4379 4368 4380
f 4368 4369 4380
f 4380 4369 4381
f 4369 4370 4381
f 4381 4370 4382
f 4370 4371 4382
f 4382 4371 4383
f 4371 4372 4383
f 4383 4372 4384
f 4372 4373 4384
f 4384 4373 4385
f 4373 4374 4385
f 4385 4374 4386
f 4374 4375 4386
f 4386 4375 4387
f 4375 4376 4387
f 4387 4376 4388
f 4376 4377 4388
f 4388 4377 4389
f 4377 4366 4389
f 4389 4366 4378
f 4378 4379 4390
f 4390 4379 4391
f 4379 4380 4391
f 4391 4380 4392
f 4380 4381 4392
f 4392 4381 4393
f 4381 4382 4393
f 4393 4382 4394
f 4382 4383 4394
f 4394 4383 4395
f 4383 4384 4395
f 4395 4384 4396
f 4384 4385 4396
f 4396 4385 4397
f 4385 4386 4397
f 4397 4386 4398
f 4386 4387 4398
f 4398 4387 4399
f 4387 4388 4399
f 4399 4388 4400
f 4388 4389 4400
f 4400 4389 4401
f 4389 4378 4401
f 4401 4378 4390
f 4390 4391 4402
f 4402 4391 4403
f 4391 4392 4403
f 4403 4392 4404
f 4392 4393 4404
f 4404 4393 4405
f 4393 4394 4405
f 4405 4394 4406
f 4394 4395 4406
f 4406 4395 4407
f 4395 4396 4407
f 4407 4396 4408
f 4396 4397 4408
f 4408 4397 4409
f 4397 4398 4409
f 4409 4398 4410
f 4398 4399 4410
f 4410 4399 4411
f 4399 4400 4411
f 4411 4400 4412
f 4400 4401 4412
f 4412 4401 4413
f 4401 4390 4413
f 4413 4390 4402
f 4402 4403 4414
f 4414 4403 4415
f 4403 4404 4415
f 4415 4404 4416
f 4404 4405 4416
f 4416 4405 4417
f 4405 4406 4417
f 4417 4406 4418
f 4406 4407 4418
f 4418 4407 4419
f 4407 4408 4419
f 4419 4408 4420
f 4408 4409 4420
f 4420 4409 4421
f 4409 4410 4421
f 4421 4410 4422
f 4410 4411 4422
f 4422 4411 4423
f 4411 4412 4423
f 4423 4412 4424
f 4412 4413 4424
f 4424 4413 4425
f 4413 4402 4425
f 4425 4402 4414
f 4414 4415 4426
f 4426 4415 4427
f 4415 4416 4427
f 4427 4416 4428
f 4416 4417 4428
f 4428 4417 4429
f 4417 4418 4429
f 4429 4418 4430
f 4418 4419 4430
f 4430 4419 4431
f 4419 4420 4431
f 4431 4420 4432
f 4420 4421 4432
f 4432 4421 4433
f 4421 4422 4433
f 4433 4422 4434
f 4422 4423 4434
f 4434 4423 4435
f 4423 4424 4435
f 4435 4424 4436
f 4424 4425 4436
f 4436 4425 4437
f 4425 4414 4437
f 4437 4414 4426
f 4426 4427 4438
f 4438 4427 4439
f 4427 4428 4439
f 4439 4428 4440
f 4428 4429 4440
f 4440 4429 4441
f 4429 4430 4441
f 4441 4430 4442
f 4430 4431 4442
f 4442 4431 4443
f 4431 4432 4443
f 4443 4432 4444
f 4432 4433 4444
f 4444 4433 4445
f 4433 4434 4445
f 4445 4434 4446
f 4434 4435 4446
f 4446 4435 4447
f 4435 4436 4447
f 4447 4436 4448
f 4436 4437 4448
f 4448 4437 4449
f 4437 4426 4449
f 4449 4426 4438
f 4438 4439 4450
f 4450 4439 4451
f 4439 4440 4451
f 4451 4440 4452
f 4440 4441 4452
f 4452 4441 4453
f 4441 4442 4453
f 4453 4442 4454
f 4442 4443 4454
f 4454 4443 4455
f 4443 4444 4455
f 4455 4444 4456
f 4444 4445 4456
f 4456 4445 4457
f 4445 4446 4457
f 4457 4446 4458
f 4446 4447 4458
f 4458 4447 4459
f 4447 4448 4459
f 4459 4448 4460
f 4448 4449 4460
f 4460 4449 4461
f 4449 4438 4461
f 4461 4438 4450
f 4450 4451 4462
f 4462 4451 4463
f 4451 4452 4463
f 4463 4452 4464
f 4452 4453 4464
f 4464 4453 4465
f 4453 4454 4465
f 4465 4454 4466
f 4454 4455 4466
f 4466 4455 4467
f 4455 4456 4467
f 4467 4456 4468
f 4456 4457 4468
f 4468 4457 4469
f 4457 4458 4469
f 4469 4458 4470
f 4458 4459 4470
f 4470 4459 4471
f 4459 4460 4471
f 4471 4460 4472
f 4460 4461 4472
f 4472 4461 4473
f 4461 4450 4473
f 4473 4450 4462
f 4462 4463 4474
f 4474 4463 4475
f 4463 4464 4475
f 4475 4464 4476
f 4464 4465 4476
f 4476 4465 4477
f 4465 4466 4477
f 4477 4466 4478
f 4466 4467 4478
f 4478 4467 4479
f 4467 4468 4479
f 4479 4468 4480
f 4468 4469 4480
f 4480 4469 4481
f 4469 4470 4481
f 4481 4470 4482
f 4470 4471 4482
f 4482 4471 4483
f 4471 4472 4483
f 4483 4472 4484
f 4472 4473 4484
f 4484 4473 4485
f 4473 4462 4485
f 4485 4462 4474
f 4474 4475 4486
f 4486 4475 4487
f 4475 4476 4487
f 4487 4476 4488
f 4476 4477 4488
f 4488 4477 4489
f 4477 4478 4489
f 4489 4478 4490
f 4478 4479 4490
f 4490 4479 4491
f 4479 4480 4491
f 4491 4480 4492
f 4480 4481 4492
f 4492 4481 4493
f 4481 4482 4493
f 4493 4482 4494
f 4482 4483 4494
f 4494 4483 4495
f 4483 4484 4495
f 4495 4484 4496
f 4484 4485 4496
f 4496 4485 4497
f 4485 4474 4497
f 4497 4474 4486
f 4486 4487 4498
f 4498 4487 4499
f 4487 4488 4499
f 4499 4488 4500
f 4488 4489 4500
f 4500 4489 4501
f 4489 4490 4501
f 4501 4490 4502
f 4490 4491 4502
f 4502 4491 4503
f 4491 4492 4503
f 4503 4492 4504
f 4492 4493 4504
f 4504 4493 4505
f 4493 4494 4505
f 4505 4494 4506
f 4494 4495 4506
f 4506 4495 4507
f 4495 4496 4507
f 4507 4496 4508
f 4496 4497 4508
f 4508 4497 4509
f 4497 4486 4509
f 4509 4486 4498
f 4498 4499 4510
f 4510 4499 4511
f 4499 4500 4511
f 4511 4500 4512
f 4500 4501 4512
f 4512 4501 4513
f 4501 4502 4513
f 4513 4502 4514
f 4502 4503 4514
f 4514 4503 4515
f 4503 4504 4515
f 4515 4504 4516
f 4504 4505 4516
f 4516 4505 4517
f 4505 4506 4517
f 4517 4506 4518
f 4506 4507 4518
f 4518 4507 4519
f 4507 4508 4519
f 4519 4508 4520
f 4508 4509 4520
f 4520 4509 4521
f 4509 4498 4521
f 4521 4498 4510
f 4510 4511 4522
f 4522 4511 4523
f 4511 4512 4523
f 4523 4512 4524
f 4512 4513 4524
f 4524 4513 4525
f 4513 4514 4525
f 4525 4514 4526
f 4514 4515 4526
f 4526 4515 4527
f 4515 4516 4527
f 4527 4516 4528
f 4516 4517 4528
f 4528 4517 4529
f 4517 4518 4529
f 4529 4518 4530
f 4518 4519 4530
f 4530 4519 4531
f 4519 4520 4531
f 4531 4520 4532
f 4520 4521 4532
f 4532 4521 4533
f 4521 4510 4533
f 4533 4510 4522
f 4522 4523 4534
f 4534 4523 4535
f 4523 4524 4535
f 4535 4524 4536
f 4524 4525 4536
f 4536 4525 4537
f 4525 4526 4537
f 4537 4526 4538
f 4526 4527 4538
f 4538 4527 4539
f 4527 4528 4539
f 4539 4528 4540
f 4528 4529 4540
f 4540 4529 4541
f 4529 4530 4541
f 4541 4530 4542
f 4530 4531 4542
f 4542 4531 4543
f 4531 4532 4543
f 4543 4532 4544
f 4532 4533 4544
f 4544 4533 4545
f 4533 4522 4545
f 4545 4522 4534
f 4534 4535 4546
f 4546 4535 4547
f 4535 4536 4547
f 4547 4536 4548
f 4536 4537 4548
f 4548 4537 4549
f 4537 4538 4549
f 4549 4538 4550
f 4538 4539 4550
f 4550 4539 4551
f 4539 4540 4551
f 4551 4540 4552
f 4540 4541 4552
f 4552 4541 4553
f 4541 4542 4553
f 4553 4542 4554
f 4542 4543 4554
f 4554 4543 4555
f 4543 4544 4555
f 4555 4544 4556
f 4544 4545 4556
f 4556 4545 4557
f 4545 4534 4557
f 4557 4534 4546
f 4546 4547 4558
f 4558 4547 4559
f 4547 4548 4559
f 4559 4548 4560
f 4548 4549 4560
f 4560 4549 4561
f 4549 4550 4561
f 4561 4550 4562
f 4550 4551 4562
f 4562 4551 4563
f 4551 4552 4563
f 4563 4552 4564
f 4552 4553 4564
f 4564 4553 4565
f 4553 4554 4565
f 4565 4554 4566
f 4554 4555 4566
f 4566 4555 4567
f 4555 4556 4567
f 4567 4556 4568
f 4556 4557 4568
f 4568 4557 4569
f 4557 4546 4569
f 4569 4546 4558
f 4558 4559 4570
f 4570 4559 4571
f 4559 4560 4571
f 4571 4560 4572
f 4560 4561 4572
f 4572 4561 4573
f 4561 4562 4573
f 4573 4562 4574
f 4562 4563 4574
f 4574 4563 4575
f 4563 4564 4575
f 4575 4564 4576
f 4564 4565 4576
f 4576 4565 4577
f 4565 4566 4577
f 4577 4566 4578
f 4566 4567 4578
f 4578 4567 4579
f 4567 4568 4579
f 4579 4568 4580
f 4568 4569 4580
f 4580 4569 4581
f 4569 4558 4581
f 4581 4558 4570
f 4570 4571 4582
f 4582 4571 4583
f 4571 4572 4583
f 4583 4572 4584
f 4572 4573 4584
f 4584 4573 4585
f 4573 4574 4585
f 4585 4574 4586
f 4574 4575 4586
f 4586 4575 4587
f 4575 4576 4587
f 4587 4576 4588
f 4576 4577 4588
f 4588 4577 4589
f 4577 4578 4589
f 4589 4578 4590
f 4578 4579 4590
f 4590 4579 4591
f 4579 4580 4591
f 4591 4580 4592
f 4580 4581 4592
f 4592 4581 4593
f 4581 4570 4593
f 4593 4570 4582
f 4582 4583 4594
f 4594 4583 4595
f 4583 4584 4595
f 4595 4584 4596
f 4584 4585 4596
f 4596 4585 4597
f 4585 4586 4597
f 4597 4586 4598
f 4586 4587 4598
f 4598 4587 4599
f 4587 4588 4599
f 4599 4588 4600
f 4588 4589 4600
f 4600 4589 4601
f 4589 4590 4601
f 4601 4590 4602
f 4590 4591 4602
f 4602 4591 4603
f 4591 4592 4603
f 4603 4592 4604
f 4592 4593 4604
f 4604 4593 4605
f 4593 4582 4605
f 4605 4582 4594
f 4594 4595 4606
f 4606 4595 4607
f 4595 4596 4607
f 4607 4596 4608
f 4596 4597 4608
f 4608 4597 4609
f 4597 4598 4609
f 4609 4598 4610
f 4598 4599 4610
f 4610 4599 4611
f 4599 4600 4611
f 4611 4600 4612
f 4600 4601 4612
f 4612 4601 4613
f 4601 4602 4613
f 4613 4602 4614
f 4602 4603 4614
f 4614 4603 4615
f 4603 4604 4615
f 4615 4604 4616
f 4604 4605 4616
f 4616 4605 4617
f 4605 4594 4617
f 4617 4594 4606
f 4606 4607 4618
f 4618 4607 4619
f 4607 4608 4619
f 4619 4608 4620
f 4608 4609 4620
f 4620 4609 4621
f 4609 4610 4621
f 4621 4610 4622
f 4610 4611 4622
f 4622 4611 4623
f 4611 4612 4623
f 4623 4612 4624
f 4612 4613 4624
f 4624 4613 4625
f 4613 4614 4625
f 4625 4614 4626
f 4614 4615 4626
f 4626 4615 4627
f 4615 4616 4627
f 4627 4616 4628
f 4616 4617 4628
f 4628 4617 4629
f 4617 4606 4629
f 4629 4606 4618
f 4618 4619 4630
f 4630 4619 4631
f 4619 4620 4631
f 4631 4620 4632
f 4620 4621 4632
f 4632 4621 4633
f 4621 4622 4633
f 4633 4622 4634
f 4622 4623 4634
f 4634 4623 4635
f 4623 4624 4635
f 4635 4624 4636
f 4624 4625 4636
f 4636 4625 4637
f 4625 4626 4637
f 4637 4626 4638
f 4626 4627 4638
f 4638 4627 4639
f 4627 4628 4639
f 4639 4628 4640
f 4628 4629 4640
f 4640 4629 4641
f 4629 4618 4641
f 4641 4618 4630
f 4630 4631 4642
f 4642 4631 4643
f 4631 4632 4643
f 4643 4632 4644
f 4632 4633 4644
f 4644 4633 4645
f 4633 4634 4645
f 4645 4634 4646
f 4634 4635 4646
f 4646 4635 4647
f 4635 4636 4647
f 4647 4636 4648
f 4636 4637 4648
f 4648 4637 4649
f 4637 4638 4649
f 4649 4638 4650
f 4638 4639 4650
f 4650 4639 4651
f 4639 4640 4651
f 4651 4640 4652
f 4640 4641 4652
f 4652 4641 4653
f 4641 4630 4653
f 4653 4630 4642
f 4642 4643 4654
f 4654 4643 4655
f 4643 4644 4655
f 4655 4644 4656
f 4644 4645 4656
f 4656 4645 4657
f 4645 4646 4657
f 4657 4646 4658
f 4646 4647 4658
f 4658 4647 4659
f 4647 4648 4659
f 4659 4648 4660
f 4648 4649 4660
f 4660 4649 4661
f 4649 4650 4661
f 4661 4650 4662
f 4650 4651 4662
f 4662 4651 4663
f 4651 4652 4663
f 4663 4652 4664
f 4652 4653 4664
f 4664 4653 4665
f 4653 4642 4665
f 4665 4642 4654
f 4654 4655 4666
f 4666 4655 4667
f 4655 4656 4667
f 4667 4656 4668
f 4656 4657 4668
f 4668 4657 4669
f 4657 4658 4669
f 4669 4658 4670
f 4658 4659 4670
f 4670 4659 4671
f 4659 4660 4671
f 4671 4660 4672
f 4660 4661 4672
f 4672 4661 4673
f 4661 4662 4673
f 4673 4662 4674
f 4662 4663 4674
f 4674 4663 4675
f 4663 4664 4675
f 4675 4664 4676
f 4664 4665 4676
f 4676 4665 4677
f 4665 4654 4677
f 4677 4654 4666
f 4666 4667 4678
f 4678 4667 4679
f 4667 4668 4679
f 4679 4668 4680
f 4668 4669 4680
f 4680 4669 4681
f 4669 4670 4681
f 4681 4670 4682
f 4670 4671 4682
f 4682 4671 4683
f 4671 4672 4683
f 4683 4672 4684
f 4672 4673 4684
f 4684 4673 4685
f 4673 4674 4685
f 4685 4674 4686
f 4674 4675 4686
f 4686 4675 4687
f 4675 4676 4687
f 4687 4676 4688
f 4676 4677 4688
f 4688 4677 4689
f 4677 4666 4689
f 4689 4666 4678
f 4678 4679 4690
f 4690 4679 4691
f 4679 4680 4691
f 4691 4680 4692
f 4680 4681 4692
f 4692 4681 4693
f 4681 4682 4693
f 4693 4682 4694
f 4682 4683 4694
f 4694 4683 4695
f 4683 4684 4695
f 4695 4684 4696
f 4684 4685 4696
f 4696 4685 4697
f 4685 4686 4697
f 4697 4686 4698
f 4686 4687 4698
f 4698 4687 4699
f 4687 4688 4699
f 4699 4688 4700
f 4688 4689 4700
f 4700 4689 4701
f 4689 4678 4701
f 4701 4678 4690
f 4690 4691 4702
f 4702 4691 4703
f 4691 4692 4703
f 4703 4692 4704
f 4692 4693 4704
f 4704 4693 4705
f 4693 4694 4705
f 4705 4694 4706
f 4694 4695 4706
f 4706 4695 4707
f 4695 4696 4707
f 4707 4696 4708
f 4696 4697 4708
f 4708 4697 4709
f 4697 4698 4709
f 4709 4698 4710
f 4698 4699 4710
f 4710 4699 4711
f 4699 4700 4711
f 4711 4700 4712
f 4700 4701 4712
f 4712 4701 4713
f 4701 4690 4713
f 4713 4690 4702
f 4702 4703 4714
f 4714 4703 4715
f 4703 4704 4715
f 4715 4704 4716
f 4704 4705 4716
f 4716 4705 4717
f 4705 4706 4717
f 4717 4706 4718
f 4706 4707 4718
f 4718 4707 4719
f 4707 4708 4719
f 4719 4708 4720
f 4708 4709 4720
f 4720 4709 4721
f 4709 4710 4721
f 4721 4710 4722
f 4710 4711 4722
f 4722 4711 4723
f 4711 4712 4723
f 4723 4712 4724
f 4712 4713 4724
f 4724 4713 4725
f 4713 4702 4725
f 4725 4702 4714
f 4714 4715 4726
f 4726 4715 4727
f 4715 4716 4727
f 4727 4716 4728
f 4716 4717 4728
f 4728 4717 4729
f 4717 4718 4729
f 4729 4718 4730
f 4718 4719 4730
f 4730 4719 4731
f 4719 4720 4731
f 4731 4720 4732
f 4720 4721 4732
f 4732 4721 4733
f 4721 4722 4733
f 4733 4722 4734
f 4722 4723 4734
f 4734 4723 4735
f 4723 4724 4735
f 4735 4724 4736
f 4724 4725 4736
f 4736 4725 4737
f 4725 4714 4737
f 4737 4714 4726
f 4726 4727 4738
f 4738 4727 4739
f 4727 4728 4739
f 4739 4728 4740
f 4728 4729 4740
f 4740 4729 4741
f 4729 4730 4741
f 4741 4730 4742
f 4730 4731 4742
f 4742 4731 4743
f 4731 4732 4743
f 4743 4732 4744
f 4732 4733 4744
f 4744 4733 4745
f 4733 4734 4745
f 4745 4734 4746
f 4734 4735 4746
f 4746 4735 4747
f 4735 4736 4747
f 4747 4736 4748
f 4736 4737 4748
f 4748 4737 4749
f 4737 4726 4749
f 4749 4726 4738
f 4738 4739 4750
f 4750 4739 4751
f 4739 4740 4751
f 4751 4740 4752
f 4740 4741 4752
f 4752 4741 4753
f 4741 4742 4753
f 4753 4742 4754
f 4742 4743 4754
f 4754 4743 4755
f 4743 4744 4755
f 4755 4744 4756
f 4744 4745 4756
f 4756 4745 4757
f 4745 4746 4757
f 4757 4746 4758
f 4746 4747 4758
f 4758 4747 4759
f 4747 4748 4759
f 4759 4748 4760
f 4748 4749 4760
f 4760 4749 4761
f 4749 4738 4761
f 4761 4738 4750
f 4750 4751 4762
f 4762 4751 4763
f 4751 4752 4763
f 4763 4752 4764
f 4752 4753 4764
f 4764 4753 4765
f 4753 4754 4765
f 4765 4754 4766
f 4754 4755 4766
f 4766 4755 4767
f 4755 4756 4767
f 4767 4756 4768
f 4756 4757 4768
f 4768 4757 4769
f 4757 4758 4769
f 4769 4758 4770
f 4758 4759 4770
f 4770 4759 4771
f 4759 4760 4771
f 4771 4760 4772
f 4760 4761 4772
f 4772 4761 4773
f 4761 4750 4773
f 4773 4750 4762
f 4762 4763 4774
f 4774 4763 4775
f 4763 4764 4775
f 4775 4764 4776
f 4764 4765 4776
f 4776 4765 4777
f 4765 4766 4777
f 4777 4766 4778
f 4766 4767 4778
f 4778 4767 4779
f 4767 4768 4779
f 4779 4768 4780
f 4768 4769 4780
f 4780 4769 4781
f 4769 4770 4781
f 4781 4770 4782
f 4770 4771 4782
f 4782 4771 4783
f 4771 4772 4783
f 4783 4772 4784
f 4772 4773 4784
f 4784 4773 4785
f 4773 4762 4785
f 4785 4762 4774
f 4774 4775 4786
f 4786 4775 4787
f 4775 4776 4787
f 4787 4776 4788
f 4776 4777 4788
f 4788 4777 4789
f 4777 4778 4789
f 4789 4778 4790
f 4778 4779 4790
f 4790 4779 4791
f 4779 4780 4791
f 4791 4780 4792
f 4780 4781 4792
f 4792 4781 4793
f 4781 4782 4793
f 4793 4782 4794
f 4782 4783 4794
f 4794 4783 4795
f 4783 4784 4795
f 4795 4784 4796
f 4784 4785 4796
f 4796 4785 4797
f 4785 4774 4797
f 4797 4774 4786
f 4786 4787 4798
f 4798 4787 4799
f 4787 4788 4799
f 4799 4788 4800
f 4788 4789 4800
f 4800 4789 4801
f 4789 4790 4801
f 4801 4790 4802
f 4790 4791 4802
f 4802 4791 4803
f 4791 4792 4803
f 4803 4792 4804
f 4792 4793 4804
f 4804 4793 4805
f 4793 4794 4805
f 4805 4794 4806
f 4794 4795 4806
f 4806 4795 4807
f 4795 4796 4807
f 4807 4796 4808
f 4796 4797 4808
f 4808 4797 4809
f 4797 4786 4809
f 4809 4786 4798
f 4798 4799 4810
f 4810 4799 4811
f 4799 4800 4811
f 4811 4800 4812
f 4800 4801 4812
f 4812 4801 4813
f 4801 4802 4813
f 4813 4802 4814
f 4802 4803 4814
f 4814 4803 4815
f 4803 4804 4815
f 4815 4804 4816
f 4804 4805 4816
f 4816 4805 4817
f 4805 4806 4817
f 4817 4806 4818
f 4806 4807 4818
f 4818 4807 4819
f 4807 4808 4819
f 4819 4808 4820
f 4808 4809 4820
f 4820 4809 4821
f 4809 4798 4821
f 4821 4798 4810
f 4810 4811 4822
f 4822 4811 4823
f 4811 4812 4823
f 4823 4812 4824
f 4812 4813 4824
f 4824 4813 4825
f 4813 4814 4825
f 4825 4814 4826
f 4814 4815 4826
f 4826 4815 4827
f 4815 4816 4827
f 4827 4816 4828
f 4816 4817 4828
f 4828 4817 4829
f 4817 4818 4829
f 4829 4818 4830
f 4818 4819 4830
f 4830 4819 4831
f 4819 4820 4831
f 4831 4820 4832
f 4820 4821 4832
f 4832 4821 4833
f 4821 4810 4833
f 4833 4810 4822
f 4822 4823 4834
f 4834 4823 4835
f 4823 4824 4835
f 4835 4824 4836
f 4824 4825 4836
f 4836 4825 4837
f 4825 4826 4837
f 4837 4826 4838
f 4826 4827 4838
f 4838 4827 4839
f 4827 4828 4839
f 4839 4828 4840
f 4828 4829 4840
f 4840 4829 4841
f 4829 4830 4841
f 4841 4830 4842
f 4830 4831 4842
f 4842 4831 4843
f 4831 4832 4843
f 4843 4832 4844
f 4832 4833 4844
f 4844 4833 4845
f 4833 4822 4845
f 4845 4822 4834
f 4834 4835 4846
f 4846 4835 4847
f 4835 4836 4847
f 4847 4836 4848
f 4836 4837 4848
f 4848 4837 4849
f 4837 4838 4849
f 4849 4838 4850
f 4838 4839 4850
f 4850 4839 4851
f 4839 4840 4851
f 4851 4840 4852
f 4840 4841 4852
f 4852 4841 4853
f 4841 4842 4853
f 4853 4842 4854
f 4842 4843 4854
f 4854 4843 4855
f 4843 4844 4855
f 4855 4844 4856
f 4844 4845 4856
f 4856 4845 4857
f 4845 4834 4857
f 4857 4834 4846
f 4846 4847 4858
f 4858 4847 4859
f 4847 4848 4859
f 4859 4848 4860
f 4848 4849 4860
f 4860 4849 4861
f 4849 4850 4861
f 4861 4850 4862
f 4850 4851 4862
f 4862 4851 4863
f 4851 4852 4863
f 4863 4852 4864
f 4852 4853 4864
f 4864 4853 4865
f 4853 4854 4865
f 4865 4854 4866
f 4854 4855 4866
f 4866 4855 4867
f 4855 4856 4867
f 4867 4856 4868
f 4856 4857 4868
f 4868 4857 4869
f 4857 4846 4869
f 4869 4846 4858
f 4858 4859 4870
f 4870 4859 4871
f 4859 4860 4871
f 4871 4860 4872
f 4860 4861 4872
f 4872 4861 4873
f 4861 4862 4873
f 4873 4862 4874
f 4862 4863 4874
f 4874 4863 4875
f 4863 4864 4875
f 4875 4864 4876
f 4864 4865 4876
f 4876 4865 4877
f 4865 4866 4877
f 4877 4866 4878
f 4866 4867 4878
f 4878 4867 4879
f 4867 4868 4879
f 4879 4868 4880
f 4868 4869 4880
f 4880 4869 4881
f 4869 4858 4881
f 4881 4858 4870
f 4870 4871 4882
f 4882 4871 4883
f 4871 4872 4883
f 4883 4872 4884
f 4872 4873 4884
f 4884 4873 4885
f 4873 4874 4885
f 4885 4874 4886
f 4874 4875 4886
f 4886 4875 4887
f 4875 4876 4887
f 4887 4876 4888
f 4876 4877 4888
f 4888 4877 4889
f 4877 4878 4889
f 4889 4878 4890
f 4878 4879 4890
f 4890 4879 4891
f 4879 4880 4891
f 4891 4880 4892
f 4880 4881 4892
f 4892 4881 4893
f 4881 4870 4893
f 4893 4870 4882
f 4882 4883 4894
f 4894 4883 4895
f 4883 4884 4895
f 4895 4884 4896
f 4884 4885 4896
f 4896 4885 4897
f 4885 4886 4897
f 4897 4886 4898
f 4886 4887 4898
f 4898 4887 4899
f 4887 4888 4899
f 4899 4888 4900
f 4888 4889 4900
f 4900 4889 4901
f 4889 4890 4901
f 4901 4890 4902
f 4890 4891 4902
f 4902 4891 4903
f 4891 4892 4903
f 4903 4892 4904
f 4892 4893 4904
f 4904 4893 4905
f 4893 4882 4905
f 4905 4882 4894
f 4894 4895 4906
f 4906 4895 4907
f 4895 4896 4907
f 4907 4896 4908
f 4896 4897 4908
f 4908 4897 4909
f 4897 4898 4909
f 4909 4898 4910
f 4898 4899 4910
f 4910 4899 4911
f 4899 4900 4911
f 4911 4900 4912
f 4900 4901 4912
f 4912 4901 4913
f 4901 4902 4913
f 4913 4902 4914
f 4902 4903 4914
f 4914 4903 4915
f 4903 4904 4915
f 4915 4904 4916
f 4904 4905 4916
f 4916 4905 4917
f 4905 4894 4917
f 4917 4894 4906
f 4906 4907 4918
f 4918 4907 4919
f 4907 4908 4919
f 4919 4908 4920
f 4908 4909 4920
f 4920 4909 4921
f 4909 4910 4921
f 4921 4910 4922
f 4910 4911 4922
f 4922 4911 4923
f 4911 4912 4923
f 4923 4912 4924
f 4912 4913 4924
f 4924 4913 4925
f 4913 4914 4925
f 4925 4914 4926
f 4914 4915 4926
f 4926 4915 4927
f 4915 4916 4927
f 4927 4916 4928
f 4916 4917 4928
f 4928 4917 4929
f 4917 4906 4929
f 4929 4906 4918
f 4918 4919 4930
f 4930 4919 4931
f 4919 4920 4931
f 4931 4920 4932
f 4920 4921 4932
f 4932 4921 4933
f 4921 4922 4933
f 4933 4922 4934
f 4922 4923 4934
f 4934 4923 4935
f 4923 4924 4935
f 4935 4924 4936
f 4924 4925 4936
f 4936 4925 4937
f 4925 4926 4937
f 4937 4926 4938
f 4926 4927 4938
f 4938 4927 4939
f 4927 4928 4939
f 4939 4928 4940
f 4928 4929 4940
f 4940 4929 4941
f 4929 4918 4941
f 4941 4918 4930
f 4930 4931 4942
f 4942 4931 4943
f 4931 4932 4943
f 4943 4932 4944
f 4932 4933 4944
f 4944 4933 4945
f 4933 4934 4945
f 4945 4934 4946
f 4934 4935 4946
f 4946 4935 4947
f 4935 4936 4947
f 4947 4936 4948
f 4936 4937 4948
f 4948 4937 4949
f 4937 4938 4949
f 4949 4938 4950
f 4938 4939 4950
f 4950 4939 4951
f 4939 4940 4951
f 4951 4940 4952
f 4940 4941 4952
f 4952 4941 4953
f 4941 4930 4953
f 4953 4930 4942
f 4942 4943 4954
f 4954 4943 4955
f 4943 4944 4955
f 4955 4944 4956
f 4944 4945 4956
f 4956 4945 4957
f 4945 4946 4957
f 4957 4946 4958
f 4946 4947 4958
f 4958 4947 4959
f 4947 4948 4959
f 4959 4948 4960
f 4948 4949 4960
f 4960 4949 4961
f 4949 4950 4961
f 4961 4950 4962
f 4950 4951 4962
f 4962 4951 4963
f 4951 4952 4963
f 4963 4952 4964
f 4952 4953 4964
f 4964 4953 4965
f 4953 4942 4965
f 4965 4942 4954
f 4954 4955 4966
f 4966 4955 4967
f 4955 4956 4967
f 4967 4956 4968
f 4956 4957 4968
f 4968 4957 4969
f 4957 4958 4969
f 4969 4958 4970
f 4958 4959 4970
f 4970 4959 4971
f 4959 4960 4971
f 4971 4960 4972
f 4960 4961 4972
f 4972 4961 4973
f 4961 4962 4973
f 4973 4962 4974
f 4962 4963 4974
f 4974 4963 4975
f 4963 4964 4975
f 4975 4964 4976
f 4964 4965 4976
f 4976 4965 4977
f 4965 4954 4977
f 4977 4954 4966
f 4966 4967 4978
f 4978 4967 4979
f 4967 4968 4979
f 4979 4968 4980
f 4968 4969 4980
f 4980 4969 4981
f 4969 4970 4981
f 4981 4970 4982
f 4970 4971 4982
f 4982 4971 4983
f 4971 4972 4983
f 4983 4972 4984
f 4972 4973 4984
f 4984 4973 4985
f 4973 4974 4985
f 4985 4974 4986
f 4974 4975 4986
f 4986 4975 4987
f 4975 4976 4987
f 4987 4976 4988
f 4976 4977 4988
f 4988 4977 4989
f 4977 4966 4989
f 4989 4966 4978
f 4978 4979 4990
f 4990 4979 4991
f 4979 4980 4991
f 4991 4980 4992
f 4980 4981 4992
f 4992 4981 4993
f 4981 4982 4993
f 4993 4982 4994
f 4982 4983 4994
f 4994 4983 4995
f 4983 4984 4995
f 4995 4984 4996
f 4984 4985 4996
f 4996 4985 4997
f 4985 4986 4997
f 4997 4986 4998
f 4986 4987 4998
f 4998 4987 4999
f 4987 4988 4999
f 4999 4988 5000
f 4988 4989 5000
f 5000 4989 5001
f 4989 4978 5001
f 5001 4978 4990
f 4990 4991 5002
f 5002 4991 5003
f 4991 4992 5003
f 5003 4992 5004
f 4992 4993 5004
f 5004 4993 5005
f 4993 4994 5005
f 5005 4994 5006
f 4994 4995 5006
f 5006 4995 5007
f 4995 4996 5007
f 5007 4996 5008
f 4996 4997 5008
f 5008 4997 5009
f 4997 4998 5009
f 5009 4998 5010
f 4998 4999 5010
f 5010 4999 5011
f 4999 5000 5011
f 5011 5000 5012
f 5000 5001 5012
f 5012 5001 5013
f 5001 4990 5013
f 5013 4990 5002
f 5002 5003 5014
f 5014 5003 5015
f 5003 5004 5015
f 5015 5004 5016
f 5004 5005 5016
f 5016 5005 5017
f 5005 5006 5017
f 5017 5006 5018
f 5006 5007 5018
f 5018 5007 5019
f 5007 5008 5019
f 5019 5008 5020
f 5008 5009 5020
f 5020 5009 5021
f 5009 5010 5021
f 5021 5010 5022
f 5010 5011 5022
f 5022 5011 5023
f 5011 5012 5023
f 5023 5012 5024
f 5012 5013 5024
f 5024 5013 5025
f 5013 5002 5025
f 5025 5002 5014
f 5014 5015 5026
f 5026 5015 5027
f 5015 5016 5027
f 5027 5016 5028
f 5016 5017 5028
f 5028 5017 5029
f 5017 5018 5029
f 5029 5018 5030
f 5018 5019 5030
f 5030 5019 5031
f 5019 5020 5031
f 5031 5020 5032
f 5020 5021 5032
f 5032 5021 5033
f 5021 5022 5033
f 5033 5022 5034
f 5022 5023 5034
f 5034 5023 5035
f 5023 5024 5035
f 5035 5024 5036
f 5024 5025 5036
f 5036 5025 5037
f 5025 5014 5037
f 5037 5014 5026
f 5026 5027 5038
f 5038 5027 5039
f 5027 5028 5039
f 5039 5028 5040
f 5028 5029 5040
f 5040 5029 5041
f 5029 5030 5041
f 5041 5030 5042
f 5030 5031 5042
f 5042 5031 5043
f 5031 5032 5043
f 5043 5032 5044
f 5032 5033 5044
f 5044 5033 5045
f 5033 5034 5045
f 5045 5034 5046
f 5034 5035 5046
f 5046 5035 5047
f 5035 5036 5047
f 5047 5036 5048
f 5036 5037 5048
f 5048 5037 5049
f 5037 5026 5049
f 5049 5026 5038
f 5038 5039 5050
f 5050 5039 5051
f 5039 5040 5051
f 5051 5040 5052
f 5040 5041 5052
f 5052 5041 5053
f 5041 5042 5053
f 5053 5042 5054
f 5042 5043 5054
f 5054 5043 5055
f 5043 5044 5055
f 5055 5044 5056
f 5044 5045 5056
f 5056 5045 5057
f 5045 5046 5057
f 5057 5046 5058
f 5046 5047 5058
f 5058 5047 5059
f 5047 5048 5059
f 5059 5048 5060
f 5048 5049 5060
f 5060 5049 5061
f 5049 5038 5061
f 5061 5038 5050
f 5050 5051 5062
f 5062 5051 5063
f 5051 5052 5063
f 5063 5052 5064
f 5052 5053 5064
f 5064 5053 5065
f 5053 5054 5065
f 5065 5054 5066
f 5054 5055 5066
f 5066 5055 5067
f 5055 5056 5067
f 5067 5056 5068
f 5056 5057 5068
f 5068 5057 5069
f 5057 5058 5069
f 5069 5058 5070
f 5058 5059 5070
f 5070 5059 5071
f 5059 5060 5071
f 5071 5060 5072
f 5060 5061 5072
f 5072 5061 5073
f 5061 5050 5073
f 5073 5050 5062
f 5062 5063 5074
f 5074 5063 5075
f 5063 5064 5075
f 5075 5064 5076
f 5064 5065 5076
f 5076 5065 5077
f 5065 5066 5077
f 5077 5066 5078
f 5066 5067 5078
f 5078 5067 5079
f 5067 5068 5079
f 5079 5068 5080
f 5068 5069 5080
f 5080 5069 5081
f 5069 5070 5081
f 5081 5070 5082
f 5070 5071 5082
f 5082 5071 5083
f 5071 5072 5083
f 5083 5072 5084
f 5072 5073 5084
f 5084 5073 5085
f 5073 5062 5085
f 5085 5062 5074
f 5074 5075 5086
f 5086 5075 5087
f 5075 5076 5087
f 5087 5076 5088
f 5076 5077 5088
f 5088 5077 5089
f 5077 5078 5089
f 5089 5078 5090
f 5078 5079 5090
f 5090 5079 5091
f 5079 5080 5091
f 5091 5080 5092
f 5080 5081 5092
f 5092 5081 5093
f 5081 5082 5093
f 5093 5082 5094
f 5082 5083 5094
f 5094 5083 5095
f 5083 5084 5095
f 5095 5084 5096
f 5084 5085 5096
f 5096 5085 5097
f 5085 5074 5097
f 5097 5074 5086
f 5086 5087 5098
f 5098 5087 5099
f 5087 5088 5099
f 5099 5088 5100
f 5088 5089 5100
f 5100 5089 5101
f 5089 5090 5101
f 5101 5090 5102
f 5090 5091 5102
f 5102 5091 5103
f 5091 5092 5103
f 5103 5092 5104
f 5092 5093 5104
f 5104 5093 5105
f 5093 5094 5105
f 5105 5094 5106
f 5094 5095 5106
f 5106 5095 5107
f 5095 5096 5107
f 5107 5096 5108
f 5096 5097 5108
f 5108 5097 5109
f 5097 5086 5109
f 5109 5086 5098
f 5098 5099 5110
f 5110 5099 5111
f 5099 5100 5111
f 5111 5100 5112
f 5100 5101 5112
f 5112 5101 5113
f 5101 5102 5113
f 5113 5102 5114
f 5102 5103 5114
f 5114 5103 5115
f 5103 5104 5115
f 5115 5104 5116
f 5104 5105 5116
f 5116 5105 5117
f 5105 5106 5117
f 5117 5106 5118
f 5106 5107 5118
f 5118 5107 5119
f 5107 5108 5119
f 5119 5108 5120
f 5108 5109 5120
f 5120 5109 5121
f 5109 5098 5121
f 5121 5098 5110
f 5110 5111 5122
f 5122 5111 5123
f 5111 5112 5123
f 5123 5112 5124
f 5112 5113 5124
f 5124 5113 5125
f 5113 5114 5125
f 5125 5114 5126
f 5114 5115 5126
f 5126 5115 5127
f 5115 5116 5127
f 5127 5116 5128
f 5116 5117 5128
f 5128 5117 5129
f 5117 5118 5129
f 5129 5118 5130
f 5118 5119 5130
f 5130 5119 5131
f 5119 5120 5131
f 5131 5120 5132
f 5120 5121 5132
f 5132 5121 5133
f 5121 5110 5133
f 5133 5110 5122
f 5122 5123 5134
f 5134 5123 5135
f 5123 5124 5135
f 5135 5124 5136
f 5124 5125 5136
f 5136 5125 5137
f 5125 5126 5137
f 5137 5126 5138
f 5126 5127 5138
f 5138 5127 5139
f 5127 5128 5139
f 5139 5128 5140
f 5128 5129 5140
f 5140 5129 5141
f 5129 5130 5141
f 5141 5130 5142
f 5130 5131 5142
f 5142 5131 5143
f 5131 5132 5143
f 5143 5132 5144
f 5132 5133 5144
f 5144 5133 5145
f 5133 5122 5145
f 5145 5122 5134
f 5134 5135 5146
f 5146 5135 5147
f 5135 5136 5147
f 5147 5136 5148
f 5136 5137 5148
f 5148 5137 5149
f 5137 5138 5149
f 5149 5138 5150
f 5138 5139 5150
f 5150 5139 5151
f 5139 5140 5151
f 5151 5140 5152
f 5140 5141 5152
f 5152 5141 5153
f 5141 5142 5153
f 5153 5142 5154
f 5142 5143 5154
f 5154 5143 5155
f 5143 5144 5155
f 5155 5144 5156
f 5144 5145 5156
f 5156 5145 5157
f 5145 5134 5157
f 5157 5134 5146
f 5146 5147 5158
f 5158 5147 5159
f 5147 5148 5159
f 5159 5148 5160
f 5148 5149 5160
f 5160 5149 5161
f 5149 5150 5161
f 5161 5150 5162
f 5150 5151 5162
f 5162 5151 5163
f 5151 5152 5163
f 5163 5152 5164
f 5152 5153 5164
f 5164 5153 5165
f 5153 5154 5165
f 5165 5154 5166
f 5154 5155 5166
f 5166 5155 5167
f 5155 5156 5167
f 5167 5156 5168
f 5156 5157 5168
f 5168 5157 5169
f 5157 5146 5169
f 5169 5146 5158
f 5158 5159 5170
f 5170 5159 5171
f 5159 5160 5171
f 5171 5160 5172
f 5160 5161 5172
f 5172 5161 5173
f 5161 5162 5173
f 5173 5162 5174
f 5162 5163 5174
f 5174 5163 5175
f 5163 5164 5175
f 5175 5164 5176
f 5164 5165 5176
f 5176 5165 5177
f 5165 5166 5177
f 5177 5166 5178
f 5166 5167 5178
f 5178 5167 5179
f 5167 5168 5179
f 5179 5168 5180
f 5168 5169 5180
f 5180 5169 5181
f 5169 5158 5181
f 5181 5158 5170
f 5170 5171 5182
f 5182 5171 5183
f 5171 5172 5183
f 5183 5172 5184
f 5172 5173 5184
f 5184 5173 5185
f 5173 5174 5185
f 5185 5174 5186
f 5174 5175 5186
f 5186 5175 5187
f 5175 5176 5187
f 5187 5176 5188
f 5176 5177 5188
f 5188 5177 5189
f 5177 5178 5189
f 5189 5178 5190
f 5178 5179 5190
f 5190 5179 5191
f 5179 5180 5191
f 5191 5180 5192
f 5180 5181 5192
f 5192 5181 5193
f 5181 5170 5193
f 5193 5170 5182
f 5182 5183 5194
f 5194 5183 5195
f 5183 5184 5195
f 5195 5184 5196
f 5184 5185 5196
f 5196 5185 5197
f 5185 5186 5197
f 5197 5186 5198
f 5186 5187 5198
f 5198 5187 5199
f 5187 5188 5199
f 5199 5188 5200
f 5188 5189 5200
f 5200 5189 5201
f 5189 5190 5201
f 5201 5190 5202
f 5190 5191 5202
f 5202 5191 5203
f 5191 5192 5203
f 5203 5192 5204
f 5192 5193 5204
f 5204 5193 5205
f 5193 5182 5205
f 5205 5182 5194
f 5194 5195 5206
f 5206 5195 5207
f 5195 5196 5207
f 5207 5196 5208
f 5196 5197 5208
f 5208 5197 5209
f 5197 5198 5209
f 5209 5198 5210
f 5198 5199 5210
f 5210 5199 5211
f 5199 5200 5211
f 5211 5200 5212
f 5200 5201 5212
f 5212 5201 5213
f 5201 5202 5213
f 5213 5202 5214
f 5202 5203 5214
f 5214 5203 5215
f 5203 5204 5215
f 5215 5204 5216
f 5204 5205 5216
f 5216 5205 5217
f 5205 5194 5217
f 5217 5194 5206
f 5206 5207 5218
f 5218 5207 5219
f 5207 5208 5219
f 5219 5208 5220
f 5208 5209 5220
f 5220 5209 5221
f 5209 5210 5221
f 5221 5210 5222
f 5210 5211 5222
f 5222 5211 5223
f 5211 5212 5223
f 5223 5212 5224
f 5212 5213 5224
f 5224 5213 5225
f 5213 5214 5225
f 5225 5214 5226
f 5214 5215 5226
f 5226 5215 5227
f 5215 5216 5227
f 5227 5216 5228
f 5216 5217 5228
f 5228 5217 5229
f 5217 5206 5229
f 5229 5206 5218
f 5218 5219 5230
f 5230 5219 5231
f 5219 5220 5231
f 5231 5220 5232
f 5220 5221 5232
f 5232 5221 5233
f 5221 5222 5233
f 5233 5222 5234
f 5222 5223 5234
f 5234 5223 5235
f 5223 5224 5235
f 5235 5224 5236
f 5224 5225 5236
f 5236 5225 5237
f 5225 5226 5237
f 5237 5226 5238
f 5226 5227 5238
f 5238 5227 5239
f 5227 5228 5239
f 5239 5228 5240
f 5228 5229 5240
f 5240 5229 5241
f 5229 5218 5241
f 5241 5218 5230
f 5230 5231 5242
f 5242 5231 5243
f 5231 5232 5243
f 5243 5232 5244
f 5232 5233 5244
f 5244 5233 5245
f 5233 5234 5245
f 5245 5234 5246
f 5234 5235 5246
f 5246 5235 5247
f 5235 5236 5247
f 5247 5236 5248
f 5236 5237 5248
f 5248 5237 5249
f 5237 5238 5249
f 5249 5238 5250
f 5238 5239 5250
f 5250 5239 5251
f 5239 5240 5251
f 5251 5240 5252
f 5240 5241 5252
f 5252 5241 5253
f 5241 5230 5253
f 5253 5230 5242
f 5242 5243 5254
f 5254 5243 5255
f 5243 5244 5255
f 5255 5244 5256
f 5244 5245 5256
f 5256 5245 5257
f 5245 5246 5257
f 5257 5246 5258
f 5246 5247 5258
f 5258 5247 5259
f 5247 5248 5259
f 5259 5248 5260
f 5248 5249 5260
f 5260 5249 5261
f 5249 5250 5261
f 5261 5250 5262
f 5250 5251 5262
f 5262 5251 5263
f 5251 5252 5263
f 5263 5252 5264
f 5252 5253 5264
f 5264 5253 5265
f 5253 5242 5265
f 5265 5242 5254
f 5254 5255 5266
f 5266 5255 5267
f 5255 5256 5267
f 5267 5256 5268
f 5256 5257 5268
f 5268 5257 5269
f 5257 5258 5269
f 5269 5258 5270
f 5258 5259 5270
f 5270 5259 5271
f 5259 5260 5271
f 5271 5260 5272
f 5260 5261 5272
f 5272 5261 5273
f 5261 5262 5273
f 5273 5262 5274
f 5262 5263 5274
f 5274 5263 5275
f 5263 5264 5275
f 5275 5264 5276
f 5264 5265 5276
f 5276 5265 5277
f 5265 5254 5277
f 5277 5254 5266
f 5266 5267 5278
f 5278 5267 5279
f 5267 5268 5279
f 5279 5268 5280
f 5268 5269 5280
f 5280 5269 5281
f 5269 5270 5281
f 5281 5270 5282
f 5270 5271 5282
f 5282 5271 5283
f 5271 5272 5283
f 5283 5272 5284
f 5272 5273 5284
f 5284 5273 5285
f 5273 5274 5285
f 5285 5274 5286
f 5274 5275 5286
f 5286 5275 5287
f 5275 5276 5287
f 5287 5276 5288
f 5276 5277 5288
f 5288 5277 5289
f 5277 5266 5289
f 5289 5266 5278
f 5278 5279 5290
f 5290 5279 5291
f 5279 5280 5291
f 5291 5280 5292
f 5280 5281 5292
f 5292 5281 5293
f 5281 5282 5293
f 5293 5282 5294
f 5282 5283 5294
f 5294 5283 5295
f 5283 5284 5295
f 5295 5284 5296
f 5284 5285 5296
f 5296 5285 5297
f 5285 5286 5297
f 5297 5286 5298
f 5286 5287 5298
f 5298 5287 5299
f 5287 5288 5299
f 5299 5288 5300
f 5288 5289 5300
f 5300 5289 5301
f 5289 5278 5301
f 5301 5278 5290
f 5290 5291 5302
f 5302 5291 5303
f 5291 5292 5303
f 5303 5292 5304
f 5292 5293 5304
f 5304 5293 5305
f 5293 5294 5305
f 5305 5294 5306
f 5294 5295 5306
f 5306 5295 5307
f 5295 5296 5307
f 5307 5296 5308
f 5296 5297 5308
f 5308 5297 5309
f 5297 5298 5309
f 5309 5298 5310
f 5298 5299 5310
f 5310 5299 5311
f 5299 5300 5311
f 5311 5300 5312
f 5300 5301 5312
f 5312 5301 5313
f 5301 5290 5313
f 5313 5290 5302
f 5302 5303 5314
f 5314 5303 5315
f 5303 5304 5315
f 5315 5304 5316
f 5304 5305 5316
f 5316 5305 5317
f 5305 5306 5317
f 5317 5306 5318
f 5306 5307 5318
f 5318 5307 5319
f 5307 5308 5319
f 5319 5308 5320
f 5308 5309 5320
f 5320 5309 5321
f 5309 5310 5321
f 5321 5310 5322
f 5310 5311 5322
f 5322 5311 5323
f 5311 5312 5323
f 5323 5312 5324
f 5312 5313 5324
f 5324 5313 5325
f 5313 5302 5325
f 5325 5302 5314
f 5314 5315 5326
f 5326 5315 5327
f 5315 5316 5327
f 5327 5316 5328
f 5316 5317 5328
f 5328 5317 5329
f 5317 5318 5329
f 5329 5318 5330
f 5318 5319 5330
f 5330 5319 5331
f 5319 5320 5331
f 5331 5320 5332
f 5320 5321 5332
f 5332 5321 5333
f 5321 5322 5333
f 5333 5322 5334
f 5322 5323 5334
f 5334 5323 5335
f 5323 5324 5335
f 5335 5324 5336
f 5324 5325 5336
f 5336 5325 5337
f 5325 5314 5337
f 5337 5314 5326
f 5326 5327 5338
f 5338 5327 5339
f 5327 5328 5339
f 5339 5328 5340
f 5328 5329 5340
f 5340 5329 5341
f 5329 5330 5341
f 5341 5330 5342
f 5330 5331 5342
f 5342 5331 5343
f 5331 5332 5343
f 5343 5332 5344
f 5332 5333 5344
f 5344 5333 5345
f 5333 5334 5345
f 5345 5334 5346
f 5334 5335 5346
f 5346 5335 5347
f 5335 5336 5347
f 5347 5336 5348
f 5336 5337 5348
f 5348 5337 5349
f 5337 5326 5349
f 5349 5326 5338
f 5338 5339 5350
f 5350 5339 5351
f 5339 5340 5351
f 5351 5340 5352
f 5340 5341 5352
f 5352 5341 5353
f 5341 5342 5353
f 5353 5342 5354
f 5342 5343 5354
f 5354 5343 5355
f 5343 5344 5355
f 5355 5344 5356
f 5344 5345 5356
f 5356 5345 5357
f 5345 5346 5357
f 5357 5346 5358
f 5346 5347 5358
f 5358 5347 5359
f 5347 5348 5359
f 5359 5348 5360
f 5348 5349 5360
f 5360 5349 5361
f 5349 5338 5361
f 5361 5338 5350
f 5350 5351 5362
f 5362 5351 5363
f 5351 5352 5363
f 5363 5352 5364
f 5352 5353 5364
f 5364 5353 5365
f 5353 5354 5365
f 5365 5354 5366
f 5354 5355 5366
f 5366 5355 5367
f 5355 5356 5367
f 5367 5356 5368
f 5356 5357 5368
f 5368 5357 5369
f 5357 5358 5369
f 5369 5358 5370
f 5358 5359 5370
f 5370 5359 5371
f 5359 5360 5371
f 5371 5360 5372
f 5360 5361 5372
f 5372 5361 5373
f 5361 5350 5373
f 5373 5350 5362
f 5362 5363 5374
f 5374 5363 5375
f 5363 5364 5375
f 5375 5364 5376
f 5364 5365 5376
f 5376 5365 5377
f 5365 5366 5377
f 5377 5366 5378
f 5366 5367 5378
f 5378 5367 5379
f 5367 5368 5379
f 5379 5368 5380
f 5368 5369 5380
f 5380 5369 5381
f 5369 5370 5381
f 5381 5370 5382
f 5370 5371 5382
f 5382 5371 5383
f 5371 5372 5383
f 5383 5372 5384
f 5372 5373 5384
f 5384 5373 5385
f 5373 5362 5385
f 5385 5362 5374
f 5374 5375 5386
f 5386 5375 5387
f 5375 5376 5387
f 5387 5376 5388
f 5376 5377 5388
f 5388 5377 5389
f 5377 5378 5389
f 5389 5378 5390
f 5378 5379 5390
f 5390 5379 5391
f 5379 5380 5391
f 5391 5380 5392
f 5380 5381 5392
f 5392 5381 5393
f 5381 5382 5393
f 5393 5382 5394
f 5382 5383 5394
f 5394 5383 5395
f 5383 5384 5395
f 5395 5384 5396
f 5384 5385 5396
f 5396 5385 5397
f 5385 5374 5397
f 5397 5374 5386
f 5386 5387 5398
f 5398 5387 5399
f 5387 5388 5399
f 5399 5388 5400
f 5388 5389 5400
f 5400 5389 5401
f 5389 5390 5401
f 5401 5390 5402
f 5390 5391 5402
f 5402 5391 5403
f 5391 5392 5403
f 5403 5392 5404
f 5392 5393 5404
f 5404 5393 5405
f 5393 5394 5405
f 5405 5394 5406
f 5394 5395 5406
f 5406 5395 5407
f 5395 5396 5407
f 5407 5396 5408
f 5396 5397 5408
f 5408 5397 5409
f 5397 5386 5409
f 5409 5386 5398
f 5398 5399 5410
f 5410 5399 5411
f 5399 5400 5411
f 5411 5400 5412
f 5400 5401 5412
f 5412 5401 5413
f 5401 5402 5413
f 5413 5402 5414
f 5402 5403 5414
f 5414 5403 5415
f 5403 5404 5415
f 5415 5404 5416
f 5404 5405 5416
f 5416 5405 5417
f 5405 5406 5417
f 5417 5406 5418
f 5406 5407 5418
f 5418 5407 5419
f 5407 5408 5419
f 5419 5408 5420
f 5408 5409 5420
f 5420 5409 5421
f 5409 5398 5421
f 5421 5398 5410
f 5410 5411 5422
f 5422 5411 5423
f 5411 5412 5423
f 5423 5412 5424
f 5412 5413 5424
f 5424 5413 5425
f 5413 5414 5425
f 5425 5414 5426
f 5414 5415 5426
f 5426 5415 5427
f 5415 5416 5427
f 5427 5416 5428
f 5416 5417 5428
f 5428 5417 5429
f 5417 5418 5429
f 5429 5418 5430
f 5418 5419 5430
f 5430 5419 5431
f 5419 5420 5431
f 5431 5420 5432
f 5420 5421 5432
f 5432 5421 5433
f 5421 5410 5433
f 5433 5410 5422
f 5422 5423 5434
f 5434 5423 5435
f 5423 5424 5435
f 5435 5424 5436
f 5424 5425 5436
f 5436 5425 5437
f 5425 5426 5437
f 5437 5426 5438
f 5426 5427 5438
f 5438 5427 5439
f 5427 5428 5439
f 5439 5428 5440
f 5428 5429 5440
f 5440 5429 5441
f 5429 5430 5441
f 5441 5430 5442
f 5430 5431 5442
f 5442 5431 5443
f 5431 5432 5443
f 5443 5432 5444
f 5432 5433 5444
f 5444 5433 5445
f 5433 5422 5445
f 5445 5422 5434
f 5434 5435 5446
f 5446 5435 5447
f 5435 5436 5447
f 5447 5436 5448
f 5436 5437 5448
f 5448 5437 5449
f 5437 5438 5449
f 5449 5438 5450
f 5438 5439 5450
f 5450 5439 5451
f 5439 5440 5451
f 5451 5440 5452
f 5440 5441 5452
f 5452 5441 5453
f 5441 5442 5453
f 5453 5442 5454
f 5442 5443 5454
f 5454 5443 5455
f 5443 5444 5455
f 5455 5444 5456
f 5444 5445 5456
f 5456 5445 5457
f 5445 5434 5457
f 5457 5434 5446
f 5446 5447 5458
f 5458 5447 5459
f 5447 5448 5459
f 5459 5448 5460
f 5448 5449 5460
f 5460 5449 5461
f 5449 5450 5461
f 5461 5450 5462
f 5450 5451 5462
f 5462 5451 5463
f 5451 5452 5463
f 5463 5452 5464
f 5452 5453 5464
f 5464 5453 5465
f 5453 5454 5465
f 5465 5454 5466
f 5454 5455 5466
f 5466 5455 5467
f 5455 5456 5467
f 5467 5456 5468
f 5456 5457 5468
f 5468 5457 5469
f 5457 5446 5469
f 5469 5446 5458
f 5458 5459 5470
f 5470 5459 5471
f 5459 5460 5471
f 5471 5460 5472
f 5460 5461 5472
f 5472 5461 5473
f 5461 5462 5473
f 5473 5462 5474
f 5462 5463 5474
f 5474 5463 5475
f 5463 5464 5475
f 5475 5464 5476
f 5464 5465 5476
f 5476 5465 5477
f 5465 5466 5477
f 5477 5466 5478
f 5466 5467 5478
f 5478 5467 5479
f 5467 5468 5479
f 5479 5468 5480
f 5468 5469 5480
f 5480 5469 5481
f 5469 5458 5481
f 5481 5458 5470
f 5470 5471 5482
f 5482 5471 5483
f 5471 5472 5483
f 5483 5472 5484
f 5472 5473 5484
f 5484 5473 5485
f 5473 5474 5485
f 5485 5474 5486
f 5474 5475 5486
f 5486 5475 5487
f 5475 5476 5487
f 5487 5476 5488
f 5476 5477 5488
f 5488 5477 5489
f 5477 5478 5489
f 5489 5478 5490
f 5478 5479 5490
f 5490 5479 5491
f 5479 5480 5491
f 5491 5480 5492
f 5480 5481 5492
f 5492 5481 5493
f 5481 5470 5493
f 5493 5470 5482
f 5482 5483 5494
f 5494 5483 5495
f 5483 5484 5495
f 5495 5484 5496
f 5484 5485 5496
f 5496 5485 5497
f 5485 5486 5497
f 5497 5486 5498
f 5486 5487 5498
f 5498 5487 5499
f 5487 5488 5499
f 5499 5488 5500
f 5488 5489 5500
f 5500 5489 5501
f 5489 5490 5501
f 5501 5490 5502
f 5490 5491 5502
f 5502 5491 5503
f 5491 5492 5503
f 5503 5492 5504
f 5492 5493 5504
f 5504 5493 5505
f 5493 5482 5505
f 5505 5482 5494
f 5494 5495 5506
f 5506 5495 5507
f 5495 5496 5507
f 5507 5496 5508
f 5496 5497 5508
f 5508 5497 5509
f 5497 5498 5509
f 5509 5498 5510
f 5498 5499 5510
f 5510 5499 5511
f 5499 5500 5511
f 5511 5500 5512
f 5500 5501 5512
f 5512 5501 5513
f 5501 5502 5513
f 5513 5502 5514
f 5502 5503 5514
f 5514 5503 5515
f 5503 5504 5515
f 5515 5504 5516
f 5504 5505 5516
f 5516 5505 5517
f 5505 5494 5517
f 5517 5494 5506
f 5506 5507 5518
f 5518 5507 5519
f 5507 5508 5519
f 5519 5508 5520
f 5508 5509 5520
f 5520 5509 5521
f 5509 5510 5521
f 5521 5510 5522
f 5510 5511 5522
f 5522 5511 5523
f 5511 5512 5523
f 5523 5512 5524
f 5512 5513 5524
f 5524 5513 5525
f 5513 5514 5525
f 5525 5514 5526
f 5514 5515 5526
f 5526 5515 5527
f 5515 5516 5527
f 5527 5516 5528
f 5516 5517 5528
f 5528 5517 5529
f 5517 5506 5529
f 5529 5506 5518
f 5518 5519 5530
f 5530 5519 5531
f 5519 5520 5531
f 5531 5520 5532
f 5520 5521 5532
f 5532 5521 5533
f 5521 5522 5533
f 5533 5522 5534
f 5522 5523 5534
f 5534 5523 5535
f 5523 5524 5535
f 5535 5524 5536
f 5524 5525 5536
f 5536 5525 5537
f 5525 5526 5537
f 5537 5526 5538
f 5526 5527 5538
f 5538 5527 5539
f 5527 5528 5539
f 5539 5528 5540
f 5528 5529 5540
f 5540 5529 5541
f 5529 5518 5541
f 5541 5518 5530
f 5530 5531 5542
f 5542 5531 5543
f 5531 5532 5543
f 5543 5532 5544
f 5532 5533 5544
f 5544 5533 5545
f 5533 5534 5545
f 5545 5534 5546
f 5534 5535 5546
f 5546 5535 5547
f 5535 5536 5547
f 5547 5536 5548
f 5536 5537 5548
f 5548 5537 5549
f 5537 5538 5549
f 5549 5538 5550
f 5538 5539 5550
f 5550 5539 5551
f 5539 5540 5551
f 5551 5540 5552
f 5540 5541 5552
f 5552 5541 5553
f 5541 5530 5553
f 5553 5530 5542
f 5542 5543 5554
f 5554 5543 5555
f 5543 5544 5555
f 5555 5544 5556
f 5544 5545 5556
f 5556 5545 5557
f 5545 5546 5557
f 5557 5546 5558
f 5546 5547 5558
f 5558 5547 5559
f 5547 5548 5559
f 5559 5548 5560
f 5548 5549 5560
f 5560 5549 5561
f 5549 5550 5561
f 5561 5550 5562
f 5550 5551 5562
f 5562 5551 5563
f 5551 5552 5563
f 5563 5552 5564
f 5552 5553 5564
f 5564 5553 5565
f 5553 5542 5565
f 5565 5542 5554
f 5554 5555 5566
f 5566 5555 5567
f 5555 5556 5567
f 5567 5556 5568
f 5556 5557 5568
f 5568 5557 5569
f 5557 5558 5569
f 5569 5558 5570
f 5558 5559 5570
f 5570 5559 5571
f 5559 5560 5571
f 5571 5560 5572
f 5560 5561 5572
f 5572 5561 5573
f 5561 5562 5573
f 5573 5562 5574
f 5562 5563 5574
f 5574 5563 5575
f 5563 5564 5575
f 5575 5564 5576
f 5564 5565 5576
f 5576 5565 5577
f 5565 5554 5577
f 5577 5554 5566
f 5566 5567 5578
f 5578 5567 5579
f 5567 5568 5579
f 5579 5568 5580
f 5568 5569 5580
f 5580 5569 5581
f 5569 5570 5581
f 5581 5570 5582
f 5570 5571 5582
f 5582 5571 5583
f 5571 5572 5583
f 5583 5572 5584
f 5572 5573 5584
f 5584 5573 5585
f 5573 5574 5585
f 5585 5574 5586
f 5574 5575 5586
f 5586 5575 5587
f 5575 5576 5587
f 5587 5576 5588
f 5576 5577 5588
f 5588 5577 5589
f 5577 5566 5589
f 5589 5566 5578
f 5578 5579 5590
f 5590 5579 5591
f 5579 5580 5591
f 5591 5580 5592
f 5580 5581 5592
f 5592 5581 5593
f 5581 5582 5593
f 5593 5582 5594
f 5582 5583 5594
f 5594 5583 5595
f 5583 5584 5595
f 5595 5584 5596
f 5584 5585 5596
f 5596 5585 5597
f 5585 5586 5597
f 5597 5586 5598
f 5586 5587 5598
f 5598 5587 5599
f 5587 5588 5599
f 5599 5588 5600
f 5588 5589 5600
f 5600 5589 5601
f 5589 5578 5601
f 5601 5578 5590
f 5590 5591 5602
f 5602 5591 5603
f 5591 5592 5603
f 5603 5592 5604
f 5592 5593 5604
f 5604 5593 5605
f 5593 5594 5605
f 5605 5594 5606
f 5594 5595 5606
f 5606 5595 5607
f 5595 5596 5607
f 5607 5596 5608
f 5596 5597 5608
f 5608 5597 5609
f 5597 5598 5609
f 5609 5598 5610
f 5598 5599 5610
f 5610 5599 5611
f 5599 5600 5611
f 5611 5600 5612
f 5600 5601 5612
f 5612 5601 5613
f 5601 5590 5613
f 5613 5590 5602
f 5602 5603 5614
f 5614 5603 5615
f 5603 5604 5615
f 5615 5604 5616
f 5604 5605 5616
f 5616 5605 5617
f 5605 5606 5617
f 5617 5606 5618
f 5606 5607 5618
f 5618 5607 5619
f 5607 5608 5619
f 5619 5608 5620
f 5608 5609 5620
f 5620 5609 5621
f 5609 5610 5621
f 5621 5610 5622
f 5610 5611 5622
f 5622 5611 5623
f 5611 5612 5623
f 5623 5612 5624
f 5612 5613 5624
f 5624 5613 5625
f 5613 5602 5625
f 5625 5602 5614
f 5614 5615 5626
f 5626 5615 5627
f 5615 5616 5627
f 5627 5616 5628
f 5616 5617 5628
f 5628 5617 5629
f 5617 5618 5629
f 5629 5618 5630
f 5618 5619 5630
f 5630 5619 5631
f 5619 5620 5631
f 5631 5620 5632
f 5620 5621 5632
f 5632 5621 5633
f 5621 5622 5633
f 5633 5622 5634
f 5622 5623 5634
f 5634 5623 5635
f 5623 5624 5635
f 5635 5624 5636
f 5624 5625 5636
f 5636 5625 5637
f 5625 5614 5637
f 5637 5614 5626
f 5626 5627 5638
f 5638 5627 5639
f 5627 5628 5639
f 5639 5628 5640
f 5628 5629 5640
f 5640 5629 5641
f 5629 5630 5641
f 5641 5630 5642
f 5630 5631 5642
f 5642 5631 5643
f 5631 5632 5643
f 5643 5632 5644
f 5632 5633 5644
f 5644 5633 5645
f 5633 5634 5645
f 5645 5634 5646
f 5634 5635 5646
f 5646 5635 5647
f 5635 5636 5647
f 5647 5636 5648
f 5636 5637 5648
f 5648 5637 5649
f 5637 5626 5649
f 5649 5626 5638
f 5638 5639 5650
f 5650 5639 5651
f 5639 5640 5651
f 5651 5640 5652
f 5640 5641 5652
f 5652 5641 5653
f 5641 5642 5653
f 5653 5642 5654
f 5642 5643 5654
f 5654 5643 5655
f 5643 5644 5655
f 5655 5644 5656
f 5644 5645 5656
f 5656 5645 5657
f 5645 5646 5657
f 5657 5646 5658
f 5646 5647 5658
f 5658 5647 5659
f 5647 5648 5659
f 5659 5648 5660
f 5648 5649 5660
f 5660 5649 5661
f 5649 5638 5661
f 5661 5638 5650
f 5650 5651 5662
f 5662 5651 5663
f 5651 5652 5663
f 5663 5652 5664
f 5652 5653 5664
f 5664 5653 5665
f 5653 5654 5665
f 5665 5654 5666
f 5654 5655 5666
f 5666 5655 5667
f 5655 5656 5667
f 5667 5656 5668
f 5656 5657 5668
f 5668 5657 5669
f 5657 5658 5669
f 5669 5658 5670
f 5658 5659 5670
f 5670 5659 5671
f 5659 5660 5671
f 5671 5660 5672
f 5660 5661 5672
f 5672 5661 5673
f 5661 5650 5673
f 5673 5650 5662
f 5662 5663 5674
f 5674 5663 5675
f 5663 5664 5675
f 5675 5664 5676
f 5664 5665 5676
f 5676 5665 5677
f 5665 5666 5677
f 5677 5666 5678
f 5666 5667 5678
f 5678 5667 5679
f 5667 5668 5679
f 5679 5668 5680
f 5668 5669 5680
f 5680 5669 5681
f 5669 5670 5681
f 5681 5670 5682
f 5670 5671 5682
f 5682 5671 5683
f 5671 5672 5683
f 5683 5672 5684
f 5672 5673 5684
f 5684 5673 5685
f 5673 5662 5685
f 5685 5662 5674
f 5674 5675 5686
f 5686 5675 5687
f 5675 5676 5687
f 5687 5676 5688
f 5676 5677 5688
f 5688 5677 5689
f 5677 5678 5689
f 5689 5678 5690
f 5678 5679 5690
f 5690 5679 5691
f 5679 5680 5691
f 5691 5680 5692
f 5680 5681 5692
f 5692 5681 5693
f 5681 5682 5693
f 5693 5682 5694
f 5682 5683 5694
f 5694 5683 5695
f 5683 5684 5695
f 5695 5684 5696
f 5684 5685 5696
f 5696 5685 5697
f 5685 5674 5697
f 5697 5674 5686
f 5686 5687 5698
f 5698 5687 5699
f 5687 5688 5699
f 5699 5688 5700
f 5688 5689 5700
f 5700 5689 5701
f 5689 5690 5701
f 5701 5690 5702
f 5690 5691 5702
f 5702 5691 5703
f 5691 5692 5703
f 5703 5692 5704
f 5692 5693 5704
f 5704 5693 5705
f 5693 5694 5705
f 5705 5694 5706
f 5694 5695 5706
f 5706 5695 5707
f 5695 5696 5707
f 5707 5696 5708
f 5696 5697 5708
f 5708 5697 5709
f 5697 5686 5709
f 5709 5686 5698
f 5698 5699 5710
f 5710 5699 5711
f 5699 5700 5711
f 5711 5700 5712
f 5700 5701 5712
f 5712 5701 5713
f 5701 5702 5713
f 5713 5702 5714
f 5702 5703 5714
f 5714 5703 5715
f 5703 5704 5715
f 5715 5704 5716
f 5704 5705 5716
f 5716 5705 5717
f 5705 5706 5717
f 5717 5706 5718
f 5706 5707 5718
f 5718 5707 5719
f 5707 5708 5719
f 5719 5708 5720
f 5708 5709 5720
f 5720 5709 5721
f 5709 5698 5721
f 5721 5698 5710
f 5710 5711 5722
f 5722 5711 5723
f 5711 5712 5723
f 5723 5712 5724
f 5712 5713 5724
f 5724 5713 5725
f 5713 5714 5725
f 5725 5714 5726
f 5714 5715 5726
f 5726 5715 5727
f 5715 5716 5727
f 5727 5716 5728
f 5716 5717 5728
f 5728 5717 5729
f 5717 5718 5729
f 5729 5718 5730
f 5718 5719 5730
f 5730 5719 5731
f 5719 5720 5731
f 5731 5720 5732
f 5720 5721 5732
f 5732 5721 5733
f 5721 5710 5733
f 5733 5710 5722
f 5722 5723 5734
f 5734 5723 5735
f 5723 5724 5735
f 5735 5724 5736
f 5724 5725 5736
f 5736 5725 5737
f 5725 5726 5737
f 5737 5726 5738
f 5726 5727 5738
f 5738 5727 5739
f 5727 5728 5739
f 5739 5728 5740
f 5728 5729 5740
f 5740 5729 5741
f 5729 5730 5741
f 5741 5730 5742
f 5730 5731 5742
f 5742 5731 5743
f 5731 5732 5743
f 5743 5732 5744
f 5732 5733 5744
f 5744 5733 5745
f 5733 5722 5745
f 5745 5722 5734
f 5734 5735 5746
f 5746 5735 5747
f 5735 5736 5747
f 5747 5736 5748
f 5736 5737 5748
f 5748 5737 5749
f 5737 5738 5749
f 5749 5738 5750
f 5738 5739 5750
f 5750 5739 5751
f 5739 5740 5751
f 5751 5740 5752
f 5740 5741 5752
f 5752 5741 5753
f 5741 5742 5753
f 5753 5742 5754
f 5742 5743 5754
f 5754 5743 5755
f 5743 5744 5755
f 5755 5744 5756
f 5744 5745 5756
f 5756 5745 5757
f 5745 5734 5757
f 5757 5734 5746
f 5746 5747 5758
f 5758 5747 5759
f 5747 5748 5759
f 5759 5748 5760
f 5748 5749 5760
f 5760 5749 5761
f 5749 5750 5761
f 5761 5750 5762
f 5750 5751 5762
f 5762 5751 5763
f 5751 5752 5763
f 5763 5752 5764
f 5752 5753 5764
f 5764 5753 5765
f 5753 5754 5765
f 5765 5754 5766
f 5754 5755 5766
f 5766 5755 5767
f 5755 5756 5767
f 5767 5756 5768
f 5756 5757 5768
f 5768 5757 5769
f 5757 5746 5769
f 5769 5746 5758
f 5758 5759 5770
f 5770 5759 5771
f 5759 5760 5771
f 5771 5760 5772
f 5760 5761 5772
f 5772 5761 5773
f 5761 5762 5773
f 5773 5762 5774
f 5762 5763 5774
f 5774 5763 5775
f 5763 5764 5775
f 5775 5764 5776
f 5764 5765 5776
f 5776 5765 5777
f 5765 5766 5777
f 5777 5766 5778
f 5766 5767 5778
f 5778 5767 5779
f 5767 5768 5779
f 5779 5768 5780
f 5768 5769 5780
f 5780 5769 5781
f 5769 5758 5781
f 5781 5758 5770
f 5770 5771 5782
f 5782 5771 5783
f 5771 5772 5783
f 5783 5772 5784
f 5772 5773 5784
f 5784 5773 5785
f 5773 5774 5785
f 5785 5774 5786
f 5774 5775 5786
f 5786 5775 5787
f 5775 5776 5787
f 5787 5776 5788
f 5776 5777 5788
f 5788 5777 5789
f 5777 5778 5789
f 5789 5778 5790
f 5778 5779 5790
f 5790 5779 5791
f 5779 5780 5791
f 5791 5780 5792
f 5780 5781 5792
f 5792 5781 5793
f 5781 5770 5793
f 5793 5770 5782
f 5782 5783 5794
f 5794 5783 5795
f 5783 5784 5795
f 5795 5784 5796
f 5784 5785 5796
f 5796 5785 5797
f 5785 5786 5797
f 5797 5786 5798
f 5786 5787 5798
f 5798 5787 5799
f 5787 5788 5799
f 5799 5788 5800
f 5788 5789 5800
f 5800 5789 5801
f 5789 5790 5801
f 5801 5790 5802
f 5790 5791 5802
f 5802 5791 5803
f 5791 5792 5803
f 5803 5792 5804
f 5792 5793 5804
f 5804 5793 5805
f 5793 5782 5805
f 5805 5782 5794
f 5794 5795 5806
f 5806 5795 5807
f 5795 5796 5807
f 5807 5796 5808
f 5796 5797 5808
f 5808 5797 5809
f 5797 5798 5809
f 5809 5798 5810
f 5798 5799 5810
f 5810 5799 5811
f 5799 5800 5811
f 5811 5800 5812
f 5800 5801 5812
f 5812 5801 5813
f 5801 5802 5813
f 5813 5802 5814
f 5802 5803 5814
f 5814 5803 5815
f 5803 5804 5815
f 5815 5804 5816
f 5804 5805 5816
f 5816 5805 5817
f 5805 5794 5817
f 5817 5794 5806
f 5806 5807 5818
f 5818 5807 5819
f 5807 5808 5819
f 5819 5808 5820
f 5808 5809 5820
f 5820 5809 5821
f 5809 5810 5821
f 5821 5810 5822
f 5810 5811 5822
f 5822 5811 5823
f 5811 5812 5823
f 5823 5812 5824
f 5812 5813 5824
f 5824 5813 5825
f 5813 5814 5825
f 5825 5814 5826
f 5814 5815 5826
f 5826 5815 5827
f 5815 5816 5827
f 5827 5816 5828
f 5816 5817 5828
f 5828 5817 5829
f 5817 5806 5829
f 5829 5806 5818
f 5818 5819 5830
f 5830 5819 5831
f 5819 5820 5831
f 5831 5820 5832
f 5820 5821 5832
f 5832 5821 5833
f 5821 5822 5833
f 5833 5822 5834
f 5822 5823 5834
f 5834 5823 5835
f 5823 5824 5835
f 5835 5824 5836
f 5824 5825 5836
f 5836 5825 5837
f 5825 5826 5837
f 5837 5826 5838
f 5826 5827 5838
f 5838 5827 5839
f 5827 5828 5839
f 5839 5828 5840
f 5828 5829 5840
f 5840 5829 5841
f 5829 5818 5841
f 5841 5818 5830
f 5830 5831 5842
f 5842 5831 5843
f 5831 5832 5843
f 5843 5832 5844
f 5832 5833 5844
f 5844 5833 5845
f 5833 5834 5845
f 5845 5834 5846
f 5834 5835 5846
f 5846 5835 5847
f 5835 5836 5847
f 5847 5836 5848
f 5836 5837 5848
f 5848 5837 5849
f 5837 5838 5849
f 5849 5838 5850
f 5838 5839 5850
f 5850 5839 5851
f 5839 5840 5851
f 5851 5840 5852
f 5840 5841 5852
f 5852 5841 5853
f 5841 5830 5853
f 5853 5830 5842
f 5842 5843 5854
f 5854 5843 5855
f 5843 5844 5855
f 5855 5844 5856
f 5844 5845 5856
f 5856 5845 5857
f 5845 5846 5857
f 5857 5846 5858
f 5846 5847 5858
f 5858 5847 5859
f 5847 5848 5859
f 5859 5848 5860
f 5848 5849 5860
f 5860 5849 5861
f 5849 5850 5861
f 5861 5850 5862
f 5850 5851 5862
f 5862 5851 5863
f 5851 5852 5863
f 5863 5852 5864
f 5852 5853 5864
f 5864 5853 5865
f 5853 5842 5865
f 5865 5842 5854
f 5854 5855 5866
f 5866 5855 5867
f 5855 5856 5867
f 5867 5856 5868
f 5856 5857 5868
f 5868 5857 5869
f 5857 5858 5869
f 5869 5858 5870
f 5858 5859 5870
f 5870 5859 5871
f 5859 5860 5871
f 5871 5860 5872
f 5860 5861 5872
f 5872 5861 5873
f 5861 5862 5873
f 5873 5862 5874
f 5862 5863 5874
f 5874 5863 5875
f 5863 5864 5875
f 5875 5864 5876
f 5864 5865 5876
f 5876 5865 5877
f 5865 5854 5877
f 5877 5854 5866
f 5866 5867 5878
f 5878 5867 5879
f 5867 5868 5879
f 5879 5868 5880
f 5868 5869 5880
f 5880 5869 5881
f 5869 5870 5881
f 5881 5870 5882
f 5870 5871 5882
f 5882 5871 5883
f 5871 5872 5883
f 5883 5872 5884
f 5872 5873 5884
f 5884 5873 5885
f 5873 5874 5885
f 5885 5874 5886
f 5874 5875 5886
f 5886 5875 5887
f 5875 5876 5887
f 5887 5876 5888
f 5876 5877 5888
f 5888 5877 5889
f 5877 5866 5889
f 5889 5866 5878
f 5878 5879 5890
f 5890 5879 5891
f 5879 5880 5891
f 5891 5880 5892
f 5880 5881 5892
f 5892 5881 5893
f 5881 5882 5893
f 5893 5882 5894
f 5882 5883 5894
f 5894 5883 5895
f 5883 5884 5895
f 5895 5884 5896
f 5884 5885 5896
f 5896 5885 5897
f 5885 5886 5897
f 5897 5886 5898
f 5886 5887 5898
f 5898 5887 5899
f 5887 5888 5899
f 5899 5888 5900
f 5888 5889 5900
f 5900 5889 5901
f 5889 5878 5901
f 5901 5878 5890
f 5890 5891 5902
f 5902 5891 5903
f 5891 5892 5903
f 5903 5892 5904
f 5892 5893 5904
f 5904 5893 5905
f 5893 5894 5905
f 5905 5894 5906
f 5894 5895 5906
f 5906 5895 5907
f 5895 5896 5907
f 5907 5896 5908
f 5896 5897 5908
f 5908 5897 5909
f 5897 5898 5909
f 5909 5898 5910
f 5898 5899 5910
f 5910 5899 5911
f 5899 5900 5911
f 5911 5900 5912
f 5900 5901 5912
f 5912 5901 5913
f 5901 5890 5913
f 5913 5890 5902
f 5902 5903 5914
f 5914 5903 5915
f 5903 5904 5915
f 5915 5904 5916
f 5904 5905 5916
f 5916 5905 5917
f 5905 5906 5917
f 5917 5906 5918
f 5906 5907 5918
f 5918 5907 5919
f 5907 5908 5919
f 5919 5908 5920
f 5908 5909 5920
f 5920 5909 5921
f 5909 5910 5921
f 5921 5910 5922
f 5910 5911 5922
f 5922 5911 5923
f 5911 5912 5923
f 5923 5912 5924
f 5912 5913 5924
f 5924 5913 5925
f 5913 5902 5925
f 5925 5902 5914
f 5914 5915 5926
f 5926 5915 5927
f 5915 5916 5927
f 5927 5916 5928
f 5916 5917 5928
f 5928 5917 5929
f 5917 5918 5929
f 5929 5918 5930
f 5918 5919 5930
f 5930 5919 5931
f 5919 5920 5931
f 5931 5920 5932
f 5920 5921 5932
f 5932 5921 5933
f 5921 5922 5933
f 5933 5922 5934
f 5922 5923 5934
f 5934 5923 5935
f 5923 5924 5935
f 5935 5924 5936
f 5924 5925 5936
f 5936 5925 5937
f 5925 5914 5937
f 5937 5914 5926
f 5926 5927 5938
f 5938 5927 5939
f 5927 5928 5939
f 5939 5928 5940
f 5928 5929 5940
f 5940 5929 5941
f 5929 5930 5941
f 5941 5930 5942
f 5930 5931 5942
f 5942 5931 5943
f 5931 5932 5943
f 5943 5932 5944
f 5932 5933 5944
f 5944 5933 5945
f 5933 5934 5945
f 5945 5934 5946
f 5934 5935 5946
f 5946 5935 5947
f 5935 5936 5947
f 5947 5936 5948
f 5936 5937 5948
f 5948 5937 5949
f 5937 5926 5949
f 5949 5926 5938
f 5938 5939 5950
f 5950 5939 5951
f 5939 5940 5951
f 5951 5940 5952
f 5940 5941 5952
f 5952 5941 5953
f 5941 5942 5953
f 5953 5942 5954
f 5942 5943 5954
f 5954 5943 5955
f 5943 5944 5955
f 5955 5944 5956
f 5944 5945 5956
f 5956 5945 5957
f 5945 5946 5957
f 5957 5946 5958
f 5946 5947 5958
f 5958 5947 5959
f 5947 5948 5959
f 5959 5948 5960
f 5948 5949 5960
f 5960 5949 5961
f 5949 5938 5961
f 5961 5938 5950
f 5950 5951 5962
f 5962 5951 5963
f 5951 5952 5963
f 5963 5952 5964
f 5952 5953 5964
f 5964 5953 5965
f 5953 5954 5965
f 5965 5954 5966
f 5954 5955 5966
f 5966 5955 5967
f 5955 5956 5967
f 5967 5956 5968
f 5956 5957 5968
f 5968 5957 5969
f 5957 5958 5969
f 5969 5958 5970
f 5958 5959 5970
f 5970 5959 5971
f 5959 5960 5971
f 5971 5960 5972
f 5960 5961 5972
f 5972 5961 5973
f 5961 5950 5973
f 5973 5950 5962
f 5962 5963 5974
f 5974 5963 5975
f 5963 5964 5975
f 5975 5964 5976
f 5964 5965 5976
f 5976 5965 5977
f 5965 5966 5977
f 5977 5966 5978
f 5966 5967 5978
f 5978 5967 5979
f 5967 5968 5979
f 5979 5968 5980
f 5968 5969 5980
f 5980 5969 5981
f 5969 5970 5981
f 5981 5970 5982
f 5970 5971 5982
f 5982 5971 5983
f 5971 5972 5983
f 5983 5972 5984
f 5972 5973 5984
f 5984 5973 5985
f 5973 5962 5985
f 5985 5962 5974
f 5974 5975 5986
f 5986 5975 5987
f 5975 5976 5987
f 5987 5976 5988
f 5976 5977 5988
f 5988 5977 5989
f 5977 5978 5989
f 5989 5978 5990
f 5978 5979 5990
f 5990 5979 5991
f 5979 5980 5991
f 5991 5980 5992
f 5980 5981 5992
f 5992 5981 5993
f 5981 5982 5993
f 5993 5982 5994
f 5982 5983 5994
f 5994 5983 5995
f 5983 5984 5995
f 5995 5984 5996
f 5984 5985 5996
f 5996 5985 5997
f 5985 5974 5997
f 5997 5974 5986
f 5986 5987 5998
f 5998 5987 5999
f 5987 5988 5999
f 5999 5988 6000
f 5988 5989 6000
f 6000 5989 6001
f 5989 5990 6001
f 6001 5990 6002
f 5990 5991 6002
f 6002 5991 6003
f 5991 5992 6003
f 6003 5992 6004
f 5992 5993 6004
f 6004 5993 6005
f 5993 5994 6005
f 6005 5994 6006
f 5994 5995 6006
f 6006 5995 6007
f 5995 5996 6007
f 6007 5996 6008
f 5996 5997 6008
f 6008 5997 6009
f 5997 5986 6009
f 6009 5986 5998
f 5998 5999 6010
f 6010 5999 6011
f 5999 6000 6011
f 6011 6000 6012
f 6000 6001 6012
f 6012 6001 6013
f 6001 6002 6013
f 6013 6002 6014
f 6002 6003 6014
f 6014 6003 6015
f 6003 6004 6015
f 6015 6004 6016
f 6004 6005 6016
f 6016 6005 6017
f 6005 6006 6017
f 6017 6006 6018
f 6006 6007 6018
f 6018 6007 6019
f 6007 6008 6019
f 6019 6008 6020
f 6008 6009 6020
f 6020 6009 6021
f 6009 5998 6021
f 6021 5998 6010
f 6010 6011 6022
f 6022 6011 6023
f 6011 6012 6023
f 6023 6012 6024
f 6012 6013 6024
f 6024 6013 6025
f 6013 6014 6025
f 6025 6014 6026
f 6014 6015 6026
f 6026 6015 6027
f 6015 6016 6027
f 6027 6016 6028
f 6016 6017 6028
f 6028 6017 6029
f 6017 6018 6029
f 6029 6018 6030
f 6018 6019 6030
f 6030 6019 6031
f 6019 6020 6031
f 6031 6020 6032
f 6020 6021 6032
f 6032 6021 6033
f 6021 6010 6033
f 6033 6010 6022
f 6022 6023 6034
f 6034 6023 6035
f 6023 6024 6035
f 6035 6024 6036
f 6024 6025 6036
f 6036 6025 6037
f 6025 6026 6037
f 6037 6026 6038
f 6026 6027 6038
f 6038 6027 6039
f 6027 6028 6039
f 6039 6028 6040
f 6028 6029 6040
f 6040 6029 6041
f 6029 6030 6041
f 6041 6030 6042
f 6030 6031 6042
f 6042 6031 6043
f 6031 6032 6043
f 6043 6032 6044
f 6032 6033 6044
f 6044 6033 6045
f 6033 6022 6045
f 6045 6022 6034
f 6034 6035 6046
f 6046 6035 6047
f 6035 6036 6047
f 6047 6036 6048
f 6036 6037 6048
f 6048 6037 6049
f 6037 6038 6049
f 6049 6038 6050
f 6038 6039 6050
f 6050 6039 6051
f 6039 6040 6051
f 6051 6040 6052
f 6040 6041 6052
f 6052 6041 6053
f 6041 6042 6053
f 6053 6042 6054
f 6042 6043 6054
f 6054 6043 6055
f 6043 6044 6055
f 6055 6044 6056
f 6044 6045 6056
f 6056 6045 6057
f 6045 6034 6057
f 6057 6034 6046
f 6046 6047 6058
f 6058 6047 6059
f 6047 6048 6059
f 6059 6048 6060
f 6048 6049 6060
f 6060 6049 6061
f 6049 6050 6061
f 6061 6050 6062
f 6050 6051 6062
f 6062 6051 6063
f 6051 6052 6063
f 6063 6052 6064
f 6052 6053 6064
f 6064 6053 6065
f 6053 6054 6065
f 6065 6054 6066
f 6054 6055 6066
f 6066 6055 6067
f 6055 6056 6067
f 6067 6056 6068
f 6056 6057 6068
f 6068 6057 6069
f 6057 6046 6069
f 6069 6046 6058
f 6058 6059 6070
f 6070 6059 6071
f 6059 6060 6071
f 6071 6060 6072
f 6060 6061 6072
f 6072 6061 6073
f 6061 6062 6073
f 6073 6062 6074
f 6062 6063 6074
f 6074 6063 6075
f 6063 6064 6075
f 6075 6064 6076
f 6064 6065 6076
f 6076 6065 6077
f 6065 6066 6077
f 6077 6066 6078
f 6066 6067 6078
f 6078 6067 6079
f 6067 6068 6079
f 6079 6068 6080
f 6068 6069 6080
f 6080 6069 6081
f 6069 6058 6081
f 6081 6058 6070
f 6070 6071 6082
f 6082 6071 6083
f 6071 6072 6083
f 6083 6072 6084
f 6072 6073 6084
f 6084 6073 6085
f 6073 6074 6085
f 6085 6074 6086
f 6074 6075 6086
f 6086 6075 6087
f 6075 6076 6087
f 6087 6076 6088
f 6076 6077 6088
f 6088 6077 6089
f 6077 6078 6089
f 6089 6078 6090
f 6078 6079 6090
f 6090 6079 6091
f 6079 6080 6091
f 6091 6080 6092
f 6080 6081 6092
f 6092 6081 6093
f 6081 6070 6093
f 6093 6070 6082
f 6082 6083 6094
f 6094 6083 6095
f 6083 6084 6095
f 6095 6084 6096
f 6084 6085 6096
f 6096 6085 6097
f 6085 6086 6097
f 6097 6086 6098
f 6086 6087 6098
f 6098 6087 6099
f 6087 6088 6099
f 6099 6088 6100
f 6088 6089 6100
f 6100 6089 6101
f 6089 6090 6101
f 6101 6090 6102
f 6090 6091 6102
f 6102 6091 6103
f 6091 6092 6103
f 6103 6092 6104
f 6092 6093 6104
f 6104 6093 6105
f 6093 6082 6105
f 6105 6082 6094
f 6094 6095 6106
f 6106 6095 6107
f 6095 6096 6107
f 6107 6096 6108
f 6096 6097 6108
f 6108 6097 6109
f 6097 6098 6109
f 6109 6098 6110
f 6098 6099 6110
f 6110 6099 6111
f 6099 6100 6111
f 6111 6100 6112
f 6100 6101 6112
f 6112 6101 6113
f 6101 6102 6113
f 6113 6102 6114
f 6102 6103 6114
f 6114 6103 6115
f 6103 6104 6115
f 6115 6104 6116
f 6104 6105 6116
f 6116 6105 6117
f 6105 6094 6117
f 6117 6094 6106
f 6106 6107 6118
f 6118 6107 6119
f 6107 6108 6119
f 6119 6108 6120
f 6108 6109 6120
f 6120 6109 6121
f 6109 6110 6121
f 6121 6110 6122
f 6110 6111 6122
f 6122 6111 6123
f 6111 6112 6123
f 6123 6112 6124
f 6112 6113 6124
f 6124 6113 6125
f 6113 6114 6125
f 6125 6114 6126
f 6114 6115 6126
f 6126 6115 6127
f 6115 6116 6127
f 6127 6116 6128
f 6116 6117 6128
f 6128 6117 6129
f 6117 6106 6129
f 6129 6106 6118
f 6118 6119 6130
f 6130 6119 6131
f 6119 6120 6131
f 6131 6120 6132
f 6120 6121 6132
f 6132 6121 6133
f 6121 6122 6133
f 6133 6122 6134
f 6122 6123 6134
f 6134 6123 6135
f 6123 6124 6135
f 6135 6124 6136
f 6124 6125 6136
f 6136 6125 6137
f 6125 6126 6137
f 6137 6126 6138
f 6126 6127 6138
f 6138 6127 6139
f 6127 6128 6139
f 6139 6128 6140
f 6128 6129 6140
f 6140 6129 6141
f 6129 6118 6141
f 6141 6118 6130
f 6130 6131 6142
f 6142 6131 6143
f 6131 6132 6143
f 6143 6132 6144
f 6132 6133 6144
f 6144 6133 6145
f 6133 6134 6145
f 6145 6134 6146
f 6134 6135 6146
f 6146 6135 6147
f 6135 6136 6147
f 6147 6136 6148
f 6136 6137 6148
f 6148 6137 6149
f 6137 6138 6149
f 6149 6138 6150
f 6138 6139 6150
f 6150 6139 6151
f 6139 6140 6151
f 6151 6140 6152
f 6140 6141 6152
f 6152 6141 6153
f 6141 6130 6153
f 6153 6130 6142
f 6142 6143 6154
f 6154 6143 6155
f 6143 6144 6155
f 6155 6144 6156
f 6144 6145 6156
f 6156 6145 6157
f 6145 6146 6157
f 6157 6146 6158
f 6146 6147 6158
f 6158 6147 6159
f 6147 6148 6159
f 6159 6148 6160
f 6148 6149 6160
f 6160 6149 6161
f 6149 6150 6161
f 6161 6150 6162
f 6150 6151 6162
f 6162 6151 6163
f 6151 6152 6163
f 6163 6152 6164
f 6152 6153 6164
f 6164 6153 6165
f 6153 6142 6165
f 6165 6142 6154
f 6154 6155 6166
f 6166 6155 6167
f 6155 6156 6167
f 6167 6156 6168
f 6156 6157 6168
f 6168 6157 6169
f 6157 6158 6169
f 6169 6158 6170
f 6158 6159 6170
f 6170 6159 6171
f 6159 6160 6171
f 6171 6160 6172
f 6160 6161 6172
f 6172 6161 6173
f 6161 6162 6173
f 6173 6162 6174
f 6162 6163 6174
f 6174 6163 6175
f 6163 6164 6175
f 6175 6164 6176
f 6164 6165 6176
f 6176 6165 6177
f 6165 6154 6177
f 6177 6154 6166
f 6166 6167 6178
f 6178 6167 6179
f 6167 6168 6179
f 6179 6168 6180
f 6168 6169 6180
f 6180 6169 6181
f 6169 6170 6181
f 6181 6170 6182
f 6170 6171 6182
f 6182 6171 6183
f 6171 6172 6183
f 6183 6172 6184
f 6172 6173 6184
f 6184 6173 6185
f 6173 6174 6185
f 6185 6174 6186
f 6174 6175 6186
f 6186 6175 6187
f 6175 6176 6187
f 6187 6176 6188
f 6176 6177 6188
f 6188 6177 6189
f 6177 6166 6189
f 6189 6166 6178
f 6178 6179 6190
f 6190 6179 6191
f 6179 6180 6191
f 6191 6180 6192
f 6180 6181 6192
f 6192 6181 6193
f 6181 6182 6193
f 6193 6182 6194
f 6182 6183 6194
f 6194 6183 6195
f 6183 6184 6195
f 6195 6184 6196
f 6184 6185 6196
f 6196 6185 6197
f 6185 6186 6197
f 6197 6186 6198
f 6186 6187 6198
f 6198 6187 6199
f 6187 6188 6199
f 6199 6188 6200
f 6188 6189 6200
f 6200 6189 6201
f 6189 6178 6201
f 6201 6178 6190
f 6190 6191 6202
f 6202 6191 6203
f 6191 6192 6203
f 6203 6192 6204
f 6192 6193 6204
f 6204 6193 6205
f 6193 6194 6205
f 6205 6194 6206
f 6194 6195 6206
f 6206 6195 6207
f 6195 6196 6207
f 6207 6196 6208
f 6196 6197 6208
f 6208 6197 6209
f 6197 6198 6209
f 6209 6198 6210
f 6198 6199 6210
f 6210 6199 6211
f 6199 6200 6211
f 6211 6200 6212
f 6200 6201 6212
f 6212 6201 6213
f 6201 6190 6213
f 6213 6190 6202
f 6202 6203 6214
f 6214 6203 6215
f 6203 6204 6215
f 6215 6204 6216
f 6204 6205 6216
f 6216 6205 6217
f 6205 6206 6217
f 6217 6206 6218
f 6206 6207 6218
f 6218 6207 6219
f 6207 6208 6219
f 6219 6208 6220
f 6208 6209 6220
f 6220 6209 6221
f 6209 6210 6221
f 6221 6210 6222
f 6210 6211 6222
f 6222 6211 6223
f 6211 6212 6223
f 6223 6212 6224
f 6212 6213 6224
f 6224 6213 6225
f 6213 6202 6225
f 6225 6202 6214
f 6214 6215 6226
f 6226 6215 6226
f 6215 6216 6226
f 6226 6216 6226
f 6216 6217 6226
f 6226 6217 6226
f 6217 6218 6226
f 6226 6218 6226
f 6218 6219 6226
f 6226 6219 6226
f 6219 6220 6226
f 6226 6220 6226
f 6220 6221 6226
f 6226 6221 6226
f 6221 6222 6226
f 6226 6222 6226
f 6222 6223 6226
f 6226 6223 6226
f 6223 6224 6226
f 6226 6224 6226
f 6224 6225 6226
f 6226 6225 6226
f 6225 6214 6226
f 6226 6214 6226

g Path_(11)
v 296.57098 310.51944 56.0
v 296.29205 310.33914 56.0
v 296.32944 310.3633 55.833946
v 296.43152 310.4293 55.712387
v 296.57098 310.51944 55.667892
v 296.71042 310.6096 55.712387
v 296.81253 310.67557 55.833946
v 296.84988 310.6997 56.0
v 296.81253 310.67557 56.166054
v 296.71042 310.6096 56.287613
v 296.57098 310.51944 56.332108
v 296.43152 310.4293 56.287613
v 296.32944 310.3633 56.166054
v 296.57394 309.92657 56.0
v 296.60324 309.96005 55.833946
v 296.6833 310.05154 55.712387
v 296.79263 310.1765 55.667892
v 296.90198 310.30148 55.712387
v 296.98203 310.39297 55.833946
[truncated: 3,462,805 more chars]
