# Supplementary material for: Heterogeneous somatostatin-expressing neuron population in mouse ventral tegmental area
Source: eLife. 2020 Aug 4;9:e59328. doi: 10.7554/eLife.59328 (PMC7440918; doi:10.7554/eLife.59328)
Supplement: Figure 5—source data 2. — This zip archive contains morphological images of all traced neurons grouped according their electrophysiological profiles. Each subtype’s folder contains a PDF file (with the list of neurons, their original location within the VTA, images of the traced morphology and individual Sholl curves) and two subfolders: ‘3D_gif’ – with *.gif files of the listed neurons; and ‘WaveFront_3D_obj’ – with corresponding *.obj files. *.gif files can be opened by any image viewer. *.obj files save information about the 3D model of the neurons and can be opened/reused with any 3D viewer or graphic software. [file elife-59328-fig5-data2.zip › Morphology_Source/Delayed/WaveFront_3D_obj/6.obj]

# OBJ File
mtllib 230818_c4_model.mtl
g Path_(18)
v 523.3996 649.43396 45.0
v 523.1648 649.6688 45.0
v 523.1962 649.6373 44.833946
v 523.28217 649.5514 44.712387
v 523.3996 649.43396 44.667892
v 523.517 649.3165 44.712387
v 523.60297 649.2306 44.833946
v 523.63446 649.19916 45.0
v 523.60297 649.2306 45.166054
v 523.517 649.3165 45.287613
v 523.3996 649.43396 45.332108
v 523.28217 649.5514 45.287613
v 523.1962 649.6373 45.166054
v 522.84485 649.3489 45.0
v 522.87634 649.31744 44.833946
v 522.9623 649.2315 44.712387
v 523.0797 649.1141 44.667892
v 523.19714 648.99664 44.712387
v 523.2831 648.9107 44.833946
v 523.3145 648.8792 45.0
v 523.2831 648.9107 45.166054
v 523.19714 648.99664 45.287613
v 523.0797 649.1141 45.332108
v 522.9623 649.2315 45.287613
v 522.87634 649.31744 45.166054
v 522.52496 649.029 45.0
v 522.5564 648.99756 44.833946
v 522.6424 648.91156 44.712387
v 522.75977 648.7941 44.667892
v 522.8772 648.67676 44.712387
v 522.9632 648.59076 44.833946
v 522.9946 648.5593 45.0
v 522.9632 648.59076 45.166054
v 522.8772 648.67676 45.287613
v 522.75977 648.7941 45.332108
v 522.6424 648.91156 45.287613
v 522.5564 648.99756 45.166054
v 522.2051 648.7091 45.0
v 522.2365 648.6776 44.833946
v 522.32245 648.5917 44.712387
v 522.4399 648.47424 44.667892
v 522.5573 648.3568 44.712387
v 522.64325 648.2709 44.833946
v 522.67474 648.23944 45.0
v 522.64325 648.2709 45.166054
v 522.5573 648.3568 45.287613
v 522.4399 648.47424 45.332108
v 522.32245 648.5917 45.287613
v 522.2365 648.6776 45.166054
v 521.88513 648.38916 45.0
v 521.9166 648.3577 44.833946
v 522.00256 648.2717 44.712387
v 522.12 648.15436 44.667892
v 522.2374 648.0369 44.712387
v 522.32336 647.951 44.833946
v 522.3548 647.9195 45.0
v 522.32336 647.951 45.166054
v 522.2374 648.0369 45.287613
v 522.12 648.15436 45.332108
v 522.00256 648.2717 45.287613
v 521.9166 648.3577 45.166054
v 521.56525 648.0693 45.0
v 521.5967 648.0378 44.833946
v 521.6827 647.95184 44.712387
v 521.80005 647.8344 44.667892
v 521.9175 647.71704 44.712387
v 522.0034 647.63104 44.833946
v 522.0349 647.5996 45.0
v 522.0034 647.63104 45.166054
v 521.9175 647.71704 45.287613
v 521.80005 647.8344 45.332108
v 521.6827 647.95184 45.287613
v 521.5967 648.0378 45.166054
v 521.24756 647.7516 45.0
v 521.27875 647.7198 44.833946
v 521.3639 647.63306 44.712387
v 521.48016 647.5145 44.667892
v 521.59644 647.396 44.712387
v 521.6816 647.3092 44.833946
v 521.71277 647.27747 45.0
v 521.6816 647.3092 45.166054
v 521.59644 647.396 45.287613
v 521.48016 647.5145 45.332108
v 521.3639 647.63306 45.287613
v 521.27875 647.7198 45.166054
v 520.94836 647.46136 45.0
v 520.97595 647.42645 44.833946
v 521.05133 647.33105 44.712387
v 521.15424 647.20074 44.667892
v 521.2572 647.07043 44.712387
v 521.3325 646.97504 44.833946
v 521.3601 646.9401 45.0
v 521.3325 646.97504 45.166054
v 521.2572 647.07043 45.287613
v 521.15424 647.20074 45.332108
v 521.05133 647.33105 45.287613
v 520.97595 647.42645 45.166054
v 520.673 647.2723 44.981117
v 520.68933 647.22095 44.817863
v 520.7282 647.0987 44.70341
v 520.7793 646.9383 44.66843
v 520.8288 646.7827 44.722294
v 520.8635 646.6737 44.850567
v 520.87415 646.6404 45.018883
v 520.8578 646.69165 45.182137
v 520.81885 646.8139 45.29659
v 520.7678 646.9743 45.33157
v 520.7183 647.1299 45.277706
v 520.6836 647.2389 45.149433
v 520.32294 647.2478 44.886482
v 520.3255 647.14923 44.74566
v 520.3271 646.99347 44.672977
v 520.3272 646.8222 44.687916
v 520.3258 646.68134 44.78647
v 520.32324 646.60864 44.94223
v 520.3203 646.6236 45.113464
v 520.3177 646.7221 45.254284
v 520.3161 646.8779 45.326965
v 520.31604 647.0492 45.312027
v 520.31744 647.19 45.213474
v 520.31995 647.26276 45.057713
v 519.9358 647.2798 45.16038
v 520.0414 647.2097 45.05751
v 520.10095 647.0712 44.96165
v 520.09863 646.9014 44.89849
v 520.03503 646.74585 44.884956
v 519.9271 646.6462 44.924667
v 519.8039 646.6291 45.00699
v 519.6983 646.6992 45.109863
v 519.6387 646.8377 45.20572
v 519.64105 647.0075 45.26888
v 519.70465 647.1631 45.282417
v 519.81256 647.26276 45.242702
v 519.94403 647.3231 44.46152
v 520.0806 647.227 44.44175
v 520.1592 647.07416 44.458534
v 520.1587 646.9055 44.50738
v 520.0793 646.76636 44.575195
v 519.94226 646.69385 44.643814
v 519.78424 646.70746 44.694843
v 519.6477 646.8036 44.714615
v 519.5691 646.9564 44.69783
v 519.5696 647.12506 44.648983
v 519.649 647.2643 44.58117
v 519.7861 647.33673 44.51255
v 519.4921 647.07056 44.080376
v 519.6125 646.97974 44.007046
v 519.7183 646.8444 44.00938
v 519.7811 646.7008 44.086754
v 519.7841 646.5875 44.218433
v 519.7265 646.5348 44.36914
v 519.6237 646.55676 44.498486
v 519.5033 646.64764 44.571815
v 519.3975 646.78296 44.56948
v 519.3347 646.9266 44.492107
v 519.3317 647.03986 44.360424
v 519.38934 647.0926 44.20972
v 519.10944 646.7524 43.910217
v 519.22174 646.65497 43.82629
v 519.3356 646.5262 43.82562
v 519.4204 646.4005 43.908386
v 519.4535 646.31165 44.05241
v 519.4259 646.2834 44.219105
v 519.34515 646.3233 44.363804
v 519.2328 646.4207 44.44773
v 519.11896 646.5495 44.448402
v 519.0342 646.6752 44.365635
v 519.0011 646.76404 44.221607
v 519.0286 646.7923 44.054913
v 518.7539 646.4259 43.8348
v 518.86224 646.3248 43.74814
v 518.9801 646.1997 43.74662
v 519.0759 646.0841 43.830654
v 519.1241 646.0089 43.97772
v 519.11163 645.9944 44.14841
v 519.04193 646.0443 44.296993
v 518.9336 646.1454 44.383656
v 518.81573 646.2705 44.385174
v 518.71985 646.38617 44.30114
v 518.67175 646.4613 44.154076
v 518.6842 646.4759 43.983383
v 518.38025 646.1352 43.864388
v 518.47046 646.0521 43.743916
v 518.58795 645.9344 43.70075
v 518.70135 645.8134 43.746445
v 518.78015 645.72174 43.868767
v 518.80334 645.68384 44.03494
v 518.76465 645.7099 44.20043
v 518.6745 645.79297 44.320904
v 518.55695 645.91077 44.36407
v 518.4436 646.0317 44.318375
v 518.36475 646.1234 44.196053
v 518.3416 646.16125 44.02988
v 518.0775 645.79926 43.802475
v 518.17505 645.6996 43.701847
v 518.2923 645.57513 43.684376
v 518.398 645.4592 43.75474
v 518.46375 645.3829 43.89409
v 518.4719 645.3666 44.06508
v 518.42035 645.4147 44.221897
v 518.3228 645.5143 44.322525
v 518.20557 645.63873 44.34
v 518.09985 645.7547 44.269634
v 518.0342 645.83105 44.130287
v 518.026 645.84735 43.959293
v 517.7861 645.4586 43.73917
v 517.8896 645.3373 43.67509
v 517.99927 645.2071 43.699383
v 518.0857 645.1031 43.805546
v 518.12573 645.053 43.96513
v 518.1087 645.0703 44.135372
v 518.03906 645.1503 44.27066
v 517.93555 645.2717 44.33474
v 517.82587 645.40186 44.310448
v 517.73944 645.5059 44.204285
v 517.6994 645.55597 44.0447
v 517.71643 645.5387 43.87446
v 517.4509 645.1543 43.71664
v 517.55676 645.02704 43.670143
v 517.663 644.89874 43.712627
v 517.7412 644.8038 43.832706
v 517.7704 644.7676 43.99821
v 517.74274 644.7998 44.164787
v 517.66565 644.8919 44.287807
v 517.5598 645.01917 44.334305
v 517.4536 645.14746 44.29182
v 517.3754 645.24243 44.17174
v 517.3462 645.2786 44.006237
v 517.3739 645.2464 43.83966
v 517.1339 644.87195 43.71402
v 517.21643 644.7281 43.668964
v 517.299 644.5838 43.7129
v 517.35944 644.47784 43.834045
v 517.38153 644.4386 43.999947
v 517.35944 644.47656 44.16615
v 517.299 644.58154 44.288116
v 517.21643 644.72546 44.33317
v 517.1339 644.86975 44.28924
v 517.0735 644.9757 44.168095
v 517.0514 645.01495 44.00219
v 517.0735 644.977 43.83599
v 516.7471 644.74384 43.71352
v 516.7879 644.58307 43.6684
v 516.8287 644.42194 43.712265
v 516.8586 644.30365 43.833366
v 516.8695 644.2598 43.99925
v 516.8586 644.3023 44.16547
v 516.8287 644.4197 44.287487
v 516.7879 644.58044 44.332607
v 516.7471 644.7416 44.288742
v 516.7172 644.8599 44.16764
v 516.7063 644.9037 44.00176
v 516.7172 644.8612 43.835537
v 516.32043 644.67084 43.713238
v 516.34204 644.5064 43.668102
v 516.3636 644.34155 43.711952
v 516.3794 644.2206 43.833042
v 516.3852 644.17584 43.998924
v 516.3794 644.2193 44.165146
v 516.3636 644.33936 44.287174
v 516.34204 644.5038 44.33231
v 516.32043 644.66864 44.288456
v 516.3046 644.7896 44.16737
v 516.2988 644.8344 44.001488
v 516.3046 644.7909 43.835266
v 515.8915 644.4642 44.000046
usemtl mat_1
s 1
f 1 1 2
f 2 1 3
f 1 1 3
f 3 1 4
f 1 1 4
f 4 1 5
f 1 1 5
f 5 1 6
f 1 1 6
f 6 1 7
f 1 1 7
f 7 1 8
f 1 1 8
f 8 1 9
f 1 1 9
f 9 1 10
f 1 1 10
f 10 1 11
f 1 1 11
f 11 1 12
f 1 1 12
f 12 1 13
f 1 1 13
f 13 1 2
f 2 3 14
f 14 3 15
f 3 4 15
f 15 4 16
f 4 5 16
f 16 5 17
f 5 6 17
f 17 6 18
f 6 7 18
f 18 7 19
f 7 8 19
f 19 8 20
f 8 9 20
f 20 9 21
f 9 10 21
f 21 10 22
f 10 11 22
f 22 11 23
f 11 12 23
f 23 12 24
f 12 13 24
f 24 13 25
f 13 2 25
f 25 2 14
f 14 15 26
f 26 15 27
f 15 16 27
f 27 16 28
f 16 17 28
f 28 17 29
f 17 18 29
f 29 18 30
f 18 19 30
f 30 19 31
f 19 20 31
f 31 20 32
f 20 21 32
f 32 21 33
f 21 22 33
f 33 22 34
f 22 23 34
f 34 23 35
f 23 24 35
f 35 24 36
f 24 25 36
f 36 25 37
f 25 14 37
f 37 14 26
f 26 27 38
f 38 27 39
f 27 28 39
f 39 28 40
f 28 29 40
f 40 29 41
f 29 30 41
f 41 30 42
f 30 31 42
f 42 31 43
f 31 32 43
f 43 32 44
f 32 33 44
f 44 33 45
f 33 34 45
f 45 34 46
f 34 35 46
f 46 35 47
f 35 36 47
f 47 36 48
f 36 37 48
f 48 37 49
f 37 26 49
f 49 26 38
f 38 39 50
f 50 39 51
f 39 40 51
f 51 40 52
f 40 41 52
f 52 41 53
f 41 42 53
f 53 42 54
f 42 43 54
f 54 43 55
f 43 44 55
f 55 44 56
f 44 45 56
f 56 45 57
f 45 46 57
f 57 46 58
f 46 47 58
f 58 47 59
f 47 48 59
f 59 48 60
f 48 49 60
f 60 49 61
f 49 38 61
f 61 38 50
f 50 51 62
f 62 51 63
f 51 52 63
f 63 52 64
f 52 53 64
f 64 53 65
f 53 54 65
f 65 54 66
f 54 55 66
f 66 55 67
f 55 56 67
f 67 56 68
f 56 57 68
f 68 57 69
f 57 58 69
f 69 58 70
f 58 59 70
f 70 59 71
f 59 60 71
f 71 60 72
f 60 61 72
f 72 61 73
f 61 50 73
f 73 50 62
f 62 63 74
f 74 63 75
f 63 64 75
f 75 64 76
f 64 65 76
f 76 65 77
f 65 66 77
f 77 66 78
f 66 67 78
f 78 67 79
f 67 68 79
f 79 68 80
f 68 69 80
f 80 69 81
f 69 70 81
f 81 70 82
f 70 71 82
f 82 71 83
f 71 72 83
f 83 72 84
f 72 73 84
f 84 73 85
f 73 62 85
f 85 62 74
f 74 75 86
f 86 75 87
f 75 76 87
f 87 76 88
f 76 77 88
f 88 77 89
f 77 78 89
f 89 78 90
f 78 79 90
f 90 79 91
f 79 80 91
f 91 80 92
f 80 81 92
f 92 81 93
f 81 82 93
f 93 82 94
f 82 83 94
f 94 83 95
f 83 84 95
f 95 84 96
f 84 85 96
f 96 85 97
f 85 74 97
f 97 74 86
f 86 87 98
f 98 87 99
f 87 88 99
f 99 88 100
f 88 89 100
f 100 89 101
f 89 90 101
f 101 90 102
f 90 91 102
f 102 91 103
f 91 92 103
f 103 92 104
f 92 93 104
f 104 93 105
f 93 94 105
f 105 94 106
f 94 95 106
f 106 95 107
f 95 96 107
f 107 96 108
f 96 97 108
f 108 97 109
f 97 86 109
f 109 86 98
f 98 99 110
f 110 99 111
f 99 100 111
f 111 100 112
f 100 101 112
f 112 101 113
f 101 102 113
f 113 102 114
f 102 103 114
f 114 103 115
f 103 104 115
f 115 104 116
f 104 105 116
f 116 105 117
f 105 106 117
f 117 106 118
f 106 107 118
f 118 107 119
f 107 108 119
f 119 108 120
f 108 109 120
f 120 109 121
f 109 98 121
f 121 98 110
f 110 111 122
f 122 111 123
f 111 112 123
f 123 112 124
f 112 113 124
f 124 113 125
f 113 114 125
f 125 114 126
f 114 115 126
f 126 115 127
f 115 116 127
f 127 116 128
f 116 117 128
f 128 117 129
f 117 118 129
f 129 118 130
f 118 119 130
f 130 119 131
f 119 120 131
f 131 120 132
f 120 121 132
f 132 121 133
f 121 110 133
f 133 110 122
f 122 123 134
f 134 123 135
f 123 124 135
f 135 124 136
f 124 125 136
f 136 125 137
f 125 126 137
f 137 126 138
f 126 127 138
f 138 127 139
f 127 128 139
f 139 128 140
f 128 129 140
f 140 129 141
f 129 130 141
f 141 130 142
f 130 131 142
f 142 131 143
f 131 132 143
f 143 132 144
f 132 133 144
f 144 133 145
f 133 122 145
f 145 122 134
f 134 135 146
f 146 135 147
f 135 136 147
f 147 136 148
f 136 137 148
f 148 137 149
f 137 138 149
f 149 138 150
f 138 139 150
f 150 139 151
f 139 140 151
f 151 140 152
f 140 141 152
f 152 141 153
f 141 142 153
f 153 142 154
f 142 143 154
f 154 143 155
f 143 144 155
f 155 144 156
f 144 145 156
f 156 145 157
f 145 134 157
f 157 134 146
f 146 147 158
f 158 147 159
f 147 148 159
f 159 148 160
f 148 149 160
f 160 149 161
f 149 150 161
f 161 150 162
f 150 151 162
f 162 151 163
f 151 152 163
f 163 152 164
f 152 153 164
f 164 153 165
f 153 154 165
f 165 154 166
f 154 155 166
f 166 155 167
f 155 156 167
f 167 156 168
f 156 157 168
f 168 157 169
f 157 146 169
f 169 146 158
f 158 159 170
f 170 159 171
f 159 160 171
f 171 160 172
f 160 161 172
f 172 161 173
f 161 162 173
f 173 162 174
f 162 163 174
f 174 163 175
f 163 164 175
f 175 164 176
f 164 165 176
f 176 165 177
f 165 166 177
f 177 166 178
f 166 167 178
f 178 167 179
f 167 168 179
f 179 168 180
f 168 169 180
f 180 169 181
f 169 158 181
f 181 158 170
f 170 171 182
f 182 171 183
f 171 172 183
f 183 172 184
f 172 173 184
f 184 173 185
f 173 174 185
f 185 174 186
f 174 175 186
f 186 175 187
f 175 176 187
f 187 176 188
f 176 177 188
f 188 177 189
f 177 178 189
f 189 178 190
f 178 179 190
f 190 179 191
f 179 180 191
f 191 180 192
f 180 181 192
f 192 181 193
f 181 170 193
f 193 170 182
f 182 183 194
f 194 183 195
f 183 184 195
f 195 184 196
f 184 185 196
f 196 185 197
f 185 186 197
f 197 186 198
f 186 187 198
f 198 187 199
f 187 188 199
f 199 188 200
f 188 189 200
f 200 189 201
f 189 190 201
f 201 190 202
f 190 191 202
f 202 191 203
f 191 192 203
f 203 192 204
f 192 193 204
f 204 193 205
f 193 182 205
f 205 182 194
f 194 195 206
f 206 195 207
f 195 196 207
f 207 196 208
f 196 197 208
f 208 197 209
f 197 198 209
f 209 198 210
f 198 199 210
f 210 199 211
f 199 200 211
f 211 200 212
f 200 201 212
f 212 201 213
f 201 202 213
f 213 202 214
f 202 203 214
f 214 203 215
f 203 204 215
f 215 204 216
f 204 205 216
f 216 205 217
f 205 194 217
f 217 194 206
f 206 207 218
f 218 207 219
f 207 208 219
f 219 208 220
f 208 209 220
f 220 209 221
f 209 210 221
f 221 210 222
f 210 211 222
f 222 211 223
f 211 212 223
f 223 212 224
f 212 213 224
f 224 213 225
f 213 214 225
f 225 214 226
f 214 215 226
f 226 215 227
f 215 216 227
f 227 216 228
f 216 217 228
f 228 217 229
f 217 206 229
f 229 206 218
f 218 219 230
f 230 219 231
f 219 220 231
f 231 220 232
f 220 221 232
f 232 221 233
f 221 222 233
f 233 222 234
f 222 223 234
f 234 223 235
f 223 224 235
f 235 224 236
f 224 225 236
f 236 225 237
f 225 226 237
f 237 226 238
f 226 227 238
f 238 227 239
f 227 228 239
f 239 228 240
f 228 229 240
f 240 229 241
f 229 218 241
f 241 218 230
f 230 231 242
f 242 231 243
f 231 232 243
f 243 232 244
f 232 233 244
f 244 233 245
f 233 234 245
f 245 234 246
f 234 235 246
f 246 235 247
f 235 236 247
f 247 236 248
f 236 237 248
f 248 237 249
f 237 238 249
f 249 238 250
f 238 239 250
f 250 239 251
f 239 240 251
f 251 240 252
f 240 241 252
f 252 241 253
f 241 230 253
f 253 230 242
f 242 243 254
f 254 243 255
f 243 244 255
f 255 244 256
f 244 245 256
f 256 245 257
f 245 246 257
f 257 246 258
f 246 247 258
f 258 247 259
f 247 248 259
f 259 248 260
f 248 249 260
f 260 249 261
f 249 250 261
f 261 250 262
f 250 251 262
f 262 251 263
f 251 252 263
f 263 252 264
f 252 253 264
f 264 253 265
f 253 242 265
f 265 242 254
f 254 255 266
f 266 255 266
f 255 256 266
f 266 256 266
f 256 257 266
f 266 257 266
f 257 258 266
f 266 258 266
f 258 259 266
f 266 259 266
f 259 260 266
f 266 260 266
f 260 261 266
f 266 261 266
f 261 262 266
f 266 262 266
f 262 263 266
f 266 263 266
f 263 264 266
f 266 264 266
f 264 265 266
f 266 265 266
f 265 254 266
f 266 254 266
f 266 266 266
f 266 266 266
f 266 266 266
f 266 266 266
f 266 266 266
f 266 266 266
f 266 266 266
f 266 266 266
f 266 266 266
f 266 266 266
f 266 266 266
f 266 266 266
f 266 266 266
f 266 266 266
f 266 266 266
f 266 266 266
f 266 266 266
f 266 266 266
f 266 266 266
f 266 266 266
f 266 266 266
f 266 266 266
f 266 266 266
f 266 266 266

g Path_(19)
v 525.72437 647.10925 45.0
v 525.95917 646.8744 45.0
v 525.92773 646.9059 44.833946
v 525.8418 646.9918 44.712387
v 525.72437 647.10925 44.667892
v 525.60693 647.2266 44.712387
v 525.521 647.3126 44.833946
v 525.4895 647.34406 45.0
v 525.521 647.3126 45.166054
v 525.60693 647.2266 45.287613
v 525.72437 647.10925 45.332108
v 525.8418 646.9918 45.287613
v 525.92773 646.9059 45.166054
v 526.28644 647.20166 45.0
v 526.25494 647.2331 44.833946
v 526.169 647.31903 44.712387
v 526.0516 647.43646 44.667892
v 525.9342 647.5539 44.712387
v 525.8482 647.63983 44.833946
v 525.8168 647.6713 45.0
v 525.8482 647.63983 45.166054
v 525.9342 647.5539 45.287613
v 526.0516 647.43646 45.332108
v 526.169 647.31903 45.287613
v 526.25494 647.2331 45.166054
v 526.61365 647.5289 45.0
v 526.5822 647.5603 44.833946
v 526.4963 647.6463 44.712387
v 526.37885 647.7637 44.667892
v 526.2614 647.8811 44.712387
v 526.1755 647.9671 44.833946
v 526.144 647.99854 45.0
v 526.1755 647.9671 45.166054
v 526.2614 647.8811 45.287613
v 526.37885 647.7637 45.332108
v 526.4963 647.6463 45.287613
v 526.5822 647.5603 45.166054
v 526.9409 647.8561 45.0
v 526.9094 647.8876 44.833946
v 526.8235 647.9735 44.712387
v 526.70605 648.09094 44.667892
v 526.5886 648.2084 44.712387
v 526.5027 648.2943 44.833946
v 526.47125 648.32574 45.0
v 526.5027 648.2943 45.166054
v 526.5886 648.2084 45.287613
v 526.70605 648.09094 45.332108
v 526.8235 647.9735 45.287613
v 526.9094 647.8876 45.166054
v 527.2705 648.1857 45.0
v 527.2387 648.21686 44.833946
v 527.1519 648.30194 44.712387
v 527.0333 648.41815 44.667892
v 526.9147 648.5344 44.712387
v 526.8279 648.61945 44.833946
v 526.7961 648.65063 45.0
v 526.8279 648.61945 45.166054
v 526.9147 648.5344 45.287613
v 527.0333 648.41815 45.332108
v 527.1519 648.30194 45.287613
v 527.2387 648.21686 45.166054
v 527.6068 648.5373 45.01351
v 527.57806 648.56165 44.845787
v 527.48926 648.6371 44.719383
v 527.36414 648.7432 44.668167
v 527.23627 648.8518 44.705868
v 527.1399 648.9336 44.822384
v 527.1008 648.96674 44.98649
v 527.1296 648.9423 45.154213
v 527.2184 648.86694 45.280617
v 527.3435 648.76074 45.331833
v 527.47144 648.6522 45.294132
v 527.5678 648.57043 45.177616
v 527.92444 648.97 44.971497
v 527.8708 648.99615 44.81014
v 527.7529 649.0562 44.699955
v 527.60236 649.13403 44.670475
v 527.45953 649.2088 44.729595
v 527.3627 649.26044 44.861473
v 527.3377 649.2751 45.030777
v 527.39136 649.2489 45.19214
v 527.5093 649.18884 45.30232
v 527.6598 649.111 45.331802
v 527.8026 649.03625 45.272682
v 527.8995 648.9846 45.1408
v 528.08777 649.4548 45.18283
v 528.01746 649.3605 45.046196
v 527.8821 649.3203 44.917458
v 527.71783 649.34503 44.831116
v 527.5688 649.42804 44.810303
v 527.47485 649.547 44.860596
v 527.4612 649.67017 44.96852
v 527.5315 649.76447 45.105156
v 527.6669 649.8046 45.23389
v 527.8311 649.7799 45.320232
v 527.98016 649.6969 45.34105
v 528.0741 649.57794 45.290752
v 528.1022 649.40955 44.50209
v 527.97815 649.3158 44.40689
v 527.814 649.2972 44.329575
v 527.6537 649.3586 44.29086
v 527.54016 649.4837 44.301117
v 527.5039 649.63885 44.3576
v 527.55457 649.7826 44.445175
v 527.67865 649.8763 44.540375
v 527.8428 649.89496 44.61769
v 528.0031 649.8335 44.656406
v 528.1166 649.70844 44.64615
v 528.1529 649.5533 44.589664
v 528.236 649.79193 44.09649
v 528.11664 649.7544 43.941296
v 527.9537 649.76154 43.835857
v 527.7909 649.8115 43.808437
v 527.67194 649.8909 43.866375
v 527.62854 649.9785 43.994144
v 527.6725 650.0507 44.157516
v 527.79193 650.0883 44.312714
v 527.95483 650.0811 44.418148
v 528.1176 650.0311 44.44557
v 528.23663 649.9517 44.387634
v 528.27997 649.8642 44.25986
v 528.3179 650.2893 44.03126
v 528.2323 650.27545 43.88749
v 528.08545 650.2858 43.794052
v 527.91656 650.3177 43.77599
v 527.771 650.3624 43.83814
v 527.6877 650.40814 43.96385
v 527.68896 650.44257 44.119434
v 527.7745 650.4564 44.263206
v 527.9213 650.44604 44.35664
v 528.0902 650.4142 44.374702
v 528.2358 650.36945 44.312553
v 528.31915 650.3237 44.186844
v 528.4344 650.7083 43.96767
v 528.35156 650.7177 43.819263
v 528.20856 650.75116 43.72796
v 528.0437 650.7996 43.71822
v 527.9011 650.8502 43.792656
v 527.8191 650.88934 43.931324
v 527.8195 650.90643 44.097065
v 527.90234 650.89703 44.24547
v 528.04535 650.8636 44.336773
v 528.2102 650.81506 44.34651
v 528.3528 650.7645 44.272076
v 528.4348 650.7254 44.13341
v 528.5763 651.1365 44.003277
v 528.5165 651.15063 43.84169
v 528.38934 651.191 43.730335
v 528.22906 651.24664 43.69905
v 528.0784 651.30273 43.756218
v 527.97797 651.34424 43.886517
v 527.95447 651.36005 44.055042
v 528.0143 651.3458 44.21663
v 528.14136 651.3055 44.327984
v 528.3017 651.2498 44.35927
v 528.4523 651.1937 44.3021
v 528.5528 651.1522 44.1718
v 528.73596 651.55206 44.107445
v 528.6385 651.508 43.961807
v 528.4868 651.5096 43.85082
v 528.3215 651.55634 43.804222
v 528.18677 651.63574 43.8345
v 528.1189 651.72656 43.933544
v 528.1359 651.80444 44.07481
v 528.2334 651.8485 44.220448
v 528.38513 651.8469 44.331436
v 528.5505 651.8002 44.378036
v 528.6851 651.72076 44.347755
v 528.753 651.62994 44.248714
v 528.77026 651.8156 43.544613
v 528.6545 651.7222 43.408257
v 528.49115 651.6904 43.296696
v 528.324 651.7287 43.239826
v 528.19775 651.82684 43.252888
v 528.1463 651.9585 43.332375
v 528.1835 652.08844 43.456993
v 528.29926 652.1818 43.59335
v 528.46265 652.2136 43.70491
v 528.6298 652.17535 43.76178
v 528.75604 652.0772 43.74872
v 528.80743 651.94556 43.66923
v 528.8373 652.1824 43.232037
v 528.754 652.09955 43.087944
v 528.607 652.0565 42.959404
v 528.43555 652.06476 42.880863
v 528.28564 652.1221 42.873363
v 528.1974 652.21313 42.938915
v 528.1945 652.3135 43.05995
v 528.2778 652.3963 43.204044
v 528.4248 652.43933 43.332584
v 528.59625 652.4311 43.411125
v 528.7462 652.3737 43.418625
v 528.8344 652.2827 43.353077
v 528.86554 652.61786 43.07753
v 528.79895 652.58685 42.9292
v 528.66315 652.58044 42.81689
v 528.4945 652.60034 42.770695
v 528.3382 652.6412 42.80299
v 528.23615 652.6921 42.905125
v 528.21564 652.7394 43.04973
v 528.2822 652.7704 43.19806
v 528.418 652.7768 43.310368
v 528.5867 652.7569 43.356564
v 528.743 652.71606 43.32427
v 528.84503 652.66516 43.222134
v 528.9577 653.02704 42.945763
v 528.8636 653.03796 42.804268
v 528.7139 653.07135 42.724636
v 528.54877 653.1182 42.728203
v 528.41235 653.1661 42.81402
v 528.3413 653.202 42.959087
v 528.3546 653.21643 43.12453
v 528.4487 653.20544 43.26603
v 528.5984 653.17206 43.34566
v 528.76355 653.1252 43.34209
v 528.89996 653.07733 43.25628
v 528.971 653.04144 43.11121
v 529.08606 653.45605 42.926453
v 528.9986 653.4798 42.78111
v 528.8545 653.52625 42.698956
v 528.6923 653.58307 42.702003
v 528.55554 653.63495 42.789436
v 528.48083 653.668 42.937828
v 528.48816 653.67346 43.107414
v 528.57556 653.6497 43.252758
v 528.71967 653.6033 43.33491
v 528.88184 653.54645 43.33186
v 529.0186 653.49457 43.244427
v 529.0934 653.4615 43.09604
v 529.2478 653.88257 42.885334
v 529.1503 653.9164 42.748013
v 529.0019 653.97095 42.680557
v 528.8424 654.03156 42.70105
v 528.7144 654.0821 42.803997
v 528.65234 654.1089 42.96181
v 528.6728 654.1048 43.13221
v 528.7703 654.071 43.269535
v 528.9187 654.0165 43.336987
v 529.07825 653.9558 43.316498
v 529.2062 653.90533 43.21355
v 529.26825 653.87854 43.055737
v 529.387 654.2991 42.8685
v 529.2887 654.34467 42.735092
v 529.14343 654.41315 42.67372
v 528.99023 654.48627 42.70083
v 528.8701 654.5444 42.80915
v 528.81525 654.57196 42.96966
v 528.84033 654.5615 43.13936
v 528.93866 654.516 43.272766
v 529.08386 654.44745 43.334137
v 529.23706 654.3743 43.30703
v 529.35724 654.3162 43.198708
v 529.4121 654.2887 43.038197
v 529.604 654.692 42.825775
v 529.4928 654.7507 42.70852
v 529.34485 654.8292 42.669834
v 529.19977 654.90656 42.720085
v 529.09644 654.962 42.84581
v 529.06256 654.98065 43.01332
v 529.1072 654.9576 43.17773
v 529.2184 654.8989 43.294987
v 529.36633 654.8204 43.33367
v 529.5114 654.74304 43.28342
v 529.61475 654.6876 43.157696
v 529.6486 654.66895 42.990185
v 529.8003 655.1288 42.820343
v 529.6844 655.1822 42.705112
v 529.5318 655.2526 42.66911
v 529.3833 655.3213 42.721985
v 529.2788 655.3698 42.849564
v 529.2462 655.38513 43.01767
v 529.2943 655.3632 43.181255
v 529.4102 655.3099 43.296486
v 529.56287 655.2394 43.33249
v 529.7113 655.1707 43.279613
v 529.8158 655.1222 43.15203
v 529.8484 655.1069 42.98393
v 530.0038 655.54987 42.828648
v 529.8904 655.5999 42.709503
v 529.73773 655.6674 42.668285
v 529.58673 655.73425 42.716038
v 529.4778 655.78253 42.839966
v 529.4402 655.7993 43.006866
v 529.4839 655.7801 43.172012
v 529.5972 655.73004 43.291157
v 529.7499 655.6626 43.332375
v 529.9009 655.59576 43.284622
v 530.0098 655.5475 43.160694
v 530.0475 655.5307 42.993797
v 530.18304 655.98315 42.826782
v 530.06805 656.0311 42.708374
v 529.91376 656.09546 42.668148
v 529.7616 656.15894 42.716877
v 529.65234 656.2045 42.841507
v 529.61523 656.22003 43.008644
v 529.6602 656.20135 43.173508
v 529.77527 656.1534 43.291916
v 529.9295 656.08905 43.332146
v 530.08167 656.02563 43.283413
v 530.191 655.98 43.158783
v 530.2281 655.9645 42.991646
v 530.36646 656.41016 42.83448
v 530.25415 656.4561 42.712723
v 530.1006 656.519 42.667953
v 529.94684 656.582 42.71217
v 529.83417 656.6281 42.833527
v 529.7927 656.6451 42.999508
v 529.8337 656.62836 43.165634
v 529.946 656.5824 43.287395
v 530.0996 656.51953 43.332165
v 530.2533 656.45654 43.287945
v 530.36597 656.4104 43.166588
v 530.4074 656.39343 43.00061
v 530.5329 656.8267 42.83416
v 530.4229 656.87823 42.71252
v 530.2725 656.94867 42.66792
v 530.12213 657.01917 42.712303
v 530.012 657.07074 42.833782
v 529.9716 657.08966 42.999805
v 530.01184 657.07086 43.165886
v 530.1218 657.01935 43.28753
v 530.27216 656.9489 43.33213
v 530.42255 656.8784 43.287746
v 530.5327 656.8268 43.166267
v 530.5731 656.80786 43.000244
v 530.747 657.22284 42.833893
v 530.6392 657.2792 42.71236
v 530.49207 657.3561 42.667904
v 530.3449 657.433 42.712437
v 530.2372 657.48926 42.834026
v 530.1978 657.5098 43.000088
v 530.23724 657.48926 43.16613
v 530.34503 657.4329 43.287663
v 530.4922 657.356 43.33212
v 530.63934 657.2791 43.287586
v 530.7471 657.22284 43.166
v 530.7865 657.2023 42.999935
v 530.96155 657.64734 42.833977
v 530.85144 657.6987 42.712406
v 530.701 657.76904 42.6679
v 530.55054 657.8393 42.71238
v 530.44037 657.89075 42.833927
v 530.4001 657.9096 42.999977
v 530.44037 657.89075 43.166035
v 530.5505 657.8393 43.287605
v 530.7009 657.76904 43.33211
v 530.8514 657.6988 43.287632
v 530.96155 657.64734 43.16608
v 531.0019 657.6285 43.000034
v 531.13513 658.05475 42.833954
v 531.0289 658.1137 42.71239
v 530.88367 658.1942 42.667896
v 530.73846 658.2748 42.712387
v 530.63214 658.33374 42.833946
v 530.5932 658.35535 42.999996
v 530.63214 658.33374 43.16605
v 530.73846 658.2748 43.287613
v 530.88367 658.1942 43.332108
v 531.0289 658.1137 43.287617
v 531.13513 658.05475 43.16606
v 531.1741 658.03314 43.000008
v 531.3884 658.3897 42.86491
v 531.30255 658.45557 42.73131
v 531.1752 658.5532 42.669712
v 531.04047 658.65656 42.696613
v 530.93445 658.73785 42.804806
v 530.88556 658.7753 42.9653
v 530.9069 658.7589 43.135094
v 530.99274 658.6931 43.26869
v 531.1201 658.59546 43.33029
v 531.2549 658.4921 43.30339
v 531.3609 658.4108 43.195198
v 531.4097 658.37335 43.034702
v 531.6187 658.6793 42.88391
v 531.49023 658.71014 42.76988
v 531.3499 658.7993 42.720493
v 531.2355 658.923 42.74899
v 531.1774 659.0479 42.847733
v 531.19147 659.14075 42.99026
v 531.27374 659.1765 43.13839
v 531.4023 659.1457 43.252422
v 531.54254 659.0565 43.30181
v 531.65704 658.93286 43.27331
v 531.715 658.80786 43.174572
v 531.701 658.7151 43.03204
v 531.71625 658.81433 42.502895
v 531.5583 658.8315 42.434563
v 531.41455 658.92365 42.41089
v 531.32355 659.06616 42.438213
v 531.30975 659.2209 42.509216
v 531.3767 659.34625 42.604874
v 531.5066 659.40875 42.699554
v 531.66455 659.3916 42.767887
v 531.8083 659.29944 42.79156
v 531.8993 659.1569 42.764236
v 531.91315 659.00226 42.693233
v 531.8461 658.87683 42.597576
v 531.93164 659.0487 42.10154
v 531.79095 659.08435 42.00791
v 531.65356 659.1833 41.976185
v 531.5563 659.31903 42.014854
v 531.52515 659.4552 42.113564
v 531.56854 659.5553 42.245857
v 531.67487 659.5925 42.376297
v 531.81555 659.5569 42.46992
v 531.95294 659.45795 42.50165
v 532.05023 659.3222 42.462982
v 532.08136 659.18604 42.364273
v 532.03796 659.08594 42.231976
v 532.0999 659.62585 42.061493
usemtl mat_2
s 1
f 267 267 268
f 268 267 269
f 267 267 269
f 269 267 270
f 267 267 270
f 270 267 271
f 267 267 271
f 271 267 272
f 267 267 272
f 272 267 273
f 267 267 273
f 273 267 274
f 267 267 274
f 274 267 275
f 267 267 275
f 275 267 276
f 267 267 276
f 276 267 277
f 267 267 277
f 277 267 278
f 267 267 278
f 278 267 279
f 267 267 279
f 279 267 268
f 268 269 280
f 280 269 281
f 269 270 281
f 281 270 282
f 270 271 282
f 282 271 283
f 271 272 283
f 283 272 284
f 272 273 284
f 284 273 285
f 273 274 285
f 285 274 286
f 274 275 286
f 286 275 287
f 275 276 287
f 287 276 288
f 276 277 288
f 288 277 289
f 277 278 289
f 289 278 290
f 278 279 290
f 290 279 291
f 279 268 291
f 291 268 280
f 280 281 292
f 292 281 293
f 281 282 293
f 293 282 294
f 282 283 294
f 294 283 295
f 283 284 295
f 295 284 296
f 284 285 296
f 296 285 297
f 285 286 297
f 297 286 298
f 286 287 298
f 298 287 299
f 287 288 299
f 299 288 300
f 288 289 300
f 300 289 301
f 289 290 301
f 301 290 302
f 290 291 302
f 302 291 303
f 291 280 303
f 303 280 292
f 292 293 304
f 304 293 305
f 293 294 305
f 305 294 306
f 294 295 306
f 306 295 307
f 295 296 307
f 307 296 308
f 296 297 308
f 308 297 309
f 297 298 309
f 309 298 310
f 298 299 310
f 310 299 311
f 299 300 311
f 311 300 312
f 300 301 312
f 312 301 313
f 301 302 313
f 313 302 314
f 302 303 314
f 314 303 315
f 303 292 315
f 315 292 304
f 304 305 316
f 316 305 317
f 305 306 317
f 317 306 318
f 306 307 318
f 318 307 319
f 307 308 319
f 319 308 320
f 308 309 320
f 320 309 321
f 309 310 321
f 321 310 322
f 310 311 322
f 322 311 323
f 311 312 323
f 323 312 324
f 312 313 324
f 324 313 325
f 313 314 325
f 325 314 326
f 314 315 326
f 326 315 327
f 315 304 327
f 327 304 316
f 316 317 328
f 328 317 329
f 317 318 329
f 329 318 330
f 318 319 330
f 330 319 331
f 319 320 331
f 331 320 332
f 320 321 332
f 332 321 333
f 321 322 333
f 333 322 334
f 322 323 334
f 334 323 335
f 323 324 335
f 335 324 336
f 324 325 336
f 336 325 337
f 325 326 337
f 337 326 338
f 326 327 338
f 338 327 339
f 327 316 339
f 339 316 328
f 328 329 340
f 340 329 341
f 329 330 341
f 341 330 342
f 330 331 342
f 342 331 343
f 331 332 343
f 343 332 344
f 332 333 344
f 344 333 345
f 333 334 345
f 345 334 346
f 334 335 346
f 346 335 347
f 335 336 347
f 347 336 348
f 336 337 348
f 348 337 349
f 337 338 349
f 349 338 350
f 338 339 350
f 350 339 351
f 339 328 351
f 351 328 340
f 340 341 352
f 352 341 353
f 341 342 353
f 353 342 354
f 342 343 354
f 354 343 355
f 343 344 355
f 355 344 356
f 344 345 356
f 356 345 357
f 345 346 357
f 357 346 358
f 346 347 358
f 358 347 359
f 347 348 359
f 359 348 360
f 348 349 360
f 360 349 361
f 349 350 361
f 361 350 362
f 350 351 362
f 362 351 363
f 351 340 363
f 363 340 352
f 352 353 364
f 364 353 365
f 353 354 365
f 365 354 366
f 354 355 366
f 366 355 367
f 355 356 367
f 367 356 368
f 356 357 368
f 368 357 369
f 357 358 369
f 369 358 370
f 358 359 370
f 370 359 371
f 359 360 371
f 371 360 372
f 360 361 372
f 372 361 373
f 361 362 373
f 373 362 374
f 362 363 374
f 374 363 375
f 363 352 375
f 375 352 364
f 364 365 376
f 376 365 377
f 365 366 377
f 377 366 378
f 366 367 378
f 378 367 379
f 367 368 379
f 379 368 380
f 368 369 380
f 380 369 381
f 369 370 381
f 381 370 382
f 370 371 382
f 382 371 383
f 371 372 383
f 383 372 384
f 372 373 384
f 384 373 385
f 373 374 385
f 385 374 386
f 374 375 386
f 386 375 387
f 375 364 387
f 387 364 376
f 376 377 388
f 388 377 389
f 377 378 389
f 389 378 390
f 378 379 390
f 390 379 391
f 379 380 391
f 391 380 392
f 380 381 392
f 392 381 393
f 381 382 393
f 393 382 394
f 382 383 394
f 394 383 395
f 383 384 395
f 395 384 396
f 384 385 396
f 396 385 397
f 385 386 397
f 397 386 398
f 386 387 398
f 398 387 399
f 387 376 399
f 399 376 388
f 388 389 400
f 400 389 401
f 389 390 401
f 401 390 402
f 390 391 402
f 402 391 403
f 391 392 403
f 403 392 404
f 392 393 404
f 404 393 405
f 393 394 405
f 405 394 406
f 394 395 406
f 406 395 407
f 395 396 407
f 407 396 408
f 396 397 408
f 408 397 409
f 397 398 409
f 409 398 410
f 398 399 410
f 410 399 411
f 399 388 411
f 411 388 400
f 400 401 412
f 412 401 413
f 401 402 413
f 413 402 414
f 402 403 414
f 414 403 415
f 403 404 415
f 415 404 416
f 404 405 416
f 416 405 417
f 405 406 417
f 417 406 418
f 406 407 418
f 418 407 419
f 407 408 419
f 419 408 420
f 408 409 420
f 420 409 421
f 409 410 421
f 421 410 422
f 410 411 422
f 422 411 423
f 411 400 423
f 423 400 412
f 412 413 424
f 424 413 425
f 413 414 425
f 425 414 426
f 414 415 426
f 426 415 427
f 415 416 427
f 427 416 428
f 416 417 428
f 428 417 429
f 417 418 429
f 429 418 430
f 418 419 430
f 430 419 431
f 419 420 431
f 431 420 432
f 420 421 432
f 432 421 433
f 421 422 433
f 433 422 434
f 422 423 434
f 434 423 435
f 423 412 435
f 435 412 424
f 424 425 436
f 436 425 437
f 425 426 437
f 437 426 438
f 426 427 438
f 438 427 439
f 427 428 439
f 439 428 440
f 428 429 440
f 440 429 441
f 429 430 441
f 441 430 442
f 430 431 442
f 442 431 443
f 431 432 443
f 443 432 444
f 432 433 444
f 444 433 445
f 433 434 445
f 445 434 446
f 434 435 446
f 446 435 447
f 435 424 447
f 447 424 436
f 436 437 448
f 448 437 449
f 437 438 449
f 449 438 450
f 438 439 450
f 450 439 451
f 439 440 451
f 451 440 452
f 440 441 452
f 452 441 453
f 441 442 453
f 453 442 454
f 442 443 454
f 454 443 455
f 443 444 455
f 455 444 456
f 444 445 456
f 456 445 457
f 445 446 457
f 457 446 458
f 446 447 458
f 458 447 459
f 447 436 459
f 459 436 448
f 448 449 460
f 460 449 461
f 449 450 461
f 461 450 462
f 450 451 462
f 462 451 463
f 451 452 463
f 463 452 464
f 452 453 464
f 464 453 465
f 453 454 465
f 465 454 466
f 454 455 466
f 466 455 467
f 455 456 467
f 467 456 468
f 456 457 468
f 468 457 469
f 457 458 469
f 469 458 470
f 458 459 470
f 470 459 471
f 459 448 471
f 471 448 460
f 460 461 472
f 472 461 473
f 461 462 473
f 473 462 474
f 462 463 474
f 474 463 475
f 463 464 475
f 475 464 476
f 464 465 476
f 476 465 477
f 465 466 477
f 477 466 478
f 466 467 478
f 478 467 479
f 467 468 479
f 479 468 480
f 468 469 480
f 480 469 481
f 469 470 481
f 481 470 482
f 470 471 482
f 482 471 483
f 471 460 483
f 483 460 472
f 472 473 484
f 484 473 485
f 473 474 485
f 485 474 486
f 474 475 486
f 486 475 487
f 475 476 487
f 487 476 488
f 476 477 488
f 488 477 489
f 477 478 489
f 489 478 490
f 478 479 490
f 490 479 491
f 479 480 491
f 491 480 492
f 480 481 492
f 492 481 493
f 481 482 493
f 493 482 494
f 482 483 494
f 494 483 495
f 483 472 495
f 495 472 484
f 484 485 496
f 496 485 497
f 485 486 497
f 497 486 498
f 486 487 498
f 498 487 499
f 487 488 499
f 499 488 500
f 488 489 500
f 500 489 501
f 489 490 501
f 501 490 502
f 490 491 502
f 502 491 503
f 491 492 503
f 503 492 504
f 492 493 504
f 504 493 505
f 493 494 505
f 505 494 506
f 494 495 506
f 506 495 507
f 495 484 507
f 507 484 496
f 496 497 508
f 508 497 509
f 497 498 509
f 509 498 510
f 498 499 510
f 510 499 511
f 499 500 511
f 511 500 512
f 500 501 512
f 512 501 513
f 501 502 513
f 513 502 514
f 502 503 514
f 514 503 515
f 503 504 515
f 515 504 516
f 504 505 516
f 516 505 517
f 505 506 517
f 517 506 518
f 506 507 518
f 518 507 519
f 507 496 519
f 519 496 508
f 508 509 520
f 520 509 521
f 509 510 521
f 521 510 522
f 510 511 522
f 522 511 523
f 511 512 523
f 523 512 524
f 512 513 524
f 524 513 525
f 513 514 525
f 525 514 526
f 514 515 526
f 526 515 527
f 515 516 527
f 527 516 528
f 516 517 528
f 528 517 529
f 517 518 529
f 529 518 530
f 518 519 530
f 530 519 531
f 519 508 531
f 531 508 520
f 520 521 532
f 532 521 533
f 521 522 533
f 533 522 534
f 522 523 534
f 534 523 535
f 523 524 535
f 535 524 536
f 524 525 536
f 536 525 537
f 525 526 537
f 537 526 538
f 526 527 538
f 538 527 539
f 527 528 539
f 539 528 540
f 528 529 540
f 540 529 541
f 529 530 541
f 541 530 542
f 530 531 542
f 542 531 543
f 531 520 543
f 543 520 532
f 532 533 544
f 544 533 545
f 533 534 545
f 545 534 546
f 534 535 546
f 546 535 547
f 535 536 547
f 547 536 548
f 536 537 548
f 548 537 549
f 537 538 549
f 549 538 550
f 538 539 550
f 550 539 551
f 539 540 551
f 551 540 552
f 540 541 552
f 552 541 553
f 541 542 553
f 553 542 554
f 542 543 554
f 554 543 555
f 543 532 555
f 555 532 544
f 544 545 556
f 556 545 557
f 545 546 557
f 557 546 558
f 546 547 558
f 558 547 559
f 547 548 559
f 559 548 560
f 548 549 560
f 560 549 561
f 549 550 561
f 561 550 562
f 550 551 562
f 562 551 563
f 551 552 563
f 563 552 564
f 552 553 564
f 564 553 565
f 553 554 565
f 565 554 566
f 554 555 566
f 566 555 567
f 555 544 567
f 567 544 556
f 556 557 568
f 568 557 569
f 557 558 569
f 569 558 570
f 558 559 570
f 570 559 571
f 559 560 571
f 571 560 572
f 560 561 572
f 572 561 573
f 561 562 573
f 573 562 574
f 562 563 574
f 574 563 575
f 563 564 575
f 575 564 576
f 564 565 576
f 576 565 577
f 565 566 577
f 577 566 578
f 566 567 578
f 578 567 579
f 567 556 579
f 579 556 568
f 568 569 580
f 580 569 581
f 569 570 581
f 581 570 582
f 570 571 582
f 582 571 583
f 571 572 583
f 583 572 584
f 572 573 584
f 584 573 585
f 573 574 585
f 585 574 586
f 574 575 586
f 586 575 587
f 575 576 587
f 587 576 588
f 576 577 588
f 588 577 589
f 577 578 589
f 589 578 590
f 578 579 590
f 590 579 591
f 579 568 591
f 591 568 580
f 580 581 592
f 592 581 593
f 581 582 593
f 593 582 594
f 582 583 594
f 594 583 595
f 583 584 595
f 595 584 596
f 584 585 596
f 596 585 597
f 585 586 597
f 597 586 598
f 586 587 598
f 598 587 599
f 587 588 599
f 599 588 600
f 588 589 600
f 600 589 601
f 589 590 601
f 601 590 602
f 590 591 602
f 602 591 603
f 591 580 603
f 603 580 592
f 592 593 604
f 604 593 605
f 593 594 605
f 605 594 606
f 594 595 606
f 606 595 607
f 595 596 607
f 607 596 608
f 596 597 608
f 608 597 609
f 597 598 609
f 609 598 610
f 598 599 610
f 610 599 611
f 599 600 611
f 611 600 612
f 600 601 612
f 612 601 613
f 601 602 613
f 613 602 614
f 602 603 614
f 614 603 615
f 603 592 615
f 615 592 604
f 604 605 616
f 616 605 617
f 605 606 617
f 617 606 618
f 606 607 618
f 618 607 619
f 607 608 619
f 619 608 620
f 608 609 620
f 620 609 621
f 609 610 621
f 621 610 622
f 610 611 622
f 622 611 623
f 611 612 623
f 623 612 624
f 612 613 624
f 624 613 625
f 613 614 625
f 625 614 626
f 614 615 626
f 626 615 627
f 615 604 627
f 627 604 616
f 616 617 628
f 628 617 629
f 617 618 629
f 629 618 630
f 618 619 630
f 630 619 631
f 619 620 631
f 631 620 632
f 620 621 632
f 632 621 633
f 621 622 633
f 633 622 634
f 622 623 634
f 634 623 635
f 623 624 635
f 635 624 636
f 624 625 636
f 636 625 637
f 625 626 637
f 637 626 638
f 626 627 638
f 638 627 639
f 627 616 639
f 639 616 628
f 628 629 640
f 640 629 641
f 629 630 641
f 641 630 642
f 630 631 642
f 642 631 643
f 631 632 643
f 643 632 644
f 632 633 644
f 644 633 645
f 633 634 645
f 645 634 646
f 634 635 646
f 646 635 647
f 635 636 647
f 647 636 648
f 636 637 648
f 648 637 649
f 637 638 649
f 649 638 650
f 638 639 650
f 650 639 651
f 639 628 651
f 651 628 640
f 640 641 652
f 652 641 653
f 641 642 653
f 653 642 654
f 642 643 654
f 654 643 655
f 643 644 655
f 655 644 656
f 644 645 656
f 656 645 657
f 645 646 657
f 657 646 658
f 646 647 658
f 658 647 659
f 647 648 659
f 659 648 660
f 648 649 660
f 660 649 661
f 649 650 661
f 661 650 662
f 650 651 662
f 662 651 663
f 651 640 663
f 663 640 652
f 652 653 664
f 664 653 665
f 653 654 665
f 665 654 666
f 654 655 666
f 666 655 667
f 655 656 667
f 667 656 668
f 656 657 668
f 668 657 669
f 657 658 669
f 669 658 670
f 658 659 670
f 670 659 671
f 659 660 671
f 671 660 672
f 660 661 672
f 672 661 673
f 661 662 673
f 673 662 674
f 662 663 674
f 674 663 675
f 663 652 675
f 675 652 664
f 664 665 676
f 676 665 676
f 665 666 676
f 676 666 676
f 666 667 676
f 676 667 676
f 667 668 676
f 676 668 676
f 668 669 676
f 676 669 676
f 669 670 676
f 676 670 676
f 670 671 676
f 676 671 676
f 671 672 676
f 676 672 676
f 672 673 676
f 676 673 676
f 673 674 676
f 676 674 676
f 674 675 676
f 676 675 676
f 675 664 676
f 676 664 676
f 676 676 676
f 676 676 676
f 676 676 676
f 676 676 676
f 676 676 676
f 676 676 676
f 676 676 676
f 676 676 676
f 676 676 676
f 676 676 676
f 676 676 676
f 676 676 676
f 676 676 676
f 676 676 676
f 676 676 676
f 676 676 676
f 676 676 676
f 676 676 676
f 676 676 676
f 676 676 676
f 676 676 676
f 676 676 676
f 676 676 676
f 676 676 676

g Path_(16)
v 535.1894 641.46344 45.0
v 535.17395 641.14014 44.925545
v 535.1737 641.2209 44.77373
v 535.1777 641.36664 44.68257
v 535.1848 641.53827 44.67649
v 535.1931 641.6899 44.75712
v 535.20044 641.7808 44.90285
v 535.20483 641.7867 45.074642
v 535.2051 641.70593 45.226456
v 535.2011 641.5602 45.317616
v 535.194 641.38855 45.323696
v 535.18567 641.23694 45.24307
v 535.17834 641.14606 45.097336
v 535.7101 641.1455 44.923214
v 535.7048 641.24915 44.777115
v 535.73267 641.403 44.693264
v 535.7863 641.5658 44.69413
v 535.8513 641.6939 44.779476
v 535.9102 641.75305 44.926437
v 535.9473 641.72736 45.095634
v 535.95264 641.62366 45.241734
v 535.92474 641.46985 45.325584
v 535.8711 641.30707 45.32472
v 535.8061 641.17896 45.239372
v 535.7472 641.1198 45.09241
v 536.119 640.8459 44.91589
v 536.03156 640.9642 44.811226
v 536.01746 641.12427 44.707394
v 536.0805 641.2833 44.632217
v 536.2038 641.39874 44.60584
v 536.3543 641.4395 44.635326
v 536.49176 641.39484 44.71278
v 536.5792 641.27655 44.817448
v 536.59326 641.11646 44.921276
v 536.5302 640.9574 44.996456
v 536.4069 640.842 45.02283
v 536.2564 640.8012 44.993343
v 536.30566 640.8026 44.069042
v 536.15186 640.8695 44.038902
v 536.05286 641.0062 43.9989
v 536.03516 641.1763 43.959763
v 536.1035 641.334 43.931973
v 536.2396 641.4372 43.922974
v 536.407 641.4581 43.935184
v 536.5608 641.3913 43.965324
v 536.6598 641.2545 44.005325
v 536.6775 641.0845 44.044464
v 536.60913 640.92676 44.072254
v 536.473 640.8236 44.081253
v 536.51196 640.68713 43.474216
v 536.36694 640.75226 43.408096
v 536.2772 640.8862 43.342365
v 536.2669 641.05316 43.294636
v 536.3388 641.20825 43.277695
v 536.4736 641.31 43.29608
v 536.63513 641.3312 43.344875
v 536.7802 641.266 43.410995
v 536.8699 641.132 43.476727
v 536.8802 640.96515 43.524456
v 536.8083 640.81006 43.541397
v 536.6735 640.70825 43.52301
v 536.5627 641.0152 43.464493
usemtl mat_3
s 1
f 677 677 678
f 678 677 679
f 677 677 679
f 679 677 680
f 677 677 680
f 680 677 681
f 677 677 681
f 681 677 682
f 677 677 682
f 682 677 683
f 677 677 683
f 683 677 684
f 677 677 684
f 684 677 685
f 677 677 685
f 685 677 686
f 677 677 686
f 686 677 687
f 677 677 687
f 687 677 688
f 677 677 688
f 688 677 689
f 677 677 689
f 689 677 678
f 678 679 690
f 690 679 691
f 679 680 691
f 691 680 692
f 680 681 692
f 692 681 693
f 681 682 693
f 693 682 694
f 682 683 694
f 694 683 695
f 683 684 695
f 695 684 696
f 684 685 696
f 696 685 697
f 685 686 697
f 697 686 698
f 686 687 698
f 698 687 699
f 687 688 699
f 699 688 700
f 688 689 700
f 700 689 701
f 689 678 701
f 701 678 690
f 690 691 702
f 702 691 703
f 691 692 703
f 703 692 704
f 692 693 704
f 704 693 705
f 693 694 705
f 705 694 706
f 694 695 706
f 706 695 707
f 695 696 707
f 707 696 708
f 696 697 708
f 708 697 709
f 697 698 709
f 709 698 710
f 698 699 710
f 710 699 711
f 699 700 711
f 711 700 712
f 700 701 712
f 712 701 713
f 701 690 713
f 713 690 702
f 702 703 714
f 714 703 715
f 703 704 715
f 715 704 716
f 704 705 716
f 716 705 717
f 705 706 717
f 717 706 718
f 706 707 718
f 718 707 719
f 707 708 719
f 719 708 720
f 708 709 720
f 720 709 721
f 709 710 721
f 721 710 722
f 710 711 722
f 722 711 723
f 711 712 723
f 723 712 724
f 712 713 724
f 724 713 725
f 713 702 725
f 725 702 714
f 714 715 726
f 726 715 727
f 715 716 727
f 727 716 728
f 716 717 728
f 728 717 729
f 717 718 729
f 729 718 730
f 718 719 730
f 730 719 731
f 719 720 731
f 731 720 732
f 720 721 732
f 732 721 733
f 721 722 733
f 733 722 734
f 722 723 734
f 734 723 735
f 723 724 735
f 735 724 736
f 724 725 736
f 736 725 737
f 725 714 737
f 737 714 726
f 726 727 738
f 738 727 738
f 727 728 738
f 738 728 738
f 728 729 738
f 738 729 738
f 729 730 738
f 738 730 738
f 730 731 738
f 738 731 738
f 731 732 738
f 738 732 738
f 732 733 738
f 738 733 738
f 733 734 738
f 738 734 738
f 734 735 738
f 738 735 738
f 735 736 738
f 738 736 738
f 736 737 738
f 738 737 738
f 737 726 738
f 738 726 738

g Path_(17)
v 542.6618 637.14606 43.0
v 542.36993 637.3045 42.919693
v 542.33417 637.14606 42.8575
v 542.38617 636.9876 42.821686
v 542.5121 636.8716 42.82185
v 542.67804 636.82916 42.857944
v 542.83966 636.8716 42.9203
v 542.9536 636.9876 42.99221
v 542.9894 637.14606 43.0544
v 542.9374 637.3045 43.090214
v 542.8115 637.4205 43.090054
v 542.6455 637.46295 43.053955
v 542.4839 637.4205 42.9916
v 542.2425 637.06 43.640125
v 542.20905 636.90656 43.560867
v 542.26337 636.7532 43.51471
v 542.39087 636.64087 43.514015
v 542.5575 636.5998 43.558968
v 542.7185 636.64087 43.637527
v 542.8308 636.7532 43.728645
v 542.86426 636.90656 43.8079
v 542.81 637.06 43.85406
v 542.68243 637.1723 43.854755
v 542.5158 637.2134 43.8098
v 542.3548 637.1723 43.73124
v 542.12286 636.6784 44.503548
v 542.09283 636.5356 44.398834
v 542.15063 636.3928 44.336235
v 542.2807 636.2883 44.332523
v 542.44824 636.25006 44.388695
v 542.60834 636.2883 44.489697
v 542.7181 636.3928 44.60847
v 542.7481 636.5356 44.713184
v 542.6903 636.6784 44.775784
v 542.56024 636.7829 44.779495
v 542.3927 636.82117 44.723324
v 542.2326 636.7829 44.622322
v 542.0151 636.237 45.15112
v 541.9839 636.09015 45.05494
v 542.0405 635.94336 44.998024
v 542.16974 635.8359 44.995625
v 542.3369 635.7966 45.048386
v 542.4973 635.8359 45.14217
v 542.608 635.94336 45.251846
v 542.63916 636.09015 45.34803
v 542.5825 636.237 45.404945
v 542.4533 636.3445 45.407345
v 542.2861 636.3838 45.354584
v 542.1257 636.3445 45.2608
v 541.89496 635.94293 45.71857
v 541.86224 635.7915 45.633762
v 541.9173 635.6401 45.58414
v 542.0454 635.52924 45.583
v 542.21216 635.48865 45.630642
v 542.373 635.52924 45.714306
v 542.48474 635.6401 45.811573
v 542.51746 635.7915 45.896378
v 542.4624 635.94293 45.946
v 542.33435 636.05383 45.947144
v 542.16754 636.09436 45.899498
v 542.0067 636.05383 45.815834
v 541.7957 635.576 46.43254
v 541.7984 635.4338 46.370815
v 541.87946 635.3066 46.346725
v 542.0172 635.22845 46.36673
v 542.1747 635.22034 46.425465
v 542.3097 635.2844 46.5072
v 542.3861 635.40356 46.590023
v 542.3834 635.5458 46.651752
v 542.3023 635.673 46.675842
v 542.1646 635.7511 46.655838
v 542.00714 635.7592 46.597103
v 541.8721 635.6951 46.51537
v 542.0726 635.43384 46.54841
usemtl mat_4
s 1
f 739 739 740
f 740 739 741
f 739 739 741
f 741 739 742
f 739 739 742
f 742 739 743
f 739 739 743
f 743 739 744
f 739 739 744
f 744 739 745
f 739 739 745
f 745 739 746
f 739 739 746
f 746 739 747
f 739 739 747
f 747 739 748
f 739 739 748
f 748 739 749
f 739 739 749
f 749 739 750
f 739 739 750
f 750 739 751
f 739 739 751
f 751 739 740
f 740 741 752
f 752 741 753
f 741 742 753
f 753 742 754
f 742 743 754
f 754 743 755
f 743 744 755
f 755 744 756
f 744 745 756
f 756 745 757
f 745 746 757
f 757 746 758
f 746 747 758
f 758 747 759
f 747 748 759
f 759 748 760
f 748 749 760
f 760 749 761
f 749 750 761
f 761 750 762
f 750 751 762
f 762 751 763
f 751 740 763
f 763 740 752
f 752 753 764
f 764 753 765
f 753 754 765
f 765 754 766
f 754 755 766
f 766 755 767
f 755 756 767
f 767 756 768
f 756 757 768
f 768 757 769
f 757 758 769
f 769 758 770
f 758 759 770
f 770 759 771
f 759 760 771
f 771 760 772
f 760 761 772
f 772 761 773
f 761 762 773
f 773 762 774
f 762 763 774
f 774 763 775
f 763 752 775
f 775 752 764
f 764 765 776
f 776 765 777
f 765 766 777
f 777 766 778
f 766 767 778
f 778 767 779
f 767 768 779
f 779 768 780
f 768 769 780
f 780 769 781
f 769 770 781
f 781 770 782
f 770 771 782
f 782 771 783
f 771 772 783
f 783 772 784
f 772 773 784
f 784 773 785
f 773 774 785
f 785 774 786
f 774 775 786
f 786 775 787
f 775 764 787
f 787 764 776
f 776 777 788
f 788 777 789
f 777 778 789
f 789 778 790
f 778 779 790
f 790 779 791
f 779 780 791
f 791 780 792
f 780 781 792
f 792 781 793
f 781 782 793
f 793 782 794
f 782 783 794
f 794 783 795
f 783 784 795
f 795 784 796
f 784 785 796
f 796 785 797
f 785 786 797
f 797 786 798
f 786 787 798
f 798 787 799
f 787 776 799
f 799 776 788
f 788 789 800
f 800 789 801
f 789 790 801
f 801 790 802
f 790 791 802
f 802 791 803
f 791 792 803
f 803 792 804
f 792 793 804
f 804 793 805
f 793 794 805
f 805 794 806
f 794 795 806
f 806 795 807
f 795 796 807
f 807 796 808
f 796 797 808
f 808 797 809
f 797 798 809
f 809 798 810
f 798 799 810
f 810 799 811
f 799 788 811
f 811 788 800
f 800 801 812
f 812 801 812
f 801 802 812
f 812 802 812
f 802 803 812
f 812 803 812
f 803 804 812
f 812 804 812
f 804 805 812
f 812 805 812
f 805 806 812
f 812 806 812
f 806 807 812
f 812 807 812
f 807 808 812
f 812 808 812
f 808 809 812
f 812 809 812
f 809 810 812
f 812 810 812
f 810 811 812
f 812 811 812
f 811 800 812
f 812 800 812

g Path_(9)
v 561.2597 630.6699 43.0
v 561.4945 630.43506 43.0
v 561.4631 630.46655 42.833946
v 561.3771 630.5525 42.712387
v 561.2597 630.6699 42.667892
v 561.1423 630.7873 42.712387
v 561.05634 630.8733 42.833946
v 561.02484 630.9047 43.0
v 561.05634 630.8733 43.166054
v 561.1423 630.7873 43.287613
v 561.2597 630.6699 43.332108
v 561.3771 630.5525 43.287613
v 561.4631 630.46655 43.166054
v 561.7838 630.72437 43.0
v 561.7522 630.7557 42.833946
v 561.66583 630.8412 42.712387
v 561.5478 630.958 42.667892
v 561.4298 631.0748 42.712387
v 561.3434 631.16034 42.833946
v 561.31177 631.19165 43.0
v 561.3434 631.16034 43.166054
v 561.4298 631.0748 43.287613
v 561.5478 630.958 43.332108
v 561.66583 630.8412 43.287613
v 561.7522 630.7557 43.166054
v 562.09076 631.0397 43.0
v 562.0563 631.06775 42.833946
v 561.9619 631.14435 42.712387
v 561.833 631.249 42.667892
v 561.7041 631.3537 42.712387
v 561.60974 631.43036 42.833946
v 561.5752 631.45844 43.0
v 561.60974 631.43036 43.166054
v 561.7041 631.3537 43.287613
v 561.833 631.249 43.332108
v 561.9619 631.14435 43.287613
v 562.0563 631.06775 43.166054
v 562.3728 631.47815 43.0
v 562.3308 631.49286 42.833946
v 562.21606 631.533 42.712387
v 562.0593 631.5879 42.667892
v 561.9026 631.6427 42.712387
v 561.78784 631.68286 42.833946
v 561.74585 631.6976 43.0
v 561.78784 631.68286 43.166054
v 561.9026 631.6427 43.287613
v 562.0593 631.5879 43.332108
v 562.21606 631.533 43.287613
v 562.3308 631.49286 43.166054
v 562.4257 632.00104 43.0
v 562.3813 632.00006 42.833946
v 562.2597 631.99744 42.712387
v 562.0937 631.9939 42.667892
v 561.9277 631.9903 42.712387
v 561.80615 631.9877 42.833946
v 561.76166 631.9867 43.0
v 561.80615 631.9877 43.166054
v 561.9277 631.9903 43.287613
v 562.0937 631.9939 43.332108
v 562.2597 631.99744 43.287613
v 562.3813 632.00006 43.166054
v 562.3579 632.4997 43.0
v 562.3156 632.4861 42.833946
v 562.1999 632.44885 42.712387
v 562.0418 632.398 42.667892
v 561.8837 632.34717 42.712387
v 561.768 632.30994 42.833946
v 561.72565 632.2963 43.0
v 561.768 632.30994 43.166054
v 561.8837 632.34717 43.287613
v 562.0418 632.398 43.332108
v 562.1999 632.44885 43.287613
v 562.3156 632.4861 43.166054
v 562.1495 632.89655 43.0
v 562.10913 632.8778 42.833946
v 561.9989 632.8266 42.712387
v 561.8483 632.7566 42.667892
v 561.69775 632.68665 42.712387
v 561.5875 632.6354 42.833946
v 561.5472 632.61664 43.0
v 561.5875 632.6354 43.166054
v 561.69775 632.68665 43.287613
v 561.8483 632.7566 43.332108
v 561.9989 632.8266 43.287613
v 562.10913 632.8778 43.166054
v 562.0008 633.27423 43.0
v 561.9604 633.2557 42.833946
v 561.8499 633.20496 42.712387
v 561.699 633.1357 42.667892
v 561.54803 633.06647 42.712387
v 561.43756 633.01575 42.833946
v 561.3971 632.9972 43.0
v 561.43756 633.01575 43.166054
v 561.54803 633.06647 43.287613
v 561.699 633.1357 43.332108
v 561.8499 633.20496 43.287613
v 561.9604 633.2557 43.166054
v 561.8162 633.6224 43.0
v 561.775 633.60547 42.833946
v 561.6626 633.55927 42.712387
v 561.50903 633.49615 42.667892
v 561.3554 633.4331 42.712387
v 561.243 633.3869 42.833946
v 561.20184 633.37 43.0
v 561.243 633.3869 43.166054
v 561.3554 633.4331 43.287613
v 561.50903 633.49615 43.332108
v 561.6626 633.55927 43.287613
v 561.775 633.60547 43.166054
v 561.7228 633.881 43.0
v 561.6783 633.88165 42.833946
v 561.5567 633.88354 42.712387
v 561.3907 633.8861 42.667892
v 561.2247 633.8886 42.712387
v 561.1031 633.8905 42.833946
v 561.0586 633.8912 43.0
v 561.1031 633.8905 43.166054
v 561.2247 633.8886 43.287613
v 561.3907 633.8861 43.332108
v 561.5567 633.88354 43.287613
v 561.6783 633.88165 43.166054
v 561.81604 634.11975 43.0
v 561.7765 634.1402 42.833946
v 561.6685 634.196 42.712387
v 561.52094 634.27216 42.667892
v 561.3734 634.3483 42.712387
v 561.26544 634.4041 42.833946
v 561.2259 634.42456 43.0
v 561.26544 634.4041 43.166054
v 561.3734 634.3483 43.287613
v 561.52094 634.27216 43.332108
v 561.6685 634.196 43.287613
v 561.7765 634.1402 43.166054
v 562.06494 634.4694 43.0
v 562.0241 634.4871 42.833946
v 561.91266 634.53564 42.712387
v 561.7604 634.60187 42.667892
v 561.6081 634.6681 42.712387
v 561.49664 634.71655 42.833946
v 561.4558 634.7343 43.0
v 561.49664 634.71655 43.166054
v 561.6081 634.6681 43.287613
v 561.7604 634.60187 43.332108
v 561.91266 634.53564 43.287613
v 562.0241 634.4871 43.166054
v 562.1592 634.9162 43.0
v 562.1162 634.9277 42.833946
v 561.9988 634.959 42.712387
v 561.8383 635.0018 42.667892
v 561.67786 635.04456 42.712387
v 561.5604 635.0759 42.833946
v 561.5174 635.08734 43.0
v 561.5604 635.0759 43.166054
v 561.67786 635.04456 43.287613
v 561.8383 635.0018 43.332108
v 561.9988 634.959 43.287613
v 562.1162 634.9277 43.166054
v 562.30035 635.35474 43.0
v 562.2561 635.35913 42.833946
v 562.13513 635.3711 42.712387
v 561.96985 635.38745 42.667892
v 561.8046 635.40375 42.712387
v 561.68365 635.4157 42.833946
v 561.63934 635.4201 43.0
v 561.68365 635.4157 43.166054
v 561.8046 635.40375 43.287613
v 561.96985 635.38745 43.332108
v 562.13513 635.3711 43.287613
v 562.2561 635.35913 43.166054
v 562.2476 635.8156 43.0
v 562.20325 635.8124 42.833946
v 562.082 635.80347 42.712387
v 561.9164 635.7914 42.667892
v 561.7508 635.77924 42.712387
v 561.6295 635.7704 42.833946
v 561.58514 635.76715 43.0
v 561.6295 635.7704 43.166054
v 561.7508 635.77924 43.287613
v 561.9164 635.7914 43.332108
v 562.082 635.80347 43.287613
v 562.20325 635.8124 43.166054
v 562.23566 636.2663 43.0
v 562.1921 636.25726 42.833946
v 562.07306 636.23254 42.712387
v 561.91046 636.1988 42.667892
v 561.74786 636.16504 42.712387
v 561.62885 636.1403 42.833946
v 561.58527 636.1313 43.0
v 561.62885 636.1403 43.166054
v 561.74786 636.16504 43.287613
v 561.91046 636.1988 43.332108
v 562.07306 636.23254 43.287613
v 562.1921 636.25726 43.166054
v 562.0585 636.7069 43.0
v 562.01764 636.6892 42.833946
v 561.9061 636.6409 42.712387
v 561.7537 636.5749 42.667892
v 561.6014 636.5089 42.712387
v 561.4898 636.4606 42.833946
v 561.449 636.4429 43.0
v 561.4898 636.4606 43.166054
v 561.6014 636.5089 43.287613
v 561.7537 636.5749 43.332108
v 561.9061 636.6409 43.287613
v 562.01764 636.6892 43.166054
v 561.90265 637.04846 43.0
v 561.8603 637.0348 42.833946
v 561.74457 636.9975 42.712387
v 561.58655 636.9465 42.667892
v 561.4285 636.8955 42.712387
v 561.31287 636.85815 42.833946
v 561.2705 636.84454 43.0
v 561.31287 636.85815 43.166054
v 561.4285 636.8955 43.287613
v 561.58655 636.9465 43.332108
v 561.74457 636.9975 43.287613
v 561.8603 637.0348 43.166054
v 561.8217 637.446 43.0
v 561.7793 637.43256 42.833946
v 561.6634 637.3959 42.712387
v 561.50507 637.3457 42.667892
v 561.34674 637.2956 42.712387
v 561.2309 637.2589 42.833946
v 561.1885 637.2455 43.0
v 561.2309 637.2589 43.166054
v 561.34674 637.2956 43.287613
v 561.50507 637.3457 43.332108
v 561.6634 637.3959 43.287613
v 561.7793 637.43256 43.166054
v 561.62274 637.8964 43.0
v 561.5851 637.8726 42.833946
v 561.4823 637.80774 42.712387
v 561.3419 637.71906 42.667892
v 561.20154 637.63043 42.712387
v 561.09875 637.56555 42.833946
v 561.0611 637.54175 43.0
v 561.09875 637.56555 43.166054
v 561.20154 637.63043 43.287613
v 561.3419 637.71906 43.332108
v 561.4823 637.80774 43.287613
v 561.5851 637.8726 43.166054
v 561.35114 638.21136 43.0
v 561.31415 638.18665 42.833946
v 561.213 638.11914 42.712387
v 561.07495 638.0269 42.667892
v 560.9368 637.9347 42.712387
v 560.83575 637.8672 42.833946
v 560.79877 637.84247 43.0
v 560.83575 637.8672 43.166054
v 560.9368 637.9347 43.287613
v 561.07495 638.0269 43.332108
v 561.213 638.11914 43.287613
v 561.31415 638.18665 43.166054
v 561.1991 638.5201 43.0
v 561.1581 638.50287 42.833946
v 561.046 638.45575 42.712387
v 560.8929 638.3914 42.667892
v 560.7398 638.3271 42.712387
v 560.62775 638.28 42.833946
v 560.58673 638.2628 43.0
v 560.62775 638.28 43.166054
v 560.7398 638.3271 43.287613
v 560.8929 638.3914 43.332108
v 561.046 638.45575 43.287613
v 561.1581 638.50287 43.166054
v 561.08 638.8652 43.0
v 561.0372 638.85333 42.833946
v 560.92 638.82086 42.712387
v 560.75995 638.7766 42.667892
v 560.5999 638.7323 42.712387
v 560.4828 638.6999 42.833946
v 560.4399 638.68805 43.0
v 560.4828 638.6999 43.166054
v 560.5999 638.7323 43.287613
v 560.75995 638.7766 43.332108
v 560.92 638.82086 43.287613
v 561.0372 638.85333 43.166054
v 560.9966 639.26196 43.0
v 560.9536 639.25037 42.833946
v 560.8363 639.2186 42.712387
v 560.67596 639.1753 42.667892
v 560.5157 639.13196 42.712387
v 560.3983 639.1003 42.833946
v 560.3554 639.0886 43.0
v 560.3983 639.1003 43.166054
v 560.5157 639.13196 43.287613
v 560.67596 639.1753 43.332108
v 560.8363 639.2186 43.287613
v 560.9536 639.25037 43.166054
v 560.8575 639.6815 43.0
v 560.816 639.6655 42.833946
v 560.7026 639.62177 42.712387
v 560.5476 639.562 42.667892
v 560.3927 639.50226 42.712387
v 560.2793 639.45856 42.833946
v 560.2378 639.4425 43.0
v 560.2793 639.45856 43.166054
v 560.3927 639.50226 43.287613
v 560.5476 639.562 43.332108
v 560.7026 639.62177 43.287613
v 560.816 639.6655 43.166054
v 560.7132 639.9712 43.0
v 560.66895 639.9663 42.833946
v 560.54816 639.953 42.712387
v 560.3831 639.9348 42.667892
v 560.218 639.9166 42.712387
v 560.0972 639.90326 42.833946
v 560.053 639.89844 43.0
v 560.0972 639.90326 43.166054
v 560.218 639.9166 43.287613
v 560.3831 639.9348 43.332108
v 560.54816 639.953 43.287613
v 560.66895 639.9663 43.166054
v 560.7886 640.2715 43.0
v 560.74493 640.2799 42.833946
v 560.62555 640.3029 42.712387
v 560.4625 640.3344 42.667892
v 560.2995 640.3659 42.712387
v 560.1801 640.389 42.833946
v 560.1364 640.3974 43.0
v 560.1801 640.389 43.166054
v 560.2995 640.3659 43.287613
v 560.4625 640.3344 43.332108
v 560.62555 640.3029 43.287613
v 560.74493 640.2799 43.166054
v 560.86957 640.7448 43.0
v 560.8251 640.74347 42.833946
v 560.7036 640.73987 42.712387
v 560.5376 640.7349 42.667892
v 560.37164 640.73 42.712387
v 560.2501 640.7264 42.833946
v 560.2056 640.72504 43.0
v 560.2501 640.7264 43.166054
v 560.37164 640.73 43.287613
v 560.5376 640.7349 43.332108
v 560.7036 640.73987 43.287613
v 560.8251 640.74347 43.166054
v 560.7697 641.15894 43.0
v 560.7254 641.1551 42.833946
v 560.6043 641.1446 42.712387
v 560.43884 641.13025 42.667892
v 560.27344 641.1159 42.712387
v 560.1523 641.1054 42.833946
v 560.108 641.10156 43.0
v 560.1523 641.1054 43.166054
v 560.27344 641.1159 43.287613
v 560.43884 641.13025 43.332108
v 560.6043 641.1446 43.287613
v 560.7254 641.1551 43.166054
v 560.79443 641.475 43.0
v 560.75073 641.4832 42.833946
v 560.6313 641.5058 42.712387
v 560.4681 641.5366 42.667892
v 560.30493 641.56744 42.712387
v 560.1855 641.59 42.833946
v 560.1418 641.5983 43.0
v 560.1855 641.59 43.166054
v 560.30493 641.56744 43.287613
v 560.4681 641.5366 43.332108
v 560.6313 641.5058 43.287613
v 560.75073 641.4832 43.166054
v 560.92084 641.9082 43.0
v 560.8764 641.9105 42.833946
v 560.755 641.91693 42.712387
v 560.5892 641.92566 42.667892
v 560.4234 641.93445 42.712387
v 560.302 641.94086 42.833946
v 560.25757 641.9432 43.0
v 560.302 641.94086 43.166054
v 560.4234 641.93445 43.287613
v 560.5892 641.92566 43.332108
v 560.755 641.91693 43.287613
v 560.8764 641.9105 43.166054
v 560.84155 642.31256 43.0
v 560.7971 642.3143 42.833946
v 560.67566 642.3189 42.712387
v 560.5097 642.3253 42.667892
v 560.34375 642.3317 42.712387
v 560.2223 642.33636 42.833946
v 560.17786 642.3381 43.0
v 560.2223 642.33636 43.166054
v 560.34375 642.3317 43.287613
v 560.5097 642.3253 43.332108
v 560.67566 642.3189 43.287613
v 560.7971 642.3143 43.166054
v 560.9515 642.7247 42.987274
v 560.90063 642.7236 42.823048
v 560.77454 642.72095 42.706238
v 560.60693 642.7174 42.668137
v 560.44275 642.7139 42.71896
v 560.326 642.7114 42.84509
v 560.2879 642.71063 43.012726
v 560.3387 642.71173 43.176952
v 560.4648 642.71436 43.293762
v 560.6324 642.7179 43.331863
v 560.7966 642.7214 43.28104
v 560.9134 642.7239 43.15491
v 560.81616 643.05585 43.251457
v 560.73486 642.93805 43.0952
v 560.5888 642.865 42.95813
v 560.4171 642.8562 42.876972
v 560.2658 642.9141 42.873478
v 560.1755 643.0232 42.94858
v 560.1702 643.1542 43.082153
v 560.2516 643.272 43.23841
v 560.39764 643.34503 43.37548
v 560.5693 643.35376 43.45664
v 560.7206 643.29584 43.460133
v 560.811 643.1868 43.38503
v 560.92065 642.9779 42.645023
v 560.84503 642.82605 42.618515
v 560.7031 642.7336 42.590862
v 560.533 642.7253 42.569473
v 560.38025 642.80334 42.56008
v 560.28577 642.9469 42.565205
v 560.27484 643.11743 42.583466
v 560.35046 643.2693 42.609974
v 560.4924 643.36176 42.63763
v 560.6625 643.37006 42.659016
v 560.81525 643.29193 42.668407
v 560.9097 643.14844 42.663284
v 560.91815 643.1822 42.135178
v 560.84393 643.07 41.962902
v 560.7028 642.9916 41.814682
v 560.5326 642.96796 41.730232
v 560.3789 643.0055 41.732178
v 560.2829 643.0941 41.820004
v 560.27026 643.2101 41.97017
v 560.3444 643.32227 42.14244
v 560.48553 643.4007 42.29066
v 560.65576 643.4243 42.375114
v 560.8095 643.3868 42.373165
v 560.9055 643.29816 42.285343
v 560.7976 643.6227 41.916924
v 560.6886 643.5637 41.77922
v 560.5319 643.5085 41.721523
v 560.3695 643.47174 41.759293
v 560.2449 643.46344 41.88241
v 560.19147 643.4857 42.05788
v 560.2236 643.53265 42.23869
v 560.3326 643.5917 42.376392
v 560.48926 643.6469 42.43409
v 560.6517 643.6836 42.396324
v 560.7763 643.69196 42.27321
v 560.8297 643.6696 42.097736
v 560.5733 644.02515 41.775475
v 560.43604 643.94745 41.702168
v 560.28253 643.8724 41.719482
v 560.15405 643.82007 41.82278
v 560.0849 643.8045 41.984386
v 560.0936 643.8299 42.160995
v 560.178 643.8894 42.305286
v 560.31525 643.9671 42.378593
v 560.46875 644.0422 42.36128
v 560.5972 644.0945 42.25798
v 560.6664 644.11005 42.096375
v 560.65765 644.08466 41.919765
v 560.36615 644.43207 41.815132
v 560.2546 644.34784 41.71613
v 560.1146 644.2494 41.698154
v 559.9839 644.1631 41.76603
v 559.89734 644.11206 41.901566
v 559.8782 644.1099 42.068443
v 559.9316 644.1573 42.22195
v 560.04315 644.2415 42.320953
v 560.18304 644.3399 42.33893
v 560.3138 644.4263 42.271053
v 560.4003 644.4773 42.13552
v 560.4195 644.47943 41.96864
v 560.0973 644.728 41.754944
v 559.96423 644.64655 41.68308
v 559.8169 644.5593 41.69834
v 559.69476 644.4898 41.796646
v 559.6306 644.4565 41.951645
v 559.6416 644.4684 42.12181
v 559.7248 644.5223 42.261547
v 559.8579 644.60376 42.333412
v 560.00525 644.691 42.318146
v 560.1273 644.7605 42.219845
v 560.19147 644.7938 42.064846
v 560.1805 644.7819 41.89468
v 559.92126 645.07733 41.743927
v 559.7787 645.00946 41.675995
v 559.62415 644.93695 41.695953
v 559.49896 644.87915 41.79845
v 559.43677 644.8516 41.956028
v 559.45416 644.8617 42.126457
v 559.5465 644.9067 42.264076
v 559.6891 644.9746 42.33201
v 559.8436 645.0471 42.31205
v 559.96875 645.1049 42.209553
v 560.031 645.13245 42.05198
v 560.0136 645.1224 41.881546
v 559.723 645.4285 41.71807
v 559.57117 645.36383 41.66998
v 559.4174 645.29877 41.71084
v 559.30286 645.25073 41.829704
v 559.2583 645.2326 41.994728
v 559.29565 645.24927 42.161686
v 559.40485 645.2962 42.28585
v 559.5567 645.3609 42.333942
v 559.7105 645.42596 42.293083
v 559.825 645.474 42.174217
v 559.86957 645.4921 42.009193
v 559.8322 645.47546 41.84223
v 559.5768 645.7889 41.71447
v 559.41785 645.7418 41.668903
v 559.2583 645.69476 41.712322
v 559.14087 645.66034 41.833088
v 559.0971 645.6477 41.998848
v 559.1387 645.66034 42.165184
v 559.2544 645.69476 42.287525
v 559.4133 645.7418 42.33309
v 559.5729 645.7889 42.289673
v 559.6903 645.82336 42.168903
v 559.7341 645.83594 42.003143
v 559.6925 645.82336 41.83681
v 559.5 646.16583 41.71395
v 559.3361 646.14105 41.66835
v 559.17163 646.1163 41.71174
v 559.0506 646.0981 41.83248
v 559.0055 646.09143 41.998234
v 559.04834 646.0981 42.164577
v 559.1677 646.1163 42.286945
v 559.3316 646.14105 42.332542
v 559.4961 646.16583 42.289158
v 559.6171 646.18396 42.168415
v 559.66223 646.1906 42.002663
v 559.6194 646.18396 41.83632
v 559.46173 646.5576 41.713696
v 559.2964 646.5466 41.668083
v 559.1304 646.53546 41.71146
v 559.0083 646.52734 41.8322
v 558.96277 646.52435 41.997948
v 559.00604 646.52734 42.164295
v 559.1265 646.53546 42.28667
v 559.2919 646.5466 42.33228
v 559.4579 646.5576 42.288902
v 559.57996 646.5658 42.168167
v 559.6255 646.5687 42.002415
v 559.5822 646.5658 41.836067
v 559.4473 646.9582 41.713596
v 559.2816 646.95374 41.667984
v 559.11536 646.9493 41.711357
v 558.99304 646.946 41.832096
v 558.94745 646.94476 41.997845
v 558.9908 646.946 42.164192
v 559.11145 646.9493 42.286568
v 559.27716 646.95374 42.33218
v 559.4435 646.9582 42.288807
v 559.5658 646.9615 42.16807
v 559.6114 646.9627 42.002323
v 559.56805 646.9615 41.83597
v 559.4401 647.36316 41.713547
v 559.2744 647.36115 41.667934
v 559.10803 647.35913 41.711308
v 558.98566 647.3576 41.832047
v 558.94006 647.35706 41.997795
v 558.98346 647.3576 42.164143
v 559.1042 647.35913 42.286522
v 559.2699 647.36115 42.332134
v 559.4362 647.36316 42.28876
v 559.5586 647.3647 42.168022
v 559.60425 647.36523 42.002274
v 559.56085 647.3647 41.835926
v 559.4374 647.7694 41.71353
v 559.27167 647.7686 41.667915
v 559.1053 647.76776 41.71129
v 558.9829 647.76715 41.832027
v 558.9373 647.7669 41.997776
v 558.9807 647.76715 42.164127
v 559.10144 647.76776 42.286503
v 559.26715 647.7686 42.332115
v 559.43353 647.7694 42.288742
v 559.5559 647.77 42.168003
v 559.6015 647.77026 42.002254
v 559.55817 647.77 41.835907
v 559.43414 648.17645 41.712406
v 559.26807 648.176 41.6679
v 559.102 648.17566 41.71238
v 558.98047 648.17535 41.83393
v 558.9359 648.1753 41.99998
v 558.9804 648.17535 42.16604
v 559.102 648.17566 42.287605
v 559.268 648.176 42.33211
v 559.4341 648.17645 42.287632
v 559.55566 648.1767 42.16608
v 559.60016 648.1768 42.000034
v 559.55566 648.1767 41.833977
v 559.4325 648.56464 41.712395
v 559.2675 648.5835 41.667896
v 559.10254 648.6024 41.712387
v 558.98175 648.6162 41.833946
v 558.93756 648.6213 41.999996
v 558.98175 648.6162 42.16605
v 559.10254 648.6024 42.287613
v 559.2675 648.5835 42.33211
v 559.4325 648.56464 42.287617
v 559.5533 648.5508 42.16606
v 559.5975 648.5457 42.000008
v 559.5533 648.5508 41.833954
v 559.51843 648.93 41.71239
v 559.36017 648.9803 41.667896
v 559.2019 649.0306 41.712387
v 559.08606 649.06744 41.833942
v 559.04364 649.08093 41.999996
v 559.08606 649.06744 42.16605
v 559.2019 649.0306 42.28761
v 559.36017 648.9803 42.332108
v 559.51843 648.93 42.287617
v 559.6343 648.8931 42.16606
v 559.67664 648.8797 42.000008
v 559.6343 648.8931 41.833954
v 559.6539 649.2985 41.704834
v 559.49915 649.3639 41.66827
v 559.34827 649.42755 41.72059
v 559.24176 649.47253 41.84778
v 559.20807 649.48676 42.015755
v 559.2563 649.46643 42.179512
v 559.3734 649.41693 42.295166
v 559.5282 649.3516 42.331734
v 559.679 649.2879 42.27941
v 559.7856 649.2429 42.15222
v 559.8193 649.2287 41.984245
v 559.77106 649.249 41.82049
v 559.7624 649.5191 41.883026
v 559.5981 649.5587 41.810047
v 559.455 649.6445 41.810146
v 559.3714 649.7534 41.883297
v 559.36975 649.8563 42.0099
v 559.45044 649.92566 42.15603
v 559.59186 649.9428 42.28253
v 559.75616 649.9032 42.35551
v 559.8993 649.81744 42.35541
v 559.98285 649.7085 42.28226
v 559.9845 649.6056 42.15566
v 559.9038 649.53625 42.00953
v 559.8714 649.59546 41.517246
v 559.7061 649.56464 41.457375
v 559.542 649.6159 41.423016
v 559.4231 649.7355 41.42338
v 559.3813 649.89136 41.45837
v 559.42773 650.04175 41.518604
v 559.55 650.14636 41.58795
v 559.71533 650.1772 41.647823
v 559.8794 650.126 41.682182
v 559.9983 650.0064 41.68182
v 560.0401 649.8505 41.64683
v 559.99365 649.70013 41.586594
v 559.99426 649.8175 41.12728
v 559.851 649.7952 41.009903
v 559.6886 649.8389 40.939934
v 559.55066 649.9369 40.936115
v 559.4741 650.0629 40.999474
v 559.4795 650.18317 41.113037
v 559.5653 650.26544 41.24637
v 559.70856 650.2877 41.363747
v 559.871 650.244 41.433716
v 560.0089 650.14606 41.437534
v 560.08545 650.02 41.374176
v 560.0801 649.8998 41.260612
v 560.24207 650.22144 41.032936
v 560.1517 650.22284 40.889618
v 560.0097 650.2658 40.799805
v 559.8541 650.3388 40.787556
v 559.7266 650.4223 40.85615
v 559.6614 650.49384 40.98722
v 559.67584 650.53436 41.145634
v 559.76624 650.5329 41.288948
v 559.9082 650.4899 41.378765
v 560.0638 650.41693 41.391014
v 560.1913 650.3335 41.322414
v 560.25653 650.2619 41.19135
v 560.3658 650.56976 40.925182
v 560.2694 650.6149 40.79082
v 560.13226 650.696 40.72563
v 559.9911 650.79126 40.747086
v 559.88367 650.8752 40.849426
v 559.8388 650.9253 41.00524
v 559.8686 650.92816 41.17277
v 559.96497 650.883 41.307133
v 560.1021 650.8019 41.372322
v 560.2433 650.7066 41.350872
v 560.3507 650.6227 41.248528
v 560.39557 650.5726 41.092716
v 560.6523 650.8451 40.9604
v 560.58765 650.88385 40.8056
v 560.4713 650.9659 40.708992
v 560.33453 651.06934 40.69647
v 560.2139 651.1663 40.771374
v 560.14185 651.23096 40.91365
v 560.1376 651.2459 41.085163
v 560.2023 651.2072 41.239964
v 560.3186 651.1251 41.33657
v 560.4554 651.0217 41.3491
v 560.5759 650.9247 41.27419
v 560.648 650.86005 41.131916
v 560.8965 651.2369 40.957157
v 560.833 651.2667 40.800552
v 560.7092 651.3303 40.69976
v 560.5583 651.4106 40.68179
v 560.4206 651.4861 40.751453
v 560.3331 651.5365 40.890087
v 560.3192 651.5484 41.060543
v 560.3827 651.51855 41.21715
v 560.5065 651.455 41.317944
v 560.6575 651.3747 41.335915
v 560.7951 651.2992 41.26625
v 560.8826 651.2488 41.127613
v 561.0646 651.5963 41.03342
v 561.03796 651.61005 40.864174
v 560.94183 651.6646 40.732548
v 560.80194 651.7454 40.67381
v 560.6558 651.8309 40.703693
v 560.54254 651.898 40.8142
v 560.49255 651.9289 40.97571
v 560.51917 651.91516 41.14496
v 560.6153 651.8606 41.276585
v 560.7551 651.7797 41.335327
v 560.9013 651.69434 41.30544
v 561.0146 651.6272 41.194935
v 561.2933 651.9107 40.99916
v 561.2544 651.9355 40.83354
v 561.15173 652.0027 40.713154
v 561.0127 652.0942 40.670254
v 560.8746 652.1856 40.71634
v 560.77435 652.2523 40.83906
v 560.73895 652.27655 41.005535
v 560.77783 652.2518 41.171154
v 560.8805 652.18463 41.291542
v 561.01953 652.0931 41.33444
v 561.15765 652.0017 41.288353
v 561.2579 651.93494 41.165634
v 561.5349 652.31757 41.00035
v 561.49316 652.3341 40.834404
v 561.3801 652.3796 40.71313
v 561.2261 652.44183 40.669033
v 561.07227 652.5042 40.71392
v 560.95996 652.55 40.83577
v 560.91925 652.5669 41.001926
v 560.961 652.5504 41.167873
v 561.07404 652.50494 41.289146
v 561.2281 652.4426 41.333244
v 561.38184 652.38025 41.288357
v 561.49414 652.3345 41.166508
v 561.64996 652.85114 40.99995
v 561.6052 652.84937 40.83397
v 561.4836 652.8449 40.712605
v 561.31757 652.839 40.668373
v 561.1517 652.8332 40.71313
v 561.0304 652.82904 40.834885
v 560.98615 652.82764 41.001007
v 561.0309 652.8294 41.166992
v 561.1526 652.83386 41.288357
v 561.3186 652.8398 41.332584
v 561.4845 652.84564 41.287827
v 561.6058 652.8498 41.166077
v 561.5009 653.368 40.999493
v 561.4602 653.3491 40.833538
v 561.34955 653.29816 40.71225
v 561.1986 653.2287 40.668125
v 561.04785 653.15936 40.712986
v 560.9376 653.1087 40.834816
v 560.8975 653.09033 41.00097
v 560.93823 653.10913 41.166924
v 561.0489 653.1601 41.28821
v 561.1998 653.22955 41.332336
v 561.3506 653.29895 41.287476
v 561.4608 653.3496 41.165646
v 561.26685 653.7413 41.000202
v 561.2285 653.71875 40.834137
v 561.1238 653.6571 40.712547
v 560.98065 653.57294 40.66801
v 560.8375 653.4888 40.71246
v 560.73267 653.4272 40.83399
v 560.6943 653.4046 41.00003
v 560.73254 653.4272 41.166092
v 560.8373 653.48883 41.287685
v 560.9804 653.573 41.332222
v 561.1236 653.65717 41.28777
v 561.22845 653.71875 41.166245
v 561.1139 653.9863 41.000355
v 561.0702 653.97894 40.83426
v 560.95044 653.9588 40.712585
v 560.78674 653.9312 40.66794
v 560.6229 653.9036 40.71228
v 560.5029 653.8835 40.833725
v 560.4589 653.8761 40.999737
v 560.5026 653.8835 41.165833
v 560.6224 653.9036 41.287502
v 560.78613 653.9312 41.332153
v 560.9499 653.95874 41.28781
v 561.0699 653.97894 41.166367
v 561.1835 654.3615 41.000008
v 561.13916 654.3577 40.833954
v 561.018 654.34735 40.712402
v 560.85254 654.33325 40.667915
v 560.68713 654.3191 40.712418
v 560.566 654.3088 40.833984
v 560.52167 654.305 41.000042
v 560.56604 654.30884 41.166092
v 560.68713 654.31915 41.287643
v 560.8526 654.33325 41.33213
v 561.01807 654.3474 41.28763
v 561.13916 654.3577 41.16606
v 561.0172 654.8649 40.999992
v 560.9773 654.8453 40.833942
v 560.8682 654.7916 40.71239
v 560.71924 654.71826 40.667904
v 560.57025 654.64496 40.712406
v 560.4612 654.59125 40.833973
v 560.4213 654.5716 41.00003
v 560.46124 654.59125 41.16608
v 560.5703 654.64496 41.287632
v 560.7193 654.7183 41.33212
v 560.8682 654.7916 41.287613
v 560.9773 654.84534 41.16605
v 560.7612 655.2579 40.99997
v 560.72565 655.2312 40.833923
v 560.6283 655.1583 40.712376
v 560.4954 655.0587 40.6679
v 560.36255 654.95917 40.71241
v 560.26526 654.8863 40.833984
v 560.2297 654.8597 41.000042
v 560.26526 654.88635 41.16609
v 560.36255 654.9592 41.287636
v 560.4955 655.0588 41.33211
v 560.62836 655.1583 41.2876
v 560.72565 655.2312 41.166027
v 560.4872 655.5813 41.000008
v 560.45294 655.5529 40.833954
v 560.3594 655.4753 40.71239
v 560.23157 655.36926 40.667896
v 560.1038 655.26324 40.712387
v 560.01025 655.1856 40.833946
v 559.976 655.1572 40.999996
v 560.01025 655.1856 41.16605
v 560.10376 655.26324 41.287613
v 560.23157 655.36926 41.332108
v 560.3594 655.4753 41.287617
v 560.45294 655.5529 41.16606
v 560.26886 655.84094 41.000004
v 560.22955 655.8202 40.83395
v 560.122 655.7634 40.71239
v 559.97516 655.6859 40.667896
v 559.8283 655.6084 40.712387
v 559.7208 655.55164 40.833946
v 559.68146 655.5309 41.0
v 559.7208 655.55164 41.166054
v 559.8283 655.6084 41.287613
v 559.97516 655.6859 41.332108
v 560.122 655.7634 41.287617
v 560.22955 655.8202 41.166058
v 560.17334 656.18164 41.0
v 560.1311 656.1675 40.833946
v 560.0158 656.12897 40.712387
v 559.85834 656.0763 40.667892
v 559.70087 656.0236 40.712387
v 559.5856 655.98505 40.833946
v 559.5434 655.97095 41.0
v 559.5856 655.98505 41.166054
v 559.70087 656.0236 41.287613
v 559.85834 656.0763 41.332108
v 560.0158 656.12897 41.287613
v 560.1311 656.1675 41.166054
v 560.04865 656.4727 41.0
v 560.0042 656.4708 40.833946
v 559.88275 656.4656 40.712387
v 559.71686 656.4584 40.667892
v 559.55096 656.45123 40.712387
v 559.4295 656.4459 40.833946
v 559.3851 656.44403 41.0
v 559.4295 656.4459 41.166054
v 559.55096 656.45123 41.287613
v 559.71686 656.4584 41.332108
v 559.88275 656.4656 41.287613
v 560.0042 656.4708 41.166054
v 560.13763 656.7396 41.0
v 560.0957 656.7546 40.833946
v 559.9812 656.7954 40.712387
v 559.8248 656.85126 40.667892
v 559.66846 656.9071 40.712387
v 559.55396 656.94794 40.833946
v 559.5121 656.9629 41.0
v 559.55396 656.94794 41.166054
v 559.66846 656.9071 41.287613
v 559.8248 656.85126 41.332108
v 559.9812 656.7954 41.287613
v 560.0957 656.7546 41.166054
v 560.30884 657.1306 41.0
v 560.2661 657.1431 40.833946
v 560.1495 657.1772 40.712387
v 559.99005 657.22375 40.667892
v 559.8306 657.27026 40.712387
v 559.714 657.3043 40.833946
v 559.67126 657.31683 41.0
v 559.714 657.3043 41.166054
v 559.8306 657.27026 41.287613
v 559.99005 657.22375 41.332108
v 560.1495 657.1772 41.287613
v 560.2661 657.1431 41.166054
v 560.37695 657.5616 41.0
v 560.3333 657.57025 40.833946
v 560.2141 657.59406 40.712387
v 560.0513 657.6266 40.667892
v 559.8884 657.65906 40.712387
v 559.7692 657.68286 40.833946
v 559.7256 657.6916 41.0
v 559.7692 657.68286 41.166054
v 559.8884 657.65906 41.287613
v 560.0513 657.6266 41.332108
v 560.2141 657.59406 41.287613
v 560.3333 657.57025 41.166054
v 560.4803 657.9934 41.0
v 560.436 657.99725 40.833946
v 560.3148 658.00775 40.712387
v 560.1494 658.02203 40.667892
v 559.98395 658.0363 40.712387
v 559.86285 658.0468 40.833946
v 559.81854 658.0506 41.0
v 559.86285 658.0468 41.166054
v 559.98395 658.0363 41.287613
v 560.1494 658.02203 41.332108
v 560.3148 658.00775 41.287613
v 560.436 657.99725 41.166054
v 560.4522 658.44586 41.0
v 560.4078 658.44354 40.833946
v 560.2864 658.4372 40.712387
v 560.12054 658.42847 40.667892
v 559.9547 658.41974 40.712387
v 559.8333 658.4134 40.833946
v 559.7889 658.4111 41.0
v 559.8333 658.4134 41.166054
v 559.9547 658.41974 41.287613
v 560.12054 658.42847 41.332108
v 560.2864 658.4372 41.287613
v 560.4078 658.44354 41.166054
v 560.43555 658.8821 41.0
v 560.3915 658.8759 40.833946
v 560.2711 658.8589 40.712387
v 560.1067 658.8357 40.667892
v 559.94226 658.8125 40.712387
v 559.8219 658.7955 40.833946
v 559.77783 658.78925 41.0
v 559.8219 658.7955 41.166054
v 559.94226 658.8125 41.287613
v 560.1067 658.8357 41.332108
v 560.2711 658.8589 41.287613
v 560.3915 658.8759 41.166054
v 560.3253 659.3265 41.0
v 560.2827 659.31366 40.833946
v 560.1663 659.2786 40.712387
v 560.00726 659.23083 40.667892
v 559.84827 659.18304 40.712387
v 559.7319 659.148 40.833946
v 559.6893 659.1352 41.0
v 559.7319 659.148 41.166054
v 559.84827 659.18304 41.287613
v 560.00726 659.23083 41.332108
v 560.1663 659.2786 41.287613
v 560.2827 659.31366 41.166054
v 560.19476 659.69476 41.0
v 560.15155 659.68414 40.833946
v 560.0335 659.655 40.712387
v 559.8723 659.6153 40.667892
v 559.71106 659.57556 40.712387
v 559.593 659.54645 40.833946
v 559.54987 659.5358 41.0
v 559.593 659.54645 41.166054
v 559.71106 659.57556 41.287613
v 559.8723 659.6153 41.332108
v 560.0335 659.655 41.287613
v 560.15155 659.68414 41.166054
v 560.14294 660.01013 41.038067
v 560.1178 660.01074 40.86801
v 560.011 660.0134 40.73332
v 559.8512 660.01746 40.670082
v 559.6812 660.0217 40.695248
v 559.5466 660.02515 40.802074
v 559.48334 660.02673 40.961933
v 559.5085 660.0261 41.13199
v 559.6153 660.02344 41.26668
v 559.7751 660.0194 41.329918
v 559.94507 660.01514 41.304752
v 560.0797 660.0117 41.197926
v 560.1927 660.27905 41.090694
v 560.11017 660.2375 40.922226
v 559.9693 660.2443 40.791817
v 559.8078 660.2977 40.7344
v 559.66907 660.38336 40.76537
v 559.5902 660.47833 40.876423
v 559.59235 660.5571 41.037804
v 559.67487 660.59863 41.20627
v 559.8158 660.5918 41.33668
v 559.97723 660.53845 41.394093
v 560.11597 660.4528 41.363125
v 560.1948 660.35785 41.25207
v 560.35376 660.47754 40.751846
v 560.2771 660.3701 40.63496
v 560.1424 660.3292 40.527206
v 559.9857 660.36566 40.45746
v 559.84906 660.4698 40.444397
v 559.76904 660.61365 40.49153
v 559.76715 660.7587 40.586227
v 559.84375 660.8661 40.703114
v 559.9785 660.907 40.810867
v 560.13513 660.87054 40.88062
v 560.2718 660.7664 40.893677
v 560.3518 660.62256 40.846542
v 560.53894 660.75073 40.461555
v 560.5063 660.6424 40.311768
v 560.39905 660.58154 40.164093
v 560.246 660.5846 40.0581
v 560.088 660.6507 40.022186
v 559.9676 660.7621 40.06598
v 559.9169 660.889 40.17774
v 559.94946 660.9974 40.327526
v 560.0567 661.05817 40.4752
v 560.2098 661.0552 40.581196
v 560.36774 660.9891 40.617107
v 560.4882 660.8777 40.57332
v 560.64417 661.1765 40.28095
v 560.66284 661.11084 40.09919
v 560.5939 661.0568 39.91854
v 560.4557 661.0289 39.787407
v 560.28534 661.0345 39.740925
v 560.1285 661.0722 39.791546
v 560.02716 661.13184 39.925713
v 560.0085 661.1975 40.10747
v 560.07745 661.2515 40.28812
v 560.21564 661.2795 40.41926
v 560.386 661.27386 40.46574
v 560.54285 661.23615 40.415115
v 560.6128 661.6189 40.1038
v 560.59686 661.58716 39.9501
v 560.49896 661.5453 39.820423
v 560.3454 661.5044 39.74952
v 560.1773 661.4756 39.756386
v 560.0397 661.46643 39.839188
v 559.9694 661.4795 39.975735
v 559.98535 661.5112 40.129436
v 560.0832 661.5531 40.259113
v 560.23676 661.594 40.330017
v 560.4049 661.6228 40.323147
v 560.5425 661.63196 40.24035
v 560.51086 661.9695 40.080215
v 560.4928 661.95465 39.912052
v 560.3919 661.9359 39.775692
v 560.2353 661.91815 39.707672
v 560.0649 661.9062 39.72622
v 559.92633 661.90326 39.826366
v 559.85675 661.9101 39.981274
v 559.8748 661.92487 40.149437
v 559.9757 661.94366 40.2858
v 560.1323 661.9614 40.353817
v 560.30273 661.9733 40.33527
v 560.4413 661.9763 40.235126
v 560.55096 662.28094 40.062492
v 560.52954 662.27936 39.892506
v 560.42737 662.2953 39.755566
v 560.2719 662.32434 39.688366
v 560.10474 662.35876 39.708916
v 559.9707 662.38934 39.811707
v 559.9057 662.40784 39.969196
v 559.9271 662.40936 40.139183
v 560.0293 662.3935 40.276123
v 560.18475 662.36444 40.343323
v 560.3519 662.33 40.322773
v 560.48596 662.29944 40.219982
v 560.6358 662.6415 40.136036
v 560.657 662.63153 39.965508
v 560.59436 662.6493 39.806175
v 560.4647 662.69 39.700737
v 560.30273 662.74274 39.677444
v 560.1519 662.7934 39.742535
v 560.05255 662.82837 39.87857
v 560.0314 662.8383 40.0491
v 560.094 662.82056 40.20843
v 560.22363 662.77985 40.31387
v 560.3856 662.7271 40.337166
v 560.5365 662.67645 40.27207
v 560.7665 663.0483 40.16047
v 560.8043 663.0375 39.9931
v 560.7559 663.04834 39.828472
v 560.6342 663.07794 39.710705
v 560.4718 663.1183 39.67135
v 560.31226 663.1586 39.72095
v 560.19824 663.1882 39.84622
v 560.1604 663.1989 40.01359
v 560.2088 663.1881 40.178215
v 560.3305 663.1585 40.295986
v 560.4929 663.11816 40.335342
v 560.65247 663.0778 40.28574
v 560.82404 663.49066 40.172867
v 560.87115 663.4849 40.00766
v 560.8299 663.48895 39.840836
v 560.71124 663.50165 39.71709
v 560.547 663.51965 39.669586
v 560.3812 663.53815 39.71105
v 560.25824 663.5521 39.830368
v 560.2111 663.5579 39.995575
v 560.2524 663.5539 40.1624
v 560.37103 663.5412 40.286144
v 560.5353 663.5232 40.33365
v 560.70105 663.5047 40.292187
v 560.85333 663.8711 40.16771
v 560.89746 663.8619 40.00181
v 560.8543 663.87036 39.83561
v 560.73553 663.89417 39.713646
v 560.5729 663.92694 39.668606
v 560.41 663.95996 39.712547
v 560.29047 663.9843 39.833702
v 560.2464 663.9935 39.999607
v 560.28955 663.9851 40.165806
v 560.4083 663.96124 40.287766
v 560.5709 663.92847 40.33281
v 560.7338 663.89545 40.288868
v 560.9577 664.1843 40.166977
v 560.9977 664.16394 40.001022
v 560.95825 664.1838 39.83487
v 560.85 664.2385 39.71304
v 560.70197 664.3135 39.66818
v 560.5537 664.3886 39.7123
v 560.44507 664.4437 39.833588
v 560.40515 664.4641 39.999542
v 560.4445 664.4443 40.165695
v 560.5528 664.3896 40.287525
v 560.70087 664.3146 40.332386
v 560.84906 664.2395 40.288265
v 561.1622 664.4696 40.166843
v 561.19745 664.44183 40.000893
v 561.1627 664.46906 39.834736
v 561.0673 664.54395 39.712894
v 560.9368 664.6464 39.668015
v 560.80615 664.7491 39.71212
v 560.7104 664.8244 39.833397
v 560.6751 664.8522 39.999348
v 560.70984 664.82495 40.165504
v 560.80524 664.75006 40.287346
v 560.9357 664.6475 40.332226
v 561.0664 664.54486 40.28812
v 561.41705 664.7609 40.16646
v 561.45013 664.7309 40.000458
v 561.4173 664.7606 39.83435
v 561.3274 664.8422 39.712643
v 561.2044 664.95374 39.66795
v 561.0814 665.06537 39.712242
v 560.9913 665.14716 39.833652
v 560.9582 665.1772 39.999653
v 560.99097 665.1474 40.16576
v 561.08093 665.06586 40.287468
v 561.20386 664.95435 40.33216
v 561.3269 664.8427 40.28787
v 561.6886 665.0455 40.162205
v 561.71844 665.01556 39.995567
v 561.6854 665.0486 39.830128
v 561.5983 665.13574 39.71021
v 561.4805 665.2536 39.66795
v 561.3636 665.3706 39.714672
v 561.2789 665.45544 39.837852
v 561.24896 665.48535 40.004486
v 561.282 665.4523 40.16993
v 561.3691 665.3652 40.289845
v 561.4869 665.2473 40.332104
v 561.6038 665.1303 40.285385
v 561.984 665.32684 40.16602
v 562.0155 665.2954 39.999958
v 561.984 665.32684 39.83391
v 561.8979 665.41266 39.71237
v 561.7803 665.5299 39.667904
v 561.66266 665.6471 39.712425
v 561.57654 665.7329 39.834003
v 561.54504 665.7643 40.00006
v 561.5766 665.73285 40.166107
v 561.6627 665.64703 40.287647
v 561.78033 665.52985 40.33212
v 561.89795 665.4126 40.287598
v 562.28326 665.64764 40.166008
v 562.318 665.6199 39.999947
v 562.2832 665.6477 39.8339
v 562.1883 665.72363 39.712364
v 562.05865 665.8274 39.6679
v 561.929 665.93115 39.71242
v 561.8341 666.0071 39.834003
v 561.7994 666.0349 40.000065
v 561.83417 666.0071 40.166107
v 561.9291 665.9311 40.287647
v 562.0587 665.82733 40.33211
v 562.18835 665.7236 40.287586
v 562.51874 665.99255 40.16605
v 562.55444 665.966 39.999996
v 562.51874 665.99255 39.833942
v 562.4212 666.0651 39.712387
v 562.28796 666.1642 39.667896
v 562.1547 666.2633 39.71239
v 562.0572 666.3358 39.833954
v 562.0215 666.36237 40.000008
v 562.0572 666.3358 40.16606
v 562.1547 666.2633 40.287617
v 562.28796 666.1642 40.332108
v 562.4212 666.0651 40.287613
v 562.7998 666.3482 40.166054
v 562.8393 666.3277 40.0
v 562.7998 666.3482 39.833946
v 562.69196 666.4042 39.712387
v 562.54456 666.4807 39.667896
v 562.3972 666.55725 39.712387
v 562.2893 666.6133 39.83395
v 562.2498 666.6337 40.000004
v 562.2893 666.6133 40.166054
v 562.3972 666.55725 40.287613
v 562.54456 666.4807 40.332108
v 562.69196 666.4042 40.287613
v 562.9372 666.8132 40.166054
v 562.9808 666.80396 40.0
v 562.9372 666.8132 39.833946
v 562.8183 666.8383 39.712387
v 562.6558 666.8727 39.667892
v 562.49335 666.90704 39.712387
v 562.37445 666.9322 39.833946
v 562.33093 666.9414 40.0
v 562.37445 666.9322 40.166054
v 562.4934 666.90704 40.287613
v 562.6558 666.8727 40.332108
v 562.8183 666.8383 40.287613
v 563.0004 667.27905 40.166054
v 563.0449 667.27954 40.0
v 563.0004 667.27905 39.833946
v 562.87885 667.27783 39.712387
v 562.7128 667.2761 39.667892
v 562.54675 667.2745 39.712387
v 562.42523 667.27325 39.833946
v 562.38074 667.27277 40.0
v 562.42523 667.27325 40.166054
v 562.54675 667.2745 40.287613
v 562.7128 667.2761 40.332108
v 562.87885 667.27783 40.287613
v 562.9326 667.7177 40.166054
v 562.9767 667.7238 40.0
v 562.9326 667.7177 39.833946
v 562.8122 667.7011 39.712387
v 562.6477 667.67834 39.667892
v 562.4832 667.65564 39.712387
v 562.3628 667.63904 39.833946
v 562.3187 667.63293 40.0
v 562.3628 667.63904 40.166054
v 562.4832 667.65564 40.287613
v 562.6477 667.67834 40.332108
v 562.8122 667.7011 40.287613
v 562.8839 668.0295 40.166054
v 562.9276 668.0212 40.0
v 562.8839 668.0295 39.833946
v 562.76447 668.0522 39.712387
v 562.6014 668.0832 39.667892
v 562.43823 668.1142 39.712387
v 562.3188 668.1369 39.833946
v 562.2751 668.1452 40.0
v 562.3188 668.1369 40.166054
v 562.43823 668.1142 40.287613
v 562.6014 668.0832 40.332108
v 562.76447 668.0522 40.287613
v 563.03534 668.28796 40.166054
v 563.0729 668.26404 40.0
v 563.03534 668.28796 39.833946
v 562.9329 668.3534 39.712387
v 562.79297 668.4428 39.667892
v 562.653 668.53217 39.712387
v 562.55054 668.5976 39.833946
v 562.51306 668.6215 40.0
v 562.55054 668.5976 40.166054
v 562.653 668.53217 40.287613
v 562.79297 668.4428 40.332108
v 562.9329 668.3534 40.287613
v 563.2844 668.63763 40.181396
v 563.33167 668.6127 40.017998
v 563.30035 668.6292 39.849777
v 563.1989 668.683 39.72181
v 563.0545 668.75946 39.66838
v 562.9059 668.8382 39.70381
v 562.7928 668.8981 39.818604
v 562.74554 668.9231 39.982002
v 562.77686 668.9065 40.150223
v 562.8783 668.8528 40.27819
v 563.0227 668.7763 40.33162
v 563.1714 668.6976 40.29619
v 563.4332 669.22455 40.352356
v 563.49585 669.13257 40.261158
v 563.471 669.04626 40.129154
v 563.36536 668.9888 39.991722
v 563.2073 668.97546 39.885685
v 563.03906 669.00995 39.83945
v 562.90576 669.08295 39.865414
v 562.8432 669.1749 39.95661
v 562.86804 669.2612 40.088615
v 562.97363 669.3187 40.226048
v 563.1318 669.33203 40.332085
v 563.3 669.29755 40.37832
v 563.27765 669.6136 39.76533
v 563.4097 669.5236 39.719826
v 563.46936 669.38617 39.61765
v 563.44073 669.23804 39.486187
v 563.3314 669.119 39.36066
v 563.1708 669.0609 39.274704
v 563.0018 669.0793 39.251347
v 562.86975 669.1693 39.296856
v 562.81006 669.30676 39.39903
v 562.83875 669.45483 39.53049
v 562.948 669.5739 39.65602
v 563.1087 669.632 39.741978
v 563.2163 669.7921 39.40354
v 563.3514 669.7542 39.377796
v 563.42084 669.66376 39.276134
v 563.4061 669.5449 39.125797
v 563.31116 669.4297 38.967068
v 563.1614 669.3488 38.84248
v 562.9969 669.32404 38.785416
v 562.8618 669.36194 38.81116
v 562.79236 669.4524 38.912827
v 562.80707 669.5712 39.06316
v 562.9021 669.68646 39.22189
v 563.0519 669.76733 39.346478
v 563.14667 670.0346 39.26598
v 563.2291 670.01544 39.1564
v 563.2304 669.9627 39.022064
v 563.15 669.8907 38.898975
v 563.00964 669.81854 38.820114
v 562.84686 669.7656 38.80661
v 562.70526 669.74615 38.862083
v 562.62274 669.7653 38.971664
v 562.6215 669.81805 39.106
v 562.70184 669.8901 39.229088
v 562.8422 669.9622 39.30795
v 563.00507 670.01514 39.321453
v 563.1509 670.34784 39.160576
v 563.17426 670.32697 39.007004
v 563.11035 670.29395 38.856506
v 562.9764 670.2576 38.749413
v 562.8082 670.2278 38.714413
v 562.65094 670.2124 38.760887
v 562.54663 670.2155 38.876385
v 562.52325 670.2364 39.029957
v 562.58716 670.2694 39.180454
v 562.7211 670.3057 39.287548
v 562.8893 670.3356 39.322548
v 563.0466 670.35095 39.276073
v 563.1243 670.7186 39.078526
v 563.10846 670.70685 38.90401
v 563.00946 670.6891 38.76081
v 562.85394 670.67017 38.687298
v 562.68353 670.6552 38.703167
v 562.5439 670.6481 38.80417
v 562.4724 670.6508 38.963238
v 562.4883 670.6626 39.137753
v 562.5872 670.68036 39.280952
v 562.74274 670.6992 39.354465
v 562.9132 670.71423 39.338596
v 563.05286 670.7213 39.2376
v 563.0736 671.148 39.139427
v 563.0972 671.1471 38.968475
v 563.0339 671.13116 38.80879
v 562.9005 671.1045 38.703148
v 562.7329 671.0742 38.679863
v 562.5759 671.0484 38.74518
v 562.4716 671.03406 38.881584
v 562.448 671.035 39.052536
v 562.51135 671.0509 39.212227
v 562.6447 671.0776 39.317867
v 562.8124 671.10785 39.34115
v 562.96936 671.13367 39.275837
v 562.9143 671.56635 39.197304
v 562.9723 671.5829 39.035603
v 562.946 671.5723 38.86507
v 562.84235 671.53754 38.731403
v 562.6892 671.4878 38.670418
v 562.5276 671.4365 38.698452
v 562.4008 671.39734 38.808
v 562.34283 671.3808 38.9697
v 562.36914 671.39136 39.14023
v 562.4728 671.42615 39.273895
v 562.6259 671.4759 39.33488
v 562.78754 671.52716 39.306847
v 562.7956 671.95935 39.17033
v 562.8392 671.97327 39.00463
v 562.79846 671.95874 38.838253
v 562.6844 671.9196 38.715775
v 562.52747 671.86633 38.670017
v 562.36975 671.8133 38.71324
v 562.25354 671.7746 38.833862
v 562.20996 671.7607 38.99956
v 562.2507 671.7752 39.16594
v 562.36475 671.81433 39.288414
v 562.52167 671.86755 39.33417
v 562.6794 671.92065 39.29095
v 562.6837 672.26404 39.167744
v 562.7287 672.2652 39.001812
v 562.68463 672.26337 38.835644
v 562.5635 672.259 38.71376
v 562.39764 672.2532 38.668823
v 562.23157 672.2476 38.71287
v 562.10974 672.2437 38.834106
v 562.0648 672.2425 39.00004
v 562.1089 672.2444 39.166206
v 562.23004 672.2488 39.28809
v 562.3959 672.2545 39.333027
v 562.56195 672.26013 39.28898
v 562.76556 672.54126 39.165077
v 562.8061 672.5249 38.998806
v 562.764 672.5416 38.832973
v 562.6506 672.58704 38.712017
v 562.4962 672.6489 38.668343
v 562.34235 672.71075 38.713657
v 562.2301 672.75586 38.83582
v 562.18964 672.7723 39.00209
v 562.23175 672.75555 39.167923
v 562.34515 672.71014 39.28888
v 562.4995 672.64825 39.33255
v 562.6534 672.5864 39.287235
v 562.9731 672.9197 39.165737
v 563.0153 672.9067 38.9996
v 562.9724 672.9197 38.833633
v 562.85596 672.9552 38.7123
v 562.697 673.0037 38.66812
v 562.5383 673.0522 38.712925
v 562.4223 673.0877 38.834713
v 562.38007 673.10065 39.00085
v 562.4229 673.08765 39.16682
v 562.5394 673.0521 39.28815
v 562.6983 673.00366 39.332333
v 562.85706 672.95514 39.287525
v 563.0128 673.35675 39.166477
v 563.0567 673.3485 39.000473
v 563.0132 673.3566 38.83437
v 562.8938 673.379 38.712673
v 562.73065 673.40967 38.667988
v 562.56744 673.44037 38.71229
v 562.4478 673.4629 38.833714
v 562.40393 673.4712 38.999718
v 562.44745 673.463 39.16582
v 562.56683 673.4406 39.287518
v 562.73 673.41 39.332203
v 562.8932 673.3793 39.287895
v 563.1219 673.7138 39.165836
v 563.1642 673.7005 38.99974
v 563.1216 673.71387 38.83373
v 563.0055 673.75037 38.712276
v 562.84705 673.8002 38.66793
v 562.6887 673.85 38.712574
v 562.5729 673.8864 38.83424
v 562.5305 673.8997 39.00033
v 562.5731 673.88635 39.166348
v 562.6892 673.84985 39.287796
v 562.84766 673.80005 39.33214
v 563.00604 673.75024 39.287502
v 563.25415 674.1191 39.166027
v 563.29736 674.1086 38.999966
v 563.2541 674.1191 38.83392
v 563.136 674.1479 38.71238
v 562.9747 674.1872 38.66791
v 562.8133 674.2265 38.71243
v 562.69525 674.25525 38.834007
v 562.65204 674.2658 39.00007
v 562.6953 674.25525 39.166115
v 562.8134 674.2265 39.287655
v 562.97473 674.1872 39.332123
v 563.13605 674.1479 39.287605
v 563.32556 674.55774 39.166027
v 563.36975 674.5528 38.99997
v 563.3255 674.55774 38.83392
v 563.20465 674.5711 38.712376
v 563.0396 674.5894 38.6679
v 562.8746 674.6077 38.712414
v 562.7538 674.62115 38.83399
v 562.7096 674.62604 39.000046
v 562.75385 674.62115 39.166096
v 562.87463 674.6077 39.28764
v 563.03973 674.5894 39.332115
v 563.2047 674.5711 39.2876
v 563.3519 674.9885 39.166046
v 563.3964 674.9873 38.999992
v 563.3519 674.9885 38.83394
v 563.2304 674.9917 38.712387
v 563.0644 674.99615 38.667896
v 562.89844 675.00055 38.712395
v 562.7769 675.0037 38.83396
v 562.7324 675.00494 39.000015
v 562.7769 675.0037 39.166065
v 562.89844 675.00055 39.28762
v 563.06445 674.99615 39.33211
v 563.2304 674.99176 39.28761
v 563.34784 675.42786 39.16606
v 563.39215 675.43164 39.00001
v 563.34784 675.42786 38.833958
v 563.2267 675.4176 38.712395
v 563.0613 675.40356 38.667896
v 562.8958 675.3895 38.712383
v 562.77466 675.3793 38.83394
v 562.73035 675.37555 38.999992
v 562.77466 675.3793 39.166046
v 562.89575 675.3895 39.28761
v 563.0612 675.40356 39.332108
v 563.2267 675.4176 39.28762
v 563.2834 675.811 39.166054
v 563.3279 675.81177 39.0
v 563.2834 675.811 38.83395
v 563.1618 675.8088 38.712387
v 562.9958 675.8057 38.667892
v 562.8298 675.80273 38.712387
v 562.70825 675.80054 38.833946
v 562.66376 675.79974 39.0
v 562.70825 675.80054 39.166054
v 562.8298 675.80273 39.287613
v 562.9958 675.8057 39.332108
v 563.1618 675.8088 39.287613
v 563.32776 676.1494 39.166035
v 563.3713 676.14 38.999977
v 563.32776 676.1494 38.833927
v 563.2089 676.17505 38.712376
v 563.0466 676.21 38.667892
v 562.8843 676.24506 38.7124
v 562.76544 676.2706 38.833965
v 562.722 676.28 39.000023
v 562.7655 676.2706 39.166073
v 562.88434 676.245 39.287624
v 563.04663 676.21 39.332108
v 563.209 676.17505 39.2876
v 563.4484 676.54034 39.166054
v 563.49194 676.53125 39.0
v 563.4484 676.54034 38.833946
v 563.3294 676.5653 38.712387
v 563.1669 676.5993 38.667892
v 563.0044 676.63336 38.712387
v 562.8854 676.6583 38.833946
v 562.84186 676.6674 39.0
v 562.8854 676.6583 39.166054
v 563.0044 676.63336 39.287613
v 563.1669 676.5993 39.332108
v 563.3294 676.5653 39.287613
v 563.5098 676.9788 39.14669
v 563.54315 676.976 38.97806
v 563.488 676.9807 38.815308
v 563.35913 676.9917 38.702045
v 563.1911 677.00604 38.66862
v 563.02893 677.0199 38.723988
v 562.9161 677.02954 38.85331
v 562.8828 677.03235 39.02194
v 562.938 677.02765 39.184692
v 563.06683 677.01666 39.297955
v 563.23486 677.0023 39.331383
v 563.397 676.98846 39.276016
v 563.53094 677.4765 39.39241
v 563.5676 677.39154 39.26579
v 563.5155 677.31177 39.104446
v 563.38855 677.2586 38.951614
v 563.22076 677.2463 38.848244
v 563.05707 677.278 38.822033
v 562.9414 677.34546 38.88
v 562.9047 677.4304 39.006622
v 562.9568 677.5102 39.16796
v 563.0838 677.56335 39.320793
v 563.2516 677.5757 39.424164
v 563.4152 677.54395 39.45038
v 563.4405 677.8416 38.772366
v 563.54694 677.72595 38.720577
v 563.57166 677.58093 38.61385
v 563.508 677.44543 38.480778
v 563.373 677.3558 38.35702
v 563.2029 677.33594 38.27574
v 563.0432 677.3913 38.258713
v 562.93677 677.50696 38.310505
v 562.91205 677.652 38.417233
v 562.9757 677.7875 38.550304
v 563.1107 677.87714 38.674057
v 563.2808 677.897 38.75534
v 563.4335 678.03455 38.476833
v 563.54474 677.95856 38.39254
v 563.57635 677.85034 38.240303
v 563.51984 677.7389 38.06092
v 563.39026 677.6541 37.90245
v 563.2225 677.6187 37.80736
v 563.0613 677.6421 37.80113
v 562.95 677.7181 37.88542
v 562.9184 677.8263 38.03766
v 562.9749 677.93774 38.21704
v 563.10443 678.0225 38.37551
v 563.2723 678.0579 38.4706
v 563.39294 678.3343 38.272236
v 563.4659 678.3057 38.159145
v 563.4551 678.24854 38.012028
v 563.36334 678.1779 37.870296
v 563.21533 678.1129 37.77194
v 563.05066 678.07086 37.7433
v 562.91345 678.06305 37.79206
v 562.8405 678.0916 37.90515
v 562.8514 678.14886 38.052273
v 562.94305 678.2194 38.194
v 563.0911 678.2845 38.29236
v 563.2558 678.32654 38.320995
v 563.30164 678.6615 38.18864
v 563.34454 678.6473 38.036068
v 563.3006 678.61383 37.882996
v 563.18164 678.57007 37.770443
v 563.0195 678.5278 37.728565
v 562.8576 678.4982 37.76859
v 562.7394 678.4894 37.87978
v 562.6965 678.5036 38.032352
v 562.7404 678.53705 38.185425
v 562.8594 678.58075 38.297977
v 563.02155 678.62305 38.339855
v 563.1834 678.6526 38.299835
v 563.29224 679.0088 38.118446
v 563.2993 678.999 37.95266
v 563.2198 678.98395 37.803074
v 563.075 678.9676 37.709763
v 562.90375 678.95435 37.69773
v 562.75183 678.94775 37.770206
v 562.6601 678.9496 37.907764
v 562.653 678.95935 38.07355
v 562.7325 678.9744 38.22314
v 562.87726 678.9908 38.316452
v 563.0486 679.004 38.32848
v 563.20044 679.0106 38.25601
v 563.26935 679.40344 38.12729
v 563.28735 679.3994 37.95811
v 563.2175 679.39185 37.80248
v 563.0786 679.3827 37.702095
v 562.9078 679.3744 37.683857
v 562.7509 679.36926 37.752655
v 562.64996 679.3685 37.890053
v 562.63196 679.37256 38.05923
v 562.7018 679.3801 38.214867
v 562.8407 679.3893 38.315247
v 563.0115 679.3975 38.333485
v 563.1684 679.4027 38.264687
v 563.22406 679.7957 38.17627
v 563.2712 679.79395 38.01098
v 563.2293 679.7918 37.84429
v 563.1097 679.79004 37.720867
v 562.94434 679.789 37.673782
v 562.7776 679.789 37.715652
v 562.6542 679.79004 37.83526
v 562.60706 679.7918 38.00055
v 562.6489 679.79395 38.167236
v 562.76855 679.7957 38.29066
v 562.9339 679.79675 38.337746
v 563.10065 679.79675 38.295876
v 563.22534 680.10736 38.1753
v 563.2707 680.0905 38.010353
v 563.23206 680.10297 37.84332
v 563.1198 680.14136 37.718945
v 562.9639 680.1955 37.670567
v 562.80634 680.2508 37.711143
v 562.68915 680.2925 37.8298
v 562.64374 680.3093 37.994747
v 562.6824 680.2969 38.161785
v 562.7947 680.2585 38.286156
v 562.9505 680.20435 38.334538
v 563.10815 680.14905 38.29396
v 563.4531 680.39813 38.16586
v 563.49176 680.3778 37.999588
v 563.45123 680.39813 37.83376
v 563.34247 680.4538 37.712803
v 563.1946 680.5298 37.669132
v 563.0472 680.6058 37.71445
v 562.9398 680.6614 37.836613
v 562.9012 680.6817 38.002888
v 562.94165 680.6614 38.168716
v 563.0504 680.6058 38.289673
v 563.1983 680.5298 38.33334
v 563.3457 680.4538 38.28802
v 563.6142 680.85095 38.151764
v 563.6493 680.84283 37.98366
v 563.5977 680.8543 37.820072
v 563.47327 680.8823 37.704826
v 563.3093 680.91943 37.668808
v 563.1498 680.9557 37.721664
v 563.0374 680.9813 37.84924
v 563.0023 680.98944 38.01734
v 563.05396 680.97797 38.18093
v 563.1784 680.94995 38.296177
v 563.34235 680.91284 38.332195
v 563.50183 680.8766 38.27934
v 563.6685 681.2586 38.144054
v 563.69965 681.25195 37.975105
v 563.6439 681.2637 37.81289
v 563.51636 681.2906 37.70087
v 563.3511 681.32556 37.669064
v 563.1924 681.3592 37.725994
v 563.08276 681.38245 37.856403
v 563.0517 681.3891 38.025352
v 563.1074 681.37744 38.18757
v 563.235 681.35046 38.299587
v 563.40027 681.3155 38.331394
v 563.55896 681.28186 38.274464
v 563.77576 681.6519 38.165787
v 563.8191 681.6429 37.999676
v 563.7753 681.6519 37.83368
v 563.6561 681.6767 37.712276
v 563.4935 681.71045 37.667995
v 563.331 681.74426 37.712704
v 563.2121 681.769 37.83442
v 563.16876 681.778 38.00053
v 563.2126 681.769 38.166527
v 563.3317 681.74426 38.28793
v 563.4944 681.71045 38.33221
v 563.65686 681.67664 38.287502
v 563.8268 682.0857 38.1663
v 563.87115 682.08105 38.00028
v 563.827 682.08563 37.834194
v 563.7062 682.0981 37.71255
v 563.5411 682.1152 37.667942
v 563.37585 682.1322 37.712322
v 563.2548 682.1447 37.833797
v 563.2105 682.14935 37.99982
v 563.25464 682.1448 38.165905
v 563.3755 682.1323 38.287548
v 563.5406 682.1153 38.332157
v 563.7058 682.0982 38.287777
v 563.8609 682.4711 38.16615
v 563.9048 682.4634 38.000107
v 563.86096 682.47107 37.83404
v 563.7413 682.4922 37.712452
v 563.57776 682.521 37.667915
v 563.41425 682.5498 37.712368
v 563.2945 682.57086 37.833897
v 563.2506 682.5786 37.99994
v 563.2944 682.5709 38.166
v 563.41406 682.5498 38.287594
v 563.57764 682.52106 38.332127
v 563.74115 682.49225 38.287678
v 563.9574 682.8332 38.166115
v 564.00006 682.82056 38.000072
v 563.95746 682.8332 37.83401
v 563.84094 682.86774 37.71243
v 563.68176 682.9149 37.667904
v 563.5225 682.96216 37.712364
v 563.40594 682.9967 37.8339
v 563.3633 683.0094 37.999947
v 563.4059 682.99677 38.166008
v 563.5224 682.9622 38.28759
v 563.68164 682.915 38.332115
v 563.8408 682.8678 38.28765
v 564.07874 683.2014 38.16603
v 564.1204 683.18585 37.999977
v 564.07874 683.2014 37.833927
v 563.9648 683.2439 37.712376
v 563.8092 683.30194 37.667896
v 563.6536 683.36 37.712406
v 563.5398 683.40247 37.833977
v 563.4981 683.418 38.000034
v 563.5398 683.40247 38.16608
v 563.6537 683.36 38.287632
v 563.80927 683.30194 38.33211
v 563.96484 683.2439 38.2876
v 564.2404 683.5909 38.166046
v 564.28284 683.5774 37.99999
v 564.2404 683.5909 37.83394
v 564.1246 683.6277 37.712383
v 563.9663 683.6779 37.667896
v 563.80804 683.72815 37.712395
v 563.69214 683.76495 37.833958
v 563.6498 683.77844 38.000015
v 563.6922 683.76495 38.166065
v 563.80804 683.72815 38.28762
v 563.9663 683.6779 38.332108
v 564.1246 683.6277 38.28761
v 564.334 684.00616 38.16606
v 564.3772 683.9954 38.000008
v 564.33405 684.00616 37.833954
v 564.21606 684.0355 37.71239
v 564.05493 684.0756 37.667896
v 563.8938 684.1157 37.712383
v 563.7758 684.1451 37.83394
v 563.7326 684.1558 37.999992
v 563.7758 684.1451 38.166046
v 563.89374 684.1157 38.28761
v 564.05493 684.0756 38.332108
v 564.21606 684.0355 38.287617
v 564.4389 684.38715 38.166054
v 564.48157 684.3746 38.0
v 564.4389 684.38715 37.833946
v 564.3223 684.4215 37.712387
v 564.163 684.4685 37.667892
v 564.0038 684.51544 37.712387
v 563.88715 684.5498 37.833946
v 563.8445 684.5624 38.0
v 563.88715 684.5498 38.166054
v 564.0038 684.51544 38.287613
v 564.163 684.4685 38.332108
v 564.3223 684.4215 38.287613
v 564.5728 684.8502 38.166054
v 564.6173 684.8491 38.0
v 564.5728 684.8502 37.833946
v 564.4513 684.85315 37.712387
v 564.28534 684.8572 37.667892
v 564.1193 684.8612 37.712387
v 563.9978 684.86414 37.833946
v 563.9533 684.8652 38.0
v 563.9978 684.86414 38.166054
v 564.1193 684.8612 38.287613
v 564.28534 684.8572 38.332108
v 564.4513 684.85315 38.287613
v 564.44714 685.3628 38.166054
v 564.48816 685.38 38.0
v 564.44714 685.3628 37.833946
v 564.3351 685.3157 37.712387
v 564.182 685.2513 37.667892
v 564.02893 685.18695 37.712387
v 563.9169 685.13983 37.833946
v 563.87585 685.1226 38.0
v 563.9169 685.13983 38.166054
v 564.02893 685.18695 38.287613
v 564.182 685.2513 38.332108
v 564.3351 685.3157 38.287613
v 564.2342 685.7206 38.166054
v 564.2746 685.7391 38.0
v 564.2342 685.7206 37.833946
v 564.12366 685.67 37.712387
v 563.97266 685.6009 37.667892
v 563.82166 685.53174 37.712387
v 563.7111 685.4812 37.833946
v 563.67065 685.46265 38.0
v 563.7111 685.4812 38.166054
v 563.82166 685.53174 38.287613
v 563.97266 685.6009 38.332108
v 564.12366 685.67 38.287613
v 564.11566 686.08484 38.166054
v 564.15753 686.09985 38.0
v 564.11566 686.08484 37.833946
v 564.0012 686.0438 37.712387
v 563.8449 685.9878 37.667892
v 563.6886 685.93176 37.712387
v 563.57416 685.89075 37.833946
v 563.5323 685.87573 38.0
v 563.57416 685.89075 38.166054
v 563.6886 685.93176 38.287613
v 563.8449 685.9878 38.332108
v 564.0012 686.0438 38.287613
v 563.9758 686.441 38.166054
v 564.01886 686.4523 38.0
v 563.9758 686.441 37.833946
v 563.8583 686.41003 37.712387
v 563.6977 686.36774 37.667892
v 563.5371 686.32544 37.712387
v 563.41956 686.2945 37.833946
v 563.3765 686.28314 38.0
v 563.41956 686.2945 38.166054
v 563.5371 686.32544 38.287613
v 563.6977 686.36774 38.332108
v 563.8583 686.41003 38.287613
v 563.92566 686.7512 38.166054
v 563.97003 686.74817 38.0
v 563.92566 686.7512 37.833946
v 563.8044 686.7595 37.712387
v 563.63873 686.7709 37.667892
v 563.473 686.7823 37.712387
v 563.35175 686.7906 37.833946
v 563.3074 686.79364 38.0
v 563.35175 686.7906 38.166054
v 563.473 686.7823 38.287613
v 563.63873 686.7709 38.332108
v 563.8044 686.7595 38.287613
v 563.9974 687.01184 38.166054
v 564.0353 686.9886 38.0
v 563.9974 687.01184 37.833946
v 563.89374 687.07544 37.712387
v 563.7522 687.16223 37.667892
v 563.61066 687.2491 37.712387
v 563.507 687.3126 37.833946
v 563.4691 687.3359 38.0
v 563.507 687.3126 38.166054
v 563.61066 687.2491 38.287613
v 563.7522 687.16223 38.332108
v 563.89374 687.07544 38.287613
v 564.22424 687.2123 38.166054
v 564.2512 687.1769 38.0
v 564.22424 687.2123 37.833946
v 564.1504 687.30884 37.712387
v 564.04956 687.4408 37.667892
v 563.9487 687.5727 37.712387
v 563.87494 687.6693 37.833946
v 563.84796 687.70465 38.0
v 563.87494 687.6693 38.166054
v 563.9487 687.5727 38.287613
v 564.04956 687.4408 38.332108
v 564.1504 687.30884 38.287613
v 564.5249 687.3972 38.166054
v 564.5448 687.3574 38.0
v 564.5249 687.3972 37.833946
v 564.47064 687.506 37.712387
v 564.3965 687.65454 37.667892
v 564.32227 687.80316 37.712387
v 564.268 687.9119 37.833946
v 564.2481 687.9517 38.0
v 564.268 687.9119 38.166054
v 564.32227 687.80316 38.287613
v 564.3965 687.65454 38.332108
v 564.47064 687.506 38.287613
v 564.83386 687.5216 38.166054
v 564.84283 687.478 38.0
v 564.83386 687.5216 37.833946
v 564.8093 687.6407 37.712387
v 564.7758 687.8033 37.667892
v 564.7423 687.96594 37.712387
v 564.7178 688.085 37.833946
v 564.7088 688.1286 38.0
v 564.7178 688.085 38.166054
v 564.7423 687.96594 38.287613
v 564.7758 687.8033 38.332108
v 564.8093 687.6407 38.287613
v 565.26105 687.5398 38.166054
v 565.27313 687.497 38.0
v 565.26105 687.5398 37.833946
v 565.2281 687.6568 37.712387
v 565.18304 687.81665 37.667892
v 565.138 687.9765 37.712387
v 565.10504 688.0935 37.833946
v 565.09296 688.1363 38.0
v 565.10504 688.0935 38.166054
v 565.138 687.9765 38.287613
v 565.18304 687.81665 38.332108
v 565.2281 687.6568 38.287613
v 565.66565 687.7605 38.166054
v 565.68555 687.72064 38.0
v 565.66565 687.7605 37.833946
v 565.61145 687.86926 37.712387
v 565.53735 688.0179 37.667892
v 565.46326 688.1665 37.712387
v 565.409 688.27527 37.833946
v 565.38916 688.3151 38.0
v 565.409 688.27527 38.166054
v 565.46326 688.1665 38.287613
v 565.53735 688.0179 38.332108
v 565.61145 687.86926 38.287613
v 566.10785 687.9697 38.166054
v 566.1383 687.93726 38.0
v 566.10785 687.9697 37.833946
v 566.0248 688.0585 37.712387
v 565.9113 688.1797 37.667892
v 565.7978 688.3009 37.712387
v 565.7147 688.38965 37.833946
v 565.6843 688.4221 38.0
v 565.7147 688.38965 38.166054
v 565.7978 688.3009 38.287613
v 565.9113 688.1797 38.332108
v 566.0248 688.0585 38.287613
v 566.3585 688.42175 38.166054
v 566.3989 688.4031 38.0
v 566.3585 688.42175 37.833946
v 566.24817 688.47266 37.712387
v 566.09735 688.5422 37.667892
v 565.9466 688.61176 37.712387
v 565.8362 688.66266 37.833946
v 565.7958 688.68134 38.0
v 565.8362 688.66266 38.166054
v 565.9466 688.61176 38.287613
v 566.09735 688.5422 38.332108
v 566.24817 688.47266 38.287613
v 566.5349 688.8654 38.166054
v 566.5786 688.8572 38.0
v 566.5349 688.8654 37.833946
v 566.41547 688.8881 37.712387
v 566.2523 688.91907 37.667892
v 566.0892 688.95 37.712387
v 565.9698 688.97266 37.833946
v 565.926 688.98096 38.0
v 565.9698 688.97266 38.166054
v 566.0892 688.95 38.287613
v 566.2523 688.91907 38.332108
v 566.41547 688.8881 38.287613
v 566.5337 689.32965 38.166054
v 566.5782 689.3302 38.0
v 566.5337 689.32965 37.833946
v 566.4122 689.3283 37.712387
v 566.2461 689.3265 37.667892
v 566.0801 689.3246 37.712387
v 565.9585 689.32324 37.833946
v 565.91406 689.32275 38.0
v 565.9585 689.32324 38.166054
v 566.0801 689.3246 38.287613
v 566.2461 689.3265 38.332108
v 566.4122 689.3283 38.287613
v 566.53076 689.7392 38.166054
v 566.57526 689.74 38.0
v 566.53076 689.7392 37.833946
v 566.40924 689.73694 37.712387
v 566.2432 689.7339 37.667892
v 566.07715 689.73083 37.712387
v 565.9556 689.72864 37.833946
v 565.91113 689.7278 38.0
v 565.9556 689.72864 38.166054
v 566.07715 689.73083 38.287613
v 566.2432 689.7339 38.332108
v 566.40924 689.73694 38.287613
v 566.5156 690.1834 38.166054
v 566.55963 690.18994 38.0
v 566.5156 690.1834 37.833946
v 566.3954 690.1656 37.712387
v 566.23114 690.1412 37.667892
v 566.0669 690.1168 37.712387
v 565.94666 690.09894 37.833946
v 565.90265 690.0924 38.0
v 565.94666 690.09894 38.166054
v 566.0669 690.1168 38.287613
v 566.23114 690.1412 38.332108
v 566.3954 690.1656 38.287613
v 566.397 690.626 38.166054
v 566.43915 690.6402 38.0
v 566.397 690.626 37.833946
v 566.28174 690.5873 37.712387
v 566.1243 690.5344 37.667892
v 565.9669 690.4815 37.712387
v 565.8517 690.4428 37.833946
v 565.8095 690.42865 38.0
v 565.8517 690.4428 38.166054
v 565.9669 690.4815 38.287613
v 566.1243 690.5344 38.332108
v 566.28174 690.5873 38.287613
v 566.2312 691.0371 38.166054
v 566.2713 691.0564 38.0
v 566.2312 691.0371 37.833946
v 566.1217 690.9844 37.712387
v 565.97205 690.91235 37.667892
v 565.82245 690.84033 37.712387
v 565.7129 690.7876 37.833946
v 565.67285 690.76825 38.0
v 565.7129 690.7876 38.166054
v 565.82245 690.84033 38.287613
v 565.97205 690.91235 38.332108
v 566.1217 690.9844 38.287613
v 566.0187 691.41437 38.166054
v 566.0569 691.43713 38.0
v 566.0187 691.41437 37.833946
v 565.91425 691.3521 37.712387
v 565.7716 691.2671 37.667892
v 565.62897 691.18207 37.712387
v 565.5246 691.1198 37.833946
v 565.4864 691.09705 38.0
v 565.5246 691.1198 38.166054
v 565.62897 691.18207 38.287613
v 565.7716 691.2671 38.332108
v 565.91425 691.3521 38.287613
v 565.8217 691.7194 38.166054
v 565.863 691.736 38.0
v 565.8217 691.7194 37.833946
v 565.7089 691.6741 37.712387
v 565.5549 691.6121 37.667892
v 565.4008 691.5501 37.712387
v 565.288 691.50476 37.833946
v 565.24677 691.48816 38.0
v 565.288 691.50476 38.166054
v 565.4008 691.5501 38.287613
v 565.5549 691.6121 38.332108
v 565.7089 691.6741 38.287613
v 565.75775 692.0464 38.166054
v 565.80194 692.0519 38.0
v 565.75775 692.0464 37.833946
v 565.63715 692.0315 37.712387
v 565.47235 692.0111 37.667892
v 565.30756 691.9908 37.712387
v 565.1869 691.9758 37.833946
v 565.14276 691.9704 38.0
v 565.1869 691.9758 38.166054
v 565.30756 691.9908 38.287613
v 565.47235 692.0111 38.332108
v 565.63715 692.0315 38.287613
v 565.7326 692.3421 38.166054
v 565.7755 692.3303 38.0
v 565.7326 692.3421 37.833946
v 565.61536 692.37427 37.712387
v 565.45526 692.4182 37.667892
v 565.2951 692.46216 37.712387
v 565.1779 692.4944 37.833946
v 565.135 692.50616 38.0
v 565.1779 692.4944 38.166054
v 565.2951 692.46216 38.287613
v 565.45526 692.4182 38.332108
v 565.61536 692.37427 38.287613
v 565.93567 692.6321 38.166054
v 565.9755 692.61237 38.0
v 565.93567 692.6321 37.833946
v 565.82666 692.6859 37.712387
v 565.6778 692.7595 37.667892
v 565.529 692.8331 37.712387
v 565.42 692.887 37.833946
v 565.3801 692.90674 38.0
v 565.42 692.887 38.166054
v 565.529 692.8331 38.287613
v 565.6778 692.7595 38.332108
v 565.82666 692.6859 38.287613
v 566.0815 693.0382 38.166054
v 566.12286 693.0219 38.0
v 566.0815 693.0382 37.833946
v 565.9684 693.08276 37.712387
v 565.81384 693.1436 37.667892
v 565.65936 693.20447 37.712387
v 565.54626 693.249 37.833946
v 565.5049 693.2653 38.0
v 565.54626 693.249 38.166054
v 565.65936 693.20447 38.287613
v 565.81384 693.1436 38.332108
v 565.9684 693.08276 38.287613
v 566.22314 693.36975 38.166054
v 566.26135 693.3469 38.0
v 566.22314 693.36975 37.833946
v 566.11884 693.4321 37.712387
v 565.97626 693.51733 37.667892
v 565.83374 693.6025 37.712387
v 565.7294 693.66486 37.833946
v 565.69116 693.6877 38.0
v 565.7294 693.66486 38.166054
v 565.83374 693.6025 38.287613
v 565.97626 693.51733 38.332108
v 566.11884 693.4321 38.287613
v 566.4355 693.63776 38.166054
v 566.4675 693.6069 38.0
v 566.4355 693.63776 37.833946
v 566.34796 693.7221 37.712387
v 566.22845 693.83734 37.667892
v 566.1089 693.95264 37.712387
v 566.02136 694.037 37.833946
v 565.9894 694.0679 38.0
v 566.02136 694.037 38.166054
v 566.1089 693.95264 38.287613
v 566.22845 693.83734 38.332108
v 566.34796 693.7221 38.287613
v 566.7551 693.9112 38.166054
v 566.7886 693.88184 38.0
v 566.7551 693.9112 37.833946
v 566.6638 693.99146 37.712387
v 566.53906 694.101 37.667892
v 566.4143 694.21063 37.712387
v 566.323 694.2909 37.833946
v 566.2896 694.32025 38.0
v 566.323 694.2909 38.166054
v 566.4143 694.21063 38.287613
v 566.53906 694.101 38.332108
v 566.6638 693.99146 38.287613
v 566.98517 694.3503 38.226482
v 567.05975 694.3195 38.074688
v 567.0542 694.3218 37.90288
v 566.97 694.35657 37.7571
v 566.82965 694.4145 37.6764
v 566.67084 694.4801 37.68241
v 566.53613 694.5357 37.773518
v 566.4615 694.5665 37.925312
v 566.4671 694.5642 38.09712
v 566.5513 694.5294 38.2429
v 566.6916 694.4715 38.3236
v 566.8504 694.40594 38.31759
v 567.007 694.6659 38.278713
v 567.1252 694.70245 38.123962
v 567.1682 694.77625 37.961864
v 567.12463 694.8676 37.835846
v 567.00604 694.952 37.779682
v 566.8443 695.00684 37.808414
v 566.6827 695.0174 37.91435
v 566.5645 694.9809 38.0691
v 566.5215 694.9071 38.231197
v 566.5651 694.81573 38.357216
v 566.68365 694.7313 38.41338
v 566.8454 694.6765 38.384647
v 566.94574 694.75836 38.399525
v 567.105 694.7895 38.31531
v 567.2154 694.889 38.21895
v 567.2475 695.03015 38.136257
v 567.1926 695.17523 38.089394
v 567.0655 695.2853 38.09091
v 566.9002 695.3309 38.14041
v 566.74097 695.29974 38.22462
v 566.63055 695.20026 38.320984
v 566.59845 695.0591 38.403675
v 566.6533 694.914 38.450542
v 566.78046 694.80396 38.44902
v 566.9767 695.0278 38.829887
v 567.1383 695.0103 38.750603
v 567.2652 695.058 38.636356
v 567.3234 695.158 38.51776
v 567.2973 695.28357 38.426598
v 567.1939 695.40106 38.387287
v 567.0409 695.47894 38.41037
v 566.8793 695.49634 38.489655
v 566.7524 695.44867 38.6039
v 566.6942 695.34863 38.722496
v 566.7203 695.2231 38.81366
v 566.82367 695.10565 38.85297
v 567.23315 695.41754 39.121265
v 567.36304 695.37915 39.0128
v 567.43964 695.3941 38.862186
v 567.4424 695.4583 38.709774
v 567.3706 695.5546 38.596413
v 567.24347 695.6572 38.552467
v 567.0951 695.7386 38.589718
v 566.9652 695.777 38.69818
v 566.8887 695.7621 38.848797
v 566.88586 695.6979 39.001205
v 566.9577 695.60156 39.11457
v 567.0848 695.49896 39.158512
v 567.52344 695.7516 39.222557
v 567.6231 695.68726 39.097767
v 567.66656 695.67786 38.93209
v 567.6421 695.7258 38.769917
v 567.5562 695.8184 38.6547
v 567.432 695.9307 38.617317
v 567.30273 696.0328 38.66778
v 567.20306 696.0971 38.79257
v 567.15967 696.1065 38.958244
v 567.18414 696.05853 39.12042
v 567.26996 695.96594 39.235634
v 567.39417 695.85364 39.273018
v 567.8158 696.05475 39.250412
v 567.9024 695.98346 39.120007
v 567.93146 695.968 38.95111
v 567.89514 696.0126 38.788986
v 567.80316 696.1052 38.677074
v 567.68024 696.2211 38.64536
v 567.55927 696.3292 38.70234
v 567.47266 696.4006 38.83275
v 567.44366 696.416 39.00164
v 567.48 696.3714 39.163765
v 567.5719 696.27875 39.275677
v 567.6948 696.16284 39.307392
v 568.0657 696.3983 39.291897
v 568.1703 696.3151 39.183735
v 568.2201 696.2787 39.023247
v 568.2018 696.2987 38.85344
v 568.12024 696.3698 38.719814
v 567.9973 696.47296 38.658173
v 567.8659 696.5805 38.685036
v 567.7613 696.6637 38.793198
v 567.7115 696.70013 38.953686
v 567.7298 696.6802 39.123493
v 567.81134 696.6091 39.25712
v 567.93427 696.5059 39.31876
v 568.2578 696.7797 39.31989
v 568.3865 696.6953 39.243317
v 568.4665 696.6441 39.1001
v 568.47644 696.63983 38.92861
v 568.4136 696.68365 38.774803
v 568.2948 696.7638 38.679886
v 568.152 696.8588 38.669292
v 568.02325 696.9433 38.745865
v 567.9433 696.9945 38.889084
v 567.93335 696.9988 39.060574
v 567.9962 696.95496 39.214382
v 568.115 696.87476 39.3093
v 568.42346 697.16046 39.329647
v 568.5579 697.0654 39.28018
v 568.6545 696.99786 39.155025
v 568.6872 696.9757 38.987717
v 568.64734 697.005 38.823082
v 568.54553 697.0779 38.70524
v 568.4091 697.17474 38.66576
v 568.27466 697.2698 38.71523
v 568.17816 697.33734 38.84038
v 568.14545 697.3595 39.007694
v 568.1853 697.3302 39.172325
v 568.28705 697.2573 39.29017
v 568.682 697.47534 39.33088
v 568.8064 697.3675 39.281353
v 568.8955 697.29047 39.15615
v 568.9255 697.2649 38.98882
v 568.88837 697.29767 38.8242
v 568.79395 697.37994 38.706398
v 568.66766 697.4897 38.666977
v 568.54333 697.59753 38.716507
v 568.45416 697.67456 38.84171
v 568.4242 697.70013 39.009037
v 568.46136 697.6674 39.173656
v 568.5557 697.58514 39.29146
v 568.94366 697.7885 39.331448
v 569.06586 697.67444 39.291428
v 569.15717 697.5894 39.17318
v 569.19305 697.55615 39.00838
v 569.16394 697.58356 38.84119
v 569.0776 697.66437 38.71641
v 568.95715 697.77686 38.667473
v 568.8349 697.8909 38.707493
v 568.74365 697.97595 38.82574
v 568.70776 698.0092 38.99054
v 568.7369 697.9818 39.15773
v 568.82324 697.901 39.28251
v 569.2306 698.07825 39.33189
v 569.3541 697.9672 39.28755
v 569.44464 697.8859 39.166107
v 569.4779 697.85614 39.000095
v 569.445 697.88586 38.834
v 569.35474 697.9671 38.712326
v 569.23126 698.0781 38.66768
v 569.1077 698.18915 38.712017
v 569.0172 698.27045 38.83346
v 568.98395 698.30023 38.999474
v 569.01685 698.2705 39.16557
v 569.1071 698.1893 39.287243
v 569.49457 698.3886 39.33201
v 569.64667 698.32184 39.287735
v 569.7581 698.27295 39.166332
v 569.7991 698.255 39.00034
v 569.75854 698.2728 38.83423
v 569.6474 698.32166 38.71251
v 569.4954 698.38837 38.667797
v 569.3433 698.45514 38.71207
v 569.2319 698.504 38.83347
v 569.1909 698.522 38.999466
v 569.23145 698.50415 39.165577
v 569.3426 698.4553 39.287296
v 569.54474 698.79285 39.332066
v 569.7024 698.7406 39.287514
v 569.8177 698.7024 39.165916
v 569.8599 698.6884 38.999847
v 569.8176 698.70245 38.83381
v 569.7022 698.7407 38.71229
v 569.54456 698.79297 38.66785
v 569.38696 698.8452 38.7124
v 569.2716 698.8835 38.834
v 569.22943 698.89746 39.00007
v 569.2717 698.8834 39.166107
v 569.38715 698.84515 39.287624
v 569.7464 699.1469 39.33209
v 569.8931 699.0692 39.287617
v 570.0006 699.0123 39.166077
v 570.0399 698.9915 39.000027
v 570.0006 699.0123 38.83397
v 569.89325 699.0692 38.71239
v 569.7465 699.1469 38.667873
v 569.59973 699.2246 38.712345
v 569.4923 699.2815 38.833885
v 569.45294 699.30237 38.999935
v 569.49225 699.28156 39.165993
v 569.5997 699.2247 39.28757
v 569.8581 699.5356 39.324303
v 570.0209 699.4808 39.316612
v 570.15814 699.4345 39.224083
v 570.2332 699.40924 39.07151
v 570.22595 699.4117 38.89977
v 570.13824 699.4412 38.754883
v 569.99365 699.4899 38.675674
v 569.83093 699.54474 38.683365
v 569.6936 699.59094 38.775894
v 569.6185 699.6163 38.928467
v 569.6258 699.6138 39.10021
v 569.7135 699.5842 39.245094
v 569.88763 700.0746 39.321774
v 570.05707 700.0624 39.404377
v 570.2124 700.0101 39.40883
v 570.31195 699.93164 39.33393
v 570.32904 699.8481 39.199757
v 570.25916 699.7818 39.04226
v 570.121 699.7506 38.903637
v 569.9515 699.7628 38.821037
v 569.7962 699.8151 38.816586
v 569.69666 699.89355 38.891483
v 569.6795 699.9771 39.025654
v 569.74945 700.04333 39.183155
v 570.0031 700.41266 38.70594
v 570.1714 700.37994 38.763622
v 570.3 700.2824 38.756073
v 570.3545 700.14624 38.685314
v 570.32025 700.0079 38.57031
v 570.2064 699.9044 38.441868
v 570.0436 699.8636 38.33441
v 569.8753 699.8963 38.27673
v 569.7467 699.99384 38.28428
v 569.6922 700.13 38.355038
v 569.72644 700.2684 38.470043
v 569.8402 700.3718 38.598484
v 570.0477 700.5832 38.42506
v 570.21295 700.5493 38.47028
v 570.3324 700.46765 38.43501
v 570.374 700.3599 38.32871
v 570.3268 700.2551 38.17986
v 570.2032 700.1813 38.02834
v 570.0365 700.15814 37.914757
v 569.8713 700.19196 37.869537
v 569.75183 700.2737 37.904804
v 569.7102 700.38135 38.01111
v 569.75745 700.4862 38.159958
v 569.88104 700.56006 38.311478
v 570.11334 700.84357 38.35815
v 570.26666 700.814 38.322426
v 570.36066 700.765 38.223293
v 570.3701 700.7097 38.08731
v 570.29254 700.66296 37.950916
v 570.1487 700.6372 37.85066
v 569.9771 700.63934 37.813396
v 569.8238 700.6689 37.849117
v 569.7298 700.7179 37.948254
v 569.72034 700.7732 38.084232
v 569.7979 700.81995 38.220627
v 569.9418 700.8457 38.32089
v 570.14606 701.1782 38.365513
v 570.2945 701.13904 38.292564
v 570.3823 701.09955 38.156105
v 570.3859 701.0704 37.992706
v 570.3044 701.0594 37.846146
v 570.15955 701.0694 37.7557
v 569.9902 701.09784 37.745594
v 569.84174 701.137 37.818546
v 569.75397 701.1765 37.955006
v 569.75037 701.2056 38.118404
v 569.8319 701.2167 38.264965
v 569.97675 701.20667 38.35541
v 570.2885 701.5007 38.33705
v 570.4147 701.4324 38.24286
v 570.4789 701.38934 38.090134
v 570.464 701.38306 37.919792
v 570.374 701.4152 37.777485
v 570.23303 701.4772 37.701336
v 570.0788 701.5524 37.711754
v 569.9527 701.6207 37.805946
v 569.8885 701.6638 37.958675
v 569.9034 701.6701 38.129017
v 569.99335 701.63794 38.271324
v 570.13434 701.5759 38.347473
v 570.50244 701.8039 38.326084
v 570.61456 701.71313 38.23267
v 570.67365 701.66187 38.079712
v 570.6639 701.6638 37.9082
v 570.5879 701.71844 37.764088
v 570.466 701.81116 37.685993
v 570.3309 701.91705 37.694836
v 570.21875 702.0078 37.78825
v 570.15967 702.0591 37.941208
v 570.16943 702.0572 38.11272
v 570.2454 702.00256 38.256832
v 570.3673 701.90985 38.334927
v 570.75604 702.10693 38.323353
v 570.8641 702.0075 38.23393
v 570.9241 701.9509 38.08309
v 570.91986 701.9524 37.911255
v 570.85266 702.0114 37.76447
v 570.7404 702.1122 37.68206
v 570.6132 702.2278 37.68611
v 570.5052 702.3272 37.775536
v 570.44525 702.3838 37.926373
v 570.4494 702.3823 38.09821
v 570.51666 702.3233 38.244995
v 570.62885 702.22253 38.327404
v 571.08777 702.34766 38.288067
v 571.1744 702.2643 38.165184
v 571.2048 702.2343 37.998657
v 571.1708 702.26575 37.8331
v 571.0815 702.35016 37.71288
v 570.9608 702.46497 37.670208
v 570.8412 702.5794 37.716515
v 570.7546 702.6628 37.839394
v 570.7242 702.69275 38.005924
v 570.7582 702.6613 38.17148
v 570.8475 702.57684 38.2917
v 570.96814 702.46204 38.334373
v 571.388 702.66785 38.288425
v 571.49005 702.6024 38.166588
v 571.52704 702.57837 38.000435
v 571.489 702.6022 37.834484
v 571.38617 702.6675 37.713203
v 571.2461 702.75684 37.669086
v 571.10626 702.8462 37.713963
v 571.00415 702.9116 37.8358
v 570.96716 702.93567 38.001953
v 571.0052 702.91187 38.167904
v 571.10803 702.84656 38.289185
v 571.24817 702.7572 38.333298
v 571.5587 703.1072 38.287514
v 571.67786 703.0852 38.165497
v 571.72095 703.0771 37.999275
v 571.6765 703.085 37.833393
v 571.55646 703.1069 37.71229
v 571.393 703.13684 37.668427
v 571.2298 703.1668 37.713547
v 571.1107 703.1888 37.835567
v 571.0676 703.19684 38.001785
v 571.11206 703.1889 38.16767
v 571.23206 703.16705 38.288773
v 571.39557 703.13715 38.332638
v 571.5569 703.5426 38.28824
v 571.6787 703.5411 38.16695
v 571.7236 703.54047 38.001
v 571.67944 703.5409 37.834846
v 571.55817 703.5423 37.713017
v 571.3922 703.54425 37.668148
v 571.2261 703.54626 37.71227
v 571.10425 703.5478 37.833553
v 571.0594 703.5484 37.999508
v 571.1035 703.548 38.16566
v 571.2248 703.5466 38.28749
v 571.39075 703.5446 38.33236
v 571.5685 703.9307 38.28786
v 571.68915 703.9152 38.1664
v 571.73346 703.90955 38.000385
v 571.68945 703.9151 37.834293
v 571.569 703.9305 37.712635
v 571.4043 703.9516 37.668003
v 571.23956 703.97266 37.712357
v 571.11884 703.98816 37.833817
v 571.0746 703.99384 37.999832
v 571.1186 703.9883 38.16592
v 571.2391 703.9729 38.287582
v 571.40375 703.9518 38.332214
v 571.6531 704.2992 38.287563
v 571.769 704.2628 38.16594
v 571.81134 704.2495 37.999863
v 571.7688 704.2628 37.83383
v 571.6527 704.29926 37.71234
v 571.49426 704.349 37.66794
v 571.3359 704.39874 37.71252
v 571.22 704.4352 37.83415
v 571.1776 704.4485 38.000225
v 571.22015 704.4351 38.166256
v 571.3362 704.39874 38.287746
v 571.4946 704.34894 38.33215
v 571.80963 704.69135 38.287632
v 571.9284 704.66547 38.166073
v 571.97186 704.65594 38.00002
v 571.9284 704.66547 37.833965
v 571.80963 704.6913 37.712406
v 571.6474 704.7266 37.667915
v 571.4851 704.76196 37.71241
v 571.36633 704.7879 37.83397
v 571.3229 704.79736 38.000023
v 571.3664 704.7879 38.166077
v 571.48517 704.762 38.287636
v 571.6474 704.7267 38.332127
v 571.8008 705.23 38.287594
v 571.89984 705.3004 38.166023
v 571.9361 705.3262 37.999966
v 571.89984 705.30035 37.833916
v 571.8007 705.2299 37.712368
v 571.6654 705.13367 37.66789
v 571.5301 705.0375 37.7124
v 571.43097 704.96704 37.83397
v 571.3948 704.9413 38.000027
v 571.431 704.9671 38.166077
v 571.5301 705.03754 38.287624
v 571.66547 705.1337 38.332104
v 571.36584 705.3894 38.28761
v 571.4323 705.4912 38.16605
v 571.45667 705.52844 37.999996
v 571.4323 705.4912 37.833942
v 571.36584 705.3894 37.712387
v 571.275 705.2504 37.667892
v 571.1842 705.1114 37.712387
v 571.11774 705.00964 37.833946
v 571.0934 704.9724 38.0
v 571.11774 705.00964 38.166054
v 571.1842 705.1114 38.287613
v 571.275 705.2504 38.332104
v 571.15295 705.6478 38.287613
v 571.2566 705.7113 38.16605
v 571.2945 705.73456 37.999996
v 571.2566 705.7113 37.833946
v 571.15295 705.6478 37.712387
v 571.01135 705.56104 37.667892
v 570.86975 705.4743 37.712387
v 570.7661 705.41077 37.833946
v 570.72815 705.3875 38.0
v 570.7661 705.41077 38.166054
v 570.86975 705.4743 38.287613
v 571.01135 705.56104 38.332108
v 571.00543 706.00574 38.287613
v 571.11615 706.05597 38.166054
v 571.1566 706.0744 38.0
v 571.11615 706.05597 37.833946
v 571.00543 706.00574 37.712387
v 570.85425 705.937 37.667892
v 570.70306 705.86835 37.712387
v 570.5924 705.81805 37.833946
v 570.5519 705.7997 38.0
v 570.5924 705.81805 38.16605
v 570.70306 705.86835 38.287613
v 570.85425 705.937 38.332108
v 570.81726 706.3873 38.287613
v 570.9218 706.44934 38.166054
v 570.9601 706.47205 38.0
v 570.9218 706.44934 37.833946
v 570.81726 706.3873 37.712387
v 570.67444 706.3027 37.667892
v 570.5316 706.21796 37.712387
v 570.42706 706.15594 37.833946
v 570.3888 706.13324 38.0
v 570.42706 706.15594 38.166054
v 570.5316 706.21796 38.287613
v 570.67444 706.3027 38.332108
v 570.5971 706.6893 38.287613
v 570.7122 706.72833 38.166054
v 570.75433 706.7427 38.0
v 570.7122 706.72833 37.833946
v 570.5971 706.6893 37.712387
v 570.4399 706.6358 37.667892
v 570.28265 706.5824 37.712387
v 570.16754 706.54333 37.833946
v 570.1254 706.529 38.0
v 570.16754 706.54333 38.166054
v 570.28265 706.5824 38.287613
v 570.4399 706.6358 38.332108
v 570.5883 707.02814 38.287613
v 570.7094 707.0173 38.166054
v 570.7537 707.0133 38.0
v 570.7094 707.0173 37.833946
v 570.5883 707.02814 37.712387
v 570.4229 707.0429 37.667892
v 570.2575 707.05774 37.712387
v 570.1365 707.0686 37.833946
v 570.09216 707.0726 38.0
v 570.1365 707.0686 38.166054
v 570.2575 707.05774 38.287613
v 570.4229 707.0429 38.332108
v 570.6779 707.4335 38.287613
v 570.7993 707.4283 38.166054
v 570.8438 707.4264 38.0
v 570.7993 707.4283 37.833946
v 570.6779 707.4335 37.712387
v 570.51196 707.44055 37.667892
v 570.34607 707.44763 37.712387
v 570.2247 707.4528 37.833946
v 570.1802 707.4547 38.0
v 570.2247 707.4528 38.166054
v 570.34607 707.44763 38.287613
v 570.51196 707.44055 38.332108
v 570.62317 707.8467 38.287613
v 570.74475 707.8484 38.166054
v 570.7892 707.84906 38.0
v 570.74475 707.8484 37.833946
v 570.62317 707.8467 37.712387
v 570.45715 707.8443 37.667892
v 570.2911 707.8419 37.712387
v 570.16956 707.84015 37.833946
v 570.12506 707.83954 38.0
v 570.16956 707.84015 38.166054
v 570.2911 707.8419 38.287613
v 570.45715 707.8443 38.332108
v 570.66473 708.2732 38.287613
v 570.7851 708.2906 38.166054
v 570.8291 708.29694 38.0
v 570.7851 708.2906 37.833946
v 570.66473 708.2732 37.712387
v 570.5004 708.24945 37.667892
v 570.33606 708.2257 37.712387
v 570.21576 708.2083 37.833946
v 570.1717 708.20197 38.0
v 570.21576 708.2083 38.166054
v 570.33606 708.2257 38.287613
v 570.5004 708.24945 38.332108
v 570.49677 708.69147 38.287613
v 570.6084 708.73956 38.166054
v 570.6493 708.7572 38.0
v 570.6084 708.73956 37.833946
v 570.49677 708.69147 37.712387
v 570.34424 708.6258 37.667892
v 570.1918 708.5601 37.712387
v 570.08014 708.512 37.833946
v 570.03925 708.49445 38.0
v 570.08014 708.512 38.166054
v 570.1918 708.5601 38.287613
v 570.34424 708.6258 38.332108
v 570.34155 709.0271 38.287613
v 570.4612 709.0485 38.166054
v 570.505 709.0564 38.0
v 570.4612 709.0485 37.833946
v 570.34155 709.0271 37.712387
v 570.1781 708.99786 37.667892
v 570.01465 708.96857 37.712387
v 569.89496 708.94714 37.833946
v 569.8512 708.93933 38.0
v 569.89496 708.94714 38.166054
v 570.01465 708.96857 38.287613
v 570.1781 708.99786 38.332108
v 570.3707 709.39636 38.287613
v 570.4921 709.39044 38.166054
v 570.53656 709.38824 38.0
v 570.4921 709.39044 37.833946
v 570.3707 709.39636 37.712387
v 570.2049 709.4044 37.667892
v 570.039 709.41254 37.712387
v 569.9176 709.41846 37.833946
v 569.87317 709.4206 38.0
v 569.9176 709.41846 38.166054
v 570.039 709.41254 38.287613
v 570.2049 709.4044 38.332108
v 570.38336 709.8241 38.287613
v 570.5046 709.8331 38.166054
v 570.54895 709.8365 38.0
v 570.5046 709.8331 37.833946
v 570.38336 709.8241 37.712387
v 570.2178 709.8117 37.667892
v 570.0522 709.7993 37.712387
v 569.93097 709.7902 37.833946
v 569.8866 709.78687 38.0
v 569.93097 709.7902 38.166054
v 570.0522 709.7993 38.287613
v 570.2178 709.8117 38.332108
v 570.31036 710.2178 38.287613
v 570.4319 710.2216 38.166054
v 570.4763 710.2231 38.0
v 570.4319 710.2216 37.833946
v 570.31036 710.2178 37.712387
v 570.1444 710.21246 37.667892
v 569.97845 710.2072 37.712387
v 569.85693 710.2033 37.833946
v 569.81244 710.2019 38.0
v 569.85693 710.2033 38.166054
v 569.97845 710.2072 38.287613
v 570.1444 710.21246 38.332108
v 570.3553 710.58636 38.287613
v 570.47473 710.5638 38.166054
v 570.51843 710.55554 38.0
v 570.47473 710.5638 37.833946
v 570.3553 710.58636 37.712387
v 570.1921 710.6171 37.667892
v 570.02893 710.64795 37.712387
v 569.9095 710.6705 37.833946
v 569.8657 710.6787 38.0
v 569.9095 710.6705 38.166054
v 570.02893 710.64795 38.287613
v 570.1921 710.6171 38.332108
v 570.45856 710.982 38.287613
v 570.57825 710.9605 38.166054
v 570.622 710.95264 38.0
v 570.57825 710.9605 37.833946
v 570.45856 710.982 37.712387
v 570.29517 711.01135 37.667892
v 570.1317 711.0407 37.712387
v 570.0121 711.0622 37.833946
v 569.96826 711.07007 38.0
v 570.0121 711.0622 38.166054
v 570.1317 711.0407 38.287613
v 570.29517 711.01135 38.332108
v 570.50165 711.42194 38.287613
v 570.62317 711.42566 38.166054
v 570.66766 711.42706 38.0
v 570.62317 711.42566 37.833946
v 570.50165 711.42194 37.712387
v 570.3357 711.4168 37.667892
v 570.16974 711.4117 37.712387
v 570.0482 711.4079 37.833946
v 570.0037 711.40656 38.0
v 570.0482 711.4079 38.166054
v 570.16974 711.4117 38.287613
v 570.3357 711.4168 38.332108
v 570.43524 711.8372 38.287613
v 570.556 711.8506 38.166054
v 570.6003 711.8555 38.0
v 570.556 711.8506 37.833946
v 570.43524 711.8372 37.712387
v 570.2702 711.819 37.667892
v 570.10516 711.80066 37.712387
v 569.9843 711.7873 37.833946
v 569.94006 711.7824 38.0
v 569.9843 711.7873 38.166054
v 570.10516 711.80066 38.287613
v 570.2702 711.819 38.332108
v 570.4122 712.2286 38.287613
v 570.5337 712.2307 38.166054
v 570.5782 712.23145 38.0
v 570.5337 712.2307 37.833946
v 570.4122 712.2286 37.712387
v 570.2461 712.2257 37.667892
v 570.0801 712.22284 37.712387
v 569.95856 712.2207 37.833946
v 569.91406 712.2199 38.0
v 569.95856 712.2207 38.166054
v 570.0801 712.22284 38.287613
v 570.2461 712.2257 38.332108
v 570.4186 712.5991 38.287613
v 570.5376 712.57434 38.166054
v 570.5811 712.56525 38.0
v 570.5376 712.57434 37.833946
v 570.4186 712.5991 37.712387
v 570.25604 712.63306 37.667892
v 570.09344 712.66693 37.712387
v 569.9745 712.6918 37.833946
v 569.9309 712.7008 38.0
v 569.9745 712.6918 38.166054
v 570.09344 712.66693 38.287613
v 570.25604 712.63306 38.332108
v 570.57306 712.98047 38.287613
v 570.6926 712.9585 38.166054
v 570.7364 712.9505 38.0
v 570.6926 712.9585 37.833946
v 570.57306 712.98047 37.712387
v 570.4097 713.0104 37.667892
v 570.2464 713.04034 37.712387
v 570.12683 713.06226 37.833946
v 570.08307 713.0703 38.0
v 570.12683 713.06226 38.166054
v 570.2464 713.04034 38.287613
v 570.4097 713.0104 38.332108
v 570.566 713.41943 38.287613
v 570.68756 713.42065 38.166054
v 570.73206 713.42114 38.0
v 570.68756 713.42065 37.833946
v 570.566 713.41943 37.712387
v 570.39996 713.4177 37.667892
v 570.2339 713.4161 37.712387
v 570.11237 713.4148 37.833946
v 570.0679 713.41437 38.0
v 570.11237 713.4148 38.166054
v 570.2339 713.4161 38.287613
v 570.39996 713.4177 38.332108
v 570.5637 713.79 38.287613
v 570.6825 713.7642 38.166054
v 570.72595 713.75476 38.0
v 570.6825 713.7642 37.833946
v 570.5637 713.79 37.712387
v 570.4014 713.8252 37.667892
v 570.23914 713.8604 37.712387
v 570.12036 713.88617 37.833946
v 570.07684 713.8956 38.0
v 570.12036 713.88617 38.166054
v 570.23914 713.8604 38.287613
v 570.4014 713.8252 38.332108
v 570.73157 714.1629 38.287613
v 570.8506 714.1382 38.166054
v 570.89417 714.12915 38.0
v 570.8506 714.1382 37.833946
v 570.73157 714.1629 37.712387
v 570.569 714.1966 37.667892
v 570.4064 714.23035 37.712387
v 570.28735 714.255 37.833946
v 570.2438 714.26404 38.0
v 570.28735 714.255 38.166054
v 570.4064 714.23035 38.287613
v 570.569 714.1966 38.332108
v 570.7283 714.588 38.287613
v 570.84924 714.5763 38.166054
v 570.8935 714.572 38.0
v 570.84924 714.5763 37.833946
v 570.7283 714.588 37.712387
v 570.563 714.60406 37.667892
v 570.3977 714.62006 37.712387
v 570.2767 714.6318 37.833946
v 570.2324 714.63605 38.0
v 570.2767 714.6318 38.166054
v 570.3977 714.62006 38.287613
v 570.563 714.60406 38.332108
v 570.81104 714.97656 38.287613
v 570.9311 714.9574 38.166054
v 570.97504 714.9504 38.0
v 570.9311 714.9574 37.833946
v 570.81104 714.97656 37.712387
v 570.64703 715.00275 37.667892
v 570.4831 715.0289 37.712387
v 570.36304 715.04803 37.833946
v 570.3191 715.05505 38.0
v 570.36304 715.04803 38.166054
v 570.4831 715.0289 38.287613
v 570.64703 715.00275 38.332108
v 570.8572 715.41223 38.287613
v 570.9787 715.4155 38.166054
v 571.0232 715.4167 38.0
v 570.9787 715.4155 37.833946
v 570.8572 715.41223 37.712387
v 570.69116 715.4078 37.667892
v 570.5252 715.4033 37.712387
v 570.4037 715.4001 37.833946
v 570.3592 715.39886 38.0
v 570.4037 715.4001 38.166054
v 570.5252 715.4033 38.287613
v 570.69116 715.4078 38.332108
v 570.78845 715.77856 38.287613
v 570.90784 715.7556 38.166054
v 570.95154 715.7472 38.0
v 570.90784 715.7556 37.833946
v 570.78845 715.77856 37.712387
v 570.62537 715.8099 37.667892
v 570.46234 715.84125 37.712387
v 570.34296 715.8642 37.833946
v 570.29926 715.8726 38.0
v 570.34296 715.8642 38.166054
v 570.46234 715.84125 38.287613
v 570.62537 715.8099 38.332108
v 570.9871 716.09106 38.287613
v 571.0981 716.0414 38.166054
v 571.1387 716.0232 38.0
v 571.0981 716.0414 37.833946
v 570.9871 716.09106 37.712387
v 570.8356 716.15894 37.667892
v 570.6841 716.22687 37.712387
v 570.5731 716.27655 37.833946
v 570.53253 716.29474 38.0
v 570.5731 716.27655 38.166054
v 570.6841 716.22687 38.287613
v 570.8356 716.15894 38.332108
v 571.1181 716.51135 38.287613
v 571.23663 716.4844 38.166054
v 571.28 716.4745 38.0
v 571.23663 716.4844 37.833946
v 571.1181 716.51135 37.712387
v 570.9562 716.54816 37.667892
v 570.79425 716.585 37.712387
v 570.6757 716.61194 37.833946
v 570.6323 716.6218 38.0
v 570.6757 716.61194 38.166054
v 570.79425 716.585 38.287613
v 570.9562 716.54816 38.332108
v 571.18097 716.9346 38.287613
v 571.30194 716.9223 38.166054
v 571.3462 716.91785 38.0
v 571.30194 716.9223 37.833946
v 571.18097 716.9346 37.712387
v 571.0158 716.95123 37.667892
v 570.8506 716.96796 37.712387
v 570.7296 716.98016 37.833946
v 570.68536 716.9846 38.0
v 570.7296 716.98016 38.166054
v 570.8506 716.96796 38.287613
v 571.0158 716.95123 38.332108
v 571.204 717.3513 38.287613
v 571.32544 717.3464 38.166054
v 571.3699 717.34454 38.0
v 571.32544 717.3464 37.833946
v 571.204 717.3513 37.712387
v 571.038 717.3581 37.667892
v 570.87213 717.36487 37.712387
v 570.7507 717.3698 37.833946
v 570.70624 717.37164 38.0
v 570.7507 717.3698 38.166054
v 570.87213 717.36487 38.287613
v 571.038 717.3581 38.332108
v 571.2151 717.7623 38.287613
v 571.3366 717.7601 38.166054
v 571.3811 717.7592 38.0
v 571.3366 717.7601 37.833946
v 571.2151 717.7623 37.712387
v 571.0491 717.7654 37.667892
v 570.883 717.7685 37.712387
v 570.7615 717.77075 37.833946
v 570.717 717.7716 38.0
v 570.7615 717.77075 38.166054
v 570.883 717.7685 38.287613
v 571.0491 717.7654 38.332108
v 571.21924 718.17163 38.287613
v 571.3408 718.1707 38.166054
v 571.3853 718.17035 38.0
v 571.3408 718.1707 37.833946
v 571.21924 718.17163 37.712387
v 571.05316 718.17285 37.667892
v 570.88715 718.1741 37.712387
v 570.76556 718.175 37.833946
v 570.72107 718.17535 38.0
v 570.76556 718.175 38.166054
v 570.88715 718.1741 38.287613
v 571.05316 718.17285 38.332108
v 571.2202 718.59796 38.287613
v 571.3411 718.6109 38.166054
v 571.3854 718.6156 38.0
v 571.3411 718.6109 37.833946
v 571.2202 718.59796 37.712387
v 571.0551 718.5803 37.667892
v 570.89 718.5626 37.712387
v 570.76917 718.54974 37.833946
v 570.7249 718.545 38.0
v 570.76917 718.54974 38.166054
v 570.89 718.5626 38.287613
v 571.0551 718.5803 38.332108
v 571.1306 719.0072 38.287613
v 571.25024 719.02844 38.166054
v 571.29407 719.0362 38.0
v 571.25024 719.02844 37.833946
v 571.1306 719.0072 37.712387
v 570.9671 718.97815 37.667892
v 570.8036 718.9491 37.712387
v 570.6839 718.92786 37.833946
v 570.6401 718.92004 38.0
v 570.6839 718.92786 38.166054
v 570.8036 718.9491 38.287613
v 570.9671 718.97815 38.332108
v 571.0754 719.4156 38.287613
v 571.1944 719.44025 38.166054
v 571.238 719.4492 38.0
v 571.1944 719.44025 37.833946
v 571.0754 719.4156 37.712387
v 570.9128 719.38196 37.667892
v 570.7502 719.3483 37.712387
v 570.6311 719.32367 37.833946
v 570.5875 719.3147 38.0
v 570.6311 719.32367 38.166054
v 570.7502 719.3483 38.287613
v 570.9128 719.38196 38.332108
v 570.9613 719.8225 38.287613
v 571.0776 719.85785 38.166054
v 571.1202 719.87085 38.0
v 571.0776 719.85785 37.833946
v 570.9613 719.8225 37.712387
v 570.8024 719.7742 37.667892
v 570.64355 719.7259 37.712387
v 570.5272 719.6905 37.833946
v 570.4847 719.67755 38.0
v 570.5272 719.6905 38.166054
v 570.64355 719.7259 38.287613
v 570.8024 719.7742 38.332108
v 570.83167 720.21857 38.287613
v 570.9458 720.2604 38.166054
v 570.98755 720.2757 38.0
v 570.9458 720.2604 37.833946
v 570.83167 720.21857 37.712387
v 570.6757 720.16144 37.667892
v 570.5198 720.1044 37.712387
v 570.40564 720.06256 37.833946
v 570.3639 720.04724 38.0
v 570.40564 720.06256 38.166054
v 570.5198 720.1044 38.287613
v 570.6757 720.16144 38.332108
v 570.6804 720.58966 38.287613
v 570.7962 720.6268 38.166054
v 570.83856 720.6404 38.0
v 570.7962 720.6268 37.833946
v 570.6804 720.58966 37.712387
v 570.52234 720.53894 37.667892
v 570.3642 720.4882 37.712387
v 570.2485 720.4511 37.833946
v 570.2061 720.4375 38.0
v 570.2485 720.4511 38.166054
v 570.3642 720.4882 38.287613
v 570.52234 720.53894 38.332108
v 570.58093 720.9987 38.287613
v 570.69324 721.0452 38.166054
v 570.7344 721.06226 38.0
v 570.69324 721.0452 37.833946
v 570.58093 720.9987 37.712387
v 570.4275 720.93524 37.667892
v 570.27405 720.8717 37.712387
v 570.16174 720.8252 37.833946
v 570.12067 720.80817 38.0
v 570.16174 720.8252 38.166054
v 570.27405 720.8717 38.287613
v 570.4275 720.93524 38.332108
v 570.3582 721.36566 38.287613
v 570.4635 721.42645 38.166054
v 570.502 721.4487 38.0
v 570.4635 721.42645 37.833946
v 570.3582 721.36566 37.712387
v 570.2145 721.28253 37.667892
v 570.0707 721.19946 37.712387
v 569.96545 721.1386 37.833946
v 569.92694 721.11633 38.0
v 569.96545 721.1386 38.166054
v 570.0707 721.19946 38.287613
v 570.2145 721.28253 38.332108
v 570.16925 721.71295 38.287613
v 570.2786 721.766 38.166054
v 570.31866 721.7854 38.0
v 570.2786 721.766 37.833946
v 570.16925 721.71295 37.712387
v 570.01984 721.6405 37.667892
v 569.8704 721.5681 37.712387
v 569.76105 721.5151 37.833946
v 569.721 721.49567 38.0
v 569.76105 721.5151 38.166054
v 569.8704 721.5681 38.287613
v 570.01984 721.6405 38.332108
v 570.0045 722.09576 38.287613
v 570.1107 722.1549 38.166054
v 570.1496 722.1765 38.0
v 570.1107 722.1549 37.833946
v 570.0045 722.09576 37.712387
v 569.85944 722.0151 37.667892
v 569.7143 721.9343 37.712387
v 569.6081 721.87524 37.833946
v 569.5692 721.85364 38.0
v 569.6081 721.87524 38.166054
v 569.7143 721.9343 38.287613
v 569.85944 722.0151 38.332108
v 569.77277 722.42615 38.287613
v 569.8804 722.48267 38.166054
v 569.91974 722.50336 38.0
v 569.8804 722.48267 37.833946
v 569.77277 722.42615 37.712387
v 569.62573 722.3489 37.667892
v 569.47876 722.2716 37.712387
v 569.37115 722.2151 37.833946
v 569.3318 722.1944 38.0
v 569.37115 722.2151 38.166054
v 569.47876 722.2716 38.287613
v 569.62573 722.3489 38.332108
v 569.63275 722.8031 38.287613
v 569.7421 722.85614 38.166054
v 569.78217 722.87555 38.0
v 569.7421 722.85614 37.833946
v 569.63275 722.8031 37.712387
v 569.48334 722.73065 37.667892
v 569.3339 722.65814 37.712387
v 569.22455 722.6051 37.833946
v 569.1845 722.5857 38.0
v 569.22455 722.6051 38.166054
v 569.3339 722.65814 38.287613
v 569.48334 722.73065 38.332108
v 569.4216 723.15027 38.287613
v 569.5313 723.2025 38.166054
v 569.5715 723.2217 38.0
v 569.5313 723.2025 37.833946
v 569.4216 723.15027 37.712387
v 569.27167 723.0788 37.667892
v 569.12177 723.0074 37.712387
v 569.012 722.9551 37.833946
v 568.97186 722.936 38.0
v 569.012 722.9551 38.166054
v 569.12177 723.0074 38.287613
v 569.27167 723.0788 38.332108
v 569.1346 723.4625 38.0
usemtl mat_5
s 1
f 813 813 814
f 814 813 815
f 813 813 815
f 815 813 816
f 813 813 816
f 816 813 817
f 813 813 817
f 817 813 818
f 813 813 818
f 818 813 819
f 813 813 819
f 819 813 820
f 813 813 820
f 820 813 821
f 813 813 821
f 821 813 822
f 813 813 822
f 822 813 823
f 813 813 823
f 823 813 824
f 813 813 824
f 824 813 825
f 813 813 825
f 825 813 814
f 814 815 826
f 826 815 827
f 815 816 827
f 827 816 828
f 816 817 828
f 828 817 829
f 817 818 829
f 829 818 830
f 818 819 830
f 830 819 831
f 819 820 831
f 831 820 832
f 820 821 832
f 832 821 833
f 821 822 833
f 833 822 834
f 822 823 834
f 834 823 835
f 823 824 835
f 835 824 836
f 824 825 836
f 836 825 837
f 825 814 837
f 837 814 826
f 826 827 838
f 838 827 839
f 827 828 839
f 839 828 840
f 828 829 840
f 840 829 841
f 829 830 841
f 841 830 842
f 830 831 842
f 842 831 843
f 831 832 843
f 843 832 844
f 832 833 844
f 844 833 845
f 833 834 845
f 845 834 846
f 834 835 846
f 846 835 847
f 835 836 847
f 847 836 848
f 836 837 848
f 848 837 849
f 837 826 849
f 849 826 838
f 838 839 850
f 850 839 851
f 839 840 851
f 851 840 852
f 840 841 852
f 852 841 853
f 841 842 853
f 853 842 854
f 842 843 854
f 854 843 855
f 843 844 855
f 855 844 856
f 844 845 856
f 856 845 857
f 845 846 857
f 857 846 858
f 846 847 858
f 858 847 859
f 847 848 859
f 859 848 860
f 848 849 860
f 860 849 861
f 849 838 861
f 861 838 850
f 850 851 862
f 862 851 863
f 851 852 863
f 863 852 864
f 852 853 864
f 864 853 865
f 853 854 865
f 865 854 866
f 854 855 866
f 866 855 867
f 855 856 867
f 867 856 868
f 856 857 868
f 868 857 869
f 857 858 869
f 869 858 870
f 858 859 870
f 870 859 871
f 859 860 871
f 871 860 872
f 860 861 872
f 872 861 873
f 861 850 873
f 873 850 862
f 862 863 874
f 874 863 875
f 863 864 875
f 875 864 876
f 864 865 876
f 876 865 877
f 865 866 877
f 877 866 878
f 866 867 878
f 878 867 879
f 867 868 879
f 879 868 880
f 868 869 880
f 880 869 881
f 869 870 881
f 881 870 882
f 870 871 882
f 882 871 883
f 871 872 883
f 883 872 884
f 872 873 884
f 884 873 885
f 873 862 885
f 885 862 874
f 874 875 886
f 886 875 887
f 875 876 887
f 887 876 888
f 876 877 888
f 888 877 889
f 877 878 889
f 889 878 890
f 878 879 890
f 890 879 891
f 879 880 891
f 891 880 892
f 880 881 892
f 892 881 893
f 881 882 893
f 893 882 894
f 882 883 894
f 894 883 895
f 883 884 895
f 895 884 896
f 884 885 896
f 896 885 897
f 885 874 897
f 897 874 886
f 886 887 898
f 898 887 899
f 887 888 899
f 899 888 900
f 888 889 900
f 900 889 901
f 889 890 901
f 901 890 902
f 890 891 902
f 902 891 903
f 891 892 903
f 903 892 904
f 892 893 904
f 904 893 905
f 893 894 905
f 905 894 906
f 894 895 906
f 906 895 907
f 895 896 907
f 907 896 908
f 896 897 908
f 908 897 909
f 897 886 909
f 909 886 898
f 898 899 910
f 910 899 911
f 899 900 911
f 911 900 912
f 900 901 912
f 912 901 913
f 901 902 913
f 913 902 914
f 902 903 914
f 914 903 915
f 903 904 915
f 915 904 916
f 904 905 916
f 916 905 917
f 905 906 917
f 917 906 918
f 906 907 918
f 918 907 919
f 907 908 919
f 919 908 920
f 908 909 920
f 920 909 921
f 909 898 921
f 921 898 910
f 910 911 922
f 922 911 923
f 911 912 923
f 923 912 924
f 912 913 924
f 924 913 925
f 913 914 925
f 925 914 926
f 914 915 926
f 926 915 927
f 915 916 927
f 927 916 928
f 916 917 928
f 928 917 929
f 917 918 929
f 929 918 930
f 918 919 930
f 930 919 931
f 919 920 931
f 931 920 932
f 920 921 932
f 932 921 933
f 921 910 933
f 933 910 922
f 922 923 934
f 934 923 935
f 923 924 935
f 935 924 936
f 924 925 936
f 936 925 937
f 925 926 937
f 937 926 938
f 926 927 938
f 938 927 939
f 927 928 939
f 939 928 940
f 928 929 940
f 940 929 941
f 929 930 941
f 941 930 942
f 930 931 942
f 942 931 943
f 931 932 943
f 943 932 944
f 932 933 944
f 944 933 945
f 933 922 945
f 945 922 934
f 934 935 946
f 946 935 947
f 935 936 947
f 947 936 948
f 936 937 948
f 948 937 949
f 937 938 949
f 949 938 950
f 938 939 950
f 950 939 951
f 939 940 951
f 951 940 952
f 940 941 952
f 952 941 953
f 941 942 953
f 953 942 954
f 942 943 954
f 954 943 955
f 943 944 955
f 955 944 956
f 944 945 956
f 956 945 957
f 945 934 957
f 957 934 946
f 946 947 958
f 958 947 959
f 947 948 959
f 959 948 960
f 948 949 960
f 960 949 961
f 949 950 961
f 961 950 962
f 950 951 962
f 962 951 963
f 951 952 963
f 963 952 964
f 952 953 964
f 964 953 965
f 953 954 965
f 965 954 966
f 954 955 966
f 966 955 967
f 955 956 967
f 967 956 968
f 956 957 968
f 968 957 969
f 957 946 969
f 969 946 958
f 958 959 970
f 970 959 971
f 959 960 971
f 971 960 972
f 960 961 972
f 972 961 973
f 961 962 973
f 973 962 974
f 962 963 974
f 974 963 975
f 963 964 975
f 975 964 976
f 964 965 976
f 976 965 977
f 965 966 977
f 977 966 978
f 966 967 978
f 978 967 979
f 967 968 979
f 979 968 980
f 968 969 980
f 980 969 981
f 969 958 981
f 981 958 970
f 970 971 982
f 982 971 983
f 971 972 983
f 983 972 984
f 972 973 984
f 984 973 985
f 973 974 985
f 985 974 986
f 974 975 986
f 986 975 987
f 975 976 987
f 987 976 988
f 976 977 988
f 988 977 989
f 977 978 989
f 989 978 990
f 978 979 990
f 990 979 991
f 979 980 991
f 991 980 992
f 980 981 992
f 992 981 993
f 981 970 993
f 993 970 982
f 982 983 994
f 994 983 995
f 983 984 995
f 995 984 996
f 984 985 996
f 996 985 997
f 985 986 997
f 997 986 998
f 986 987 998
f 998 987 999
f 987 988 999
f 999 988 1000
f 988 989 1000
f 1000 989 1001
f 989 990 1001
f 1001 990 1002
f 990 991 1002
f 1002 991 1003
f 991 992 1003
f 1003 992 1004
f 992 993 1004
f 1004 993 1005
f 993 982 1005
f 1005 982 994
f 994 995 1006
f 1006 995 1007
f 995 996 1007
f 1007 996 1008
f 996 997 1008
f 1008 997 1009
f 997 998 1009
f 1009 998 1010
f 998 999 1010
f 1010 999 1011
f 999 1000 1011
f 1011 1000 1012
f 1000 1001 1012
f 1012 1001 1013
f 1001 1002 1013
f 1013 1002 1014
f 1002 1003 1014
f 1014 1003 1015
f 1003 1004 1015
f 1015 1004 1016
f 1004 1005 1016
f 1016 1005 1017
f 1005 994 1017
f 1017 994 1006
f 1006 1007 1018
f 1018 1007 1019
f 1007 1008 1019
f 1019 1008 1020
f 1008 1009 1020
f 1020 1009 1021
f 1009 1010 1021
f 1021 1010 1022
f 1010 1011 1022
f 1022 1011 1023
f 1011 1012 1023
f 1023 1012 1024
f 1012 1013 1024
f 1024 1013 1025
f 1013 1014 1025
f 1025 1014 1026
f 1014 1015 1026
f 1026 1015 1027
f 1015 1016 1027
f 1027 1016 1028
f 1016 1017 1028
f 1028 1017 1029
f 1017 1006 1029
f 1029 1006 1018
f 1018 1019 1030
f 1030 1019 1031
f 1019 1020 1031
f 1031 1020 1032
f 1020 1021 1032
f 1032 1021 1033
f 1021 1022 1033
f 1033 1022 1034
f 1022 1023 1034
f 1034 1023 1035
f 1023 1024 1035
f 1035 1024 1036
f 1024 1025 1036
f 1036 1025 1037
f 1025 1026 1037
f 1037 1026 1038
f 1026 1027 1038
f 1038 1027 1039
f 1027 1028 1039
f 1039 1028 1040
f 1028 1029 1040
f 1040 1029 1041
f 1029 1018 1041
f 1041 1018 1030
f 1030 1031 1042
f 1042 1031 1043
f 1031 1032 1043
f 1043 1032 1044
f 1032 1033 1044
f 1044 1033 1045
f 1033 1034 1045
f 1045 1034 1046
f 1034 1035 1046
f 1046 1035 1047
f 1035 1036 1047
f 1047 1036 1048
f 1036 1037 1048
f 1048 1037 1049
f 1037 1038 1049
f 1049 1038 1050
f 1038 1039 1050
f 1050 1039 1051
f 1039 1040 1051
f 1051 1040 1052
f 1040 1041 1052
f 1052 1041 1053
f 1041 1030 1053
f 1053 1030 1042
f 1042 1043 1054
f 1054 1043 1055
f 1043 1044 1055
f 1055 1044 1056
f 1044 1045 1056
f 1056 1045 1057
f 1045 1046 1057
f 1057 1046 1058
f 1046 1047 1058
f 1058 1047 1059
f 1047 1048 1059
f 1059 1048 1060
f 1048 1049 1060
f 1060 1049 1061
f 1049 1050 1061
f 1061 1050 1062
f 1050 1051 1062
f 1062 1051 1063
f 1051 1052 1063
f 1063 1052 1064
f 1052 1053 1064
f 1064 1053 1065
f 1053 1042 1065
f 1065 1042 1054
f 1054 1055 1066
f 1066 1055 1067
f 1055 1056 1067
f 1067 1056 1068
f 1056 1057 1068
f 1068 1057 1069
f 1057 1058 1069
f 1069 1058 1070
f 1058 1059 1070
f 1070 1059 1071
f 1059 1060 1071
f 1071 1060 1072
f 1060 1061 1072
f 1072 1061 1073
f 1061 1062 1073
f 1073 1062 1074
f 1062 1063 1074
f 1074 1063 1075
f 1063 1064 1075
f 1075 1064 1076
f 1064 1065 1076
f 1076 1065 1077
f 1065 1054 1077
f 1077 1054 1066
f 1066 1067 1078
f 1078 1067 1079
f 1067 1068 1079
f 1079 1068 1080
f 1068 1069 1080
f 1080 1069 1081
f 1069 1070 1081
f 1081 1070 1082
f 1070 1071 1082
f 1082 1071 1083
f 1071 1072 1083
f 1083 1072 1084
f 1072 1073 1084
f 1084 1073 1085
f 1073 1074 1085
f 1085 1074 1086
f 1074 1075 1086
f 1086 1075 1087
f 1075 1076 1087
f 1087 1076 1088
f 1076 1077 1088
f 1088 1077 1089
f 1077 1066 1089
f 1089 1066 1078
f 1078 1079 1090
f 1090 1079 1091
f 1079 1080 1091
f 1091 1080 1092
f 1080 1081 1092
f 1092 1081 1093
f 1081 1082 1093
f 1093 1082 1094
f 1082 1083 1094
f 1094 1083 1095
f 1083 1084 1095
f 1095 1084 1096
f 1084 1085 1096
f 1096 1085 1097
f 1085 1086 1097
f 1097 1086 1098
f 1086 1087 1098
f 1098 1087 1099
f 1087 1088 1099
f 1099 1088 1100
f 1088 1089 1100
f 1100 1089 1101
f 1089 1078 1101
f 1101 1078 1090
f 1090 1091 1102
f 1102 1091 1103
f 1091 1092 1103
f 1103 1092 1104
f 1092 1093 1104
f 1104 1093 1105
f 1093 1094 1105
f 1105 1094 1106
f 1094 1095 1106
f 1106 1095 1107
f 1095 1096 1107
f 1107 1096 1108
f 1096 1097 1108
f 1108 1097 1109
f 1097 1098 1109
f 1109 1098 1110
f 1098 1099 1110
f 1110 1099 1111
f 1099 1100 1111
f 1111 1100 1112
f 1100 1101 1112
f 1112 1101 1113
f 1101 1090 1113
f 1113 1090 1102
f 1102 1103 1114
f 1114 1103 1115
f 1103 1104 1115
f 1115 1104 1116
f 1104 1105 1116
f 1116 1105 1117
f 1105 1106 1117
f 1117 1106 1118
f 1106 1107 1118
f 1118 1107 1119
f 1107 1108 1119
f 1119 1108 1120
f 1108 1109 1120
f 1120 1109 1121
f 1109 1110 1121
f 1121 1110 1122
f 1110 1111 1122
f 1122 1111 1123
f 1111 1112 1123
f 1123 1112 1124
f 1112 1113 1124
f 1124 1113 1125
f 1113 1102 1125
f 1125 1102 1114
f 1114 1115 1126
f 1126 1115 1127
f 1115 1116 1127
f 1127 1116 1128
f 1116 1117 1128
f 1128 1117 1129
f 1117 1118 1129
f 1129 1118 1130
f 1118 1119 1130
f 1130 1119 1131
f 1119 1120 1131
f 1131 1120 1132
f 1120 1121 1132
f 1132 1121 1133
f 1121 1122 1133
f 1133 1122 1134
f 1122 1123 1134
f 1134 1123 1135
f 1123 1124 1135
f 1135 1124 1136
f 1124 1125 1136
f 1136 1125 1137
f 1125 1114 1137
f 1137 1114 1126
f 1126 1127 1138
f 1138 1127 1139
f 1127 1128 1139
f 1139 1128 1140
f 1128 1129 1140
f 1140 1129 1141
f 1129 1130 1141
f 1141 1130 1142
f 1130 1131 1142
f 1142 1131 1143
f 1131 1132 1143
f 1143 1132 1144
f 1132 1133 1144
f 1144 1133 1145
f 1133 1134 1145
f 1145 1134 1146
f 1134 1135 1146
f 1146 1135 1147
f 1135 1136 1147
f 1147 1136 1148
f 1136 1137 1148
f 1148 1137 1149
f 1137 1126 1149
f 1149 1126 1138
f 1138 1139 1150
f 1150 1139 1151
f 1139 1140 1151
f 1151 1140 1152
f 1140 1141 1152
f 1152 1141 1153
f 1141 1142 1153
f 1153 1142 1154
f 1142 1143 1154
f 1154 1143 1155
f 1143 1144 1155
f 1155 1144 1156
f 1144 1145 1156
f 1156 1145 1157
f 1145 1146 1157
f 1157 1146 1158
f 1146 1147 1158
f 1158 1147 1159
f 1147 1148 1159
f 1159 1148 1160
f 1148 1149 1160
f 1160 1149 1161
f 1149 1138 1161
f 1161 1138 1150
f 1150 1151 1162
f 1162 1151 1163
f 1151 1152 1163
f 1163 1152 1164
f 1152 1153 1164
f 1164 1153 1165
f 1153 1154 1165
f 1165 1154 1166
f 1154 1155 1166
f 1166 1155 1167
f 1155 1156 1167
f 1167 1156 1168
f 1156 1157 1168
f 1168 1157 1169
f 1157 1158 1169
f 1169 1158 1170
f 1158 1159 1170
f 1170 1159 1171
f 1159 1160 1171
f 1171 1160 1172
f 1160 1161 1172
f 1172 1161 1173
f 1161 1150 1173
f 1173 1150 1162
f 1162 1163 1174
f 1174 1163 1175
f 1163 1164 1175
f 1175 1164 1176
f 1164 1165 1176
f 1176 1165 1177
f 1165 1166 1177
f 1177 1166 1178
f 1166 1167 1178
f 1178 1167 1179
f 1167 1168 1179
f 1179 1168 1180
f 1168 1169 1180
f 1180 1169 1181
f 1169 1170 1181
f 1181 1170 1182
f 1170 1171 1182
f 1182 1171 1183
f 1171 1172 1183
f 1183 1172 1184
f 1172 1173 1184
f 1184 1173 1185
f 1173 1162 1185
f 1185 1162 1174
f 1174 1175 1186
f 1186 1175 1187
f 1175 1176 1187
f 1187 1176 1188
f 1176 1177 1188
f 1188 1177 1189
f 1177 1178 1189
f 1189 1178 1190
f 1178 1179 1190
f 1190 1179 1191
f 1179 1180 1191
f 1191 1180 1192
f 1180 1181 1192
f 1192 1181 1193
f 1181 1182 1193
f 1193 1182 1194
f 1182 1183 1194
f 1194 1183 1195
f 1183 1184 1195
f 1195 1184 1196
f 1184 1185 1196
f 1196 1185 1197
f 1185 1174 1197
f 1197 1174 1186
f 1186 1187 1198
f 1198 1187 1199
f 1187 1188 1199
f 1199 1188 1200
f 1188 1189 1200
f 1200 1189 1201
f 1189 1190 1201
f 1201 1190 1202
f 1190 1191 1202
f 1202 1191 1203
f 1191 1192 1203
f 1203 1192 1204
f 1192 1193 1204
f 1204 1193 1205
f 1193 1194 1205
f 1205 1194 1206
f 1194 1195 1206
f 1206 1195 1207
f 1195 1196 1207
f 1207 1196 1208
f 1196 1197 1208
f 1208 1197 1209
f 1197 1186 1209
f 1209 1186 1198
f 1198 1199 1210
f 1210 1199 1211
f 1199 1200 1211
f 1211 1200 1212
f 1200 1201 1212
f 1212 1201 1213
f 1201 1202 1213
f 1213 1202 1214
f 1202 1203 1214
f 1214 1203 1215
f 1203 1204 1215
f 1215 1204 1216
f 1204 1205 1216
f 1216 1205 1217
f 1205 1206 1217
f 1217 1206 1218
f 1206 1207 1218
f 1218 1207 1219
f 1207 1208 1219
f 1219 1208 1220
f 1208 1209 1220
f 1220 1209 1221
f 1209 1198 1221
f 1221 1198 1210
f 1210 1211 1222
f 1222 1211 1223
f 1211 1212 1223
f 1223 1212 1224
f 1212 1213 1224
f 1224 1213 1225
f 1213 1214 1225
f 1225 1214 1226
f 1214 1215 1226
f 1226 1215 1227
f 1215 1216 1227
f 1227 1216 1228
f 1216 1217 1228
f 1228 1217 1229
f 1217 1218 1229
f 1229 1218 1230
f 1218 1219 1230
f 1230 1219 1231
f 1219 1220 1231
f 1231 1220 1232
f 1220 1221 1232
f 1232 1221 1233
f 1221 1210 1233
f 1233 1210 1222
f 1222 1223 1234
f 1234 1223 1235
f 1223 1224 1235
f 1235 1224 1236
f 1224 1225 1236
f 1236 1225 1237
f 1225 1226 1237
f 1237 1226 1238
f 1226 1227 1238
f 1238 1227 1239
f 1227 1228 1239
f 1239 1228 1240
f 1228 1229 1240
f 1240 1229 1241
f 1229 1230 1241
f 1241 1230 1242
f 1230 1231 1242
f 1242 1231 1243
f 1231 1232 1243
f 1243 1232 1244
f 1232 1233 1244
f 1244 1233 1245
f 1233 1222 1245
f 1245 1222 1234
f 1234 1235 1246
f 1246 1235 1247
f 1235 1236 1247
f 1247 1236 1248
f 1236 1237 1248
f 1248 1237 1249
f 1237 1238 1249
f 1249 1238 1250
f 1238 1239 1250
f 1250 1239 1251
f 1239 1240 1251
f 1251 1240 1252
f 1240 1241 1252
f 1252 1241 1253
f 1241 1242 1253
f 1253 1242 1254
f 1242 1243 1254
f 1254 1243 1255
f 1243 1244 1255
f 1255 1244 1256
f 1244 1245 1256
f 1256 1245 1257
f 1245 1234 1257
f 1257 1234 1246
f 1246 1247 1258
f 1258 1247 1259
f 1247 1248 1259
f 1259 1248 1260
f 1248 1249 1260
f 1260 1249 1261
f 1249 1250 1261
f 1261 1250 1262
f 1250 1251 1262
f 1262 1251 1263
f 1251 1252 1263
f 1263 1252 1264
f 1252 1253 1264
f 1264 1253 1265
f 1253 1254 1265
f 1265 1254 1266
f 1254 1255 1266
f 1266 1255 1267
f 1255 1256 1267
f 1267 1256 1268
f 1256 1257 1268
f 1268 1257 1269
f 1257 1246 1269
f 1269 1246 1258
f 1258 1259 1270
f 1270 1259 1271
f 1259 1260 1271
f 1271 1260 1272
f 1260 1261 1272
f 1272 1261 1273
f 1261 1262 1273
f 1273 1262 1274
f 1262 1263 1274
f 1274 1263 1275
f 1263 1264 1275
f 1275 1264 1276
f 1264 1265 1276
f 1276 1265 1277
f 1265 1266 1277
f 1277 1266 1278
f 1266 1267 1278
f 1278 1267 1279
f 1267 1268 1279
f 1279 1268 1280
f 1268 1269 1280
f 1280 1269 1281
f 1269 1258 1281
f 1281 1258 1270
f 1270 1271 1282
f 1282 1271 1283
f 1271 1272 1283
f 1283 1272 1284
f 1272 1273 1284
f 1284 1273 1285
f 1273 1274 1285
f 1285 1274 1286
f 1274 1275 1286
f 1286 1275 1287
f 1275 1276 1287
f 1287 1276 1288
f 1276 1277 1288
f 1288 1277 1289
f 1277 1278 1289
f 1289 1278 1290
f 1278 1279 1290
f 1290 1279 1291
f 1279 1280 1291
f 1291 1280 1292
f 1280 1281 1292
f 1292 1281 1293
f 1281 1270 1293
f 1293 1270 1282
f 1282 1283 1294
f 1294 1283 1295
f 1283 1284 1295
f 1295 1284 1296
f 1284 1285 1296
f 1296 1285 1297
f 1285 1286 1297
f 1297 1286 1298
f 1286 1287 1298
f 1298 1287 1299
f 1287 1288 1299
f 1299 1288 1300
f 1288 1289 1300
f 1300 1289 1301
f 1289 1290 1301
f 1301 1290 1302
f 1290 1291 1302
f 1302 1291 1303
f 1291 1292 1303
f 1303 1292 1304
f 1292 1293 1304
f 1304 1293 1305
f 1293 1282 1305
f 1305 1282 1294
f 1294 1295 1306
f 1306 1295 1307
f 1295 1296 1307
f 1307 1296 1308
f 1296 1297 1308
f 1308 1297 1309
f 1297 1298 1309
f 1309 1298 1310
f 1298 1299 1310
f 1310 1299 1311
f 1299 1300 1311
f 1311 1300 1312
f 1300 1301 1312
f 1312 1301 1313
f 1301 1302 1313
f 1313 1302 1314
f 1302 1303 1314
f 1314 1303 1315
f 1303 1304 1315
f 1315 1304 1316
f 1304 1305 1316
f 1316 1305 1317
f 1305 1294 1317
f 1317 1294 1306
f 1306 1307 1318
f 1318 1307 1319
f 1307 1308 1319
f 1319 1308 1320
f 1308 1309 1320
f 1320 1309 1321
f 1309 1310 1321
f 1321 1310 1322
f 1310 1311 1322
f 1322 1311 1323
f 1311 1312 1323
f 1323 1312 1324
f 1312 1313 1324
f 1324 1313 1325
f 1313 1314 1325
f 1325 1314 1326
f 1314 1315 1326
f 1326 1315 1327
f 1315 1316 1327
f 1327 1316 1328
f 1316 1317 1328
f 1328 1317 1329
f 1317 1306 1329
f 1329 1306 1318
f 1318 1319 1330
f 1330 1319 1331
f 1319 1320 1331
f 1331 1320 1332
f 1320 1321 1332
f 1332 1321 1333
f 1321 1322 1333
f 1333 1322 1334
f 1322 1323 1334
f 1334 1323 1335
f 1323 1324 1335
f 1335 1324 1336
f 1324 1325 1336
f 1336 1325 1337
f 1325 1326 1337
f 1337 1326 1338
f 1326 1327 1338
f 1338 1327 1339
f 1327 1328 1339
f 1339 1328 1340
f 1328 1329 1340
f 1340 1329 1341
f 1329 1318 1341
f 1341 1318 1330
f 1330 1331 1342
f 1342 1331 1343
f 1331 1332 1343
f 1343 1332 1344
f 1332 1333 1344
f 1344 1333 1345
f 1333 1334 1345
f 1345 1334 1346
f 1334 1335 1346
f 1346 1335 1347
f 1335 1336 1347
f 1347 1336 1348
f 1336 1337 1348
f 1348 1337 1349
f 1337 1338 1349
f 1349 1338 1350
f 1338 1339 1350
f 1350 1339 1351
f 1339 1340 1351
f 1351 1340 1352
f 1340 1341 1352
f 1352 1341 1353
f 1341 1330 1353
f 1353 1330 1342
f 1342 1343 1354
f 1354 1343 1355
f 1343 1344 1355
f 1355 1344 1356
f 1344 1345 1356
f 1356 1345 1357
f 1345 1346 1357
f 1357 1346 1358
f 1346 1347 1358
f 1358 1347 1359
f 1347 1348 1359
f 1359 1348 1360
f 1348 1349 1360
f 1360 1349 1361
f 1349 1350 1361
f 1361 1350 1362
f 1350 1351 1362
f 1362 1351 1363
f 1351 1352 1363
f 1363 1352 1364
f 1352 1353 1364
f 1364 1353 1365
f 1353 1342 1365
f 1365 1342 1354
f 1354 1355 1366
f 1366 1355 1367
f 1355 1356 1367
f 1367 1356 1368
f 1356 1357 1368
f 1368 1357 1369
f 1357 1358 1369
f 1369 1358 1370
f 1358 1359 1370
f 1370 1359 1371
f 1359 1360 1371
f 1371 1360 1372
f 1360 1361 1372
f 1372 1361 1373
f 1361 1362 1373
f 1373 1362 1374
f 1362 1363 1374
f 1374 1363 1375
f 1363 1364 1375
f 1375 1364 1376
f 1364 1365 1376
f 1376 1365 1377
f 1365 1354 1377
f 1377 1354 1366
f 1366 1367 1378
f 1378 1367 1379
f 1367 1368 1379
f 1379 1368 1380
f 1368 1369 1380
f 1380 1369 1381
f 1369 1370 1381
f 1381 1370 1382
f 1370 1371 1382
f 1382 1371 1383
f 1371 1372 1383
f 1383 1372 1384
f 1372 1373 1384
f 1384 1373 1385
f 1373 1374 1385
f 1385 1374 1386
f 1374 1375 1386
f 1386 1375 1387
f 1375 1376 1387
f 1387 1376 1388
f 1376 1377 1388
f 1388 1377 1389
f 1377 1366 1389
f 1389 1366 1378
f 1378 1379 1390
f 1390 1379 1391
f 1379 1380 1391
f 1391 1380 1392
f 1380 1381 1392
f 1392 1381 1393
f 1381 1382 1393
f 1393 1382 1394
f 1382 1383 1394
f 1394 1383 1395
f 1383 1384 1395
f 1395 1384 1396
f 1384 1385 1396
f 1396 1385 1397
f 1385 1386 1397
f 1397 1386 1398
f 1386 1387 1398
f 1398 1387 1399
f 1387 1388 1399
f 1399 1388 1400
f 1388 1389 1400
f 1400 1389 1401
f 1389 1378 1401
f 1401 1378 1390
f 1390 1391 1402
f 1402 1391 1403
f 1391 1392 1403
f 1403 1392 1404
f 1392 1393 1404
f 1404 1393 1405
f 1393 1394 1405
f 1405 1394 1406
f 1394 1395 1406
f 1406 1395 1407
f 1395 1396 1407
f 1407 1396 1408
f 1396 1397 1408
f 1408 1397 1409
f 1397 1398 1409
f 1409 1398 1410
f 1398 1399 1410
f 1410 1399 1411
f 1399 1400 1411
f 1411 1400 1412
f 1400 1401 1412
f 1412 1401 1413
f 1401 1390 1413
f 1413 1390 1402
f 1402 1403 1414
f 1414 1403 1415
f 1403 1404 1415
f 1415 1404 1416
f 1404 1405 1416
f 1416 1405 1417
f 1405 1406 1417
f 1417 1406 1418
f 1406 1407 1418
f 1418 1407 1419
f 1407 1408 1419
f 1419 1408 1420
f 1408 1409 1420
f 1420 1409 1421
f 1409 1410 1421
f 1421 1410 1422
f 1410 1411 1422
f 1422 1411 1423
f 1411 1412 1423
f 1423 1412 1424
f 1412 1413 1424
f 1424 1413 1425
f 1413 1402 1425
f 1425 1402 1414
f 1414 1415 1426
f 1426 1415 1427
f 1415 1416 1427
f 1427 1416 1428
f 1416 1417 1428
f 1428 1417 1429
f 1417 1418 1429
f 1429 1418 1430
f 1418 1419 1430
f 1430 1419 1431
f 1419 1420 1431
f 1431 1420 1432
f 1420 1421 1432
f 1432 1421 1433
f 1421 1422 1433
f 1433 1422 1434
f 1422 1423 1434
f 1434 1423 1435
f 1423 1424 1435
f 1435 1424 1436
f 1424 1425 1436
f 1436 1425 1437
f 1425 1414 1437
f 1437 1414 1426
f 1426 1427 1438
f 1438 1427 1439
f 1427 1428 1439
f 1439 1428 1440
f 1428 1429 1440
f 1440 1429 1441
f 1429 1430 1441
f 1441 1430 1442
f 1430 1431 1442
f 1442 1431 1443
f 1431 1432 1443
f 1443 1432 1444
f 1432 1433 1444
f 1444 1433 1445
f 1433 1434 1445
f 1445 1434 1446
f 1434 1435 1446
f 1446 1435 1447
f 1435 1436 1447
f 1447 1436 1448
f 1436 1437 1448
f 1448 1437 1449
f 1437 1426 1449
f 1449 1426 1438
f 1438 1439 1450
f 1450 1439 1451
f 1439 1440 1451
f 1451 1440 1452
f 1440 1441 1452
f 1452 1441 1453
f 1441 1442 1453
f 1453 1442 1454
f 1442 1443 1454
f 1454 1443 1455
f 1443 1444 1455
f 1455 1444 1456
f 1444 1445 1456
f 1456 1445 1457
f 1445 1446 1457
f 1457 1446 1458
f 1446 1447 1458
f 1458 1447 1459
f 1447 1448 1459
f 1459 1448 1460
f 1448 1449 1460
f 1460 1449 1461
f 1449 1438 1461
f 1461 1438 1450
f 1450 1451 1462
f 1462 1451 1463
f 1451 1452 1463
f 1463 1452 1464
f 1452 1453 1464
f 1464 1453 1465
f 1453 1454 1465
f 1465 1454 1466
f 1454 1455 1466
f 1466 1455 1467
f 1455 1456 1467
f 1467 1456 1468
f 1456 1457 1468
f 1468 1457 1469
f 1457 1458 1469
f 1469 1458 1470
f 1458 1459 1470
f 1470 1459 1471
f 1459 1460 1471
f 1471 1460 1472
f 1460 1461 1472
f 1472 1461 1473
f 1461 1450 1473
f 1473 1450 1462
f 1462 1463 1474
f 1474 1463 1475
f 1463 1464 1475
f 1475 1464 1476
f 1464 1465 1476
f 1476 1465 1477
f 1465 1466 1477
f 1477 1466 1478
f 1466 1467 1478
f 1478 1467 1479
f 1467 1468 1479
f 1479 1468 1480
f 1468 1469 1480
f 1480 1469 1481
f 1469 1470 1481
f 1481 1470 1482
f 1470 1471 1482
f 1482 1471 1483
f 1471 1472 1483
f 1483 1472 1484
f 1472 1473 1484
f 1484 1473 1485
f 1473 1462 1485
f 1485 1462 1474
f 1474 1475 1486
f 1486 1475 1487
f 1475 1476 1487
f 1487 1476 1488
f 1476 1477 1488
f 1488 1477 1489
f 1477 1478 1489
f 1489 1478 1490
f 1478 1479 1490
f 1490 1479 1491
f 1479 1480 1491
f 1491 1480 1492
f 1480 1481 1492
f 1492 1481 1493
f 1481 1482 1493
f 1493 1482 1494
f 1482 1483 1494
f 1494 1483 1495
f 1483 1484 1495
f 1495 1484 1496
f 1484 1485 1496
f 1496 1485 1497
f 1485 1474 1497
f 1497 1474 1486
f 1486 1487 1498
f 1498 1487 1499
f 1487 1488 1499
f 1499 1488 1500
f 1488 1489 1500
f 1500 1489 1501
f 1489 1490 1501
f 1501 1490 1502
f 1490 1491 1502
f 1502 1491 1503
f 1491 1492 1503
f 1503 1492 1504
f 1492 1493 1504
f 1504 1493 1505
f 1493 1494 1505
f 1505 1494 1506
f 1494 1495 1506
f 1506 1495 1507
f 1495 1496 1507
f 1507 1496 1508
f 1496 1497 1508
f 1508 1497 1509
f 1497 1486 1509
f 1509 1486 1498
f 1498 1499 1510
f 1510 1499 1511
f 1499 1500 1511
f 1511 1500 1512
f 1500 1501 1512
f 1512 1501 1513
f 1501 1502 1513
f 1513 1502 1514
f 1502 1503 1514
f 1514 1503 1515
f 1503 1504 1515
f 1515 1504 1516
f 1504 1505 1516
f 1516 1505 1517
f 1505 1506 1517
f 1517 1506 1518
f 1506 1507 1518
f 1518 1507 1519
f 1507 1508 1519
f 1519 1508 1520
f 1508 1509 1520
f 1520 1509 1521
f 1509 1498 1521
f 1521 1498 1510
f 1510 1511 1522
f 1522 1511 1523
f 1511 1512 1523
f 1523 1512 1524
f 1512 1513 1524
f 1524 1513 1525
f 1513 1514 1525
f 1525 1514 1526
f 1514 1515 1526
f 1526 1515 1527
f 1515 1516 1527
f 1527 1516 1528
f 1516 1517 1528
f 1528 1517 1529
f 1517 1518 1529
f 1529 1518 1530
f 1518 1519 1530
f 1530 1519 1531
f 1519 1520 1531
f 1531 1520 1532
f 1520 1521 1532
f 1532 1521 1533
f 1521 1510 1533
f 1533 1510 1522
f 1522 1523 1534
f 1534 1523 1535
f 1523 1524 1535
f 1535 1524 1536
f 1524 1525 1536
f 1536 1525 1537
f 1525 1526 1537
f 1537 1526 1538
f 1526 1527 1538
f 1538 1527 1539
f 1527 1528 1539
f 1539 1528 1540
f 1528 1529 1540
f 1540 1529 1541
f 1529 1530 1541
f 1541 1530 1542
f 1530 1531 1542
f 1542 1531 1543
f 1531 1532 1543
f 1543 1532 1544
f 1532 1533 1544
f 1544 1533 1545
f 1533 1522 1545
f 1545 1522 1534
f 1534 1535 1546
f 1546 1535 1547
f 1535 1536 1547
f 1547 1536 1548
f 1536 1537 1548
f 1548 1537 1549
f 1537 1538 1549
f 1549 1538 1550
f 1538 1539 1550
f 1550 1539 1551
f 1539 1540 1551
f 1551 1540 1552
f 1540 1541 1552
f 1552 1541 1553
f 1541 1542 1553
f 1553 1542 1554
f 1542 1543 1554
f 1554 1543 1555
f 1543 1544 1555
f 1555 1544 1556
f 1544 1545 1556
f 1556 1545 1557
f 1545 1534 1557
f 1557 1534 1546
f 1546 1547 1558
f 1558 1547 1559
f 1547 1548 1559
f 1559 1548 1560
f 1548 1549 1560
f 1560 1549 1561
f 1549 1550 1561
f 1561 1550 1562
f 1550 1551 1562
f 1562 1551 1563
f 1551 1552 1563
f 1563 1552 1564
f 1552 1553 1564
f 1564 1553 1565
f 1553 1554 1565
f 1565 1554 1566
f 1554 1555 1566
f 1566 1555 1567
f 1555 1556 1567
f 1567 1556 1568
f 1556 1557 1568
f 1568 1557 1569
f 1557 1546 1569
f 1569 1546 1558
f 1558 1559 1570
f 1570 1559 1571
f 1559 1560 1571
f 1571 1560 1572
f 1560 1561 1572
f 1572 1561 1573
f 1561 1562 1573
f 1573 1562 1574
f 1562 1563 1574
f 1574 1563 1575
f 1563 1564 1575
f 1575 1564 1576
f 1564 1565 1576
f 1576 1565 1577
f 1565 1566 1577
f 1577 1566 1578
f 1566 1567 1578
f 1578 1567 1579
f 1567 1568 1579
f 1579 1568 1580
f 1568 1569 1580
f 1580 1569 1581
f 1569 1558 1581
f 1581 1558 1570
f 1570 1571 1582
f 1582 1571 1583
f 1571 1572 1583
f 1583 1572 1584
f 1572 1573 1584
f 1584 1573 1585
f 1573 1574 1585
f 1585 1574 1586
f 1574 1575 1586
f 1586 1575 1587
f 1575 1576 1587
f 1587 1576 1588
f 1576 1577 1588
f 1588 1577 1589
f 1577 1578 1589
f 1589 1578 1590
f 1578 1579 1590
f 1590 1579 1591
f 1579 1580 1591
f 1591 1580 1592
f 1580 1581 1592
f 1592 1581 1593
f 1581 1570 1593
f 1593 1570 1582
f 1582 1583 1594
f 1594 1583 1595
f 1583 1584 1595
f 1595 1584 1596
f 1584 1585 1596
f 1596 1585 1597
f 1585 1586 1597
f 1597 1586 1598
f 1586 1587 1598
f 1598 1587 1599
f 1587 1588 1599
f 1599 1588 1600
f 1588 1589 1600
f 1600 1589 1601
f 1589 1590 1601
f 1601 1590 1602
f 1590 1591 1602
f 1602 1591 1603
f 1591 1592 1603
f 1603 1592 1604
f 1592 1593 1604
f 1604 1593 1605
f 1593 1582 1605
f 1605 1582 1594
f 1594 1595 1606
f 1606 1595 1607
f 1595 1596 1607
f 1607 1596 1608
f 1596 1597 1608
f 1608 1597 1609
f 1597 1598 1609
f 1609 1598 1610
f 1598 1599 1610
f 1610 1599 1611
f 1599 1600 1611
f 1611 1600 1612
f 1600 1601 1612
f 1612 1601 1613
f 1601 1602 1613
f 1613 1602 1614
f 1602 1603 1614
f 1614 1603 1615
f 1603 1604 1615
f 1615 1604 1616
f 1604 1605 1616
f 1616 1605 1617
f 1605 1594 1617
f 1617 1594 1606
f 1606 1607 1618
f 1618 1607 1619
f 1607 1608 1619
f 1619 1608 1620
f 1608 1609 1620
f 1620 1609 1621
f 1609 1610 1621
f 1621 1610 1622
f 1610 1611 1622
f 1622 1611 1623
f 1611 1612 1623
f 1623 1612 1624
f 1612 1613 1624
f 1624 1613 1625
f 1613 1614 1625
f 1625 1614 1626
f 1614 1615 1626
f 1626 1615 1627
f 1615 1616 1627
f 1627 1616 1628
f 1616 1617 1628
f 1628 1617 1629
f 1617 1606 1629
f 1629 1606 1618
f 1618 1619 1630
f 1630 1619 1631
f 1619 1620 1631
f 1631 1620 1632
f 1620 1621 1632
f 1632 1621 1633
f 1621 1622 1633
f 1633 1622 1634
f 1622 1623 1634
f 1634 1623 1635
f 1623 1624 1635
f 1635 1624 1636
f 1624 1625 1636
f 1636 1625 1637
f 1625 1626 1637
f 1637 1626 1638
f 1626 1627 1638
f 1638 1627 1639
f 1627 1628 1639
f 1639 1628 1640
f 1628 1629 1640
f 1640 1629 1641
f 1629 1618 1641
f 1641 1618 1630
f 1630 1631 1642
f 1642 1631 1643
f 1631 1632 1643
f 1643 1632 1644
f 1632 1633 1644
f 1644 1633 1645
f 1633 1634 1645
f 1645 1634 1646
f 1634 1635 1646
f 1646 1635 1647
f 1635 1636 1647
f 1647 1636 1648
f 1636 1637 1648
f 1648 1637 1649
f 1637 1638 1649
f 1649 1638 1650
f 1638 1639 1650
f 1650 1639 1651
f 1639 1640 1651
f 1651 1640 1652
f 1640 1641 1652
f 1652 1641 1653
f 1641 1630 1653
f 1653 1630 1642
f 1642 1643 1654
f 1654 1643 1655
f 1643 1644 1655
f 1655 1644 1656
f 1644 1645 1656
f 1656 1645 1657
f 1645 1646 1657
f 1657 1646 1658
f 1646 1647 1658
f 1658 1647 1659
f 1647 1648 1659
f 1659 1648 1660
f 1648 1649 1660
f 1660 1649 1661
f 1649 1650 1661
f 1661 1650 1662
f 1650 1651 1662
f 1662 1651 1663
f 1651 1652 1663
f 1663 1652 1664
f 1652 1653 1664
f 1664 1653 1665
f 1653 1642 1665
f 1665 1642 1654
f 1654 1655 1666
f 1666 1655 1667
f 1655 1656 1667
f 1667 1656 1668
f 1656 1657 1668
f 1668 1657 1669
f 1657 1658 1669
f 1669 1658 1670
f 1658 1659 1670
f 1670 1659 1671
f 1659 1660 1671
f 1671 1660 1672
f 1660 1661 1672
f 1672 1661 1673
f 1661 1662 1673
f 1673 1662 1674
f 1662 1663 1674
f 1674 1663 1675
f 1663 1664 1675
f 1675 1664 1676
f 1664 1665 1676
f 1676 1665 1677
f 1665 1654 1677
f 1677 1654 1666
f 1666 1667 1678
f 1678 1667 1679
f 1667 1668 1679
f 1679 1668 1680
f 1668 1669 1680
f 1680 1669 1681
f 1669 1670 1681
f 1681 1670 1682
f 1670 1671 1682
f 1682 1671 1683
f 1671 1672 1683
f 1683 1672 1684
f 1672 1673 1684
f 1684 1673 1685
f 1673 1674 1685
f 1685 1674 1686
f 1674 1675 1686
f 1686 1675 1687
f 1675 1676 1687
f 1687 1676 1688
f 1676 1677 1688
f 1688 1677 1689
f 1677 1666 1689
f 1689 1666 1678
f 1678 1679 1690
f 1690 1679 1691
f 1679 1680 1691
f 1691 1680 1692
f 1680 1681 1692
f 1692 1681 1693
f 1681 1682 1693
f 1693 1682 1694
f 1682 1683 1694
f 1694 1683 1695
f 1683 1684 1695
f 1695 1684 1696
f 1684 1685 1696
f 1696 1685 1697
f 1685 1686 1697
f 1697 1686 1698
f 1686 1687 1698
f 1698 1687 1699
f 1687 1688 1699
f 1699 1688 1700
f 1688 1689 1700
f 1700 1689 1701
f 1689 1678 1701
f 1701 1678 1690
f 1690 1691 1702
f 1702 1691 1703
f 1691 1692 1703
f 1703 1692 1704
f 1692 1693 1704
f 1704 1693 1705
f 1693 1694 1705
f 1705 1694 1706
f 1694 1695 1706
f 1706 1695 1707
f 1695 1696 1707
f 1707 1696 1708
f 1696 1697 1708
f 1708 1697 1709
f 1697 1698 1709
f 1709 1698 1710
f 1698 1699 1710
f 1710 1699 1711
f 1699 1700 1711
f 1711 1700 1712
f 1700 1701 1712
f 1712 1701 1713
f 1701 1690 1713
f 1713 1690 1702
f 1702 1703 1714
f 1714 1703 1715
f 1703 1704 1715
f 1715 1704 1716
f 1704 1705 1716
f 1716 1705 1717
f 1705 1706 1717
f 1717 1706 1718
f 1706 1707 1718
f 1718 1707 1719
f 1707 1708 1719
f 1719 1708 1720
f 1708 1709 1720
f 1720 1709 1721
f 1709 1710 1721
f 1721 1710 1722
f 1710 1711 1722
f 1722 1711 1723
f 1711 1712 1723
f 1723 1712 1724
f 1712 1713 1724
f 1724 1713 1725
f 1713 1702 1725
f 1725 1702 1714
f 1714 1715 1726
f 1726 1715 1727
f 1715 1716 1727
f 1727 1716 1728
f 1716 1717 1728
f 1728 1717 1729
f 1717 1718 1729
f 1729 1718 1730
f 1718 1719 1730
f 1730 1719 1731
f 1719 1720 1731
f 1731 1720 1732
f 1720 1721 1732
f 1732 1721 1733
f 1721 1722 1733
f 1733 1722 1734
f 1722 1723 1734
f 1734 1723 1735
f 1723 1724 1735
f 1735 1724 1736
f 1724 1725 1736
f 1736 1725 1737
f 1725 1714 1737
f 1737 1714 1726
f 1726 1727 1738
f 1738 1727 1739
f 1727 1728 1739
f 1739 1728 1740
f 1728 1729 1740
f 1740 1729 1741
f 1729 1730 1741
f 1741 1730 1742
f 1730 1731 1742
f 1742 1731 1743
f 1731 1732 1743
f 1743 1732 1744
f 1732 1733 1744
f 1744 1733 1745
f 1733 1734 1745
f 1745 1734 1746
f 1734 1735 1746
f 1746 1735 1747
f 1735 1736 1747
f 1747 1736 1748
f 1736 1737 1748
f 1748 1737 1749
f 1737 1726 1749
f 1749 1726 1738
f 1738 1739 1750
f 1750 1739 1751
f 1739 1740 1751
f 1751 1740 1752
f 1740 1741 1752
f 1752 1741 1753
f 1741 1742 1753
f 1753 1742 1754
f 1742 1743 1754
f 1754 1743 1755
f 1743 1744 1755
f 1755 1744 1756
f 1744 1745 1756
f 1756 1745 1757
f 1745 1746 1757
f 1757 1746 1758
f 1746 1747 1758
f 1758 1747 1759
f 1747 1748 1759
f 1759 1748 1760
f 1748 1749 1760
f 1760 1749 1761
f 1749 1738 1761
f 1761 1738 1750
f 1750 1751 1762
f 1762 1751 1763
f 1751 1752 1763
f 1763 1752 1764
f 1752 1753 1764
f 1764 1753 1765
f 1753 1754 1765
f 1765 1754 1766
f 1754 1755 1766
f 1766 1755 1767
f 1755 1756 1767
f 1767 1756 1768
f 1756 1757 1768
f 1768 1757 1769
f 1757 1758 1769
f 1769 1758 1770
f 1758 1759 1770
f 1770 1759 1771
f 1759 1760 1771
f 1771 1760 1772
f 1760 1761 1772
f 1772 1761 1773
f 1761 1750 1773
f 1773 1750 1762
f 1762 1763 1774
f 1774 1763 1775
f 1763 1764 1775
f 1775 1764 1776
f 1764 1765 1776
f 1776 1765 1777
f 1765 1766 1777
f 1777 1766 1778
f 1766 1767 1778
f 1778 1767 1779
f 1767 1768 1779
f 1779 1768 1780
f 1768 1769 1780
f 1780 1769 1781
f 1769 1770 1781
f 1781 1770 1782
f 1770 1771 1782
f 1782 1771 1783
f 1771 1772 1783
f 1783 1772 1784
f 1772 1773 1784
f 1784 1773 1785
f 1773 1762 1785
f 1785 1762 1774
f 1774 1775 1786
f 1786 1775 1787
f 1775 1776 1787
f 1787 1776 1788
f 1776 1777 1788
f 1788 1777 1789
f 1777 1778 1789
f 1789 1778 1790
f 1778 1779 1790
f 1790 1779 1791
f 1779 1780 1791
f 1791 1780 1792
f 1780 1781 1792
f 1792 1781 1793
f 1781 1782 1793
f 1793 1782 1794
f 1782 1783 1794
f 1794 1783 1795
f 1783 1784 1795
f 1795 1784 1796
f 1784 1785 1796
f 1796 1785 1797
f 1785 1774 1797
f 1797 1774 1786
f 1786 1787 1798
f 1798 1787 1799
f 1787 1788 1799
f 1799 1788 1800
f 1788 1789 1800
f 1800 1789 1801
f 1789 1790 1801
f 1801 1790 1802
f 1790 1791 1802
f 1802 1791 1803
f 1791 1792 1803
f 1803 1792 1804
f 1792 1793 1804
f 1804 1793 1805
f 1793 1794 1805
f 1805 1794 1806
f 1794 1795 1806
f 1806 1795 1807
f 1795 1796 1807
f 1807 1796 1808
f 1796 1797 1808
f 1808 1797 1809
f 1797 1786 1809
f 1809 1786 1798
f 1798 1799 1810
f 1810 1799 1811
f 1799 1800 1811
f 1811 1800 1812
f 1800 1801 1812
f 1812 1801 1813
f 1801 1802 1813
f 1813 1802 1814
f 1802 1803 1814
f 1814 1803 1815
f 1803 1804 1815
f 1815 1804 1816
f 1804 1805 1816
f 1816 1805 1817
f 1805 1806 1817
f 1817 1806 1818
f 1806 1807 1818
f 1818 1807 1819
f 1807 1808 1819
f 1819 1808 1820
f 1808 1809 1820
f 1820 1809 1821
f 1809 1798 1821
f 1821 1798 1810
f 1810 1811 1822
f 1822 1811 1823
f 1811 1812 1823
f 1823 1812 1824
f 1812 1813 1824
f 1824 1813 1825
f 1813 1814 1825
f 1825 1814 1826
f 1814 1815 1826
f 1826 1815 1827
f 1815 1816 1827
f 1827 1816 1828
f 1816 1817 1828
f 1828 1817 1829
f 1817 1818 1829
f 1829 1818 1830
f 1818 1819 1830
f 1830 1819 1831
f 1819 1820 1831
f 1831 1820 1832
f 1820 1821 1832
f 1832 1821 1833
f 1821 1810 1833
f 1833 1810 1822
f 1822 1823 1834
f 1834 1823 1835
f 1823 1824 1835
f 1835 1824 1836
f 1824 1825 1836
f 1836 1825 1837
f 1825 1826 1837
f 1837 1826 1838
f 1826 1827 1838
f 1838 1827 1839
f 1827 1828 1839
f 1839 1828 1840
f 1828 1829 1840
f 1840 1829 1841
f 1829 1830 1841
f 1841 1830 1842
f 1830 1831 1842
f 1842 1831 1843
f 1831 1832 1843
f 1843 1832 1844
f 1832 1833 1844
f 1844 1833 1845
f 1833 1822 1845
f 1845 1822 1834
f 1834 1835 1846
f 1846 1835 1847
f 1835 1836 1847
f 1847 1836 1848
f 1836 1837 1848
f 1848 1837 1849
f 1837 1838 1849
f 1849 1838 1850
f 1838 1839 1850
f 1850 1839 1851
f 1839 1840 1851
f 1851 1840 1852
f 1840 1841 1852
f 1852 1841 1853
f 1841 1842 1853
f 1853 1842 1854
f 1842 1843 1854
f 1854 1843 1855
f 1843 1844 1855
f 1855 1844 1856
f 1844 1845 1856
f 1856 1845 1857
f 1845 1834 1857
f 1857 1834 1846
f 1846 1847 1858
f 1858 1847 1859
f 1847 1848 1859
f 1859 1848 1860
f 1848 1849 1860
f 1860 1849 1861
f 1849 1850 1861
f 1861 1850 1862
f 1850 1851 1862
f 1862 1851 1863
f 1851 1852 1863
f 1863 1852 1864
f 1852 1853 1864
f 1864 1853 1865
f 1853 1854 1865
f 1865 1854 1866
f 1854 1855 1866
f 1866 1855 1867
f 1855 1856 1867
f 1867 1856 1868
f 1856 1857 1868
f 1868 1857 1869
f 1857 1846 1869
f 1869 1846 1858
f 1858 1859 1870
f 1870 1859 1871
f 1859 1860 1871
f 1871 1860 1872
f 1860 1861 1872
f 1872 1861 1873
f 1861 1862 1873
f 1873 1862 1874
f 1862 1863 1874
f 1874 1863 1875
f 1863 1864 1875
f 1875 1864 1876
f 1864 1865 1876
f 1876 1865 1877
f 1865 1866 1877
f 1877 1866 1878
f 1866 1867 1878
f 1878 1867 1879
f 1867 1868 1879
f 1879 1868 1880
f 1868 1869 1880
f 1880 1869 1881
f 1869 1858 1881
f 1881 1858 1870
f 1870 1871 1882
f 1882 1871 1883
f 1871 1872 1883
f 1883 1872 1884
f 1872 1873 1884
f 1884 1873 1885
f 1873 1874 1885
f 1885 1874 1886
f 1874 1875 1886
f 1886 1875 1887
f 1875 1876 1887
f 1887 1876 1888
f 1876 1877 1888
f 1888 1877 1889
f 1877 1878 1889
f 1889 1878 1890
f 1878 1879 1890
f 1890 1879 1891
f 1879 1880 1891
f 1891 1880 1892
f 1880 1881 1892
f 1892 1881 1893
f 1881 1870 1893
f 1893 1870 1882
f 1882 1883 1894
f 1894 1883 1895
f 1883 1884 1895
f 1895 1884 1896
f 1884 1885 1896
f 1896 1885 1897
f 1885 1886 1897
f 1897 1886 1898
f 1886 1887 1898
f 1898 1887 1899
f 1887 1888 1899
f 1899 1888 1900
f 1888 1889 1900
f 1900 1889 1901
f 1889 1890 1901
f 1901 1890 1902
f 1890 1891 1902
f 1902 1891 1903
f 1891 1892 1903
f 1903 1892 1904
f 1892 1893 1904
f 1904 1893 1905
f 1893 1882 1905
f 1905 1882 1894
f 1894 1895 1906
f 1906 1895 1907
f 1895 1896 1907
f 1907 1896 1908
f 1896 1897 1908
f 1908 1897 1909
f 1897 1898 1909
f 1909 1898 1910
f 1898 1899 1910
f 1910 1899 1911
f 1899 1900 1911
f 1911 1900 1912
f 1900 1901 1912
f 1912 1901 1913
f 1901 1902 1913
f 1913 1902 1914
f 1902 1903 1914
f 1914 1903 1915
f 1903 1904 1915
f 1915 1904 1916
f 1904 1905 1916
f 1916 1905 1917
f 1905 1894 1917
f 1917 1894 1906
f 1906 1907 1918
f 1918 1907 1919
f 1907 1908 1919
f 1919 1908 1920
f 1908 1909 1920
f 1920 1909 1921
f 1909 1910 1921
f 1921 1910 1922
f 1910 1911 1922
f 1922 1911 1923
f 1911 1912 1923
f 1923 1912 1924
f 1912 1913 1924
f 1924 1913 1925
f 1913 1914 1925
f 1925 1914 1926
f 1914 1915 1926
f 1926 1915 1927
f 1915 1916 1927
f 1927 1916 1928
f 1916 1917 1928
f 1928 1917 1929
f 1917 1906 1929
f 1929 1906 1918
f 1918 1919 1930
f 1930 1919 1931
f 1919 1920 1931
f 1931 1920 1932
f 1920 1921 1932
f 1932 1921 1933
f 1921 1922 1933
f 1933 1922 1934
f 1922 1923 1934
f 1934 1923 1935
f 1923 1924 1935
f 1935 1924 1936
f 1924 1925 1936
f 1936 1925 1937
f 1925 1926 1937
f 1937 1926 1938
f 1926 1927 1938
f 1938 1927 1939
f 1927 1928 1939
f 1939 1928 1940
f 1928 1929 1940
f 1940 1929 1941
f 1929 1918 1941
f 1941 1918 1930
f 1930 1931 1942
f 1942 1931 1943
f 1931 1932 1943
f 1943 1932 1944
f 1932 1933 1944
f 1944 1933 1945
f 1933 1934 1945
f 1945 1934 1946
f 1934 1935 1946
f 1946 1935 1947
f 1935 1936 1947
f 1947 1936 1948
f 1936 1937 1948
f 1948 1937 1949
f 1937 1938 1949
f 1949 1938 1950
f 1938 1939 1950
f 1950 1939 1951
f 1939 1940 1951
f 1951 1940 1952
f 1940 1941 1952
f 1952 1941 1953
f 1941 1930 1953
f 1953 1930 1942
f 1942 1943 1954
f 1954 1943 1955
f 1943 1944 1955
f 1955 1944 1956
f 1944 1945 1956
f 1956 1945 1957
f 1945 1946 1957
f 1957 1946 1958
f 1946 1947 1958
f 1958 1947 1959
f 1947 1948 1959
f 1959 1948 1960
f 1948 1949 1960
f 1960 1949 1961
f 1949 1950 1961
f 1961 1950 1962
f 1950 1951 1962
f 1962 1951 1963
f 1951 1952 1963
f 1963 1952 1964
f 1952 1953 1964
f 1964 1953 1965
f 1953 1942 1965
f 1965 1942 1954
f 1954 1955 1966
f 1966 1955 1967
f 1955 1956 1967
f 1967 1956 1968
f 1956 1957 1968
f 1968 1957 1969
f 1957 1958 1969
f 1969 1958 1970
f 1958 1959 1970
f 1970 1959 1971
f 1959 1960 1971
f 1971 1960 1972
f 1960 1961 1972
f 1972 1961 1973
f 1961 1962 1973
f 1973 1962 1974
f 1962 1963 1974
f 1974 1963 1975
f 1963 1964 1975
f 1975 1964 1976
f 1964 1965 1976
f 1976 1965 1977
f 1965 1954 1977
f 1977 1954 1966
f 1966 1967 1978
f 1978 1967 1979
f 1967 1968 1979
f 1979 1968 1980
f 1968 1969 1980
f 1980 1969 1981
f 1969 1970 1981
f 1981 1970 1982
f 1970 1971 1982
f 1982 1971 1983
f 1971 1972 1983
f 1983 1972 1984
f 1972 1973 1984
f 1984 1973 1985
f 1973 1974 1985
f 1985 1974 1986
f 1974 1975 1986
f 1986 1975 1987
f 1975 1976 1987
f 1987 1976 1988
f 1976 1977 1988
f 1988 1977 1989
f 1977 1966 1989
f 1989 1966 1978
f 1978 1979 1990
f 1990 1979 1991
f 1979 1980 1991
f 1991 1980 1992
f 1980 1981 1992
f 1992 1981 1993
f 1981 1982 1993
f 1993 1982 1994
f 1982 1983 1994
f 1994 1983 1995
f 1983 1984 1995
f 1995 1984 1996
f 1984 1985 1996
f 1996 1985 1997
f 1985 1986 1997
f 1997 1986 1998
f 1986 1987 1998
f 1998 1987 1999
f 1987 1988 1999
f 1999 1988 2000
f 1988 1989 2000
f 2000 1989 2001
f 1989 1978 2001
f 2001 1978 1990
f 1990 1991 2002
f 2002 1991 2003
f 1991 1992 2003
f 2003 1992 2004
f 1992 1993 2004
f 2004 1993 2005
f 1993 1994 2005
f 2005 1994 2006
f 1994 1995 2006
f 2006 1995 2007
f 1995 1996 2007
f 2007 1996 2008
f 1996 1997 2008
f 2008 1997 2009
f 1997 1998 2009
f 2009 1998 2010
f 1998 1999 2010
f 2010 1999 2011
f 1999 2000 2011
f 2011 2000 2012
f 2000 2001 2012
f 2012 2001 2013
f 2001 1990 2013
f 2013 1990 2002
f 2002 2003 2014
f 2014 2003 2015
f 2003 2004 2015
f 2015 2004 2016
f 2004 2005 2016
f 2016 2005 2017
f 2005 2006 2017
f 2017 2006 2018
f 2006 2007 2018
f 2018 2007 2019
f 2007 2008 2019
f 2019 2008 2020
f 2008 2009 2020
f 2020 2009 2021
f 2009 2010 2021
f 2021 2010 2022
f 2010 2011 2022
f 2022 2011 2023
f 2011 2012 2023
f 2023 2012 2024
f 2012 2013 2024
f 2024 2013 2025
f 2013 2002 2025
f 2025 2002 2014
f 2014 2015 2026
f 2026 2015 2027
f 2015 2016 2027
f 2027 2016 2028
f 2016 2017 2028
f 2028 2017 2029
f 2017 2018 2029
f 2029 2018 2030
f 2018 2019 2030
f 2030 2019 2031
f 2019 2020 2031
f 2031 2020 2032
f 2020 2021 2032
f 2032 2021 2033
f 2021 2022 2033
f 2033 2022 2034
f 2022 2023 2034
f 2034 2023 2035
f 2023 2024 2035
f 2035 2024 2036
f 2024 2025 2036
f 2036 2025 2037
f 2025 2014 2037
f 2037 2014 2026
f 2026 2027 2038
f 2038 2027 2039
f 2027 2028 2039
f 2039 2028 2040
f 2028 2029 2040
f 2040 2029 2041
f 2029 2030 2041
f 2041 2030 2042
f 2030 2031 2042
f 2042 2031 2043
f 2031 2032 2043
f 2043 2032 2044
f 2032 2033 2044
f 2044 2033 2045
f 2033 2034 2045
f 2045 2034 2046
f 2034 2035 2046
f 2046 2035 2047
f 2035 2036 2047
f 2047 2036 2048
f 2036 2037 2048
f 2048 2037 2049
f 2037 2026 2049
f 2049 2026 2038
f 2038 2039 2050
f 2050 2039 2051
f 2039 2040 2051
f 2051 2040 2052
f 2040 2041 2052
f 2052 2041 2053
f 2041 2042 2053
f 2053 2042 2054
f 2042 2043 2054
f 2054 2043 2055
f 2043 2044 2055
f 2055 2044 2056
f 2044 2045 2056
f 2056 2045 2057
f 2045 2046 2057
f 2057 2046 2058
f 2046 2047 2058
f 2058 2047 2059
f 2047 2048 2059
f 2059 2048 2060
f 2048 2049 2060
f 2060 2049 2061
f 2049 2038 2061
f 2061 2038 2050
f 2050 2051 2062
f 2062 2051 2063
f 2051 2052 2063
f 2063 2052 2064
f 2052 2053 2064
f 2064 2053 2065
f 2053 2054 2065
f 2065 2054 2066
f 2054 2055 2066
f 2066 2055 2067
f 2055 2056 2067
f 2067 2056 2068
f 2056 2057 2068
f 2068 2057 2069
f 2057 2058 2069
f 2069 2058 2070
f 2058 2059 2070
f 2070 2059 2071
f 2059 2060 2071
f 2071 2060 2072
f 2060 2061 2072
f 2072 2061 2073
f 2061 2050 2073
f 2073 2050 2062
f 2062 2063 2074
f 2074 2063 2075
f 2063 2064 2075
f 2075 2064 2076
f 2064 2065 2076
f 2076 2065 2077
f 2065 2066 2077
f 2077 2066 2078
f 2066 2067 2078
f 2078 2067 2079
f 2067 2068 2079
f 2079 2068 2080
f 2068 2069 2080
f 2080 2069 2081
f 2069 2070 2081
f 2081 2070 2082
f 2070 2071 2082
f 2082 2071 2083
f 2071 2072 2083
f 2083 2072 2084
f 2072 2073 2084
f 2084 2073 2085
f 2073 2062 2085
f 2085 2062 2074
f 2074 2075 2086
f 2086 2075 2087
f 2075 2076 2087
f 2087 2076 2088
f 2076 2077 2088
f 2088 2077 2089
f 2077 2078 2089
f 2089 2078 2090
f 2078 2079 2090
f 2090 2079 2091
f 2079 2080 2091
f 2091 2080 2092
f 2080 2081 2092
f 2092 2081 2093
f 2081 2082 2093
f 2093 2082 2094
f 2082 2083 2094
f 2094 2083 2095
f 2083 2084 2095
f 2095 2084 2096
f 2084 2085 2096
f 2096 2085 2097
f 2085 2074 2097
f 2097 2074 2086
f 2086 2087 2098
f 2098 2087 2099
f 2087 2088 2099
f 2099 2088 2100
f 2088 2089 2100
f 2100 2089 2101
f 2089 2090 2101
f 2101 2090 2102
f 2090 2091 2102
f 2102 2091 2103
f 2091 2092 2103
f 2103 2092 2104
f 2092 2093 2104
f 2104 2093 2105
f 2093 2094 2105
f 2105 2094 2106
f 2094 2095 2106
f 2106 2095 2107
f 2095 2096 2107
f 2107 2096 2108
f 2096 2097 2108
f 2108 2097 2109
f 2097 2086 2109
f 2109 2086 2098
f 2098 2099 2110
f 2110 2099 2111
f 2099 2100 2111
f 2111 2100 2112
f 2100 2101 2112
f 2112 2101 2113
f 2101 2102 2113
f 2113 2102 2114
f 2102 2103 2114
f 2114 2103 2115
f 2103 2104 2115
f 2115 2104 2116
f 2104 2105 2116
f 2116 2105 2117
f 2105 2106 2117
f 2117 2106 2118
f 2106 2107 2118
f 2118 2107 2119
f 2107 2108 2119
f 2119 2108 2120
f 2108 2109 2120
f 2120 2109 2121
f 2109 2098 2121
f 2121 2098 2110
f 2110 2111 2122
f 2122 2111 2123
f 2111 2112 2123
f 2123 2112 2124
f 2112 2113 2124
f 2124 2113 2125
f 2113 2114 2125
f 2125 2114 2126
f 2114 2115 2126
f 2126 2115 2127
f 2115 2116 2127
f 2127 2116 2128
f 2116 2117 2128
f 2128 2117 2129
f 2117 2118 2129
f 2129 2118 2130
f 2118 2119 2130
f 2130 2119 2131
f 2119 2120 2131
f 2131 2120 2132
f 2120 2121 2132
f 2132 2121 2133
f 2121 2110 2133
f 2133 2110 2122
f 2122 2123 2134
f 2134 2123 2135
f 2123 2124 2135
f 2135 2124 2136
f 2124 2125 2136
f 2136 2125 2137
f 2125 2126 2137
f 2137 2126 2138
f 2126 2127 2138
f 2138 2127 2139
f 2127 2128 2139
f 2139 2128 2140
f 2128 2129 2140
f 2140 2129 2141
f 2129 2130 2141
f 2141 2130 2142
f 2130 2131 2142
f 2142 2131 2143
f 2131 2132 2143
f 2143 2132 2144
f 2132 2133 2144
f 2144 2133 2145
f 2133 2122 2145
f 2145 2122 2134
f 2134 2135 2146
f 2146 2135 2147
f 2135 2136 2147
f 2147 2136 2148
f 2136 2137 2148
f 2148 2137 2149
f 2137 2138 2149
f 2149 2138 2150
f 2138 2139 2150
f 2150 2139 2151
f 2139 2140 2151
f 2151 2140 2152
f 2140 2141 2152
f 2152 2141 2153
f 2141 2142 2153
f 2153 2142 2154
f 2142 2143 2154
f 2154 2143 2155
f 2143 2144 2155
f 2155 2144 2156
f 2144 2145 2156
f 2156 2145 2157
f 2145 2134 2157
f 2157 2134 2146
f 2146 2147 2158
f 2158 2147 2159
f 2147 2148 2159
f 2159 2148 2160
f 2148 2149 2160
f 2160 2149 2161
f 2149 2150 2161
f 2161 2150 2162
f 2150 2151 2162
f 2162 2151 2163
f 2151 2152 2163
f 2163 2152 2164
f 2152 2153 2164
f 2164 2153 2165
f 2153 2154 2165
f 2165 2154 2166
f 2154 2155 2166
f 2166 2155 2167
f 2155 2156 2167
f 2167 2156 2168
f 2156 2157 2168
f 2168 2157 2169
f 2157 2146 2169
f 2169 2146 2158
f 2158 2159 2170
f 2170 2159 2171
f 2159 2160 2171
f 2171 2160 2172
f 2160 2161 2172
f 2172 2161 2173
f 2161 2162 2173
f 2173 2162 2174
f 2162 2163 2174
f 2174 2163 2175
f 2163 2164 2175
f 2175 2164 2176
f 2164 2165 2176
f 2176 2165 2177
f 2165 2166 2177
f 2177 2166 2178
f 2166 2167 2178
f 2178 2167 2179
f 2167 2168 2179
f 2179 2168 2180
f 2168 2169 2180
f 2180 2169 2181
f 2169 2158 2181
f 2181 2158 2170
f 2170 2171 2182
f 2182 2171 2183
f 2171 2172 2183
f 2183 2172 2184
f 2172 2173 2184
f 2184 2173 2185
f 2173 2174 2185
f 2185 2174 2186
f 2174 2175 2186
f 2186 2175 2187
f 2175 2176 2187
f 2187 2176 2188
f 2176 2177 2188
f 2188 2177 2189
f 2177 2178 2189
f 2189 2178 2190
f 2178 2179 2190
f 2190 2179 2191
f 2179 2180 2191
f 2191 2180 2192
f 2180 2181 2192
f 2192 2181 2193
f 2181 2170 2193
f 2193 2170 2182
f 2182 2183 2194
f 2194 2183 2195
f 2183 2184 2195
f 2195 2184 2196
f 2184 2185 2196
f 2196 2185 2197
f 2185 2186 2197
f 2197 2186 2198
f 2186 2187 2198
f 2198 2187 2199
f 2187 2188 2199
f 2199 2188 2200
f 2188 2189 2200
f 2200 2189 2201
f 2189 2190 2201
f 2201 2190 2202
f 2190 2191 2202
f 2202 2191 2203
f 2191 2192 2203
f 2203 2192 2204
f 2192 2193 2204
f 2204 2193 2205
f 2193 2182 2205
f 2205 2182 2194
f 2194 2195 2206
f 2206 2195 2207
f 2195 2196 2207
f 2207 2196 2208
f 2196 2197 2208
f 2208 2197 2209
f 2197 2198 2209
f 2209 2198 2210
f 2198 2199 2210
f 2210 2199 2211
f 2199 2200 2211
f 2211 2200 2212
f 2200 2201 2212
f 2212 2201 2213
f 2201 2202 2213
f 2213 2202 2214
f 2202 2203 2214
f 2214 2203 2215
f 2203 2204 2215
f 2215 2204 2216
f 2204 2205 2216
f 2216 2205 2217
f 2205 2194 2217
f 2217 2194 2206
f 2206 2207 2218
f 2218 2207 2219
f 2207 2208 2219
f 2219 2208 2220
f 2208 2209 2220
f 2220 2209 2221
f 2209 2210 2221
f 2221 2210 2222
f 2210 2211 2222
f 2222 2211 2223
f 2211 2212 2223
f 2223 2212 2224
f 2212 2213 2224
f 2224 2213 2225
f 2213 2214 2225
f 2225 2214 2226
f 2214 2215 2226
f 2226 2215 2227
f 2215 2216 2227
f 2227 2216 2228
f 2216 2217 2228
f 2228 2217 2229
f 2217 2206 2229
f 2229 2206 2218
f 2218 2219 2230
f 2230 2219 2231
f 2219 2220 2231
f 2231 2220 2232
f 2220 2221 2232
f 2232 2221 2233
f 2221 2222 2233
f 2233 2222 2234
f 2222 2223 2234
f 2234 2223 2235
f 2223 2224 2235
f 2235 2224 2236
f 2224 2225 2236
f 2236 2225 2237
f 2225 2226 2237
f 2237 2226 2238
f 2226 2227 2238
f 2238 2227 2239
f 2227 2228 2239
f 2239 2228 2240
f 2228 2229 2240
f 2240 2229 2241
f 2229 2218 2241
f 2241 2218 2230
f 2230 2231 2242
f 2242 2231 2243
f 2231 2232 2243
f 2243 2232 2244
f 2232 2233 2244
f 2244 2233 2245
f 2233 2234 2245
f 2245 2234 2246
f 2234 2235 2246
f 2246 2235 2247
f 2235 2236 2247
f 2247 2236 2248
f 2236 2237 2248
f 2248 2237 2249
f 2237 2238 2249
f 2249 2238 2250
f 2238 2239 2250
f 2250 2239 2251
f 2239 2240 2251
f 2251 2240 2252
f 2240 2241 2252
f 2252 2241 2253
f 2241 2230 2253
f 2253 2230 2242
f 2242 2243 2254
f 2254 2243 2255
f 2243 2244 2255
f 2255 2244 2256
f 2244 2245 2256
f 2256 2245 2257
f 2245 2246 2257
f 2257 2246 2258
f 2246 2247 2258
f 2258 2247 2259
f 2247 2248 2259
f 2259 2248 2260
f 2248 2249 2260
f 2260 2249 2261
f 2249 2250 2261
f 2261 2250 2262
f 2250 2251 2262
f 2262 2251 2263
f 2251 2252 2263
f 2263 2252 2264
f 2252 2253 2264
f 2264 2253 2265
f 2253 2242 2265
f 2265 2242 2254
f 2254 2255 2266
f 2266 2255 2267
f 2255 2256 2267
f 2267 2256 2268
f 2256 2257 2268
f 2268 2257 2269
f 2257 2258 2269
f 2269 2258 2270
f 2258 2259 2270
f 2270 2259 2271
f 2259 2260 2271
f 2271 2260 2272
f 2260 2261 2272
f 2272 2261 2273
f 2261 2262 2273
f 2273 2262 2274
f 2262 2263 2274
f 2274 2263 2275
f 2263 2264 2275
f 2275 2264 2276
f 2264 2265 2276
f 2276 2265 2277
f 2265 2254 2277
f 2277 2254 2266
f 2266 2267 2278
f 2278 2267 2279
f 2267 2268 2279
f 2279 2268 2280
f 2268 2269 2280
f 2280 2269 2281
f 2269 2270 2281
f 2281 2270 2282
f 2270 2271 2282
f 2282 2271 2283
f 2271 2272 2283
f 2283 2272 2284
f 2272 2273 2284
f 2284 2273 2285
f 2273 2274 2285
f 2285 2274 2286
f 2274 2275 2286
f 2286 2275 2287
f 2275 2276 2287
f 2287 2276 2288
f 2276 2277 2288
f 2288 2277 2289
f 2277 2266 2289
f 2289 2266 2278
f 2278 2279 2290
f 2290 2279 2291
f 2279 2280 2291
f 2291 2280 2292
f 2280 2281 2292
f 2292 2281 2293
f 2281 2282 2293
f 2293 2282 2294
f 2282 2283 2294
f 2294 2283 2295
f 2283 2284 2295
f 2295 2284 2296
f 2284 2285 2296
f 2296 2285 2297
f 2285 2286 2297
f 2297 2286 2298
f 2286 2287 2298
f 2298 2287 2299
f 2287 2288 2299
f 2299 2288 2300
f 2288 2289 2300
f 2300 2289 2301
f 2289 2278 2301
f 2301 2278 2290
f 2290 2291 2302
f 2302 2291 2303
f 2291 2292 2303
f 2303 2292 2304
f 2292 2293 2304
f 2304 2293 2305
f 2293 2294 2305
f 2305 2294 2306
f 2294 2295 2306
f 2306 2295 2307
f 2295 2296 2307
f 2307 2296 2308
f 2296 2297 2308
f 2308 2297 2309
f 2297 2298 2309
f 2309 2298 2310
f 2298 2299 2310
f 2310 2299 2311
f 2299 2300 2311
f 2311 2300 2312
f 2300 2301 2312
f 2312 2301 2313
f 2301 2290 2313
f 2313 2290 2302
f 2302 2303 2314
f 2314 2303 2315
f 2303 2304 2315
f 2315 2304 2316
f 2304 2305 2316
f 2316 2305 2317
f 2305 2306 2317
f 2317 2306 2318
f 2306 2307 2318
f 2318 2307 2319
f 2307 2308 2319
f 2319 2308 2320
f 2308 2309 2320
f 2320 2309 2321
f 2309 2310 2321
f 2321 2310 2322
f 2310 2311 2322
f 2322 2311 2323
f 2311 2312 2323
f 2323 2312 2324
f 2312 2313 2324
f 2324 2313 2325
f 2313 2302 2325
f 2325 2302 2314
f 2314 2315 2326
f 2326 2315 2327
f 2315 2316 2327
f 2327 2316 2328
f 2316 2317 2328
f 2328 2317 2329
f 2317 2318 2329
f 2329 2318 2330
f 2318 2319 2330
f 2330 2319 2331
f 2319 2320 2331
f 2331 2320 2332
f 2320 2321 2332
f 2332 2321 2333
f 2321 2322 2333
f 2333 2322 2334
f 2322 2323 2334
f 2334 2323 2335
f 2323 2324 2335
f 2335 2324 2336
f 2324 2325 2336
f 2336 2325 2337
f 2325 2314 2337
f 2337 2314 2326
f 2326 2327 2338
f 2338 2327 2339
f 2327 2328 2339
f 2339 2328 2340
f 2328 2329 2340
f 2340 2329 2341
f 2329 2330 2341
f 2341 2330 2342
f 2330 2331 2342
f 2342 2331 2343
f 2331 2332 2343
f 2343 2332 2344
f 2332 2333 2344
f 2344 2333 2345
f 2333 2334 2345
f 2345 2334 2346
f 2334 2335 2346
f 2346 2335 2347
f 2335 2336 2347
f 2347 2336 2348
f 2336 2337 2348
f 2348 2337 2349
f 2337 2326 2349
f 2349 2326 2338
f 2338 2339 2350
f 2350 2339 2351
f 2339 2340 2351
f 2351 2340 2352
f 2340 2341 2352
f 2352 2341 2353
f 2341 2342 2353
f 2353 2342 2354
f 2342 2343 2354
f 2354 2343 2355
f 2343 2344 2355
f 2355 2344 2356
f 2344 2345 2356
f 2356 2345 2357
f 2345 2346 2357
f 2357 2346 2358
f 2346 2347 2358
f 2358 2347 2359
f 2347 2348 2359
f 2359 2348 2360
f 2348 2349 2360
f 2360 2349 2361
f 2349 2338 2361
f 2361 2338 2350
f 2350 2351 2362
f 2362 2351 2363
f 2351 2352 2363
f 2363 2352 2364
f 2352 2353 2364
f 2364 2353 2365
f 2353 2354 2365
f 2365 2354 2366
f 2354 2355 2366
f 2366 2355 2367
f 2355 2356 2367
f 2367 2356 2368
f 2356 2357 2368
f 2368 2357 2369
f 2357 2358 2369
f 2369 2358 2370
f 2358 2359 2370
f 2370 2359 2371
f 2359 2360 2371
f 2371 2360 2372
f 2360 2361 2372
f 2372 2361 2373
f 2361 2350 2373
f 2373 2350 2362
f 2362 2363 2374
f 2374 2363 2375
f 2363 2364 2375
f 2375 2364 2376
f 2364 2365 2376
f 2376 2365 2377
f 2365 2366 2377
f 2377 2366 2378
f 2366 2367 2378
f 2378 2367 2379
f 2367 2368 2379
f 2379 2368 2380
f 2368 2369 2380
f 2380 2369 2381
f 2369 2370 2381
f 2381 2370 2382
f 2370 2371 2382
f 2382 2371 2383
f 2371 2372 2383
f 2383 2372 2384
f 2372 2373 2384
f 2384 2373 2385
f 2373 2362 2385
f 2385 2362 2374
f 2374 2375 2386
f 2386 2375 2387
f 2375 2376 2387
f 2387 2376 2388
f 2376 2377 2388
f 2388 2377 2389
f 2377 2378 2389
f 2389 2378 2390
f 2378 2379 2390
f 2390 2379 2391
f 2379 2380 2391
f 2391 2380 2392
f 2380 2381 2392
f 2392 2381 2393
f 2381 2382 2393
f 2393 2382 2394
f 2382 2383 2394
f 2394 2383 2395
f 2383 2384 2395
f 2395 2384 2396
f 2384 2385 2396
f 2396 2385 2397
f 2385 2374 2397
f 2397 2374 2386
f 2386 2387 2398
f 2398 2387 2399
f 2387 2388 2399
f 2399 2388 2400
f 2388 2389 2400
f 2400 2389 2401
f 2389 2390 2401
f 2401 2390 2402
f 2390 2391 2402
f 2402 2391 2403
f 2391 2392 2403
f 2403 2392 2404
f 2392 2393 2404
f 2404 2393 2405
f 2393 2394 2405
f 2405 2394 2406
f 2394 2395 2406
f 2406 2395 2407
f 2395 2396 2407
f 2407 2396 2408
f 2396 2397 2408
f 2408 2397 2409
f 2397 2386 2409
f 2409 2386 2398
f 2398 2399 2410
f 2410 2399 2411
f 2399 2400 2411
f 2411 2400 2412
f 2400 2401 2412
f 2412 2401 2413
f 2401 2402 2413
f 2413 2402 2414
f 2402 2403 2414
f 2414 2403 2415
f 2403 2404 2415
f 2415 2404 2416
f 2404 2405 2416
f 2416 2405 2417
f 2405 2406 2417
f 2417 2406 2418
f 2406 2407 2418
f 2418 2407 2419
f 2407 2408 2419
f 2419 2408 2420
f 2408 2409 2420
f 2420 2409 2421
f 2409 2398 2421
f 2421 2398 2410
f 2410 2411 2422
f 2422 2411 2423
f 2411 2412 2423
f 2423 2412 2424
f 2412 2413 2424
f 2424 2413 2425
f 2413 2414 2425
f 2425 2414 2426
f 2414 2415 2426
f 2426 2415 2427
f 2415 2416 2427
f 2427 2416 2428
f 2416 2417 2428
f 2428 2417 2429
f 2417 2418 2429
f 2429 2418 2430
f 2418 2419 2430
f 2430 2419 2431
f 2419 2420 2431
f 2431 2420 2432
f 2420 2421 2432
f 2432 2421 2433
f 2421 2410 2433
f 2433 2410 2422
f 2422 2423 2434
f 2434 2423 2435
f 2423 2424 2435
f 2435 2424 2436
f 2424 2425 2436
f 2436 2425 2437
f 2425 2426 2437
f 2437 2426 2438
f 2426 2427 2438
f 2438 2427 2439
f 2427 2428 2439
f 2439 2428 2440
f 2428 2429 2440
f 2440 2429 2441
f 2429 2430 2441
f 2441 2430 2442
f 2430 2431 2442
f 2442 2431 2443
f 2431 2432 2443
f 2443 2432 2444
f 2432 2433 2444
f 2444 2433 2445
f 2433 2422 2445
f 2445 2422 2434
f 2434 2435 2446
f 2446 2435 2447
f 2435 2436 2447
f 2447 2436 2448
f 2436 2437 2448
f 2448 2437 2449
f 2437 2438 2449
f 2449 2438 2450
f 2438 2439 2450
f 2450 2439 2451
f 2439 2440 2451
f 2451 2440 2452
f 2440 2441 2452
f 2452 2441 2453
f 2441 2442 2453
f 2453 2442 2454
f 2442 2443 2454
f 2454 2443 2455
f 2443 2444 2455
f 2455 2444 2456
f 2444 2445 2456
f 2456 2445 2457
f 2445 2434 2457
f 2457 2434 2446
f 2446 2447 2458
f 2458 2447 2459
f 2447 2448 2459
f 2459 2448 2460
f 2448 2449 2460
f 2460 2449 2461
f 2449 2450 2461
f 2461 2450 2462
f 2450 2451 2462
f 2462 2451 2463
f 2451 2452 2463
f 2463 2452 2464
f 2452 2453 2464
f 2464 2453 2465
f 2453 2454 2465
f 2465 2454 2466
f 2454 2455 2466
f 2466 2455 2467
f 2455 2456 2467
f 2467 2456 2468
f 2456 2457 2468
f 2468 2457 2469
f 2457 2446 2469
f 2469 2446 2458
f 2458 2459 2470
f 2470 2459 2471
f 2459 2460 2471
f 2471 2460 2472
f 2460 2461 2472
f 2472 2461 2473
f 2461 2462 2473
f 2473 2462 2474
f 2462 2463 2474
f 2474 2463 2475
f 2463 2464 2475
f 2475 2464 2476
f 2464 2465 2476
f 2476 2465 2477
f 2465 2466 2477
f 2477 2466 2478
f 2466 2467 2478
f 2478 2467 2479
f 2467 2468 2479
f 2479 2468 2480
f 2468 2469 2480
f 2480 2469 2481
f 2469 2458 2481
f 2481 2458 2470
f 2470 2471 2482
f 2482 2471 2483
f 2471 2472 2483
f 2483 2472 2484
f 2472 2473 2484
f 2484 2473 2485
f 2473 2474 2485
f 2485 2474 2486
f 2474 2475 2486
f 2486 2475 2487
f 2475 2476 2487
f 2487 2476 2488
f 2476 2477 2488
f 2488 2477 2489
f 2477 2478 2489
f 2489 2478 2490
f 2478 2479 2490
f 2490 2479 2491
f 2479 2480 2491
f 2491 2480 2492
f 2480 2481 2492
f 2492 2481 2493
f 2481 2470 2493
f 2493 2470 2482
f 2482 2483 2494
f 2494 2483 2495
f 2483 2484 2495
f 2495 2484 2496
f 2484 2485 2496
f 2496 2485 2497
f 2485 2486 2497
f 2497 2486 2498
f 2486 2487 2498
f 2498 2487 2499
f 2487 2488 2499
f 2499 2488 2500
f 2488 2489 2500
f 2500 2489 2501
f 2489 2490 2501
f 2501 2490 2502
f 2490 2491 2502
f 2502 2491 2503
f 2491 2492 2503
f 2503 2492 2504
f 2492 2493 2504
f 2504 2493 2505
f 2493 2482 2505
f 2505 2482 2494
f 2494 2495 2506
f 2506 2495 2507
f 2495 2496 2507
f 2507 2496 2508
f 2496 2497 2508
f 2508 2497 2509
f 2497 2498 2509
f 2509 2498 2510
f 2498 2499 2510
f 2510 2499 2511
f 2499 2500 2511
f 2511 2500 2512
f 2500 2501 2512
f 2512 2501 2513
f 2501 2502 2513
f 2513 2502 2514
f 2502 2503 2514
f 2514 2503 2515
f 2503 2504 2515
f 2515 2504 2516
f 2504 2505 2516
f 2516 2505 2517
f 2505 2494 2517
f 2517 2494 2506
f 2506 2507 2518
f 2518 2507 2519
f 2507 2508 2519
f 2519 2508 2520
f 2508 2509 2520
f 2520 2509 2521
f 2509 2510 2521
f 2521 2510 2522
f 2510 2511 2522
f 2522 2511 2523
f 2511 2512 2523
f 2523 2512 2524
f 2512 2513 2524
f 2524 2513 2525
f 2513 2514 2525
f 2525 2514 2526
f 2514 2515 2526
f 2526 2515 2527
f 2515 2516 2527
f 2527 2516 2528
f 2516 2517 2528
f 2528 2517 2529
f 2517 2506 2529
f 2529 2506 2518
f 2518 2519 2530
f 2530 2519 2531
f 2519 2520 2531
f 2531 2520 2532
f 2520 2521 2532
f 2532 2521 2533
f 2521 2522 2533
f 2533 2522 2534
f 2522 2523 2534
f 2534 2523 2535
f 2523 2524 2535
f 2535 2524 2536
f 2524 2525 2536
f 2536 2525 2537
f 2525 2526 2537
f 2537 2526 2538
f 2526 2527 2538
f 2538 2527 2539
f 2527 2528 2539
f 2539 2528 2540
f 2528 2529 2540
f 2540 2529 2541
f 2529 2518 2541
f 2541 2518 2530
f 2530 2531 2542
f 2542 2531 2543
f 2531 2532 2543
f 2543 2532 2544
f 2532 2533 2544
f 2544 2533 2545
f 2533 2534 2545
f 2545 2534 2546
f 2534 2535 2546
f 2546 2535 2547
f 2535 2536 2547
f 2547 2536 2548
f 2536 2537 2548
f 2548 2537 2549
f 2537 2538 2549
f 2549 2538 2550
f 2538 2539 2550
f 2550 2539 2551
f 2539 2540 2551
f 2551 2540 2552
f 2540 2541 2552
f 2552 2541 2553
f 2541 2530 2553
f 2553 2530 2542
f 2542 2543 2554
f 2554 2543 2555
f 2543 2544 2555
f 2555 2544 2556
f 2544 2545 2556
f 2556 2545 2557
f 2545 2546 2557
f 2557 2546 2558
f 2546 2547 2558
f 2558 2547 2559
f 2547 2548 2559
f 2559 2548 2560
f 2548 2549 2560
f 2560 2549 2561
f 2549 2550 2561
f 2561 2550 2562
f 2550 2551 2562
f 2562 2551 2563
f 2551 2552 2563
f 2563 2552 2564
f 2552 2553 2564
f 2564 2553 2565
f 2553 2542 2565
f 2565 2542 2554
f 2554 2555 2566
f 2566 2555 2567
f 2555 2556 2567
f 2567 2556 2568
f 2556 2557 2568
f 2568 2557 2569
f 2557 2558 2569
f 2569 2558 2570
f 2558 2559 2570
f 2570 2559 2571
f 2559 2560 2571
f 2571 2560 2572
f 2560 2561 2572
f 2572 2561 2573
f 2561 2562 2573
f 2573 2562 2574
f 2562 2563 2574
f 2574 2563 2575
f 2563 2564 2575
f 2575 2564 2576
f 2564 2565 2576
f 2576 2565 2577
f 2565 2554 2577
f 2577 2554 2566
f 2566 2567 2578
f 2578 2567 2579
f 2567 2568 2579
f 2579 2568 2580
f 2568 2569 2580
f 2580 2569 2581
f 2569 2570 2581
f 2581 2570 2582
f 2570 2571 2582
f 2582 2571 2583
f 2571 2572 2583
f 2583 2572 2584
f 2572 2573 2584
f 2584 2573 2585
f 2573 2574 2585
f 2585 2574 2586
f 2574 2575 2586
f 2586 2575 2587
f 2575 2576 2587
f 2587 2576 2588
f 2576 2577 2588
f 2588 2577 2589
f 2577 2566 2589
f 2589 2566 2578
f 2578 2579 2590
f 2590 2579 2591
f 2579 2580 2591
f 2591 2580 2592
f 2580 2581 2592
f 2592 2581 2593
f 2581 2582 2593
f 2593 2582 2594
f 2582 2583 2594
f 2594 2583 2595
f 2583 2584 2595
f 2595 2584 2596
f 2584 2585 2596
f 2596 2585 2597
f 2585 2586 2597
f 2597 2586 2598
f 2586 2587 2598
f 2598 2587 2599
f 2587 2588 2599
f 2599 2588 2600
f 2588 2589 2600
f 2600 2589 2601
f 2589 2578 2601
f 2601 2578 2590
f 2590 2591 2602
f 2602 2591 2603
f 2591 2592 2603
f 2603 2592 2604
f 2592 2593 2604
f 2604 2593 2605
f 2593 2594 2605
f 2605 2594 2606
f 2594 2595 2606
f 2606 2595 2607
f 2595 2596 2607
f 2607 2596 2608
f 2596 2597 2608
f 2608 2597 2609
f 2597 2598 2609
f 2609 2598 2610
f 2598 2599 2610
f 2610 2599 2611
f 2599 2600 2611
f 2611 2600 2612
f 2600 2601 2612
f 2612 2601 2613
f 2601 2590 2613
f 2613 2590 2602
f 2602 2603 2614
f 2614 2603 2615
f 2603 2604 2615
f 2615 2604 2616
f 2604 2605 2616
f 2616 2605 2617
f 2605 2606 2617
f 2617 2606 2618
f 2606 2607 2618
f 2618 2607 2619
f 2607 2608 2619
f 2619 2608 2620
f 2608 2609 2620
f 2620 2609 2621
f 2609 2610 2621
f 2621 2610 2622
f 2610 2611 2622
f 2622 2611 2623
f 2611 2612 2623
f 2623 2612 2624
f 2612 2613 2624
f 2624 2613 2625
f 2613 2602 2625
f 2625 2602 2614
f 2614 2615 2626
f 2626 2615 2627
f 2615 2616 2627
f 2627 2616 2628
f 2616 2617 2628
f 2628 2617 2629
f 2617 2618 2629
f 2629 2618 2630
f 2618 2619 2630
f 2630 2619 2631
f 2619 2620 2631
f 2631 2620 2632
f 2620 2621 2632
f 2632 2621 2633
f 2621 2622 2633
f 2633 2622 2634
f 2622 2623 2634
f 2634 2623 2635
f 2623 2624 2635
f 2635 2624 2636
f 2624 2625 2636
f 2636 2625 2637
f 2625 2614 2637
f 2637 2614 2626
f 2626 2627 2638
f 2638 2627 2639
f 2627 2628 2639
f 2639 2628 2640
f 2628 2629 2640
f 2640 2629 2641
f 2629 2630 2641
f 2641 2630 2642
f 2630 2631 2642
f 2642 2631 2643
f 2631 2632 2643
f 2643 2632 2644
f 2632 2633 2644
f 2644 2633 2645
f 2633 2634 2645
f 2645 2634 2646
f 2634 2635 2646
f 2646 2635 2647
f 2635 2636 2647
f 2647 2636 2648
f 2636 2637 2648
f 2648 2637 2649
f 2637 2626 2649
f 2649 2626 2638
f 2638 2639 2650
f 2650 2639 2651
f 2639 2640 2651
f 2651 2640 2652
f 2640 2641 2652
f 2652 2641 2653
f 2641 2642 2653
f 2653 2642 2654
f 2642 2643 2654
f 2654 2643 2655
f 2643 2644 2655
f 2655 2644 2656
f 2644 2645 2656
f 2656 2645 2657
f 2645 2646 2657
f 2657 2646 2658
f 2646 2647 2658
f 2658 2647 2659
f 2647 2648 2659
f 2659 2648 2660
f 2648 2649 2660
f 2660 2649 2661
f 2649 2638 2661
f 2661 2638 2650
f 2650 2651 2662
f 2662 2651 2663
f 2651 2652 2663
f 2663 2652 2664
f 2652 2653 2664
f 2664 2653 2665
f 2653 2654 2665
f 2665 2654 2666
f 2654 2655 2666
f 2666 2655 2667
f 2655 2656 2667
f 2667 2656 2668
f 2656 2657 2668
f 2668 2657 2669
f 2657 2658 2669
f 2669 2658 2670
f 2658 2659 2670
f 2670 2659 2671
f 2659 2660 2671
f 2671 2660 2672
f 2660 2661 2672
f 2672 2661 2673
f 2661 2650 2673
f 2673 2650 2662
f 2662 2663 2674
f 2674 2663 2675
f 2663 2664 2675
f 2675 2664 2676
f 2664 2665 2676
f 2676 2665 2677
f 2665 2666 2677
f 2677 2666 2678
f 2666 2667 2678
f 2678 2667 2679
f 2667 2668 2679
f 2679 2668 2680
f 2668 2669 2680
f 2680 2669 2681
f 2669 2670 2681
f 2681 2670 2682
f 2670 2671 2682
f 2682 2671 2683
f 2671 2672 2683
f 2683 2672 2684
f 2672 2673 2684
f 2684 2673 2685
f 2673 2662 2685
f 2685 2662 2674
f 2674 2675 2686
f 2686 2675 2687
f 2675 2676 2687
f 2687 2676 2688
f 2676 2677 2688
f 2688 2677 2689
f 2677 2678 2689
f 2689 2678 2690
f 2678 2679 2690
f 2690 2679 2691
f 2679 2680 2691
f 2691 2680 2692
f 2680 2681 2692
f 2692 2681 2693
f 2681 2682 2693
f 2693 2682 2694
f 2682 2683 2694
f 2694 2683 2695
f 2683 2684 2695
f 2695 2684 2696
f 2684 2685 2696
f 2696 2685 2697
f 2685 2674 2697
f 2697 2674 2686
f 2686 2687 2698
f 2698 2687 2699
f 2687 2688 2699
f 2699 2688 2700
f 2688 2689 2700
f 2700 2689 2701
f 2689 2690 2701
f 2701 2690 2702
f 2690 2691 2702
f 2702 2691 2703
f 2691 2692 2703
f 2703 2692 2704
f 2692 2693 2704
f 2704 2693 2705
f 2693 2694 2705
f 2705 2694 2706
f 2694 2695 2706
f 2706 2695 2707
f 2695 2696 2707
f 2707 2696 2708
f 2696 2697 2708
f 2708 2697 2709
f 2697 2686 2709
f 2709 2686 2698
f 2698 2699 2710
f 2710 2699 2711
f 2699 2700 2711
f 2711 2700 2712
f 2700 2701 2712
f 2712 2701 2713
f 2701 2702 2713
f 2713 2702 2714
f 2702 2703 2714
f 2714 2703 2715
f 2703 2704 2715
f 2715 2704 2716
f 2704 2705 2716
f 2716 2705 2717
f 2705 2706 2717
f 2717 2706 2718
f 2706 2707 2718
f 2718 2707 2719
f 2707 2708 2719
f 2719 2708 2720
f 2708 2709 2720
f 2720 2709 2721
f 2709 2698 2721
f 2721 2698 2710
f 2710 2711 2722
f 2722 2711 2723
f 2711 2712 2723
f 2723 2712 2724
f 2712 2713 2724
f 2724 2713 2725
f 2713 2714 2725
f 2725 2714 2726
f 2714 2715 2726
f 2726 2715 2727
f 2715 2716 2727
f 2727 2716 2728
f 2716 2717 2728
f 2728 2717 2729
f 2717 2718 2729
f 2729 2718 2730
f 2718 2719 2730
f 2730 2719 2731
f 2719 2720 2731
f 2731 2720 2732
f 2720 2721 2732
f 2732 2721 2733
f 2721 2710 2733
f 2733 2710 2722
f 2722 2723 2734
f 2734 2723 2735
f 2723 2724 2735
f 2735 2724 2736
f 2724 2725 2736
f 2736 2725 2737
f 2725 2726 2737
f 2737 2726 2738
f 2726 2727 2738
f 2738 2727 2739
f 2727 2728 2739
f 2739 2728 2740
f 2728 2729 2740
f 2740 2729 2741
f 2729 2730 2741
f 2741 2730 2742
f 2730 2731 2742
f 2742 2731 2743
f 2731 2732 2743
f 2743 2732 2744
f 2732 2733 2744
f 2744 2733 2745
f 2733 2722 2745
f 2745 2722 2734
f 2734 2735 2746
f 2746 2735 2747
f 2735 2736 2747
f 2747 2736 2748
f 2736 2737 2748
f 2748 2737 2749
f 2737 2738 2749
f 2749 2738 2750
f 2738 2739 2750
f 2750 2739 2751
f 2739 2740 2751
f 2751 2740 2752
f 2740 2741 2752
f 2752 2741 2753
f 2741 2742 2753
f 2753 2742 2754
f 2742 2743 2754
f 2754 2743 2755
f 2743 2744 2755
f 2755 2744 2756
f 2744 2745 2756
f 2756 2745 2757
f 2745 2734 2757
f 2757 2734 2746
f 2746 2747 2758
f 2758 2747 2759
f 2747 2748 2759
f 2759 2748 2760
f 2748 2749 2760
f 2760 2749 2761
f 2749 2750 2761
f 2761 2750 2762
f 2750 2751 2762
f 2762 2751 2763
f 2751 2752 2763
f 2763 2752 2764
f 2752 2753 2764
f 2764 2753 2765
f 2753 2754 2765
f 2765 2754 2766
f 2754 2755 2766
f 2766 2755 2767
f 2755 2756 2767
f 2767 2756 2768
f 2756 2757 2768
f 2768 2757 2769
f 2757 2746 2769
f 2769 2746 2758
f 2758 2759 2770
f 2770 2759 2771
f 2759 2760 2771
f 2771 2760 2772
f 2760 2761 2772
f 2772 2761 2773
f 2761 2762 2773
f 2773 2762 2774
f 2762 2763 2774
f 2774 2763 2775
f 2763 2764 2775
f 2775 2764 2776
f 2764 2765 2776
f 2776 2765 2777
f 2765 2766 2777
f 2777 2766 2778
f 2766 2767 2778
f 2778 2767 2779
f 2767 2768 2779
f 2779 2768 2780
f 2768 2769 2780
f 2780 2769 2781
f 2769 2758 2781
f 2781 2758 2770
f 2770 2771 2782
f 2782 2771 2783
f 2771 2772 2783
f 2783 2772 2784
f 2772 2773 2784
f 2784 2773 2785
f 2773 2774 2785
f 2785 2774 2786
f 2774 2775 2786
f 2786 2775 2787
f 2775 2776 2787
f 2787 2776 2788
f 2776 2777 2788
f 2788 2777 2789
f 2777 2778 2789
f 2789 2778 2790
f 2778 2779 2790
f 2790 2779 2791
f 2779 2780 2791
f 2791 2780 2792
f 2780 2781 2792
f 2792 2781 2793
f 2781 2770 2793
f 2793 2770 2782
f 2782 2783 2794
f 2794 2783 2795
f 2783 2784 2795
f 2795 2784 2796
f 2784 2785 2796
f 2796 2785 2797
f 2785 2786 2797
f 2797 2786 2798
f 2786 2787 2798
f 2798 2787 2799
f 2787 2788 2799
f 2799 2788 2800
f 2788 2789 2800
f 2800 2789 2801
f 2789 2790 2801
f 2801 2790 2802
f 2790 2791 2802
f 2802 2791 2803
f 2791 2792 2803
f 2803 2792 2804
f 2792 2793 2804
f 2804 2793 2805
f 2793 2782 2805
f 2805 2782 2794
f 2794 2795 2806
f 2806 2795 2807
f 2795 2796 2807
f 2807 2796 2808
f 2796 2797 2808
f 2808 2797 2809
f 2797 2798 2809
f 2809 2798 2810
f 2798 2799 2810
f 2810 2799 2811
f 2799 2800 2811
f 2811 2800 2812
f 2800 2801 2812
f 2812 2801 2813
f 2801 2802 2813
f 2813 2802 2814
f 2802 2803 2814
f 2814 2803 2815
f 2803 2804 2815
f 2815 2804 2816
f 2804 2805 2816
f 2816 2805 2817
f 2805 2794 2817
f 2817 2794 2806
f 2806 2807 2818
f 2818 2807 2819
f 2807 2808 2819
f 2819 2808 2820
f 2808 2809 2820
f 2820 2809 2821
f 2809 2810 2821
f 2821 2810 2822
f 2810 2811 2822
f 2822 2811 2823
f 2811 2812 2823
f 2823 2812 2824
f 2812 2813 2824
f 2824 2813 2825
f 2813 2814 2825
f 2825 2814 2826
f 2814 2815 2826
f 2826 2815 2827
f 2815 2816 2827
f 2827 2816 2828
f 2816 2817 2828
f 2828 2817 2829
f 2817 2806 2829
f 2829 2806 2818
f 2818 2819 2830
f 2830 2819 2831
f 2819 2820 2831
f 2831 2820 2832
f 2820 2821 2832
f 2832 2821 2833
f 2821 2822 2833
f 2833 2822 2834
f 2822 2823 2834
f 2834 2823 2835
f 2823 2824 2835
f 2835 2824 2836
f 2824 2825 2836
f 2836 2825 2837
f 2825 2826 2837
f 2837 2826 2838
f 2826 2827 2838
f 2838 2827 2839
f 2827 2828 2839
f 2839 2828 2840
f 2828 2829 2840
f 2840 2829 2841
f 2829 2818 2841
f 2841 2818 2830
f 2830 2831 2842
f 2842 2831 2843
f 2831 2832 2843
f 2843 2832 2844
f 2832 2833 2844
f 2844 2833 2845
f 2833 2834 2845
f 2845 2834 2846
f 2834 2835 2846
f 2846 2835 2847
f 2835 2836 2847
f 2847 2836 2848
f 2836 2837 2848
f 2848 2837 2849
f 2837 2838 2849
f 2849 2838 2850
f 2838 2839 2850
f 2850 2839 2851
f 2839 2840 2851
f 2851 2840 2852
f 2840 2841 2852
f 2852 2841 2853
f 2841 2830 2853
f 2853 2830 2842
f 2842 2843 2854
f 2854 2843 2855
f 2843 2844 2855
f 2855 2844 2856
f 2844 2845 2856
f 2856 2845 2857
f 2845 2846 2857
f 2857 2846 2858
f 2846 2847 2858
f 2858 2847 2859
f 2847 2848 2859
f 2859 2848 2860
f 2848 2849 2860
f 2860 2849 2861
f 2849 2850 2861
f 2861 2850 2862
f 2850 2851 2862
f 2862 2851 2863
f 2851 2852 2863
f 2863 2852 2864
f 2852 2853 2864
f 2864 2853 2865
f 2853 2842 2865
f 2865 2842 2854
f 2854 2855 2866
f 2866 2855 2867
f 2855 2856 2867
f 2867 2856 2868
f 2856 2857 2868
f 2868 2857 2869
f 2857 2858 2869
f 2869 2858 2870
f 2858 2859 2870
f 2870 2859 2871
f 2859 2860 2871
f 2871 2860 2872
f 2860 2861 2872
f 2872 2861 2873
f 2861 2862 2873
f 2873 2862 2874
f 2862 2863 2874
f 2874 2863 2875
f 2863 2864 2875
f 2875 2864 2876
f 2864 2865 2876
f 2876 2865 2877
f 2865 2854 2877
f 2877 2854 2866
f 2866 2867 2878
f 2878 2867 2879
f 2867 2868 2879
f 2879 2868 2880
f 2868 2869 2880
f 2880 2869 2881
f 2869 2870 2881
f 2881 2870 2882
f 2870 2871 2882
f 2882 2871 2883
f 2871 2872 2883
f 2883 2872 2884
f 2872 2873 2884
f 2884 2873 2885
f 2873 2874 2885
f 2885 2874 2886
f 2874 2875 2886
f 2886 2875 2887
f 2875 2876 2887
f 2887 2876 2888
f 2876 2877 2888
f 2888 2877 2889
f 2877 2866 2889
f 2889 2866 2878
f 2878 2879 2890
f 2890 2879 2891
f 2879 2880 2891
f 2891 2880 2892
f 2880 2881 2892
f 2892 2881 2893
f 2881 2882 2893
f 2893 2882 2894
f 2882 2883 2894
f 2894 2883 2895
f 2883 2884 2895
f 2895 2884 2896
f 2884 2885 2896
f 2896 2885 2897
f 2885 2886 2897
f 2897 2886 2898
f 2886 2887 2898
f 2898 2887 2899
f 2887 2888 2899
f 2899 2888 2900
f 2888 2889 2900
f 2900 2889 2901
f 2889 2878 2901
f 2901 2878 2890
f 2890 2891 2902
f 2902 2891 2903
f 2891 2892 2903
f 2903 2892 2904
f 2892 2893 2904
f 2904 2893 2905
f 2893 2894 2905
f 2905 2894 2906
f 2894 2895 2906
f 2906 2895 2907
f 2895 2896 2907
f 2907 2896 2908
f 2896 2897 2908
f 2908 2897 2909
f 2897 2898 2909
f 2909 2898 2910
f 2898 2899 2910
f 2910 2899 2911
f 2899 2900 2911
f 2911 2900 2912
f 2900 2901 2912
f 2912 2901 2913
f 2901 2890 2913
f 2913 2890 2902
f 2902 2903 2914
f 2914 2903 2915
f 2903 2904 2915
f 2915 2904 2916
f 2904 2905 2916
f 2916 2905 2917
f 2905 2906 2917
f 2917 2906 2918
f 2906 2907 2918
f 2918 2907 2919
f 2907 2908 2919
f 2919 2908 2920
f 2908 2909 2920
f 2920 2909 2921
f 2909 2910 2921
f 2921 2910 2922
f 2910 2911 2922
f 2922 2911 2923
f 2911 2912 2923
f 2923 2912 2924
f 2912 2913 2924
f 2924 2913 2925
f 2913 2902 2925
f 2925 2902 2914
f 2914 2915 2926
f 2926 2915 2927
f 2915 2916 2927
f 2927 2916 2928
f 2916 2917 2928
f 2928 2917 2929
f 2917 2918 2929
f 2929 2918 2930
f 2918 2919 2930
f 2930 2919 2931
f 2919 2920 2931
f 2931 2920 2932
f 2920 2921 2932
f 2932 2921 2933
f 2921 2922 2933
f 2933 2922 2934
f 2922 2923 2934
f 2934 2923 2935
f 2923 2924 2935
f 2935 2924 2936
f 2924 2925 2936
f 2936 2925 2937
f 2925 2914 2937
f 2937 2914 2926
f 2926 2927 2938
f 2938 2927 2939
f 2927 2928 2939
f 2939 2928 2940
f 2928 2929 2940
f 2940 2929 2941
f 2929 2930 2941
f 2941 2930 2942
f 2930 2931 2942
f 2942 2931 2943
f 2931 2932 2943
f 2943 2932 2944
f 2932 2933 2944
f 2944 2933 2945
f 2933 2934 2945
f 2945 2934 2946
f 2934 2935 2946
f 2946 2935 2947
f 2935 2936 2947
f 2947 2936 2948
f 2936 2937 2948
f 2948 2937 2949
f 2937 2926 2949
f 2949 2926 2938
f 2938 2939 2950
f 2950 2939 2951
f 2939 2940 2951
f 2951 2940 2952
f 2940 2941 2952
f 2952 2941 2953
f 2941 2942 2953
f 2953 2942 2954
f 2942 2943 2954
f 2954 2943 2955
f 2943 2944 2955
f 2955 2944 2956
f 2944 2945 2956
f 2956 2945 2957
f 2945 2946 2957
f 2957 2946 2958
f 2946 2947 2958
f 2958 2947 2959
f 2947 2948 2959
f 2959 2948 2960
f 2948 2949 2960
f 2960 2949 2961
f 2949 2938 2961
f 2961 2938 2950
f 2950 2951 2962
f 2962 2951 2963
f 2951 2952 2963
f 2963 2952 2964
f 2952 2953 2964
f 2964 2953 2965
f 2953 2954 2965
f 2965 2954 2966
f 2954 2955 2966
f 2966 2955 2967
f 2955 2956 2967
f 2967 2956 2968
f 2956 2957 2968
f 2968 2957 2969
f 2957 2958 2969
f 2969 2958 2970
f 2958 2959 2970
f 2970 2959 2971
f 2959 2960 2971
f 2971 2960 2972
f 2960 2961 2972
f 2972 2961 2973
f 2961 2950 2973
f 2973 2950 2962
f 2962 2963 2974
f 2974 2963 2975
f 2963 2964 2975
f 2975 2964 2976
f 2964 2965 2976
f 2976 2965 2977
f 2965 2966 2977
f 2977 2966 2978
f 2966 2967 2978
f 2978 2967 2979
f 2967 2968 2979
f 2979 2968 2980
f 2968 2969 2980
f 2980 2969 2981
f 2969 2970 2981
f 2981 2970 2982
f 2970 2971 2982
f 2982 2971 2983
f 2971 2972 2983
f 2983 2972 2984
f 2972 2973 2984
f 2984 2973 2985
f 2973 2962 2985
f 2985 2962 2974
f 2974 2975 2986
f 2986 2975 2987
f 2975 2976 2987
f 2987 2976 2988
f 2976 2977 2988
f 2988 2977 2989
f 2977 2978 2989
f 2989 2978 2990
f 2978 2979 2990
f 2990 2979 2991
f 2979 2980 2991
f 2991 2980 2992
f 2980 2981 2992
f 2992 2981 2993
f 2981 2982 2993
f 2993 2982 2994
f 2982 2983 2994
f 2994 2983 2995
f 2983 2984 2995
f 2995 2984 2996
f 2984 2985 2996
f 2996 2985 2997
f 2985 2974 2997
f 2997 2974 2986
f 2986 2987 2998
f 2998 2987 2999
f 2987 2988 2999
f 2999 2988 3000
f 2988 2989 3000
f 3000 2989 3001
f 2989 2990 3001
f 3001 2990 3002
f 2990 2991 3002
f 3002 2991 3003
f 2991 2992 3003
f 3003 2992 3004
f 2992 2993 3004
f 3004 2993 3005
f 2993 2994 3005
f 3005 2994 3006
f 2994 2995 3006
f 3006 2995 3007
f 2995 2996 3007
f 3007 2996 3008
f 2996 2997 3008
f 3008 2997 3009
f 2997 2986 3009
f 3009 2986 2998
f 2998 2999 3010
f 3010 2999 3011
f 2999 3000 3011
f 3011 3000 3012
f 3000 3001 3012
f 3012 3001 3013
f 3001 3002 3013
f 3013 3002 3014
f 3002 3003 3014
f 3014 3003 3015
f 3003 3004 3015
f 3015 3004 3016
f 3004 3005 3016
f 3016 3005 3017
f 3005 3006 3017
f 3017 3006 3018
f 3006 3007 3018
f 3018 3007 3019
f 3007 3008 3019
f 3019 3008 3020
f 3008 3009 3020
f 3020 3009 3021
f 3009 2998 3021
f 3021 2998 3010
f 3010 3011 3022
f 3022 3011 3023
f 3011 3012 3023
f 3023 3012 3024
f 3012 3013 3024
f 3024 3013 3025
f 3013 3014 3025
f 3025 3014 3026
f 3014 3015 3026
f 3026 3015 3027
f 3015 3016 3027
f 3027 3016 3028
f 3016 3017 3028
f 3028 3017 3029
f 3017 3018 3029
f 3029 3018 3030
f 3018 3019 3030
f 3030 3019 3031
f 3019 3020 3031
f 3031 3020 3032
f 3020 3021 3032
f 3032 3021 3033
f 3021 3010 3033
f 3033 3010 3022
f 3022 3023 3034
f 3034 3023 3035
f 3023 3024 3035
f 3035 3024 3036
f 3024 3025 3036
f 3036 3025 3037
f 3025 3026 3037
f 3037 3026 3038
f 3026 3027 3038
f 3038 3027 3039
f 3027 3028 3039
f 3039 3028 3040
f 3028 3029 3040
f 3040 3029 3041
f 3029 3030 3041
f 3041 3030 3042
f 3030 3031 3042
f 3042 3031 3043
f 3031 3032 3043
f 3043 3032 3044
f 3032 3033 3044
f 3044 3033 3045
f 3033 3022 3045
f 3045 3022 3034
f 3034 3035 3046
f 3046 3035 3047
f 3035 3036 3047
f 3047 3036 3048
f 3036 3037 3048
f 3048 3037 3049
f 3037 3038 3049
f 3049 3038 3050
f 3038 3039 3050
f 3050 3039 3051
f 3039 3040 3051
f 3051 3040 3052
f 3040 3041 3052
f 3052 3041 3053
f 3041 3042 3053
f 3053 3042 3054
f 3042 3043 3054
f 3054 3043 3055
f 3043 3044 3055
f 3055 3044 3056
f 3044 3045 3056
f 3056 3045 3057
f 3045 3034 3057
f 3057 3034 3046
f 3046 3047 3058
f 3058 3047 3059
f 3047 3048 3059
f 3059 3048 3060
f 3048 3049 3060
f 3060 3049 3061
f 3049 3050 3061
f 3061 3050 3062
f 3050 3051 3062
f 3062 3051 3063
f 3051 3052 3063
f 3063 3052 3064
f 3052 3053 3064
f 3064 3053 3065
f 3053 3054 3065
f 3065 3054 3066
f 3054 3055 3066
f 3066 3055 3067
f 3055 3056 3067
f 3067 3056 3068
f 3056 3057 3068
f 3068 3057 3069
f 3057 3046 3069
f 3069 3046 3058
f 3058 3059 3070
f 3070 3059 3071
f 3059 3060 3071
f 3071 3060 3072
f 3060 3061 3072
f 3072 3061 3073
f 3061 3062 3073
f 3073 3062 3074
f 3062 3063 3074
f 3074 3063 3075
f 3063 3064 3075
f 3075 3064 3076
f 3064 3065 3076
f 3076 3065 3077
f 3065 3066 3077
f 3077 3066 3078
f 3066 3067 3078
f 3078 3067 3079
f 3067 3068 3079
f 3079 3068 3080
f 3068 3069 3080
f 3080 3069 3081
f 3069 3058 3081
f 3081 3058 3070
f 3070 3071 3082
f 3082 3071 3083
f 3071 3072 3083
f 3083 3072 3084
f 3072 3073 3084
f 3084 3073 3085
f 3073 3074 3085
f 3085 3074 3086
f 3074 3075 3086
f 3086 3075 3087
f 3075 3076 3087
f 3087 3076 3088
f 3076 3077 3088
f 3088 3077 3089
f 3077 3078 3089
f 3089 3078 3090
f 3078 3079 3090
f 3090 3079 3091
f 3079 3080 3091
f 3091 3080 3092
f 3080 3081 3092
f 3092 3081 3093
f 3081 3070 3093
f 3093 3070 3082
f 3082 3083 3094
f 3094 3083 3095
f 3083 3084 3095
f 3095 3084 3096
f 3084 3085 3096
f 3096 3085 3097
f 3085 3086 3097
f 3097 3086 3098
f 3086 3087 3098
f 3098 3087 3099
f 3087 3088 3099
f 3099 3088 3100
f 3088 3089 3100
f 3100 3089 3101
f 3089 3090 3101
f 3101 3090 3102
f 3090 3091 3102
f 3102 3091 3103
f 3091 3092 3103
f 3103 3092 3104
f 3092 3093 3104
f 3104 3093 3105
f 3093 3082 3105
f 3105 3082 3094
f 3094 3095 3106
f 3106 3095 3107
f 3095 3096 3107
f 3107 3096 3108
f 3096 3097 3108
f 3108 3097 3109
f 3097 3098 3109
f 3109 3098 3110
f 3098 3099 3110
f 3110 3099 3111
f 3099 3100 3111
f 3111 3100 3112
f 3100 3101 3112
f 3112 3101 3113
f 3101 3102 3113
f 3113 3102 3114
f 3102 3103 3114
f 3114 3103 3115
f 3103 3104 3115
f 3115 3104 3116
f 3104 3105 3116
f 3116 3105 3117
f 3105 3094 3117
f 3117 3094 3106
f 3106 3107 3118
f 3118 3107 3119
f 3107 3108 3119
f 3119 3108 3120
f 3108 3109 3120
f 3120 3109 3121
f 3109 3110 3121
f 3121 3110 3122
f 3110 3111 3122
f 3122 3111 3123
f 3111 3112 3123
f 3123 3112 3124
f 3112 3113 3124
f 3124 3113 3125
f 3113 3114 3125
f 3125 3114 3126
f 3114 3115 3126
f 3126 3115 3127
f 3115 3116 3127
f 3127 3116 3128
f 3116 3117 3128
f 3128 3117 3129
f 3117 3106 3129
f 3129 3106 3118
f 3118 3119 3130
f 3130 3119 3131
f 3119 3120 3131
f 3131 3120 3132
f 3120 3121 3132
f 3132 3121 3133
f 3121 3122 3133
f 3133 3122 3134
f 3122 3123 3134
f 3134 3123 3135
f 3123 3124 3135
f 3135 3124 3136
f 3124 3125 3136
f 3136 3125 3137
f 3125 3126 3137
f 3137 3126 3138
f 3126 3127 3138
f 3138 3127 3139
f 3127 3128 3139
f 3139 3128 3140
f 3128 3129 3140
f 3140 3129 3141
f 3129 3118 3141
f 3141 3118 3130
f 3130 3131 3142
f 3142 3131 3143
f 3131 3132 3143
f 3143 3132 3144
f 3132 3133 3144
f 3144 3133 3145
f 3133 3134 3145
f 3145 3134 3146
f 3134 3135 3146
f 3146 3135 3147
f 3135 3136 3147
f 3147 3136 3148
f 3136 3137 3148
f 3148 3137 3149
f 3137 3138 3149
f 3149 3138 3150
f 3138 3139 3150
f 3150 3139 3151
f 3139 3140 3151
f 3151 3140 3152
f 3140 3141 3152
f 3152 3141 3153
f 3141 3130 3153
f 3153 3130 3142
f 3142 3143 3154
f 3154 3143 3155
f 3143 3144 3155
f 3155 3144 3156
f 3144 3145 3156
f 3156 3145 3157
f 3145 3146 3157
f 3157 3146 3158
f 3146 3147 3158
f 3158 3147 3159
f 3147 3148 3159
f 3159 3148 3160
f 3148 3149 3160
f 3160 3149 3161
f 3149 3150 3161
f 3161 3150 3162
f 3150 3151 3162
f 3162 3151 3163
f 3151 3152 3163
f 3163 3152 3164
f 3152 3153 3164
f 3164 3153 3165
f 3153 3142 3165
f 3165 3142 3154
f 3154 3155 3166
f 3166 3155 3167
f 3155 3156 3167
f 3167 3156 3168
f 3156 3157 3168
f 3168 3157 3169
f 3157 3158 3169
f 3169 3158 3170
f 3158 3159 3170
f 3170 3159 3171
f 3159 3160 3171
f 3171 3160 3172
f 3160 3161 3172
f 3172 3161 3173
f 3161 3162 3173
f 3173 3162 3174
f 3162 3163 3174
f 3174 3163 3175
f 3163 3164 3175
f 3175 3164 3176
f 3164 3165 3176
f 3176 3165 3177
f 3165 3154 3177
f 3177 3154 3166
f 3166 3167 3178
f 3178 3167 3179
f 3167 3168 3179
f 3179 3168 3180
f 3168 3169 3180
f 3180 3169 3181
f 3169 3170 3181
f 3181 3170 3182
f 3170 3171 3182
f 3182 3171 3183
f 3171 3172 3183
f 3183 3172 3184
f 3172 3173 3184
f 3184 3173 3185
f 3173 3174 3185
f 3185 3174 3186
f 3174 3175 3186
f 3186 3175 3187
f 3175 3176 3187
f 3187 3176 3188
f 3176 3177 3188
f 3188 3177 3189
f 3177 3166 3189
f 3189 3166 3178
f 3178 3179 3190
f 3190 3179 3191
f 3179 3180 3191
f 3191 3180 3192
f 3180 3181 3192
f 3192 3181 3193
f 3181 3182 3193
f 3193 3182 3194
f 3182 3183 3194
f 3194 3183 3195
f 3183 3184 3195
f 3195 3184 3196
f 3184 3185 3196
f 3196 3185 3197
f 3185 3186 3197
f 3197 3186 3198
f 3186 3187 3198
f 3198 3187 3199
f 3187 3188 3199
f 3199 3188 3200
f 3188 3189 3200
f 3200 3189 3201
f 3189 3178 3201
f 3201 3178 3190
f 3190 3191 3202
f 3202 3191 3203
f 3191 3192 3203
f 3203 3192 3204
f 3192 3193 3204
f 3204 3193 3205
f 3193 3194 3205
f 3205 3194 3206
f 3194 3195 3206
f 3206 3195 3207
f 3195 3196 3207
f 3207 3196 3208
f 3196 3197 3208
f 3208 3197 3209
f 3197 3198 3209
f 3209 3198 3210
f 3198 3199 3210
f 3210 3199 3211
f 3199 3200 3211
f 3211 3200 3212
f 3200 3201 3212
f 3212 3201 3213
f 3201 3190 3213
f 3213 3190 3202
f 3202 3203 3214
f 3214 3203 3215
f 3203 3204 3215
f 3215 3204 3216
f 3204 3205 3216
f 3216 3205 3217
f 3205 3206 3217
f 3217 3206 3218
f 3206 3207 3218
f 3218 3207 3219
f 3207 3208 3219
f 3219 3208 3220
f 3208 3209 3220
f 3220 3209 3221
f 3209 3210 3221
f 3221 3210 3222
f 3210 3211 3222
f 3222 3211 3223
f 3211 3212 3223
f 3223 3212 3224
f 3212 3213 3224
f 3224 3213 3225
f 3213 3202 3225
f 3225 3202 3214
f 3214 3215 3226
f 3226 3215 3227
f 3215 3216 3227
f 3227 3216 3228
f 3216 3217 3228
f 3228 3217 3229
f 3217 3218 3229
f 3229 3218 3230
f 3218 3219 3230
f 3230 3219 3231
f 3219 3220 3231
f 3231 3220 3232
f 3220 3221 3232
f 3232 3221 3233
f 3221 3222 3233
f 3233 3222 3234
f 3222 3223 3234
f 3234 3223 3235
f 3223 3224 3235
f 3235 3224 3236
f 3224 3225 3236
f 3236 3225 3237
f 3225 3214 3237
f 3237 3214 3226
f 3226 3227 3238
f 3238 3227 3239
f 3227 3228 3239
f 3239 3228 3240
f 3228 3229 3240
f 3240 3229 3241
f 3229 3230 3241
f 3241 3230 3242
f 3230 3231 3242
f 3242 3231 3243
f 3231 3232 3243
f 3243 3232 3244
f 3232 3233 3244
f 3244 3233 3245
f 3233 3234 3245
f 3245 3234 3246
f 3234 3235 3246
f 3246 3235 3247
f 3235 3236 3247
f 3247 3236 3248
f 3236 3237 3248
f 3248 3237 3249
f 3237 3226 3249
f 3249 3226 3238
f 3238 3239 3250
f 3250 3239 3251
f 3239 3240 3251
f 3251 3240 3252
f 3240 3241 3252
f 3252 3241 3253
f 3241 3242 3253
f 3253 3242 3254
f 3242 3243 3254
f 3254 3243 3255
f 3243 3244 3255
f 3255 3244 3256
f 3244 3245 3256
f 3256 3245 3257
f 3245 3246 3257
f 3257 3246 3258
f 3246 3247 3258
f 3258 3247 3259
f 3247 3248 3259
f 3259 3248 3260
f 3248 3249 3260
f 3260 3249 3261
f 3249 3238 3261
f 3261 3238 3250
f 3250 3251 3262
f 3262 3251 3263
f 3251 3252 3263
f 3263 3252 3264
f 3252 3253 3264
f 3264 3253 3265
f 3253 3254 3265
f 3265 3254 3266
f 3254 3255 3266
f 3266 3255 3267
f 3255 3256 3267
f 3267 3256 3268
f 3256 3257 3268
f 3268 3257 3269
f 3257 3258 3269
f 3269 3258 3270
f 3258 3259 3270
f 3270 3259 3271
f 3259 3260 3271
f 3271 3260 3272
f 3260 3261 3272
f 3272 3261 3273
f 3261 3250 3273
f 3273 3250 3262
f 3262 3263 3274
f 3274 3263 3275
f 3263 3264 3275
f 3275 3264 3276
f 3264 3265 3276
f 3276 3265 3277
f 3265 3266 3277
f 3277 3266 3278
f 3266 3267 3278
f 3278 3267 3279
f 3267 3268 3279
f 3279 3268 3280
f 3268 3269 3280
f 3280 3269 3281
f 3269 3270 3281
f 3281 3270 3282
f 3270 3271 3282
f 3282 3271 3283
f 3271 3272 3283
f 3283 3272 3284
f 3272 3273 3284
f 3284 3273 3285
f 3273 3262 3285
f 3285 3262 3274
f 3274 3275 3286
f 3286 3275 3287
f 3275 3276 3287
f 3287 3276 3288
f 3276 3277 3288
f 3288 3277 3289
f 3277 3278 3289
f 3289 3278 3290
f 3278 3279 3290
f 3290 3279 3291
f 3279 3280 3291
f 3291 3280 3292
f 3280 3281 3292
f 3292 3281 3293
f 3281 3282 3293
f 3293 3282 3294
f 3282 3283 3294
f 3294 3283 3295
f 3283 3284 3295
f 3295 3284 3296
f 3284 3285 3296
f 3296 3285 3297
f 3285 3274 3297
f 3297 3274 3286
f 3286 3287 3298
f 3298 3287 3299
f 3287 3288 3299
f 3299 3288 3300
f 3288 3289 3300
f 3300 3289 3301
f 3289 3290 3301
f 3301 3290 3302
f 3290 3291 3302
f 3302 3291 3303
f 3291 3292 3303
f 3303 3292 3304
f 3292 3293 3304
f 3304 3293 3305
f 3293 3294 3305
f 3305 3294 3306
f 3294 3295 3306
f 3306 3295 3307
f 3295 3296 3307
f 3307 3296 3308
f 3296 3297 3308
f 3308 3297 3309
f 3297 3286 3309
f 3309 3286 3298
f 3298 3299 3310
f 3310 3299 3311
f 3299 3300 3311
f 3311 3300 3312
f 3300 3301 3312
f 3312 3301 3313
f 3301 3302 3313
f 3313 3302 3314
f 3302 3303 3314
f 3314 3303 3315
f 3303 3304 3315
f 3315 3304 3316
f 3304 3305 3316
f 3316 3305 3317
f 3305 3306 3317
f 3317 3306 3318
f 3306 3307 3318
f 3318 3307 3319
f 3307 3308 3319
f 3319 3308 3320
f 3308 3309 3320
f 3320 3309 3321
f 3309 3298 3321
f 3321 3298 3310
f 3310 3311 3322
f 3322 3311 3323
f 3311 3312 3323
f 3323 3312 3324
f 3312 3313 3324
f 3324 3313 3325
f 3313 3314 3325
f 3325 3314 3326
f 3314 3315 3326
f 3326 3315 3327
f 3315 3316 3327
f 3327 3316 3328
f 3316 3317 3328
f 3328 3317 3329
f 3317 3318 3329
f 3329 3318 3330
f 3318 3319 3330
f 3330 3319 3331
f 3319 3320 3331
f 3331 3320 3332
f 3320 3321 3332
f 3332 3321 3333
f 3321 3310 3333
f 3333 3310 3322
f 3322 3323 3334
f 3334 3323 3335
f 3323 3324 3335
f 3335 3324 3336
f 3324 3325 3336
f 3336 3325 3337
f 3325 3326 3337
f 3337 3326 3338
f 3326 3327 3338
f 3338 3327 3339
f 3327 3328 3339
f 3339 3328 3340
f 3328 3329 3340
f 3340 3329 3341
f 3329 3330 3341
f 3341 3330 3342
f 3330 3331 3342
f 3342 3331 3343
f 3331 3332 3343
f 3343 3332 3344
f 3332 3333 3344
f 3344 3333 3345
f 3333 3322 3345
f 3345 3322 3334
f 3334 3335 3346
f 3346 3335 3347
f 3335 3336 3347
f 3347 3336 3348
f 3336 3337 3348
f 3348 3337 3349
f 3337 3338 3349
f 3349 3338 3350
f 3338 3339 3350
f 3350 3339 3351
f 3339 3340 3351
f 3351 3340 3352
f 3340 3341 3352
f 3352 3341 3353
f 3341 3342 3353
f 3353 3342 3354
f 3342 3343 3354
f 3354 3343 3355
f 3343 3344 3355
f 3355 3344 3356
f 3344 3345 3356
f 3356 3345 3357
f 3345 3334 3357
f 3357 3334 3346
f 3346 3347 3358
f 3358 3347 3359
f 3347 3348 3359
f 3359 3348 3360
f 3348 3349 3360
f 3360 3349 3361
f 3349 3350 3361
f 3361 3350 3362
f 3350 3351 3362
f 3362 3351 3363
f 3351 3352 3363
f 3363 3352 3364
f 3352 3353 3364
f 3364 3353 3365
f 3353 3354 3365
f 3365 3354 3366
f 3354 3355 3366
f 3366 3355 3367
f 3355 3356 3367
f 3367 3356 3368
f 3356 3357 3368
f 3368 3357 3369
f 3357 3346 3369
f 3369 3346 3358
f 3358 3359 3370
f 3370 3359 3371
f 3359 3360 3371
f 3371 3360 3372
f 3360 3361 3372
f 3372 3361 3373
f 3361 3362 3373
f 3373 3362 3374
f 3362 3363 3374
f 3374 3363 3375
f 3363 3364 3375
f 3375 3364 3376
f 3364 3365 3376
f 3376 3365 3377
f 3365 3366 3377
f 3377 3366 3378
f 3366 3367 3378
f 3378 3367 3379
f 3367 3368 3379
f 3379 3368 3380
f 3368 3369 3380
f 3380 3369 3381
f 3369 3358 3381
f 3381 3358 3370
f 3370 3371 3382
f 3382 3371 3383
f 3371 3372 3383
f 3383 3372 3384
f 3372 3373 3384
f 3384 3373 3385
f 3373 3374 3385
f 3385 3374 3386
f 3374 3375 3386
f 3386 3375 3387
f 3375 3376 3387
f 3387 3376 3388
f 3376 3377 3388
f 3388 3377 3389
f 3377 3378 3389
f 3389 3378 3390
f 3378 3379 3390
f 3390 3379 3391
f 3379 3380 3391
f 3391 3380 3392
f 3380 3381 3392
f 3392 3381 3393
f 3381 3370 3393
f 3393 3370 3382
f 3382 3383 3394
f 3394 3383 3395
f 3383 3384 3395
f 3395 3384 3396
f 3384 3385 3396
f 3396 3385 3397
f 3385 3386 3397
f 3397 3386 3398
f 3386 3387 3398
f 3398 3387 3399
f 3387 3388 3399
f 3399 3388 3400
f 3388 3389 3400
f 3400 3389 3401
f 3389 3390 3401
f 3401 3390 3402
f 3390 3391 3402
f 3402 3391 3403
f 3391 3392 3403
f 3403 3392 3404
f 3392 3393 3404
f 3404 3393 3405
f 3393 3382 3405
f 3405 3382 3394
f 3394 3395 3406
f 3406 3395 3407
f 3395 3396 3407
f 3407 3396 3408
f 3396 3397 3408
f 3408 3397 3409
f 3397 3398 3409
f 3409 3398 3410
f 3398 3399 3410
f 3410 3399 3411
f 3399 3400 3411
f 3411 3400 3412
f 3400 3401 3412
f 3412 3401 3413
f 3401 3402 3413
f 3413 3402 3414
f 3402 3403 3414
f 3414 3403 3415
f 3403 3404 3415
f 3415 3404 3416
f 3404 3405 3416
f 3416 3405 3417
f 3405 3394 3417
f 3417 3394 3406
f 3406 3407 3418
f 3418 3407 3419
f 3407 3408 3419
f 3419 3408 3420
f 3408 3409 3420
f 3420 3409 3421
f 3409 3410 3421
f 3421 3410 3422
f 3410 3411 3422
f 3422 3411 3423
f 3411 3412 3423
f 3423 3412 3424
f 3412 3413 3424
f 3424 3413 3425
f 3413 3414 3425
f 3425 3414 3426
f 3414 3415 3426
f 3426 3415 3427
f 3415 3416 3427
f 3427 3416 3428
f 3416 3417 3428
f 3428 3417 3429
f 3417 3406 3429
f 3429 3406 3418
f 3418 3419 3430
f 3430 3419 3431
f 3419 3420 3431
f 3431 3420 3432
f 3420 3421 3432
f 3432 3421 3433
f 3421 3422 3433
f 3433 3422 3434
f 3422 3423 3434
f 3434 3423 3435
f 3423 3424 3435
f 3435 3424 3436
f 3424 3425 3436
f 3436 3425 3437
f 3425 3426 3437
f 3437 3426 3438
f 3426 3427 3438
f 3438 3427 3439
f 3427 3428 3439
f 3439 3428 3440
f 3428 3429 3440
f 3440 3429 3441
f 3429 3418 3441
f 3441 3418 3430
f 3430 3431 3442
f 3442 3431 3443
f 3431 3432 3443
f 3443 3432 3444
f 3432 3433 3444
f 3444 3433 3445
f 3433 3434 3445
f 3445 3434 3446
f 3434 3435 3446
f 3446 3435 3447
f 3435 3436 3447
f 3447 3436 3448
f 3436 3437 3448
f 3448 3437 3449
f 3437 3438 3449
f 3449 3438 3450
f 3438 3439 3450
f 3450 3439 3451
f 3439 3440 3451
f 3451 3440 3452
f 3440 3441 3452
f 3452 3441 3453
f 3441 3430 3453
f 3453 3430 3442
f 3442 3443 3454
f 3454 3443 3455
f 3443 3444 3455
f 3455 3444 3456
f 3444 3445 3456
f 3456 3445 3457
f 3445 3446 3457
f 3457 3446 3458
f 3446 3447 3458
f 3458 3447 3459
f 3447 3448 3459
f 3459 3448 3460
f 3448 3449 3460
f 3460 3449 3461
f 3449 3450 3461
f 3461 3450 3462
f 3450 3451 3462
f 3462 3451 3463
f 3451 3452 3463
f 3463 3452 3464
f 3452 3453 3464
f 3464 3453 3465
f 3453 3442 3465
f 3465 3442 3454
f 3454 3455 3466
f 3466 3455 3467
f 3455 3456 3467
f 3467 3456 3468
f 3456 3457 3468
f 3468 3457 3469
f 3457 3458 3469
f 3469 3458 3470
f 3458 3459 3470
f 3470 3459 3471
f 3459 3460 3471
f 3471 3460 3472
f 3460 3461 3472
f 3472 3461 3473
f 3461 3462 3473
f 3473 3462 3474
f 3462 3463 3474
f 3474 3463 3475
f 3463 3464 3475
f 3475 3464 3476
f 3464 3465 3476
f 3476 3465 3477
f 3465 3454 3477
f 3477 3454 3466
f 3466 3467 3478
f 3478 3467 3479
f 3467 3468 3479
f 3479 3468 3480
f 3468 3469 3480
f 3480 3469 3481
f 3469 3470 3481
f 3481 3470 3482
f 3470 3471 3482
f 3482 3471 3483
f 3471 3472 3483
f 3483 3472 3484
f 3472 3473 3484
f 3484 3473 3485
f 3473 3474 3485
f 3485 3474 3486
f 3474 3475 3486
f 3486 3475 3487
f 3475 3476 3487
f 3487 3476 3488
f 3476 3477 3488
f 3488 3477 3489
f 3477 3466 3489
f 3489 3466 3478
f 3478 3479 3490
f 3490 3479 3491
f 3479 3480 3491
f 3491 3480 3492
f 3480 3481 3492
f 3492 3481 3493
f 3481 3482 3493
f 3493 3482 3494
f 3482 3483 3494
f 3494 3483 3495
f 3483 3484 3495
f 3495 3484 3496
f 3484 3485 3496
f 3496 3485 3497
f 3485 3486 3497
f 3497 3486 3498
f 3486 3487 3498
f 3498 3487 3499
f 3487 3488 3499
f 3499 3488 3500
f 3488 3489 3500
f 3500 3489 3501
f 3489 3478 3501
f 3501 3478 3490
f 3490 3491 3502
f 3502 3491 3503
f 3491 3492 3503
f 3503 3492 3504
f 3492 3493 3504
f 3504 3493 3505
f 3493 3494 3505
f 3505 3494 3506
f 3494 3495 3506
f 3506 3495 3507
f 3495 3496 3507
f 3507 3496 3508
f 3496 3497 3508
f 3508 3497 3509
f 3497 3498 3509
f 3509 3498 3510
f 3498 3499 3510
f 3510 3499 3511
f 3499 3500 3511
f 3511 3500 3512
f 3500 3501 3512
f 3512 3501 3513
f 3501 3490 3513
f 3513 3490 3502
f 3502 3503 3514
f 3514 3503 3515
f 3503 3504 3515
f 3515 3504 3516
f 3504 3505 3516
f 3516 3505 3517
f 3505 3506 3517
f 3517 3506 3518
f 3506 3507 3518
f 3518 3507 3519
f 3507 3508 3519
f 3519 3508 3520
f 3508 3509 3520
f 3520 3509 3521
f 3509 3510 3521
f 3521 3510 3522
f 3510 3511 3522
f 3522 3511 3523
f 3511 3512 3523
f 3523 3512 3524
f 3512 3513 3524
f 3524 3513 3525
f 3513 3502 3525
f 3525 3502 3514
f 3514 3515 3526
f 3526 3515 3527
f 3515 3516 3527
f 3527 3516 3528
f 3516 3517 3528
f 3528 3517 3529
f 3517 3518 3529
f 3529 3518 3530
f 3518 3519 3530
f 3530 3519 3531
f 3519 3520 3531
f 3531 3520 3532
f 3520 3521 3532
f 3532 3521 3533
f 3521 3522 3533
f 3533 3522 3534
f 3522 3523 3534
f 3534 3523 3535
f 3523 3524 3535
f 3535 3524 3536
f 3524 3525 3536
f 3536 3525 3537
f 3525 3514 3537
f 3537 3514 3526
f 3526 3527 3538
f 3538 3527 3539
f 3527 3528 3539
f 3539 3528 3540
f 3528 3529 3540
f 3540 3529 3541
f 3529 3530 3541
f 3541 3530 3542
f 3530 3531 3542
f 3542 3531 3543
f 3531 3532 3543
f 3543 3532 3544
f 3532 3533 3544
f 3544 3533 3545
f 3533 3534 3545
f 3545 3534 3546
f 3534 3535 3546
f 3546 3535 3547
f 3535 3536 3547
f 3547 3536 3548
f 3536 3537 3548
f 3548 3537 3549
f 3537 3526 3549
f 3549 3526 3538
f 3538 3539 3550
f 3550 3539 3551
f 3539 3540 3551
f 3551 3540 3552
f 3540 3541 3552
f 3552 3541 3553
f 3541 3542 3553
f 3553 3542 3554
f 3542 3543 3554
f 3554 3543 3555
f 3543 3544 3555
f 3555 3544 3556
f 3544 3545 3556
f 3556 3545 3557
f 3545 3546 3557
f 3557 3546 3558
f 3546 3547 3558
f 3558 3547 3559
f 3547 3548 3559
f 3559 3548 3560
f 3548 3549 3560
f 3560 3549 3561
f 3549 3538 3561
f 3561 3538 3550
f 3550 3551 3562
f 3562 3551 3563
f 3551 3552 3563
f 3563 3552 3564
f 3552 3553 3564
f 3564 3553 3565
f 3553 3554 3565
f 3565 3554 3566
f 3554 3555 3566
f 3566 3555 3567
f 3555 3556 3567
f 3567 3556 3568
f 3556 3557 3568
f 3568 3557 3569
f 3557 3558 3569
f 3569 3558 3570
f 3558 3559 3570
f 3570 3559 3571
f 3559 3560 3571
f 3571 3560 3572
f 3560 3561 3572
f 3572 3561 3573
f 3561 3550 3573
f 3573 3550 3562
f 3562 3563 3574
f 3574 3563 3575
f 3563 3564 3575
f 3575 3564 3576
f 3564 3565 3576
f 3576 3565 3577
f 3565 3566 3577
f 3577 3566 3578
f 3566 3567 3578
f 3578 3567 3579
f 3567 3568 3579
f 3579 3568 3580
f 3568 3569 3580
f 3580 3569 3581
f 3569 3570 3581
f 3581 3570 3582
f 3570 3571 3582
f 3582 3571 3583
f 3571 3572 3583
f 3583 3572 3584
f 3572 3573 3584
f 3584 3573 3585
f 3573 3562 3585
f 3585 3562 3574
f 3574 3575 3586
f 3586 3575 3587
f 3575 3576 3587
f 3587 3576 3588
f 3576 3577 3588
f 3588 3577 3589
f 3577 3578 3589
f 3589 3578 3590
f 3578 3579 3590
f 3590 3579 3591
f 3579 3580 3591
f 3591 3580 3592
f 3580 3581 3592
f 3592 3581 3593
f 3581 3582 3593
f 3593 3582 3594
f 3582 3583 3594
f 3594 3583 3595
f 3583 3584 3595
f 3595 3584 3596
f 3584 3585 3596
f 3596 3585 3597
f 3585 3574 3597
f 3597 3574 3586
f 3586 3587 3598
f 3598 3587 3599
f 3587 3588 3599
f 3599 3588 3600
f 3588 3589 3600
f 3600 3589 3601
f 3589 3590 3601
f 3601 3590 3602
f 3590 3591 3602
f 3602 3591 3603
f 3591 3592 3603
f 3603 3592 3604
f 3592 3593 3604
f 3604 3593 3605
f 3593 3594 3605
f 3605 3594 3606
f 3594 3595 3606
f 3606 3595 3607
f 3595 3596 3607
f 3607 3596 3608
f 3596 3597 3608
f 3608 3597 3609
f 3597 3586 3609
f 3609 3586 3598
f 3598 3599 3610
f 3610 3599 3611
f 3599 3600 3611
f 3611 3600 3612
f 3600 3601 3612
f 3612 3601 3613
f 3601 3602 3613
f 3613 3602 3614
f 3602 3603 3614
f 3614 3603 3615
f 3603 3604 3615
f 3615 3604 3616
f 3604 3605 3616
f 3616 3605 3617
f 3605 3606 3617
f 3617 3606 3618
f 3606 3607 3618
f 3618 3607 3619
f 3607 3608 3619
f 3619 3608 3620
f 3608 3609 3620
f 3620 3609 3621
f 3609 3598 3621
f 3621 3598 3610
f 3610 3611 3622
f 3622 3611 3623
f 3611 3612 3623
f 3623 3612 3624
f 3612 3613 3624
f 3624 3613 3625
f 3613 3614 3625
f 3625 3614 3626
f 3614 3615 3626
f 3626 3615 3627
f 3615 3616 3627
f 3627 3616 3628
f 3616 3617 3628
f 3628 3617 3629
f 3617 3618 3629
f 3629 3618 3630
f 3618 3619 3630
f 3630 3619 3631
f 3619 3620 3631
f 3631 3620 3632
f 3620 3621 3632
f 3632 3621 3633
f 3621 3610 3633
f 3633 3610 3622
f 3622 3623 3634
f 3634 3623 3635
f 3623 3624 3635
f 3635 3624 3636
f 3624 3625 3636
f 3636 3625 3637
f 3625 3626 3637
f 3637 3626 3638
f 3626 3627 3638
f 3638 3627 3639
f 3627 3628 3639
f 3639 3628 3640
f 3628 3629 3640
f 3640 3629 3641
f 3629 3630 3641
f 3641 3630 3642
f 3630 3631 3642
f 3642 3631 3643
f 3631 3632 3643
f 3643 3632 3644
f 3632 3633 3644
f 3644 3633 3645
f 3633 3622 3645
f 3645 3622 3634
f 3634 3635 3646
f 3646 3635 3647
f 3635 3636 3647
f 3647 3636 3648
f 3636 3637 3648
f 3648 3637 3649
f 3637 3638 3649
f 3649 3638 3650
f 3638 3639 3650
f 3650 3639 3651
f 3639 3640 3651
f 3651 3640 3652
f 3640 3641 3652
f 3652 3641 3653
f 3641 3642 3653
f 3653 3642 3654
f 3642 3643 3654
f 3654 3643 3655
f 3643 3644 3655
f 3655 3644 3656
f 3644 3645 3656
f 3656 3645 3657
f 3645 3634 3657
f 3657 3634 3646
f 3646 3647 3658
f 3658 3647 3659
f 3647 3648 3659
f 3659 3648 3660
f 3648 3649 3660
f 3660 3649 3661
f 3649 3650 3661
f 3661 3650 3662
f 3650 3651 3662
f 3662 3651 3663
f 3651 3652 3663
f 3663 3652 3664
f 3652 3653 3664
f 3664 3653 3665
f 3653 3654 3665
f 3665 3654 3666
f 3654 3655 3666
f 3666 3655 3667
f 3655 3656 3667
f 3667 3656 3668
f 3656 3657 3668
f 3668 3657 3669
f 3657 3646 3669
f 3669 3646 3658
f 3658 3659 3670
f 3670 3659 3671
f 3659 3660 3671
f 3671 3660 3672
f 3660 3661 3672
f 3672 3661 3673
f 3661 3662 3673
f 3673 3662 3674
f 3662 3663 3674
f 3674 3663 3675
f 3663 3664 3675
f 3675 3664 3676
f 3664 3665 3676
f 3676 3665 3677
f 3665 3666 3677
f 3677 3666 3678
f 3666 3667 3678
f 3678 3667 3679
f 3667 3668 3679
f 3679 3668 3680
f 3668 3669 3680
f 3680 3669 3681
f 3669 3658 3681
f 3681 3658 3670
f 3670 3671 3682
f 3682 3671 3683
f 3671 3672 3683
f 3683 3672 3684
f 3672 3673 3684
f 3684 3673 3685
f 3673 3674 3685
f 3685 3674 3686
f 3674 3675 3686
f 3686 3675 3687
f 3675 3676 3687
f 3687 3676 3688
f 3676 3677 3688
f 3688 3677 3689
f 3677 3678 3689
f 3689 3678 3690
f 3678 3679 3690
f 3690 3679 3691
f 3679 3680 3691
f 3691 3680 3692
f 3680 3681 3692
f 3692 3681 3693
f 3681 3670 3693
f 3693 3670 3682
f 3682 3683 3694
f 3694 3683 3695
f 3683 3684 3695
f 3695 3684 3696
f 3684 3685 3696
f 3696 3685 3697
f 3685 3686 3697
f 3697 3686 3698
f 3686 3687 3698
f 3698 3687 3699
f 3687 3688 3699
f 3699 3688 3700
f 3688 3689 3700
f 3700 3689 3701
f 3689 3690 3701
f 3701 3690 3702
f 3690 3691 3702
f 3702 3691 3703
f 3691 3692 3703
f 3703 3692 3704
f 3692 3693 3704
f 3704 3693 3705
f 3693 3682 3705
f 3705 3682 3694
f 3694 3695 3706
f 3706 3695 3707
f 3695 3696 3707
f 3707 3696 3708
f 3696 3697 3708
f 3708 3697 3709
f 3697 3698 3709
f 3709 3698 3710
f 3698 3699 3710
f 3710 3699 3711
f 3699 3700 3711
f 3711 3700 3712
f 3700 3701 3712
f 3712 3701 3713
f 3701 3702 3713
f 3713 3702 3714
f 3702 3703 3714
f 3714 3703 3715
f 3703 3704 3715
f 3715 3704 3716
f 3704 3705 3716
f 3716 3705 3717
f 3705 3694 3717
f 3717 3694 3706
f 3706 3707 3718
f 3718 3707 3719
f 3707 3708 3719
f 3719 3708 3720
f 3708 3709 3720
f 3720 3709 3721
f 3709 3710 3721
f 3721 3710 3722
f 3710 3711 3722
f 3722 3711 3723
f 3711 3712 3723
f 3723 3712 3724
f 3712 3713 3724
f 3724 3713 3725
f 3713 3714 3725
f 3725 3714 3726
f 3714 3715 3726
f 3726 3715 3727
f 3715 3716 3727
f 3727 3716 3728
f 3716 3717 3728
f 3728 3717 3729
f 3717 3706 3729
f 3729 3706 3718
f 3718 3719 3730
f 3730 3719 3731
f 3719 3720 3731
f 3731 3720 3732
f 3720 3721 3732
f 3732 3721 3733
f 3721 3722 3733
f 3733 3722 3734
f 3722 3723 3734
f 3734 3723 3735
f 3723 3724 3735
f 3735 3724 3736
f 3724 3725 3736
f 3736 3725 3737
f 3725 3726 3737
f 3737 3726 3738
f 3726 3727 3738
f 3738 3727 3739
f 3727 3728 3739
f 3739 3728 3740
f 3728 3729 3740
f 3740 3729 3741
f 3729 3718 3741
f 3741 3718 3730
f 3730 3731 3742
f 3742 3731 3743
f 3731 3732 3743
f 3743 3732 3744
f 3732 3733 3744
f 3744 3733 3745
f 3733 3734 3745
f 3745 3734 3746
f 3734 3735 3746
f 3746 3735 3747
f 3735 3736 3747
f 3747 3736 3748
f 3736 3737 3748
f 3748 3737 3749
f 3737 3738 3749
f 3749 3738 3750
f 3738 3739 3750
f 3750 3739 3751
f 3739 3740 3751
f 3751 3740 3752
f 3740 3741 3752
f 3752 3741 3753
f 3741 3730 3753
f 3753 3730 3742
f 3742 3743 3754
f 3754 3743 3755
f 3743 3744 3755
f 3755 3744 3756
f 3744 3745 3756
f 3756 3745 3757
f 3745 3746 3757
f 3757 3746 3758
f 3746 3747 3758
f 3758 3747 3759
f 3747 3748 3759
f 3759 3748 3760
f 3748 3749 3760
f 3760 3749 3761
f 3749 3750 3761
f 3761 3750 3762
f 3750 3751 3762
f 3762 3751 3763
f 3751 3752 3763
f 3763 3752 3764
f 3752 3753 3764
f 3764 3753 3765
f 3753 3742 3765
f 3765 3742 3754
f 3754 3755 3766
f 3766 3755 3767
f 3755 3756 3767
f 3767 3756 3768
f 3756 3757 3768
f 3768 3757 3769
f 3757 3758 3769
f 3769 3758 3770
f 3758 3759 3770
f 3770 3759 3771
f 3759 3760 3771
f 3771 3760 3772
f 3760 3761 3772
f 3772 3761 3773
f 3761 3762 3773
f 3773 3762 3774
f 3762 3763 3774
f 3774 3763 3775
f 3763 3764 3775
f 3775 3764 3776
f 3764 3765 3776
f 3776 3765 3777
f 3765 3754 3777
f 3777 3754 3766
f 3766 3767 3778
f 3778 3767 3779
f 3767 3768 3779
f 3779 3768 3780
f 3768 3769 3780
f 3780 3769 3781
f 3769 3770 3781
f 3781 3770 3782
f 3770 3771 3782
f 3782 3771 3783
f 3771 3772 3783
f 3783 3772 3784
f 3772 3773 3784
f 3784 3773 3785
f 3773 3774 3785
f 3785 3774 3786
f 3774 3775 3786
f 3786 3775 3787
f 3775 3776 3787
f 3787 3776 3788
f 3776 3777 3788
f 3788 3777 3789
f 3777 3766 3789
f 3789 3766 3778
f 3778 3779 3790
f 3790 3779 3791
f 3779 3780 3791
f 3791 3780 3792
f 3780 3781 3792
f 3792 3781 3793
f 3781 3782 3793
f 3793 3782 3794
f 3782 3783 3794
f 3794 3783 3795
f 3783 3784 3795
f 3795 3784 3796
f 3784 3785 3796
f 3796 3785 3797
f 3785 3786 3797
f 3797 3786 3798
f 3786 3787 3798
f 3798 3787 3799
f 3787 3788 3799
f 3799 3788 3800
f 3788 3789 3800
f 3800 3789 3801
f 3789 3778 3801
f 3801 3778 3790
f 3790 3791 3802
f 3802 3791 3803
f 3791 3792 3803
f 3803 3792 3804
f 3792 3793 3804
f 3804 3793 3805
f 3793 3794 3805
f 3805 3794 3806
f 3794 3795 3806
f 3806 3795 3807
f 3795 3796 3807
f 3807 3796 3808
f 3796 3797 3808
f 3808 3797 3809
f 3797 3798 3809
f 3809 3798 3810
f 3798 3799 3810
f 3810 3799 3811
f 3799 3800 3811
f 3811 3800 3812
f 3800 3801 3812
f 3812 3801 3813
f 3801 3790 3813
f 3813 3790 3802
f 3802 3803 3814
f 3814 3803 3815
f 3803 3804 3815
f 3815 3804 3816
f 3804 3805 3816
f 3816 3805 3817
f 3805 3806 3817
f 3817 3806 3818
f 3806 3807 3818
f 3818 3807 3819
f 3807 3808 3819
f 3819 3808 3820
f 3808 3809 3820
f 3820 3809 3821
f 3809 3810 3821
f 3821 3810 3822
f 3810 3811 3822
f 3822 3811 3823
f 3811 3812 3823
f 3823 3812 3824
f 3812 3813 3824
f 3824 3813 3825
f 3813 3802 3825
f 3825 3802 3814
f 3814 3815 3826
f 3826 3815 3827
f 3815 3816 3827
f 3827 3816 3828
f 3816 3817 3828
f 3828 3817 3829
f 3817 3818 3829
f 3829 3818 3830
f 3818 3819 3830
f 3830 3819 3831
f 3819 3820 3831
f 3831 3820 3832
f 3820 3821 3832
f 3832 3821 3833
f 3821 3822 3833
f 3833 3822 3834
f 3822 3823 3834
f 3834 3823 3835
f 3823 3824 3835
f 3835 3824 3836
f 3824 3825 3836
f 3836 3825 3837
f 3825 3814 3837
f 3837 3814 3826
f 3826 3827 3838
f 3838 3827 3839
f 3827 3828 3839
f 3839 3828 3840
f 3828 3829 3840
f 3840 3829 3841
f 3829 3830 3841
f 3841 3830 3842
f 3830 3831 3842
f 3842 3831 3843
f 3831 3832 3843
f 3843 3832 3844
f 3832 3833 3844
f 3844 3833 3845
f 3833 3834 3845
f 3845 3834 3846
f 3834 3835 3846
f 3846 3835 3847
f 3835 3836 3847
f 3847 3836 3848
f 3836 3837 3848
f 3848 3837 3849
f 3837 3826 3849
f 3849 3826 3838
f 3838 3839 3850
f 3850 3839 3851
f 3839 3840 3851
f 3851 3840 3852
f 3840 3841 3852
f 3852 3841 3853
f 3841 3842 3853
f 3853 3842 3854
f 3842 3843 3854
f 3854 3843 3855
f 3843 3844 3855
f 3855 3844 3856
f 3844 3845 3856
f 3856 3845 3857
f 3845 3846 3857
f 3857 3846 3858
f 3846 3847 3858
f 3858 3847 3859
f 3847 3848 3859
f 3859 3848 3860
f 3848 3849 3860
f 3860 3849 3861
f 3849 3838 3861
f 3861 3838 3850
f 3850 3851 3862
f 3862 3851 3863
f 3851 3852 3863
f 3863 3852 3864
f 3852 3853 3864
f 3864 3853 3865
f 3853 3854 3865
f 3865 3854 3866
f 3854 3855 3866
f 3866 3855 3867
f 3855 3856 3867
f 3867 3856 3868
f 3856 3857 3868
f 3868 3857 3869
f 3857 3858 3869
f 3869 3858 3870
f 3858 3859 3870
f 3870 3859 3871
f 3859 3860 3871
f 3871 3860 3872
f 3860 3861 3872
f 3872 3861 3873
f 3861 3850 3873
f 3873 3850 3862
f 3862 3863 3874
f 3874 3863 3875
f 3863 3864 3875
f 3875 3864 3876
f 3864 3865 3876
f 3876 3865 3877
f 3865 3866 3877
f 3877 3866 3878
f 3866 3867 3878
f 3878 3867 3879
f 3867 3868 3879
f 3879 3868 3880
f 3868 3869 3880
f 3880 3869 3881
f 3869 3870 3881
f 3881 3870 3882
f 3870 3871 3882
f 3882 3871 3883
f 3871 3872 3883
f 3883 3872 3884
f 3872 3873 3884
f 3884 3873 3885
f 3873 3862 3885
f 3885 3862 3874
f 3874 3875 3886
f 3886 3875 3887
f 3875 3876 3887
f 3887 3876 3888
f 3876 3877 3888
f 3888 3877 3889
f 3877 3878 3889
f 3889 3878 3890
f 3878 3879 3890
f 3890 3879 3891
f 3879 3880 3891
f 3891 3880 3892
f 3880 3881 3892
f 3892 3881 3893
f 3881 3882 3893
f 3893 3882 3894
f 3882 3883 3894
f 3894 3883 3895
f 3883 3884 3895
f 3895 3884 3896
f 3884 3885 3896
f 3896 3885 3897
f 3885 3874 3897
f 3897 3874 3886
f 3886 3887 3898
f 3898 3887 3899
f 3887 3888 3899
f 3899 3888 3900
f 3888 3889 3900
f 3900 3889 3901
f 3889 3890 3901
f 3901 3890 3902
f 3890 3891 3902
f 3902 3891 3903
f 3891 3892 3903
f 3903 3892 3904
f 3892 3893 3904
f 3904 3893 3905
f 3893 3894 3905
f 3905 3894 3906
f 3894 3895 3906
f 3906 3895 3907
f 3895 3896 3907
f 3907 3896 3908
f 3896 3897 3908
f 3908 3897 3909
f 3897 3886 3909
f 3909 3886 3898
f 3898 3899 3910
f 3910 3899 3910
f 3899 3900 3910
f 3910 3900 3910
f 3900 3901 3910
f 3910 3901 3910
f 3901 3902 3910
f 3910 3902 3910
f 3902 3903 3910
f 3910 3903 3910
f 3903 3904 3910
f 3910 3904 3910
f 3904 3905 3910
f 3910 3905 3910
f 3905 3906 3910
f 3910 3906 3910
f 3906 3907 3910
f 3910 3907 3910
f 3907 3908 3910
f 3910 3908 3910
f 3908 3909 3910
f 3910 3909 3910
f 3909 3898 3910
f 3910 3898 3910
f 3910 3910 3910
f 3910 3910 3910
f 3910 3910 3910
f 3910 3910 3910
f 3910 3910 3910
f 3910 3910 3910
f 3910 3910 3910
f 3910 3910 3910
f 3910 3910 3910
f 3910 3910 3910
f 3910 3910 3910
f 3910 3910 3910
f 3910 3910 3910
f 3910 3910 3910
f 3910 3910 3910
f 3910 3910 3910
f 3910 3910 3910
f 3910 3910 3910
f 3910 3910 3910
f 3910 3910 3910
f 3910 3910 3910
f 3910 3910 3910
f 3910 3910 3910
f 3910 3910 3910

g Path_(10)
v 562.256 630.6699 43.0
v 562.0212 630.43506 43.0
v 562.0526 630.46655 42.833946
v 562.1386 630.5525 42.712387
v 562.256 630.6699 42.667892
v 562.3734 630.7873 42.712387
v 562.45935 630.8733 42.833946
v 562.49084 630.9047 43.0
v 562.45935 630.8733 43.166054
v 562.3734 630.7873 43.287613
v 562.256 630.6699 43.332108
v 562.1386 630.5525 43.287613
v 562.0526 630.46655 43.166054
v 562.3647 630.09155 43.0
v 562.3962 630.123 42.833946
v 562.4821 630.209 42.712387
v 562.59955 630.32635 42.667892
v 562.717 630.4438 42.712387
v 562.8029 630.5297 42.833946
v 562.83435 630.5612 43.0
v 562.8029 630.5297 43.166054
v 562.717 630.4438 43.287613
v 562.59955 630.32635 43.332108
v 562.4821 630.209 43.287613
v 562.3962 630.123 43.166054
v 562.70703 629.7492 43.0
v 562.73865 629.7805 42.833946
v 562.8251 629.866 42.712387
v 562.94305 629.98285 42.667892
v 563.0611 630.0997 42.712387
v 563.1475 630.1852 42.833946
v 563.17914 630.21643 43.0
v 563.1475 630.1852 43.166054
v 563.0611 630.0997 43.287613
v 562.94305 629.98285 43.332108
v 562.8251 629.866 43.287613
v 562.73865 629.7805 43.166054
v 563.03625 629.4135 43.0
v 563.06934 629.44324 42.833946
v 563.15967 629.5246 42.712387
v 563.283 629.63574 42.667892
v 563.4064 629.7469 42.712387
v 563.4967 629.82825 42.833946
v 563.5298 629.85803 43.0
v 563.4967 629.82825 43.166054
v 563.4064 629.7469 43.287613
v 563.283 629.63574 43.332108
v 563.15967 629.5246 43.287613
v 563.06934 629.44324 43.166054
v 563.32056 629.0713 43.0
v 563.35706 629.0968 42.833946
v 563.4567 629.16644 42.712387
v 563.59283 629.26154 42.667892
v 563.72894 629.3566 42.712387
v 563.8286 629.4263 42.833946
v 563.86505 629.4517 43.0
v 563.8286 629.4263 43.166054
v 563.72894 629.3566 43.287613
v 563.59283 629.26154 43.332108
v 563.4567 629.16644 43.287613
v 563.35706 629.0968 43.166054
v 563.5409 628.6929 43.0
v 563.5807 628.7128 42.833946
v 563.6893 628.7674 42.712387
v 563.83765 628.8419 42.667892
v 563.9861 628.91644 42.712387
v 564.09467 628.971 42.833946
v 564.13446 628.99097 43.0
v 564.09467 628.971 43.166054
v 563.9861 628.91644 43.287613
v 563.83765 628.8419 43.332108
v 563.6893 628.7674 43.287613
v 563.5807 628.7128 43.166054
v 563.72833 628.252 43.0
v 563.7685 628.2712 42.833946
v 563.87823 628.3235 42.712387
v 564.0281 628.39496 42.667892
v 564.178 628.46643 42.712387
v 564.2877 628.51874 42.833946
v 564.3279 628.5379 43.0
v 564.2877 628.51874 43.166054
v 564.178 628.46643 43.287613
v 564.0281 628.39496 43.332108
v 563.87823 628.3235 43.287613
v 563.7685 628.2712 43.166054
v 564.0159 627.73553 43.0
v 564.04803 627.76636 42.833946
v 564.1357 627.8506 42.712387
v 564.25543 627.9656 42.667892
v 564.3752 628.0806 42.712387
v 564.4628 628.16486 42.833946
v 564.49493 628.1957 43.0
v 564.4628 628.16486 43.166054
v 564.3752 628.0806 43.287613
v 564.25543 627.9656 43.332108
v 564.1357 627.8506 43.287613
v 564.04803 627.76636 43.166054
v 564.571 627.40594 43.0
v 564.58496 627.44824 42.833946
v 564.62317 627.5636 42.712387
v 564.67535 627.72125 42.667892
v 564.72754 627.8789 42.712387
v 564.76575 627.99426 42.833946
v 564.7797 628.0365 43.0
v 564.76575 627.99426 43.166054
v 564.72754 627.8789 43.287613
v 564.67535 627.72125 43.332108
v 564.62317 627.5636 43.287613
v 564.58496 627.44824 43.166054
v 565.1293 627.3359 43.0
v 565.1332 627.3802 42.833946
v 565.1437 627.5013 42.712387
v 565.1581 627.6667 42.667892
v 565.17255 627.83215 42.712387
v 565.18304 627.95325 42.833946
v 565.18695 627.99756 43.0
v 565.18304 627.95325 43.166054
v 565.17255 627.83215 43.287613
v 565.1581 627.6667 43.332108
v 565.1437 627.5013 43.287613
v 565.1332 627.3802 43.166054
v 565.58234 627.3104 43.0
v 565.59045 627.3542 42.833946
v 565.6127 627.4737 42.712387
v 565.643 627.63696 42.667892
v 565.67334 627.80023 42.712387
v 565.69556 627.91974 42.833946
v 565.7037 627.9635 43.0
v 565.69556 627.91974 43.166054
v 565.67334 627.80023 43.287613
v 565.643 627.63696 43.332108
v 565.6127 627.4737 43.287613
v 565.59045 627.3542 43.166054
v 566.06525 627.16095 43.0
v 566.07074 627.20514 42.833946
v 566.08575 627.32574 42.712387
v 566.10626 627.49054 42.667892
v 566.1268 627.65533 42.712387
v 566.1418 627.77594 42.833946
v 566.1473 627.82007 43.0
v 566.1418 627.77594 43.166054
v 566.1268 627.65533 43.287613
v 566.10626 627.49054 43.332108
v 566.08575 627.32574 43.287613
v 566.07074 627.20514 43.166054
v 566.59937 627.1873 42.98472
v 566.5981 627.23944 42.82089
v 566.595 627.3664 42.70505
v 566.5909 627.5343 42.668247
v 566.58685 627.69806 42.720333
v 566.58405 627.81384 42.84736
v 566.5831 627.85065 43.01528
v 566.5844 627.7986 43.17911
v 566.5875 627.6716 43.29495
v 566.5916 627.5037 43.331753
v 566.59564 627.33997 43.279667
v 566.59845 627.2241 43.15264
v 567.07574 627.1852 42.95574
v 567.0758 627.2514 42.7971
v 567.0762 627.38806 42.692825
v 567.0768 627.5586 42.67086
v 567.07745 627.7172 42.737087
v 567.07806 627.8215 42.87376
v 567.07837 627.84344 43.044262
v 567.0783 627.7772 43.202904
v 567.07794 627.64056 43.30718
v 567.07733 627.47003 43.329144
v 567.07666 627.3114 43.262917
v 567.07605 627.20715 43.126244
v 567.5774 627.1843 42.963615
v 567.4778 627.23364 42.83328
v 567.401 627.3584 42.745617
v 567.36755 627.5252 42.724113
v 567.3865 627.6894 42.774532
v 567.4527 627.80695 42.88336
v 567.5484 627.8464 43.021446
v 567.648 627.79706 43.151783
v 567.7248 627.6723 43.23945
v 567.7582 627.5055 43.260952
v 567.73926 627.3413 43.210533
v 567.6731 627.22375 43.1017
v 567.6676 627.24817 42.491554
v 567.52344 627.3219 42.43202
v 567.4298 627.4631 42.397903
v 567.41187 627.6339 42.39835
v 567.47437 627.7886 42.43324
v 567.6005 627.8857 42.493217
v 567.75665 627.8992 42.56222
v 567.90076 627.82544 42.621758
v 567.9944 627.68427 42.655872
v 568.0123 627.5134 42.655426
v 567.9499 627.35876 42.62054
v 567.82367 627.26166 42.56056
v 567.9311 627.262 42.10212
v 567.84174 627.32025 41.965767
v 567.78265 627.4515 41.867596
v 567.7697 627.6206 41.833908
v 567.80634 627.7823 41.873734
v 567.88275 627.8932 41.976402
v 567.97845 627.9236 42.1144
v 568.0678 627.8654 42.25075
v 568.1269 627.73413 42.348923
v 568.13983 627.56506 42.38261
v 568.1032 627.4034 42.342785
v 568.0268 627.2924 42.240116
v 568.4047 627.2256 41.976147
v 568.3948 627.3072 41.824726
v 568.3952 627.4533 41.733547
v 568.40594 627.62476 41.727043
v 568.42413 627.77563 41.806957
v 568.4448 627.86554 41.951878
v 568.4625 627.8703 42.12297
v 568.4725 627.7887 42.27439
v 568.472 627.6426 42.36557
v 568.46124 627.4711 42.372074
v 568.44305 627.32025 42.292156
v 568.42236 627.23035 42.14724
v 568.9011 627.1983 41.99768
v 568.897 627.2553 41.83542
v 568.8985 627.3857 41.72318
v 568.9053 627.55444 41.69104
v 568.9155 627.71643 41.747604
v 568.92645 627.8282 41.877724
v 568.93524 627.8598 42.046528
v 568.9394 627.8028 42.208786
v 568.9379 627.6724 42.321026
v 568.93115 627.5036 42.35317
v 568.9209 627.3417 42.2966
v 568.9099 627.2299 42.166485
v 569.31537 627.181 42.005844
v 569.2619 627.24774 41.854893
v 569.2462 627.3823 41.74662
v 569.2726 627.5487 41.710045
v 569.3339 627.7024 41.75496
v 569.41376 627.8021 41.869335
v 569.4907 627.82117 42.022522
v 569.5442 627.7545 42.173477
v 569.5599 627.61993 42.281746
v 569.5335 627.4535 42.318325
v 569.4722 627.29987 42.273407
v 569.39233 627.20013 42.15903
v 569.5811 627.0243 41.69737
v 569.4745 627.08685 41.59777
v 569.42584 627.215 41.474163
v 569.44824 627.37445 41.35966
v 569.53564 627.52246 41.284946
v 569.66473 627.6194 41.270042
v 569.8008 627.6392 41.31894
v 569.9074 627.5767 41.418537
v 569.95605 627.44855 41.54215
v 569.93365 627.2891 41.656647
v 569.8462 627.1411 41.73136
v 569.71716 627.0442 41.746265
v 569.8687 626.8635 41.40162
v 569.77765 626.89703 41.27732
v 569.7417 626.9998 41.12667
v 569.77045 627.14435 40.99004
v 569.8562 627.292 40.904034
v 569.976 627.4031 40.891697
v 570.0977 627.4479 40.95634
v 570.1888 627.4144 41.08064
v 570.22473 627.31165 41.23129
v 570.196 627.16705 41.36792
v 570.1102 627.0195 41.453926
v 569.9904 626.9083 41.466263
v 570.20886 626.6285 41.42986
v 570.1451 626.61456 41.28007
v 570.1342 626.6722 41.109207
v 570.17914 626.7859 40.96305
v 570.2678 626.9252 40.88076
v 570.3765 627.0528 40.88439
v 570.4761 627.1345 40.972965
v 570.53986 627.14844 41.122753
v 570.5507 627.0908 41.293617
v 570.5058 626.9771 41.439774
v 570.4171 626.8378 41.522064
v 570.3084 626.7102 41.518433
v 570.7474 626.3624 41.496696
v 570.62036 626.31067 41.441803
v 570.52246 626.3353 41.320564
v 570.47974 626.4296 41.165466
v 570.5037 626.5684 41.01807
v 570.58795 626.7145 40.917866
v 570.7099 626.8287 40.89171
v 570.8369 626.8804 40.946606
v 570.9349 626.8558 41.067844
v 570.97754 626.7614 41.222942
v 570.95355 626.6227 41.37034
v 570.8693 626.4766 41.47054
v 571.1354 626.2626 40.80911
v 571.004 626.15533 40.79782
v 570.85077 626.1231 40.733112
v 570.71674 626.1745 40.632317
v 570.63776 626.2958 40.522446
v 570.635 626.4544 40.432938
v 570.7093 626.6079 40.38778
v 570.84064 626.71515 40.399067
v 570.9939 626.7474 40.463776
v 571.1279 626.696 40.56457
v 571.2069 626.5747 40.674442
v 571.2096 626.4161 40.76395
v 571.3402 626.18396 40.52038
v 571.2473 626.04474 40.48907
v 571.13324 625.9656 40.390648
v 571.0284 625.9678 40.25149
v 570.961 626.0507 40.10888
v 570.9491 626.19214 40.001026
v 570.9958 626.3542 39.956833
v 571.0887 626.4934 39.98814
v 571.2028 626.5725 40.08656
v 571.3076 626.5704 40.22572
v 571.375 626.4874 40.368332
v 571.38696 626.346 40.476185
v 571.6905 626.16693 40.433174
v 571.6513 626.0003 40.415997
v 571.60065 625.8678 40.320343
v 571.5522 625.8049 40.17184
v 571.5188 625.8285 40.01028
v 571.50946 625.93225 39.878952
v 571.52673 626.0884 39.81305
v 571.5659 626.255 39.830223
v 571.6166 626.3876 39.92588
v 571.66504 626.45044 40.074383
v 571.6984 626.4268 40.235943
v 571.7077 626.32306 40.36727
v 572.1126 626.12897 40.375698
v 572.12897 625.9587 40.357944
v 572.1341 625.81903 40.258324
v 572.1266 625.7474 40.103527
v 572.1086 625.76294 39.935036
v 572.08484 625.8615 39.797993
v 572.0617 626.0167 39.729122
v 572.04535 626.187 39.746876
v 572.0402 626.32666 39.846497
v 572.04767 626.3983 40.001293
v 572.06573 626.3828 40.16979
v 572.0895 626.2842 40.306828
v 572.5654 626.2093 40.354454
v 572.6032 626.0509 40.29911
v 572.626 625.93964 40.1697
v 572.6277 625.9053 40.0009
v 572.6078 625.95715 39.83794
v 572.5716 626.08124 39.724483
v 572.52893 626.2443 39.690933
v 572.4911 626.4027 39.746277
v 572.4683 626.514 39.875687
v 572.4667 626.5483 40.044483
v 572.4866 626.49646 40.207447
v 572.5227 626.3724 40.320904
v 573.0466 626.2373 40.33339
v 573.0756 626.0886 40.252075
v 573.09125 625.9993 40.105885
v 573.0893 625.99347 39.93399
v 573.0703 626.0725 39.78245
v 573.0393 626.21533 39.691868
v 573.00464 626.3836 39.686516
v 572.9755 626.5323 39.767826
v 572.9599 626.6215 39.914017
v 572.96185 626.62744 40.08591
v 572.98083 626.5484 40.237453
v 573.01184 626.4056 40.328037
v 573.52637 626.2722 40.29948
v 573.5469 626.14685 40.183666
v 573.5544 626.0953 40.01985
v 573.5469 626.1313 39.851925
v 573.52637 626.2453 39.724888
v 573.49835 626.4067 39.672775
v 573.47034 626.57227 39.709553
v 573.4498 626.69763 39.825367
v 573.4423 626.74927 39.989185
v 573.4498 626.7132 40.15711
v 573.47034 626.59924 40.284145
v 573.49835 626.4378 40.336258
v 573.9949 626.32196 40.297146
v 574.00476 626.19525 40.181396
v 574.00836 626.1432 40.0176
v 574.00476 626.1797 39.849655
v 573.9949 626.29504 39.722553
v 573.9814 626.45825 39.670357
v 573.96796 626.6257 39.70705
v 573.95807 626.7524 39.8228
v 573.95447 626.8045 39.98659
v 573.95807 626.76794 40.15454
v 573.96796 626.65265 40.281643
v 573.9814 626.4894 40.33384
v 574.4712 626.3953 40.315605
v 574.4766 626.2522 40.220535
v 574.4794 626.1757 40.06659
v 574.47864 626.1864 39.895016
v 574.4746 626.2814 39.75179
v 574.46844 626.4352 39.67528
v 574.4618 626.6066 39.686
v 574.4563 626.74976 39.78107
v 574.4536 626.82623 39.935017
v 574.45435 626.81555 40.10659
v 574.4583 626.7206 40.249817
v 574.4645 626.5668 40.326324
v 575.0997 626.3966 40.268517
v 575.0425 626.2567 40.18513
v 574.96106 626.1852 40.05113
v 574.8773 626.2012 39.902416
v 574.8136 626.3004 39.77884
v 574.787 626.45636 39.71351
v 574.8047 626.62714 39.723934
v 574.86194 626.767 39.807323
v 574.9433 626.83856 39.941326
v 575.0271 626.8226 40.09004
v 575.0908 626.7233 40.213615
v 575.1174 626.56744 40.278942
v 575.4237 626.30945 39.785137
v 575.3275 626.17773 39.73088
v 575.1961 626.1178 39.63764
v 575.0647 626.14575 39.5304
v 574.9685 626.25415 39.437893
v 574.9333 626.4138 39.38491
v 574.9685 626.5821 39.385647
v 575.0647 626.71387 39.439903
v 575.1961 626.77374 39.533142
v 575.3275 626.7458 39.640385
v 575.4237 626.63745 39.732887
v 575.4589 626.4777 39.785873
v 575.687 626.26697 39.518326
v 575.6253 626.13043 39.434017
v 575.541 626.06396 39.299725
v 575.4567 626.0854 39.151436
v 575.395 626.18896 39.028877
v 575.37244 626.3469 38.964897
v 575.395 626.51697 38.97663
v 575.4567 626.65344 39.060936
v 575.541 626.7199 39.19523
v 575.6253 626.6985 39.343517
v 575.687 626.5949 39.466076
v 575.7096 626.43695 39.53006
v 576.0671 626.25336 39.41815
v 576.04224 626.1138 39.32086
v 576.008 626.043 39.167946
v 575.97363 626.06006 39.000378
v 575.94836 626.1603 38.863056
v 575.9389 626.31683 38.792778
v 575.9478 626.48785 38.808372
v 575.9727 626.6274 38.905663
v 576.0069 626.6981 39.05858
v 576.04126 626.6811 39.226147
v 576.0665 626.5809 39.36347
v 576.076 626.4243 39.433746
v 576.6551 626.2355 39.308697
v 576.58514 626.0992 39.230656
v 576.4894 626.0329 39.10415
v 576.39355 626.0544 38.963074
v 576.3233 626.1579 38.845238
v 576.2975 626.31573 38.782207
v 576.32294 626.48553 38.790874
v 576.39294 626.6218 38.86892
v 576.48865 626.6881 38.995426
v 576.5845 626.66656 39.136497
v 576.6547 626.56305 39.254337
v 576.6806 626.4053 39.317368
v 576.94714 626.1528 38.812187
v 576.8472 626.02155 38.763783
v 576.7107 625.96216 38.677784
v 576.57416 625.9906 38.577232
v 576.47424 626.0992 38.48908
v 576.4377 626.2589 38.436935
v 576.47424 626.4268 38.434776
v 576.57416 626.5581 38.483185
v 576.7107 626.61743 38.569183
v 576.8472 626.589 38.66973
v 576.94714 626.4804 38.75789
v 576.9837 626.32074 38.810028
v 577.19604 626.1185 38.53973
v 577.13293 625.978 38.46208
v 577.04425 625.90533 38.333538
v 576.9538 625.9199 38.18856
v 576.8857 626.0178 38.065983
v 576.8583 626.1729 37.998657
v 576.8789 626.3435 38.00462
v 576.94196 626.484 38.08227
v 577.03064 626.5567 38.210808
v 577.12115 626.5421 38.35579
v 577.1892 626.4442 38.478363
v 577.2166 626.2891 38.545692
v 577.56683 626.0982 38.43163
v 577.5425 625.95593 38.33704
v 577.50684 625.8809 38.187748
v 577.46954 625.89325 38.023758
v 577.4405 625.9897 37.889008
v 577.42755 626.1443 37.819607
v 577.43414 626.31573 37.83415
v 577.4585 626.458 37.928738
v 577.49414 626.533 38.07803
v 577.53143 626.5207 38.242023
v 577.5605 626.42426 38.37677
v 577.5734 626.26965 38.44617
v 578.0208 626.1235 38.37453
v 578.0241 625.9749 38.288273
v 578.01605 625.889 38.139812
v 577.9988 625.8887 37.968933
v 577.9769 625.9741 37.82142
v 577.9563 626.1224 37.736797
v 577.9425 626.2937 37.737743
v 577.93915 626.44226 37.824
v 577.94727 626.5282 37.97246
v 577.96454 626.5285 38.14334
v 577.9864 626.44305 38.290855
v 578.007 626.2948 38.375477
v 578.47754 626.1842 38.34144
v 578.477 626.03955 38.248787
v 578.47205 625.96063 38.096428
v 578.464 625.9686 37.92518
v 578.455 626.0614 37.780933
v 578.4475 626.21405 37.702335
v 578.4435 626.38574 37.71045
v 578.44403 626.5304 37.8031
v 578.449 626.6093 37.95546
v 578.45703 626.6013 38.12671
v 578.466 626.50854 38.270954
v 578.4735 626.3559 38.349552
v 578.9375 626.08215 38.309258
v 578.9245 625.95514 38.194386
v 578.91656 625.9026 38.03097
v 578.9158 625.93866 37.8628
v 578.9224 626.05365 37.734936
v 578.9347 626.21674 37.681637
v 578.9492 626.3842 37.717186
v 578.9622 626.5112 37.832058
v 578.97015 626.5638 37.995472
v 578.97095 626.5277 38.16364
v 578.9643 626.4127 38.291508
v 578.9521 626.24963 38.344807
v 579.5592 626.0776 38.32071
v 579.499 625.94226 38.252655
v 579.4199 625.87744 38.128555
v 579.343 625.90045 37.98167
v 579.289 626.0052 37.85135
v 579.27234 626.1635 37.77252
v 579.2975 626.3331 37.766296
v 579.35767 626.46844 37.834354
v 579.43677 626.53326 37.95845
v 579.5136 626.51025 38.10534
v 579.5676 626.4055 38.235657
v 579.58435 626.2472 38.31449
v 579.9219 625.90295 37.711723
v 579.79 625.8287 37.66632
v 579.6365 625.8406 37.625843
v 579.5025 625.9355 37.60114
v 579.424 626.08795 37.598827
v 579.42206 626.2572 37.619526
v 579.4971 626.39777 37.657692
v 579.629 626.47205 37.703094
v 579.78253 626.46014 37.743572
v 579.91644 626.36523 37.768276
v 579.99493 626.21277 37.770588
v 579.9969 626.0435 37.74989
v 580.1169 626.20734 37.02068
v 579.98944 626.15466 36.863335
v 579.8231 626.1558 36.765167
v 579.6625 626.21063 36.752483
v 579.55054 626.30426 36.828674
v 579.51733 626.41174 36.97333
v 579.5718 626.5043 37.147694
v 579.6992 626.55695 37.30504
v 579.86554 626.5558 37.403206
v 580.0262 626.501 37.415894
v 580.13806 626.4073 37.3397
v 580.17126 626.29987 37.19504
v 580.1253 626.82526 36.87369
v 579.99585 626.7953 36.73911
v 579.82776 626.7746 36.68415
v 579.6661 626.7687 36.72354
v 579.5541 626.7791 36.846725
v 579.52185 626.80316 37.020695
v 579.57794 626.83435 37.19884
v 579.7074 626.86426 37.333424
v 579.8755 626.885 37.388382
v 580.03723 626.8909 37.34899
v 580.1492 626.88043 37.225807
v 580.18146 626.8564 37.051838
v 580.039 627.3302 36.919697
v 579.91815 627.3051 36.790398
v 579.75354 627.27954 36.73501
v 579.5891 627.2604 36.76838
v 579.46906 627.2528 36.88156
v 579.4255 627.2587 37.04423
v 579.47003 627.27673 37.212803
v 579.5909 627.3018 37.342106
v 579.7555 627.3274 37.39749
v 579.9199 627.34656 37.364124
v 580.04 627.3541 37.25094
v 580.08356 627.34814 37.08827
v 580.0081 627.74207 37.14828
v 579.8891 627.6703 36.990295
v 579.725 627.62994 36.881454
v 579.55963 627.63184 36.85092
v 579.43744 627.6755 36.90688
v 579.3911 627.74915 37.034332
v 579.4331 627.8332 37.19913
v 579.5521 627.90497 37.357117
v 579.7163 627.9453 37.465958
v 579.8816 627.9434 37.49649
v 580.0038 627.8998 37.440533
v 580.0501 627.8261 37.31308
v 579.9708 628.1329 36.611073
v 579.95575 627.9974 36.529808
v 579.8576 627.88025 36.42761
v 579.7027 627.81274 36.33186
v 579.5325 627.813 36.26821
v 579.3926 627.881 36.253727
v 579.3205 627.9984 36.29228
v 579.3356 628.1339 36.373543
v 579.4337 628.25104 36.47574
v 579.5886 628.31854 36.57149
v 579.75885 628.3183 36.635136
v 579.89874 628.2503 36.649624
v 579.9234 628.44806 36.34626
v 579.943 628.3544 36.2233
v 579.8746 628.2688 36.07099
v 579.73645 628.21423 35.93014
v 579.5657 628.20526 35.83849
v 579.40796 628.2443 35.8206
v 579.3056 628.321 35.881256
v 579.286 628.4147 36.004215
v 579.3545 628.50024 36.156525
v 579.49255 628.5549 36.297375
v 579.6633 628.5638 36.389027
v 579.82104 628.5247 36.40692
v 579.9758 628.8462 36.210526
v 579.9788 628.80865 36.034363
v 579.8956 628.7811 35.863422
v 579.74854 628.77106 35.743507
v 579.577 628.7811 35.70675
v 579.42694 628.80865 35.762997
v 579.3386 628.8462 35.89718
v 579.33563 628.8837 36.07334
v 579.4188 628.91125 36.24428
v 579.5659 628.9213 36.364197
v 579.7374 628.91125 36.400955
v 579.88745 628.8837 36.344707
v 579.9949 629.3273 36.145702
v 579.99884 629.3106 35.970673
v 579.9164 629.29846 35.809483
v 579.7696 629.29395 35.70532
v 579.5978 629.29846 35.686092
v 579.447 629.3106 35.756954
v 579.3577 629.3273 35.89892
v 579.35376 629.34393 36.073948
v 579.4362 629.35614 36.235138
v 579.583 629.3606 36.339302
v 579.7548 629.35614 36.35853
v 579.9056 629.34393 36.287666
v 580.0033 629.8122 36.11707
v 580.00745 629.8048 35.943573
v 579.9251 629.79944 35.787857
v 579.7784 629.7975 35.69165
v 579.6065 629.79944 35.680725
v 579.4556 629.8048 35.758015
v 579.36615 629.8122 35.902805
v 579.362 629.8196 36.0763
v 579.44434 629.82495 36.232014
v 579.59106 629.82697 36.328224
v 579.76294 629.82495 36.339146
v 579.9138 629.8196 36.26186
v 580.0071 630.29785 36.10433
v 580.0112 630.29456 35.931694
v 579.92896 630.2922 35.778584
v 579.7822 630.29126 35.686024
v 579.61035 630.2922 35.678814
v 579.4594 630.29456 35.75889
v 579.3699 630.29785 35.904793
v 579.36566 630.30115 36.077427
v 579.448 630.3035 36.230537
v 579.5947 630.30444 36.323097
v 579.7666 630.3035 36.330307
v 579.91754 630.30115 36.25023
v 580.0221 630.7829 36.016064
v 579.9833 630.78156 35.848644
v 579.8659 630.78076 35.723057
v 579.7015 630.78076 35.67295
v 579.534 630.78156 35.71175
v 579.4084 630.78284 35.82906
v 579.3582 630.78436 35.99345
v 579.39703 630.7857 36.160866
v 579.5144 630.7865 36.286453
v 579.67883 630.7865 36.33656
v 579.8463 630.78577 36.29776
v 579.9719 630.7844 36.18045
v 580.0201 631.2257 36.007774
v 579.97864 631.2305 35.84101
v 579.8601 631.2458 35.71745
v 579.6962 631.2674 35.67019
v 579.53094 631.28955 35.711903
v 579.4085 631.30634 35.83141
v 579.36176 631.31323 35.996685
v 579.4032 631.3084 36.16345
v 579.5217 631.29315 36.28701
v 579.6856 631.27155 36.334267
v 579.8509 631.2494 36.292557
v 579.9733 631.2326 36.17305
v 580.138 631.653 36.004272
v 580.09656 631.66376 35.83778
v 579.9803 631.6945 35.714993
v 579.82025 631.7371 35.668816
v 579.6594 631.7801 35.71162
v 579.54083 631.812 35.831936
v 579.4963 631.8242 35.997524
v 579.5377 631.8135 36.16402
v 579.65405 631.7827 36.286804
v 579.814 631.7401 36.332985
v 579.9749 631.6971 36.29018
v 580.0935 631.6652 36.169865
v 580.2504 632.0867 36.00117
v 580.20935 632.1027 35.835014
v 580.09644 632.14703 35.713165
v 579.942 632.20776 35.668274
v 579.7874 632.2686 35.712368
v 579.6741 632.31335 35.833637
v 579.6323 632.3299 35.99958
v 579.6734 632.31384 36.16574
v 579.78625 632.26953 36.28759
v 579.94073 632.2088 36.33248
v 580.09534 632.14795 36.288387
v 580.2087 632.1032 36.167118
v 580.4524 632.461 36.001358
v 580.4151 632.4842 35.835148
v 580.3123 632.5482 35.713154
v 580.1715 632.6359 35.66807
v 580.03046 632.7239 35.711975
v 579.92694 632.78845 35.8331
v 579.88873 632.8123 35.998993
v 579.926 632.7891 36.165203
v 580.0288 632.7251 36.287193
v 580.1696 632.6374 36.33228
v 580.31067 632.54944 36.288376
v 580.4142 632.48486 36.16725
v 580.72797 632.8431 36.000645
v 580.6915 632.86804 35.834515
v 580.5915 632.93677 35.71275
v 580.45465 633.0307 35.667973
v 580.3177 633.1248 35.712185
v 580.21735 633.1937 35.833538
v 580.1805 633.2191 35.99951
v 580.2169 633.1941 36.16564
v 580.31696 633.1254 36.287407
v 580.4538 633.03143 36.332184
v 580.5907 632.9374 36.287975
v 580.69104 632.8684 36.166622
v 580.98486 633.23627 36.00019
v 580.9495 633.2632 35.834118
v 580.85284 633.33673 35.712498
v 580.7207 633.43726 35.667923
v 580.5885 633.53784 35.712337
v 580.49176 633.6115 35.833836
v 580.4563 633.6385 35.99987
v 580.49164 633.61163 36.165943
v 580.5883 633.538 36.287563
v 580.72046 633.4375 36.332138
v 580.8526 633.3369 36.287724
v 580.9494 633.2633 36.166225
v 581.2871 633.5793 36.000305
v 581.2543 633.60913 35.834213
v 581.1643 633.6907 35.712547
v 581.0413 633.80225 35.667908
v 580.91833 633.9138 35.712257
v 580.8282 633.9956 35.83371
v 580.79517 634.0256 35.999725
v 580.828 633.9958 36.165817
v 580.91797 633.9142 36.287483
v 581.0409 633.8027 36.332123
v 581.16394 633.69104 36.287773
v 581.254 633.6093 36.16632
v 581.6162 633.9305 35.99999
v 581.5837 633.9608 35.83394
v 581.49475 634.04376 35.712387
v 581.3733 634.157 35.6679
v 581.25183 634.2702 35.712402
v 581.16296 634.3531 35.83397
v 581.13043 634.3834 36.000027
v 581.16296 634.3531 36.166077
v 581.2519 634.2702 36.28763
v 581.37335 634.157 36.332115
v 581.4948 634.0437 36.287613
v 581.5837 633.9608 36.166046
v 581.9707 634.31555 36.0
v 581.93494 634.34204 35.833946
v 581.8372 634.41437 35.71239
v 581.70374 634.5131 35.667896
v 581.57025 634.6119 35.71239
v 581.47253 634.6842 35.833954
v 581.43677 634.7107 36.000008
v 581.47253 634.6842 36.16606
v 581.57025 634.6119 36.287617
v 581.70374 634.5131 36.33211
v 581.8372 634.41437 36.287613
v 581.93494 634.34204 36.166054
v 582.25433 634.8166 35.948025
v 582.18896 634.8415 35.79098
v 582.05896 634.8909 35.689945
v 581.8992 634.9517 35.67199
v 581.7524 635.00757 35.74192
v 581.65796 635.0435 35.88101
v 581.6412 635.04987 36.05198
v 581.70654 635.025 36.209023
v 581.8365 634.9756 36.31006
v 581.99634 634.91473 36.328014
v 582.14307 634.8589 36.258083
v 582.23755 634.823 36.118996
v 582.3763 635.41754 36.20226
v 582.326 635.3423 36.071873
v 582.2003 635.285 35.953743
v 582.03296 635.261 35.879528
v 581.8688 635.27673 35.86911
v 581.7517 635.328 35.92528
v 581.71313 635.40106 36.032993
v 581.7634 635.4763 36.16338
v 581.8891 635.5336 36.281506
v 582.05646 635.5576 36.35572
v 582.22064 635.5419 36.36614
v 582.3377 635.4906 36.309967
v 582.22644 635.7487 35.522926
v 582.1846 635.6094 35.36459
v 582.06903 635.4908 35.22712
v 581.9107 635.4248 35.14735
v 581.7521 635.429 35.146656
v 581.6356 635.5024 35.225227
v 581.5925 635.6252 35.362007
v 581.6344 635.7645 35.520344
v 581.75 635.8831 35.657818
v 581.9083 635.9491 35.737583
v 582.06696 635.9449 35.738277
v 582.1834 635.8715 35.659706
v 582.0557 636.0836 35.15385
v 582.0108 635.96857 34.97387
v 581.8973 635.8559 34.828377
v 581.7455 635.7758 34.756363
v 581.59625 635.74976 34.777122
v 581.48944 635.7847 34.88509
v 581.4537 635.87134 35.051342
v 581.4986 635.9864 35.231327
v 581.6122 636.09906 35.376816
v 581.7639 636.17914 35.44883
v 581.9132 636.2052 35.42807
v 582.02 636.1702 35.320103
v 581.78784 636.52606 35.003105
v 581.7265 636.446 34.872585
v 581.6081 636.3458 34.7898
v 581.46423 636.2523 34.776924
v 581.33356 636.19055 34.837414
v 581.25104 636.17706 34.95506
v 581.2388 636.2155 35.09833
v 581.30005 636.2956 35.22885
v 581.4185 636.39575 35.311638
v 581.5623 636.48926 35.324512
v 581.69305 636.551 35.264023
v 581.7756 636.5645 35.14638
v 581.52844 636.8991 35.077614
v 581.4779 636.85675 34.90558
v 581.36084 636.7884 34.78175
v 581.20856 636.7123 34.73931
v 581.062 636.64886 34.78963
v 580.9603 636.6151 34.919228
v 580.93085 636.62006 35.093372
v 580.9814 636.66235 35.26541
v 581.0985 636.7307 35.389236
v 581.25073 636.8068 35.43168
v 581.3973 636.87024 35.38136
v 581.49896 636.90405 35.251762
v 581.4064 637.339 35.413006
v 581.42224 637.24963 35.24501
v 581.352 637.15424 35.060402
v 581.2144 637.07837 34.908646
v 581.0464 637.04224 34.830402
v 580.8929 637.05566 34.84664
v 580.7951 637.115 34.95301
v 580.77924 637.20435 35.121002
v 580.8495 637.29974 35.305614
v 580.98706 637.3756 35.45737
v 581.1551 637.41174 35.53561
v 581.30853 637.3983 35.519375
v 581.3063 637.6584 34.645306
v 581.38934 637.54114 34.61162
v 581.3861 637.40424 34.529926
v 581.2975 637.28436 34.422108
v 581.1472 637.2136 34.317055
v 580.9756 637.21094 34.24292
v 580.8285 637.2771 34.219566
v 580.7455 637.39435 34.25325
v 580.74866 637.5313 34.334946
v 580.8373 637.6512 34.442764
v 580.9876 637.7219 34.547817
v 581.15924 637.72455 34.621952
v 581.26117 637.9312 34.41423
v 581.362 637.85443 34.347008
v 581.37994 637.7656 34.218826
v 581.3102 637.68854 34.064034
v 581.1713 637.6438 33.924107
v 581.0007 637.64343 33.83654
v 580.84393 637.68756 33.824795
v 580.74304 637.7643 33.892017
v 580.7251 637.85315 34.0202
v 580.7949 637.93024 34.17499
v 580.9337 637.9749 34.31492
v 581.1044 637.9753 34.402485
v 581.3032 638.30884 34.387356
v 581.41797 638.27026 34.272247
v 581.4539 638.2317 34.101643
v 581.40155 638.2034 33.921257
v 581.2749 638.1931 33.779423
v 581.1078 638.2034 33.714146
v 580.9451 638.2317 33.742916
v 580.83044 638.27026 33.858025
v 580.79443 638.30884 34.02863
v 580.8468 638.3371 34.209015
v 580.9735 638.3475 34.35085
v 581.14056 638.3371 34.416126
v 581.33484 638.7686 34.330887
v 581.45123 638.75085 34.209133
v 581.4889 638.73303 34.038822
v 581.43774 638.72003 33.865585
v 581.3115 638.7152 33.735844
v 581.144 638.72003 33.68436
v 580.9801 638.73303 33.72493
v 580.8637 638.75085 33.846684
v 580.82605 638.7686 34.016994
v 580.8772 638.7817 34.190228
v 581.0034 638.78644 34.31997
v 581.17096 638.7817 34.371456
v 581.3498 639.2441 34.304375
v 581.4665 639.23553 34.18019
v 581.5045 639.22705 34.01101
v 581.4536 639.22076 33.84215
v 581.32745 639.2185 33.718872
v 581.15985 639.22076 33.6742
v 580.9957 639.22705 33.7201
v 580.87897 639.23553 33.844284
v 580.841 639.2441 34.01347
v 580.89185 639.25037 34.182323
v 581.018 639.2526 34.305603
v 581.1856 639.25037 34.350277
v 581.3577 639.7252 34.29015
v 581.47455 639.72107 34.164925
v 581.51263 639.717 33.996483
v 581.4618 639.714 33.829964
v 581.3357 639.7129 33.709984
v 581.168 639.714 33.66869
v 581.00385 639.717 33.71715
v 580.887 639.72107 33.842377
v 580.84894 639.7252 34.010815
v 580.8998 639.7282 34.177334
v 581.02594 639.7293 34.297318
v 581.19354 639.7282 34.338608
v 581.36426 640.20844 34.282906
v 581.47955 640.20685 34.15535
v 581.5156 640.2052 33.987206
v 581.4628 640.20404 33.82353
v 581.3353 640.2036 33.70818
v 581.16724 640.2041 33.67206
v 581.00366 640.20526 33.72485
v 580.88837 640.2069 33.85241
v 580.85223 640.2085 34.02055
v 580.905 640.20966 34.184227
v 581.03253 640.2101 34.299576
v 581.2006 640.20966 34.335697
v 581.3405 640.70886 34.29466
v 581.4656 640.7207 34.177322
v 581.51556 640.725 34.0129
v 581.4769 640.72064 33.84545
v 581.3602 640.7088 33.719845
v 581.19653 640.6926 33.66973
v 581.02985 640.6765 33.70854
v 580.9048 640.6647 33.82588
v 580.85486 640.6604 33.9903
v 580.89343 640.66473 34.15775
v 581.0102 640.6766 34.283356
v 581.1738 640.69275 34.33347
v 581.2551 641.1757 34.288704
v 581.37695 641.1802 34.167442
v 581.4218 641.18164 34.001495
v 581.37775 641.17975 33.83534
v 581.2566 641.175 33.713486
v 581.09076 641.16864 33.66859
v 580.9247 641.1624 33.71268
v 580.8029 641.158 33.833946
v 580.75806 641.15656 33.99989
v 580.8021 641.15845 34.16605
v 580.9233 641.1632 34.287903
v 581.0891 641.1695 34.332798
v 581.3083 641.60583 34.288124
v 581.4253 641.57227 34.16672
v 581.46826 641.5599 34.00073
v 581.42566 641.57196 33.834618
v 581.30896 641.60535 33.7129
v 581.14935 641.651 33.66819
v 580.9897 641.6968 33.712467
v 580.8727 641.73035 33.833866
v 580.8297 641.74274 33.999863
v 580.8723 641.73065 34.165974
v 580.989 641.6973 34.28769
v 581.1486 641.6516 34.3324
v 581.4973 642.0082 34.287933
v 581.6024 641.9468 34.166508
v 581.641 641.9242 34.000504
v 581.60266 641.94653 33.8344
v 581.4978 642.0077 33.712708
v 581.3545 642.09143 33.66803
v 581.21106 642.1752 33.71234
v 581.10596 642.2366 33.833767
v 581.0674 642.25916 33.99977
v 581.1057 642.2368 34.165874
v 581.2106 642.17566 34.287567
v 581.35394 642.0919 34.332245
v 581.7697 642.38696 34.287613
v 581.8668 642.3139 34.16601
v 581.90234 642.28723 33.999943
v 581.8667 642.31396 33.833904
v 581.76953 642.387 33.712387
v 581.6368 642.4868 33.667953
v 581.5041 642.5866 33.71251
v 581.4069 642.65967 33.834114
v 581.37146 642.68634 34.000183
v 581.40704 642.6596 34.166218
v 581.5043 642.58655 34.287735
v 581.637 642.48676 34.33217
v 582.0852 642.7913 34.287624
v 582.193 642.7351 34.166054
v 582.2324 642.7145 33.999996
v 582.19293 642.7351 33.833946
v 582.08514 642.7913 33.7124
v 581.9379 642.8681 33.667923
v 581.7907 642.9449 33.712433
v 581.6829 643.0011 33.834003
v 581.6435 643.02167 34.00006
v 581.683 643.0011 34.16611
v 581.7908 642.9449 34.28766
v 581.938 642.8681 34.332134
v 582.241 643.2988 34.287525
v 582.35986 643.2737 34.16589
v 582.4033 643.2645 33.999813
v 582.3597 643.27374 33.833786
v 582.24066 643.2989 33.7123
v 582.0782 643.3332 33.667904
v 581.9157 643.36755 33.712498
v 581.7969 643.39264 33.834133
v 581.7534 643.40186 34.000214
v 581.79706 643.39264 34.166237
v 581.9161 643.3675 34.287724
v 582.07855 643.3331 34.33212
v 582.3013 643.78467 34.28763
v 582.4207 643.7622 34.166077
v 582.4645 643.75397 34.000027
v 582.4208 643.7622 33.83397
v 582.3013 643.7846 33.712402
v 582.1381 643.8153 33.6679
v 581.9749 643.846 33.712383
v 581.8554 643.86847 33.833935
v 581.8117 643.8767 33.999985
v 581.8554 643.86847 34.166042
v 581.97485 643.846 34.28761
v 582.13806 643.8153 34.33211
v 582.4171 644.2402 34.28762
v 582.5339 644.2065 34.166065
v 582.57666 644.19415 34.000015
v 582.5339 644.2065 33.833958
v 582.4171 644.2402 33.712395
v 582.25757 644.28625 33.667896
v 582.098 644.3323 33.712383
v 581.98126 644.36597 33.83394
v 581.9385 644.3783 33.99999
v 581.9812 644.36597 34.166046
v 582.098 644.3323 34.28761
v 582.25757 644.28625 34.332108
v 582.5244 644.7066 34.307972
v 582.6538 644.66046 34.204567
v 582.7171 644.6379 34.04635
v 582.69745 644.6449 33.87571
v 582.60004 644.6796 33.738377
v 582.45105 644.7328 33.671146
v 582.2903 644.79016 33.692028
v 582.16095 644.8363 33.795437
v 582.09766 644.8589 33.953655
v 582.1173 644.85187 34.12429
v 582.2147 644.81714 34.261627
v 582.3637 644.764 34.328857
v 582.77234 645.29205 34.359848
v 582.87054 645.1842 34.29375
v 582.89197 645.0808 34.16716
v 582.8308 645.0097 34.013996
v 582.70355 644.9898 33.875298
v 582.5442 645.0265 33.788227
v 582.3955 645.11 33.77612
v 582.2973 645.21783 33.842213
v 582.2759 645.32117 33.968803
v 582.33704 645.39233 34.12197
v 582.46436 645.41223 34.26067
v 582.62366 645.3755 34.34774
v 582.9407 645.57446 33.724007
v 583.0162 645.4235 33.701107
v 583.00653 645.2613 33.64859
v 582.91437 645.1313 33.58052
v 582.7644 645.0683 33.515144
v 582.59674 645.08923 33.46998
v 582.45636 645.1885 33.457123
v 582.38086 645.3394 33.480022
v 582.3905 645.50165 33.53254
v 582.48267 645.63165 33.60061
v 582.6326 645.69464 33.665985
v 582.8003 645.6737 33.71115
v 583.0378 645.69824 33.224693
v 583.11145 645.54486 33.205883
v 583.09937 645.3793 33.163216
v 583.00476 645.2459 33.108128
v 582.85297 645.1805 33.055374
v 582.68463 645.20056 33.019093
v 582.5449 645.30066 33.009007
v 582.47125 645.45404 33.027817
v 582.48334 645.6196 33.070484
v 582.57794 645.753 33.125576
v 582.72974 645.8184 33.17833
v 582.8981 645.79834 33.214607
v 583.132 645.818 32.748493
v 583.20514 645.6639 32.731167
v 583.1922 645.49725 32.692177
v 583.09674 645.36285 32.641964
v 582.94434 645.2967 32.593983
v 582.77576 645.31647 32.561096
v 582.6363 645.4169 32.552113
v 582.56323 645.571 32.569435
v 582.5761 645.7376 32.60843
v 582.6716 645.872 32.65864
v 582.82404 645.9382 32.70662
v 582.99255 645.9184 32.739506
v 583.2517 645.8646 32.252144
v 583.2955 645.7003 32.227005
v 583.2517 645.53906 32.186737
v 583.13196 645.424 32.142124
v 582.96844 645.38605 32.105125
v 582.8049 645.43536 32.085648
v 582.6852 645.55865 32.088917
v 582.64136 645.723 32.114056
v 582.6852 645.8843 32.154324
v 582.8049 645.9993 32.198936
v 582.96844 646.0373 32.23594
v 583.13196 645.988 32.255413
v 583.35913 645.86707 31.767527
v 583.3572 645.69867 31.742155
v 583.2737 645.559 31.699217
v 583.1309 645.4855 31.650217
v 582.9672 645.4978 31.608284
v 582.8264 645.5927 31.584654
v 582.7463 645.7447 31.585659
v 582.74817 645.9131 31.611029
v 582.8317 646.0528 31.653967
v 582.9745 646.12634 31.702969
v 583.1382 646.114 31.744902
v 583.279 646.0191 31.768532
v 583.5684 645.91547 31.270454
v 583.54504 645.74774 31.23187
v 583.44586 645.61865 31.185621
v 583.2975 645.5629 31.144098
v 583.1397 645.5954 31.11843
v 583.01465 645.70746 31.11549
v 582.956 645.86896 31.13607
v 582.9794 646.03674 31.174654
v 583.07855 646.1658 31.220903
v 583.22687 646.2215 31.262426
v 583.3847 646.189 31.288095
v 583.50977 646.077 31.291035
v 583.71466 645.9788 30.949928
v 583.7098 645.8077 30.925205
v 583.62524 645.6645 30.874691
v 583.48376 645.5876 30.811922
v 583.32324 645.59766 30.753717
v 583.1867 645.69196 30.715672
v 583.1107 645.8452 30.70798
v 583.1156 646.01636 30.732702
v 583.20013 646.15955 30.783216
v 583.3416 646.23645 30.845985
v 583.50214 646.2264 30.90419
v 583.6387 646.1321 30.942236
v 583.8468 645.9592 30.611576
v 583.83044 645.79553 30.55569
v 583.75464 645.67676 30.452848
v 583.6396 645.6347 30.330608
v 583.5162 645.6807 30.221725
v 583.4175 645.80237 30.155373
v 583.3699 645.9671 30.14933
v 583.3862 646.1308 30.205217
v 583.46204 646.24963 30.308058
v 583.5771 646.2916 30.430298
v 583.7005 646.24567 30.53918
v 583.79926 646.124 30.605534
v 584.1511 645.95905 30.447828
v 584.1418 645.8119 30.36527
v 584.1055 645.7275 30.225712
v 584.052 645.72845 30.066551
v 583.9956 645.8146 29.930431
v 583.9514 645.9628 29.853827
v 583.9313 646.13336 29.857265
v 583.94055 646.2806 29.939823
v 583.97687 646.365 30.07938
v 584.03033 646.36395 30.238543
v 584.0868 646.27783 30.374662
v 584.131 646.12964 30.451267
v 584.5558 645.9927 30.375462
v 584.53546 645.84546 30.291622
v 584.51013 645.7621 30.146954
v 584.4865 645.7649 29.980219
v 584.471 645.85315 29.836098
v 584.4677 646.00323 29.753202
v 584.47754 646.1748 29.75375
v 584.49786 646.322 29.83759
v 584.52325 646.4054 29.982258
v 584.5468 646.4026 30.14899
v 584.5623 646.31433 30.293114
v 584.5656 646.16425 30.376007
v 584.9735 645.8818 30.338112
v 584.92096 645.7501 30.241945
v 584.8875 645.6835 30.088537
v 584.88214 645.69977 29.918997
v 584.90625 645.7946 29.77875
v 584.95337 645.94257 29.705376
v 585.0109 646.104 29.718536
v 585.0635 646.23566 29.814703
v 585.0969 646.30225 29.968111
v 585.1023 646.28595 30.137651
v 585.0782 646.1911 30.277899
v 585.03107 646.04315 30.351273
v 585.3532 645.63226 30.317886
v 585.2867 645.5228 30.205349
v 585.2563 645.47864 30.04282
v 585.27014 645.5114 29.873852
v 585.3245 645.6125 29.743717
v 585.4049 645.7547 29.687288
v 585.48975 645.9 29.71968
v 585.55634 646.0094 29.83222
v 585.58673 646.05365 29.994747
v 585.5729 646.0208 30.163717
v 585.51843 645.91974 30.29385
v 585.43805 645.7775 30.35028
v 585.85095 645.29395 30.405123
v 585.7415 645.22205 30.32934
v 585.65656 645.2268 30.192978
v 585.6189 645.3069 30.032576
v 585.6387 645.4409 29.891111
v 585.71045 645.5929 29.806492
v 585.8151 645.72217 29.80139
v 585.9246 645.794 29.877172
v 586.0095 645.78925 30.013535
v 586.0472 645.70917 30.173939
v 586.02747 645.57513 30.315401
v 585.9556 645.42316 30.40002
v 586.2352 645.12665 29.942757
v 586.09485 645.0502 29.912306
v 585.9527 645.0562 29.827778
v 585.8469 645.1432 29.711823
v 585.80585 645.2877 29.595509
v 585.84045 645.4511 29.510004
v 585.94147 645.5896 29.478218
v 586.08185 645.6661 29.508667
v 586.22394 645.66003 29.593195
v 586.3297 645.57306 29.70915
v 586.3708 645.4285 29.825464
v 586.33624 645.26514 29.91097
v 586.5614 645.01044 29.5126
v 586.42505 644.9105 29.542574
v 586.2669 644.8904 29.52321
v 586.12933 644.95544 29.459702
v 586.04913 645.0882 29.36906
v 586.0479 645.2531 29.275576
v 586.12585 645.406 29.204298
v 586.2622 645.5059 29.174324
v 586.42035 645.526 29.193687
v 586.5579 645.461 29.257196
v 586.6381 645.32825 29.347837
v 586.63934 645.1633 29.441322
v 586.69745 644.91077 28.882227
v 586.561 644.80963 28.867393
v 586.3984 644.78955 28.819384
v 586.25336 644.8559 28.75106
v 586.1647 644.9909 28.68073
v 586.1562 645.1584 28.62724
v 586.2301 645.3134 28.604921
v 586.36664 645.41455 28.619755
v 586.5292 645.43463 28.667765
v 586.6742 645.3683 28.73609
v 586.7629 645.2333 28.80642
v 586.77136 645.0658 28.85991
v 586.8323 644.86847 28.558168
v 586.72925 644.74664 28.505424
v 586.6064 644.69824 28.399479
v 586.4965 644.7363 28.268719
v 586.42914 644.8507 28.148182
v 586.42236 645.0106 28.070166
v 586.47784 645.17334 28.055573
v 586.5809 645.29517 28.108316
v 586.70374 645.34357 28.214262
v 586.8136 645.3054 28.345022
v 586.881 645.1911 28.465559
v 586.88776 645.0312 28.543575
v 587.15283 644.7641 28.46247
v 587.0968 644.6344 28.364378
v 587.0398 644.5759 28.21328
v 586.997 644.6044 28.04966
v 586.9799 644.71204 27.917362
v 586.99316 644.8702 27.851833
v 587.0332 645.0364 27.870632
v 587.0892 645.1661 27.968721
v 587.14624 645.22455 28.11982
v 587.189 645.1961 28.28344
v 587.20605 645.08844 28.41574
v 587.1928 644.9303 28.481268
v 587.59076 644.6719 28.357628
v 587.5625 644.54865 28.241701
v 587.5346 644.50134 28.080296
v 587.51465 644.5426 27.916656
v 587.5079 644.6614 27.794634
v 587.5162 644.8259 27.746922
v 587.5373 644.99207 27.786304
v 587.56555 645.1153 27.902231
v 587.59344 645.1626 28.063637
v 587.6134 645.12134 28.227276
v 587.6202 645.0025 28.349298
v 587.6119 644.838 28.39701
v 588.0736 644.6791 28.331612
v 588.0756 644.54474 28.224583
v 588.0702 644.4817 28.065239
v 588.0588 644.50696 27.896275
v 588.0444 644.61365 27.762964
v 588.03094 644.77325 27.701029
v 588.022 644.943 27.727064
v 588.0199 645.07733 27.834093
v 588.0253 645.1404 27.993437
v 588.03674 645.1151 28.162401
v 588.05115 645.0084 28.295712
v 588.06464 644.8488 28.357647
v 588.5438 644.8242 28.33674
v 588.56335 644.67224 28.258703
v 588.57306 644.579 28.11472
v 588.5704 644.5694 27.943367
v 588.5559 644.6461 27.79056
v 588.5336 644.7885 27.697243
v 588.50946 644.9585 27.688421
v 588.48987 645.1105 27.766457
v 588.48016 645.20374 27.910442
v 588.4829 645.2133 28.081795
v 588.4974 645.1366 28.234602
v 588.51965 644.9942 28.327919
v 589.0166 644.92084 28.336367
v 589.0411 644.76074 28.278727
v 589.057 644.6504 28.147793
v 589.0602 644.6194 27.978653
v 589.0497 644.676 27.816624
v 589.0284 644.8051 27.705122
v 589.00195 644.9721 27.674026
v 588.9775 645.13226 27.731667
v 588.96155 645.2426 27.8626
v 588.9584 645.2736 28.031742
v 588.9689 645.2169 28.19377
v 588.9902 645.0878 28.305271
v 589.48816 645.0344 28.334251
v 589.5115 644.87103 28.28616
v 589.52795 644.7533 28.161991
v 589.5331 644.7127 27.995016
v 589.5255 644.76025 27.829975
v 589.5073 644.88306 27.71109
v 589.48334 645.04834 27.67022
v 589.46 645.21173 27.718311
v 589.44354 645.32947 27.84248
v 589.4384 645.37 28.009457
v 589.446 645.3225 28.174498
v 589.4642 645.19965 28.29338
v 589.9705 645.0837 28.333088
v 590.01154 644.923 28.287928
v 590.0413 644.8056 28.16588
v 590.0519 644.76306 27.999651
v 590.0404 644.80676 27.833778
v 590.00995 644.925 27.71271
v 589.9687 645.086 27.668884
v 589.92773 645.2467 27.714045
v 589.89795 645.3641 27.836092
v 589.8874 645.4066 28.002321
v 589.89886 645.3629 28.168194
v 589.9293 645.24475 28.289263
v 590.4161 645.27747 28.332575
v 590.4952 645.1317 28.287186
v 590.5528 645.02545 28.164972
v 590.5735 644.98706 27.998682
v 590.5517 645.02686 27.832872
v 590.4933 645.1342 27.71197
v 590.41394 645.28033 27.668373
v 590.33484 645.4261 27.71376
v 590.2772 645.53235 27.835974
v 590.25653 645.57074 28.002264
v 590.2783 645.53094 28.168076
v 590.33673 645.4236 28.288977
v 590.84033 645.5158 28.330256
v 590.9267 645.38104 28.267605
v 590.9846 645.29065 28.133305
v 590.9985 645.2689 27.963337
v 590.9646 645.3216 27.803247
v 590.8921 645.43463 27.69593
v 590.80035 645.5777 27.670143
v 590.7139 645.71246 27.732794
v 590.65607 645.80286 27.867094
v 590.6422 645.82465 28.037062
v 590.6761 645.7719 28.197151
v 590.7486 645.6589 28.304468
v 591.3974 645.8966 28.255901
v 591.4696 645.74774 28.200571
v 591.47833 645.6138 28.08692
v 591.4214 645.5306 27.945398
v 591.31384 645.52045 27.813929
v 591.1847 645.5861 27.727736
v 591.0684 645.70996 27.709917
v 590.9962 645.8588 27.765245
v 590.9874 645.9928 27.878899
v 591.04443 646.076 28.020418
v 591.152 646.0861 28.15189
v 591.2811 646.02045 28.238081
v 591.56854 646.1813 27.618408
v 591.66016 646.03625 27.611431
v 591.6673 645.8663 27.590158
v 591.5882 645.7169 27.56029
v 591.4439 645.6281 27.529827
v 591.27313 645.6237 27.506935
v 591.12164 645.7049 27.497746
v 591.03 645.84985 27.504723
v 591.0229 646.01984 27.525997
v 591.102 646.16925 27.555866
v 591.2463 646.258 27.586327
v 591.41705 646.26245 27.609219
v 591.61804 646.1191 27.054682
v 591.66754 645.95447 27.051157
v 591.62823 645.7871 27.04947
v 591.5105 645.66187 27.050077
v 591.34595 645.6123 27.052813
v 591.17865 645.6517 27.056944
v 591.05347 645.7694 27.061365
v 591.0039 645.934 27.06489
v 591.0433 646.1014 27.066576
v 591.161 646.2266 27.065971
v 591.32556 646.2762 27.063236
v 591.49286 646.2368 27.059103
v 591.60596 646.1086 26.546585
v 591.6475 645.9423 26.52179
v 591.60077 645.7769 26.503983
v 591.4782 645.6567 26.497938
v 591.31274 645.6138 26.505274
v 591.1486 645.6597 26.524025
v 591.0299 645.7822 26.549168
v 590.98834 645.9485 26.573963
v 591.0351 646.1139 26.59177
v 591.15765 646.23413 26.597815
v 591.3232 646.27704 26.590479
v 591.48724 646.2311 26.571728
v 591.4705 646.20856 26.073505
v 591.53864 646.0538 26.032303
v 591.52075 645.8834 25.99
v 591.42163 645.7431 25.957932
v 591.2678 645.6704 25.944689
v 591.1006 645.6849 25.953821
v 590.9647 645.7826 25.982882
v 590.8966 645.9374 26.024084
v 590.9145 646.1077 26.066387
v 591.0137 646.24805 26.098455
v 591.1674 646.32074 26.111698
v 591.33466 646.3063 26.102566
v 591.4036 646.19965 25.564579
v 591.4213 646.0416 25.475914
v 591.3574 645.8849 25.382668
v 591.2291 645.7713 25.309824
v 591.07074 645.7313 25.276903
v 590.9248 645.77576 25.292725
v 590.8303 645.8926 25.35305
v 590.8126 646.05054 25.441715
v 590.8765 646.20734 25.534962
v 591.0048 646.3209 25.607805
v 591.1632 646.36084 25.640726
v 591.3092 646.31647 25.624905
v 591.1545 646.4484 25.208895
v 591.13617 646.3355 25.103214
v 591.04614 646.21094 25.003641
v 590.90845 646.1081 24.936857
v 590.7601 646.05457 24.920755
v 590.6407 646.0647 24.959652
v 590.5823 646.1358 25.043125
v 590.6006 646.2488 25.148806
v 590.6907 646.37335 25.248377
v 590.8283 646.47614 25.31516
v 590.97675 646.52966 25.331263
v 591.0961 646.51953 25.292366
v 590.9654 646.79755 25.071262
v 590.9215 646.7387 24.933363
v 590.80524 646.66785 24.834808
v 590.6479 646.6039 24.80201
v 590.4915 646.564 24.843754
v 590.37805 646.5589 24.948854
v 590.33795 646.5899 25.089151
v 590.38184 646.64874 25.22705
v 590.4981 646.7196 25.325605
v 590.65546 646.78357 25.358404
v 590.8118 646.8234 25.31666
v 590.9253 646.82855 25.21156
v 590.875 647.168 24.961258
v 590.78894 647.14795 24.817379
v 590.6401 647.13214 24.73416
v 590.4683 647.1248 24.733898
v 590.3197 647.128 24.816662
v 590.234 647.14075 24.960278
v 590.23425 647.1597 25.126263
v 590.3203 647.1798 25.270142
v 590.4692 647.1956 25.353361
v 590.6409 647.20294 25.353622
v 590.78955 647.19977 25.270859
v 590.87524 647.187 25.127243
v 590.90607 647.58044 24.885252
v 590.798 647.59576 24.752817
v 590.6397 647.62445 24.692373
v 590.4736 647.65875 24.720114
v 590.3441 647.68945 24.828606
v 590.2861 647.70844 24.98878
v 590.31494 647.7106 25.157717
v 590.423 647.6952 25.290152
v 590.5813 647.66656 25.350595
v 590.74744 647.63226 25.322855
v 590.8769 647.6015 25.214363
v 590.93494 647.5826 25.05419
v 591.00714 647.9832 24.855242
v 590.9009 648.03125 24.728964
v 590.7524 648.10114 24.677876
v 590.6014 648.17413 24.715662
v 590.48834 648.23065 24.832201
v 590.4436 648.25555 24.996265
v 590.4791 648.2422 25.163893
v 590.5854 648.19415 25.29017
v 590.7339 648.12427 25.34126
v 590.8849 648.0513 25.303473
v 590.9979 647.99475 25.186934
v 591.04266 647.96985 25.022871
v 591.20685 648.34845 24.778652
v 591.0965 648.44293 24.686766
v 590.9665 648.5552 24.679848
v 590.85175 648.6553 24.75975
v 590.783 648.71625 24.905066
v 590.77875 648.7218 25.076857
v 590.83997 648.6705 25.22909
v 590.9504 648.57605 25.320976
v 591.0804 648.46375 25.327894
v 591.19507 648.3637 25.247992
v 591.2638 648.30273 25.102676
v 591.2681 648.2971 24.930885
v 591.596 648.66095 24.834127
v 591.50165 648.7386 24.71324
v 591.3734 648.8445 24.669662
v 591.2458 648.9503 24.71507
v 591.15295 649.0278 24.837297
v 591.11975 649.05597 25.003593
v 591.1551 649.0274 25.1694
v 591.24945 648.9498 25.290285
v 591.3777 648.8439 25.333862
v 591.5053 648.73804 25.288454
v 591.59814 648.66064 25.166227
v 591.63135 648.6324 24.999931
v 591.90454 649.1447 24.833576
v 591.7914 649.1903 24.712473
v 591.63727 649.2526 24.668598
v 591.4835 649.31494 24.713713
v 591.37134 649.36053 24.835724
v 591.33075 649.3772 25.001944
v 591.3727 649.36053 25.16783
v 591.48584 649.31494 25.288935
v 591.63995 649.2526 25.332808
v 591.7937 649.1903 25.287695
v 591.9059 649.1447 25.165682
v 591.9465 649.12805 24.999464
v 592.02014 649.6877 24.837412
v 591.9011 649.7048 24.714537
v 591.73724 649.72833 24.668234
v 591.5724 649.75214 24.710915
v 591.4508 649.7697 24.831142
v 591.40497 649.7764 24.996698
v 591.44727 649.77045 25.163227
v 591.5662 649.75336 25.286102
v 591.7301 649.7298 25.332405
v 591.89496 649.706 25.289724
v 592.01654 649.6884 25.169498
v 592.0624 649.6817 25.00394
v 592.0637 650.16345 24.840063
v 591.9464 650.18365 24.716022
v 591.7837 650.21173 24.668112
v 591.6192 650.2401 24.70917
v 591.497 650.2612 24.828194
v 591.44977 650.2694 24.993294
v 591.49023 650.2625 25.160229
v 591.60754 650.24225 25.28427
v 591.77026 650.21423 25.33218
v 591.93475 650.1858 25.291122
v 592.05695 650.1647 25.172096
v 592.1042 650.1565 25.006998
v 592.18164 650.63245 24.834467
v 592.0622 650.65393 24.712727
v 591.8988 650.6832 24.667986
v 591.7353 650.71265 24.712234
v 591.61554 650.7342 24.833612
v 591.5715 650.7421 24.9996
v 591.61505 650.7343 25.165718
v 591.73456 650.7128 25.287458
v 591.89795 650.6835 25.3322
v 592.0614 650.6541 25.287952
v 592.1812 650.63257 25.166573
v 592.2252 650.62463 25.000586
v 592.18646 651.0214 24.981527
v 592.0417 650.9969 24.838167
v 591.8719 651.0178 24.767092
v 591.7226 651.0786 24.787346
v 591.63385 651.163 24.893501
v 591.62933 651.2484 25.057116
v 591.71027 651.3118 25.234346
v 591.85504 651.33636 25.377707
v 592.02484 651.3154 25.448782
v 592.17413 651.25464 25.428528
v 592.2629 651.1702 25.322372
v 592.2674 651.0849 25.158758
v 592.2707 651.1975 24.49496
v 592.13226 651.1436 24.379082
v 591.9664 651.1613 24.29767
v 591.8174 651.2458 24.272541
v 591.7253 651.37445 24.310425
v 591.7147 651.5128 24.401175
v 591.7886 651.6238 24.520472
v 591.927 651.6777 24.63635
v 592.09296 651.66 24.717762
v 592.2419 651.5755 24.742891
v 592.334 651.44684 24.705006
v 592.34454 651.3085 24.614258
v 592.4862 651.5833 24.171791
v 592.3877 651.5369 24.007055
v 592.23694 651.54193 23.892817
v 592.0744 651.597 23.859686
v 591.9436 651.6874 23.91654
v 591.8796 651.7889 24.048147
v 591.89954 651.87427 24.21924
v 591.9981 651.9207 24.383978
v 592.1488 651.9157 24.498217
v 592.31134 651.86066 24.531347
v 592.44214 651.7702 24.474493
v 592.50616 651.6687 24.342886
v 592.593 652.1224 24.06192
v 592.4636 652.101 23.92495
v 592.29504 652.0991 23.856024
v 592.13245 652.1172 23.873613
v 592.0194 652.1504 23.973005
v 591.9862 652.18976 24.127567
v 592.04175 652.22485 24.295883
v 592.17114 652.24615 24.432856
v 592.3397 652.24805 24.501781
v 592.5023 652.23 24.48419
v 592.61536 652.19684 24.3848
v 592.64856 652.1574 24.230238
v 592.5559 652.6265 24.277912
v 592.4958 652.5376 24.093113
v 592.36316 652.47784 23.932444
v 592.19366 652.4632 23.838955
v 592.0326 652.49774 23.837696
v 591.92316 652.572 23.929007
v 591.8947 652.6663 24.088417
v 591.95483 652.75525 24.273214
v 592.0874 652.815 24.433884
v 592.25696 652.8296 24.527372
v 592.418 652.7951 24.528631
v 592.5274 652.72076 24.437323
v 592.6015 653.00665 23.875437
v 592.6496 652.85913 23.826838
v 592.6106 652.71857 23.745144
v 592.49493 652.6227 23.652245
v 592.3337 652.5971 23.573034
v 592.17 652.64874 23.528734
v 592.0477 652.76373 23.531218
v 591.99963 652.91125 23.579819
v 592.03864 653.05176 23.661512
v 592.1543 653.1477 23.754412
v 592.31555 653.1732 23.833622
v 592.47925 653.1216 23.87792
v 592.73126 653.2207 23.389046
v 592.7495 653.06116 23.348782
v 592.6805 652.9184 23.290066
v 592.5427 652.8307 23.228634
v 592.3731 652.8216 23.180946
v 592.21716 652.8935 23.159779
v 592.1166 653.02716 23.170805
v 592.0984 653.18677 23.21107
v 592.1674 653.3295 23.269783
v 592.3052 653.4172 23.331217
v 592.47473 653.4263 23.378904
v 592.63074 653.3544 23.400072
v 592.74896 653.35596 22.782375
v 592.7736 653.1936 22.753332
v 592.7102 653.0431 22.70768
v 592.57556 652.94476 22.657648
v 592.4059 652.925 22.616646
v 592.2466 652.9891 22.595657
v 592.1404 653.1198 22.600306
v 592.1157 653.28217 22.629349
v 592.1792 653.4327 22.675001
v 592.3138 653.531 22.725033
v 592.48346 653.5508 22.766035
v 592.64276 653.4867 22.787024
v 592.7635 653.4754 22.463629
v 592.8045 653.3422 22.381962
v 592.7622 653.23047 22.265388
v 592.6479 653.1699 22.145145
v 592.49225 653.17694 22.053452
v 592.3369 653.2496 22.014875
v 592.2236 653.36835 22.039753
v 592.18256 653.50146 22.12142
v 592.22485 653.6133 22.237993
v 592.3392 653.6738 22.358236
v 592.4948 653.6668 22.44993
v 592.65015 653.5942 22.488506
v 592.99554 653.703 22.3457
v 593.0356 653.62854 22.198565
v 593.0005 653.5991 22.030285
v 592.8997 653.62256 21.885954
v 592.76025 653.6926 21.804241
v 592.61945 653.79047 21.807045
v 592.5151 653.88995 21.893612
v 592.47504 653.96436 22.040747
v 592.51013 653.99384 22.209026
v 592.6109 653.97034 22.353357
v 592.75037 653.9003 22.43507
v 592.8912 653.8024 22.432266
v 593.2412 654.086 22.26642
v 593.293 654.03174 22.113113
v 593.2697 654.02264 21.94166
v 593.1775 654.06104 21.797997
v 593.0411 654.1367 21.720623
v 592.89703 654.22943 21.730268
v 592.78394 654.3142 21.824348
v 592.7321 654.3684 21.977655
v 592.7555 654.37756 22.14911
v 592.84766 654.3391 22.292772
v 592.9841 654.2634 22.370148
v 593.1281 654.1708 22.360502
v 593.48004 654.4951 22.250204
v 593.54584 654.44653 22.100534
v 593.53723 654.44226 21.929455
v 593.45654 654.4835 21.782803
v 593.32544 654.5592 21.699879
v 593.17896 654.6491 21.702898
v 593.0564 654.729 21.791052
v 592.9906 654.77765 21.940722
v 592.9992 654.78186 22.111803
v 593.0799 654.7406 22.258453
v 593.21106 654.6649 22.34138
v 593.3575 654.5751 22.33836
v 593.7371 654.89746 22.223013
v 593.7972 654.8562 22.067453
v 593.78265 654.86096 21.896376
v 593.69745 654.9105 21.755623
v 593.56445 654.9915 21.682909
v 593.4192 655.0823 21.697716
v 593.30066 655.1585 21.796078
v 593.2406 655.1997 21.951637
v 593.2551 655.19495 22.122715
v 593.34033 655.1454 22.263468
v 593.4734 655.0644 22.336182
v 593.6186 654.97363 22.321375
v 593.9883 655.2883 22.217602
v 594.0462 655.2446 22.06181
v 594.0332 655.2523 21.890606
v 593.95276 655.30945 21.749865
v 593.8264 655.4007 21.677296
v 593.688 655.5015 21.692345
v 593.57465 655.585 21.79098
v 593.5167 655.6288 21.94677
v 593.5297 655.62103 22.117973
v 593.61017 655.5639 22.258717
v 593.7365 655.4727 22.331285
v 593.87494 655.3718 22.316236
v 594.2844 655.66345 22.225992
v 594.3469 655.61475 22.073452
v 594.34045 655.61896 21.901731
v 594.26685 655.6749 21.756842
v 594.1457 655.7677 21.677608
v 594.0096 655.8724 21.685259
v 593.8949 655.961 21.777746
v 593.83246 656.0097 21.930286
v 593.83887 656.00555 22.102007
v 593.91254 655.9496 22.246897
v 594.0336 655.8568 22.326132
v 594.16974 655.7521 22.31848
v 594.5983 656.03064 22.17054
v 594.6348 656.0017 22.005054
v 594.6013 656.02765 21.83846
v 594.5067 656.10156 21.7154
v 594.3764 656.2036 21.668846
v 594.24536 656.30646 21.711273
v 594.14856 656.3825 21.831312
v 594.1121 656.4114 21.9968
v 594.1456 656.38544 22.163391
v 594.24023 656.3115 22.286451
v 594.37054 656.2095 22.333006
v 594.5016 656.1067 22.290579
v 594.90125 656.38763 22.17203
v 594.9368 656.35583 22.006868
v 594.9059 656.3832 21.839985
v 594.8167 656.4622 21.716097
v 594.69324 656.5719 21.6684
v 594.5685 656.68274 21.709671
v 594.4759 656.7651 21.828857
v 594.4403 656.7968 21.994019
v 594.47125 656.76953 22.1609
v 594.5604 656.6904 22.284788
v 594.6839 656.5808 22.332487
v 594.80865 656.47 22.291214
v 595.23016 656.7374 22.16555
v 595.26245 656.70746 21.999388
v 595.22943 656.7379 21.833445
v 595.13995 656.82056 21.712187
v 595.0179 656.93335 21.668102
v 594.89606 657.046 21.713007
v 594.807 657.12836 21.834867
v 594.7747 657.1583 22.00103
v 594.80774 657.12787 22.166973
v 594.8972 657.04517 22.28823
v 595.0193 656.93243 22.332314
v 595.1411 656.81976 22.287409
v 595.57007 657.11304 22.172483
v 595.6077 657.083 22.007458
v 595.5758 657.1084 21.84046
v 595.48285 657.18243 21.716236
v 595.3538 657.2853 21.668072
v 595.2232 657.38934 21.708874
v 595.12604 657.4668 21.82771
v 595.08844 657.4968 21.992735
v 595.12036 657.47144 22.159733
v 595.2133 657.3974 22.283957
v 595.34235 657.29456 22.33212
v 595.47296 657.1904 22.291319
v 595.8467 657.5107 22.166275
v 595.8814 657.4827 22.00025
v 595.8468 657.51056 21.83417
v 595.7521 657.5866 21.712532
v 595.6227 657.6906 21.667933
v 595.4932 657.7947 21.71232
v 595.39844 657.87085 21.833803
v 595.36365 657.8988 21.999828
v 595.39825 657.87103 22.165909
v 595.493 657.7949 22.287546
v 595.6224 657.6909 22.332146
v 595.75183 657.5869 22.287758
v 596.145 657.8651 22.204412
v 596.1937 657.819 22.046148
v 596.17847 657.8334 21.875525
v 596.10333 657.90454 21.738258
v 595.9884 658.01337 21.67113
v 595.86456 658.1307 21.692123
v 595.7649 658.2251 21.795618
v 595.7161 658.27124 21.953882
v 595.7314 658.25684 22.124506
v 595.8065 658.18567 22.261772
v 595.92145 658.07684 22.328901
v 596.04535 657.9595 22.307907
v 596.53766 658.284 22.177176
v 596.53265 658.1763 22.042261
v 596.4628 658.1275 21.89397
v 596.3468 658.15076 21.772036
v 596.21576 658.2398 21.709131
v 596.1048 658.3708 21.722113
v 596.04364 658.50854 21.807499
v 596.04865 658.6163 21.942413
v 596.11847 658.66504 22.090704
v 596.2345 658.6418 22.212639
v 596.3655 658.55273 22.275543
v 596.4765 658.42175 22.262564
v 596.81 658.51654 21.608192
v 596.7687 658.3554 21.558023
v 596.65533 658.2427 21.501423
v 596.5005 658.2086 21.453554
v 596.3455 658.26227 21.427244
v 596.232 658.38934 21.429544
v 596.19037 658.5557 21.459837
v 596.2317 658.7168 21.510006
v 596.34503 658.8295 21.566607
v 596.4999 658.8636 21.614475
v 596.65485 658.80994 21.640785
v 596.7684 658.68286 21.638485
v 596.9548 658.54333 21.210905
v 596.91205 658.37756 21.195263
v 596.7953 658.2567 21.158966
v 596.63586 658.21313 21.11174
v 596.47644 658.2585 21.06624
v 596.3597 658.3807 21.034658
v 596.31696 658.54694 21.025455
v 596.3597 658.7127 21.041098
v 596.47644 658.8336 21.077394
v 596.63586 658.8772 21.124619
v 596.7953 658.8318 21.170118
v 596.91205 658.7096 21.201702
v 597.06915 658.55133 20.799139
v 597.02924 658.3857 20.776175
v 596.92035 658.2652 20.719875
v 596.77155 658.22217 20.645327
v 596.62274 658.26807 20.572504
v 596.5138 658.3906 20.52092
v 596.47394 658.55707 20.504395
v 596.5138 658.7227 20.527359
v 596.62274 658.8432 20.583658
v 596.77155 658.8862 20.658207
v 596.92035 658.84033 20.73103
v 597.02924 658.7178 20.782614
v 597.24963 658.5622 20.535633
v 597.2259 658.39606 20.497437
v 597.1578 658.27435 20.396343
v 597.0636 658.2297 20.259443
v 596.96857 658.274 20.123417
v 596.89813 658.3954 20.024714
v 596.87115 658.5614 19.98978
v 596.8949 658.7275 20.027977
v 596.96295 658.8492 20.12907
v 597.0571 658.89386 20.26597
v 597.15216 658.84955 20.401997
v 597.22266 658.72815 20.5007
v 597.59875 658.5722 20.453701
v 597.59174 658.40515 20.411907
v 597.56757 658.28076 20.297518
v 597.5326 658.23236 20.141184
v 597.4963 658.27295 19.984795
v 597.4683 658.3916 19.870255
v 597.45624 658.5565 19.828253
v 597.4632 658.7236 19.870047
v 597.4874 658.84796 19.984436
v 597.52234 658.89636 20.14077
v 597.55865 658.8558 20.29716
v 597.5866 658.7371 20.4117
v 598.03644 658.61053 20.379515
v 598.06726 658.4438 20.349396
v 598.08203 658.3114 20.238781
v 598.07684 658.2489 20.077312
v 598.05304 658.273 19.90825
v 598.017 658.37726 19.776901
v 597.97845 658.5337 19.718454
v 597.94763 658.70044 19.748573
v 597.93286 658.8328 19.859188
v 597.93805 658.8953 20.020658
v 597.96185 658.8713 20.189718
v 597.99786 658.767 20.321068
v 598.6171 658.7864 20.286951
v 598.6534 658.62695 20.22096
v 598.63696 658.50146 20.09517
v 598.57245 658.4436 19.943281
v 598.477 658.4688 19.805998
v 598.37616 658.5704 19.720102
v 598.29706 658.72107 19.708609
v 598.26086 658.8805 19.774601
v 598.2772 659.006 19.900393
v 598.3418 659.06384 20.05228
v 598.43726 659.03864 20.189564
v 598.538 658.9371 20.27546
v 598.97046 658.9356 19.852247
v 598.98804 658.7708 19.78948
v 598.932 658.6336 19.696089
v 598.8172 658.5608 19.597097
v 598.6745 658.5719 19.51903
v 598.5421 658.66394 19.482803
v 598.4555 658.8122 19.498125
v 598.43787 658.977 19.560892
v 598.49396 659.1142 19.654284
v 598.6087 659.18695 19.753275
v 598.7514 659.1759 19.831343
v 598.8838 659.08386 19.867569
v 599.15216 659.1064 19.555311
v 599.2189 658.955 19.497967
v 599.224 658.8218 19.381773
v 599.1662 658.74243 19.237865
v 599.061 658.7381 19.104801
v 598.93646 658.8101 19.018238
v 598.8261 658.939 19.001368
v 598.7594 659.0904 19.058712
v 598.7543 659.22363 19.174904
v 598.8121 659.30304 19.318813
v 598.91736 659.3073 19.451876
v 599.0418 659.23535 19.53844
v 599.42365 659.33203 19.44585
v 599.5023 659.18933 19.3906
v 599.541 659.0799 19.262978
v 599.52924 659.033 19.097181
v 599.4702 659.06134 18.937634
v 599.3797 659.1572 18.827087
v 599.28204 659.295 18.79516
v 599.2033 659.43774 18.850412
v 599.1647 659.5472 18.978033
v 599.17645 659.594 19.143831
v 599.2355 659.56573 19.30338
v 599.3259 659.46985 19.413925
v 599.8235 659.51196 19.373278
v 599.87305 659.3598 19.307941
v 599.8976 659.25494 19.173052
v 599.8906 659.2254 19.004751
v 599.85394 659.2792 18.848135
v 599.7975 659.40186 18.745169
v 599.73627 659.5605 18.723442
v 599.68677 659.71265 18.788778
v 599.6622 659.81757 18.923668
v 599.6691 659.84705 19.091969
v 599.7058 659.7933 19.248585
v 599.76227 659.6706 19.351551
v 600.4378 659.5968 19.239656
v 600.41156 659.4397 19.161364
v 600.34265 659.33777 19.036356
v 600.2495 659.3183 18.898129
v 600.1571 659.3865 18.78372
v 600.0902 659.52405 18.723785
v 600.0667 659.69415 18.734385
v 600.0929 659.85126 18.812677
v 600.1618 659.9532 18.937685
v 600.25494 659.97266 19.075912
v 600.34735 659.9045 19.190321
v 600.4143 659.7669 19.250256
v 600.7324 659.51086 18.795643
v 600.6505 659.36633 18.802868
v 600.5214 659.28723 18.791498
v 600.3797 659.2949 18.76458
v 600.26337 659.3872 18.729326
v 600.20355 659.5395 18.695183
v 600.2163 659.7108 18.671299
v 600.2982 659.8554 18.664074
v 600.4273 659.93445 18.675442
v 600.56903 659.92676 18.70236
v 600.68536 659.8345 18.737614
v 600.7452 659.68225 18.771757
v 601.0615 659.4771 18.409397
v 600.9859 659.3337 18.393213
v 600.85876 659.25665 18.362816
v 600.7142 659.26666 18.326347
v 600.5909 659.361 18.29358
v 600.52185 659.5145 18.273293
v 600.5257 659.6859 18.270924
v 600.60126 659.82935 18.287107
v 600.7284 659.9064 18.317505
v 600.873 659.89636 18.353973
v 600.9963 659.80194 18.386742
v 601.0653 659.6485 18.407028
v 601.3105 659.6699 17.867859
v 601.30896 659.58673 17.685495
v 601.22217 659.5228 17.508009
v 601.0733 659.49524 17.382954
v 600.9023 659.5114 17.343842
v 600.755 659.567 17.40115
v 600.67084 659.64716 17.539522
v 600.67236 659.7303 17.721886
v 600.75916 659.79425 17.899372
v 600.908 659.8218 18.024427
v 601.07904 659.8056 18.06354
v 601.2263 659.75 18.006231
v 601.123 660.2264 18.06407
v 601.13776 660.2734 17.886078
v 601.07666 660.2739 17.715654
v 600.9562 660.22797 17.598461
v 600.8085 660.14777 17.5659
v 600.67316 660.05475 17.626698
v 600.58655 659.97394 17.764563
v 600.5718 659.927 17.942553
v 600.6329 659.9264 18.112978
v 600.7534 659.97235 18.230171
v 600.90106 660.0526 18.262732
v 601.0364 660.14557 18.201933
v 600.73395 660.6703 18.07236
v 600.7399 660.6885 17.905262
v 600.6862 660.6422 17.753761
v 600.5872 660.5439 17.658453
v 600.4694 660.4199 17.644873
v 600.3644 660.3034 17.716661
v 600.3003 660.22565 17.854584
v 600.2944 660.20746 18.02168
v 600.3481 660.2537 18.173182
v 600.4471 660.352 18.26849
v 600.5649 660.476 18.282068
v 600.6699 660.5925 18.21028
v 600.36743 660.9786 18.114244
v 600.3815 660.9977 17.944498
v 600.3331 660.95435 17.78584
v 600.2354 660.86005 17.68078
v 600.1145 660.7402 17.657475
v 600.0027 660.6268 17.722164
v 599.93005 660.55023 17.857515
v 599.916 660.5311 18.027264
v 599.96436 660.5745 18.185923
v 600.0621 660.66876 18.290981
v 600.18304 660.78864 18.314287
v 600.2948 660.90204 18.249598
v 600.0576 661.32117 18.15192
v 600.08673 661.3482 17.984749
v 600.048 661.3178 17.820118
v 599.9517 661.2381 17.702143
v 599.8237 661.1305 17.662434
v 599.69824 661.02374 17.71163
v 599.609 660.9465 17.83655
v 599.57983 660.91943 18.003721
v 599.6186 660.9498 18.168352
v 599.7149 661.02954 18.286327
v 599.8429 661.13715 18.326038
v 599.9683 661.2439 18.276842
v 599.7763 661.643 18.160923
v 599.8137 661.6641 17.994478
v 599.7728 661.64294 17.82886
v 599.6646 661.5852 17.708443
v 599.518 661.50635 17.665495
v 599.3724 661.4275 17.711523
v 599.26666 661.36975 17.834196
v 599.22925 661.34863 18.00064
v 599.27014 661.3698 18.16626
v 599.3784 661.42755 18.286676
v 599.52496 661.5064 18.329624
v 599.67065 661.58527 18.283596
v 599.6695 662.03326 18.151955
v 599.70557 662.0414 17.98409
v 599.6548 662.03076 17.820219
v 599.5307 662.00433 17.704247
v 599.3665 661.96906 17.66725
v 599.20636 661.93445 17.719141
v 599.093 661.9098 17.846016
v 599.05695 661.9017 18.01388
v 599.1077 661.91223 18.177752
v 599.2318 661.9387 18.293722
v 599.39594 661.974 18.330719
v 599.55615 662.00854 18.27883
v 599.60547 662.50665 18.156515
v 599.64404 662.514 17.98915
v 599.59515 662.505 17.824583
v 599.4719 662.4821 17.706911
v 599.3074 662.45154 17.667664
v 599.14557 662.4214 17.717358
v 599.0299 662.3997 17.842676
v 598.9914 662.3924 18.010042
v 599.0402 662.40137 18.174608
v 599.16345 662.4242 18.29228
v 599.328 662.45483 18.331528
v 599.4898 662.485 18.281834
v 599.4875 662.9736 18.165297
v 599.531 662.981 17.999153
v 599.4868 662.9736 17.83319
v 599.3667 662.9532 17.711882
v 599.2029 662.9254 17.667727
v 599.0393 662.89764 17.71256
v 598.9197 662.87726 17.83437
v 598.87616 662.8698 18.000513
v 598.9204 662.87726 18.166475
v 599.04047 662.89764 18.287785
v 599.2043 662.9254 18.331938
v 599.3679 662.9532 18.287104
v 599.4421 663.43024 18.166323
v 599.48663 663.4336 18.000322
v 599.4425 663.4303 17.834217
v 599.3214 663.42126 17.712513
v 599.1559 663.40894 17.667822
v 598.99023 663.39655 17.71212
v 598.86884 663.38745 17.833534
v 598.8243 663.3841 17.999535
v 598.86847 663.3874 18.16564
v 598.98956 663.3964 18.287344
v 599.1551 663.40875 18.332035
v 599.32074 663.42114 18.287739
v 599.392 663.93146 18.202187
v 599.45715 663.9408 18.043371
v 599.435 663.9376 17.872923
v 599.3314 663.9228 17.73651
v 599.17426 663.90027 17.670685
v 599.00555 663.87604 17.693087
v 598.8705 663.8567 17.797712
v 598.80536 663.84735 17.956526
v 598.8275 663.8505 18.126976
v 598.931 663.86536 18.263388
v 599.08826 663.8879 18.329212
v 599.25696 663.9121 18.30681
v 599.2198 664.5424 18.433836
v 599.3146 664.5044 18.353401
v 599.3299 664.42944 18.220636
v 599.2617 664.33765 18.071114
v 599.12823 664.2536 17.944899
v 598.9653 664.19977 17.875809
v 598.81647 664.1907 17.882357
v 598.7217 664.2287 17.96279
v 598.70636 664.30365 18.095556
v 598.7746 664.39545 18.245079
v 598.908 664.47955 18.371294
v 599.071 664.5333 18.440384
v 598.8605 664.891 17.802864
v 599.01715 664.8919 17.745914
v 599.1335 664.82135 17.62711
v 599.1783 664.6982 17.478283
v 599.1396 664.5555 17.339312
v 599.0277 664.43146 17.247435
v 598.8726 664.3593 17.22727
v 598.71594 664.3584 17.28422
v 598.5996 664.42896 17.403025
v 598.55475 664.55206 17.551851
v 598.5935 664.6948 17.69082
v 598.7054 664.81885 17.782698
v 598.75616 665.16046 17.388449
v 598.8737 665.169 17.322824
v 598.94055 665.1074 17.198652
v 598.93866 664.9923 17.049204
v 598.86865 664.8545 16.914522
v 598.7492 664.7309 16.830694
v 598.61237 664.6546 16.820185
v 598.49475 664.6461 16.885809
v 598.428 664.70764 17.009981
v 598.4298 664.82275 17.159431
v 598.4999 664.9606 17.294113
v 598.61926 665.0842 17.37794
v 598.50037 665.3944 17.234867
v 598.5573 665.3938 17.098434
v 598.5467 665.33527 16.956022
v 598.4713 665.2345 16.84579
v 598.35144 665.11847 16.797276
v 598.2192 665.0184 16.823475
v 598.11 664.9609 16.917372
v 598.05304 664.96155 17.053804
v 598.0637 665.0201 17.196217
v 598.13904 665.12085 17.30645
v 598.2589 665.2368 17.354965
v 598.3912 665.337 17.328764
v 598.3362 665.76 17.182709
v 598.3761 665.7616 17.025984
v 598.3378 665.721 16.871063
v 598.23157 665.64905 16.759459
v 598.0859 665.565 16.721071
v 597.93976 665.4914 16.76619
v 597.83234 665.448 16.882723
v 597.7925 665.4464 17.039448
v 597.83075 665.487 17.194368
v 597.937 665.55896 17.305975
v 598.0827 665.643 17.344362
v 598.2288 665.71655 17.299244
v 598.0863 666.1311 17.219736
v 598.1477 666.14813 17.061216
v 598.12714 666.1319 16.892464
v 598.0302 666.08685 16.758698
v 597.8828 666.02496 16.695757
v 597.7245 665.9628 16.720509
v 597.59766 665.9172 16.82632
v 597.53625 665.90015 16.98484
v 597.5568 665.9163 17.153591
v 597.65375 665.9614 17.28736
v 597.80115 666.0233 17.350298
v 597.9595 666.08545 17.325546
v 598.0221 666.55475 17.153582
v 598.0531 666.55707 16.984201
v 597.9969 666.543 16.822031
v 597.8686 666.5165 16.710526
v 597.7025 666.48444 16.67956
v 597.5432 666.45557 16.737432
v 597.43335 666.43756 16.868637
v 597.40234 666.43524 17.038017
v 597.45856 666.4492 17.200186
v 597.58685 666.4758 17.311693
v 597.7529 666.5078 17.342657
v 597.91223 666.5367 17.284784
v 597.9363 667.0692 17.16837
v 597.9774 667.081 17.001848
v 597.93396 667.06506 16.836267
v 597.8176 667.0256 16.715996
v 597.65955 666.97327 16.673258
v 597.5021 666.922 16.719505
v 597.38745 666.8856 16.842346
v 597.3464 666.87384 17.008867
v 597.3898 666.88983 17.174448
v 597.5061 666.92926 17.29472
v 597.6642 666.9816 17.337458
v 597.82166 667.03284 17.29121
v 597.64374 667.5988 17.165157
v 597.67584 667.62683 16.998613
v 597.642 667.59515 16.833065
v 597.5512 667.5123 16.712872
v 597.4278 667.40045 16.670238
v 597.3049 667.2896 16.716589
v 597.21533 667.2094 16.839504
v 597.1832 667.1814 17.00605
v 597.21704 667.2131 17.171598
v 597.30786 667.2959 17.291792
v 597.4313 667.4078 17.334425
v 597.5542 667.5186 17.288073
v 597.1738 667.89105 17.210064
v 597.2137 667.94867 17.053114
v 597.20386 667.9338 16.882172
v 597.14703 667.85034 16.743038
v 597.0584 667.7208 16.672998
v 596.9617 667.5798 16.690815
v 596.8829 667.4651 16.791718
v 596.843 667.4075 16.948668
v 596.8528 667.42236 17.11961
v 596.90967 667.5058 17.258743
v 596.9983 667.6354 17.328783
v 597.095 667.77637 17.310966
v 596.79205 668.1893 17.16712
v 596.81775 668.226 17.001162
v 596.79266 668.1897 16.835014
v 596.72345 668.0901 16.713198
v 596.62866 667.95386 16.668352
v 596.53375 667.8175 16.712492
v 596.4641 667.7176 16.833794
v 596.43835 667.68085 16.99975
v 596.4635 667.71716 17.165897
v 596.53265 667.8168 17.287714
v 596.62744 667.953 17.332561
v 596.72235 668.08936 17.28842
v 596.43524 668.4353 17.166613
v 596.467 668.46655 17.000597
v 596.4354 668.4353 16.834507
v 596.34906 668.3498 16.712847
v 596.231 668.2331 16.668217
v 596.11285 668.11633 16.712574
v 596.02637 668.0309 16.834034
v 595.9946 667.99963 17.00005
v 596.0262 668.0309 17.16614
v 596.11255 668.11633 17.2878
v 596.2306 668.2331 17.33243
v 596.3487 668.3498 17.288073
v 596.1277 668.90234 17.418814
v 596.21234 668.8398 17.306335
v 596.2282 668.722 17.158709
v 596.1711 668.58044 17.01549
v 596.0562 668.4531 16.915054
v 595.9145 668.3742 16.884315
v 595.7838 668.36475 16.931507
v 595.69916 668.4273 17.043987
v 595.6833 668.5451 17.191614
v 595.7404 668.68665 17.334831
v 595.8552 668.81396 17.435266
v 595.997 668.8929 17.466005
v 595.62555 668.93964 16.595232
v 595.7865 668.9939 16.576353
v 595.9528 668.95935 16.552956
v 596.08 668.8452 16.53131
v 596.134 668.6821 16.517214
v 596.1002 668.51373 16.514446
v 595.9878 668.3852 16.523748
v 595.82684 668.33093 16.54263
v 595.6605 668.3655 16.566027
v 595.5333 668.47955 16.587673
v 595.4794 668.6427 16.601768
v 595.5131 668.81104 16.604534
v 595.66797 668.9223 15.998219
v 595.8377 668.94977 15.989294
v 595.9984 668.88904 15.992895
v 596.10706 668.7564 16.008059
v 596.1346 668.58746 16.030718
v 596.07355 668.4274 16.054806
v 595.94037 668.3192 16.073866
v 595.7707 668.29175 16.08279
v 595.6099 668.3525 16.079187
v 595.5013 668.4851 16.064026
v 595.47375 668.65405 16.041365
v 595.5348 668.8141 16.017277
v 595.66943 668.8662 15.432182
v 595.8378 668.89856 15.426237
v 595.9985 668.8434 15.445777
v 596.1084 668.7154 15.485565
v 596.1381 668.54895 15.534941
v 596.07965 668.3887 15.580673
v 595.94867 668.2774 15.610509
v 595.7803 668.24506 15.616454
v 595.61957 668.30023 15.596914
v 595.50964 668.4282 15.557126
v 595.48 668.59467 15.5077505
v 595.53845 668.755 15.462018
v 595.77606 668.75275 14.982772
v 595.94293 668.78406 15.007485
v 596.09937 668.729 15.054836
v 596.2035 668.6023 15.112135
v 596.2273 668.4378 15.164029
v 596.1645 668.2797 15.196614
v 596.03186 668.1703 15.2011595
v 595.865 668.139 15.176446
v 595.70856 668.19403 15.129096
v 595.6045 668.32074 15.071797
v 595.5806 668.4852 15.019902
v 595.64343 668.6433 14.987317
v 595.82513 668.592 14.38748
v 595.9716 668.6671 14.410348
v 596.1256 668.6576 14.476484
v 596.2458 668.566 14.568167
v 596.3 668.4169 14.66083
v 596.2736 668.2501 14.729644
v 596.1738 668.1105 14.756171
v 596.0273 668.03534 14.733303
v 595.8733 668.04486 14.667167
v 595.7531 668.1365 14.575484
v 595.699 668.28564 14.482821
v 595.7253 668.45233 14.414007
v 596.238 668.4717 14.055906
v 596.35175 668.5424 14.159245
v 596.45123 668.5313 14.303415
v 596.50977 668.44147 14.44979
v 596.51166 668.2968 14.559146
v 596.4565 668.13617 14.602181
v 596.3589 668.0026 14.567367
v 596.2451 667.9319 14.464029
v 596.1456 667.943 14.319858
v 596.0871 668.0329 14.173484
v 596.0852 668.17755 14.064127
v 596.1404 668.33813 14.021091
v 596.63525 668.2661 13.958092
v 596.7608 668.32825 14.017053
v 596.87085 668.30835 14.132693
v 596.936 668.21173 14.274028
v 596.9387 668.06433 14.403187
v 596.8783 667.90564 14.485562
v 596.77094 667.77814 14.499081
v 596.6454 667.71606 14.44012
v 596.5353 667.73596 14.324479
v 596.4702 667.8325 14.183144
v 596.46747 667.9799 14.053985
v 596.5279 668.1386 13.97161
v 596.8921 668.21454 13.769329
v 597.0402 668.21204 13.768305
v 597.1569 668.12646 13.796537
v 597.21094 667.9808 13.846463
v 597.1878 667.814 13.904704
v 597.0937 667.67084 13.955654
v 596.9538 667.58954 13.9856615
v 596.80566 667.59204 13.986687
v 596.68896 667.6776 13.958453
v 596.63495 667.8233 13.908527
v 596.6581 667.99005 13.8502865
v 596.7522 668.1333 13.799336
v 597.1713 668.114 13.311476
v 597.31805 668.0874 13.3475065
v 597.42725 667.98047 13.408076
v 597.4696 667.8218 13.476955
v 597.4339 667.6539 13.535687
v 597.3295 667.5218 13.568536
v 597.1846 667.4608 13.566698
v 597.03784 667.48737 13.530667
v 596.9287 667.59436 13.470098
v 596.8863 667.75305 13.401218
v 596.92206 667.9209 13.342486
v 597.02637 668.05304 13.309638
v 597.4392 668.08545 12.862829
v 597.57965 668.01605 12.917467
v 597.6678 667.87744 12.946244
v 597.68 667.70685 12.941449
v 597.61304 667.5499 12.904367
v 597.4848 667.4487 12.844934
v 597.32965 667.43036 12.779076
v 597.1892 667.49976 12.724438
v 597.101 667.63837 12.695661
v 597.0888 667.80896 12.700456
v 597.1558 667.9659 12.737537
v 597.28406 668.0671 12.79697
v 597.6161 668.0586 12.394007
v 597.7685 668.0068 12.43437
v 597.87335 667.8803 12.457959
v 597.90247 667.7132 12.458453
v 597.8481 667.5501 12.435719
v 597.7248 667.4348 12.395848
v 597.5656 667.3982 12.349525
v 597.4132 667.4501 12.309162
v 597.3084 667.5765 12.285573
v 597.2793 667.74365 12.285079
v 597.3336 667.90674 12.307814
v 597.4569 668.022 12.347684
v 597.725 667.9936 11.793889
v 597.8835 667.94836 11.833976
v 597.99567 667.82715 11.890286
v 598.03156 667.6624 11.947735
v 597.9815 667.4983 11.990926
v 597.8589 667.3788 12.008287
v 597.6966 667.3359 11.995168
v 597.5381 667.3811 11.955081
v 597.42584 667.5023 11.898769
v 597.38995 667.66705 11.841322
v 597.44 667.8312 11.798131
v 597.5626 667.9507 11.780769
v 597.87537 667.90826 11.350816
v 598.0107 667.8768 11.455325
v 598.09985 667.7692 11.5643635
v 598.119 667.6144 11.648715
v 598.063 667.45374 11.685778
v 597.94684 667.3304 11.66562
v 597.80164 667.27734 11.593643
v 597.6663 667.30884 11.489134
v 597.57715 667.4164 11.3800955
v 597.558 667.5712 11.295744
v 597.614 667.7318 11.258681
v 597.73016 667.8552 11.278839
v 598.2247 667.69965 11.174607
v 598.2984 667.694 11.321525
v 598.343 667.6055 11.450722
v 598.3465 667.45795 11.527581
v 598.308 667.2909 11.531509
v 598.23773 667.149 11.4614525
v 598.1546 667.0704 11.336183
v 598.0809 667.07605 11.189265
v 598.03625 667.1645 11.060068
v 598.0328 667.3121 10.983209
v 598.0713 667.4791 10.97928
v 598.14154 667.62103 11.049337
v 598.6446 667.7038 11.071808
v 598.6784 667.68335 11.233211
v 598.7064 667.5803 11.362022
v 598.7211 667.4223 11.423728
v 598.71857 667.2516 11.401793
v 598.6995 667.114 11.302095
v 598.66895 667.0464 11.151349
v 598.6352 667.06683 10.989946
v 598.6072 667.16986 10.8611355
v 598.59247 667.3279 10.79943
v 598.595 667.4986 10.821364
v 598.6141 667.63617 10.921062
v 599.0538 667.70905 11.104759
v 599.0867 667.64154 11.258184
v 599.1335 667.5076 11.354383
v 599.18176 667.3432 11.3675785
v 599.2185 667.19226 11.294235
v 599.23395 667.09534 11.154005
v 599.2239 667.07837 10.984463
v 599.19104 667.1458 10.8310375
v 599.14417 667.2797 10.734839
v 599.0959 667.44415 10.721644
v 599.05914 667.5951 10.794988
v 599.0437 667.692 10.935217
v 599.3935 667.91797 11.062558
v 599.43134 667.8649 11.221471
v 599.5038 667.75 11.326686
v 599.59143 667.604 11.350013
v 599.67084 667.466 11.285199
v 599.72064 667.373 11.149613
v 599.7276 667.3499 10.979585
v 599.68976 667.40295 10.820672
v 599.6174 667.5178 10.715456
v 599.52966 667.6639 10.69213
v 599.4503 667.8019 10.756943
v 599.40045 667.8949 10.8925295
v 599.76886 668.1489 11.041583
v 599.8086 668.10315 11.202417
v 599.8926 668.0001 11.311434
v 599.9982 667.86743 11.339423
v 600.0973 667.74066 11.278884
v 600.1632 667.65375 11.146038
v 600.1783 667.63 10.976482
v 600.13855 667.6758 10.815648
v 600.0546 667.7788 10.706631
v 599.949 667.9115 10.678642
v 599.8499 668.03827 10.7391815
v 599.784 668.1252 10.872027
v 600.0968 668.4614 11.102008
v 600.1612 668.3965 11.247582
v 600.26733 668.2877 11.327942
v 600.3868 668.1643 11.321553
v 600.4876 668.05927 11.230129
v 600.5428 668.0008 11.078167
v 600.5375 668.00446 10.9063835
v 600.4731 668.0694 10.760808
v 600.36694 668.17816 10.680449
v 600.2475 668.3016 10.686837
v 600.14667 668.4066 10.778261
v 600.0915 668.46515 10.930224
v 600.5094 668.8395 11.094472
v 600.6141 668.8023 11.220598
v 600.7341 668.70166 11.284431
v 600.83734 668.56445 11.2688675
v 600.8961 668.42755 11.178078
v 600.8947 668.3275 11.036388
v 600.83344 668.29126 10.881765
v 600.72876 668.3284 10.75564
v 600.60876 668.42914 10.691807
v 600.5055 668.5663 10.707371
v 600.4467 668.70325 10.798161
v 600.4481 668.8032 10.93985
v 600.86255 669.0424 10.784158
v 601.0022 669.0098 10.866496
v 601.1279 668.9028 10.897452
v 601.206 668.7501 10.8687315
v 601.2155 668.5926 10.78803
v 601.15393 668.47253 10.6769705
v 601.0378 668.42206 10.565311
v 600.89813 668.45465 10.482973
v 600.7724 668.56165 10.452016
v 600.6943 668.71436 10.480737
v 600.68475 668.8719 10.5614395
v 600.74634 668.99194 10.672499
v 601.2053 669.1786 10.513724
v 601.32825 669.08453 10.582005
v 601.4263 668.94336 10.57664
v 601.47314 668.79285 10.499067
v 601.4563 668.67334 10.370071
v 601.3802 668.6168 10.224218
v 601.2653 668.6385 10.100588
v 601.1424 668.7325 10.032308
v 601.0444 668.87366 10.037673
v 600.9975 669.0242 10.115246
v 601.0144 669.1437 10.244241
v 601.09045 669.2002 10.390095
v 601.50574 669.43945 10.318694
v 601.5921 669.34283 10.426423
v 601.68207 669.2009 10.455732
v 601.7514 669.05176 10.398768
v 601.7816 668.93524 10.270796
v 601.76465 668.88257 10.106104
v 601.70496 668.90796 9.948822
v 601.6185 669.0045 9.841093
v 601.5286 669.1464 9.811785
v 601.4592 669.29565 9.868748
v 601.429 669.4122 9.99672
v 601.44604 669.4648 10.161412
v 601.9267 669.61865 10.236166
v 601.9974 669.5141 10.350844
v 602.0816 669.36926 10.387877
v 602.15686 669.223 10.337341
v 602.20294 669.1145 10.212777
v 602.2075 669.07275 10.047562
v 602.1693 669.1091 9.885964
v 602.0987 669.2136 9.771286
v 602.0144 669.35846 9.734253
v 601.93915 669.5047 9.784789
v 601.89307 669.6132 9.909353
v 601.8885 669.6549 10.074569
v 602.32245 669.84784 10.252322
v 602.4062 669.72864 10.343334
v 602.50104 669.5854 10.349561
v 602.5815 669.4564 10.269334
v 602.626 669.37634 10.12415
v 602.6226 669.3665 9.952912
v 602.5723 669.4297 9.801502
v 602.4886 669.5489 9.710491
v 602.3938 669.69214 9.704265
v 602.31335 669.8211 9.784491
v 602.2688 669.9012 9.929674
v 602.27216 669.911 10.100912
v 602.6856 670.1122 10.196953
v 602.7705 670.0138 10.309477
v 602.87885 669.88434 10.34199
v 602.9816 669.75854 10.285781
v 603.05133 669.67004 10.15591
v 603.0692 669.64264 9.987176
v 603.0305 669.6836 9.824792
v 602.9456 669.782 9.712268
v 602.8373 669.91144 9.679754
v 602.7345 670.03723 9.735964
v 602.6648 670.12573 9.865835
v 602.6469 670.15314 10.034569
v 602.97595 670.4326 10.186779
v 603.0752 670.35144 10.301309
v 603.20483 670.24414 10.336391
v 603.33014 670.1394 10.282625
v 603.4175 670.06537 10.154417
v 603.44354 670.0418 9.986121
v 603.4013 670.0751 9.822831
v 603.30206 670.15625 9.708301
v 603.1724 670.2636 9.673219
v 603.0471 670.3683 9.726985
v 602.9598 670.4424 9.855193
v 602.9337 670.4659 10.023489
v 603.2335 670.81525 10.147975
v 603.32635 670.75116 10.277712
v 603.4598 670.6583 10.333678
v 603.59814 670.5617 10.30088
v 603.70435 670.4872 10.188105
v 603.7499 670.45465 10.02557
v 603.7226 670.47284 9.856828
v 603.6298 670.537 9.727092
v 603.49634 670.62976 9.671124
v 603.358 670.7264 9.703922
v 603.25183 670.8009 9.816698
v 603.20624 670.83344 9.979233
v 603.50397 671.22797 10.146444
v 603.5948 671.1613 10.276258
v 603.72565 671.065 10.332334
v 603.8615 670.9648 10.299644
v 603.9658 670.8876 10.18695
v 604.0108 670.854 10.0244465
v 603.98425 670.8731 9.855677
v 603.8934 670.9398 9.7258625
v 603.7625 671.03613 9.669787
v 603.6267 671.13635 9.7024765
v 603.5224 671.21356 9.815171
v 603.4774 671.24713 9.9776745
v 603.8259 671.5988 10.168202
v 603.9232 671.5248 10.289046
v 604.0555 671.42395 10.332565
v 604.1873 671.32336 10.287098
v 604.2833 671.25 10.164827
v 604.3179 671.2235 9.998516
v 604.2816 671.251 9.8327265
v 604.1843 671.325 9.711883
v 604.05206 671.42584 9.668364
v 603.9202 671.5264 9.713831
v 603.8242 671.5998 9.836102
v 603.78973 671.6263 10.002413
v 604.09064 671.97736 10.166547
v 604.19324 671.91187 10.287993
v 604.3332 671.8225 10.332334
v 604.47314 671.7331 10.287685
v 604.57544 671.6677 10.166013
v 604.6128 671.6438 9.999919
v 604.57513 671.6678 9.833907
v 604.47253 671.7332 9.7124605
v 604.3326 671.82263 9.66812
v 604.1927 671.912 9.712769
v 604.09033 671.9774 9.834441
v 604.053 672.00134 10.000535
v 604.37146 672.32434 10.248532
v 604.51434 672.26764 10.325462
v 604.6739 672.20435 10.315221
v 604.80725 672.1514 10.220551
v 604.8787 672.12305 10.066819
v 604.86914 672.1268 9.895219
v 604.7811 672.1617 9.75173
v 604.63824 672.2184 9.6748
v 604.4787 672.2817 9.685041
v 604.34534 672.3346 9.779712
v 604.27386 672.363 9.933443
v 604.28345 672.35925 10.105043
v 604.4734 672.8708 10.215116
v 604.6259 672.88477 10.330925
v 604.7949 672.85345 10.385702
v 604.9351 672.78534 10.36477
v 605.0089 672.6986 10.273737
v 604.99664 672.6166 10.136995
v 604.9014 672.5611 9.991185
v 604.7489 672.5472 9.875376
v 604.5799 672.5785 9.820599
v 604.4397 672.6466 9.841531
v 604.36584 672.73334 9.932564
v 604.3782 672.81537 10.069305
v 604.5601 673.20325 9.537698
v 604.72705 673.23175 9.644536
v 604.892 673.1913 9.695216
v 605.0107 673.09265 9.67616
v 605.0514 672.9623 9.592473
v 605.0031 672.83514 9.4665785
v 604.87885 672.74524 9.332211
v 604.7119 672.71674 9.225373
v 604.547 672.7572 9.174692
v 604.4283 672.85583 9.193748
v 604.38763 672.9862 9.277436
v 604.43585 673.11334 9.40333
v 604.40375 673.27576 8.9888735
v 604.3883 673.3621 9.097961
v 604.46045 673.4381 9.220025
v 604.6009 673.48346 9.322356
v 604.772 673.486 9.377536
v 604.9279 673.44507 9.370779
v 605.02686 673.3716 9.303896
v 605.0423 673.2853 9.194807
v 604.97015 673.2092 9.072744
v 604.8297 673.1639 8.970412
v 604.65857 673.1613 8.915233
v 604.5027 673.2023 8.921989
v 604.5196 673.8033 8.876339
v 604.44147 673.8582 9.014165
v 604.4467 673.8946 9.176966
v 604.534 673.90265 9.321118
v 604.6798 673.88025 9.407996
v 604.84515 673.83344 9.414322
v 604.98566 673.77466 9.338399
v 605.0638 673.7198 9.200572
v 605.05853 673.6834 9.037771
v 604.97125 673.67535 8.89362
v 604.82544 673.6977 8.806742
v 604.6601 673.74457 8.800416
v 604.7827 674.3259 8.802038
v 604.7141 674.39355 8.943693
v 604.71515 674.41364 9.1137085
v 604.7856 674.38086 9.266527
v 604.90656 674.3039 9.361202
v 605.04565 674.2035 9.372366
v 605.1656 674.10645 9.297027
v 605.23425 674.0388 9.155372
v 605.2332 674.01874 8.985357
v 605.1627 674.0516 8.832539
v 605.04175 674.1285 8.737863
v 604.90265 674.2289 8.7267
v 605.14124 674.72546 8.795248
v 605.08844 674.7884 8.946281
v 605.09674 674.7901 9.117962
v 605.164 674.73004 9.264288
v 605.2721 674.6244 9.346052
v 605.39215 674.5014 9.341346
v 605.49194 674.39404 9.25143
v 605.54474 674.3311 9.100396
v 605.5364 674.3294 8.928716
v 605.4691 674.38947 8.78239
v 605.361 674.4951 8.700625
v 605.24097 674.6181 8.705332
v 605.4506 674.95184 8.763439
v 605.4296 675.0827 8.875636
v 605.47253 675.1632 9.018695
v 605.5678 675.1718 9.154284
v 605.6899 675.10626 9.246071
v 605.80615 674.9841 9.269462
v 605.8854 674.838 9.218189
v 605.9064 674.70715 9.105992
v 605.8635 674.62665 8.962934
v 605.76825 674.61804 8.827345
v 605.6461 674.6836 8.7355585
v 605.52985 674.8058 8.712167
v 605.6413 675.0784 8.393816
v 605.6861 675.22754 8.443731
v 605.7901 675.3175 8.523944
v 605.9254 675.3242 8.612962
v 606.0558 675.2459 8.686933
v 606.1463 675.1036 8.726035
v 606.17267 674.93524 8.719792
v 606.1279 674.78613 8.669877
v 606.0239 674.69617 8.589664
v 605.8886 674.6894 8.500647
v 605.75824 674.7677 8.426676
v 605.6677 674.9101 8.387573
v 606.06793 675.08307 7.971209
v 606.10974 675.24817 8.004007
v 606.1875 675.37024 8.08756
v 606.28033 675.4166 8.199479
v 606.3634 675.37494 8.309776
v 606.4144 675.2562 8.388897
v 606.4197 675.09247 8.415642
v 606.37787 674.92737 8.382844
v 606.3001 674.8053 8.299292
v 606.2073 674.7589 8.187372
v 606.12427 674.8006 8.077075
v 606.07324 674.91925 7.997954
v 606.4615 674.91846 7.9496975
v 606.5489 675.0662 7.9198403
v 606.6672 675.16473 7.967777
v 606.78467 675.1875 8.080663
v 606.86993 675.1285 8.22825
v 606.90015 675.0035 8.370992
v 606.8671 674.846 8.470643
v 606.7798 674.6982 8.5005
v 606.6615 674.59973 8.452563
v 606.544 674.57697 8.339678
v 606.4587 674.636 8.192091
v 606.4285 674.761 8.049348
v 606.61774 674.8444 7.460827
v 606.7224 674.9807 7.3847613
v 606.8694 675.0541 7.355132
v 607.01935 675.04474 7.379879
v 607.132 674.95526 7.4523706
v 607.17737 674.80963 7.5531826
v 607.1431 674.64685 7.6553035
v 607.03845 674.5105 7.731369
v 606.8915 674.43713 7.7609982
v 606.7415 674.4465 7.7362514
v 606.62885 674.53595 7.6637597
v 606.5835 674.6816 7.5629478
v 606.8975 674.6544 6.940929
v 607.0158 674.7791 6.881748
v 607.1562 674.84906 6.9060693
v 607.28094 674.8455 7.0073757
v 607.35675 674.7695 7.158522
v 607.3632 674.6413 7.319009
v 607.29865 674.4953 7.445834
v 607.18036 674.37067 7.505015
v 607.04 674.3007 7.480694
v 606.91516 674.30426 7.3793874
v 606.8394 674.38025 7.2282414
v 606.83295 674.5085 7.0677543
v 607.34393 674.30927 6.7933574
v 607.45355 674.43463 6.834284
v 607.5531 674.51184 6.9530787
v 607.61597 674.52026 7.117911
v 607.6252 674.45764 7.2846136
v 607.57837 674.34076 7.4085193
v 607.4881 674.20087 7.456427
v 607.3785 674.07556 7.4155
v 607.27893 673.99835 7.2967057
v 607.21606 673.98987 7.1318736
v 607.20685 674.0525 6.965171
v 607.25366 674.16943 6.841265
v 607.7927 674.0234 6.722355
v 607.86017 674.1769 6.759779
v 607.9206 674.2884 6.876414
v 607.95776 674.32794 7.0410066
v 607.9617 674.28503 7.209455
v 607.93134 674.17114 7.3366237
v 607.8749 674.0168 7.3884377
v 607.8074 673.8633 7.351013
v 607.747 673.75183 7.2343783
v 607.70984 673.7122 7.0697856
v 607.70593 673.7551 6.901337
v 607.73627 673.869 6.7741685
v 608.293 673.9261 6.69011
v 608.3372 674.0815 6.748482
v 608.37195 674.18665 6.8802595
v 608.3878 674.2134 7.0501328
v 608.3806 674.15454 7.212584
v 608.35223 674.0259 7.3240848
v 608.31036 673.8618 7.3547587
v 608.2661 673.7064 7.2963867
v 608.2314 673.60126 7.1646094
v 608.2155 673.5745 6.994736
v 608.2227 673.63336 6.832285
v 608.2511 673.762 6.720784
v 608.7611 673.7554 6.6791406
v 608.798 673.9195 6.7144923
v 608.82776 674.044 6.829139
v 608.8425 674.0955 6.9923625
v 608.8383 674.0602 7.160426
v 608.8162 673.9476 7.288298
v 608.78217 673.7877 7.3417153
v 608.7453 673.6236 7.3063636
v 608.71545 673.49915 7.1917167
v 608.7007 673.44763 7.0284934
v 608.70496 673.4829 6.86043
v 608.72705 673.5956 6.732558
v 609.2454 673.68317 6.6726174
v 609.3136 673.8351 6.7152624
v 609.3647 673.9469 6.8354454
v 609.3849 673.9886 7.0009637
v 609.3689 673.94904 7.167466
v 609.321 673.83875 7.2903395
v 609.25397 673.6874 7.336659
v 609.1858 673.53546 7.2940145
v 609.1347 673.42365 7.1738315
v 609.11444 673.38196 7.008313
v 609.13043 673.4216 6.8418107
v 609.1784 673.5318 6.7189374
v 609.6306 673.38654 6.669978
v 609.7536 673.49866 6.7132096
v 609.8443 673.58093 6.833838
v 609.87854 673.6113 6.9995403
v 609.84705 673.58167 7.165917
v 609.7583 673.49994 7.2883873
v 609.6361 673.388 7.334136
v 609.5132 673.2759 7.290904
v 609.4225 673.1936 7.1702757
v 609.38824 673.16327 7.004574
v 609.41974 673.1929 6.8381968
v 609.5084 673.2746 6.7157264
v 609.8947 672.9785 6.668804
v 610.0435 673.0525 6.712897
v 610.1527 673.1066 6.8341618
v 610.193 673.1264 7.000106
v 610.1536 673.1065 7.1662645
v 610.04517 673.05225 7.2881155
v 609.89667 672.9782 7.3330092
v 609.7479 672.90424 7.2889166
v 609.63873 672.8501 7.167652
v 609.59845 672.8303 7.001708
v 609.63776 672.8502 6.8355494
v 609.7462 672.9045 6.713698
v 610.0962 672.5263 6.670022
v 610.25616 672.54346 6.7304106
v 610.3647 672.555 6.8632154
v 610.39264 672.55786 7.032851
v 610.3325 672.5513 7.193865
v 610.20044 672.53705 7.303112
v 610.0318 672.5189 7.3313203
v 609.87177 672.5018 7.2709317
v 609.7633 672.49023 7.138127
v 609.73535 672.48737 6.968491
v 609.7955 672.49396 6.807478
v 609.92755 672.5082 6.6982307
v 610.0678 672.18555 6.823277
v 610.2192 672.1326 6.8283186
v 610.3109 672.05536 6.909873
v 610.3183 671.9743 7.0460873
v 610.2394 671.9113 7.200463
v 610.0954 671.8832 7.331635
v 609.9248 671.8975 7.4044566
v 609.7734 671.9504 7.399415
v 609.6817 672.0277 7.3178606
v 609.6743 672.1087 7.181647
v 609.7532 672.17175 7.027271
v 609.8972 672.1998 6.8960986
v 610.1256 671.99384 6.169736
v 610.24866 671.8979 6.223824
v 610.29517 671.7667 6.3428435
v 610.25275 671.6356 6.4949036
v 610.1327 671.53955 6.639259
v 609.9672 671.5044 6.7372303
v 609.80066 671.5395 6.762566
v 609.6776 671.63544 6.708478
v 609.6311 671.7666 6.5894585
v 609.6735 671.89777 6.437399
v 609.7936 671.9938 6.293043
v 609.95905 672.02893 6.1950717
v 610.02045 671.63275 5.7202697
v 610.1774 671.62164 5.730292
v 610.28186 671.5638 5.832345
v 610.3058 671.4748 5.9990835
v 610.24274 671.37836 6.1858306
v 610.1097 671.3004 6.3425474
v 609.9422 671.26184 6.427242
v 609.7852 671.27295 6.4172196
v 609.6807 671.3308 6.3151665
v 609.65686 671.41986 6.1484275
v 609.71985 671.51624 5.9616804
v 609.85297 671.5942 5.804964
v 610.10474 671.0627 5.773507
v 610.26526 671.1073 5.800328
v 610.3889 671.12384 5.8974195
v 610.44244 671.1079 6.0387654
v 610.4116 671.06384 6.186493
v 610.3047 671.0033 6.301018
v 610.1502 670.9426 6.3516545
v 609.9897 670.8981 6.324834
v 609.8661 670.88153 6.227742
v 609.8125 670.8974 6.086396
v 609.8433 670.9415 5.9386687
v 609.9503 671.002 5.8241434
v 610.3044 670.5778 5.6862335
v 610.4653 670.5958 5.7280154
v 610.5768 670.6003 5.846945
v 610.60913 670.59 6.011155
v 610.5536 670.5678 6.1766458
v 610.4251 670.53955 6.2990737
v 610.258 670.5129 6.345635
v 610.09717 670.4949 6.303853
v 609.9856 670.49036 6.1849236
v 609.95325 670.5006 6.0207133
v 610.0088 670.5228 5.8552227
v 610.1373 670.5511 5.732795
v 610.3206 670.0816 5.6947083
v 610.4748 670.1002 5.766612
v 610.5722 670.1082 5.9055476
v 610.58673 670.1034 6.074288
v 610.5145 670.08716 6.2276187
v 610.3749 670.0637 6.3244557
v 610.2052 670.0395 6.3388505
v 610.051 670.02094 6.2669473
v 609.9536 670.01294 6.128011
v 609.9391 670.0177 5.9592714
v 610.0113 670.034 5.80594
v 610.15094 670.0574 5.7091036
v 610.3867 669.60254 5.6794696
v 610.55536 669.6152 5.71061
v 610.6859 669.6234 5.8219647
v 610.7434 669.625 5.983697
v 610.7125 669.61957 6.15247
v 610.6015 669.6086 6.2830625
v 610.44006 669.595 6.340481
v 610.2715 669.58234 6.309341
v 610.1409 669.57416 6.197986
v 610.0834 669.5725 6.036254
v 610.11426 669.57794 5.8674803
v 610.2253 669.5889 5.7368884
v 610.36835 669.1209 5.6739297
v 610.52924 669.1149 5.7341676
v 610.6385 669.1101 5.866912
v 610.6668 669.10767 6.0365934
v 610.60657 669.1083 6.197746
v 610.47394 669.1118 6.307189
v 610.3045 669.1173 6.3355975
v 610.14355 669.1233 6.2753596
v 610.03436 669.1282 6.1426153
v 610.00604 669.1306 5.972934
v 610.0662 669.12994 5.8117814
v 610.19885 669.1264 5.702338
v 610.37866 668.6367 5.6699605
v 610.545 668.63855 5.7134166
v 610.6673 668.63947 5.834211
v 610.7128 668.63934 5.9999776
v 610.6694 668.63806 6.166299
v 610.5486 668.6361 6.288609
v 610.3829 668.6339 6.334136
v 610.21655 668.6321 6.29068
v 610.09424 668.63116 6.169885
v 610.0487 668.63135 6.0041184
v 610.0921 668.63257 5.837797
v 610.2129 668.6345 5.715487
v 610.3473 668.1515 5.6687503
v 610.50275 668.0927 5.7127385
v 610.61676 668.0495 5.833927
v 610.65875 668.0333 5.9998436
v 610.6175 668.0486 6.166031
v 610.504 668.0912 6.2879586
v 610.34875 668.1497 6.3329573
v 610.19336 668.2085 6.288969
v 610.07935 668.2517 6.1677804
v 610.03735 668.2679 6.0018635
v 610.0786 668.2526 5.8356767
v 610.192 668.21 5.7137485
v 610.0505 667.76697 5.668337
v 610.18 667.66254 5.7115703
v 610.2753 667.58563 5.8322043
v 610.31085 667.5568 5.9979153
v 610.2771 667.58386 6.164301
v 610.1831 667.6595 6.2867785
v 610.0541 667.7634 6.33253
v 609.92456 667.86786 6.2892966
v 609.8292 667.94476 6.1686625
v 609.7937 667.9736 6.0029516
v 609.8274 667.94653 5.836566
v 609.9214 667.8709 5.714089
v 609.73975 667.3934 5.668062
v 609.86395 667.28345 5.7132936
v 609.9546 667.20325 5.835392
v 609.9873 667.17426 6.001641
v 609.9534 667.20416 6.167495
v 609.86194 667.28503 6.2885127
v 609.73737 667.39514 6.332268
v 609.6131 667.505 6.2870374
v 609.52246 667.5852 6.164939
v 609.48975 667.6142 5.9986897
v 609.5237 667.5843 5.8328357
v 609.6152 667.5035 5.7118177
v 609.4089 667.0374 5.667976
v 609.53876 666.93396 5.7125154
v 609.63385 666.8582 5.834108
v 609.6686 666.8305 6.0001736
v 609.6337 666.8583 6.1662145
v 609.53864 666.934 6.28774
v 609.4087 667.0375 6.3321886
v 609.2788 667.1409 6.287649
v 609.1838 667.2166 6.166056
v 609.14905 667.2443 5.999991
v 609.1839 667.2166 5.83395
v 609.279 667.14087 5.712424
v 609.135 666.63617 5.66793
v 609.28436 666.5637 5.7125163
v 609.3937 666.51074 5.834143
v 609.43365 666.49133 6.0002213
v 609.39355 666.5108 6.1662498
v 609.28406 666.56384 6.287741
v 609.13464 666.6363 6.332143
v 608.9852 666.70874 6.2875566
v 608.8759 666.7617 6.16593
v 608.836 666.7811 5.9998517
v 608.8761 666.76166 5.833823
v 608.98553 666.7086 5.7123313
v 608.98944 666.17267 5.667909
v 609.1436 666.11096 5.7123365
v 609.2565 666.06573 5.8338475
v 609.29785 666.0492 5.999883
v 609.2566 666.0657 6.165954
v 609.1438 666.11084 6.287562
v 608.9897 666.17255 6.332122
v 608.8355 666.2343 6.287694
v 608.7226 666.27954 6.166183
v 608.6813 666.2961 6.000148
v 608.7225 666.2796 5.834077
v 608.83527 666.23444 5.712469
v 608.7747 665.7369 5.667901
v 608.926 665.6685 5.712403
v 609.0368 665.61847 5.833968
v 609.07733 665.60016 6.0000234
v 609.0368 665.61847 6.1660743
v 608.926 665.6685 6.2876277
v 608.77466 665.7369 6.3321137
v 608.62335 665.8053 6.2876115
v 608.5126 665.85535 6.1660466
v 608.47205 665.87366 5.999991
v 608.5126 665.8553 5.83394
v 608.6234 665.80524 5.7123866
v 608.5897 665.28766 5.6678967
v 608.7488 665.2401 5.7123923
v 608.8653 665.20526 5.8339534
v 608.9079 665.1925 6.000007
v 608.8653 665.20526 6.16606
v 608.7488 665.2401 6.2876177
v 608.5897 665.28766 6.3321095
v 608.4306 665.3352 6.2876134
v 608.31415 665.37006 6.1660523
v 608.27155 665.3828 5.9999986
v 608.31415 665.37006 5.833946
v 608.4306 665.33527 5.7123885
v 608.49774 664.8106 5.667895
v 608.66376 664.80786 5.71239
v 608.7853 664.8058 5.83395
v 608.8298 664.80505 6.0000033
v 608.7853 664.8058 6.166056
v 608.66376 664.80786 6.287615
v 608.4977 664.8106 6.3321075
v 608.33167 664.8134 6.2876124
v 608.21014 664.8154 6.1660523
v 608.16565 664.81616 5.999999
v 608.21014 664.8154 5.833946
v 608.33167 664.8134 5.7123876
v 608.5737 664.33075 5.6678944
v 608.7363 664.3644 5.7123885
v 608.85535 664.389 5.8339486
v 608.8989 664.39795 6.000002
v 608.85535 664.389 6.1660547
v 608.7363 664.3644 6.287614
v 608.57367 664.33075 6.332107
v 608.4111 664.2972 6.2876124
v 608.29205 664.2726 6.1660523
v 608.2485 664.26355 5.999999
v 608.29205 664.2726 5.833946
v 608.4111 664.2972 5.712387
v 608.6941 663.8601 5.667894
v 608.85046 663.916 5.712386
v 608.9649 663.9569 5.8339443
v 609.00684 663.9719 5.9999967
v 608.96497 663.9569 6.1660504
v 608.85046 663.916 6.287611
v 608.6941 663.8601 6.3321066
v 608.5378 663.8042 6.2876143
v 608.4233 663.7633 6.166056
v 608.3814 663.7483 6.000004
v 608.4233 663.7633 5.83395
v 608.5378 663.8042 5.7123895
v 608.8994 663.4198 5.667894
v 609.05707 663.472 5.7123876
v 609.1724 663.5102 5.8339467
v 609.21466 663.5242 6.0
v 609.1724 663.5102 6.1660533
v 609.05707 663.472 6.2876124
v 608.8994 663.4198 6.3321066
v 608.74176 663.36755 6.287613
v 608.6264 663.32935 6.1660533
v 608.58417 663.31537 6.0
v 608.6264 663.32935 5.833947
v 608.74176 663.36755 5.7123876
v 608.9929 662.9437 5.6679254
v 609.1594 662.9517 5.710127
v 609.2825 662.9576 5.83
v 609.3292 662.9598 5.9954247
v 609.28705 662.95776 6.162075
v 609.1673 662.9521 6.2852974
v 609.0021 662.94415 6.332075
v 608.83563 662.9362 6.289873
v 608.7125 662.93036 6.17
v 608.66583 662.9281 6.0045757
v 608.70795 662.9301 5.837925
v 608.8277 662.93585 5.7147026
v 608.882 662.6177 5.804727
v 609.0495 662.5794 5.753137
v 609.189 662.50946 5.7919846
v 609.26324 662.4265 5.91086
v 609.2522 662.3528 6.077911
v 609.15894 662.30804 6.2483764
v 609.00836 662.30426 6.37658
v 608.8408 662.34247 6.42817
v 608.7013 662.4125 6.3893228
v 608.62714 662.4954 6.2704477
v 608.6382 662.56915 6.1033964
v 608.73145 662.6139 5.932931
v 608.7075 662.45416 5.5677156
v 608.8723 662.4348 5.4873195
v 609.0203 662.3481 5.462688
v 609.11206 662.21735 5.5004215
v 609.1228 662.0775 5.5904098
v 609.04974 661.9661 5.70854
v 608.9124 661.913 5.823159
v 608.7476 661.93243 5.903556
v 608.59955 662.0191 5.928187
v 608.5079 662.14984 5.8904533
v 608.49713 662.2897 5.8004656
v 608.5702 662.40106 5.6823354
v 608.55896 662.19745 5.216714
v 608.7249 662.1958 5.146196
v 608.87744 662.1165 5.117139
v 608.97565 661.98096 5.1373286
v 608.9932 661.8253 5.2013555
v 608.9255 661.6914 5.292063
v 608.7905 661.61505 5.385147
v 608.6246 661.6167 5.455665
v 608.47205 661.6959 5.484722
v 608.37384 661.83154 5.4645324
v 608.35626 661.9872 5.4005055
v 608.424 662.1211 5.309798
v 608.4903 662.08844 4.7166834
v 608.65826 662.0812 4.6797543
v 608.80536 661.9925 4.6709127
v 608.89233 661.84625 4.6925282
v 608.8958 661.6816 4.738809
v 608.8148 661.54266 4.7973537
v 608.67114 661.4666 4.8524756
v 608.50323 661.4739 4.889405
v 608.3561 661.56256 4.8982463
v 608.2691 661.7088 4.8766303
v 608.2657 661.8735 4.83035
v 608.3466 662.0124 4.7718053
v 608.3818 661.94214 4.266654
v 608.5483 661.9306 4.2252083
v 608.6932 661.83856 4.2158422
v 608.7776 661.69073 4.2410645
v 608.7789 661.52673 4.294118
v 608.6967 661.39044 4.360786
v 608.5531 661.3184 4.4232054
v 608.38654 661.32996 4.464651
v 608.2417 661.422 4.4740176
v 608.1573 661.5698 4.448795
v 608.156 661.7338 4.395742
v 608.23816 661.8701 4.3290734
v 608.3312 661.8128 3.79924
v 608.49133 661.7607 3.764682
v 608.61096 661.6372 3.764519
v 608.65796 661.47546 3.7987947
v 608.6198 661.3187 3.8583252
v 608.5067 661.20905 3.927159
v 608.349 661.17584 3.9868524
v 608.18884 661.2279 4.0214105
v 608.0692 661.3514 4.0215735
v 608.0222 661.5132 3.9872975
v 608.06036 661.66986 3.9277673
v 608.17346 661.77954 3.8589334
v 608.19745 661.67444 3.3482416
v 608.326 661.5951 3.2789872
v 608.4175 661.4529 3.2653105
v 608.4473 661.28595 3.3108764
v 608.40753 661.139 3.4034755
v 608.30884 661.0514 3.518296
v 608.17755 661.04663 3.6245716
v 608.049 661.126 3.693826
v 607.9576 661.2682 3.7075026
v 607.92773 661.4351 3.6619368
v 607.96747 661.5821 3.5693376
v 608.0662 661.6697 3.4545171
v 607.6826 661.59 3.1588554
v 607.7656 661.535 3.035554
v 607.85046 661.4111 2.9686725
v 607.9145 661.2516 2.9761322
v 607.94055 661.09924 3.0559337
v 607.9216 660.9949 3.1866949
v 607.8627 660.96643 3.3333778
v 607.77966 661.0215 3.4566793
v 607.69476 661.1454 3.5235608
v 607.6308 661.3048 3.5161014
v 607.60474 661.45715 3.4362996
v 607.6237 661.5616 3.3055387
v 607.24384 661.289 2.8885372
v 607.3329 661.19116 2.7820363
v 607.4308 661.0533 2.7557163
v 607.5114 660.91235 2.8166292
v 607.55316 660.806 2.948454
v 607.54474 660.76294 3.1158676
v 607.4885 660.7945 3.2740123
v 607.39954 660.89233 3.3805132
v 607.30164 661.0302 3.4068332
v 607.221 661.1712 3.3459203
v 607.17926 661.27747 3.2140956
v 607.1876 661.3206 3.046682
v 606.8606 661.0425 2.8817377
v 606.98083 660.9957 2.7761068
v 607.10046 660.8841 2.7343442
v 607.1875 660.73755 2.76764
v 607.21857 660.59534 2.8670728
v 607.1854 660.49554 3.0059996
v 607.09686 660.4649 3.147195
v 606.9766 660.51166 3.2528257
v 606.857 660.6233 3.2945883
v 606.76996 660.76984 3.2612925
v 606.7389 660.9121 3.1618598
v 606.77203 661.0119 3.022933
v 606.6398 660.91815 2.5914953
v 606.787 660.91614 2.5164065
v 606.927 660.8325 2.4808311
v 607.02234 660.6895 2.4943016
v 607.0474 660.5256 2.5532088
v 606.99554 660.3846 2.6417682
v 606.8806 660.3043 2.7362506
v 606.7334 660.3063 2.8113394
v 606.5934 660.38995 2.8469148
v 606.49805 660.5329 2.833444
v 606.47296 660.69684 2.774537
v 606.52484 660.8378 2.6859777
v 606.3724 660.74554 2.1358013
v 606.49976 660.7048 2.0366018
v 606.6267 660.5989 1.9981215
v 606.71924 660.45636 2.0306711
v 606.75244 660.3153 2.125529
v 606.7175 660.21356 2.2572782
v 606.62384 660.1784 2.3906164
v 606.4964 660.2192 2.489816
v 606.36945 660.325 2.5282962
v 606.277 660.4676 2.4957466
v 606.2437 660.6086 2.4008887
v 606.2786 660.7103 2.2691395
v 605.89935 660.3265 2.1411214
v 605.94965 660.3324 1.9780954
v 606.05853 660.28467 1.8526828
v 606.1969 660.1961 1.7984875
v 606.3276 660.0905 1.8300315
v 606.41565 659.9961 1.9388622
v 606.43744 659.9382 2.0958188
v 606.3871 659.93225 2.2588449
v 606.2782 659.98 2.3842576
v 606.1399 660.06854 2.4384527
v 606.00916 660.17413 2.4069088
v 605.92114 660.26855 2.298078
v 605.6342 659.8295 2.1704664
v 605.7018 659.89874 2.0358644
v 605.8338 659.9165 1.9196434
v 605.9948 659.87805 1.8529453
v 606.1418 659.79364 1.8536416
v 606.23535 659.6859 1.9215457
v 606.2503 659.58374 2.0384629
v 606.1828 659.51447 2.173065
v 606.0508 659.4967 2.289286
v 605.8897 659.5352 2.355984
v 605.74274 659.6196 2.3552878
v 605.64923 659.72736 2.2873836
v 605.53973 659.4523 1.6478599
v 605.581 659.591 1.5565679
v 605.70013 659.6935 1.4879898
v 605.8653 659.73224 1.4605012
v 606.03217 659.6969 1.4814676
v 606.15607 659.597 1.5452712
v 606.2038 659.4591 1.6348156
v 606.16254 659.3204 1.7261077
v 606.0434 659.2179 1.7946857
v 605.87823 659.17914 1.8221743
v 605.71136 659.2145 1.8012079
v 605.58746 659.31445 1.7374043
v 605.67334 659.04584 1.0933148
v 605.70056 659.1993 1.0258266
v 605.7898 659.34595 1.0204086
v 605.9171 659.44653 1.0785128
v 606.04846 659.4741 1.1845701
v 606.1486 659.42126 1.3101624
v 606.19073 659.3022 1.4216375
v 606.1635 659.14874 1.4891257
v 606.07434 659.00214 1.4945436
v 605.947 658.9015 1.4364394
v 605.8157 658.8739 1.3303822
v 605.7155 658.92676 1.2047899
v 606.31433 659.0491 0.77151316
v 606.333 659.2196 0.776544
v 606.3666 659.36005 0.86396646
v 606.4061 659.43274 1.0103558
v 606.44104 659.4182 1.1764871
v 606.462 659.3204 1.3178456
v 606.46326 659.1654 1.3965544
v 606.44464 658.9949 1.3915235
v 606.411 658.85443 1.304101
v 606.3715 658.78174 1.1577116
v 606.3366 658.79626 0.99158037
v 606.3157 658.8941 0.85022193
v 606.8274 658.94543 0.7448517
v 606.8483 659.1131 0.71145886
v 606.8755 659.2731 0.7658572
v 606.9015 659.3825 0.89347076
v 606.91943 659.412 1.0601056
v 606.9245 659.35376 1.2211119
v 606.9153 659.22327 1.3333484
v 606.89435 659.0556 1.3667412
v 606.8672 658.8956 1.3123429
v 606.8412 658.78625 1.1847293
v 606.82324 658.7567 1.0180945
v 606.8182 658.815 0.85708815
v 607.3092 658.8405 0.71300477
v 607.3367 659.00793 0.6843548
v 607.36597 659.166 0.7444513
v 607.3893 659.27246 0.87719154
v 607.40027 659.29865 1.0470079
v 607.3961 659.2376 1.2083982
v 607.3778 659.10565 1.318118
v 607.35034 658.93823 1.346768
v 607.32104 658.78015 1.2866714
v 607.2977 658.67377 1.1539311
v 607.28674 658.6476 0.9841148
v 607.2909 658.7086 0.8227246
v 607.7977 658.7698 0.7131049
v 607.82367 658.9355 0.67532855
v 607.85034 659.0974 0.7264449
v 607.8706 659.2122 0.8527572
v 607.879 659.24915 1.0204203
v 607.8734 659.1983 1.184509
v 607.8552 659.07324 1.3010559
v 607.8293 658.90753 1.3388323
v 607.8026 658.7456 1.2877159
v 607.78235 658.6308 1.1614035
v 607.77386 658.5939 0.99374044
v 607.77954 658.6448 0.8296517
v 608.30896 658.6566 0.7139062
v 608.2993 658.82275 0.6708931
v 608.29034 658.98816 0.7168589
v 608.2843 659.1085 0.8394873
v 608.2829 659.1515 1.0059199
v 608.2865 659.10565 1.1715615
v 608.2941 658.9833 1.2920283
v 608.3038 658.81714 1.3350414
v 608.3128 658.65173 1.2890755
v 608.3188 658.5314 1.1664472
v 608.3202 658.4884 1.0000145
v 608.3166 658.53424 0.834373
v 608.83356 658.81573 0.7182176
v 608.7652 658.9657 0.66928077
v 608.696 659.1179 0.70930016
v 608.6446 659.23157 0.8275527
v 608.6247 659.2763 0.9923526
v 608.64166 659.24005 1.1595418
v 608.6909 659.13257 1.2843224
v 608.75934 658.9826 1.3332592
v 608.8285 658.83044 1.2932398
v 608.8799 658.71674 1.1749873
v 608.8998 658.672 1.0101874
v 608.8829 658.70825 0.8429981
v 609.2419 659.06494 0.7133633
v 609.1811 659.21936 0.66842437
v 609.1203 659.374 0.7124727
v 609.07587 659.4875 0.83370554
v 609.0596 659.52936 0.99963874
v 609.07587 659.48846 1.1658106
v 609.12036 659.3757 1.2876954
v 609.1811 659.22125 1.3326343
v 609.2419 659.0666 1.2885859
v 609.2864 658.9531 1.167353
v 609.3026 658.91125 1.0014199
v 609.2863 658.95215 0.8352481
v 609.6793 659.16064 0.71283865
v 609.65533 659.3249 0.6681088
v 609.6314 659.48926 0.71236646
v 609.6139 659.60974 0.8337529
v 609.60754 659.654 0.99974257
v 609.614 659.6102 1.1658589
v 609.63153 659.4901 1.2875909
v 609.6555 659.32587 1.3323207
v 609.67944 659.16144 1.288063
v 609.69696 659.041 1.1666766
v 609.70337 658.9967 1.000687
v 609.6969 659.0405 0.8345707
v 610.13306 659.19385 0.7126747
v 610.13995 659.3597 0.6679815
v 610.14685 659.5257 0.7122759
v 610.152 659.6473 0.8336893
v 610.1539 659.6919 0.9996889
v 610.15204 659.64764 1.1657954
v 610.14703 659.52637 1.2875006
v 610.1401 659.3605 1.3321937
v 610.1332 659.1945 1.2878993
v 610.1281 659.07294 1.166486
v 610.1262 659.02826 1.0004864
v 610.128 659.0725 0.83437985
v 610.59796 659.11993 0.7127955
v 610.61993 659.2844 0.6679312
v 610.6419 659.44916 0.7120544
v 610.6581 659.5699 0.83334213
v 610.66406 659.6144 0.9992956
v 610.6582 659.5706 1.1654477
v 610.64215 659.4504 1.287278
v 610.6202 659.2859 1.3321422
v 610.59814 659.1212 1.2880192
v 610.58203 659.0005 1.1667314
v 610.57605 658.956 1.0007778
v 610.58185 658.99976 0.83462584
v 611.07086 659.023 0.7434108
v 611.09467 659.17773 0.67237616
v 611.1206 659.34686 0.6891326
v 611.1418 659.48505 0.78919035
v 611.1526 659.55524 0.94573903
v 611.1501 659.5387 1.1168314
v 611.1349 659.4398 1.2566236
v 611.11115 659.28503 1.3276584
v 611.08514 659.11597 1.3109019
v 611.06396 658.9778 1.2108442
v 611.05316 658.90753 1.0542954
v 611.0557 658.92413 0.883203
v 611.4266 658.9662 0.7995035
v 611.43585 659.12714 0.72685444
v 611.48364 659.29095 0.73436916
v 611.5572 659.4138 0.8200341
v 611.6367 659.4627 0.9608953
v 611.701 659.42456 1.1192093
v 611.73267 659.3096 1.2525558
v 611.7234 659.1486 1.3252048
v 611.6756 658.9848 1.3176901
v 611.60205 658.86194 1.2320253
v 611.5225 658.81305 1.091164
v 611.4583 658.8512 0.93285006
v 611.6328 658.93097 0.43285304
v 611.6406 659.09827 0.35048354
v 611.7135 659.2526 0.31139123
v 611.8319 659.3526 0.32605085
v 611.9642 659.37146 0.39053437
v 612.0748 659.30414 0.48756352
v 612.1343 659.16864 0.5911394
v 612.12646 659.00134 0.6735089
v 612.05365 658.847 0.7126012
v 611.9352 658.747 0.69794154
v 611.8029 658.72815 0.633458
v 611.69226 658.7955 0.53642887
v 611.98627 658.86334 0.017517066
v 612.03796 659.02325 -0.06471335
v 612.1327 659.16144 -0.08900489
v 612.245 659.24084 -0.048848663
v 612.34485 659.2402 0.044995513
v 612.40546 659.15967 0.16738217
v 612.41064 659.0209 0.28551787
v 612.35895 658.8609 0.3677483
v 612.2643 658.7228 0.39203984
v 612.1519 658.6434 0.3518836
v 612.05206 658.644 0.25803944
v 611.99146 658.72455 0.13565278
v 612.4578 658.6408 -0.22260496
v 612.55597 658.77966 -0.27277255
v 612.66425 658.89856 -0.23015663
v 612.7536 658.96576 -0.10617611
v 612.80005 658.96313 0.065948546
v 612.79126 658.8915 0.24009666
v 612.72943 658.77 0.3696054
v 612.6313 658.63116 0.41977298
v 612.523 658.51227 0.37715706
v 612.4337 658.44507 0.25317654
v 612.3872 658.44763 0.081051886
v 612.39606 658.5193 -0.093096234
v 612.8228 658.24615 -0.22192386
v 612.9108 658.3854 -0.27335253
v 613.00775 658.5218 -0.24017908
v 613.0876 658.6189 -0.13129227
v 613.1289 658.65063 0.024131738
v 613.1207 658.60846 0.18444721
v 613.0652 658.5038 0.30669776
v 612.9772 658.3645 0.35812643
v 612.88025 658.2281 0.324953
v 612.8004 658.131 0.21606618
v 612.7591 658.0993 0.060642175
v 612.7673 658.1414 -0.09967331
v 613.26 658.03906 -0.2514236
v 613.36 658.16846 -0.30435672
v 613.4664 658.2987 -0.2690004
v 613.5507 658.3949 -0.1548284
v 613.5904 658.43134 0.007567065
v 613.5748 658.3982 0.17467222
v 613.5081 658.3043 0.30171138
v 613.4082 658.175 0.3546445
v 613.3018 658.04474 0.3192882
v 613.21747 657.9485 0.20511617
v 613.17773 657.91205 0.04272071
v 613.19336 657.9452 -0.12438445
v 613.514 657.7142 -0.26694843
v 613.6609 657.7858 -0.3201445
v 613.8129 657.8578 -0.28465694
v 613.9293 657.9107 -0.1699946
v 613.979 657.9304 -0.006881158
v 613.94855 657.9116 0.16097727
v 613.8462 657.8594 0.28860316
v 613.6993 657.78766 0.34179923
v 613.54724 657.71576 0.30631167
v 613.4308 657.66284 0.19164933
v 613.38116 657.6431 0.028535888
v 613.4116 657.6619 -0.13932253
v 613.6482 657.2861 -0.29166663
v 613.81274 657.3218 -0.3265204
v 613.9724 657.3556 -0.27248448
v 614.0844 657.3784 -0.14403771
v 614.11884 657.3842 0.024402736
v 614.06635 657.37134 0.18770334
v 613.94104 657.34326 0.30210784
v 613.77655 657.30756 0.33696166
v 613.6169 657.27374 0.28292572
v 613.5048 657.2509 0.15447892
v 613.47046 657.2452 -0.0139615135
v 613.52295 657.258 -0.17726211
v 613.6871 656.7784 -0.25871348
v 613.838 656.8247 -0.32730344
v 614.00134 656.8744 -0.30806398
v 614.1333 656.91406 -0.20615032
v 614.19855 656.93317 -0.04887015
v 614.17957 656.9266 0.12163345
v 614.0814 656.896 0.25967416
v 613.9305 656.8497 0.32826412
v 613.76715 656.8 0.30902466
v 613.6352 656.7603 0.207111
v 613.56995 656.7412 0.049830828
v 613.5889 656.7478 -0.12067277
v 613.92993 656.34705 -0.2940561
v 614.09064 656.3959 -0.33084562
v 614.24744 656.44336 -0.27873364
v 614.35834 656.4768 -0.15168352
v 614.3936 656.4872 0.016261792
v 614.3438 656.47174 0.18010147
v 614.2223 656.4347 0.29593483
v 614.06165 656.3858 0.33272436
v 613.90485 656.3383 0.2806124
v 613.79395 656.30493 0.15356226
v 613.75867 656.29456 -0.014383051
v 613.8085 656.30994 -0.17822273
v 614.0079 655.862 -0.28780416
v 614.1658 655.9138 -0.33168116
v 614.3234 655.96545 -0.28657088
v 614.43854 656.00305 -0.16456056
v 614.4803 656.0166 0.0016572125
v 614.43744 656.00244 0.16754451
v 614.32153 655.96436 0.28865197
v 614.16364 655.91254 0.33252898
v 614.006 655.8609 0.2874187
v 613.89087 655.8233 0.16540837
v 613.8491 655.80975 -8.0939196E-4
v 613.89197 655.8239 -0.1666967
v 614.2253 655.4054 -0.28719684
v 614.3757 655.47565 -0.3319017
v 614.5262 655.54596 -0.28761905
v 614.6365 655.5974 -0.16621442
v 614.677 655.6163 -2.1804406E-4
v 614.6369 655.5975 0.16589147
v 614.5269 655.5461 0.2876052
v 614.3765 655.4758 0.33231005
v 614.226 655.4055 0.2880274
v 614.1157 655.35406 0.16662276
v 614.0752 655.3352 6.263803E-4
v 614.1153 655.354 -0.16548313
v 614.4172 654.98346 -0.28743204
v 614.5757 655.0329 -0.3320177
v 614.7342 655.08234 -0.28761575
v 614.85034 655.1185 -0.16612364
v 614.8929 655.1318 -9.511854E-5
v 614.8505 655.1185 0.16598263
v 614.73456 655.08234 0.2876092
v 614.57605 655.0329 0.33219483
v 614.4175 654.98346 0.2877929
v 614.3014 654.9472 0.1663008
v 614.25885 654.93396 2.7227515E-4
v 614.3012 654.9472 -0.16580547
v 614.4988 654.53156 -0.2874793
v 614.66315 654.555 -0.33206838
v 614.8276 654.5784 -0.28766984
v 614.948 654.59564 -0.16618021
v 614.9921 654.60187 -1.5259006E-4
v 614.9482 654.59564 0.16592608
v 614.8279 654.5784 0.28755516
v 614.6635 654.555 0.3321442
v 614.49915 654.53156 0.28774565
v 614.3787 654.5144 0.16625604
v 614.3346 654.5081 2.2841123E-4
v 614.37854 654.5144 -0.16585025
v 614.71295 654.0717 9.1816855E-6
usemtl mat_6
s 1
f 3911 3911 3912
f 3912 3911 3913
f 3911 3911 3913
f 3913 3911 3914
f 3911 3911 3914
f 3914 3911 3915
f 3911 3911 3915
f 3915 3911 3916
f 3911 3911 3916
f 3916 3911 3917
f 3911 3911 3917
f 3917 3911 3918
f 3911 3911 3918
f 3918 3911 3919
f 3911 3911 3919
f 3919 3911 3920
f 3911 3911 3920
f 3920 3911 3921
f 3911 3911 3921
f 3921 3911 3922
f 3911 3911 3922
f 3922 3911 3923
f 3911 3911 3923
f 3923 3911 3912
f 3912 3913 3924
f 3924 3913 3925
f 3913 3914 3925
f 3925 3914 3926
f 3914 3915 3926
f 3926 3915 3927
f 3915 3916 3927
f 3927 3916 3928
f 3916 3917 3928
f 3928 3917 3929
f 3917 3918 3929
f 3929 3918 3930
f 3918 3919 3930
f 3930 3919 3931
f 3919 3920 3931
f 3931 3920 3932
f 3920 3921 3932
f 3932 3921 3933
f 3921 3922 3933
f 3933 3922 3934
f 3922 3923 3934
f 3934 3923 3935
f 3923 3912 3935
f 3935 3912 3924
f 3924 3925 3936
f 3936 3925 3937
f 3925 3926 3937
f 3937 3926 3938
f 3926 3927 3938
f 3938 3927 3939
f 3927 3928 3939
f 3939 3928 3940
f 3928 3929 3940
f 3940 3929 3941
f 3929 3930 3941
f 3941 3930 3942
f 3930 3931 3942
f 3942 3931 3943
f 3931 3932 3943
f 3943 3932 3944
f 3932 3933 3944
f 3944 3933 3945
f 3933 3934 3945
f 3945 3934 3946
f 3934 3935 3946
f 3946 3935 3947
f 3935 3924 3947
f 3947 3924 3936
f 3936 3937 3948
f 3948 3937 3949
f 3937 3938 3949
f 3949 3938 3950
f 3938 3939 3950
f 3950 3939 3951
f 3939 3940 3951
f 3951 3940 3952
f 3940 3941 3952
f 3952 3941 3953
f 3941 3942 3953
f 3953 3942 3954
f 3942 3943 3954
f 3954 3943 3955
f 3943 3944 3955
f 3955 3944 3956
f 3944 3945 3956
f 3956 3945 3957
f 3945 3946 3957
f 3957 3946 3958
f 3946 3947 3958
f 3958 3947 3959
f 3947 3936 3959
f 3959 3936 3948
f 3948 3949 3960
f 3960 3949 3961
f 3949 3950 3961
f 3961 3950 3962
f 3950 3951 3962
f 3962 3951 3963
f 3951 3952 3963
f 3963 3952 3964
f 3952 3953 3964
f 3964 3953 3965
f 3953 3954 3965
f 3965 3954 3966
f 3954 3955 3966
f 3966 3955 3967
f 3955 3956 3967
f 3967 3956 3968
f 3956 3957 3968
f 3968 3957 3969
f 3957 3958 3969
f 3969 3958 3970
f 3958 3959 3970
f 3970 3959 3971
f 3959 3948 3971
f 3971 3948 3960
f 3960 3961 3972
f 3972 3961 3973
f 3961 3962 3973
f 3973 3962 3974
f 3962 3963 3974
f 3974 3963 3975
f 3963 3964 3975
f 3975 3964 3976
f 3964 3965 3976
f 3976 3965 3977
f 3965 3966 3977
f 3977 3966 3978
f 3966 3967 3978
f 3978 3967 3979
f 3967 3968 3979
f 3979 3968 3980
f 3968 3969 3980
f 3980 3969 3981
f 3969 3970 3981
f 3981 3970 3982
f 3970 3971 3982
f 3982 3971 3983
f 3971 3960 3983
f 3983 3960 3972
f 3972 3973 3984
f 3984 3973 3985
f 3973 3974 3985
f 3985 3974 3986
f 3974 3975 3986
f 3986 3975 3987
f 3975 3976 3987
f 3987 3976 3988
f 3976 3977 3988
f 3988 3977 3989
f 3977 3978 3989
f 3989 3978 3990
f 3978 3979 3990
f 3990 3979 3991
f 3979 3980 3991
f 3991 3980 3992
f 3980 3981 3992
f 3992 3981 3993
f 3981 3982 3993
f 3993 3982 3994
f 3982 3983 3994
f 3994 3983 3995
f 3983 3972 3995
f 3995 3972 3984
f 3984 3985 3996
f 3996 3985 3997
f 3985 3986 3997
f 3997 3986 3998
f 3986 3987 3998
f 3998 3987 3999
f 3987 3988 3999
f 3999 3988 4000
f 3988 3989 4000
f 4000 3989 4001
f 3989 3990 4001
f 4001 3990 4002
f 3990 3991 4002
f 4002 3991 4003
f 3991 3992 4003
f 4003 3992 4004
f 3992 3993 4004
f 4004 3993 4005
f 3993 3994 4005
f 4005 3994 4006
f 3994 3995 4006
f 4006 3995 4007
f 3995 3984 4007
f 4007 3984 3996
f 3996 3997 4008
f 4008 3997 4009
f 3997 3998 4009
f 4009 3998 4010
f 3998 3999 4010
f 4010 3999 4011
f 3999 4000 4011
f 4011 4000 4012
f 4000 4001 4012
f 4012 4001 4013
f 4001 4002 4013
f 4013 4002 4014
f 4002 4003 4014
f 4014 4003 4015
f 4003 4004 4015
f 4015 4004 4016
f 4004 4005 4016
f 4016 4005 4017
f 4005 4006 4017
f 4017 4006 4018
f 4006 4007 4018
f 4018 4007 4019
f 4007 3996 4019
f 4019 3996 4008
f 4008 4009 4020
f 4020 4009 4021
f 4009 4010 4021
f 4021 4010 4022
f 4010 4011 4022
f 4022 4011 4023
f 4011 4012 4023
f 4023 4012 4024
f 4012 4013 4024
f 4024 4013 4025
f 4013 4014 4025
f 4025 4014 4026
f 4014 4015 4026
f 4026 4015 4027
f 4015 4016 4027
f 4027 4016 4028
f 4016 4017 4028
f 4028 4017 4029
f 4017 4018 4029
f 4029 4018 4030
f 4018 4019 4030
f 4030 4019 4031
f 4019 4008 4031
f 4031 4008 4020
f 4020 4021 4032
f 4032 4021 4033
f 4021 4022 4033
f 4033 4022 4034
f 4022 4023 4034
f 4034 4023 4035
f 4023 4024 4035
f 4035 4024 4036
f 4024 4025 4036
f 4036 4025 4037
f 4025 4026 4037
f 4037 4026 4038
f 4026 4027 4038
f 4038 4027 4039
f 4027 4028 4039
f 4039 4028 4040
f 4028 4029 4040
f 4040 4029 4041
f 4029 4030 4041
f 4041 4030 4042
f 4030 4031 4042
f 4042 4031 4043
f 4031 4020 4043
f 4043 4020 4032
f 4032 4033 4044
f 4044 4033 4045
f 4033 4034 4045
f 4045 4034 4046
f 4034 4035 4046
f 4046 4035 4047
f 4035 4036 4047
f 4047 4036 4048
f 4036 4037 4048
f 4048 4037 4049
f 4037 4038 4049
f 4049 4038 4050
f 4038 4039 4050
f 4050 4039 4051
f 4039 4040 4051
f 4051 4040 4052
f 4040 4041 4052
f 4052 4041 4053
f 4041 4042 4053
f 4053 4042 4054
f 4042 4043 4054
f 4054 4043 4055
f 4043 4032 4055
f 4055 4032 4044
f 4044 4045 4056
f 4056 4045 4057
f 4045 4046 4057
f 4057 4046 4058
f 4046 4047 4058
f 4058 4047 4059
f 4047 4048 4059
f 4059 4048 4060
f 4048 4049 4060
f 4060 4049 4061
f 4049 4050 4061
f 4061 4050 4062
f 4050 4051 4062
f 4062 4051 4063
f 4051 4052 4063
f 4063 4052 4064
f 4052 4053 4064
f 4064 4053 4065
f 4053 4054 4065
f 4065 4054 4066
f 4054 4055 4066
f 4066 4055 4067
f 4055 4044 4067
f 4067 4044 4056
f 4056 4057 4068
f 4068 4057 4069
f 4057 4058 4069
f 4069 4058 4070
f 4058 4059 4070
f 4070 4059 4071
f 4059 4060 4071
f 4071 4060 4072
f 4060 4061 4072
f 4072 4061 4073
f 4061 4062 4073
f 4073 4062 4074
f 4062 4063 4074
f 4074 4063 4075
f 4063 4064 4075
f 4075 4064 4076
f 4064 4065 4076
f 4076 4065 4077
f 4065 4066 4077
f 4077 4066 4078
f 4066 4067 4078
f 4078 4067 4079
f 4067 4056 4079
f 4079 4056 4068
f 4068 4069 4080
f 4080 4069 4081
f 4069 4070 4081
f 4081 4070 4082
f 4070 4071 4082
f 4082 4071 4083
f 4071 4072 4083
f 4083 4072 4084
f 4072 4073 4084
f 4084 4073 4085
f 4073 4074 4085
f 4085 4074 4086
f 4074 4075 4086
f 4086 4075 4087
f 4075 4076 4087
f 4087 4076 4088
f 4076 4077 4088
f 4088 4077 4089
f 4077 4078 4089
f 4089 4078 4090
f 4078 4079 4090
f 4090 4079 4091
f 4079 4068 4091
f 4091 4068 4080
f 4080 4081 4092
f 4092 4081 4093
f 4081 4082 4093
f 4093 4082 4094
f 4082 4083 4094
f 4094 4083 4095
f 4083 4084 4095
f 4095 4084 4096
f 4084 4085 4096
f 4096 4085 4097
f 4085 4086 4097
f 4097 4086 4098
f 4086 4087 4098
f 4098 4087 4099
f 4087 4088 4099
f 4099 4088 4100
f 4088 4089 4100
f 4100 4089 4101
f 4089 4090 4101
f 4101 4090 4102
f 4090 4091 4102
f 4102 4091 4103
f 4091 4080 4103
f 4103 4080 4092
f 4092 4093 4104
f 4104 4093 4105
f 4093 4094 4105
f 4105 4094 4106
f 4094 4095 4106
f 4106 4095 4107
f 4095 4096 4107
f 4107 4096 4108
f 4096 4097 4108
f 4108 4097 4109
f 4097 4098 4109
f 4109 4098 4110
f 4098 4099 4110
f 4110 4099 4111
f 4099 4100 4111
f 4111 4100 4112
f 4100 4101 4112
f 4112 4101 4113
f 4101 4102 4113
f 4113 4102 4114
f 4102 4103 4114
f 4114 4103 4115
f 4103 4092 4115
f 4115 4092 4104
f 4104 4105 4116
f 4116 4105 4117
f 4105 4106 4117
f 4117 4106 4118
f 4106 4107 4118
f 4118 4107 4119
f 4107 4108 4119
f 4119 4108 4120
f 4108 4109 4120
f 4120 4109 4121
f 4109 4110 4121
f 4121 4110 4122
f 4110 4111 4122
f 4122 4111 4123
f 4111 4112 4123
f 4123 4112 4124
f 4112 4113 4124
f 4124 4113 4125
f 4113 4114 4125
f 4125 4114 4126
f 4114 4115 4126
f 4126 4115 4127
f 4115 4104 4127
f 4127 4104 4116
f 4116 4117 4128
f 4128 4117 4129
f 4117 4118 4129
f 4129 4118 4130
f 4118 4119 4130
f 4130 4119 4131
f 4119 4120 4131
f 4131 4120 4132
f 4120 4121 4132
f 4132 4121 4133
f 4121 4122 4133
f 4133 4122 4134
f 4122 4123 4134
f 4134 4123 4135
f 4123 4124 4135
f 4135 4124 4136
f 4124 4125 4136
f 4136 4125 4137
f 4125 4126 4137
f 4137 4126 4138
f 4126 4127 4138
f 4138 4127 4139
f 4127 4116 4139
f 4139 4116 4128
f 4128 4129 4140
f 4140 4129 4141
f 4129 4130 4141
f 4141 4130 4142
f 4130 4131 4142
f 4142 4131 4143
f 4131 4132 4143
f 4143 4132 4144
f 4132 4133 4144
f 4144 4133 4145
f 4133 4134 4145
f 4145 4134 4146
f 4134 4135 4146
f 4146 4135 4147
f 4135 4136 4147
f 4147 4136 4148
f 4136 4137 4148
f 4148 4137 4149
f 4137 4138 4149
f 4149 4138 4150
f 4138 4139 4150
f 4150 4139 4151
f 4139 4128 4151
f 4151 4128 4140
f 4140 4141 4152
f 4152 4141 4153
f 4141 4142 4153
f 4153 4142 4154
f 4142 4143 4154
f 4154 4143 4155
f 4143 4144 4155
f 4155 4144 4156
f 4144 4145 4156
f 4156 4145 4157
f 4145 4146 4157
f 4157 4146 4158
f 4146 4147 4158
f 4158 4147 4159
f 4147 4148 4159
f 4159 4148 4160
f 4148 4149 4160
f 4160 4149 4161
f 4149 4150 4161
f 4161 4150 4162
f 4150 4151 4162
f 4162 4151 4163
f 4151 4140 4163
f 4163 4140 4152
f 4152 4153 4164
f 4164 4153 4165
f 4153 4154 4165
f 4165 4154 4166
f 4154 4155 4166
f 4166 4155 4167
f 4155 4156 4167
f 4167 4156 4168
f 4156 4157 4168
f 4168 4157 4169
f 4157 4158 4169
f 4169 4158 4170
f 4158 4159 4170
f 4170 4159 4171
f 4159 4160 4171
f 4171 4160 4172
f 4160 4161 4172
f 4172 4161 4173
f 4161 4162 4173
f 4173 4162 4174
f 4162 4163 4174
f 4174 4163 4175
f 4163 4152 4175
f 4175 4152 4164
f 4164 4165 4176
f 4176 4165 4177
f 4165 4166 4177
f 4177 4166 4178
f 4166 4167 4178
f 4178 4167 4179
f 4167 4168 4179
f 4179 4168 4180
f 4168 4169 4180
f 4180 4169 4181
f 4169 4170 4181
f 4181 4170 4182
f 4170 4171 4182
f 4182 4171 4183
f 4171 4172 4183
f 4183 4172 4184
f 4172 4173 4184
f 4184 4173 4185
f 4173 4174 4185
f 4185 4174 4186
f 4174 4175 4186
f 4186 4175 4187
f 4175 4164 4187
f 4187 4164 4176
f 4176 4177 4188
f 4188 4177 4189
f 4177 4178 4189
f 4189 4178 4190
f 4178 4179 4190
f 4190 4179 4191
f 4179 4180 4191
f 4191 4180 4192
f 4180 4181 4192
f 4192 4181 4193
f 4181 4182 4193
f 4193 4182 4194
f 4182 4183 4194
f 4194 4183 4195
f 4183 4184 4195
f 4195 4184 4196
f 4184 4185 4196
f 4196 4185 4197
f 4185 4186 4197
f 4197 4186 4198
f 4186 4187 4198
f 4198 4187 4199
f 4187 4176 4199
f 4199 4176 4188
f 4188 4189 4200
f 4200 4189 4201
f 4189 4190 4201
f 4201 4190 4202
f 4190 4191 4202
f 4202 4191 4203
f 4191 4192 4203
f 4203 4192 4204
f 4192 4193 4204
f 4204 4193 4205
f 4193 4194 4205
f 4205 4194 4206
f 4194 4195 4206
f 4206 4195 4207
f 4195 4196 4207
f 4207 4196 4208
f 4196 4197 4208
f 4208 4197 4209
f 4197 4198 4209
f 4209 4198 4210
f 4198 4199 4210
f 4210 4199 4211
f 4199 4188 4211
f 4211 4188 4200
f 4200 4201 4212
f 4212 4201 4213
f 4201 4202 4213
f 4213 4202 4214
f 4202 4203 4214
f 4214 4203 4215
f 4203 4204 4215
f 4215 4204 4216
f 4204 4205 4216
f 4216 4205 4217
f 4205 4206 4217
f 4217 4206 4218
f 4206 4207 4218
f 4218 4207 4219
f 4207 4208 4219
f 4219 4208 4220
f 4208 4209 4220
f 4220 4209 4221
f 4209 4210 4221
f 4221 4210 4222
f 4210 4211 4222
f 4222 4211 4223
f 4211 4200 4223
f 4223 4200 4212
f 4212 4213 4224
f 4224 4213 4225
f 4213 4214 4225
f 4225 4214 4226
f 4214 4215 4226
f 4226 4215 4227
f 4215 4216 4227
f 4227 4216 4228
f 4216 4217 4228
f 4228 4217 4229
f 4217 4218 4229
f 4229 4218 4230
f 4218 4219 4230
f 4230 4219 4231
f 4219 4220 4231
f 4231 4220 4232
f 4220 4221 4232
f 4232 4221 4233
f 4221 4222 4233
f 4233 4222 4234
f 4222 4223 4234
f 4234 4223 4235
f 4223 4212 4235
f 4235 4212 4224
f 4224 4225 4236
f 4236 4225 4237
f 4225 4226 4237
f 4237 4226 4238
f 4226 4227 4238
f 4238 4227 4239
f 4227 4228 4239
f 4239 4228 4240
f 4228 4229 4240
f 4240 4229 4241
f 4229 4230 4241
f 4241 4230 4242
f 4230 4231 4242
f 4242 4231 4243
f 4231 4232 4243
f 4243 4232 4244
f 4232 4233 4244
f 4244 4233 4245
f 4233 4234 4245
f 4245 4234 4246
f 4234 4235 4246
f 4246 4235 4247
f 4235 4224 4247
f 4247 4224 4236
f 4236 4237 4248
f 4248 4237 4249
f 4237 4238 4249
f 4249 4238 4250
f 4238 4239 4250
f 4250 4239 4251
f 4239 4240 4251
f 4251 4240 4252
f 4240 4241 4252
f 4252 4241 4253
f 4241 4242 4253
f 4253 4242 4254
f 4242 4243 4254
f 4254 4243 4255
f 4243 4244 4255
f 4255 4244 4256
f 4244 4245 4256
f 4256 4245 4257
f 4245 4246 4257
f 4257 4246 4258
f 4246 4247 4258
f 4258 4247 4259
f 4247 4236 4259
f 4259 4236 4248
f 4248 4249 4260
f 4260 4249 4261
f 4249 4250 4261
f 4261 4250 4262
f 4250 4251 4262
f 4262 4251 4263
f 4251 4252 4263
f 4263 4252 4264
f 4252 4253 4264
f 4264 4253 4265
f 4253 4254 4265
f 4265 4254 4266
f 4254 4255 4266
f 4266 4255 4267
f 4255 4256 4267
f 4267 4256 4268
f 4256 4257 4268
f 4268 4257 4269
f 4257 4258 4269
f 4269 4258 4270
f 4258 4259 4270
f 4270 4259 4271
f 4259 4248 4271
f 4271 4248 4260
f 4260 4261 4272
f 4272 4261 4273
f 4261 4262 4273
f 4273 4262 4274
f 4262 4263 4274
f 4274 4263 4275
f 4263 4264 4275
f 4275 4264 4276
f 4264 4265 4276
f 4276 4265 4277
f 4265 4266 4277
f 4277 4266 4278
f 4266 4267 4278
f 4278 4267 4279
f 4267 4268 4279
f 4279 4268 4280
f 4268 4269 4280
f 4280 4269 4281
f 4269 4270 4281
f 4281 4270 4282
f 4270 4271 4282
f 4282 4271 4283
f 4271 4260 4283
f 4283 4260 4272
f 4272 4273 4284
f 4284 4273 4285
f 4273 4274 4285
f 4285 4274 4286
f 4274 4275 4286
f 4286 4275 4287
f 4275 4276 4287
f 4287 4276 4288
f 4276 4277 4288
f 4288 4277 4289
f 4277 4278 4289
f 4289 4278 4290
f 4278 4279 4290
f 4290 4279 4291
f 4279 4280 4291
f 4291 4280 4292
f 4280 4281 4292
f 4292 4281 4293
f 4281 4282 4293
f 4293 4282 4294
f 4282 4283 4294
f 4294 4283 4295
f 4283 4272 4295
f 4295 4272 4284
f 4284 4285 4296
f 4296 4285 4297
f 4285 4286 4297
f 4297 4286 4298
f 4286 4287 4298
f 4298 4287 4299
f 4287 4288 4299
f 4299 4288 4300
f 4288 4289 4300
f 4300 4289 4301
f 4289 4290 4301
f 4301 4290 4302
f 4290 4291 4302
f 4302 4291 4303
f 4291 4292 4303
f 4303 4292 4304
f 4292 4293 4304
f 4304 4293 4305
f 4293 4294 4305
f 4305 4294 4306
f 4294 4295 4306
f 4306 4295 4307
f 4295 4284 4307
f 4307 4284 4296
f 4296 4297 4308
f 4308 4297 4309
f 4297 4298 4309
f 4309 4298 4310
f 4298 4299 4310
f 4310 4299 4311
f 4299 4300 4311
f 4311 4300 4312
f 4300 4301 4312
f 4312 4301 4313
f 4301 4302 4313
f 4313 4302 4314
f 4302 4303 4314
f 4314 4303 4315
f 4303 4304 4315
f 4315 4304 4316
f 4304 4305 4316
f 4316 4305 4317
f 4305 4306 4317
f 4317 4306 4318
f 4306 4307 4318
f 4318 4307 4319
f 4307 4296 4319
f 4319 4296 4308
f 4308 4309 4320
f 4320 4309 4321
f 4309 4310 4321
f 4321 4310 4322
f 4310 4311 4322
f 4322 4311 4323
f 4311 4312 4323
f 4323 4312 4324
f 4312 4313 4324
f 4324 4313 4325
f 4313 4314 4325
f 4325 4314 4326
f 4314 4315 4326
f 4326 4315 4327
f 4315 4316 4327
f 4327 4316 4328
f 4316 4317 4328
f 4328 4317 4329
f 4317 4318 4329
f 4329 4318 4330
f 4318 4319 4330
f 4330 4319 4331
f 4319 4308 4331
f 4331 4308 4320
f 4320 4321 4332
f 4332 4321 4333
f 4321 4322 4333
f 4333 4322 4334
f 4322 4323 4334
f 4334 4323 4335
f 4323 4324 4335
f 4335 4324 4336
f 4324 4325 4336
f 4336 4325 4337
f 4325 4326 4337
f 4337 4326 4338
f 4326 4327 4338
f 4338 4327 4339
f 4327 4328 4339
f 4339 4328 4340
f 4328 4329 4340
f 4340 4329 4341
f 4329 4330 4341
f 4341 4330 4342
f 4330 4331 4342
f 4342 4331 4343
f 4331 4320 4343
f 4343 4320 4332
f 4332 4333 4344
f 4344 4333 4345
f 4333 4334 4345
f 4345 4334 4346
f 4334 4335 4346
f 4346 4335 4347
f 4335 4336 4347
f 4347 4336 4348
f 4336 4337 4348
f 4348 4337 4349
f 4337 4338 4349
f 4349 4338 4350
f 4338 4339 4350
f 4350 4339 4351
f 4339 4340 4351
f 4351 4340 4352
f 4340 4341 4352
f 4352 4341 4353
f 4341 4342 4353
f 4353 4342 4354
f 4342 4343 4354
f 4354 4343 4355
f 4343 4332 4355
f 4355 4332 4344
f 4344 4345 4356
f 4356 4345 4357
f 4345 4346 4357
f 4357 4346 4358
f 4346 4347 4358
f 4358 4347 4359
f 4347 4348 4359
f 4359 4348 4360
f 4348 4349 4360
f 4360 4349 4361
f 4349 4350 4361
f 4361 4350 4362
f 4350 4351 4362
f 4362 4351 4363
f 4351 4352 4363
f 4363 4352 4364
f 4352 4353 4364
f 4364 4353 4365
f 4353 4354 4365
f 4365 4354 4366
f 4354 4355 4366
f 4366 4355 4367
f 4355 4344 4367
f 4367 4344 4356
f 4356 4357 4368
f 4368 4357 4369
f 4357 4358 4369
f 4369 4358 4370
f 4358 4359 4370
f 4370 4359 4371
f 4359 4360 4371
f 4371 4360 4372
f 4360 4361 4372
f 4372 4361 4373
f 4361 4362 4373
f 4373 4362 4374
f 4362 4363 4374
f 4374 4363 4375
f 4363 4364 4375
f 4375 4364 4376
f 4364 4365 4376
f 4376 4365 4377
f 4365 4366 4377
f 4377 4366 4378
f 4366 4367 4378
f 4378 4367 4379
f 4367 4356 4379
f 4379 4356 4368
f 4368 4369 4380
f 4380 4369 4381
f 4369 4370 4381
f 4381 4370 4382
f 4370 4371 4382
f 4382 4371 4383
f 4371 4372 4383
f 4383 4372 4384
f 4372 4373 4384
f 4384 4373 4385
f 4373 4374 4385
f 4385 4374 4386
f 4374 4375 4386
f 4386 4375 4387
f 4375 4376 4387
f 4387 4376 4388
f 4376 4377 4388
f 4388 4377 4389
f 4377 4378 4389
f 4389 4378 4390
f 4378 4379 4390
f 4390 4379 4391
f 4379 4368 4391
f 4391 4368 4380
f 4380 4381 4392
f 4392 4381 4393
f 4381 4382 4393
f 4393 4382 4394
f 4382 4383 4394
f 4394 4383 4395
f 4383 4384 4395
f 4395 4384 4396
f 4384 4385 4396
f 4396 4385 4397
f 4385 4386 4397
f 4397 4386 4398
f 4386 4387 4398
f 4398 4387 4399
f 4387 4388 4399
f 4399 4388 4400
f 4388 4389 4400
f 4400 4389 4401
f 4389 4390 4401
f 4401 4390 4402
f 4390 4391 4402
f 4402 4391 4403
f 4391 4380 4403
f 4403 4380 4392
f 4392 4393 4404
f 4404 4393 4405
f 4393 4394 4405
f 4405 4394 4406
f 4394 4395 4406
f 4406 4395 4407
f 4395 4396 4407
f 4407 4396 4408
f 4396 4397 4408
f 4408 4397 4409
f 4397 4398 4409
f 4409 4398 4410
f 4398 4399 4410
f 4410 4399 4411
f 4399 4400 4411
f 4411 4400 4412
f 4400 4401 4412
f 4412 4401 4413
f 4401 4402 4413
f 4413 4402 4414
f 4402 4403 4414
f 4414 4403 4415
f 4403 4392 4415
f 4415 4392 4404
f 4404 4405 4416
f 4416 4405 4417
f 4405 4406 4417
f 4417 4406 4418
f 4406 4407 4418
f 4418 4407 4419
f 4407 4408 4419
f 4419 4408 4420
f 4408 4409 4420
f 4420 4409 4421
f 4409 4410 4421
f 4421 4410 4422
f 4410 4411 4422
f 4422 4411 4423
f 4411 4412 4423
f 4423 4412 4424
f 4412 4413 4424
f 4424 4413 4425
f 4413 4414 4425
f 4425 4414 4426
f 4414 4415 4426
f 4426 4415 4427
f 4415 4404 4427
f 4427 4404 4416
f 4416 4417 4428
f 4428 4417 4429
f 4417 4418 4429
f 4429 4418 4430
f 4418 4419 4430
f 4430 4419 4431
f 4419 4420 4431
f 4431 4420 4432
f 4420 4421 4432
f 4432 4421 4433
f 4421 4422 4433
f 4433 4422 4434
f 4422 4423 4434
f 4434 4423 4435
f 4423 4424 4435
f 4435 4424 4436
f 4424 4425 4436
f 4436 4425 4437
f 4425 4426 4437
f 4437 4426 4438
f 4426 4427 4438
f 4438 4427 4439
f 4427 4416 4439
f 4439 4416 4428
f 4428 4429 4440
f 4440 4429 4441
f 4429 4430 4441
f 4441 4430 4442
f 4430 4431 4442
f 4442 4431 4443
f 4431 4432 4443
f 4443 4432 4444
f 4432 4433 4444
f 4444 4433 4445
f 4433 4434 4445
f 4445 4434 4446
f 4434 4435 4446
f 4446 4435 4447
f 4435 4436 4447
f 4447 4436 4448
f 4436 4437 4448
f 4448 4437 4449
f 4437 4438 4449
f 4449 4438 4450
f 4438 4439 4450
f 4450 4439 4451
f 4439 4428 4451
f 4451 4428 4440
f 4440 4441 4452
f 4452 4441 4453
f 4441 4442 4453
f 4453 4442 4454
f 4442 4443 4454
f 4454 4443 4455
f 4443 4444 4455
f 4455 4444 4456
f 4444 4445 4456
f 4456 4445 4457
f 4445 4446 4457
f 4457 4446 4458
f 4446 4447 4458
f 4458 4447 4459
f 4447 4448 4459
f 4459 4448 4460
f 4448 4449 4460
f 4460 4449 4461
f 4449 4450 4461
f 4461 4450 4462
f 4450 4451 4462
f 4462 4451 4463
f 4451 4440 4463
f 4463 4440 4452
f 4452 4453 4464
f 4464 4453 4465
f 4453 4454 4465
f 4465 4454 4466
f 4454 4455 4466
f 4466 4455 4467
f 4455 4456 4467
f 4467 4456 4468
f 4456 4457 4468
f 4468 4457 4469
f 4457 4458 4469
f 4469 4458 4470
f 4458 4459 4470
f 4470 4459 4471
f 4459 4460 4471
f 4471 4460 4472
f 4460 4461 4472
f 4472 4461 4473
f 4461 4462 4473
f 4473 4462 4474
f 4462 4463 4474
f 4474 4463 4475
f 4463 4452 4475
f 4475 4452 4464
f 4464 4465 4476
f 4476 4465 4477
f 4465 4466 4477
f 4477 4466 4478
f 4466 4467 4478
f 4478 4467 4479
f 4467 4468 4479
f 4479 4468 4480
f 4468 4469 4480
f 4480 4469 4481
f 4469 4470 4481
f 4481 4470 4482
f 4470 4471 4482
f 4482 4471 4483
f 4471 4472 4483
f 4483 4472 4484
f 4472 4473 4484
f 4484 4473 4485
f 4473 4474 4485
f 4485 4474 4486
f 4474 4475 4486
f 4486 4475 4487
f 4475 4464 4487
f 4487 4464 4476
f 4476 4477 4488
f 4488 4477 4489
f 4477 4478 4489
f 4489 4478 4490
f 4478 4479 4490
f 4490 4479 4491
f 4479 4480 4491
f 4491 4480 4492
f 4480 4481 4492
f 4492 4481 4493
f 4481 4482 4493
f 4493 4482 4494
f 4482 4483 4494
f 4494 4483 4495
f 4483 4484 4495
f 4495 4484 4496
f 4484 4485 4496
f 4496 4485 4497
f 4485 4486 4497
f 4497 4486 4498
f 4486 4487 4498
f 4498 4487 4499
f 4487 4476 4499
f 4499 4476 4488
f 4488 4489 4500
f 4500 4489 4501
f 4489 4490 4501
f 4501 4490 4502
f 4490 4491 4502
f 4502 4491 4503
f 4491 4492 4503
f 4503 4492 4504
f 4492 4493 4504
f 4504 4493 4505
f 4493 4494 4505
f 4505 4494 4506
f 4494 4495 4506
f 4506 4495 4507
f 4495 4496 4507
f 4507 4496 4508
f 4496 4497 4508
f 4508 4497 4509
f 4497 4498 4509
f 4509 4498 4510
f 4498 4499 4510
f 4510 4499 4511
f 4499 4488 4511
f 4511 4488 4500
f 4500 4501 4512
f 4512 4501 4513
f 4501 4502 4513
f 4513 4502 4514
f 4502 4503 4514
f 4514 4503 4515
f 4503 4504 4515
f 4515 4504 4516
f 4504 4505 4516
f 4516 4505 4517
f 4505 4506 4517
f 4517 4506 4518
f 4506 4507 4518
f 4518 4507 4519
f 4507 4508 4519
f 4519 4508 4520
f 4508 4509 4520
f 4520 4509 4521
f 4509 4510 4521
f 4521 4510 4522
f 4510 4511 4522
f 4522 4511 4523
f 4511 4500 4523
f 4523 4500 4512
f 4512 4513 4524
f 4524 4513 4525
f 4513 4514 4525
f 4525 4514 4526
f 4514 4515 4526
f 4526 4515 4527
f 4515 4516 4527
f 4527 4516 4528
f 4516 4517 4528
f 4528 4517 4529
f 4517 4518 4529
f 4529 4518 4530
f 4518 4519 4530
f 4530 4519 4531
f 4519 4520 4531
f 4531 4520 4532
f 4520 4521 4532
f 4532 4521 4533
f 4521 4522 4533
f 4533 4522 4534
f 4522 4523 4534
f 4534 4523 4535
f 4523 4512 4535
f 4535 4512 4524
f 4524 4525 4536
f 4536 4525 4537
f 4525 4526 4537
f 4537 4526 4538
f 4526 4527 4538
f 4538 4527 4539
f 4527 4528 4539
f 4539 4528 4540
f 4528 4529 4540
f 4540 4529 4541
f 4529 4530 4541
f 4541 4530 4542
f 4530 4531 4542
f 4542 4531 4543
f 4531 4532 4543
f 4543 4532 4544
f 4532 4533 4544
f 4544 4533 4545
f 4533 4534 4545
f 4545 4534 4546
f 4534 4535 4546
f 4546 4535 4547
f 4535 4524 4547
f 4547 4524 4536
f 4536 4537 4548
f 4548 4537 4549
f 4537 4538 4549
f 4549 4538 4550
f 4538 4539 4550
f 4550 4539 4551
f 4539 4540 4551
f 4551 4540 4552
f 4540 4541 4552
f 4552 4541 4553
f 4541 4542 4553
f 4553 4542 4554
f 4542 4543 4554
f 4554 4543 4555
f 4543 4544 4555
f 4555 4544 4556
f 4544 4545 4556
f 4556 4545 4557
f 4545 4546 4557
f 4557 4546 4558
f 4546 4547 4558
f 4558 4547 4559
f 4547 4536 4559
f 4559 4536 4548
f 4548 4549 4560
f 4560 4549 4561
f 4549 4550 4561
f 4561 4550 4562
f 4550 4551 4562
f 4562 4551 4563
f 4551 4552 4563
f 4563 4552 4564
f 4552 4553 4564
f 4564 4553 4565
f 4553 4554 4565
f 4565 4554 4566
f 4554 4555 4566
f 4566 4555 4567
f 4555 4556 4567
f 4567 4556 4568
f 4556 4557 4568
f 4568 4557 4569
f 4557 4558 4569
f 4569 4558 4570
f 4558 4559 4570
f 4570 4559 4571
f 4559 4548 4571
f 4571 4548 4560
f 4560 4561 4572
f 4572 4561 4573
f 4561 4562 4573
f 4573 4562 4574
f 4562 4563 4574
f 4574 4563 4575
f 4563 4564 4575
f 4575 4564 4576
f 4564 4565 4576
f 4576 4565 4577
f 4565 4566 4577
f 4577 4566 4578
f 4566 4567 4578
f 4578 4567 4579
f 4567 4568 4579
f 4579 4568 4580
f 4568 4569 4580
f 4580 4569 4581
f 4569 4570 4581
f 4581 4570 4582
f 4570 4571 4582
f 4582 4571 4583
f 4571 4560 4583
f 4583 4560 4572
f 4572 4573 4584
f 4584 4573 4585
f 4573 4574 4585
f 4585 4574 4586
f 4574 4575 4586
f 4586 4575 4587
f 4575 4576 4587
f 4587 4576 4588
f 4576 4577 4588
f 4588 4577 4589
f 4577 4578 4589
f 4589 4578 4590
f 4578 4579 4590
f 4590 4579 4591
f 4579 4580 4591
f 4591 4580 4592
f 4580 4581 4592
f 4592 4581 4593
f 4581 4582 4593
f 4593 4582 4594
f 4582 4583 4594
f 4594 4583 4595
f 4583 4572 4595
f 4595 4572 4584
f 4584 4585 4596
f 4596 4585 4597
f 4585 4586 4597
f 4597 4586 4598
f 4586 4587 4598
f 4598 4587 4599
f 4587 4588 4599
f 4599 4588 4600
f 4588 4589 4600
f 4600 4589 4601
f 4589 4590 4601
f 4601 4590 4602
f 4590 4591 4602
f 4602 4591 4603
f 4591 4592 4603
f 4603 4592 4604
f 4592 4593 4604
f 4604 4593 4605
f 4593 4594 4605
f 4605 4594 4606
f 4594 4595 4606
f 4606 4595 4607
f 4595 4584 4607
f 4607 4584 4596
f 4596 4597 4608
f 4608 4597 4609
f 4597 4598 4609
f 4609 4598 4610
f 4598 4599 4610
f 4610 4599 4611
f 4599 4600 4611
f 4611 4600 4612
f 4600 4601 4612
f 4612 4601 4613
f 4601 4602 4613
f 4613 4602 4614
f 4602 4603 4614
f 4614 4603 4615
f 4603 4604 4615
f 4615 4604 4616
f 4604 4605 4616
f 4616 4605 4617
f 4605 4606 4617
f 4617 4606 4618
f 4606 4607 4618
f 4618 4607 4619
f 4607 4596 4619
f 4619 4596 4608
f 4608 4609 4620
f 4620 4609 4621
f 4609 4610 4621
f 4621 4610 4622
f 4610 4611 4622
f 4622 4611 4623
f 4611 4612 4623
f 4623 4612 4624
f 4612 4613 4624
f 4624 4613 4625
f 4613 4614 4625
f 4625 4614 4626
f 4614 4615 4626
f 4626 4615 4627
f 4615 4616 4627
f 4627 4616 4628
f 4616 4617 4628
f 4628 4617 4629
f 4617 4618 4629
f 4629 4618 4630
f 4618 4619 4630
f 4630 4619 4631
f 4619 4608 4631
f 4631 4608 4620
f 4620 4621 4632
f 4632 4621 4633
f 4621 4622 4633
f 4633 4622 4634
f 4622 4623 4634
f 4634 4623 4635
f 4623 4624 4635
f 4635 4624 4636
f 4624 4625 4636
f 4636 4625 4637
f 4625 4626 4637
f 4637 4626 4638
f 4626 4627 4638
f 4638 4627 4639
f 4627 4628 4639
f 4639 4628 4640
f 4628 4629 4640
f 4640 4629 4641
f 4629 4630 4641
f 4641 4630 4642
f 4630 4631 4642
f 4642 4631 4643
f 4631 4620 4643
f 4643 4620 4632
f 4632 4633 4644
f 4644 4633 4645
f 4633 4634 4645
f 4645 4634 4646
f 4634 4635 4646
f 4646 4635 4647
f 4635 4636 4647
f 4647 4636 4648
f 4636 4637 4648
f 4648 4637 4649
f 4637 4638 4649
f 4649 4638 4650
f 4638 4639 4650
f 4650 4639 4651
f 4639 4640 4651
f 4651 4640 4652
f 4640 4641 4652
f 4652 4641 4653
f 4641 4642 4653
f 4653 4642 4654
f 4642 4643 4654
f 4654 4643 4655
f 4643 4632 4655
f 4655 4632 4644
f 4644 4645 4656
f 4656 4645 4657
f 4645 4646 4657
f 4657 4646 4658
f 4646 4647 4658
f 4658 4647 4659
f 4647 4648 4659
f 4659 4648 4660
f 4648 4649 4660
f 4660 4649 4661
f 4649 4650 4661
f 4661 4650 4662
f 4650 4651 4662
f 4662 4651 4663
f 4651 4652 4663
f 4663 4652 4664
f 4652 4653 4664
f 4664 4653 4665
f 4653 4654 4665
f 4665 4654 4666
f 4654 4655 4666
f 4666 4655 4667
f 4655 4644 4667
f 4667 4644 4656
f 4656 4657 4668
f 4668 4657 4669
f 4657 4658 4669
f 4669 4658 4670
f 4658 4659 4670
f 4670 4659 4671
f 4659 4660 4671
f 4671 4660 4672
f 4660 4661 4672
f 4672 4661 4673
f 4661 4662 4673
f 4673 4662 4674
f 4662 4663 4674
f 4674 4663 4675
f 4663 4664 4675
f 4675 4664 4676
f 4664 4665 4676
f 4676 4665 4677
f 4665 4666 4677
f 4677 4666 4678
f 4666 4667 4678
f 4678 4667 4679
f 4667 4656 4679
f 4679 4656 4668
f 4668 4669 4680
f 4680 4669 4681
f 4669 4670 4681
f 4681 4670 4682
f 4670 4671 4682
f 4682 4671 4683
f 4671 4672 4683
f 4683 4672 4684
f 4672 4673 4684
f 4684 4673 4685
f 4673 4674 4685
f 4685 4674 4686
f 4674 4675 4686
f 4686 4675 4687
f 4675 4676 4687
f 4687 4676 4688
f 4676 4677 4688
f 4688 4677 4689
f 4677 4678 4689
f 4689 4678 4690
f 4678 4679 4690
f 4690 4679 4691
f 4679 4668 4691
f 4691 4668 4680
f 4680 4681 4692
f 4692 4681 4693
f 4681 4682 4693
f 4693 4682 4694
f 4682 4683 4694
f 4694 4683 4695
f 4683 4684 4695
f 4695 4684 4696
f 4684 4685 4696
f 4696 4685 4697
f 4685 4686 4697
f 4697 4686 4698
f 4686 4687 4698
f 4698 4687 4699
f 4687 4688 4699
f 4699 4688 4700
f 4688 4689 4700
f 4700 4689 4701
f 4689 4690 4701
f 4701 4690 4702
f 4690 4691 4702
f 4702 4691 4703
f 4691 4680 4703
f 4703 4680 4692
f 4692 4693 4704
f 4704 4693 4705
f 4693 4694 4705
f 4705 4694 4706
f 4694 4695 4706
f 4706 4695 4707
f 4695 4696 4707
f 4707 4696 4708
f 4696 4697 4708
f 4708 4697 4709
f 4697 4698 4709
f 4709 4698 4710
f 4698 4699 4710
f 4710 4699 4711
f 4699 4700 4711
f 4711 4700 4712
f 4700 4701 4712
f 4712 4701 4713
f 4701 4702 4713
f 4713 4702 4714
f 4702 4703 4714
f 4714 4703 4715
f 4703 4692 4715
f 4715 4692 4704
f 4704 4705 4716
f 4716 4705 4717
f 4705 4706 4717
f 4717 4706 4718
f 4706 4707 4718
f 4718 4707 4719
f 4707 4708 4719
f 4719 4708 4720
f 4708 4709 4720
f 4720 4709 4721
f 4709 4710 4721
f 4721 4710 4722
f 4710 4711 4722
f 4722 4711 4723
f 4711 4712 4723
f 4723 4712 4724
f 4712 4713 4724
f 4724 4713 4725
f 4713 4714 4725
f 4725 4714 4726
f 4714 4715 4726
f 4726 4715 4727
f 4715 4704 4727
f 4727 4704 4716
f 4716 4717 4728
f 4728 4717 4729
f 4717 4718 4729
f 4729 4718 4730
f 4718 4719 4730
f 4730 4719 4731
f 4719 4720 4731
f 4731 4720 4732
f 4720 4721 4732
f 4732 4721 4733
f 4721 4722 4733
f 4733 4722 4734
f 4722 4723 4734
f 4734 4723 4735
f 4723 4724 4735
f 4735 4724 4736
f 4724 4725 4736
f 4736 4725 4737
f 4725 4726 4737
f 4737 4726 4738
f 4726 4727 4738
f 4738 4727 4739
f 4727 4716 4739
f 4739 4716 4728
f 4728 4729 4740
f 4740 4729 4741
f 4729 4730 4741
f 4741 4730 4742
f 4730 4731 4742
f 4742 4731 4743
f 4731 4732 4743
f 4743 4732 4744
f 4732 4733 4744
f 4744 4733 4745
f 4733 4734 4745
f 4745 4734 4746
f 4734 4735 4746
f 4746 4735 4747
f 4735 4736 4747
f 4747 4736 4748
f 4736 4737 4748
f 4748 4737 4749
f 4737 4738 4749
f 4749 4738 4750
f 4738 4739 4750
f 4750 4739 4751
f 4739 4728 4751
f 4751 4728 4740
f 4740 4741 4752
f 4752 4741 4753
f 4741 4742 4753
f 4753 4742 4754
f 4742 4743 4754
f 4754 4743 4755
f 4743 4744 4755
f 4755 4744 4756
f 4744 4745 4756
f 4756 4745 4757
f 4745 4746 4757
f 4757 4746 4758
f 4746 4747 4758
f 4758 4747 4759
f 4747 4748 4759
f 4759 4748 4760
f 4748 4749 4760
f 4760 4749 4761
f 4749 4750 4761
f 4761 4750 4762
f 4750 4751 4762
f 4762 4751 4763
f 4751 4740 4763
f 4763 4740 4752
f 4752 4753 4764
f 4764 4753 4765
f 4753 4754 4765
f 4765 4754 4766
f 4754 4755 4766
f 4766 4755 4767
f 4755 4756 4767
f 4767 4756 4768
f 4756 4757 4768
f 4768 4757 4769
f 4757 4758 4769
f 4769 4758 4770
f 4758 4759 4770
f 4770 4759 4771
f 4759 4760 4771
f 4771 4760 4772
f 4760 4761 4772
f 4772 4761 4773
f 4761 4762 4773
f 4773 4762 4774
f 4762 4763 4774
f 4774 4763 4775
f 4763 4752 4775
f 4775 4752 4764
f 4764 4765 4776
f 4776 4765 4777
f 4765 4766 4777
f 4777 4766 4778
f 4766 4767 4778
f 4778 4767 4779
f 4767 4768 4779
f 4779 4768 4780
f 4768 4769 4780
f 4780 4769 4781
f 4769 4770 4781
f 4781 4770 4782
f 4770 4771 4782
f 4782 4771 4783
f 4771 4772 4783
f 4783 4772 4784
f 4772 4773 4784
f 4784 4773 4785
f 4773 4774 4785
f 4785 4774 4786
f 4774 4775 4786
f 4786 4775 4787
f 4775 4764 4787
f 4787 4764 4776
f 4776 4777 4788
f 4788 4777 4789
f 4777 4778 4789
f 4789 4778 4790
f 4778 4779 4790
f 4790 4779 4791
f 4779 4780 4791
f 4791 4780 4792
f 4780 4781 4792
f 4792 4781 4793
f 4781 4782 4793
f 4793 4782 4794
f 4782 4783 4794
f 4794 4783 4795
f 4783 4784 4795
f 4795 4784 4796
f 4784 4785 4796
f 4796 4785 4797
f 4785 4786 4797
f 4797 4786 4798
f 4786 4787 4798
f 4798 4787 4799
f 4787 4776 4799
f 4799 4776 4788
f 4788 4789 4800
f 4800 4789 4801
f 4789 4790 4801
f 4801 4790 4802
f 4790 4791 4802
f 4802 4791 4803
f 4791 4792 4803
f 4803 4792 4804
f 4792 4793 4804
f 4804 4793 4805
f 4793 4794 4805
f 4805 4794 4806
f 4794 4795 4806
f 4806 4795 4807
f 4795 4796 4807
f 4807 4796 4808
f 4796 4797 4808
f 4808 4797 4809
f 4797 4798 4809
f 4809 4798 4810
f 4798 4799 4810
f 4810 4799 4811
f 4799 4788 4811
f 4811 4788 4800
f 4800 4801 4812
f 4812 4801 4813
f 4801 4802 4813
f 4813 4802 4814
f 4802 4803 4814
f 4814 4803 4815
f 4803 4804 4815
f 4815 4804 4816
f 4804 4805 4816
f 4816 4805 4817
f 4805 4806 4817
f 4817 4806 4818
f 4806 4807 4818
f 4818 4807 4819
f 4807 4808 4819
f 4819 4808 4820
f 4808 4809 4820
f 4820 4809 4821
f 4809 4810 4821
f 4821 4810 4822
f 4810 4811 4822
f 4822 4811 4823
f 4811 4800 4823
f 4823 4800 4812
f 4812 4813 4824
f 4824 4813 4825
f 4813 4814 4825
f 4825 4814 4826
f 4814 4815 4826
f 4826 4815 4827
f 4815 4816 4827
f 4827 4816 4828
f 4816 4817 4828
f 4828 4817 4829
f 4817 4818 4829
f 4829 4818 4830
f 4818 4819 4830
f 4830 4819 4831
f 4819 4820 4831
f 4831 4820 4832
f 4820 4821 4832
f 4832 4821 4833
f 4821 4822 4833
f 4833 4822 4834
f 4822 4823 4834
f 4834 4823 4835
f 4823 4812 4835
f 4835 4812 4824
f 4824 4825 4836
f 4836 4825 4837
f 4825 4826 4837
f 4837 4826 4838
f 4826 4827 4838
f 4838 4827 4839
f 4827 4828 4839
f 4839 4828 4840
f 4828 4829 4840
f 4840 4829 4841
f 4829 4830 4841
f 4841 4830 4842
f 4830 4831 4842
f 4842 4831 4843
f 4831 4832 4843
f 4843 4832 4844
f 4832 4833 4844
f 4844 4833 4845
f 4833 4834 4845
f 4845 4834 4846
f 4834 4835 4846
f 4846 4835 4847
f 4835 4824 4847
f 4847 4824 4836
f 4836 4837 4848
f 4848 4837 4849
f 4837 4838 4849
f 4849 4838 4850
f 4838 4839 4850
f 4850 4839 4851
f 4839 4840 4851
f 4851 4840 4852
f 4840 4841 4852
f 4852 4841 4853
f 4841 4842 4853
f 4853 4842 4854
f 4842 4843 4854
f 4854 4843 4855
f 4843 4844 4855
f 4855 4844 4856
f 4844 4845 4856
f 4856 4845 4857
f 4845 4846 4857
f 4857 4846 4858
f 4846 4847 4858
f 4858 4847 4859
f 4847 4836 4859
f 4859 4836 4848
f 4848 4849 4860
f 4860 4849 4861
f 4849 4850 4861
f 4861 4850 4862
f 4850 4851 4862
f 4862 4851 4863
f 4851 4852 4863
f 4863 4852 4864
f 4852 4853 4864
f 4864 4853 4865
f 4853 4854 4865
f 4865 4854 4866
f 4854 4855 4866
f 4866 4855 4867
f 4855 4856 4867
f 4867 4856 4868
f 4856 4857 4868
f 4868 4857 4869
f 4857 4858 4869
f 4869 4858 4870
f 4858 4859 4870
f 4870 4859 4871
f 4859 4848 4871
f 4871 4848 4860
f 4860 4861 4872
f 4872 4861 4873
f 4861 4862 4873
f 4873 4862 4874
f 4862 4863 4874
f 4874 4863 4875
f 4863 4864 4875
f 4875 4864 4876
f 4864 4865 4876
f 4876 4865 4877
f 4865 4866 4877
f 4877 4866 4878
f 4866 4867 4878
f 4878 4867 4879
f 4867 4868 4879
f 4879 4868 4880
f 4868 4869 4880
f 4880 4869 4881
f 4869 4870 4881
f 4881 4870 4882
f 4870 4871 4882
f 4882 4871 4883
f 4871 4860 4883
f 4883 4860 4872
f 4872 4873 4884
f 4884 4873 4885
f 4873 4874 4885
f 4885 4874 4886
f 4874 4875 4886
f 4886 4875 4887
f 4875 4876 4887
f 4887 4876 4888
f 4876 4877 4888
f 4888 4877 4889
f 4877 4878 4889
f 4889 4878 4890
f 4878 4879 4890
f 4890 4879 4891
f 4879 4880 4891
f 4891 4880 4892
f 4880 4881 4892
f 4892 4881 4893
f 4881 4882 4893
f 4893 4882 4894
f 4882 4883 4894
f 4894 4883 4895
f 4883 4872 4895
f 4895 4872 4884
f 4884 4885 4896
f 4896 4885 4897
f 4885 4886 4897
f 4897 4886 4898
f 4886 4887 4898
f 4898 4887 4899
f 4887 4888 4899
f 4899 4888 4900
f 4888 4889 4900
f 4900 4889 4901
f 4889 4890 4901
f 4901 4890 4902
f 4890 4891 4902
f 4902 4891 4903
f 4891 4892 4903
f 4903 4892 4904
f 4892 4893 4904
f 4904 4893 4905
f 4893 4894 4905
f 4905 4894 4906
f 4894 4895 4906
f 4906 4895 4907
f 4895 4884 4907
f 4907 4884 4896
f 4896 4897 4908
f 4908 4897 4909
f 4897 4898 4909
f 4909 4898 4910
f 4898 4899 4910
f 4910 4899 4911
f 4899 4900 4911
f 4911 4900 4912
f 4900 4901 4912
f 4912 4901 4913
f 4901 4902 4913
f 4913 4902 4914
f 4902 4903 4914
f 4914 4903 4915
f 4903 4904 4915
f 4915 4904 4916
f 4904 4905 4916
f 4916 4905 4917
f 4905 4906 4917
f 4917 4906 4918
f 4906 4907 4918
f 4918 4907 4919
f 4907 4896 4919
f 4919 4896 4908
f 4908 4909 4920
f 4920 4909 4921
f 4909 4910 4921
f 4921 4910 4922
f 4910 4911 4922
f 4922 4911 4923
f 4911 4912 4923
f 4923 4912 4924
f 4912 4913 4924
f 4924 4913 4925
f 4913 4914 4925
f 4925 4914 4926
f 4914 4915 4926
f 4926 4915 4927
f 4915 4916 4927
f 4927 4916 4928
f 4916 4917 4928
f 4928 4917 4929
f 4917 4918 4929
f 4929 4918 4930
f 4918 4919 4930
f 4930 4919 4931
f 4919 4908 4931
f 4931 4908 4920
f 4920 4921 4932
f 4932 4921 4933
f 4921 4922 4933
f 4933 4922 4934
f 4922 4923 4934
f 4934 4923 4935
f 4923 4924 4935
f 4935 4924 4936
f 4924 4925 4936
f 4936 4925 4937
f 4925 4926 4937
f 4937 4926 4938
f 4926 4927 4938
f 4938 4927 4939
f 4927 4928 4939
f 4939 4928 4940
f 4928 4929 4940
f 4940 4929 4941
f 4929 4930 4941
f 4941 4930 4942
f 4930 4931 4942
f 4942 4931 4943
f 4931 4920 4943
f 4943 4920 4932
f 4932 4933 4944
f 4944 4933 4945
f 4933 4934 4945
f 4945 4934 4946
f 4934 4935 4946
f 4946 4935 4947
f 4935 4936 4947
f 4947 4936 4948
f 4936 4937 4948
f 4948 4937 4949
f 4937 4938 4949
f 4949 4938 4950
f 4938 4939 4950
f 4950 4939 4951
f 4939 4940 4951
f 4951 4940 4952
f 4940 4941 4952
f 4952 4941 4953
f 4941 4942 4953
f 4953 4942 4954
f 4942 4943 4954
f 4954 4943 4955
f 4943 4932 4955
f 4955 4932 4944
f 4944 4945 4956
f 4956 4945 4957
f 4945 4946 4957
f 4957 4946 4958
f 4946 4947 4958
f 4958 4947 4959
f 4947 4948 4959
f 4959 4948 4960
f 4948 4949 4960
f 4960 4949 4961
f 4949 4950 4961
f 4961 4950 4962
f 4950 4951 4962
f 4962 4951 4963
f 4951 4952 4963
f 4963 4952 4964
f 4952 4953 4964
f 4964 4953 4965
f 4953 4954 4965
f 4965 4954 4966
f 4954 4955 4966
f 4966 4955 4967
f 4955 4944 4967
f 4967 4944 4956
f 4956 4957 4968
f 4968 4957 4969
f 4957 4958 4969
f 4969 4958 4970
f 4958 4959 4970
f 4970 4959 4971
f 4959 4960 4971
f 4971 4960 4972
f 4960 4961 4972
f 4972 4961 4973
f 4961 4962 4973
f 4973 4962 4974
f 4962 4963 4974
f 4974 4963 4975
f 4963 4964 4975
f 4975 4964 4976
f 4964 4965 4976
f 4976 4965 4977
f 4965 4966 4977
f 4977 4966 4978
f 4966 4967 4978
f 4978 4967 4979
f 4967 4956 4979
f 4979 4956 4968
f 4968 4969 4980
f 4980 4969 4981
f 4969 4970 4981
f 4981 4970 4982
f 4970 4971 4982
f 4982 4971 4983
f 4971 4972 4983
f 4983 4972 4984
f 4972 4973 4984
f 4984 4973 4985
f 4973 4974 4985
f 4985 4974 4986
f 4974 4975 4986
f 4986 4975 4987
f 4975 4976 4987
f 4987 4976 4988
f 4976 4977 4988
f 4988 4977 4989
f 4977 4978 4989
f 4989 4978 4990
f 4978 4979 4990
f 4990 4979 4991
f 4979 4968 4991
f 4991 4968 4980
f 4980 4981 4992
f 4992 4981 4993
f 4981 4982 4993
f 4993 4982 4994
f 4982 4983 4994
f 4994 4983 4995
f 4983 4984 4995
f 4995 4984 4996
f 4984 4985 4996
f 4996 4985 4997
f 4985 4986 4997
f 4997 4986 4998
f 4986 4987 4998
f 4998 4987 4999
f 4987 4988 4999
f 4999 4988 5000
f 4988 4989 5000
f 5000 4989 5001
f 4989 4990 5001
f 5001 4990 5002
f 4990 4991 5002
f 5002 4991 5003
f 4991 4980 5003
f 5003 4980 4992
f 4992 4993 5004
f 5004 4993 5005
f 4993 4994 5005
f 5005 4994 5006
f 4994 4995 5006
f 5006 4995 5007
f 4995 4996 5007
f 5007 4996 5008
f 4996 4997 5008
f 5008 4997 5009
f 4997 4998 5009
f 5009 4998 5010
f 4998 4999 5010
f 5010 4999 5011
f 4999 5000 5011
f 5011 5000 5012
f 5000 5001 5012
f 5012 5001 5013
f 5001 5002 5013
f 5013 5002 5014
f 5002 5003 5014
f 5014 5003 5015
f 5003 4992 5015
f 5015 4992 5004
f 5004 5005 5016
f 5016 5005 5017
f 5005 5006 5017
f 5017 5006 5018
f 5006 5007 5018
f 5018 5007 5019
f 5007 5008 5019
f 5019 5008 5020
f 5008 5009 5020
f 5020 5009 5021
f 5009 5010 5021
f 5021 5010 5022
f 5010 5011 5022
f 5022 5011 5023
f 5011 5012 5023
f 5023 5012 5024
f 5012 5013 5024
f 5024 5013 5025
f 5013 5014 5025
f 5025 5014 5026
f 5014 5015 5026
f 5026 5015 5027
f 5015 5004 5027
f 5027 5004 5016
f 5016 5017 5028
f 5028 5017 5029
f 5017 5018 5029
f 5029 5018 5030
f 5018 5019 5030
f 5030 5019 5031
f 5019 5020 5031
f 5031 5020 5032
f 5020 5021 5032
f 5032 5021 5033
f 5021 5022 5033
f 5033 5022 5034
f 5022 5023 5034
f 5034 5023 5035
f 5023 5024 5035
f 5035 5024 5036
f 5024 5025 5036
f 5036 5025 5037
f 5025 5026 5037
f 5037 5026 5038
f 5026 5027 5038
f 5038 5027 5039
f 5027 5016 5039
f 5039 5016 5028
f 5028 5029 5040
f 5040 5029 5041
f 5029 5030 5041
f 5041 5030 5042
f 5030 5031 5042
f 5042 5031 5043
f 5031 5032 5043
f 5043 5032 5044
f 5032 5033 5044
f 5044 5033 5045
f 5033 5034 5045
f 5045 5034 5046
f 5034 5035 5046
f 5046 5035 5047
f 5035 5036 5047
f 5047 5036 5048
f 5036 5037 5048
f 5048 5037 5049
f 5037 5038 5049
f 5049 5038 5050
f 5038 5039 5050
f 5050 5039 5051
f 5039 5028 5051
f 5051 5028 5040
f 5040 5041 5052
f 5052 5041 5053
f 5041 5042 5053
f 5053 5042 5054
f 5042 5043 5054
f 5054 5043 5055
f 5043 5044 5055
f 5055 5044 5056
f 5044 5045 5056
f 5056 5045 5057
f 5045 5046 5057
f 5057 5046 5058
f 5046 5047 5058
f 5058 5047 5059
f 5047 5048 5059
f 5059 5048 5060
f 5048 5049 5060
f 5060 5049 5061
f 5049 5050 5061
f 5061 5050 5062
f 5050 5051 5062
f 5062 5051 5063
f 5051 5040 5063
f 5063 5040 5052
f 5052 5053 5064
f 5064 5053 5065
f 5053 5054 5065
f 5065 5054 5066
f 5054 5055 5066
f 5066 5055 5067
f 5055 5056 5067
f 5067 5056 5068
f 5056 5057 5068
f 5068 5057 5069
f 5057 5058 5069
f 5069 5058 5070
f 5058 5059 5070
f 5070 5059 5071
f 5059 5060 5071
f 5071 5060 5072
f 5060 5061 5072
f 5072 5061 5073
f 5061 5062 5073
f 5073 5062 5074
f 5062 5063 5074
f 5074 5063 5075
f 5063 5052 5075
f 5075 5052 5064
f 5064 5065 5076
f 5076 5065 5077
f 5065 5066 5077
f 5077 5066 5078
f 5066 5067 5078
f 5078 5067 5079
f 5067 5068 5079
f 5079 5068 5080
f 5068 5069 5080
f 5080 5069 5081
f 5069 5070 5081
f 5081 5070 5082
f 5070 5071 5082
f 5082 5071 5083
f 5071 5072 5083
f 5083 5072 5084
f 5072 5073 5084
f 5084 5073 5085
f 5073 5074 5085
f 5085 5074 5086
f 5074 5075 5086
f 5086 5075 5087
f 5075 5064 5087
f 5087 5064 5076
f 5076 5077 5088
f 5088 5077 5089
f 5077 5078 5089
f 5089 5078 5090
f 5078 5079 5090
f 5090 5079 5091
f 5079 5080 5091
f 5091 5080 5092
f 5080 5081 5092
f 5092 5081 5093
f 5081 5082 5093
f 5093 5082 5094
f 5082 5083 5094
f 5094 5083 5095
f 5083 5084 5095
f 5095 5084 5096
f 5084 5085 5096
f 5096 5085 5097
f 5085 5086 5097
f 5097 5086 5098
f 5086 5087 5098
f 5098 5087 5099
f 5087 5076 5099
f 5099 5076 5088
f 5088 5089 5100
f 5100 5089 5101
f 5089 5090 5101
f 5101 5090 5102
f 5090 5091 5102
f 5102 5091 5103
f 5091 5092 5103
f 5103 5092 5104
f 5092 5093 5104
f 5104 5093 5105
f 5093 5094 5105
f 5105 5094 5106
f 5094 5095 5106
f 5106 5095 5107
f 5095 5096 5107
f 5107 5096 5108
f 5096 5097 5108
f 5108 5097 5109
f 5097 5098 5109
f 5109 5098 5110
f 5098 5099 5110
f 5110 5099 5111
f 5099 5088 5111
f 5111 5088 5100
f 5100 5101 5112
f 5112 5101 5113
[truncated: 3,150,697 more chars]
