# Supplementary material for: Heterogeneous somatostatin-expressing neuron population in mouse ventral tegmental area
Source: eLife. 2020 Aug 4;9:e59328. doi: 10.7554/eLife.59328 (PMC7440918; doi:10.7554/eLife.59328)
Supplement: Figure 5—source data 2. — This zip archive contains morphological images of all traced neurons grouped according their electrophysiological profiles. Each subtype’s folder contains a PDF file (with the list of neurons, their original location within the VTA, images of the traced morphology and individual Sholl curves) and two subfolders: ‘3D_gif’ – with *.gif files of the listed neurons; and ‘WaveFront_3D_obj’ – with corresponding *.obj files. *.gif files can be opened by any image viewer. *.obj files save information about the 3D model of the neurons and can be opened/reused with any 3D viewer or graphic software. [file elife-59328-fig5-data2.zip › Morphology_Source/Delayed/WaveFront_3D_obj/7.obj]

# OBJ File
mtllib 230818_c5_model.mtl
g Path_(16)
v 300.55624 466.2773 44.0
v 300.71924 465.98795 44.0
v 300.6974 466.02673 43.833946
v 300.63773 466.13263 43.712387
v 300.55624 466.2773 43.667892
v 300.47476 466.422 43.712387
v 300.4151 466.52792 43.833946
v 300.39328 466.56668 44.0
v 300.4151 466.52792 44.166054
v 300.47476 466.422 44.287613
v 300.55624 466.2773 44.332108
v 300.63773 466.13263 44.287613
v 300.6974 466.02673 44.166054
v 301.0813 466.1941 43.998573
v 301.06348 466.23563 43.832714
v 301.01532 466.3478 43.711678
v 300.94977 466.50058 43.667896
v 300.88437 466.653 43.713104
v 300.83664 466.76425 43.835182
v 300.81937 466.80447 44.001427
v 300.8372 466.76294 44.167286
v 300.88535 466.65076 44.288322
v 300.9509 466.498 44.332104
v 301.0163 466.34555 44.286896
v 301.06403 466.2343 44.164818
v 301.41425 466.34433 43.83695
v 301.4009 466.46384 43.714115
v 301.38272 466.62842 43.667873
v 301.3645 466.79395 43.710613
v 301.3512 466.91608 43.830883
v 301.34634 466.96207 43.996456
v 301.35123 466.91962 44.16297
v 301.36456 466.8001 44.285805
v 301.38275 466.63556 44.332047
v 301.40094 466.47003 44.289307
v 301.41428 466.3479 44.169037
v 301.41913 466.3019 44.003464
v 301.85886 466.26562 44.066074
v 301.74268 466.30457 43.950928
v 301.65088 466.42175 43.859512
v 301.60803 466.58582 43.81632
v 301.62567 466.75278 43.832924
v 301.699 466.87793 43.90488
v 301.80844 466.9277 44.012905
v 301.92462 466.8888 44.12805
v 302.01642 466.7716 44.219467
v 302.05927 466.60754 44.262657
v 302.04163 466.44058 44.24605
v 301.9683 466.31543 44.1741
v 302.05145 466.4082 43.55978
v 301.90698 466.3599 43.479424
v 301.75003 466.39734 43.420776
v 301.6227 466.51047 43.399555
v 301.5591 466.66904 43.421448
v 301.57626 466.83047 43.480583
v 301.6696 466.9516 43.561123
v 301.81406 466.9999 43.64148
v 301.971 466.96246 43.700127
v 302.09833 466.8493 43.721348
v 302.16193 466.69077 43.699455
v 302.14478 466.5293 43.640316
v 302.26212 466.50253 43.2568
v 302.16843 466.52075 43.11383
v 302.0747 466.61942 43.0088
v 302.0061 466.77216 42.969852
v 301.981 466.93802 43.00742
v 302.0061 467.07257 43.11144
v 302.0747 467.13977 43.254036
v 302.16843 467.12155 43.397007
v 302.26212 467.02286 43.502037
v 302.33072 466.87012 43.540985
v 302.35583 466.70425 43.503418
v 302.33072 466.56973 43.3994
v 302.5889 466.89218 43.1047
usemtl mat_1
s 1
f 1 1 2
f 2 1 3
f 1 1 3
f 3 1 4
f 1 1 4
f 4 1 5
f 1 1 5
f 5 1 6
f 1 1 6
f 6 1 7
f 1 1 7
f 7 1 8
f 1 1 8
f 8 1 9
f 1 1 9
f 9 1 10
f 1 1 10
f 10 1 11
f 1 1 11
f 11 1 12
f 1 1 12
f 12 1 13
f 1 1 13
f 13 1 2
f 2 3 14
f 14 3 15
f 3 4 15
f 15 4 16
f 4 5 16
f 16 5 17
f 5 6 17
f 17 6 18
f 6 7 18
f 18 7 19
f 7 8 19
f 19 8 20
f 8 9 20
f 20 9 21
f 9 10 21
f 21 10 22
f 10 11 22
f 22 11 23
f 11 12 23
f 23 12 24
f 12 13 24
f 24 13 25
f 13 2 25
f 25 2 14
f 14 15 26
f 26 15 27
f 15 16 27
f 27 16 28
f 16 17 28
f 28 17 29
f 17 18 29
f 29 18 30
f 18 19 30
f 30 19 31
f 19 20 31
f 31 20 32
f 20 21 32
f 32 21 33
f 21 22 33
f 33 22 34
f 22 23 34
f 34 23 35
f 23 24 35
f 35 24 36
f 24 25 36
f 36 25 37
f 25 14 37
f 37 14 26
f 26 27 38
f 38 27 39
f 27 28 39
f 39 28 40
f 28 29 40
f 40 29 41
f 29 30 41
f 41 30 42
f 30 31 42
f 42 31 43
f 31 32 43
f 43 32 44
f 32 33 44
f 44 33 45
f 33 34 45
f 45 34 46
f 34 35 46
f 46 35 47
f 35 36 47
f 47 36 48
f 36 37 48
f 48 37 49
f 37 26 49
f 49 26 38
f 38 39 50
f 50 39 51
f 39 40 51
f 51 40 52
f 40 41 52
f 52 41 53
f 41 42 53
f 53 42 54
f 42 43 54
f 54 43 55
f 43 44 55
f 55 44 56
f 44 45 56
f 56 45 57
f 45 46 57
f 57 46 58
f 46 47 58
f 58 47 59
f 47 48 59
f 59 48 60
f 48 49 60
f 60 49 61
f 49 38 61
f 61 38 50
f 50 51 62
f 62 51 63
f 51 52 63
f 63 52 64
f 52 53 64
f 64 53 65
f 53 54 65
f 65 54 66
f 54 55 66
f 66 55 67
f 55 56 67
f 67 56 68
f 56 57 68
f 68 57 69
f 57 58 69
f 69 58 70
f 58 59 70
f 70 59 71
f 59 60 71
f 71 60 72
f 60 61 72
f 72 61 73
f 61 50 73
f 73 50 62
f 62 63 74
f 74 63 74
f 63 64 74
f 74 64 74
f 64 65 74
f 74 65 74
f 65 66 74
f 74 66 74
f 66 67 74
f 74 67 74
f 67 68 74
f 74 68 74
f 68 69 74
f 74 69 74
f 69 70 74
f 74 70 74
f 70 71 74
f 74 71 74
f 71 72 74
f 74 72 74
f 72 73 74
f 74 73 74
f 73 62 74
f 74 62 74
f 74 74 74
f 74 74 74
f 74 74 74
f 74 74 74
f 74 74 74
f 74 74 74
f 74 74 74
f 74 74 74
f 74 74 74
f 74 74 74
f 74 74 74
f 74 74 74
f 74 74 74
f 74 74 74
f 74 74 74
f 74 74 74
f 74 74 74
f 74 74 74
f 74 74 74
f 74 74 74
f 74 74 74
f 74 74 74
f 74 74 74
f 74 74 74

g Path_(15)
v 279.7996 458.30676 44.0
v 279.93848 458.0051 44.0
v 279.9199 458.0455 43.833946
v 279.86905 458.15594 43.712387
v 279.7996 458.30676 43.667892
v 279.73016 458.4576 43.712387
v 279.67932 458.56802 43.833946
v 279.6607 458.60843 44.0
v 279.67932 458.56802 44.166054
v 279.73016 458.4576 44.287613
v 279.7996 458.30676 44.332108
v 279.86905 458.15594 44.287613
v 279.9199 458.0455 44.166054
v 280.2481 458.15027 44.0
v 280.2345 458.19266 43.833946
v 280.1973 458.30838 43.712387
v 280.14648 458.46646 43.667892
v 280.09567 458.62454 43.712387
v 280.05847 458.7403 43.833946
v 280.04486 458.78265 44.0
v 280.05847 458.7403 44.166054
v 280.09567 458.62454 44.287613
v 280.14648 458.46646 44.332108
v 280.1973 458.30838 44.287613
v 280.2345 458.19266 44.166054
v 280.6748 458.24417 44.0
v 280.65424 458.28363 43.833946
v 280.5981 458.39145 43.712387
v 280.52145 458.53876 43.667892
v 280.4448 458.68604 43.712387
v 280.38867 458.79388 43.833946
v 280.3681 458.83334 44.0
v 280.38867 458.79388 44.166054
v 280.4448 458.68604 44.287613
v 280.52145 458.53876 44.332108
v 280.5981 458.39145 44.287613
v 280.65424 458.28363 44.166054
v 281.0288 458.5678 44.0
v 280.9976 458.59952 43.833946
v 280.9123 458.68613 43.712387
v 280.79578 458.8044 43.667892
v 280.67923 458.92273 43.712387
v 280.59393 459.00934 43.833946
v 280.5627 459.04102 44.0
v 280.59393 459.00934 44.166054
v 280.67923 458.92273 44.287613
v 280.79578 458.8044 44.332108
v 280.9123 458.68613 44.287613
v 280.9976 458.59952 44.166054
v 281.30045 458.83994 44.0
v 281.26898 458.8714 43.833946
v 281.183 458.9573 43.712387
v 281.06555 459.0747 43.667892
v 280.9481 459.19208 43.712387
v 280.86212 459.278 43.833946
v 280.83063 459.30945 44.0
v 280.86212 459.278 44.166054
v 280.9481 459.19208 44.287613
v 281.06555 459.0747 44.332108
v 281.183 458.9573 44.287613
v 281.26898 458.8714 44.166054
v 281.57047 459.10977 44.0
v 281.539 459.14124 43.833946
v 281.45306 459.2272 43.712387
v 281.33566 459.34464 43.667892
v 281.21826 459.46207 43.712387
v 281.13232 459.54803 43.833946
v 281.10086 459.5795 44.0
v 281.13232 459.54803 44.166054
v 281.21826 459.46207 44.287613
v 281.33566 459.34464 44.332108
v 281.45306 459.2272 44.287613
v 281.539 459.14124 44.166054
v 281.8405 459.37985 44.0
v 281.80905 459.41132 43.833946
v 281.72308 459.49725 43.712387
v 281.60568 459.6147 43.667892
v 281.48825 459.7321 43.712387
v 281.40228 459.81805 43.833946
v 281.37082 459.84952 44.0
v 281.40228 459.81805 44.166054
v 281.48825 459.7321 44.287613
v 281.60568 459.6147 44.332108
v 281.72308 459.49725 44.287613
v 281.80905 459.41132 44.166054
v 282.10693 459.6463 44.0
v 282.07596 459.67825 43.833946
v 281.9913 459.7655 43.712387
v 281.8757 459.8847 43.667892
v 281.7601 460.0039 43.712387
v 281.67545 460.09116 43.833946
v 281.64447 460.1231 44.0
v 281.67545 460.09116 44.166054
v 281.7601 460.0039 44.287613
v 281.8757 459.8847 44.332108
v 281.9913 459.7655 44.287613
v 282.07596 459.67825 44.166054
v 282.3596 459.88568 44.0
v 282.33203 459.9206 43.833946
v 282.2567 460.01602 43.712387
v 282.15384 460.14636 43.667892
v 282.05096 460.2767 43.712387
v 281.97565 460.37213 43.833946
v 281.9481 460.40704 44.0
v 281.97565 460.37213 44.166054
v 282.05096 460.2767 44.287613
v 282.15384 460.14636 44.332108
v 282.2567 460.01602 44.287613
v 282.33203 459.9206 44.166054
v 282.66177 460.08292 44.0
v 282.63647 460.1195 43.833946
v 282.56735 460.2195 43.712387
v 282.47296 460.3561 43.667892
v 282.37854 460.4927 43.712387
v 282.30942 460.5927 43.833946
v 282.28412 460.62933 44.0
v 282.30942 460.5927 44.166054
v 282.37854 460.4927 44.287613
v 282.47296 460.3561 44.332108
v 282.56735 460.2195 44.287613
v 282.63647 460.1195 44.166054
v 282.95795 460.29886 44.0
v 282.93436 460.33658 43.833946
v 282.86993 460.43967 43.712387
v 282.78195 460.5805 43.667892
v 282.69397 460.7213 43.712387
v 282.62955 460.8244 43.833946
v 282.606 460.86215 44.0
v 282.62955 460.8244 44.166054
v 282.69397 460.7213 44.287613
v 282.78195 460.5805 44.332108
v 282.86993 460.43967 44.287613
v 282.93436 460.33658 44.166054
v 283.31775 460.4937 44.0
v 283.29114 460.52936 43.833946
v 283.2184 460.62677 43.712387
v 283.1191 460.75983 43.667892
v 283.01978 460.8929 43.712387
v 282.94705 460.99033 43.833946
v 282.92044 461.02597 44.0
v 282.94705 460.99033 44.166054
v 283.01978 460.8929 44.287613
v 283.1191 460.75983 44.332108
v 283.2184 460.62677 44.287613
v 283.29114 460.52936 44.166054
v 283.57187 460.75623 44.0
v 283.5471 460.79315 43.833946
v 283.4794 460.89413 43.712387
v 283.38693 461.03204 43.667892
v 283.29446 461.16998 43.712387
v 283.22675 461.27094 43.833946
v 283.20197 461.3079 44.0
v 283.22675 461.27094 44.166054
v 283.29446 461.16998 44.287613
v 283.38693 461.03204 44.332108
v 283.4794 460.89413 44.287613
v 283.5471 460.79315 44.166054
v 283.85413 460.8644 44.0
v 283.8389 460.90622 43.833946
v 283.7973 461.02045 43.712387
v 283.74045 461.17645 43.667892
v 283.6836 461.3325 43.712387
v 283.642 461.4467 43.833946
v 283.62674 461.4885 44.0
v 283.642 461.4467 44.166054
v 283.6836 461.3325 44.287613
v 283.74045 461.17645 44.332108
v 283.7973 461.02045 44.287613
v 283.8389 460.90622 44.166054
v 284.15695 460.96545 44.0
v 284.14984 461.0094 43.833946
v 284.13046 461.1294 43.712387
v 284.104 461.29333 43.667892
v 284.0775 461.45724 43.712387
v 284.05817 461.57724 43.833946
v 284.05106 461.6212 44.0
v 284.05817 461.57724 44.166054
v 284.0775 461.45724 44.287613
v 284.104 461.29333 44.332108
v 284.13046 461.1294 44.287613
v 284.14984 461.0094 44.166054
v 284.48688 460.96472 44.0
v 284.48672 461.00922 43.833946
v 284.48636 461.13077 43.712387
v 284.48587 461.2968 43.667892
v 284.48535 461.46286 43.712387
v 284.485 461.58444 43.833946
v 284.48486 461.62894 44.0
v 284.485 461.58444 44.166054
v 284.48535 461.46286 44.287613
v 284.48587 461.2968 44.332108
v 284.48636 461.13077 44.287613
v 284.48672 461.00922 44.166054
v 284.8797 460.96375 44.0
v 284.8781 461.0082 43.833946
v 284.87372 461.1297 43.712387
v 284.86774 461.29562 43.667892
v 284.86176 461.46158 43.712387
v 284.85736 461.58307 43.833946
v 284.85574 461.62753 44.0
v 284.85736 461.58307 44.166054
v 284.86176 461.46158 44.287613
v 284.86774 461.29562 44.332108
v 284.87372 461.1297 44.287613
v 284.8781 461.0082 44.166054
v 285.34076 461.0053 44.0
v 285.3284 461.04803 43.833946
v 285.29465 461.16483 43.712387
v 285.24854 461.32434 43.667892
v 285.20242 461.48386 43.712387
v 285.16867 461.60065 43.833946
v 285.1563 461.6434 44.0
v 285.16867 461.60065 44.166054
v 285.20242 461.48386 44.287613
v 285.24854 461.32434 44.332108
v 285.29465 461.16483 44.287613
v 285.3284 461.04803 44.166054
v 285.7497 461.21432 44.0
v 285.72775 461.25302 43.833946
v 285.66782 461.3588 43.712387
v 285.5859 461.50323 43.667892
v 285.504 461.64767 43.712387
v 285.44406 461.75345 43.833946
v 285.42212 461.79214 44.0
v 285.44406 461.75345 44.166054
v 285.504 461.64767 44.287613
v 285.5859 461.50323 44.332108
v 285.66782 461.3588 44.287613
v 285.72775 461.25302 44.166054
v 286.06534 461.40594 44.0
v 286.0449 461.44547 43.833946
v 285.989 461.5534 43.712387
v 285.91266 461.70087 43.667892
v 285.83633 461.84833 43.712387
v 285.78046 461.9563 43.833946
v 285.75998 461.9958 44.0
v 285.78046 461.9563 44.166054
v 285.83633 461.84833 44.287613
v 285.91266 461.70087 44.332108
v 285.989 461.5534 44.287613
v 286.0449 461.44547 44.166054
v 286.37347 461.5405 44.0
v 286.3586 461.58243 43.833946
v 286.31808 461.69702 43.712387
v 286.26266 461.85358 43.667892
v 286.20728 462.0101 43.712387
v 286.16675 462.12473 43.833946
v 286.1519 462.16666 44.0
v 286.16675 462.12473 44.166054
v 286.20728 462.0101 44.287613
v 286.26266 461.85358 44.332108
v 286.31808 461.69702 44.287613
v 286.3586 461.58243 44.166054
v 286.6873 461.62772 44.0
v 286.67972 461.67157 43.833946
v 286.65906 461.79138 43.712387
v 286.63083 461.95502 43.667892
v 286.60263 462.11865 43.712387
v 286.58197 462.23843 43.833946
v 286.5744 462.2823 44.0
v 286.58197 462.23843 44.166054
v 286.60263 462.11865 44.287613
v 286.63083 461.95502 44.332108
v 286.65906 461.79138 44.287613
v 286.67972 461.67157 44.166054
v 287.07782 461.6573 44.0
v 287.06897 461.7009 43.833946
v 287.04477 461.82 43.712387
v 287.01172 461.98276 43.667892
v 286.97864 462.14548 43.712387
v 286.95444 462.2646 43.833946
v 286.9456 462.3082 44.0
v 286.95444 462.2646 44.166054
v 286.97864 462.14548 44.287613
v 287.01172 461.98276 44.332108
v 287.04477 461.82 44.287613
v 287.06897 461.7009 44.166054
v 287.4382 461.78015 44.0
v 287.4295 461.82376 43.833946
v 287.4057 461.943 43.712387
v 287.3732 462.10583 43.667892
v 287.3407 462.26868 43.712387
v 287.31693 462.38788 43.833946
v 287.3082 462.43152 44.0
v 287.31693 462.38788 44.166054
v 287.3407 462.26868 44.287613
v 287.3732 462.10583 44.332108
v 287.4057 461.943 44.287613
v 287.4295 461.82376 44.166054
v 287.7621 461.79892 44.0
v 287.76102 461.84338 43.833946
v 287.75818 461.96494 43.712387
v 287.75424 462.13092 43.667892
v 287.75034 462.29694 43.712387
v 287.74747 462.41846 43.833946
v 287.74643 462.46295 44.0
v 287.74747 462.41846 44.166054
v 287.75034 462.29694 44.287613
v 287.75424 462.13092 44.332108
v 287.75818 461.96494 44.287613
v 287.76102 461.84338 44.166054
v 288.13397 461.79172 44.0
v 288.13428 461.8362 43.833946
v 288.135 461.95776 43.712387
v 288.13605 462.1238 43.667892
v 288.1371 462.28986 43.712387
v 288.13785 462.4114 43.833946
v 288.13812 462.4559 44.0
v 288.13785 462.4114 44.166054
v 288.1371 462.28986 44.287613
v 288.13605 462.1238 44.332108
v 288.135 461.95776 44.287613
v 288.13428 461.8362 44.166054
v 288.51886 461.79407 44.0
v 288.51874 461.83853 43.833946
v 288.5184 461.9601 43.712387
v 288.5179 462.12616 43.667892
v 288.51746 462.2922 43.712387
v 288.51712 462.41376 43.833946
v 288.517 462.45825 44.0
v 288.51712 462.41376 44.166054
v 288.51746 462.2922 44.287613
v 288.5179 462.12616 44.332108
v 288.5184 461.9601 44.287613
v 288.51874 461.83853 44.166054
v 288.89975 461.79385 44.0
v 288.89975 461.83835 43.833946
v 288.89978 461.9599 43.712387
v 288.8998 462.12595 43.667892
v 288.89984 462.29202 43.712387
v 288.89987 462.41357 43.833946
v 288.89987 462.45807 44.0
v 288.89987 462.41357 44.166054
v 288.89984 462.29202 44.287613
v 288.8998 462.12595 44.332108
v 288.89978 461.9599 44.287613
v 288.89975 461.83835 44.166054
v 289.292 461.79407 44.0
v 289.29062 461.83853 43.833946
v 289.28683 461.96002 43.712387
v 289.28168 462.126 43.667892
v 289.27652 462.29196 43.712387
v 289.27274 462.41348 43.833946
v 289.27136 462.45795 44.0
v 289.27274 462.41348 44.166054
v 289.27652 462.29196 44.287613
v 289.28168 462.126 44.332108
v 289.28683 461.96002 44.287613
v 289.29062 461.83853 44.166054
v 289.75598 461.8309 44.0
v 289.7435 461.8736 43.833946
v 289.7094 461.9903 43.712387
v 289.6628 462.14966 43.667892
v 289.61624 462.30905 43.712387
v 289.58215 462.42572 43.833946
v 289.56967 462.46844 44.0
v 289.58215 462.42572 44.166054
v 289.61624 462.30905 44.287613
v 289.6628 462.14966 44.332108
v 289.7094 461.9903 44.287613
v 289.7435 461.8736 44.166054
v 290.2029 462.0746 44.0
v 290.17526 462.10947 43.833946
v 290.09982 462.20477 43.712387
v 289.99673 462.33496 43.667892
v 289.89365 462.46515 43.712387
v 289.81818 462.56046 43.833946
v 289.79056 462.59534 44.0
v 289.81818 462.56046 44.166054
v 289.89365 462.46515 44.287613
v 289.99673 462.33496 44.332108
v 290.09982 462.20477 44.287613
v 290.17526 462.10947 44.166054
v 290.49377 462.3881 44.0
v 290.4616 462.41882 43.833946
v 290.37372 462.5028 43.712387
v 290.25363 462.6175 43.667892
v 290.13358 462.7322 43.712387
v 290.04565 462.81616 43.833946
v 290.0135 462.8469 44.0
v 290.04565 462.81616 44.166054
v 290.13358 462.7322 44.287613
v 290.25363 462.6175 44.332108
v 290.37372 462.5028 44.287613
v 290.4616 462.41882 44.166054
v 290.7585 462.65176 44.0
v 290.7271 462.6833 43.833946
v 290.64133 462.7694 43.712387
v 290.52414 462.88705 43.667892
v 290.40695 463.0047 43.712387
v 290.32114 463.09082 43.833946
v 290.28976 463.12234 44.0
v 290.32114 463.09082 44.166054
v 290.40695 463.0047 44.287613
v 290.52414 462.88705 44.332108
v 290.64133 462.7694 44.287613
v 290.7271 462.6833 44.166054
v 291.01862 462.9112 44.0
v 290.98862 462.94406 43.833946
v 290.90668 463.03384 43.712387
v 290.79474 463.1565 43.667892
v 290.6828 463.27914 43.712387
v 290.60086 463.36893 43.833946
v 290.57086 463.4018 44.0
v 290.60086 463.36893 44.166054
v 290.6828 463.27914 44.287613
v 290.79474 463.1565 44.332108
v 290.90668 463.03384 44.287613
v 290.98862 462.94406 44.166054
v 291.26355 463.1197 44.0
v 291.24 463.15744 43.833946
v 291.17563 463.26056 43.712387
v 291.0877 463.40143 43.667892
v 290.99982 463.5423 43.712387
v 290.93546 463.64545 43.833946
v 290.9119 463.68317 44.0
v 290.93546 463.64545 44.166054
v 290.99982 463.5423 44.287613
v 291.0877 463.40143 44.332108
v 291.17563 463.26056 44.287613
v 291.24 463.15744 44.166054
v 291.5469 463.24377 44.0
v 291.5321 463.28574 43.833946
v 291.4917 463.4004 43.712387
v 291.43646 463.55698 43.667892
v 291.38126 463.7136 43.712387
v 291.34085 463.82825 43.833946
v 291.32605 463.8702 44.0
v 291.34085 463.82825 44.166054
v 291.38126 463.7136 44.287613
v 291.43646 463.55698 44.332108
v 291.4917 463.4004 44.287613
v 291.5321 463.28574 44.166054
v 291.8321 463.32352 44.0
v 291.82855 463.36786 43.833946
v 291.81888 463.48904 43.712387
v 291.80566 463.65457 43.667892
v 291.79248 463.8201 43.712387
v 291.7828 463.94125 43.833946
v 291.77927 463.98563 44.0
v 291.7828 463.94125 44.166054
v 291.79248 463.8201 44.287613
v 291.80566 463.65457 44.332108
v 291.81888 463.48904 44.287613
v 291.82855 463.36786 44.166054
v 292.1712 463.28497 44.0
v 292.17316 463.3294 43.833946
v 292.17844 463.45087 43.712387
v 292.18567 463.61676 43.667892
v 292.1929 463.78265 43.712387
v 292.1982 463.9041 43.833946
v 292.20013 463.94855 44.0
v 292.1982 463.9041 44.166054
v 292.1929 463.78265 44.287613
v 292.18567 463.61676 44.332108
v 292.17844 463.45087 44.287613
v 292.17316 463.3294 44.166054
v 292.57028 463.28925 44.0
v 292.56992 463.33374 43.833946
v 292.5689 463.4553 43.712387
v 292.56754 463.62134 43.667892
v 292.56613 463.78738 43.712387
v 292.56512 463.90897 43.833946
v 292.56476 463.95343 44.0
v 292.56512 463.90897 44.166054
v 292.56613 463.78738 44.287613
v 292.56754 463.62134 44.332108
v 292.5689 463.4553 44.287613
v 292.56992 463.33374 44.166054
v 292.97626 463.29208 44.0
v 292.97266 463.33643 43.833946
v 292.96283 463.45758 43.712387
v 292.9494 463.6231 43.667892
v 292.93594 463.7886 43.712387
v 292.92612 463.90976 43.833946
v 292.92252 463.95413 44.0
v 292.92612 463.90976 44.166054
v 292.93594 463.7886 44.287613
v 292.9494 463.6231 44.332108
v 292.96283 463.45758 44.287613
v 292.97266 463.33643 44.166054
v 293.42972 463.36728 44.0
v 293.4159 463.40958 43.833946
v 293.37814 463.52512 43.712387
v 293.32654 463.68298 43.667892
v 293.27496 463.84082 43.712387
v 293.2372 463.95636 43.833946
v 293.2234 463.99866 44.0
v 293.2372 463.95636 44.166054
v 293.27496 463.84082 44.287613
v 293.32654 463.68298 44.332108
v 293.37814 463.52512 44.287613
v 293.4159 463.40958 44.166054
v 293.79407 463.55087 44.0
v 293.77695 463.59192 43.833946
v 293.73016 463.70413 43.712387
v 293.66626 463.8574 43.667892
v 293.60236 464.01065 43.712387
v 293.55557 464.12286 43.833946
v 293.53845 464.1639 44.0
v 293.55557 464.12286 44.166054
v 293.60236 464.01065 44.287613
v 293.66626 463.8574 44.332108
v 293.73016 463.70413 44.287613
v 293.77695 463.59192 44.166054
v 294.10403 463.65237 44.0
v 294.09402 463.69574 43.833946
v 294.06665 463.81418 43.712387
v 294.02927 463.97595 43.667892
v 293.99188 464.13776 43.712387
v 293.9645 464.2562 43.833946
v 293.95447 464.29953 44.0
v 293.9645 464.2562 44.166054
v 293.99188 464.13776 44.287613
v 294.02927 463.97595 44.332108
v 294.06665 463.81418 44.287613
v 294.09402 463.69574 44.166054
v 294.53162 463.72067 44.0
v 294.51498 463.76193 43.833946
v 294.46954 463.8747 43.712387
v 294.40747 464.0287 43.667892
v 294.3454 464.1827 43.712387
v 294.29996 464.29547 43.833946
v 294.28333 464.33673 44.0
v 294.29996 464.29547 44.166054
v 294.3454 464.1827 44.287613
v 294.40747 464.0287 44.332108
v 294.46954 463.8747 44.287613
v 294.51498 463.76193 44.166054
v 294.93335 464.00134 44.0
v 294.9043 464.03506 43.833946
v 294.82495 464.12717 43.712387
v 294.71658 464.25296 43.667892
v 294.6082 464.37875 43.712387
v 294.52884 464.47086 43.833946
v 294.49982 464.50458 44.0
v 294.52884 464.47086 44.166054
v 294.6082 464.37875 44.287613
v 294.71658 464.25296 44.332108
v 294.82495 464.12717 44.287613
v 294.9043 464.03506 44.166054
v 295.21976 464.29147 44.0
v 295.18817 464.3228 43.833946
v 295.10193 464.40848 43.712387
v 294.9841 464.52548 43.667892
v 294.86624 464.6425 43.712387
v 294.78 464.72812 43.833946
v 294.7484 464.75946 44.0
v 294.78 464.72812 44.166054
v 294.86624 464.6425 44.287613
v 294.9841 464.52548 44.332108
v 295.10193 464.40848 44.287613
v 295.18817 464.3228 44.166054
v 295.4893 464.55984 44.0
v 295.45786 464.59134 43.833946
v 295.372 464.67737 43.712387
v 295.2547 464.79492 43.667892
v 295.1374 464.91245 43.712387
v 295.05154 464.9985 43.833946
v 295.0201 465.03 44.0
v 295.05154 464.9985 44.166054
v 295.1374 464.91245 44.287613
v 295.2547 464.79492 44.332108
v 295.372 464.67737 44.287613
v 295.45786 464.59134 44.166054
v 295.75894 464.82956 44.0
v 295.72754 464.86108 43.833946
v 295.6418 464.94727 43.712387
v 295.5247 465.06497 43.667892
v 295.40756 465.18268 43.712387
v 295.32184 465.26886 43.833946
v 295.29044 465.3004 44.0
v 295.32184 465.26886 44.166054
v 295.40756 465.18268 44.287613
v 295.5247 465.06497 44.332108
v 295.6418 464.94727 44.287613
v 295.72754 464.86108 44.166054
v 296.0109 465.0803 44.0
v 295.98212 465.11423 43.833946
v 295.9035 465.20694 43.712387
v 295.7961 465.3336 43.667892
v 295.68872 465.46027 43.712387
v 295.6101 465.55298 43.833946
v 295.58133 465.5869 44.0
v 295.6101 465.55298 44.166054
v 295.68872 465.46027 44.287613
v 295.7961 465.3336 44.332108
v 295.9035 465.20694 44.287613
v 295.98212 465.11423 44.166054
v 296.246 465.2565 44.0
v 296.22717 465.2968 43.833946
v 296.17575 465.40695 43.712387
v 296.10553 465.55743 43.667892
v 296.03528 465.7079 43.712387
v 295.98386 465.81802 43.833946
v 295.96503 465.85834 44.0
v 295.98386 465.81802 44.166054
v 296.03528 465.7079 44.287613
v 296.10553 465.55743 44.332108
v 296.17575 465.40695 44.287613
v 296.22717 465.2968 44.166054
v 296.4978 465.31952 44.0
v 296.49484 465.36392 43.833946
v 296.4868 465.48523 43.712387
v 296.47577 465.6509 43.667892
v 296.46475 465.8166 43.712387
v 296.4567 465.9379 43.833946
v 296.45374 465.98227 44.0
v 296.4567 465.9379 44.166054
v 296.46475 465.8166 44.287613
v 296.47577 465.6509 44.332108
v 296.4868 465.48523 44.287613
v 296.49484 465.36392 44.166054
v 296.83945 465.27554 44.0
v 296.84155 465.31998 43.833946
v 296.8473 465.4414 43.712387
v 296.85516 465.60727 43.667892
v 296.863 465.77313 43.712387
v 296.86874 465.89456 43.833946
v 296.87085 465.939 44.0
v 296.86874 465.89456 44.166054
v 296.863 465.77313 44.287613
v 296.85516 465.60727 44.332108
v 296.8473 465.4414 44.287613
v 296.84155 465.31998 44.166054
v 297.23947 465.2828 44.0
v 297.23914 465.32727 43.833946
v 297.23822 465.44885 43.712387
v 297.23694 465.6149 43.667892
v 297.2357 465.78094 43.712387
v 297.23477 465.9025 43.833946
v 297.2344 465.947 44.0
v 297.23477 465.9025 44.166054
v 297.2357 465.78094 44.287613
v 297.23694 465.6149 44.332108
v 297.23822 465.44885 44.287613
v 297.23914 465.32727 44.166054
v 297.61804 465.28098 44.0
v 297.61816 465.32547 43.833946
v 297.61844 465.44702 43.712387
v 297.6188 465.6131 43.667892
v 297.6192 465.77914 43.712387
v 297.61948 465.9007 43.833946
v 297.6196 465.9452 44.0
v 297.61948 465.9007 44.166054
v 297.6192 465.77914 44.287613
v 297.6188 465.6131 44.332108
v 297.61844 465.44702 44.287613
v 297.61816 465.32547 44.166054
v 298.0007 465.281 44.0
v 298.0007 465.3255 43.833946
v 298.0007 465.44705 43.712387
v 298.0007 465.6131 43.667892
v 298.0007 465.77917 43.712387
v 298.0007 465.90073 43.833946
v 298.0007 465.94522 44.0
v 298.0007 465.90073 44.166054
v 298.0007 465.77917 44.287613
v 298.0007 465.6131 44.332108
v 298.0007 465.44705 44.287613
v 298.0007 465.3255 44.166054
v 298.38855 465.28107 44.0
v 298.38776 465.32553 43.833946
v 298.38556 465.44708 43.712387
v 298.38257 465.6131 43.667892
v 298.37958 465.77914 43.712387
v 298.37738 465.90067 43.833946
v 298.3766 465.94516 44.0
v 298.37738 465.90067 44.166054
v 298.37958 465.77914 44.287613
v 298.38257 465.6131 44.332108
v 298.38556 465.44708 44.287613
v 298.38776 465.32553 44.166054
v 298.82498 465.30038 44.0
v 298.81683 465.34415 43.833946
v 298.7946 465.46365 43.712387
v 298.7642 465.6269 43.667892
v 298.7338 465.79013 43.712387
v 298.71155 465.90964 43.833946
v 298.7034 465.9534 44.0
v 298.71155 465.90964 44.166054
v 298.7338 465.79013 44.287613
v 298.7642 465.6269 44.332108
v 298.7946 465.46365 44.287613
v 298.81683 465.34415 44.166054
v 299.2279 465.43555 44.0
v 299.21414 465.47787 43.833946
v 299.17654 465.59348 43.712387
v 299.1252 465.75137 43.667892
v 299.07388 465.9093 43.712387
v 299.0363 466.0249 43.833946
v 299.02252 466.06723 44.0
v 299.0363 466.0249 44.166054
v 299.07388 465.9093 44.287613
v 299.1252 465.75137 44.332108
v 299.17654 465.59348 44.287613
v 299.21414 465.47787 44.166054
v 299.64703 465.57013 44.0
v 299.62607 465.60938 43.833946
v 299.56873 465.71658 43.712387
v 299.49042 465.863 43.667892
v 299.4121 466.00943 43.712387
v 299.35477 466.1166 43.833946
v 299.33377 466.15585 44.0
v 299.35477 466.1166 44.166054
v 299.4121 466.00943 44.287613
v 299.49042 465.863 44.332108
v 299.56873 465.71658 44.287613
v 299.62607 465.60938 44.166054
v 299.95648 465.8198 44.0
v 299.93362 465.85797 43.833946
v 299.87122 465.9623 43.712387
v 299.78598 466.1048 43.667892
v 299.70074 466.2473 43.712387
v 299.63834 466.35162 43.833946
v 299.61548 466.3898 44.0
v 299.63834 466.35162 44.166054
v 299.70074 466.2473 44.287613
v 299.78598 466.1048 44.332108
v 299.87122 465.9623 44.287613
v 299.93362 465.85797 44.166054
v 300.21994 465.92883 44.0
v 300.20908 465.972 43.833946
v 300.17938 466.08984 43.712387
v 300.13882 466.25085 43.667892
v 300.09824 466.4119 43.712387
v 300.06854 466.52975 43.833946
v 300.05768 466.5729 44.0
v 300.06854 466.52975 44.166054
v 300.09824 466.4119 44.287613
v 300.13882 466.25085 44.332108
v 300.17938 466.08984 44.287613
v 300.20908 465.972 44.166054
v 300.59988 465.96738 44.0
v 300.59543 466.01117 43.835705
v 300.58328 466.13083 43.715435
v 300.5667 466.29428 43.671413
v 300.5501 466.45773 43.715435
v 300.53796 466.5774 43.835705
v 300.53354 466.6212 44.0
v 300.53796 466.5774 44.164295
v 300.5501 466.45773 44.284565
v 300.5667 466.29428 44.328587
v 300.58328 466.13083 44.284565
v 300.59543 466.01117 44.164295
v 300.51874 466.28943 44.0
usemtl mat_2
s 1
f 75 75 76
f 76 75 77
f 75 75 77
f 77 75 78
f 75 75 78
f 78 75 79
f 75 75 79
f 79 75 80
f 75 75 80
f 80 75 81
f 75 75 81
f 81 75 82
f 75 75 82
f 82 75 83
f 75 75 83
f 83 75 84
f 75 75 84
f 84 75 85
f 75 75 85
f 85 75 86
f 75 75 86
f 86 75 87
f 75 75 87
f 87 75 76
f 76 77 88
f 88 77 89
f 77 78 89
f 89 78 90
f 78 79 90
f 90 79 91
f 79 80 91
f 91 80 92
f 80 81 92
f 92 81 93
f 81 82 93
f 93 82 94
f 82 83 94
f 94 83 95
f 83 84 95
f 95 84 96
f 84 85 96
f 96 85 97
f 85 86 97
f 97 86 98
f 86 87 98
f 98 87 99
f 87 76 99
f 99 76 88
f 88 89 100
f 100 89 101
f 89 90 101
f 101 90 102
f 90 91 102
f 102 91 103
f 91 92 103
f 103 92 104
f 92 93 104
f 104 93 105
f 93 94 105
f 105 94 106
f 94 95 106
f 106 95 107
f 95 96 107
f 107 96 108
f 96 97 108
f 108 97 109
f 97 98 109
f 109 98 110
f 98 99 110
f 110 99 111
f 99 88 111
f 111 88 100
f 100 101 112
f 112 101 113
f 101 102 113
f 113 102 114
f 102 103 114
f 114 103 115
f 103 104 115
f 115 104 116
f 104 105 116
f 116 105 117
f 105 106 117
f 117 106 118
f 106 107 118
f 118 107 119
f 107 108 119
f 119 108 120
f 108 109 120
f 120 109 121
f 109 110 121
f 121 110 122
f 110 111 122
f 122 111 123
f 111 100 123
f 123 100 112
f 112 113 124
f 124 113 125
f 113 114 125
f 125 114 126
f 114 115 126
f 126 115 127
f 115 116 127
f 127 116 128
f 116 117 128
f 128 117 129
f 117 118 129
f 129 118 130
f 118 119 130
f 130 119 131
f 119 120 131
f 131 120 132
f 120 121 132
f 132 121 133
f 121 122 133
f 133 122 134
f 122 123 134
f 134 123 135
f 123 112 135
f 135 112 124
f 124 125 136
f 136 125 137
f 125 126 137
f 137 126 138
f 126 127 138
f 138 127 139
f 127 128 139
f 139 128 140
f 128 129 140
f 140 129 141
f 129 130 141
f 141 130 142
f 130 131 142
f 142 131 143
f 131 132 143
f 143 132 144
f 132 133 144
f 144 133 145
f 133 134 145
f 145 134 146
f 134 135 146
f 146 135 147
f 135 124 147
f 147 124 136
f 136 137 148
f 148 137 149
f 137 138 149
f 149 138 150
f 138 139 150
f 150 139 151
f 139 140 151
f 151 140 152
f 140 141 152
f 152 141 153
f 141 142 153
f 153 142 154
f 142 143 154
f 154 143 155
f 143 144 155
f 155 144 156
f 144 145 156
f 156 145 157
f 145 146 157
f 157 146 158
f 146 147 158
f 158 147 159
f 147 136 159
f 159 136 148
f 148 149 160
f 160 149 161
f 149 150 161
f 161 150 162
f 150 151 162
f 162 151 163
f 151 152 163
f 163 152 164
f 152 153 164
f 164 153 165
f 153 154 165
f 165 154 166
f 154 155 166
f 166 155 167
f 155 156 167
f 167 156 168
f 156 157 168
f 168 157 169
f 157 158 169
f 169 158 170
f 158 159 170
f 170 159 171
f 159 148 171
f 171 148 160
f 160 161 172
f 172 161 173
f 161 162 173
f 173 162 174
f 162 163 174
f 174 163 175
f 163 164 175
f 175 164 176
f 164 165 176
f 176 165 177
f 165 166 177
f 177 166 178
f 166 167 178
f 178 167 179
f 167 168 179
f 179 168 180
f 168 169 180
f 180 169 181
f 169 170 181
f 181 170 182
f 170 171 182
f 182 171 183
f 171 160 183
f 183 160 172
f 172 173 184
f 184 173 185
f 173 174 185
f 185 174 186
f 174 175 186
f 186 175 187
f 175 176 187
f 187 176 188
f 176 177 188
f 188 177 189
f 177 178 189
f 189 178 190
f 178 179 190
f 190 179 191
f 179 180 191
f 191 180 192
f 180 181 192
f 192 181 193
f 181 182 193
f 193 182 194
f 182 183 194
f 194 183 195
f 183 172 195
f 195 172 184
f 184 185 196
f 196 185 197
f 185 186 197
f 197 186 198
f 186 187 198
f 198 187 199
f 187 188 199
f 199 188 200
f 188 189 200
f 200 189 201
f 189 190 201
f 201 190 202
f 190 191 202
f 202 191 203
f 191 192 203
f 203 192 204
f 192 193 204
f 204 193 205
f 193 194 205
f 205 194 206
f 194 195 206
f 206 195 207
f 195 184 207
f 207 184 196
f 196 197 208
f 208 197 209
f 197 198 209
f 209 198 210
f 198 199 210
f 210 199 211
f 199 200 211
f 211 200 212
f 200 201 212
f 212 201 213
f 201 202 213
f 213 202 214
f 202 203 214
f 214 203 215
f 203 204 215
f 215 204 216
f 204 205 216
f 216 205 217
f 205 206 217
f 217 206 218
f 206 207 218
f 218 207 219
f 207 196 219
f 219 196 208
f 208 209 220
f 220 209 221
f 209 210 221
f 221 210 222
f 210 211 222
f 222 211 223
f 211 212 223
f 223 212 224
f 212 213 224
f 224 213 225
f 213 214 225
f 225 214 226
f 214 215 226
f 226 215 227
f 215 216 227
f 227 216 228
f 216 217 228
f 228 217 229
f 217 218 229
f 229 218 230
f 218 219 230
f 230 219 231
f 219 208 231
f 231 208 220
f 220 221 232
f 232 221 233
f 221 222 233
f 233 222 234
f 222 223 234
f 234 223 235
f 223 224 235
f 235 224 236
f 224 225 236
f 236 225 237
f 225 226 237
f 237 226 238
f 226 227 238
f 238 227 239
f 227 228 239
f 239 228 240
f 228 229 240
f 240 229 241
f 229 230 241
f 241 230 242
f 230 231 242
f 242 231 243
f 231 220 243
f 243 220 232
f 232 233 244
f 244 233 245
f 233 234 245
f 245 234 246
f 234 235 246
f 246 235 247
f 235 236 247
f 247 236 248
f 236 237 248
f 248 237 249
f 237 238 249
f 249 238 250
f 238 239 250
f 250 239 251
f 239 240 251
f 251 240 252
f 240 241 252
f 252 241 253
f 241 242 253
f 253 242 254
f 242 243 254
f 254 243 255
f 243 232 255
f 255 232 244
f 244 245 256
f 256 245 257
f 245 246 257
f 257 246 258
f 246 247 258
f 258 247 259
f 247 248 259
f 259 248 260
f 248 249 260
f 260 249 261
f 249 250 261
f 261 250 262
f 250 251 262
f 262 251 263
f 251 252 263
f 263 252 264
f 252 253 264
f 264 253 265
f 253 254 265
f 265 254 266
f 254 255 266
f 266 255 267
f 255 244 267
f 267 244 256
f 256 257 268
f 268 257 269
f 257 258 269
f 269 258 270
f 258 259 270
f 270 259 271
f 259 260 271
f 271 260 272
f 260 261 272
f 272 261 273
f 261 262 273
f 273 262 274
f 262 263 274
f 274 263 275
f 263 264 275
f 275 264 276
f 264 265 276
f 276 265 277
f 265 266 277
f 277 266 278
f 266 267 278
f 278 267 279
f 267 256 279
f 279 256 268
f 268 269 280
f 280 269 281
f 269 270 281
f 281 270 282
f 270 271 282
f 282 271 283
f 271 272 283
f 283 272 284
f 272 273 284
f 284 273 285
f 273 274 285
f 285 274 286
f 274 275 286
f 286 275 287
f 275 276 287
f 287 276 288
f 276 277 288
f 288 277 289
f 277 278 289
f 289 278 290
f 278 279 290
f 290 279 291
f 279 268 291
f 291 268 280
f 280 281 292
f 292 281 293
f 281 282 293
f 293 282 294
f 282 283 294
f 294 283 295
f 283 284 295
f 295 284 296
f 284 285 296
f 296 285 297
f 285 286 297
f 297 286 298
f 286 287 298
f 298 287 299
f 287 288 299
f 299 288 300
f 288 289 300
f 300 289 301
f 289 290 301
f 301 290 302
f 290 291 302
f 302 291 303
f 291 280 303
f 303 280 292
f 292 293 304
f 304 293 305
f 293 294 305
f 305 294 306
f 294 295 306
f 306 295 307
f 295 296 307
f 307 296 308
f 296 297 308
f 308 297 309
f 297 298 309
f 309 298 310
f 298 299 310
f 310 299 311
f 299 300 311
f 311 300 312
f 300 301 312
f 312 301 313
f 301 302 313
f 313 302 314
f 302 303 314
f 314 303 315
f 303 292 315
f 315 292 304
f 304 305 316
f 316 305 317
f 305 306 317
f 317 306 318
f 306 307 318
f 318 307 319
f 307 308 319
f 319 308 320
f 308 309 320
f 320 309 321
f 309 310 321
f 321 310 322
f 310 311 322
f 322 311 323
f 311 312 323
f 323 312 324
f 312 313 324
f 324 313 325
f 313 314 325
f 325 314 326
f 314 315 326
f 326 315 327
f 315 304 327
f 327 304 316
f 316 317 328
f 328 317 329
f 317 318 329
f 329 318 330
f 318 319 330
f 330 319 331
f 319 320 331
f 331 320 332
f 320 321 332
f 332 321 333
f 321 322 333
f 333 322 334
f 322 323 334
f 334 323 335
f 323 324 335
f 335 324 336
f 324 325 336
f 336 325 337
f 325 326 337
f 337 326 338
f 326 327 338
f 338 327 339
f 327 316 339
f 339 316 328
f 328 329 340
f 340 329 341
f 329 330 341
f 341 330 342
f 330 331 342
f 342 331 343
f 331 332 343
f 343 332 344
f 332 333 344
f 344 333 345
f 333 334 345
f 345 334 346
f 334 335 346
f 346 335 347
f 335 336 347
f 347 336 348
f 336 337 348
f 348 337 349
f 337 338 349
f 349 338 350
f 338 339 350
f 350 339 351
f 339 328 351
f 351 328 340
f 340 341 352
f 352 341 353
f 341 342 353
f 353 342 354
f 342 343 354
f 354 343 355
f 343 344 355
f 355 344 356
f 344 345 356
f 356 345 357
f 345 346 357
f 357 346 358
f 346 347 358
f 358 347 359
f 347 348 359
f 359 348 360
f 348 349 360
f 360 349 361
f 349 350 361
f 361 350 362
f 350 351 362
f 362 351 363
f 351 340 363
f 363 340 352
f 352 353 364
f 364 353 365
f 353 354 365
f 365 354 366
f 354 355 366
f 366 355 367
f 355 356 367
f 367 356 368
f 356 357 368
f 368 357 369
f 357 358 369
f 369 358 370
f 358 359 370
f 370 359 371
f 359 360 371
f 371 360 372
f 360 361 372
f 372 361 373
f 361 362 373
f 373 362 374
f 362 363 374
f 374 363 375
f 363 352 375
f 375 352 364
f 364 365 376
f 376 365 377
f 365 366 377
f 377 366 378
f 366 367 378
f 378 367 379
f 367 368 379
f 379 368 380
f 368 369 380
f 380 369 381
f 369 370 381
f 381 370 382
f 370 371 382
f 382 371 383
f 371 372 383
f 383 372 384
f 372 373 384
f 384 373 385
f 373 374 385
f 385 374 386
f 374 375 386
f 386 375 387
f 375 364 387
f 387 364 376
f 376 377 388
f 388 377 389
f 377 378 389
f 389 378 390
f 378 379 390
f 390 379 391
f 379 380 391
f 391 380 392
f 380 381 392
f 392 381 393
f 381 382 393
f 393 382 394
f 382 383 394
f 394 383 395
f 383 384 395
f 395 384 396
f 384 385 396
f 396 385 397
f 385 386 397
f 397 386 398
f 386 387 398
f 398 387 399
f 387 376 399
f 399 376 388
f 388 389 400
f 400 389 401
f 389 390 401
f 401 390 402
f 390 391 402
f 402 391 403
f 391 392 403
f 403 392 404
f 392 393 404
f 404 393 405
f 393 394 405
f 405 394 406
f 394 395 406
f 406 395 407
f 395 396 407
f 407 396 408
f 396 397 408
f 408 397 409
f 397 398 409
f 409 398 410
f 398 399 410
f 410 399 411
f 399 388 411
f 411 388 400
f 400 401 412
f 412 401 413
f 401 402 413
f 413 402 414
f 402 403 414
f 414 403 415
f 403 404 415
f 415 404 416
f 404 405 416
f 416 405 417
f 405 406 417
f 417 406 418
f 406 407 418
f 418 407 419
f 407 408 419
f 419 408 420
f 408 409 420
f 420 409 421
f 409 410 421
f 421 410 422
f 410 411 422
f 422 411 423
f 411 400 423
f 423 400 412
f 412 413 424
f 424 413 425
f 413 414 425
f 425 414 426
f 414 415 426
f 426 415 427
f 415 416 427
f 427 416 428
f 416 417 428
f 428 417 429
f 417 418 429
f 429 418 430
f 418 419 430
f 430 419 431
f 419 420 431
f 431 420 432
f 420 421 432
f 432 421 433
f 421 422 433
f 433 422 434
f 422 423 434
f 434 423 435
f 423 412 435
f 435 412 424
f 424 425 436
f 436 425 437
f 425 426 437
f 437 426 438
f 426 427 438
f 438 427 439
f 427 428 439
f 439 428 440
f 428 429 440
f 440 429 441
f 429 430 441
f 441 430 442
f 430 431 442
f 442 431 443
f 431 432 443
f 443 432 444
f 432 433 444
f 444 433 445
f 433 434 445
f 445 434 446
f 434 435 446
f 446 435 447
f 435 424 447
f 447 424 436
f 436 437 448
f 448 437 449
f 437 438 449
f 449 438 450
f 438 439 450
f 450 439 451
f 439 440 451
f 451 440 452
f 440 441 452
f 452 441 453
f 441 442 453
f 453 442 454
f 442 443 454
f 454 443 455
f 443 444 455
f 455 444 456
f 444 445 456
f 456 445 457
f 445 446 457
f 457 446 458
f 446 447 458
f 458 447 459
f 447 436 459
f 459 436 448
f 448 449 460
f 460 449 461
f 449 450 461
f 461 450 462
f 450 451 462
f 462 451 463
f 451 452 463
f 463 452 464
f 452 453 464
f 464 453 465
f 453 454 465
f 465 454 466
f 454 455 466
f 466 455 467
f 455 456 467
f 467 456 468
f 456 457 468
f 468 457 469
f 457 458 469
f 469 458 470
f 458 459 470
f 470 459 471
f 459 448 471
f 471 448 460
f 460 461 472
f 472 461 473
f 461 462 473
f 473 462 474
f 462 463 474
f 474 463 475
f 463 464 475
f 475 464 476
f 464 465 476
f 476 465 477
f 465 466 477
f 477 466 478
f 466 467 478
f 478 467 479
f 467 468 479
f 479 468 480
f 468 469 480
f 480 469 481
f 469 470 481
f 481 470 482
f 470 471 482
f 482 471 483
f 471 460 483
f 483 460 472
f 472 473 484
f 484 473 485
f 473 474 485
f 485 474 486
f 474 475 486
f 486 475 487
f 475 476 487
f 487 476 488
f 476 477 488
f 488 477 489
f 477 478 489
f 489 478 490
f 478 479 490
f 490 479 491
f 479 480 491
f 491 480 492
f 480 481 492
f 492 481 493
f 481 482 493
f 493 482 494
f 482 483 494
f 494 483 495
f 483 472 495
f 495 472 484
f 484 485 496
f 496 485 497
f 485 486 497
f 497 486 498
f 486 487 498
f 498 487 499
f 487 488 499
f 499 488 500
f 488 489 500
f 500 489 501
f 489 490 501
f 501 490 502
f 490 491 502
f 502 491 503
f 491 492 503
f 503 492 504
f 492 493 504
f 504 493 505
f 493 494 505
f 505 494 506
f 494 495 506
f 506 495 507
f 495 484 507
f 507 484 496
f 496 497 508
f 508 497 509
f 497 498 509
f 509 498 510
f 498 499 510
f 510 499 511
f 499 500 511
f 511 500 512
f 500 501 512
f 512 501 513
f 501 502 513
f 513 502 514
f 502 503 514
f 514 503 515
f 503 504 515
f 515 504 516
f 504 505 516
f 516 505 517
f 505 506 517
f 517 506 518
f 506 507 518
f 518 507 519
f 507 496 519
f 519 496 508
f 508 509 520
f 520 509 521
f 509 510 521
f 521 510 522
f 510 511 522
f 522 511 523
f 511 512 523
f 523 512 524
f 512 513 524
f 524 513 525
f 513 514 525
f 525 514 526
f 514 515 526
f 526 515 527
f 515 516 527
f 527 516 528
f 516 517 528
f 528 517 529
f 517 518 529
f 529 518 530
f 518 519 530
f 530 519 531
f 519 508 531
f 531 508 520
f 520 521 532
f 532 521 533
f 521 522 533
f 533 522 534
f 522 523 534
f 534 523 535
f 523 524 535
f 535 524 536
f 524 525 536
f 536 525 537
f 525 526 537
f 537 526 538
f 526 527 538
f 538 527 539
f 527 528 539
f 539 528 540
f 528 529 540
f 540 529 541
f 529 530 541
f 541 530 542
f 530 531 542
f 542 531 543
f 531 520 543
f 543 520 532
f 532 533 544
f 544 533 545
f 533 534 545
f 545 534 546
f 534 535 546
f 546 535 547
f 535 536 547
f 547 536 548
f 536 537 548
f 548 537 549
f 537 538 549
f 549 538 550
f 538 539 550
f 550 539 551
f 539 540 551
f 551 540 552
f 540 541 552
f 552 541 553
f 541 542 553
f 553 542 554
f 542 543 554
f 554 543 555
f 543 532 555
f 555 532 544
f 544 545 556
f 556 545 557
f 545 546 557
f 557 546 558
f 546 547 558
f 558 547 559
f 547 548 559
f 559 548 560
f 548 549 560
f 560 549 561
f 549 550 561
f 561 550 562
f 550 551 562
f 562 551 563
f 551 552 563
f 563 552 564
f 552 553 564
f 564 553 565
f 553 554 565
f 565 554 566
f 554 555 566
f 566 555 567
f 555 544 567
f 567 544 556
f 556 557 568
f 568 557 569
f 557 558 569
f 569 558 570
f 558 559 570
f 570 559 571
f 559 560 571
f 571 560 572
f 560 561 572
f 572 561 573
f 561 562 573
f 573 562 574
f 562 563 574
f 574 563 575
f 563 564 575
f 575 564 576
f 564 565 576
f 576 565 577
f 565 566 577
f 577 566 578
f 566 567 578
f 578 567 579
f 567 556 579
f 579 556 568
f 568 569 580
f 580 569 581
f 569 570 581
f 581 570 582
f 570 571 582
f 582 571 583
f 571 572 583
f 583 572 584
f 572 573 584
f 584 573 585
f 573 574 585
f 585 574 586
f 574 575 586
f 586 575 587
f 575 576 587
f 587 576 588
f 576 577 588
f 588 577 589
f 577 578 589
f 589 578 590
f 578 579 590
f 590 579 591
f 579 568 591
f 591 568 580
f 580 581 592
f 592 581 593
f 581 582 593
f 593 582 594
f 582 583 594
f 594 583 595
f 583 584 595
f 595 584 596
f 584 585 596
f 596 585 597
f 585 586 597
f 597 586 598
f 586 587 598
f 598 587 599
f 587 588 599
f 599 588 600
f 588 589 600
f 600 589 601
f 589 590 601
f 601 590 602
f 590 591 602
f 602 591 603
f 591 580 603
f 603 580 592
f 592 593 604
f 604 593 605
f 593 594 605
f 605 594 606
f 594 595 606
f 606 595 607
f 595 596 607
f 607 596 608
f 596 597 608
f 608 597 609
f 597 598 609
f 609 598 610
f 598 599 610
f 610 599 611
f 599 600 611
f 611 600 612
f 600 601 612
f 612 601 613
f 601 602 613
f 613 602 614
f 602 603 614
f 614 603 615
f 603 592 615
f 615 592 604
f 604 605 616
f 616 605 617
f 605 606 617
f 617 606 618
f 606 607 618
f 618 607 619
f 607 608 619
f 619 608 620
f 608 609 620
f 620 609 621
f 609 610 621
f 621 610 622
f 610 611 622
f 622 611 623
f 611 612 623
f 623 612 624
f 612 613 624
f 624 613 625
f 613 614 625
f 625 614 626
f 614 615 626
f 626 615 627
f 615 604 627
f 627 604 616
f 616 617 628
f 628 617 629
f 617 618 629
f 629 618 630
f 618 619 630
f 630 619 631
f 619 620 631
f 631 620 632
f 620 621 632
f 632 621 633
f 621 622 633
f 633 622 634
f 622 623 634
f 634 623 635
f 623 624 635
f 635 624 636
f 624 625 636
f 636 625 637
f 625 626 637
f 637 626 638
f 626 627 638
f 638 627 639
f 627 616 639
f 639 616 628
f 628 629 640
f 640 629 641
f 629 630 641
f 641 630 642
f 630 631 642
f 642 631 643
f 631 632 643
f 643 632 644
f 632 633 644
f 644 633 645
f 633 634 645
f 645 634 646
f 634 635 646
f 646 635 647
f 635 636 647
f 647 636 648
f 636 637 648
f 648 637 649
f 637 638 649
f 649 638 650
f 638 639 650
f 650 639 651
f 639 628 651
f 651 628 640
f 640 641 652
f 652 641 653
f 641 642 653
f 653 642 654
f 642 643 654
f 654 643 655
f 643 644 655
f 655 644 656
f 644 645 656
f 656 645 657
f 645 646 657
f 657 646 658
f 646 647 658
f 658 647 659
f 647 648 659
f 659 648 660
f 648 649 660
f 660 649 661
f 649 650 661
f 661 650 662
f 650 651 662
f 662 651 663
f 651 640 663
f 663 640 652
f 652 653 664
f 664 653 665
f 653 654 665
f 665 654 666
f 654 655 666
f 666 655 667
f 655 656 667
f 667 656 668
f 656 657 668
f 668 657 669
f 657 658 669
f 669 658 670
f 658 659 670
f 670 659 671
f 659 660 671
f 671 660 672
f 660 661 672
f 672 661 673
f 661 662 673
f 673 662 674
f 662 663 674
f 674 663 675
f 663 652 675
f 675 652 664
f 664 665 676
f 676 665 677
f 665 666 677
f 677 666 678
f 666 667 678
f 678 667 679
f 667 668 679
f 679 668 680
f 668 669 680
f 680 669 681
f 669 670 681
f 681 670 682
f 670 671 682
f 682 671 683
f 671 672 683
f 683 672 684
f 672 673 684
f 684 673 685
f 673 674 685
f 685 674 686
f 674 675 686
f 686 675 687
f 675 664 687
f 687 664 676
f 676 677 688
f 688 677 689
f 677 678 689
f 689 678 690
f 678 679 690
f 690 679 691
f 679 680 691
f 691 680 692
f 680 681 692
f 692 681 693
f 681 682 693
f 693 682 694
f 682 683 694
f 694 683 695
f 683 684 695
f 695 684 696
f 684 685 696
f 696 685 697
f 685 686 697
f 697 686 698
f 686 687 698
f 698 687 699
f 687 676 699
f 699 676 688
f 688 689 700
f 700 689 701
f 689 690 701
f 701 690 702
f 690 691 702
f 702 691 703
f 691 692 703
f 703 692 704
f 692 693 704
f 704 693 705
f 693 694 705
f 705 694 706
f 694 695 706
f 706 695 707
f 695 696 707
f 707 696 708
f 696 697 708
f 708 697 709
f 697 698 709
f 709 698 710
f 698 699 710
f 710 699 711
f 699 688 711
f 711 688 700
f 700 701 712
f 712 701 713
f 701 702 713
f 713 702 714
f 702 703 714
f 714 703 715
f 703 704 715
f 715 704 716
f 704 705 716
f 716 705 717
f 705 706 717
f 717 706 718
f 706 707 718
f 718 707 719
f 707 708 719
f 719 708 720
f 708 709 720
f 720 709 721
f 709 710 721
f 721 710 722
f 710 711 722
f 722 711 723
f 711 700 723
f 723 700 712
f 712 713 724
f 724 713 725
f 713 714 725
f 725 714 726
f 714 715 726
f 726 715 727
f 715 716 727
f 727 716 728
f 716 717 728
f 728 717 729
f 717 718 729
f 729 718 730
f 718 719 730
f 730 719 731
f 719 720 731
f 731 720 732
f 720 721 732
f 732 721 733
f 721 722 733
f 733 722 734
f 722 723 734
f 734 723 735
f 723 712 735
f 735 712 724
f 724 725 736
f 736 725 737
f 725 726 737
f 737 726 738
f 726 727 738
f 738 727 739
f 727 728 739
f 739 728 740
f 728 729 740
f 740 729 741
f 729 730 741
f 741 730 742
f 730 731 742
f 742 731 743
f 731 732 743
f 743 732 744
f 732 733 744
f 744 733 745
f 733 734 745
f 745 734 746
f 734 735 746
f 746 735 747
f 735 724 747
f 747 724 736
f 736 737 748
f 748 737 749
f 737 738 749
f 749 738 750
f 738 739 750
f 750 739 751
f 739 740 751
f 751 740 752
f 740 741 752
f 752 741 753
f 741 742 753
f 753 742 754
f 742 743 754
f 754 743 755
f 743 744 755
f 755 744 756
f 744 745 756
f 756 745 757
f 745 746 757
f 757 746 758
f 746 747 758
f 758 747 759
f 747 736 759
f 759 736 748
f 748 749 760
f 760 749 761
f 749 750 761
f 761 750 762
f 750 751 762
f 762 751 763
f 751 752 763
f 763 752 764
f 752 753 764
f 764 753 765
f 753 754 765
f 765 754 766
f 754 755 766
f 766 755 767
f 755 756 767
f 767 756 768
f 756 757 768
f 768 757 769
f 757 758 769
f 769 758 770
f 758 759 770
f 770 759 771
f 759 748 771
f 771 748 760
f 760 761 772
f 772 761 773
f 761 762 773
f 773 762 774
f 762 763 774
f 774 763 775
f 763 764 775
f 775 764 776
f 764 765 776
f 776 765 777
f 765 766 777
f 777 766 778
f 766 767 778
f 778 767 779
f 767 768 779
f 779 768 780
f 768 769 780
f 780 769 781
f 769 770 781
f 781 770 782
f 770 771 782
f 782 771 783
f 771 760 783
f 783 760 772
f 772 773 784
f 784 773 785
f 773 774 785
f 785 774 786
f 774 775 786
f 786 775 787
f 775 776 787
f 787 776 788
f 776 777 788
f 788 777 789
f 777 778 789
f 789 778 790
f 778 779 790
f 790 779 791
f 779 780 791
f 791 780 792
f 780 781 792
f 792 781 793
f 781 782 793
f 793 782 794
f 782 783 794
f 794 783 795
f 783 772 795
f 795 772 784
f 784 785 796
f 796 785 797
f 785 786 797
f 797 786 798
f 786 787 798
f 798 787 799
f 787 788 799
f 799 788 800
f 788 789 800
f 800 789 801
f 789 790 801
f 801 790 802
f 790 791 802
f 802 791 803
f 791 792 803
f 803 792 804
f 792 793 804
f 804 793 805
f 793 794 805
f 805 794 806
f 794 795 806
f 806 795 807
f 795 784 807
f 807 784 796
f 796 797 808
f 808 797 809
f 797 798 809
f 809 798 810
f 798 799 810
f 810 799 811
f 799 800 811
f 811 800 812
f 800 801 812
f 812 801 813
f 801 802 813
f 813 802 814
f 802 803 814
f 814 803 815
f 803 804 815
f 815 804 816
f 804 805 816
f 816 805 817
f 805 806 817
f 817 806 818
f 806 807 818
f 818 807 819
f 807 796 819
f 819 796 808
f 808 809 820
f 820 809 820
f 809 810 820
f 820 810 820
f 810 811 820
f 820 811 820
f 811 812 820
f 820 812 820
f 812 813 820
f 820 813 820
f 813 814 820
f 820 814 820
f 814 815 820
f 820 815 820
f 815 816 820
f 820 816 820
f 816 817 820
f 820 817 820
f 817 818 820
f 820 818 820
f 818 819 820
f 820 819 820
f 819 808 820
f 820 808 820

g Path_(17)
v 295.24255 464.78284 44.0
v 295.00772 464.548 44.0
v 295.03918 464.57947 43.833946
v 295.12512 464.66544 43.712387
v 295.24255 464.78284 43.667892
v 295.35995 464.90027 43.712387
v 295.44592 464.9862 43.833946
v 295.4774 465.01767 44.0
v 295.44592 464.9862 44.166054
v 295.35995 464.90027 44.287613
v 295.24255 464.78284 44.332108
v 295.12512 464.66544 44.287613
v 295.03918 464.57947 44.166054
v 295.27188 464.28384 44.0
v 295.30334 464.3153 43.833946
v 295.38928 464.40125 43.712387
v 295.5067 464.51868 43.667892
v 295.62415 464.63608 43.712387
v 295.71008 464.72205 43.833946
v 295.74155 464.7535 44.0
v 295.71008 464.72205 44.166054
v 295.62415 464.63608 44.287613
v 295.5067 464.51868 44.332108
v 295.38928 464.40125 44.287613
v 295.30334 464.3153 44.166054
v 295.53604 464.01968 44.0
v 295.5675 464.05112 43.833946
v 295.65347 464.1371 43.712387
v 295.77087 464.25452 43.667892
v 295.8883 464.37192 43.712387
v 295.97424 464.4579 43.833946
v 296.0057 464.48935 44.0
v 295.97424 464.4579 44.166054
v 295.8883 464.37192 44.287613
v 295.77087 464.25452 44.332108
v 295.65347 464.1371 44.287613
v 295.5675 464.05112 44.166054
v 295.80496 463.75082 44.0
v 295.8358 463.78293 43.833946
v 295.92 463.87057 43.712387
v 296.03506 463.99033 43.667892
v 296.1501 464.11008 43.712387
v 296.2343 464.19775 43.833946
v 296.26514 464.22983 44.0
v 296.2343 464.19775 44.166054
v 296.1501 464.11008 44.287613
v 296.03506 463.99033 44.332108
v 295.92 463.87057 44.287613
v 295.8358 463.78293 44.166054
v 296.1095 463.47192 44.0
v 296.13632 463.50742 43.833946
v 296.20956 463.60446 43.712387
v 296.3096 463.73697 43.667892
v 296.40964 463.8695 43.712387
v 296.48288 463.96652 43.833946
v 296.5097 464.00204 44.0
v 296.48288 463.96652 44.166054
v 296.40964 463.8695 44.287613
v 296.3096 463.73697 44.332108
v 296.20956 463.60446 44.287613
v 296.13632 463.50742 44.166054
v 296.44827 463.2634 44.0
v 296.4724 463.30078 43.833946
v 296.5384 463.40286 43.712387
v 296.62848 463.54236 43.667892
v 296.7186 463.68182 43.712387
v 296.78458 463.78394 43.833946
v 296.80872 463.82132 44.0
v 296.78458 463.78394 44.166054
v 296.7186 463.68182 44.287613
v 296.62848 463.54236 44.332108
v 296.5384 463.40286 44.287613
v 296.4724 463.30078 44.166054
v 296.78738 463.03516 44.0
v 296.80743 463.0749 43.833946
v 296.86218 463.1834 43.712387
v 296.93698 463.33167 43.667892
v 297.0118 463.4799 43.712387
v 297.06656 463.58844 43.833946
v 297.0866 463.62814 44.0
v 297.06656 463.58844 44.166054
v 297.0118 463.4799 44.287613
v 296.93698 463.33167 44.332108
v 296.86218 463.1834 44.287613
v 296.80743 463.0749 44.166054
v 297.14395 462.91028 44.0
v 297.16348 462.95026 43.833946
v 297.21686 463.05948 43.712387
v 297.28976 463.20868 43.667892
v 297.36267 463.35788 43.712387
v 297.41605 463.46707 43.833946
v 297.43558 463.50705 44.0
v 297.41605 463.46707 44.166054
v 297.36267 463.35788 44.287613
v 297.28976 463.20868 44.332108
v 297.21686 463.05948 44.287613
v 297.16348 462.95026 44.166054
v 297.47385 462.7002 44.0
v 297.4912 462.74115 43.833946
v 297.5387 462.85306 43.712387
v 297.60355 463.00592 43.667892
v 297.6684 463.15878 43.712387
v 297.71588 463.2707 43.833946
v 297.73325 463.31165 44.0
v 297.71588 463.2707 44.166054
v 297.6684 463.15878 44.287613
v 297.60355 463.00592 44.332108
v 297.5387 462.85306 44.287613
v 297.4912 462.74115 44.166054
v 297.93588 462.59058 44.0
v 297.9401 462.63486 43.833946
v 297.95163 462.7559 43.712387
v 297.9674 462.92117 43.667892
v 297.98315 463.0865 43.712387
v 297.9947 463.2075 43.833946
v 297.99893 463.2518 44.0
v 297.9947 463.2075 44.166054
v 297.98315 463.0865 44.287613
v 297.9674 462.92117 44.332108
v 297.95163 462.7559 44.287613
v 297.9401 462.63486 44.166054
v 298.27228 462.61066 44.0
v 298.28146 462.6542 43.833946
v 298.3065 462.77313 43.712387
v 298.3407 462.93564 43.667892
v 298.37494 463.0981 43.712387
v 298.39996 463.21707 43.833946
v 298.40915 463.26062 44.0
v 298.39996 463.21707 44.166054
v 298.37494 463.0981 44.287613
v 298.3407 462.93564 44.332108
v 298.3065 462.77313 44.287613
v 298.28146 462.6542 44.166054
v 298.54205 462.4682 44.0
v 298.56006 462.50888 43.833946
v 298.60928 462.62003 43.712387
v 298.67648 462.77188 43.667892
v 298.7437 462.9237 43.712387
v 298.79294 463.03485 43.833946
v 298.81094 463.07556 44.0
v 298.79294 463.03485 44.166054
v 298.7437 462.9237 44.287613
v 298.67648 462.77188 44.332108
v 298.60928 462.62003 44.287613
v 298.56006 462.50888 44.166054
v 298.9687 462.30582 44.0
v 298.976 462.3497 43.833946
v 298.99606 462.4696 43.712387
v 299.02347 462.63336 43.667892
v 299.05084 462.79715 43.712387
v 299.07092 462.91705 43.833946
v 299.07825 462.96094 44.0
v 299.07092 462.91705 44.166054
v 299.05084 462.79715 44.287613
v 299.02347 462.63336 44.332108
v 298.99606 462.4696 44.287613
v 298.976 462.3497 44.166054
v 299.4385 462.32196 44.0
v 299.4329 462.36612 43.833946
v 299.41757 462.4867 43.712387
v 299.3966 462.65143 43.667892
v 299.37567 462.81616 43.712387
v 299.36035 462.93674 43.833946
v 299.35474 462.9809 44.0
v 299.36035 462.93674 44.166054
v 299.37567 462.81616 44.287613
v 299.3966 462.65143 44.332108
v 299.41757 462.4867 44.287613
v 299.4329 462.36612 44.166054
v 299.7246 462.39737 44.0
v 299.72968 462.4416 43.833946
v 299.7435 462.56235 43.712387
v 299.76242 462.72733 43.667892
v 299.7813 462.8923 43.712387
v 299.79517 463.01306 43.833946
v 299.80023 463.05728 44.0
v 299.79517 463.01306 44.166054
v 299.7813 462.8923 44.287613
v 299.76242 462.72733 44.332108
v 299.7435 462.56235 44.287613
v 299.72968 462.4416 44.166054
v 299.9797 462.2617 44.0
v 299.99603 462.30307 43.833946
v 300.04065 462.41617 43.712387
v 300.10156 462.57062 43.667892
v 300.16248 462.7251 43.712387
v 300.20706 462.8382 43.833946
v 300.2234 462.87958 44.0
v 300.20706 462.8382 44.166054
v 300.16248 462.7251 44.287613
v 300.10156 462.57062 44.332108
v 300.04065 462.41617 44.287613
v 299.99603 462.30307 44.166054
v 300.3949 462.1273 44.0
v 300.4031 462.17102 43.833946
v 300.42563 462.29047 43.712387
v 300.45636 462.45364 43.667892
v 300.4871 462.61685 43.712387
v 300.5096 462.7363 43.833946
v 300.51782 462.78003 44.0
v 300.5096 462.7363 44.166054
v 300.4871 462.61685 44.287613
v 300.45636 462.45364 44.332108
v 300.42563 462.29047 44.287613
v 300.4031 462.17102 44.166054
v 300.76083 462.10858 44.0
v 300.77002 462.15213 43.833946
v 300.7951 462.27106 43.712387
v 300.8294 462.43353 43.667892
v 300.8637 462.596 43.712387
v 300.8888 462.71494 43.833946
v 300.89798 462.75848 44.0
v 300.8888 462.71494 44.166054
v 300.8637 462.596 44.287613
v 300.8294 462.43353 44.332108
v 300.7951 462.27106 44.287613
v 300.77002 462.15213 44.166054
v 301.11368 461.9755 44.0
v 301.1224 462.01913 43.833946
v 301.14624 462.13834 43.712387
v 301.17877 462.30118 43.667892
v 301.2113 462.46402 43.712387
v 301.2351 462.58322 43.833946
v 301.24384 462.62683 44.0
v 301.2351 462.58322 44.166054
v 301.2113 462.46402 44.287613
v 301.17877 462.30118 44.332108
v 301.14624 462.13834 44.287613
v 301.1224 462.01913 44.166054
v 301.54282 461.95712 44.0
v 301.54407 462.00162 43.833946
v 301.5475 462.12314 43.712387
v 301.55215 462.28912 43.667892
v 301.55682 462.4551 43.712387
v 301.56027 462.5766 43.833946
v 301.56152 462.6211 44.0
v 301.56027 462.5766 44.166054
v 301.55682 462.4551 44.287613
v 301.55215 462.28912 44.332108
v 301.5475 462.12314 44.287613
v 301.54407 462.00162 44.166054
v 301.8456 461.95782 44.0
v 301.85632 462.001 43.833946
v 301.88562 462.119 43.712387
v 301.92563 462.28012 43.667892
v 301.96567 462.44128 43.712387
v 301.99496 462.55927 43.833946
v 302.00568 462.60245 44.0
v 301.99496 462.55927 44.166054
v 301.96567 462.44128 44.287613
v 301.92563 462.28012 44.332108
v 301.88562 462.119 44.287613
v 301.85632 462.001 44.166054
v 302.11746 461.81335 44.0
v 302.13657 461.85355 43.833946
v 302.18872 461.96335 43.712387
v 302.25995 462.11334 43.667892
v 302.33118 462.26334 43.712387
v 302.3833 462.37317 43.833946
v 302.4024 462.41336 44.0
v 302.3833 462.37317 44.166054
v 302.33118 462.26334 44.287613
v 302.25995 462.11334 44.332108
v 302.18872 461.96335 44.287613
v 302.13657 461.85355 44.166054
v 302.5307 461.63498 44.0
v 302.54007 461.67847 43.833946
v 302.56558 461.79733 43.712387
v 302.60046 461.9597 43.667892
v 302.6353 462.12204 43.712387
v 302.66086 462.24088 43.833946
v 302.6702 462.2844 44.0
v 302.66086 462.24088 44.166054
v 302.6353 462.12204 44.287613
v 302.60046 461.9597 44.332108
v 302.56558 461.79733 44.287613
v 302.54007 461.67847 44.166054
v 302.97415 461.62787 44.0
v 302.97415 461.67236 43.833946
v 302.9741 461.7939 43.712387
v 302.97406 461.95996 43.667892
v 302.974 462.126 43.712387
v 302.97394 462.2476 43.833946
v 302.97394 462.29208 44.0
v 302.97394 462.2476 44.166054
v 302.974 462.126 44.287613
v 302.97406 461.95996 44.332108
v 302.9741 461.7939 44.287613
v 302.97415 461.67236 44.166054
v 303.34763 461.62784 44.0
v 303.34763 461.6723 43.833946
v 303.34763 461.79388 43.712387
v 303.34763 461.95993 43.667892
v 303.34766 462.12598 43.712387
v 303.34766 462.24753 43.833946
v 303.34766 462.29202 44.0
v 303.34766 462.24753 44.166054
v 303.34766 462.12598 44.287613
v 303.34763 461.95993 44.332108
v 303.34763 461.79388 44.287613
v 303.34763 461.6723 44.166054
v 303.72122 461.62784 44.0
v 303.72122 461.67233 43.833946
v 303.72122 461.79388 43.712387
v 303.72122 461.95993 43.667892
v 303.72122 462.12598 43.712387
v 303.72122 462.24756 43.833946
v 303.72122 462.29205 44.0
v 303.72122 462.24756 44.166054
v 303.72122 462.12598 44.287613
v 303.72122 461.95993 44.332108
v 303.72122 461.79388 44.287613
v 303.72122 461.67233 44.166054
v 304.09482 461.62784 44.0
v 304.09482 461.67233 43.833946
v 304.09482 461.79388 43.712387
v 304.09482 461.95993 43.667892
v 304.09482 462.12598 43.712387
v 304.09482 462.24756 43.833946
v 304.09482 462.29205 44.0
v 304.09482 462.24756 44.166054
v 304.09482 462.12598 44.287613
v 304.09482 461.95993 44.332108
v 304.09482 461.79388 44.287613
v 304.09482 461.67233 44.166054
v 304.09482 461.95993 44.0
usemtl mat_3
s 1
f 821 821 822
f 822 821 823
f 821 821 823
f 823 821 824
f 821 821 824
f 824 821 825
f 821 821 825
f 825 821 826
f 821 821 826
f 826 821 827
f 821 821 827
f 827 821 828
f 821 821 828
f 828 821 829
f 821 821 829
f 829 821 830
f 821 821 830
f 830 821 831
f 821 821 831
f 831 821 832
f 821 821 832
f 832 821 833
f 821 821 833
f 833 821 822
f 822 823 834
f 834 823 835
f 823 824 835
f 835 824 836
f 824 825 836
f 836 825 837
f 825 826 837
f 837 826 838
f 826 827 838
f 838 827 839
f 827 828 839
f 839 828 840
f 828 829 840
f 840 829 841
f 829 830 841
f 841 830 842
f 830 831 842
f 842 831 843
f 831 832 843
f 843 832 844
f 832 833 844
f 844 833 845
f 833 822 845
f 845 822 834
f 834 835 846
f 846 835 847
f 835 836 847
f 847 836 848
f 836 837 848
f 848 837 849
f 837 838 849
f 849 838 850
f 838 839 850
f 850 839 851
f 839 840 851
f 851 840 852
f 840 841 852
f 852 841 853
f 841 842 853
f 853 842 854
f 842 843 854
f 854 843 855
f 843 844 855
f 855 844 856
f 844 845 856
f 856 845 857
f 845 834 857
f 857 834 846
f 846 847 858
f 858 847 859
f 847 848 859
f 859 848 860
f 848 849 860
f 860 849 861
f 849 850 861
f 861 850 862
f 850 851 862
f 862 851 863
f 851 852 863
f 863 852 864
f 852 853 864
f 864 853 865
f 853 854 865
f 865 854 866
f 854 855 866
f 866 855 867
f 855 856 867
f 867 856 868
f 856 857 868
f 868 857 869
f 857 846 869
f 869 846 858
f 858 859 870
f 870 859 871
f 859 860 871
f 871 860 872
f 860 861 872
f 872 861 873
f 861 862 873
f 873 862 874
f 862 863 874
f 874 863 875
f 863 864 875
f 875 864 876
f 864 865 876
f 876 865 877
f 865 866 877
f 877 866 878
f 866 867 878
f 878 867 879
f 867 868 879
f 879 868 880
f 868 869 880
f 880 869 881
f 869 858 881
f 881 858 870
f 870 871 882
f 882 871 883
f 871 872 883
f 883 872 884
f 872 873 884
f 884 873 885
f 873 874 885
f 885 874 886
f 874 875 886
f 886 875 887
f 875 876 887
f 887 876 888
f 876 877 888
f 888 877 889
f 877 878 889
f 889 878 890
f 878 879 890
f 890 879 891
f 879 880 891
f 891 880 892
f 880 881 892
f 892 881 893
f 881 870 893
f 893 870 882
f 882 883 894
f 894 883 895
f 883 884 895
f 895 884 896
f 884 885 896
f 896 885 897
f 885 886 897
f 897 886 898
f 886 887 898
f 898 887 899
f 887 888 899
f 899 888 900
f 888 889 900
f 900 889 901
f 889 890 901
f 901 890 902
f 890 891 902
f 902 891 903
f 891 892 903
f 903 892 904
f 892 893 904
f 904 893 905
f 893 882 905
f 905 882 894
f 894 895 906
f 906 895 907
f 895 896 907
f 907 896 908
f 896 897 908
f 908 897 909
f 897 898 909
f 909 898 910
f 898 899 910
f 910 899 911
f 899 900 911
f 911 900 912
f 900 901 912
f 912 901 913
f 901 902 913
f 913 902 914
f 902 903 914
f 914 903 915
f 903 904 915
f 915 904 916
f 904 905 916
f 916 905 917
f 905 894 917
f 917 894 906
f 906 907 918
f 918 907 919
f 907 908 919
f 919 908 920
f 908 909 920
f 920 909 921
f 909 910 921
f 921 910 922
f 910 911 922
f 922 911 923
f 911 912 923
f 923 912 924
f 912 913 924
f 924 913 925
f 913 914 925
f 925 914 926
f 914 915 926
f 926 915 927
f 915 916 927
f 927 916 928
f 916 917 928
f 928 917 929
f 917 906 929
f 929 906 918
f 918 919 930
f 930 919 931
f 919 920 931
f 931 920 932
f 920 921 932
f 932 921 933
f 921 922 933
f 933 922 934
f 922 923 934
f 934 923 935
f 923 924 935
f 935 924 936
f 924 925 936
f 936 925 937
f 925 926 937
f 937 926 938
f 926 927 938
f 938 927 939
f 927 928 939
f 939 928 940
f 928 929 940
f 940 929 941
f 929 918 941
f 941 918 930
f 930 931 942
f 942 931 943
f 931 932 943
f 943 932 944
f 932 933 944
f 944 933 945
f 933 934 945
f 945 934 946
f 934 935 946
f 946 935 947
f 935 936 947
f 947 936 948
f 936 937 948
f 948 937 949
f 937 938 949
f 949 938 950
f 938 939 950
f 950 939 951
f 939 940 951
f 951 940 952
f 940 941 952
f 952 941 953
f 941 930 953
f 953 930 942
f 942 943 954
f 954 943 955
f 943 944 955
f 955 944 956
f 944 945 956
f 956 945 957
f 945 946 957
f 957 946 958
f 946 947 958
f 958 947 959
f 947 948 959
f 959 948 960
f 948 949 960
f 960 949 961
f 949 950 961
f 961 950 962
f 950 951 962
f 962 951 963
f 951 952 963
f 963 952 964
f 952 953 964
f 964 953 965
f 953 942 965
f 965 942 954
f 954 955 966
f 966 955 967
f 955 956 967
f 967 956 968
f 956 957 968
f 968 957 969
f 957 958 969
f 969 958 970
f 958 959 970
f 970 959 971
f 959 960 971
f 971 960 972
f 960 961 972
f 972 961 973
f 961 962 973
f 973 962 974
f 962 963 974
f 974 963 975
f 963 964 975
f 975 964 976
f 964 965 976
f 976 965 977
f 965 954 977
f 977 954 966
f 966 967 978
f 978 967 979
f 967 968 979
f 979 968 980
f 968 969 980
f 980 969 981
f 969 970 981
f 981 970 982
f 970 971 982
f 982 971 983
f 971 972 983
f 983 972 984
f 972 973 984
f 984 973 985
f 973 974 985
f 985 974 986
f 974 975 986
f 986 975 987
f 975 976 987
f 987 976 988
f 976 977 988
f 988 977 989
f 977 966 989
f 989 966 978
f 978 979 990
f 990 979 991
f 979 980 991
f 991 980 992
f 980 981 992
f 992 981 993
f 981 982 993
f 993 982 994
f 982 983 994
f 994 983 995
f 983 984 995
f 995 984 996
f 984 985 996
f 996 985 997
f 985 986 997
f 997 986 998
f 986 987 998
f 998 987 999
f 987 988 999
f 999 988 1000
f 988 989 1000
f 1000 989 1001
f 989 978 1001
f 1001 978 990
f 990 991 1002
f 1002 991 1003
f 991 992 1003
f 1003 992 1004
f 992 993 1004
f 1004 993 1005
f 993 994 1005
f 1005 994 1006
f 994 995 1006
f 1006 995 1007
f 995 996 1007
f 1007 996 1008
f 996 997 1008
f 1008 997 1009
f 997 998 1009
f 1009 998 1010
f 998 999 1010
f 1010 999 1011
f 999 1000 1011
f 1011 1000 1012
f 1000 1001 1012
f 1012 1001 1013
f 1001 990 1013
f 1013 990 1002
f 1002 1003 1014
f 1014 1003 1015
f 1003 1004 1015
f 1015 1004 1016
f 1004 1005 1016
f 1016 1005 1017
f 1005 1006 1017
f 1017 1006 1018
f 1006 1007 1018
f 1018 1007 1019
f 1007 1008 1019
f 1019 1008 1020
f 1008 1009 1020
f 1020 1009 1021
f 1009 1010 1021
f 1021 1010 1022
f 1010 1011 1022
f 1022 1011 1023
f 1011 1012 1023
f 1023 1012 1024
f 1012 1013 1024
f 1024 1013 1025
f 1013 1002 1025
f 1025 1002 1014
f 1014 1015 1026
f 1026 1015 1027
f 1015 1016 1027
f 1027 1016 1028
f 1016 1017 1028
f 1028 1017 1029
f 1017 1018 1029
f 1029 1018 1030
f 1018 1019 1030
f 1030 1019 1031
f 1019 1020 1031
f 1031 1020 1032
f 1020 1021 1032
f 1032 1021 1033
f 1021 1022 1033
f 1033 1022 1034
f 1022 1023 1034
f 1034 1023 1035
f 1023 1024 1035
f 1035 1024 1036
f 1024 1025 1036
f 1036 1025 1037
f 1025 1014 1037
f 1037 1014 1026
f 1026 1027 1038
f 1038 1027 1039
f 1027 1028 1039
f 1039 1028 1040
f 1028 1029 1040
f 1040 1029 1041
f 1029 1030 1041
f 1041 1030 1042
f 1030 1031 1042
f 1042 1031 1043
f 1031 1032 1043
f 1043 1032 1044
f 1032 1033 1044
f 1044 1033 1045
f 1033 1034 1045
f 1045 1034 1046
f 1034 1035 1046
f 1046 1035 1047
f 1035 1036 1047
f 1047 1036 1048
f 1036 1037 1048
f 1048 1037 1049
f 1037 1026 1049
f 1049 1026 1038
f 1038 1039 1050
f 1050 1039 1051
f 1039 1040 1051
f 1051 1040 1052
f 1040 1041 1052
f 1052 1041 1053
f 1041 1042 1053
f 1053 1042 1054
f 1042 1043 1054
f 1054 1043 1055
f 1043 1044 1055
f 1055 1044 1056
f 1044 1045 1056
f 1056 1045 1057
f 1045 1046 1057
f 1057 1046 1058
f 1046 1047 1058
f 1058 1047 1059
f 1047 1048 1059
f 1059 1048 1060
f 1048 1049 1060
f 1060 1049 1061
f 1049 1038 1061
f 1061 1038 1050
f 1050 1051 1062
f 1062 1051 1063
f 1051 1052 1063
f 1063 1052 1064
f 1052 1053 1064
f 1064 1053 1065
f 1053 1054 1065
f 1065 1054 1066
f 1054 1055 1066
f 1066 1055 1067
f 1055 1056 1067
f 1067 1056 1068
f 1056 1057 1068
f 1068 1057 1069
f 1057 1058 1069
f 1069 1058 1070
f 1058 1059 1070
f 1070 1059 1071
f 1059 1060 1071
f 1071 1060 1072
f 1060 1061 1072
f 1072 1061 1073
f 1061 1050 1073
f 1073 1050 1062
f 1062 1063 1074
f 1074 1063 1075
f 1063 1064 1075
f 1075 1064 1076
f 1064 1065 1076
f 1076 1065 1077
f 1065 1066 1077
f 1077 1066 1078
f 1066 1067 1078
f 1078 1067 1079
f 1067 1068 1079
f 1079 1068 1080
f 1068 1069 1080
f 1080 1069 1081
f 1069 1070 1081
f 1081 1070 1082
f 1070 1071 1082
f 1082 1071 1083
f 1071 1072 1083
f 1083 1072 1084
f 1072 1073 1084
f 1084 1073 1085
f 1073 1062 1085
f 1085 1062 1074
f 1074 1075 1086
f 1086 1075 1087
f 1075 1076 1087
f 1087 1076 1088
f 1076 1077 1088
f 1088 1077 1089
f 1077 1078 1089
f 1089 1078 1090
f 1078 1079 1090
f 1090 1079 1091
f 1079 1080 1091
f 1091 1080 1092
f 1080 1081 1092
f 1092 1081 1093
f 1081 1082 1093
f 1093 1082 1094
f 1082 1083 1094
f 1094 1083 1095
f 1083 1084 1095
f 1095 1084 1096
f 1084 1085 1096
f 1096 1085 1097
f 1085 1074 1097
f 1097 1074 1086
f 1086 1087 1098
f 1098 1087 1099
f 1087 1088 1099
f 1099 1088 1100
f 1088 1089 1100
f 1100 1089 1101
f 1089 1090 1101
f 1101 1090 1102
f 1090 1091 1102
f 1102 1091 1103
f 1091 1092 1103
f 1103 1092 1104
f 1092 1093 1104
f 1104 1093 1105
f 1093 1094 1105
f 1105 1094 1106
f 1094 1095 1106
f 1106 1095 1107
f 1095 1096 1107
f 1107 1096 1108
f 1096 1097 1108
f 1108 1097 1109
f 1097 1086 1109
f 1109 1086 1098
f 1098 1099 1110
f 1110 1099 1111
f 1099 1100 1111
f 1111 1100 1112
f 1100 1101 1112
f 1112 1101 1113
f 1101 1102 1113
f 1113 1102 1114
f 1102 1103 1114
f 1114 1103 1115
f 1103 1104 1115
f 1115 1104 1116
f 1104 1105 1116
f 1116 1105 1117
f 1105 1106 1117
f 1117 1106 1118
f 1106 1107 1118
f 1118 1107 1119
f 1107 1108 1119
f 1119 1108 1120
f 1108 1109 1120
f 1120 1109 1121
f 1109 1098 1121
f 1121 1098 1110
f 1110 1111 1122
f 1122 1111 1123
f 1111 1112 1123
f 1123 1112 1124
f 1112 1113 1124
f 1124 1113 1125
f 1113 1114 1125
f 1125 1114 1126
f 1114 1115 1126
f 1126 1115 1127
f 1115 1116 1127
f 1127 1116 1128
f 1116 1117 1128
f 1128 1117 1129
f 1117 1118 1129
f 1129 1118 1130
f 1118 1119 1130
f 1130 1119 1131
f 1119 1120 1131
f 1131 1120 1132
f 1120 1121 1132
f 1132 1121 1133
f 1121 1110 1133
f 1133 1110 1122
f 1122 1123 1134
f 1134 1123 1135
f 1123 1124 1135
f 1135 1124 1136
f 1124 1125 1136
f 1136 1125 1137
f 1125 1126 1137
f 1137 1126 1138
f 1126 1127 1138
f 1138 1127 1139
f 1127 1128 1139
f 1139 1128 1140
f 1128 1129 1140
f 1140 1129 1141
f 1129 1130 1141
f 1141 1130 1142
f 1130 1131 1142
f 1142 1131 1143
f 1131 1132 1143
f 1143 1132 1144
f 1132 1133 1144
f 1144 1133 1145
f 1133 1122 1145
f 1145 1122 1134
f 1134 1135 1146
f 1146 1135 1146
f 1135 1136 1146
f 1146 1136 1146
f 1136 1137 1146
f 1146 1137 1146
f 1137 1138 1146
f 1146 1138 1146
f 1138 1139 1146
f 1146 1139 1146
f 1139 1140 1146
f 1146 1140 1146
f 1140 1141 1146
f 1146 1141 1146
f 1141 1142 1146
f 1146 1142 1146
f 1142 1143 1146
f 1146 1143 1146
f 1143 1144 1146
f 1146 1144 1146
f 1144 1145 1146
f 1146 1145 1146
f 1145 1134 1146
f 1146 1134 1146

g Path_(18)
v 296.73703 465.6131 44.0
v 297.06912 465.6131 44.0
v 297.02463 465.6131 43.833946
v 296.90308 465.6131 43.712387
v 296.73703 465.6131 43.667892
v 296.57098 465.6131 43.712387
v 296.4494 465.6131 43.833946
v 296.4049 465.6131 44.0
v 296.4494 465.6131 44.166054
v 296.57098 465.6131 44.287613
v 296.73703 465.6131 44.332108
v 296.90308 465.6131 44.287613
v 297.02463 465.6131 44.166054
v 297.06906 466.0382 44.0
v 297.02457 466.0391 43.833946
v 296.90305 466.04153 43.712387
v 296.73703 466.04483 43.667892
v 296.571 466.04816 43.712387
v 296.44946 466.05057 43.833946
v 296.405 466.05145 44.0
v 296.44946 466.05057 44.166054
v 296.571 466.04816 44.287613
v 296.73703 466.04483 44.332108
v 296.90305 466.04153 44.287613
v 297.02457 466.0391 44.166054
v 297.07892 466.40628 44.0
v 297.0354 466.41565 43.833946
v 296.9166 466.44125 43.712387
v 296.75424 466.47623 43.667892
v 296.59192 466.5112 43.712387
v 296.47308 466.5368 43.833946
v 296.4296 466.54617 44.0
v 296.47308 466.5368 44.166054
v 296.59192 466.5112 44.287613
v 296.75424 466.47623 44.332108
v 296.9166 466.44125 44.287613
v 297.0354 466.41565 44.166054
v 297.21094 466.72348 44.0
v 297.17145 466.74396 43.833946
v 297.06357 466.79996 43.712387
v 296.91617 466.87646 43.667892
v 296.76877 466.95294 43.712387
v 296.6609 467.00894 43.833946
v 296.6214 467.02942 44.0
v 296.6609 467.00894 44.166054
v 296.76877 466.95294 44.287613
v 296.91617 466.87646 44.332108
v 297.06357 466.79996 44.287613
v 297.17145 466.74396 44.166054
v 297.43298 467.06656 43.977043
v 297.3853 467.09567 43.814465
v 297.27466 467.16327 43.7016
v 297.13065 467.2512 43.66869
v 296.99188 467.33594 43.724552
v 296.89554 467.39474 43.854225
v 296.86746 467.4119 44.022957
v 296.91513 467.38278 44.185535
v 297.02582 467.31522 44.2984
v 297.16983 467.22726 44.33131
v 297.3086 467.14255 44.275448
v 297.4049 467.0837 44.145775
v 297.60376 467.4349 43.84974
v 297.5724 467.56543 43.73708
v 297.48575 467.7087 43.691044
v 297.36703 467.82642 43.72396
v 297.24805 467.88696 43.82701
v 297.16064 467.87418 43.972588
v 297.1283 467.7914 44.121677
v 297.15964 467.66092 44.234333
v 297.24628 467.51764 44.280373
v 297.365 467.39993 44.247456
v 297.484 467.3394 44.144405
v 297.57138 467.35217 43.99883
v 297.95105 467.5163 44.2932
v 297.95383 467.6828 44.253082
v 297.87427 467.8347 44.238186
v 297.73367 467.93127 44.252506
v 297.56973 467.9467 44.292202
v 297.4264 467.87677 44.346645
v 297.342 467.7403 44.40124
v 297.33923 467.5738 44.44136
v 297.4188 467.4219 44.456257
v 297.5594 467.32532 44.44194
v 297.72333 467.3099 44.40224
v 297.8667 467.37982 44.347797
v 297.92896 467.7423 44.515793
v 297.90115 467.86206 44.435337
v 297.79297 467.9638 44.403027
v 297.63336 468.0203 44.42752
v 297.4651 468.0164 44.50226
v 297.33328 467.95316 44.607212
v 297.2732 467.84747 44.714256
v 297.301 467.72775 44.794712
v 297.40918 467.62598 44.827023
v 297.56882 467.5695 44.80253
v 297.73706 467.5734 44.72779
v 297.8689 467.63666 44.62284
v 298.02365 468.09543 44.632053
v 297.9281 468.17432 44.52597
v 297.78308 468.25485 44.498642
v 297.6275 468.31546 44.557392
v 297.50302 468.33987 44.686478
v 297.443 468.3216 44.851307
v 297.4635 468.26547 45.00772
v 297.55905 468.18658 45.1138
v 297.70407 468.10605 45.14113
v 297.85965 468.04544 45.08238
v 297.98413 468.021 44.953297
v 298.04416 468.0393 44.788464
v 298.21265 468.4548 44.739914
v 298.10202 468.52362 44.62645
v 297.95117 468.59915 44.594715
v 297.80054 468.6612 44.653214
v 297.69046 468.69308 44.78627
v 297.65045 468.6863 44.958237
v 297.69125 468.64264 45.123028
v 297.80188 468.57382 45.236492
v 297.95273 468.4983 45.268227
v 298.10336 468.43625 45.20973
v 298.2134 468.40436 45.07667
v 298.25342 468.41116 44.90471
v 298.3191 468.90512 44.719486
v 298.17224 468.95154 44.642815
v 298.00705 468.998 44.653954
v 297.86786 469.03198 44.749916
v 297.79193 469.04443 44.90499
v 297.7996 469.03198 45.07763
v 297.88882 468.998 45.221565
v 298.0357 468.95154 45.298233
v 298.2009 468.90512 45.287094
v 298.3401 468.87112 45.19113
v 298.41602 468.85867 45.036057
v 298.40836 468.87112 44.863422
v 298.1874 469.3748 44.99074
usemtl mat_4
s 1
f 1147 1147 1148
f 1148 1147 1149
f 1147 1147 1149
f 1149 1147 1150
f 1147 1147 1150
f 1150 1147 1151
f 1147 1147 1151
f 1151 1147 1152
f 1147 1147 1152
f 1152 1147 1153
f 1147 1147 1153
f 1153 1147 1154
f 1147 1147 1154
f 1154 1147 1155
f 1147 1147 1155
f 1155 1147 1156
f 1147 1147 1156
f 1156 1147 1157
f 1147 1147 1157
f 1157 1147 1158
f 1147 1147 1158
f 1158 1147 1159
f 1147 1147 1159
f 1159 1147 1148
f 1148 1149 1160
f 1160 1149 1161
f 1149 1150 1161
f 1161 1150 1162
f 1150 1151 1162
f 1162 1151 1163
f 1151 1152 1163
f 1163 1152 1164
f 1152 1153 1164
f 1164 1153 1165
f 1153 1154 1165
f 1165 1154 1166
f 1154 1155 1166
f 1166 1155 1167
f 1155 1156 1167
f 1167 1156 1168
f 1156 1157 1168
f 1168 1157 1169
f 1157 1158 1169
f 1169 1158 1170
f 1158 1159 1170
f 1170 1159 1171
f 1159 1148 1171
f 1171 1148 1160
f 1160 1161 1172
f 1172 1161 1173
f 1161 1162 1173
f 1173 1162 1174
f 1162 1163 1174
f 1174 1163 1175
f 1163 1164 1175
f 1175 1164 1176
f 1164 1165 1176
f 1176 1165 1177
f 1165 1166 1177
f 1177 1166 1178
f 1166 1167 1178
f 1178 1167 1179
f 1167 1168 1179
f 1179 1168 1180
f 1168 1169 1180
f 1180 1169 1181
f 1169 1170 1181
f 1181 1170 1182
f 1170 1171 1182
f 1182 1171 1183
f 1171 1160 1183
f 1183 1160 1172
f 1172 1173 1184
f 1184 1173 1185
f 1173 1174 1185
f 1185 1174 1186
f 1174 1175 1186
f 1186 1175 1187
f 1175 1176 1187
f 1187 1176 1188
f 1176 1177 1188
f 1188 1177 1189
f 1177 1178 1189
f 1189 1178 1190
f 1178 1179 1190
f 1190 1179 1191
f 1179 1180 1191
f 1191 1180 1192
f 1180 1181 1192
f 1192 1181 1193
f 1181 1182 1193
f 1193 1182 1194
f 1182 1183 1194
f 1194 1183 1195
f 1183 1172 1195
f 1195 1172 1184
f 1184 1185 1196
f 1196 1185 1197
f 1185 1186 1197
f 1197 1186 1198
f 1186 1187 1198
f 1198 1187 1199
f 1187 1188 1199
f 1199 1188 1200
f 1188 1189 1200
f 1200 1189 1201
f 1189 1190 1201
f 1201 1190 1202
f 1190 1191 1202
f 1202 1191 1203
f 1191 1192 1203
f 1203 1192 1204
f 1192 1193 1204
f 1204 1193 1205
f 1193 1194 1205
f 1205 1194 1206
f 1194 1195 1206
f 1206 1195 1207
f 1195 1184 1207
f 1207 1184 1196
f 1196 1197 1208
f 1208 1197 1209
f 1197 1198 1209
f 1209 1198 1210
f 1198 1199 1210
f 1210 1199 1211
f 1199 1200 1211
f 1211 1200 1212
f 1200 1201 1212
f 1212 1201 1213
f 1201 1202 1213
f 1213 1202 1214
f 1202 1203 1214
f 1214 1203 1215
f 1203 1204 1215
f 1215 1204 1216
f 1204 1205 1216
f 1216 1205 1217
f 1205 1206 1217
f 1217 1206 1218
f 1206 1207 1218
f 1218 1207 1219
f 1207 1196 1219
f 1219 1196 1208
f 1208 1209 1220
f 1220 1209 1221
f 1209 1210 1221
f 1221 1210 1222
f 1210 1211 1222
f 1222 1211 1223
f 1211 1212 1223
f 1223 1212 1224
f 1212 1213 1224
f 1224 1213 1225
f 1213 1214 1225
f 1225 1214 1226
f 1214 1215 1226
f 1226 1215 1227
f 1215 1216 1227
f 1227 1216 1228
f 1216 1217 1228
f 1228 1217 1229
f 1217 1218 1229
f 1229 1218 1230
f 1218 1219 1230
f 1230 1219 1231
f 1219 1208 1231
f 1231 1208 1220
f 1220 1221 1232
f 1232 1221 1233
f 1221 1222 1233
f 1233 1222 1234
f 1222 1223 1234
f 1234 1223 1235
f 1223 1224 1235
f 1235 1224 1236
f 1224 1225 1236
f 1236 1225 1237
f 1225 1226 1237
f 1237 1226 1238
f 1226 1227 1238
f 1238 1227 1239
f 1227 1228 1239
f 1239 1228 1240
f 1228 1229 1240
f 1240 1229 1241
f 1229 1230 1241
f 1241 1230 1242
f 1230 1231 1242
f 1242 1231 1243
f 1231 1220 1243
f 1243 1220 1232
f 1232 1233 1244
f 1244 1233 1245
f 1233 1234 1245
f 1245 1234 1246
f 1234 1235 1246
f 1246 1235 1247
f 1235 1236 1247
f 1247 1236 1248
f 1236 1237 1248
f 1248 1237 1249
f 1237 1238 1249
f 1249 1238 1250
f 1238 1239 1250
f 1250 1239 1251
f 1239 1240 1251
f 1251 1240 1252
f 1240 1241 1252
f 1252 1241 1253
f 1241 1242 1253
f 1253 1242 1254
f 1242 1243 1254
f 1254 1243 1255
f 1243 1232 1255
f 1255 1232 1244
f 1244 1245 1256
f 1256 1245 1257
f 1245 1246 1257
f 1257 1246 1258
f 1246 1247 1258
f 1258 1247 1259
f 1247 1248 1259
f 1259 1248 1260
f 1248 1249 1260
f 1260 1249 1261
f 1249 1250 1261
f 1261 1250 1262
f 1250 1251 1262
f 1262 1251 1263
f 1251 1252 1263
f 1263 1252 1264
f 1252 1253 1264
f 1264 1253 1265
f 1253 1254 1265
f 1265 1254 1266
f 1254 1255 1266
f 1266 1255 1267
f 1255 1244 1267
f 1267 1244 1256
f 1256 1257 1268
f 1268 1257 1269
f 1257 1258 1269
f 1269 1258 1270
f 1258 1259 1270
f 1270 1259 1271
f 1259 1260 1271
f 1271 1260 1272
f 1260 1261 1272
f 1272 1261 1273
f 1261 1262 1273
f 1273 1262 1274
f 1262 1263 1274
f 1274 1263 1275
f 1263 1264 1275
f 1275 1264 1276
f 1264 1265 1276
f 1276 1265 1277
f 1265 1266 1277
f 1277 1266 1278
f 1266 1267 1278
f 1278 1267 1279
f 1267 1256 1279
f 1279 1256 1268
f 1268 1269 1280
f 1280 1269 1280
f 1269 1270 1280
f 1280 1270 1280
f 1270 1271 1280
f 1280 1271 1280
f 1271 1272 1280
f 1280 1272 1280
f 1272 1273 1280
f 1280 1273 1280
f 1273 1274 1280
f 1280 1274 1280
f 1274 1275 1280
f 1280 1275 1280
f 1275 1276 1280
f 1280 1276 1280
f 1276 1277 1280
f 1280 1277 1280
f 1277 1278 1280
f 1280 1278 1280
f 1278 1279 1280
f 1280 1279 1280
f 1279 1268 1280
f 1280 1268 1280
f 1280 1280 1280
f 1280 1280 1280
f 1280 1280 1280
f 1280 1280 1280
f 1280 1280 1280
f 1280 1280 1280
f 1280 1280 1280
f 1280 1280 1280
f 1280 1280 1280
f 1280 1280 1280
f 1280 1280 1280
f 1280 1280 1280
f 1280 1280 1280
f 1280 1280 1280
f 1280 1280 1280
f 1280 1280 1280
f 1280 1280 1280
f 1280 1280 1280
f 1280 1280 1280
f 1280 1280 1280
f 1280 1280 1280
f 1280 1280 1280
f 1280 1280 1280
f 1280 1280 1280

g Path_(7)
v 302.88098 466.94153 43.0
v 302.88098 466.60944 43.0
v 302.88098 466.65393 42.833946
v 302.88098 466.77548 42.712387
v 302.88098 466.94153 42.667892
v 302.88098 467.10757 42.712387
v 302.88098 467.22916 42.833946
v 302.88098 467.27365 43.0
v 302.88098 467.22916 43.166054
v 302.88098 467.10757 43.287613
v 302.88098 466.94153 43.332108
v 302.88098 466.77548 43.287613
v 302.88098 466.65393 43.166054
v 303.30667 466.60944 43.0
v 303.30667 466.65393 42.833946
v 303.30667 466.77548 42.712387
v 303.30667 466.94153 42.667892
v 303.30667 467.10757 42.712387
v 303.30667 467.22916 42.833946
v 303.30667 467.27365 43.0
v 303.30667 467.22916 43.166054
v 303.30667 467.10757 43.287613
v 303.30667 466.94153 43.332108
v 303.30667 466.77548 43.287613
v 303.30667 466.65393 43.166054
v 303.7278 466.60947 43.0
v 303.72842 466.65393 42.833946
v 303.7301 466.77548 42.712387
v 303.73236 466.94153 42.667892
v 303.73462 467.10757 42.712387
v 303.7363 467.22913 42.833946
v 303.7369 467.27362 43.0
v 303.7363 467.22913 43.166054
v 303.73462 467.10757 43.287613
v 303.73236 466.94153 43.332108
v 303.7301 466.77548 43.287613
v 303.72842 466.65393 43.166054
v 304.12546 466.5994 43.0
v 304.12982 466.64368 42.833946
v 304.14166 466.76465 42.712387
v 304.1579 466.9299 42.667892
v 304.1741 467.09515 42.712387
v 304.18594 467.21616 42.833946
v 304.1903 467.26044 43.0
v 304.18594 467.21616 43.166054
v 304.1741 467.09515 43.287613
v 304.1579 466.9299 43.332108
v 304.14166 466.76465 43.287613
v 304.12982 466.64368 43.166054
v 304.51566 466.53235 43.0
v 304.52396 466.57608 42.833946
v 304.5466 466.6955 42.712387
v 304.57755 466.85864 42.667892
v 304.60852 467.0218 42.712387
v 304.63116 467.1412 42.833946
v 304.63947 467.18494 43.0
v 304.63116 467.1412 43.166054
v 304.60852 467.0218 43.287613
v 304.57755 466.85864 43.332108
v 304.5466 466.6955 43.287613
v 304.52396 466.57608 43.166054
v 304.9785 466.43954 43.0
v 304.9806 466.48398 42.833946
v 304.98633 466.6054 42.712387
v 304.99417 466.77127 42.667892
v 305.002 466.93713 42.712387
v 305.00775 467.05856 42.833946
v 305.00986 467.103 43.0
v 305.00775 467.05856 43.166054
v 305.002 466.93713 43.287613
v 304.99417 466.77127 43.332108
v 304.98633 466.6054 43.287613
v 304.9806 466.48398 43.166054
v 305.50305 466.49814 43.0
v 305.49155 466.5411 42.833946
v 305.4601 466.65854 42.712387
v 305.41718 466.81894 42.667892
v 305.37427 466.97934 42.712387
v 305.34283 467.09677 42.833946
v 305.33133 467.13977 43.0
v 305.34283 467.09677 43.166054
v 305.37427 466.97934 43.287613
v 305.41718 466.81894 43.332108
v 305.4601 466.65854 43.287613
v 305.49155 466.5411 43.166054
v 305.95746 466.69263 43.0
v 305.93735 466.73233 42.833946
v 305.88245 466.8408 42.712387
v 305.80746 466.98895 42.667892
v 305.73245 467.1371 42.712387
v 305.67755 467.24554 42.833946
v 305.65744 467.28525 43.0
v 305.67755 467.24554 43.166054
v 305.73245 467.1371 43.287613
v 305.80746 466.98895 43.332108
v 305.88245 466.8408 43.287613
v 305.93735 466.73233 43.166054
v 306.36185 466.92795 43.0
v 306.33688 466.96478 42.833946
v 306.26868 467.0654 42.712387
v 306.1755 467.20285 42.667892
v 306.0823 467.34027 42.712387
v 306.0141 467.4409 42.833946
v 305.98914 467.47772 43.0
v 306.0141 467.4409 43.166054
v 306.0823 467.34027 43.287613
v 306.1755 467.20285 43.332108
v 306.26868 467.0654 43.287613
v 306.33688 466.96478 43.166054
v 306.65222 467.1652 43.0
v 306.63324 467.20544 42.833946
v 306.58133 467.31537 42.712387
v 306.51047 467.4655 42.667892
v 306.43958 467.6157 42.712387
v 306.3877 467.72562 42.833946
v 306.36868 467.76584 43.0
v 306.3877 467.72562 43.166054
v 306.43958 467.6157 43.287613
v 306.51047 467.4655 43.332108
v 306.58133 467.31537 43.287613
v 306.63324 467.20544 43.166054
v 307.04794 467.24823 43.0
v 307.03165 467.2896 42.833946
v 306.98706 467.4027 42.712387
v 306.92615 467.5572 42.667892
v 306.86526 467.71167 42.712387
v 306.82068 467.82477 42.833946
v 306.80435 467.86615 43.0
v 306.82068 467.82477 43.166054
v 306.86526 467.71167 43.287613
v 306.92615 467.5572 43.332108
v 306.98706 467.4027 43.287613
v 307.03165 467.2896 43.166054
v 307.38528 467.45493 43.0
v 307.37286 467.49765 42.833946
v 307.33893 467.61438 42.712387
v 307.29257 467.77383 42.667892
v 307.24622 467.9333 42.712387
v 307.2123 468.05002 42.833946
v 307.1999 468.09274 43.0
v 307.2123 468.05002 43.166054
v 307.24622 467.9333 43.287613
v 307.29257 467.77383 43.332108
v 307.33893 467.61438 43.287613
v 307.37286 467.49765 43.166054
v 307.77277 467.4598 43.0
v 307.7654 467.5037 42.833946
v 307.7454 467.6236 42.712387
v 307.71805 467.78738 42.667892
v 307.6907 467.95117 42.712387
v 307.6707 468.07104 42.833946
v 307.66333 468.11493 43.0
v 307.6707 468.07104 43.166054
v 307.6907 467.95117 43.287613
v 307.71805 467.78738 43.332108
v 307.7454 467.6236 43.287613
v 307.7654 467.5037 43.166054
v 308.20465 467.59045 43.0
v 308.19397 467.63367 42.833946
v 308.16473 467.75165 42.712387
v 308.12482 467.91284 42.667892
v 308.0849 468.074 42.712387
v 308.0557 468.19202 42.833946
v 308.04498 468.2352 43.0
v 308.0557 468.19202 43.166054
v 308.0849 468.074 43.287613
v 308.12482 467.91284 43.332108
v 308.16473 467.75165 43.287613
v 308.19397 467.63367 43.166054
v 308.6889 467.6933 43.0
v 308.66937 467.73328 42.833946
v 308.61603 467.8425 42.712387
v 308.54312 467.9917 42.667892
v 308.47025 468.1409 42.712387
v 308.4169 468.25012 42.833946
v 308.39737 468.2901 43.0
v 308.4169 468.25012 43.166054
v 308.47025 468.1409 43.287613
v 308.54312 467.9917 43.332108
v 308.61603 467.8425 43.287613
v 308.66937 467.73328 43.166054
v 309.08987 468.03113 43.0
v 309.0594 468.06357 42.833946
v 308.97617 468.15216 42.712387
v 308.86246 468.2732 42.667892
v 308.74878 468.3942 42.712387
v 308.66553 468.4828 42.833946
v 308.63507 468.51523 43.0
v 308.66553 468.4828 43.166054
v 308.74878 468.3942 43.287613
v 308.86246 468.2732 43.332108
v 308.97617 468.15216 43.287613
v 309.0594 468.06357 43.166054
v 309.39984 468.34122 43.0
v 309.36816 468.37244 42.833946
v 309.2816 468.4578 42.712387
v 309.1633 468.57434 42.667892
v 309.04504 468.69092 42.712387
v 308.95847 468.77625 42.833946
v 308.9268 468.80746 43.0
v 308.95847 468.77625 43.166054
v 309.04504 468.69092 43.287613
v 309.1633 468.57434 43.332108
v 309.2816 468.4578 43.287613
v 309.36816 468.37244 43.166054
v 309.70868 468.65927 43.0
v 309.67538 468.68878 42.833946
v 309.58438 468.7694 42.712387
v 309.4601 468.87952 42.667892
v 309.33582 468.98962 42.712387
v 309.2448 469.07025 42.833946
v 309.21152 469.09973 43.0
v 309.2448 469.07025 43.166054
v 309.33582 468.98962 43.287613
v 309.4601 468.87952 43.332108
v 309.58438 468.7694 43.287613
v 309.67538 468.68878 43.166054
v 309.98975 469.00742 43.0
v 309.9546 469.0347 42.833946
v 309.85852 469.10916 42.712387
v 309.7273 469.2109 42.667892
v 309.59604 469.31265 42.712387
v 309.49997 469.38712 42.833946
v 309.4648 469.41437 43.0
v 309.49997 469.38712 43.166054
v 309.59604 469.31265 43.287613
v 309.7273 469.2109 43.332108
v 309.85852 469.10916 43.287613
v 309.9546 469.0347 43.166054
v 310.1919 469.29517 43.0
v 310.1637 469.32962 42.833946
v 310.08676 469.4237 42.712387
v 309.98163 469.55225 42.667892
v 309.8765 469.6808 42.712387
v 309.79953 469.77487 42.833946
v 309.77136 469.80933 43.0
v 309.79953 469.77487 43.166054
v 309.8765 469.6808 43.287613
v 309.98163 469.55225 43.332108
v 310.08676 469.4237 43.287613
v 310.1637 469.32962 43.166054
v 310.563 469.46597 43.0
v 310.53668 469.50186 42.833946
v 310.4648 469.59988 42.712387
v 310.36664 469.73383 42.667892
v 310.26846 469.86774 42.712387
v 310.1966 469.9658 42.833946
v 310.1703 470.00165 43.0
v 310.1966 469.9658 43.166054
v 310.26846 469.86774 43.287613
v 310.36664 469.73383 43.332108
v 310.4648 469.59988 43.287613
v 310.53668 469.50186 43.166054
v 310.8448 469.77615 43.039005
v 310.83063 469.79636 42.868874
v 310.7696 469.88358 42.73388
v 310.67804 470.01437 42.670193
v 310.58047 470.15378 42.694878
v 310.50305 470.26437 42.80132
v 310.46655 470.31653 42.960995
v 310.48068 470.29633 43.131126
v 310.54172 470.2091 43.26612
v 310.6333 470.0783 43.329807
v 310.73087 469.9389 43.305122
v 310.80826 469.82834 43.19868
v 311.2381 469.9414 43.01008
v 311.13626 469.90457 42.874416
v 311.01083 469.9498 42.768078
v 310.89542 470.065 42.719547
v 310.82095 470.2193 42.741837
v 310.8074 470.37134 42.828968
v 310.8584 470.4804 42.9576
v 310.96024 470.51727 43.09326
v 311.08566 470.47205 43.199604
v 311.20108 470.35684 43.24813
v 311.27554 470.20255 43.22584
v 311.2891 470.05048 43.13871
v 311.30252 470.03796 42.541115
v 311.15033 469.98984 42.46908
v 310.98575 470.02502 42.422825
v 310.85287 470.13403 42.414738
v 310.78732 470.28772 42.44699
v 310.8066 470.4449 42.510937
v 310.90564 470.56342 42.589443
v 311.05783 470.61154 42.661472
v 311.2224 470.5764 42.70773
v 311.3553 470.46735 42.715816
v 311.42084 470.31366 42.683567
v 311.40155 470.1565 42.61962
v 311.46286 470.27127 42.10468
v 311.3194 470.27295 41.9917
v 311.1627 470.33612 41.934967
v 311.03476 470.44388 41.949688
v 310.96985 470.56732 42.031918
v 310.98538 470.6734 42.159622
v 311.07718 470.73367 42.29858
v 311.22064 470.732 42.41156
v 311.37732 470.66882 42.468292
v 311.50528 470.56107 42.45357
v 311.57016 470.4376 42.37134
v 311.55463 470.33154 42.24364
v 311.69418 470.68518 42.01255
v 311.59958 470.6987 41.87157
v 311.45975 470.75742 41.7887
v 311.3122 470.84558 41.78614
v 311.19644 470.9396 41.86458
v 311.14352 471.01425 42.003002
v 311.1676 471.04956 42.164314
v 311.26224 471.03604 42.305294
v 311.40207 470.97733 42.388165
v 311.5496 470.88913 42.390724
v 311.66534 470.79514 42.312286
v 311.71826 470.72046 42.173862
v 311.9167 470.99734 41.922276
v 311.82974 471.05133 41.782726
v 311.70407 471.14606 41.71214
v 311.57333 471.25616 41.729435
v 311.47256 471.35217 41.829975
v 311.42877 471.40833 41.98682
v 311.4537 471.4096 42.157944
v 311.54065 471.35565 42.297497
v 311.66632 471.2609 42.36808
v 311.79706 471.1508 42.35079
v 311.89783 471.05478 42.250248
v 311.94162 470.99863 42.093403
v 312.21536 471.32916 41.903618
v 312.1326 471.3839 41.762833
v 312.00598 471.47516 41.69046
v 311.8694 471.5784 41.70589
v 311.75946 471.666 41.80499
v 311.70566 471.71445 41.961205
v 311.72235 471.7108 42.132675
v 311.8051 471.656 42.273457
v 311.93176 471.5648 42.34583
v 312.06833 471.46155 42.3304
v 312.17825 471.37396 42.2313
v 312.2321 471.3255 42.07509
v 312.45398 471.70874 41.894966
v 312.37045 471.76035 41.753956
v 312.2395 471.8444 41.680878
v 312.09625 471.93832 41.69531
v 311.97906 472.017 41.793385
v 311.91937 472.0593 41.948826
v 311.93317 472.05392 42.11998
v 312.0167 472.00232 42.26099
v 312.14764 471.91827 42.334072
v 312.2909 471.82434 42.31964
v 312.40805 471.74567 42.221565
v 312.46777 471.70337 42.066124
v 312.67117 472.05573 41.85196
v 312.57776 472.12372 41.72466
v 312.44595 472.22076 41.672173
v 312.31107 472.32092 41.708557
v 312.20923 472.39734 41.82407
v 312.16772 472.4295 41.98776
v 312.1977 472.40884 42.15576
v 312.2911 472.34088 42.283062
v 312.42294 472.2438 42.33555
v 312.55783 472.14365 42.299164
v 312.65967 472.06726 42.183647
v 312.70117 472.03506 42.019962
v 312.92026 472.37552 41.841396
v 312.82953 472.4526 41.717373
v 312.704 472.55988 41.669483
v 312.57733 472.66858 41.710564
v 312.4834 472.7496 41.829605
v 312.44745 472.78122 41.99471
v 312.47906 472.75497 42.161636
v 312.5698 472.67792 42.285664
v 312.6953 472.57065 42.33355
v 312.822 472.46194 42.29247
v 312.9159 472.38092 42.173428
v 312.95187 472.3493 42.008324
v 313.18674 472.66315 41.844536
v 313.10696 472.74915 41.718884
v 312.99527 472.86984 41.668728
v 312.8816 472.99283 41.707504
v 312.79642 473.0852 41.82483
v 312.76254 473.1222 41.989258
v 312.78903 473.09387 42.15674
v 312.8688 473.00784 42.282394
v 312.9805 472.88718 42.33255
v 313.09418 472.7642 42.29377
v 313.17935 472.6718 42.17645
v 313.21326 472.63483 42.012016
v 313.51273 472.9257 41.834045
v 313.43222 473.0169 41.71258
v 313.3224 473.14148 41.66822
v 313.21262 473.26602 41.712845
v 313.13232 473.35718 41.834503
v 313.10306 473.3905 42.00059
v 313.13266 473.35712 42.166607
v 313.21317 473.2659 42.28807
v 313.32303 473.14133 42.33243
v 313.4328 473.01678 42.287807
v 313.51306 472.92563 42.166153
v 313.54233 472.89227 42.000065
v 313.87112 473.2912 41.833927
v 313.76718 473.35434 41.712433
v 313.62524 473.4406 41.66803
v 313.4834 473.5269 41.712612
v 313.3796 473.59006 41.834236
v 313.3417 473.61316 42.000313
v 313.37982 473.59006 42.166344
v 313.48376 473.5269 42.287838
v 313.62567 473.4406 42.33224
v 313.76752 473.35434 42.28766
v 313.8713 473.2912 42.166035
v 313.90924 473.26807 41.999958
v 314.03308 473.78748 41.833824
v 313.91406 473.81268 41.71234
v 313.75162 473.84714 41.66795
v 313.5892 473.88156 41.712547
v 313.47034 473.90677 41.83418
v 313.42694 473.91602 42.00026
v 313.47055 473.90677 42.166286
v 313.58954 473.88156 42.28777
v 313.752 473.84714 42.33216
v 313.91443 473.81268 42.287567
v 314.03326 473.78748 42.16593
v 314.0767 473.77826 41.99985
v 314.08774 474.24518 41.83379
v 313.96655 474.25565 41.712307
v 313.8011 474.26993 41.66792
v 313.63568 474.2842 41.712517
v 313.51465 474.29468 41.834152
v 313.4704 474.29852 42.000233
v 313.51483 474.29468 42.16626
v 313.63602 474.2842 42.287743
v 313.80148 474.26993 42.33213
v 313.9669 474.25565 42.287533
v 314.08792 474.24518 42.165897
v 314.13217 474.24133 41.999817
v 314.11237 474.68393 41.833775
v 313.9908 474.6886 41.71229
v 313.82486 474.69495 41.667904
v 313.65897 474.7013 41.7125
v 313.53757 474.70593 41.834137
v 313.4932 474.70764 42.000217
v 313.53778 474.70593 42.166245
v 313.6593 474.7013 42.287727
v 313.8253 474.69495 42.332115
v 313.99118 474.6886 42.287518
v 314.11258 474.68393 42.165882
v 314.15692 474.68225 41.9998
v 314.12134 475.1164 41.83377
v 313.9997 475.11813 41.712288
v 313.83365 475.12054 41.667896
v 313.66763 475.12292 41.712498
v 313.54617 475.1247 41.834133
v 313.50177 475.12534 42.000214
v 313.5464 475.1247 42.166237
v 313.668 475.12292 42.28772
v 313.83405 475.12054 42.33211
v 314.00006 475.11813 42.287514
v 314.12155 475.1164 42.165874
v 314.16592 475.11572 41.999794
v 314.12503 475.5444 41.834023
v 314.00348 475.54517 41.712433
v 313.83746 475.5462 41.667896
v 313.6714 475.54724 41.71235
v 313.5498 475.548 41.833878
v 313.50528 475.54828 41.99992
v 313.5497 475.548 42.16598
v 313.67123 475.54724 42.287575
v 313.83728 475.5462 42.332108
v 314.00336 475.54517 42.287655
v 314.12494 475.5444 42.166126
v 314.16946 475.54413 42.000084
v 314.12677 475.9677 41.83395
v 314.00522 475.96948 41.71239
v 313.83917 475.9719 41.667896
v 313.67316 475.9743 41.712387
v 313.5516 475.97607 41.833946
v 313.5071 475.9767 41.999996
v 313.5516 475.97607 42.16605
v 313.67316 475.9743 42.287613
v 313.83917 475.9719 42.332108
v 314.00522 475.96948 42.287617
v 314.12677 475.9677 42.166058
v 314.17126 475.96704 42.000004
v 314.13528 476.36298 41.83395
v 314.01462 476.37753 41.71239
v 313.84976 476.39743 41.667892
v 313.6849 476.41733 41.712387
v 313.5642 476.4319 41.833942
v 313.52005 476.43723 41.999996
v 313.5642 476.4319 42.16605
v 313.6849 476.41733 42.287613
v 313.84976 476.39743 42.332108
v 314.01462 476.37753 42.287613
v 314.13528 476.36298 42.166058
v 314.17947 476.35764 42.000004
v 314.2246 476.76703 41.83395
v 314.1046 476.7866 41.71239
v 313.94073 476.8133 41.667892
v 313.77682 476.84 41.712387
v 313.65686 476.85953 41.833946
v 313.61295 476.8667 41.999996
v 313.65686 476.85953 42.16605
v 313.77682 476.84 42.287613
v 313.94073 476.8133 42.332108
v 314.1046 476.7866 42.287613
v 314.22458 476.76703 42.166058
v 314.26852 476.7599 42.000004
v 314.2692 477.18375 41.833946
v 314.1497 477.20605 41.712387
v 313.98645 477.2365 41.667892
v 313.82324 477.26697 41.712387
v 313.70374 477.28928 41.833946
v 313.66 477.29742 42.0
v 313.70374 477.28928 42.166054
v 313.82324 477.26697 42.287613
v 313.98645 477.2365 42.332108
v 314.1497 477.20605 42.287613
v 314.2692 477.18375 42.166054
v 314.31293 477.17557 42.0
v 314.3811 477.5649 41.850323
v 314.27112 477.59692 41.72214
v 314.11432 477.64255 41.668415
v 313.95273 477.68954 41.703537
v 313.82965 477.72537 41.818092
v 313.77805 477.7404 41.981396
v 313.8118 477.73056 42.149677
v 313.92178 477.69855 42.27786
v 314.07858 477.65292 42.331585
v 314.24017 477.60593 42.296463
v 314.36325 477.5701 42.181908
v 314.41483 477.55508 42.018604
v 314.54022 478.02405 41.717293
v 314.46262 478.11157 41.603672
v 314.32117 478.1836 41.57149
v 314.15375 478.22083 41.629368
v 314.00522 478.21332 41.761803
v 313.91537 478.16302 41.933304
v 313.90833 478.0835 42.09792
v 313.9859 477.99597 42.21154
v 314.12735 477.92395 42.24372
v 314.29477 477.88672 42.18584
v 314.4433 477.89426 42.05341
v 314.53314 477.94452 41.88191
v 314.45618 478.3291 41.987923
v 314.29745 478.36838 41.964706
v 314.13004 478.38855 42.027958
v 313.99878 478.38412 42.16073
v 313.9389 478.35635 42.327442
v 313.9664 478.31265 42.48343
v 314.0739 478.2647 42.586887
v 314.23264 478.22543 42.610104
v 314.40005 478.2053 42.546852
v 314.5313 478.2097 42.41408
v 314.59122 478.23746 42.247368
v 314.56372 478.28116 42.09138
v 314.38724 478.54553 41.92153
v 314.2189 478.58038 41.883724
v 314.07962 478.63846 41.937286
v 314.00665 478.7042 42.067867
v 314.0196 478.75998 42.240482
v 314.115 478.79086 42.40887
v 314.26724 478.78857 42.52792
v 314.43558 478.75372 42.565727
v 314.5749 478.69565 42.512165
v 314.64786 478.6299 42.38158
v 314.6349 478.57413 42.20897
v 314.53952 478.54324 42.040577
v 314.40787 478.88748 41.895096
v 314.24847 478.94815 41.865532
v 314.13602 479.04257 41.917385
v 314.10056 479.14542 42.03677
v 314.15164 479.22916 42.19169
v 314.27557 479.2713 42.340637
v 314.43915 479.26062 42.4437
v 314.5985 479.19995 42.473267
v 314.711 479.10553 42.42141
v 314.74646 479.0027 42.30203
v 314.69537 478.91898 42.147106
v 314.57144 478.8768 41.998158
v 314.5451 479.00873 41.453953
v 314.37808 479.0467 41.39489
v 314.2454 479.15045 41.396816
v 314.1825 479.2922 41.45921
v 314.20633 479.43393 41.565357
v 314.31042 479.5377 41.686817
v 314.46698 479.57568 41.79104
v 314.63397 479.5377 41.8501
v 314.7667 479.43393 41.84818
v 314.82956 479.2922 41.78578
v 314.80576 479.15045 41.679634
v 314.70163 479.0467 41.558174
v 314.64026 479.29333 40.995033
v 314.47122 479.32428 40.928215
v 314.33334 479.407 40.943405
v 314.2636 479.51938 41.036537
v 314.28067 479.63123 41.18265
v 314.37994 479.71265 41.342606
v 314.53488 479.7418 41.47353
v 314.70392 479.71085 41.54035
v 314.8418 479.62808 41.52516
v 314.91153 479.51575 41.43203
v 314.89447 479.40387 41.28591
v 314.7952 479.32245 41.12596
v 314.714 479.78082 40.8251
v 314.54266 479.7946 40.775234
v 314.39502 479.83585 40.80662
v 314.31064 479.89352 40.910854
v 314.3121 479.95218 41.06
v 314.39905 479.9961 41.2141
v 314.54816 480.0135 41.33186
v 314.71945 479.99973 41.381725
v 314.8671 479.9585 41.350338
v 314.95148 479.90082 41.246105
v 314.95 479.84216 41.09696
v 314.86307 479.79825 40.94286
v 314.65363 480.25552 40.723442
v 314.48944 480.28445 40.74576
v 314.37018 480.32022 40.844604
v 314.32776 480.35324 40.99349
v 314.37357 480.37466 41.15252
v 314.49533 480.37875 41.279083
v 314.6604 480.3644 41.33927
v 314.8246 480.33548 41.31695
v 314.94385 480.2997 41.21811
v 314.98627 480.2667 41.069225
v 314.94046 480.24527 40.910194
v 314.8187 480.24118 40.78363
v 314.779 480.6957 40.69091
v 314.61188 480.7289 40.71289
v 314.47952 480.7612 40.818657
v 314.41736 480.78387 40.979866
v 314.44205 480.79092 41.153324
v 314.547 480.7804 41.292553
v 314.70407 480.75513 41.360245
v 314.8712 480.72192 41.338264
v 315.00354 480.68964 41.2325
v 315.0657 480.66696 41.07129
v 315.04102 480.65994 40.89783
v 314.93607 480.67047 40.758602
v 314.78345 481.13705 40.682243
v 314.62323 481.15518 40.740417
v 314.51437 481.17038 40.870678
v 314.48605 481.1786 41.03812
v 314.54587 481.1776 41.19788
v 314.67776 481.1677 41.307148
v 314.84647 481.15152 41.336647
v 315.00668 481.1334 41.278477
v 315.11554 481.1182 41.148216
v 315.14386 481.11 40.980774
v 315.08405 481.11096 40.821014
v 314.95215 481.12088 40.711746
v 314.73044 481.5793 40.688213
v 314.58627 481.60098 40.77898
v 314.5066 481.6143 40.930336
v 314.51282 481.61563 41.101727
v 314.60324 481.60468 41.24723
v 314.75366 481.58438 41.327854
v 314.92374 481.56015 41.322
v 315.06793 481.53848 41.231236
v 315.14758 481.52518 41.079876
v 315.1414 481.52383 40.908485
v 315.05096 481.5348 40.762985
v 314.90054 481.55508 40.68236
v 314.79822 482.0036 40.70002
v 314.66754 482.02695 40.809174
v 314.60822 482.0382 40.97006
v 314.63614 482.03433 41.13957
v 314.74387 482.0164 41.272278
v 314.90253 481.98917 41.33263
v 315.06958 481.95996 41.304455
v 315.20026 481.9366 41.195297
v 315.25958 481.92538 41.034412
v 315.23166 481.92923 40.864906
v 315.12393 481.9472 40.732197
v 314.96527 481.97443 40.671844
v 314.81308 482.4385 40.711494
v 314.69278 482.46405 40.8316
v 314.6474 482.474 40.997112
v 314.6891 482.46564 41.163677
v 314.80667 482.44122 41.286663
v 314.9687 482.4073 41.333122
v 315.13168 482.37296 41.2906
v 315.25198 482.34738 41.170494
v 315.29736 482.33746 41.004982
v 315.25568 482.34583 40.838417
v 315.13806 482.37024 40.715427
v 314.97607 482.40417 40.668972
v 314.95462 482.85913 40.70997
v 314.83713 482.89774 40.829395
v 314.79218 482.91263 40.994648
v 314.83176 482.89984 41.16145
v 314.94528 482.8628 41.285103
v 315.10236 482.81143 41.332474
v 315.26086 482.7595 41.290874
v 315.37836 482.7209 41.171448
v 315.4233 482.706 41.006195
v 315.38373 482.71878 40.839394
v 315.2702 482.75583 40.71574
v 315.11313 482.8072 40.66837
v 315.0829 483.27127 40.711636
v 314.9681 483.3134 40.832493
v 314.92545 483.32907 40.998287
v 314.96637 483.31415 41.164593
v 315.07986 483.2726 41.28685
v 315.23553 483.21558 41.332294
v 315.39166 483.15836 41.288754
v 315.50644 483.11624 41.167896
v 315.5491 483.10056 41.0021
v 315.5082 483.11545 40.835796
v 315.39468 483.157 40.71354
v 315.239 483.21402 40.668095
v 315.24646 483.67087 40.712612
v 315.13406 483.7169 40.83428
v 315.09302 483.7337 41.00037
v 315.13434 483.71683 41.166386
v 315.24698 483.6708 41.287838
v 315.4007 483.60794 41.332188
v 315.55435 483.5451 41.28755
v 315.66678 483.4991 41.165886
v 315.70782 483.4823 40.999798
v 315.66647 483.49915 40.833782
v 315.55386 483.5452 40.712326
v 315.40012 483.60803 40.667976
v 315.3991 484.0461 40.712475
v 315.28177 484.0778 40.834072
v 315.2389 484.0894 41.00014
v 315.2819 484.0778 41.16618
v 315.3993 484.0461 41.2877
v 315.5596 484.00284 41.332138
v 315.7199 483.95953 41.287594
v 315.83722 483.92786 41.165997
v 315.88013 483.91626 40.999928
v 315.83713 483.92786 40.83389
v 315.71973 483.95953 40.712368
v 315.5594 484.00284 40.667927
v 315.45572 484.44232 40.712383
v 315.3349 484.4557 40.833927
v 315.29065 484.46057 40.999977
v 315.33487 484.4557 41.166035
v 315.45566 484.44235 41.28761
v 315.6207 484.4241 41.33212
v 315.78577 484.40585 41.287647
v 315.9066 484.3925 41.1661
v 315.95084 484.3876 41.000053
v 315.90665 484.3925 40.833996
v 315.78583 484.40582 40.71242
v 315.6208 484.42407 40.667908
v 315.4927 484.89185 40.71238
v 315.37537 484.92358 40.833927
v 315.3324 484.9352 40.999977
v 315.37534 484.92358 41.166035
v 315.49268 484.89188 41.287605
v 315.65298 484.84854 41.33211
v 315.81326 484.80524 41.287632
v 315.93063 484.7735 41.166084
v 315.9736 484.76187 41.000034
v 315.93066 484.7735 40.833977
v 315.81332 484.8052 40.71241
v 315.653 484.84854 40.6679
v 315.68265 485.28745 40.7124
v 315.5682 485.32846 40.833965
v 315.52634 485.34344 41.00002
v 315.5682 485.32843 41.166073
v 315.68268 485.28745 41.287624
v 315.839 485.23145 41.33211
v 315.9953 485.17545 41.28761
v 316.10974 485.13446 41.166042
v 316.1516 485.11945 40.999985
v 316.10974 485.13446 40.833935
v 315.9953 485.17545 40.712383
v 315.83896 485.23145 40.667896
v 315.77866 485.69055 40.712387
v 315.66168 485.72363 40.833946
v 315.61887 485.73572 40.999996
v 315.66168 485.72363 41.16605
v 315.77866 485.69055 41.287613
v 315.93845 485.64536 41.332108
v 316.09824 485.60016 41.287617
v 316.2152 485.56708 41.166058
v 316.25803 485.55496 41.000004
v 316.2152 485.56708 40.83395
v 316.09824 485.60016 40.71239
v 315.93845 485.64536 40.667896
v 315.91974 486.11966 40.712383
v 315.8094 486.17065 40.833935
v 315.769 486.18933 40.99999
v 315.8094 486.17065 41.166042
v 315.91974 486.1197 41.287605
v 316.07047 486.05005 41.332108
v 316.22122 485.9804 41.28762
v 316.33157 485.9294 41.166065
v 316.37198 485.91074 41.000015
v 316.33157 485.9294 40.833958
v 316.22125 485.98038 40.712395
v 316.0705 486.05002 40.667892
v 316.14343 486.48492 40.71239
v 316.03387 486.53763 40.83395
v 315.9938 486.55692 41.000004
v 316.0339 486.53763 41.166058
v 316.14343 486.4849 41.287613
v 316.29306 486.4129 41.332108
v 316.4427 486.34088 41.287613
v 316.55222 486.28818 41.16605
v 316.59232 486.2689 40.999996
v 316.55222 486.28818 40.833942
v 316.4427 486.34088 40.712387
v 316.29306 486.4129 40.667892
v 316.28604 486.8807 40.712387
v 316.175 486.9301 40.833946
v 316.13434 486.9482 41.0
v 316.175 486.9301 41.166054
v 316.28604 486.8807 41.287613
v 316.43777 486.81323 41.332108
v 316.58948 486.74573 41.287613
v 316.70056 486.69632 41.166054
v 316.7412 486.67825 41.0
v 316.70056 486.69632 40.833946
v 316.58948 486.74573 40.712387
v 316.43777 486.81323 40.667892
v 316.47784 487.23187 40.712387
v 316.36044 487.26343 40.833946
v 316.31747 487.27496 41.0
v 316.36044 487.26343 41.166054
v 316.47784 487.23187 41.287613
v 316.63818 487.18878 41.332108
v 316.79855 487.1457 41.287613
v 316.91595 487.11414 41.166054
v 316.95892 487.10257 41.0
v 316.91595 487.11414 40.833946
v 316.79855 487.1457 40.712387
v 316.63818 487.18878 40.667892
v 316.48703 487.61823 40.712387
v 316.3655 487.62115 40.833946
v 316.321 487.62222 41.0
v 316.3655 487.62115 41.166054
v 316.48703 487.61823 41.287613
v 316.65305 487.6142 41.332108
v 316.81903 487.6102 41.287613
v 316.94055 487.60727 41.166054
v 316.98505 487.60617 41.0
v 316.94055 487.60727 40.833946
v 316.81903 487.6102 40.712387
v 316.65305 487.6142 40.667892
v 316.49368 488.02173 40.712387
v 316.37286 488.00845 40.833946
v 316.32864 488.0036 41.0
v 316.37286 488.00845 41.166054
v 316.49368 488.02173 41.287613
v 316.65875 488.03986 41.332108
v 316.82382 488.05795 41.287613
v 316.94464 488.07123 41.166054
v 316.9889 488.07608 41.0
v 316.94464 488.07123 40.833946
v 316.82382 488.05795 40.712387
v 316.65875 488.03986 40.667892
v 316.40533 488.39584 40.712387
v 316.2915 488.35318 40.833946
v 316.24985 488.33755 41.0
v 316.2915 488.35318 41.166054
v 316.40533 488.39584 41.287613
v 316.56082 488.4541 41.332108
v 316.7163 488.5124 41.287613
v 316.83014 488.55505 41.166054
v 316.87183 488.57068 41.0
v 316.83014 488.55505 40.833946
v 316.7163 488.5124 40.712387
v 316.56082 488.4541 40.667892
v 316.2064 488.77365 40.712387
v 316.09225 488.73187 40.833946
v 316.05048 488.71658 41.0
v 316.09225 488.73187 41.166054
v 316.2064 488.77365 41.287613
v 316.36234 488.8307 41.332108
v 316.51828 488.88776 41.287613
v 316.63245 488.9295 41.166054
v 316.67422 488.9448 41.0
v 316.63245 488.9295 40.833946
v 316.51828 488.88776 40.712387
v 316.36234 488.8307 40.667892
v 316.10495 489.25162 40.712387
v 315.98346 489.2554 40.833946
v 315.939 489.25677 41.0
v 315.98346 489.2554 41.166054
v 316.10495 489.25162 41.287613
v 316.27094 489.24646 41.332108
v 316.43692 489.24127 41.287613
v 316.5584 489.2375 41.166054
v 316.60287 489.2361 41.0
v 316.5584 489.2375 40.833946
v 316.43692 489.24127 40.712387
v 316.27094 489.24646 40.667892
v 316.22565 489.69037 40.712387
v 316.10678 489.71576 40.833946
v 316.06326 489.72504 41.0
v 316.10678 489.71576 41.166054
v 316.22565 489.69037 41.287613
v 316.38803 489.6557 41.332108
v 316.55045 489.62103 41.287613
v 316.6693 489.59564 41.166054
v 316.71283 489.58636 41.0
v 316.6693 489.59564 40.833946
v 316.55045 489.62103 40.712387
v 316.38803 489.6557 40.667892
v 316.28223 490.07538 40.712387
v 316.16068 490.0741 40.833946
v 316.11618 490.07364 41.0
v 316.16068 490.0741 41.166054
v 316.28223 490.07538 41.287613
v 316.44827 490.07712 41.332108
v 316.61432 490.07883 41.287613
v 316.73587 490.0801 41.166054
v 316.78036 490.08057 41.0
v 316.73587 490.0801 40.833946
v 316.61432 490.07883 40.712387
v 316.44827 490.07712 40.667892
v 316.21744 490.46002 40.712387
v 316.09897 490.43286 40.833946
v 316.0556 490.42288 41.0
v 316.09897 490.43286 41.166054
v 316.21744 490.46002 41.287613
v 316.37927 490.49716 41.332108
v 316.54114 490.5343 41.287613
v 316.6596 490.56146 41.166054
v 316.70297 490.5714 41.0
v 316.6596 490.56146 40.833946
v 316.54114 490.5343 40.712387
v 316.37927 490.49716 40.667892
v 316.09976 490.85583 40.712387
v 315.9837 490.81967 40.833946
v 315.94125 490.8064 41.0
v 315.9837 490.81967 41.166054
v 316.09976 490.85583 41.287613
v 316.2583 490.90527 41.332108
v 316.4168 490.9547 41.287613
v 316.53287 490.9909 41.166054
v 316.57535 491.00415 41.0
v 316.53287 490.9909 40.833946
v 316.4168 490.9547 40.712387
v 316.2583 490.90527 40.667892
v 315.9647 491.26987 40.712387
v 315.84668 491.2406 40.833946
v 315.8035 491.2299 41.0
v 315.84668 491.2406 41.166054
v 315.9647 491.26987 41.287613
v 316.12585 491.30984 41.332108
v 316.28702 491.34982 41.287613
v 316.405 491.37906 41.166054
v 316.44818 491.38977 41.0
v 316.405 491.37906 40.833946
v 316.28702 491.34982 40.712387
v 316.12585 491.30984 40.667892
v 315.89148 491.69495 40.712387
v 315.77255 491.6697 40.833946
v 315.72903 491.6605 41.0
v 315.77255 491.6697 41.166054
v 315.89148 491.69495 41.287613
v 316.05392 491.7294 41.332108
v 316.21637 491.76385 41.287613
v 316.33527 491.7891 41.166054
v 316.37878 491.7983 41.0
v 316.33527 491.7891 40.833946
v 316.21637 491.76385 40.712387
v 316.05392 491.7294 40.667892
v 315.76453 492.12558 40.724533
v 315.6521 492.11557 40.85419
v 315.6193 492.11267 41.02292
v 315.67493 492.1176 41.185505
v 315.80408 492.12912 41.298386
v 315.97214 492.14407 41.331314
v 316.1341 492.15848 41.275467
v 316.24652 492.1685 41.14581
v 316.27933 492.1714 40.97708
v 316.2237 492.16644 40.814495
v 316.09454 492.15497 40.701614
v 315.92648 492.14 40.668686
v 315.84305 492.7268 40.97846
v 315.71002 492.6636 41.124607
v 315.6492 492.5744 41.27943
v 315.67685 492.48315 41.401443
v 315.78555 492.41428 41.45795
v 315.94623 492.38623 41.433815
v 316.11578 492.40652 41.3355
v 316.24878 492.46973 41.18935
v 316.30963 492.5589 41.034527
v 316.28198 492.65015 40.912514
v 316.17325 492.71902 40.856007
v 316.0126 492.74707 40.880142
v 315.69574 492.94308 41.235798
v 315.60587 492.81024 41.318195
v 315.60098 492.6581 41.37766
v 315.6824 492.5275 41.39826
v 315.82828 492.4533 41.374466
v 315.99957 492.4555 41.312668
v 316.15033 492.53348 41.229412
v 316.2402 492.6663 41.147015
v 316.24506 492.81842 41.08755
v 316.16367 492.94904 41.066956
v 316.01776 493.02322 41.090744
v 315.8465 493.02103 41.152546
v 315.64273 493.09357 41.58168
v 315.5807 492.99557 41.72884
v 315.60703 492.8885 41.84044
v 315.71466 492.80103 41.886574
v 315.87482 492.75662 41.85489
v 316.04453 492.76718 41.75387
v 316.1783 492.82986 41.610584
v 316.2404 492.9279 41.463425
v 316.21405 493.03497 41.351826
v 316.10638 493.12244 41.30569
v 315.94626 493.1668 41.337376
v 315.77655 493.15625 41.438396
v 315.70993 493.4359 41.643917
v 315.63416 493.4046 41.81957
v 315.64532 493.36185 41.994686
v 315.74048 493.3191 42.122345
v 315.8941 493.28778 42.168335
v 316.065 493.2763 42.12034
v 316.20743 493.28778 41.99121
v 316.2832 493.3191 41.81556
v 316.27203 493.36185 41.64044
v 316.17688 493.4046 41.512787
v 316.02325 493.4359 41.466793
v 315.85236 493.4474 41.51479
v 315.79288 493.81915 41.683918
v 315.6823 493.80872 41.81242
v 315.65228 493.79092 41.973324
v 315.71085 493.77054 42.123516
v 315.84232 493.753 42.22275
v 316.01144 493.743 42.24444
v 316.17294 493.74326 42.182774
v 316.2835 493.7537 42.05427
v 316.31354 493.77148 41.893364
v 316.25497 493.79187 41.743176
v 316.1235 493.80942 41.643936
v 315.95438 493.8194 41.62225
v 315.80063 494.24408 41.711174
v 315.6924 494.25256 41.843506
v 315.66452 494.24857 42.010376
v 315.72443 494.23315 42.16707
v 315.85602 494.21048 42.271606
v 316.0241 494.18658 42.29597
v 316.1836 494.16788 42.233635
v 316.2918 494.1594 42.101303
v 316.31967 494.1634 41.934437
v 316.2598 494.1788 41.77774
v 316.1282 494.20148 41.673203
v 315.9601 494.22537 41.648838
v 315.9583 494.64816 41.688423
v 315.8282 494.6682 41.80088
v 315.76978 494.675 41.96312
v 315.7987 494.66666 42.13167
v 315.90726 494.64548 42.26137
v 316.0663 494.61713 42.31747
v 316.23328 494.58917 42.28493
v 316.3634 494.56912 42.172478
v 316.4218 494.56235 42.01024
v 316.39288 494.57068 41.841686
v 316.28433 494.59186 41.711983
v 316.12527 494.6202 41.655888
v 315.96286 495.0743 41.71434
v 315.84677 495.09332 41.839703
v 315.80798 495.0987 42.007057
v 315.85684 495.08905 42.171566
v 315.98026 495.06693 42.289146
v 316.14517 495.03824 42.328293
v 316.3074 495.0107 42.27852
v 316.42346 494.9917 42.153156
v 316.46228 494.9863 41.985798
v 316.41342 494.99597 41.82129
v 316.28998 495.0181 41.70371
v 316.12506 495.04678 41.664562
v 316.07886 495.5064 41.7123
v 315.96387 495.542 41.83502
v 315.92276 495.5543 42.001488
v 315.96658 495.54 42.1671
v 316.0836 495.503 42.287483
v 316.24243 495.45316 42.330383
v 316.40054 495.40387 42.284298
v 316.51556 495.3683 42.16158
v 316.55664 495.356 41.99511
v 316.51282 495.37027 41.829494
v 316.3958 495.4073 41.70911
v 316.23697 495.45712 41.666214
v 316.24796 495.9261 41.70733
v 316.13672 495.9825 41.82564
v 316.09305 496.00443 41.990463
v 316.12866 495.986 42.157635
v 316.234 495.93216 42.282364
v 316.38086 495.85733 42.331226
v 316.52988 495.78156 42.29113
v 316.6411 495.72513 42.17282
v 316.68478 495.7032 42.007996
v 316.64917 495.72162 41.840824
v 316.54382 495.77545 41.716095
v 316.39697 495.8503 41.667233
v 316.47366 496.2796 41.71177
v 316.3634 496.33127 41.833138
v 316.32285 496.35016 41.999123
v 316.36282 496.33127 42.165245
v 316.47266 496.2796 42.286995
v 316.6229 496.20905 42.33175
v 316.7733 496.1385 42.287514
v 316.88354 496.08682 42.166145
v 316.9241 496.06793 42.000164
v 316.88412 496.08682 41.83404
v 316.7743 496.1385 41.71229
v 316.62405 496.20905 41.667538
v 316.58475 496.64978 41.71194
v 316.46545 496.67422 41.83328
v 316.42157 496.68317 41.99925
v 316.46484 496.67422 42.165382
v 316.58368 496.6498 42.287167
v 316.74628 496.61646 42.331963
v 316.90903 496.5831 42.287773
v 317.02832 496.55865 42.166435
v 317.07224 496.5497 42.000465
v 317.02896 496.55865 41.83433
v 316.9101 496.58307 41.712547
v 316.7475 496.61642 41.66775
v 316.62823 497.05386 41.7124
v 316.50717 497.0643 41.834015
v 316.46292 497.06808 42.000088
v 316.50732 497.06424 42.16612
v 316.62848 497.05377 42.287624
v 316.79395 497.0395 42.332043
v 316.95935 497.0252 42.287476
v 317.0804 497.01477 42.165863
v 317.12466 497.011 41.99979
v 317.08026 497.01483 41.833755
v 316.9591 497.0253 41.71225
v 316.79364 497.03958 41.66783
v 316.65927 497.50604 41.712383
v 316.5416 497.53647 41.833958
v 316.49854 497.5476 42.00002
v 316.54166 497.53644 42.166065
v 316.65933 497.50598 42.28761
v 316.8201 497.4644 42.332077
v 316.98087 497.4228 42.28756
v 317.0985 497.39233 42.16598
v 317.14157 497.3812 41.999924
v 317.09848 497.39236 41.833878
v 316.98077 497.42282 41.712334
v 316.82 497.46445 41.667866
v 316.80496 497.94592 41.75191
v 316.72015 497.98752 41.89555
v 316.71118 497.9919 42.067173
v 316.78046 497.95792 42.22079
v 316.90942 497.89468 42.315243
v 317.0635 497.8191 42.325222
v 317.20142 497.75143 42.248055
v 317.28622 497.70984 42.104416
v 317.2952 497.70547 41.932793
v 317.22592 497.73944 41.779175
v 317.09695 497.8027 41.684723
v 316.94287 497.8783 41.674744
v 316.90912 498.20273 41.873016
v 316.8744 498.3079 41.975147
v 316.92557 498.39188 42.10542
v 317.04895 498.43213 42.228924
v 317.21143 498.41788 42.31257
v 317.3695 498.35294 42.333942
v 317.4808 498.25473 42.28732
v 317.51553 498.14954 42.18519
v 317.46432 498.06558 42.054916
v 317.34097 498.02533 41.93141
v 317.1785 498.03958 41.847763
v 317.02042 498.10452 41.82639
v 316.8514 498.40305 41.382317
v 316.9058 498.55063 41.502502
v 317.03418 498.65686 41.61407
v 317.20212 498.69336 41.687122
v 317.36465 498.65027 41.702084
v 317.4782 498.53918 41.65495
v 317.5124 498.38986 41.558346
v 317.458 498.2423 41.43816
v 317.32962 498.13605 41.326595
v 317.16168 498.09958 41.253544
v 316.99915 498.14264 41.238583
v 316.8856 498.25372 41.285717
v 316.85873 498.43845 40.783356
v 316.80893 498.53314 40.891315
v 316.84494 498.64813 41.040535
v 316.95712 498.75256 41.191032
v 317.11542 498.81848 41.302483
v 317.27744 498.82825 41.345024
v 317.3997 498.7792 41.30725
v 317.4495 498.6845 41.19929
v 317.41348 498.56952 41.05007
v 317.3013 498.4651 40.89957
v 317.143 498.39914 40.78812
v 316.98102 498.3894 40.745583
v 316.7515 498.87103 40.887856
v 316.66583 498.88437 41.02412
v 316.66293 498.92465 41.17902
v 316.74353 498.9811 41.31105
v 316.88605 499.0386 41.38483
v 317.0523 499.08173 41.380596
v 317.19772 499.0989 41.299477
v 317.2834 499.08557 41.16321
v 317.2863 499.0453 41.008312
v 317.2057 498.98883 40.876286
v 317.06317 498.93134 40.802505
v 316.8969 498.88824 40.80674
v 316.656 499.42398 40.840607
v 316.59116 499.4544 40.99491
v 316.6131 499.47046 41.16268
v 316.71594 499.46783 41.298965
v 316.87213 499.44727 41.367245
v 317.03983 499.41425 41.349228
v 317.17407 499.3776 41.249737
v 317.2389 499.34717 41.095436
v 317.21698 499.33112 40.927666
v 317.11414 499.33374 40.791378
v 316.95795 499.3543 40.7231
v 316.79025 499.38736 40.74112
v 316.9116 499.89798 40.7975
v 316.84775 499.94855 40.948547
v 316.85678 499.95215 41.119823
v 316.93622 499.90784 41.265434
v 317.0648 499.82748 41.34637
v 317.20804 499.7326 41.34094
v 317.32758 499.64865 41.2506
v 317.39142 499.59808 41.099556
v 317.3824 499.59448 40.928276
v 317.30298 499.6388 40.782665
v 317.1744 499.71915 40.70173
v 317.03116 499.81403 40.70716
v 317.21057 500.2381 40.75636
v 317.13654 500.30206 40.897804
v 317.1283 500.31403 41.069195
v 317.18802 500.27084 41.224606
v 317.2997 500.18408 41.322388
v 317.43347 500.07697 41.33635
v 317.5534 499.9782 41.262745
v 317.6274 499.91428 41.1213
v 317.63568 499.9023 40.94991
v 317.57596 499.94547 40.794502
v 317.46423 500.03226 40.696716
v 317.3305 500.13937 40.682755
v 317.5048 500.53387 40.723125
v 317.40897 500.60046 40.849365
v 317.37848 500.62314 41.01704
v 317.42154 500.5958 41.181232
v 317.52655 500.52576 41.29794
v 317.66544 500.4318 41.33589
v 317.80093 500.3391 41.28492
v 317.8968 500.2725 41.158684
v 317.92725 500.24985 40.991005
v 317.88422 500.2772 40.826817
v 317.77917 500.3472 40.71011
v 317.64032 500.44116 40.672157
v 317.69406 500.88834 40.724052
v 317.59158 500.93896 40.852474
v 317.5606 500.95483 41.020847
v 317.60947 500.93167 41.18405
v 317.72504 500.8757 41.29836
v 317.87637 500.8019 41.333138
v 318.02292 500.7301 41.279076
v 318.12537 500.67947 41.15065
v 318.15634 500.6636 40.98228
v 318.10748 500.68677 40.819077
v 317.9919 500.7427 40.70477
v 317.84058 500.8165 40.669987
v 317.87228 501.26743 40.714096
v 317.76172 501.3161 40.836388
v 317.722 501.3338 41.00271
v 317.76376 501.31577 41.16849
v 317.87582 501.26685 41.289314
v 318.0282 501.20013 41.3328
v 318.18002 501.13354 41.287304
v 318.2906 501.08487 41.165012
v 318.33032 501.06717 40.99869
v 318.28854 501.0852 40.832912
v 318.17648 501.13412 40.71209
v 318.0241 501.20084 40.6686
v 318.03888 501.6342 40.713554
v 317.92252 501.66705 40.83575
v 317.88055 501.679 41.002033
v 317.92426 501.6668 41.16785
v 318.04187 501.63376 41.288773
v 318.20193 501.5887 41.332394
v 318.36154 501.5437 41.28703
v 318.4779 501.51083 41.164833
v 318.51987 501.4989 40.998547
v 318.47617 501.5111 40.83273
v 318.35852 501.54416 40.71181
v 318.19846 501.5892 40.66819
v 318.09106 502.04358 40.71285
v 317.97208 502.06726 40.834652
v 317.92877 502.0759 41.000797
v 317.97275 502.0672 41.16676
v 318.09222 502.0435 41.288074
v 318.2552 502.0111 41.332233
v 318.41797 501.97876 41.287403
v 318.53693 501.95508 41.1656
v 318.58023 501.9464 40.99946
v 318.53625 501.9551 40.833496
v 318.41678 501.97882 40.71218
v 318.25385 502.0112 40.668022
v 318.20117 502.4422 40.712334
v 318.0804 502.457 40.83381
v 318.03616 502.46246 40.999832
v 318.0802 502.4571 41.165916
v 318.20078 502.44232 41.28756
v 318.36557 502.42212 41.33217
v 318.53043 502.4019 41.287792
v 318.65115 502.38705 41.166317
v 318.69543 502.38162 41.000294
v 318.65137 502.387 40.83421
v 318.5308 502.40176 40.712566
v 318.36603 502.42197 40.667957
v 318.19446 502.881 40.71239
v 318.07538 502.9055 40.833935
v 318.03177 502.91443 40.999985
v 318.07532 502.90552 41.166042
v 318.1944 502.88107 41.287617
v 318.35703 502.84766 41.332134
v 318.5197 502.81427 41.287663
v 318.6388 502.7898 41.16612
v 318.6824 502.78082 41.000072
v 318.63882 502.78976 40.83401
v 318.51978 502.8142 40.712437
v 318.35712 502.8476 40.66792
v 318.38388 503.3087 40.71238
v 318.2748 503.3624 40.833923
v 318.23486 503.38208 40.99997
v 318.27478 503.36243 41.16603
v 318.38382 503.30875 41.287605
v 318.53278 503.23538 41.33212
v 318.68176 503.16202 41.287643
v 318.7908 503.1083 41.1661
v 318.83075 503.08862 41.000053
v 318.79086 503.10828 40.833992
v 318.6818 503.16196 40.712418
v 318.53284 503.23532 40.667904
v 318.59457 503.7027 40.71238
v 318.49323 503.7698 40.83393
v 318.45612 503.79437 40.999985
v 318.4932 503.7698 41.16604
v 318.59454 503.7027 41.287605
v 318.733 503.61102 41.33211
v 318.87146 503.51935 41.28763
v 318.9728 503.45224 41.166077
v 319.00992 503.42764 41.000027
v 318.97284 503.4522 40.83397
v 318.8715 503.51932 40.712402
v 318.73303 503.611 40.667896
v 318.87335 504.04852 40.712395
v 318.78012 504.1265 40.83396
v 318.746 504.15506 41.000015
v 318.78012 504.1265 41.16607
v 318.87338 504.0485 41.28762
v 319.00076 503.94196 41.332108
v 319.1281 503.83542 41.287605
v 319.22134 503.75745 41.166042
v 319.2555 503.72888 40.99999
v 319.22134 503.75745 40.833935
v 319.1281 503.83545 40.712383
v 319.00073 503.942 40.667896
v 319.1462 504.36343 40.71239
v 319.04886 504.43625 40.833954
v 319.01324 504.4629 41.000008
v 319.04886 504.43622 41.166058
v 319.1462 504.36343 41.287617
v 319.27917 504.26395 41.332108
v 319.41214 504.1645 41.28761
v 319.5095 504.09167 41.16605
v 319.54514 504.06503 40.999996
v 319.5095 504.0917 40.833942
v 319.41214 504.1645 40.712387
v 319.27917 504.26398 40.667892
v 319.37106 504.7139 40.71239
v 319.2698 504.78113 40.83395
v 319.23276 504.80576 41.000004
v 319.26984 504.78113 41.166058
v 319.3711 504.7139 41.287617
v 319.5094 504.622 41.332108
v 319.64774 504.53015 41.28761
v 319.749 504.4629 41.16605
v 319.78604 504.43826 40.999996
v 319.749 504.4629 40.833942
v 319.64774 504.53015 40.712383
v 319.5094 504.622 40.667892
v 319.60938 505.06116 40.712387
v 319.50632 505.1256 40.833946
v 319.4686 505.1492 41.0
v 319.50632 505.1256 41.166054
v 319.60938 505.06116 41.287613
v 319.75015 504.97308 41.332108
v 319.89093 504.885 41.287613
v 319.994 504.82056 41.166054
v 320.0317 504.79694 41.0
v 319.994 504.82056 40.833946
v 319.89093 504.885 40.712387
v 319.75015 504.97308 40.667892
v 319.80063 505.38797 40.712387
v 319.6836 505.42078 40.833946
v 319.64075 505.4328 41.0
v 319.6836 505.42078 41.166054
v 319.80063 505.38797 41.287613
v 319.9605 505.34314 41.332108
v 320.12042 505.29834 41.287613
v 320.23746 505.2655 41.166054
v 320.2803 505.2535 41.0
v 320.23746 505.2655 40.833946
v 320.12042 505.29834 40.712387
v 319.9605 505.34314 40.667892
v 319.81094 505.77237 40.710255
v 319.68784 505.7752 40.830223
v 319.6412 505.77628 40.995686
v 319.68353 505.7753 41.162304
v 319.80347 505.77255 41.28543
v 319.96887 505.76874 41.332077
v 320.13544 505.76492 41.289745
v 320.25854 505.7621 41.169777
v 320.30518 505.76102 41.004314
v 320.26285 505.76196 40.837696
v 320.1429 505.76474 40.71457
v 319.9775 505.76855 40.667923
v 319.8064 506.35132 40.989574
v 319.68814 506.28406 41.149612
v 319.64816 506.19272 41.309765
v 319.6971 506.1018 41.427116
v 319.82187 506.03568 41.470226
v 319.98904 506.01205 41.427544
v 320.15384 506.03723 41.3105
v 320.27206 506.1045 41.150463
v 320.31207 506.19583 40.990314
v 320.26312 506.2867 40.87296
v 320.13834 506.35284 40.82985
v 319.97116 506.3765 40.872536
v 319.81204 506.61984 41.249607
v 319.6921 506.5114 41.322968
v 319.64984 506.36343 41.384678
v 319.6965 506.2155 41.418205
v 319.8196 506.10733 41.414566
v 319.9862 506.06784 41.374733
v 320.1516 506.10764 41.309383
v 320.2715 506.21606 41.236023
v 320.3138 506.36404 41.174313
v 320.26712 506.51193 41.14078
v 320.144 506.62015 41.144424
v 319.97742 506.65964 41.184254
v 319.82712 506.792 41.556435
v 319.7141 506.73157 41.68327
v 319.67783 506.63052 41.8053
v 319.728 506.51593 41.889843
v 319.85114 506.41855 41.914234
v 320.01425 506.36444 41.871944
v 320.17368 506.36807 41.7743
v 320.28668 506.42853 41.64747
v 320.32294 506.52957 41.525433
v 320.2728 506.64413 41.440895
v 320.14966 506.74155 41.4165
v 319.9865 506.79565 41.458794
v 319.9255 507.1058 41.71013
v 319.86615 507.0925 41.8752
v 319.8873 507.04132 42.033665
v 319.98328 506.96597 42.143066
v 320.1284 506.8867 42.174088
v 320.28372 506.82468 42.11842
v 320.40768 506.79657 41.990974
v 320.46704 506.80988 41.825905
v 320.4459 506.86105 41.66744
v 320.3499 506.93637 41.558037
v 320.2048 507.01566 41.527016
v 320.04947 507.07767 41.582684
v 320.07236 507.474 41.829685
v 320.04932 507.46353 42.001884
v 320.10648 507.4174 42.155148
v 320.22855 507.34796 42.2484
v 320.38278 507.27383 42.256664
v 320.5279 507.2149 42.177723
v 320.62497 507.18692 42.032722
v 320.64804 507.1974 41.860523
v 320.59085 507.24353 41.70726
v 320.46878 507.31296 41.614006
v 320.31454 507.38705 41.60574
v 320.16943 507.446 41.684685
v 320.2309 507.85455 41.904125
v 320.23386 507.84344 42.076588
v 320.31464 507.79843 42.22218
v 320.45166 507.7316 42.3019
v 320.60815 507.66083 42.294376
v 320.74222 507.6051 42.201633
v 320.8179 507.5793 42.04852
v 320.81497 507.59042 41.87606
v 320.73416 507.63544 41.730465
v 320.59717 507.7023 41.65075
v 320.44067 507.77307 41.658268
v 320.3066 507.8288 41.75101
v 320.38745 508.20004 41.935635
v 320.40204 508.19177 42.10712
v 320.49664 508.16003 42.247395
v 320.6459 508.11334 42.31887
v 320.80984 508.0642 42.302395
v 320.9445 508.0258 42.202385
v 321.01382 508.0084 42.04564
v 320.9992 508.01666 41.874153
v 320.9046 508.0484 41.73388
v 320.75534 508.0951 41.662407
v 320.59143 508.14423 41.67888
v 320.45676 508.18265 41.77889
v 320.44473 508.59467 41.96985
v 320.475 508.58673 42.13845
v 320.58386 508.56207 42.268776
v 320.74213 508.52737 42.325897
v 320.9074 508.49185 42.294514
v 321.0354 508.4651 42.18303
v 321.09183 508.45422 42.02132
v 321.06155 508.4622 41.852715
v 320.9527 508.48682 41.72239
v 320.79443 508.52155 41.665268
v 320.62915 508.55704 41.696655
v 320.50116 508.5838 41.808136
v 320.55658 509.0085 42.005413
v 320.6033 508.99734 42.170467
v 320.72427 508.9695 42.28939
v 320.8871 508.93243 42.330315
v 321.0481 508.8961 42.28228
v 321.16418 508.87018 42.158154
v 321.20422 508.8617 41.991196
v 321.15747 508.87286 41.82614
v 321.03653 508.9007 41.70722
v 320.87372 508.93777 41.666294
v 320.7127 508.97412 41.71433
v 320.59662 509.0 41.838455
v 320.63974 509.45398 41.99627
v 320.68063 509.4408 42.162724
v 320.79544 509.40433 42.28539
v 320.95337 509.35437 42.331398
v 321.1121 509.3043 42.288425
v 321.22913 509.26752 42.16798
v 321.27307 509.2539 42.00234
v 321.23218 509.2671 41.835884
v 321.1174 509.30356 41.71322
v 320.95947 509.35352 41.66721
v 320.80072 509.4036 41.710182
v 320.6837 509.44037 41.830627
v 320.8097 509.80838 41.99913
v 320.85297 509.79922 42.165253
v 320.97177 509.77432 42.287003
v 321.13425 509.74036 42.33176
v 321.29684 509.7064 42.28753
v 321.41605 509.68158 42.16616
v 321.45987 509.67252 42.000175
v 321.4166 509.68167 41.834053
v 321.29782 509.70657 41.712303
v 321.13535 509.74057 41.66755
v 320.97272 509.7745 41.71178
v 320.85355 509.79932 41.83315
v 320.794 510.16696 42.000668
v 320.8389 510.16678 42.16661
v 320.96075 510.1664 42.287872
v 321.12692 510.16592 42.33196
v 321.29285 510.1655 42.287056
v 321.41412 510.1652 42.1652
v 321.4582 510.16513 41.99904
v 321.4133 510.1653 41.833096
v 321.29144 510.16568 41.711834
v 321.12527 510.16617 41.667747
v 320.95935 510.1666 41.712646
v 320.83807 510.1669 41.834503
v 320.80606 510.61743 42.000008
v 320.85046 510.61395 42.16605
v 320.97168 510.60446 42.287582
v 321.13724 510.59152 42.33204
v 321.30276 510.5786 42.287506
v 321.42395 510.56915 42.16592
v 321.46826 510.56573 41.999855
v 321.42386 510.5692 41.833813
v 321.30264 510.5787 41.71228
v 321.1371 510.59164 41.667824
v 320.97156 510.60455 41.712357
v 320.85037 510.614 41.833942
v 320.8834 511.13562 42.000164
v 320.92484 511.11923 42.16619
v 321.03796 511.0746 42.28768
v 321.19244 511.01358 42.332077
v 321.3469 510.95264 42.28749
v 321.4599 510.90805 42.165863
v 321.5012 510.89175 41.999783
v 321.45972 510.90814 41.833755
v 321.3466 510.9528 41.712265
v 321.1921 511.01376 41.667866
v 321.0377 511.07474 41.712456
v 320.92468 511.11932 41.834084
v 321.14127 511.50406 41.99995
v 321.1813 511.4847 42.166008
v 321.29077 511.43185 42.287582
v 321.4403 511.35965 42.332092
v 321.58984 511.28745 42.28762
v 321.6993 511.23456 42.166073
v 321.7394 511.2152 42.000027
v 321.69934 511.23456 41.83397
v 321.5899 511.2874 41.712395
v 321.44037 511.35962 41.66788
v 321.29083 511.43182 41.712357
v 321.18137 511.48468 41.8339
v 321.24258 511.87585 42.000008
v 321.2847 511.86154 42.166058
v 321.3998 511.82242 42.287613
v 321.55704 511.769 42.3321
v 321.71426 511.71558 42.2876
v 321.82935 511.67648 42.16604
v 321.87146 511.66217 41.99998
v 321.82935 511.67648 41.83393
v 321.71423 511.7156 41.712376
v 321.557 511.769 41.66789
v 321.39978 511.82245 41.712387
v 321.2847 511.86154 41.83395
v 321.4222 512.3235 42.000004
v 321.46127 512.30225 42.166058
v 321.56805 512.24414 42.287613
v 321.7139 512.16473 42.332104
v 321.85974 512.0853 42.287605
v 321.96652 512.0272 42.166046
v 322.00558 512.006 41.999992
v 321.96652 512.0272 41.83394
v 321.85974 512.0853 41.712383
v 321.7139 512.16473 41.667892
v 321.56805 512.24414 41.712387
v 321.46127 512.30225 41.83395
v 321.7002 512.71686 41.999985
v 321.73514 512.68933 42.166042
v 321.83063 512.6141 42.287605
v 321.96106 512.51135 42.332104
v 322.09146 512.40857 42.287617
v 322.18695 512.3333 42.166065
v 322.22192 512.3058 42.00001
v 322.18698 512.3333 41.833958
v 322.0915 512.4085 41.712395
v 321.96106 512.5113 41.667892
v 321.83063 512.6141 41.71238
v 321.73517 512.68933 41.833935
v 321.973 513.0299 41.999996
v 322.0088 513.0035 42.16605
v 322.1066 512.9313 42.287613
v 322.24023 512.8327 42.332108
v 322.37384 512.7341 42.287613
v 322.47165 512.66187 42.166054
v 322.50745 512.6355 42.0
v 322.47165 512.66187 41.833946
v 322.37384 512.7341 41.712387
v 322.24023 512.8327 41.667892
v 322.10663 512.9313 41.712387
v 322.0088 513.0035 41.833946
v 322.17633 513.3584 42.0
v 322.215 513.33636 42.166054
v 322.32065 513.2763 42.287613
v 322.465 513.19415 42.332108
v 322.60934 513.11206 42.287613
v 322.715 513.052 42.166054
v 322.75366 513.02997 42.0
v 322.715 513.052 41.833946
v 322.60934 513.11206 41.712387
v 322.465 513.19415 41.667892
v 322.32065 513.2763 41.712387
v 322.215 513.33636 41.833946
v 322.4011 513.7791 42.0
v 322.43588 513.75134 42.166054
v 322.53098 513.6756 42.287613
v 322.66083 513.57214 42.332108
v 322.7907 513.4687 42.287613
v 322.88577 513.3929 42.166054
v 322.92056 513.3652 42.0
v 322.88577 513.3929 41.833946
v 322.7907 513.4687 41.712387
v 322.66083 513.57214 41.667892
v 322.53098 513.6756 41.712387
v 322.43588 513.75134 41.833946
v 322.7464 514.07794 42.0
v 322.7784 514.04706 42.166054
v 322.86594 513.9627 42.287613
v 322.9855 513.8475 42.332108
v 323.10507 513.73224 42.287613
v 323.1926 513.6478 42.166054
v 323.22464 513.617 42.0
v 323.1926 513.6478 41.833946
v 323.10507 513.73224 41.712387
v 322.9855 513.8475 41.667892
v 322.86594 513.9627 41.712387
v 322.7784 514.04706 41.833946
v 322.96902 514.3612 42.0
v 323.0065 514.3372 42.166054
v 323.10886 514.2716 42.287613
v 323.24866 514.18207 42.332108
v 323.3885 514.09247 42.287613
v 323.49084 514.02686 42.166054
v 323.5283 514.00287 42.0
v 323.49084 514.02686 41.833946
v 323.3885 514.09247 41.712387
v 323.24866 514.18207 41.667892
v 323.10886 514.2716 41.712387
v 323.0065 514.3372 41.833946
v 323.1475 514.7132 42.0
v 323.18704 514.69275 42.166054
v 323.29507 514.6371 42.287613
v 323.44266 514.561 42.332108
v 323.59024 514.48486 42.287613
v 323.69827 514.42914 42.166054
v 323.73782 514.40875 42.0
v 323.69827 514.42914 41.833946
v 323.59024 514.48486 41.712387
v 323.44266 514.561 41.667892
v 323.29507 514.6371 41.712387
v 323.18704 514.69275 41.833946
v 323.35815 515.11615 42.0
v 323.39575 515.0924 42.166054
v 323.4985 515.0274 42.287613
v 323.6389 514.9387 42.332108
v 323.77924 514.85 42.287613
v 323.882 514.78503 42.166054
v 323.91962 514.7613 42.0
v 323.882 514.78503 41.833946
v 323.77924 514.85 41.712387
v 323.6389 514.9387 41.667892
v 323.4985 515.0274 41.712387
v 323.39575 515.0924 41.833946
v 323.6388 515.4882 42.0
v 323.67322 515.4601 42.166054
v 323.76733 515.3831 42.287613
v 323.8959 515.278 42.332108
v 324.02448 515.1729 42.287613
v 324.1186 515.096 42.166054
v 324.15305 515.0679 42.0
v 324.1186 515.096 41.833946
v 324.02448 515.173 41.712387
v 323.8959 515.278 41.667892
v 323.76733 515.3831 41.712387
v 323.67322 515.4601 41.833946
v 323.9261 515.81464 42.0
v 323.95975 515.7855 42.166054
v 324.0517 515.70605 42.287613
v 324.17734 515.5974 42.332108
v 324.30295 515.48883 42.287613
v 324.3949 515.4093 42.166054
v 324.42856 515.38025 42.0
v 324.3949 515.4093 41.833946
v 324.30295 515.48883 41.712387
v 324.17734 515.5974 41.667892
v 324.0517 515.70605 41.712387
v 323.95975 515.7855 41.833946
v 324.1942 516.1306 42.0
v 324.22882 516.10266 42.166054
v 324.32346 516.0263 42.287613
v 324.45267 515.92206 42.332108
v 324.5819 515.8178 42.287613
v 324.6765 515.74146 42.166054
v 324.71115 515.71356 42.0
v 324.6765 515.74146 41.833946
v 324.5819 515.8178 41.712387
v 324.45267 515.92206 41.667892
v 324.32346 516.0263 41.712387
v 324.22882 516.10266 41.833946
v 324.43683 516.44617 42.0
v 324.47366 516.4212 42.166054
v 324.57428 516.35297 42.287613
v 324.71173 516.2598 42.332108
v 324.8492 516.1667 42.287613
v 324.94983 516.0985 42.166054
v 324.98666 516.07355 42.0
v 324.94983 516.0985 41.833946
v 324.8492 516.1667 41.712387
v 324.71173 516.2598 41.667892
v 324.57428 516.35297 41.712387
v 324.47366 516.4212 41.833946
v 324.63345 516.7762 42.0
v 324.6731 516.75604 42.166054
v 324.78146 516.7009 42.287613
v 324.92947 516.6256 42.332108
v 325.07748 516.55035 42.287613
v 325.18582 516.49524 42.166054
v 325.2255 516.4751 42.0
v 325.18582 516.49524 41.833946
v 325.07748 516.55035 41.712387
v 324.92947 516.6256 41.667892
v 324.78146 516.7009 41.712387
v 324.6731 516.75604 41.833946
v 324.8043 517.17426 42.0
v 324.8435 517.1532 42.166054
v 324.95056 517.09564 42.287613
v 325.09683 517.017 42.332108
v 325.24313 516.9384 42.287613
v 325.3502 516.88086 42.166054
v 325.3894 516.8598 42.0
v 325.3502 516.88086 41.833946
v 325.24313 516.9384 41.712387
v 325.09683 517.017 41.667892
v 324.95056 517.09564 41.712387
v 324.8435 517.1532 41.833946
v 325.07104 517.57947 42.0
v 325.10583 517.55176 42.166054
v 325.20096 517.476 42.287613
v 325.33087 517.3726 42.332108
v 325.4608 517.26917 42.287613
v 325.5559 517.1935 42.166054
v 325.5907 517.1658 42.0
v 325.5559 517.1935 41.833946
v 325.4608 517.26917 41.712387
v 325.33087 517.3726 41.667892
v 325.20096 517.476 41.712387
v 325.10583 517.55176 41.833946
v 325.4188 517.9408 42.0
v 325.4464 517.90594 42.166054
v 325.52185 517.8106 42.287613
v 325.6249 517.6804 42.332108
v 325.72797 517.55023 42.287613
v 325.8034 517.4549 42.166054
v 325.83102 517.42004 42.0
v 325.8034 517.4549 41.833946
v 325.72797 517.55023 41.712387
v 325.6249 517.6804 41.667892
v 325.52185 517.8106 41.712387
v 325.4464 517.90594 41.833946
v 325.82687 518.18365 41.984303
v 325.8451 518.1519 42.152275
v 325.90268 518.0516 42.27944
v 325.9842 517.90955 42.331734
v 326.0678 517.76385 42.29514
v 326.1311 517.65356 42.179462
v 326.15714 517.6082 42.015697
v 326.13892 517.63995 41.847725
v 326.08136 517.7403 41.72056
v 325.99982 517.8823 41.668266
v 325.9162 518.028 41.70486
v 325.8529 518.1383 41.820538
v 326.2233 518.3997 41.900974
v 326.15286 518.3453 42.05078
v 326.1388 518.22626 42.181507
v 326.18488 518.0746 42.25812
v 326.27875 517.9308 42.2601
v 326.39526 517.8335 42.18691
v 326.5032 517.8087 42.058163
v 326.57364 517.8631 41.908356
v 326.5877 517.9822 41.77763
v 326.54166 518.13385 41.701015
v 326.44778 518.27765 41.699036
v 326.33124 518.37494 41.77223
v 326.3988 518.5223 42.31309
v 326.2748 518.44006 42.396793
v 326.2178 518.29944 42.47667
v 326.24298 518.1381 42.53131
v 326.34363 517.99927 42.54608
v 326.4928 517.92017 42.51702
v 326.65048 517.922 42.451916
v 326.77444 518.0042 42.368214
v 326.83148 518.1449 42.288338
v 326.8063 518.3062 42.233696
v 326.70563 518.445 42.218925
v 326.5565 518.5241 42.247986
v 326.48068 518.6282 42.56855
v 326.389 518.5613 42.718964
v 326.3747 518.4505 42.857384
v 326.44156 518.3254 42.94672
v 326.57172 518.21954 42.96303
v 326.7303 518.1614 42.901955
v 326.87476 518.1664 42.77985
v 326.96643 518.2333 42.629436
v 326.98077 518.3441 42.491016
v 326.91388 518.4692 42.40168
v 326.78372 518.575 42.385365
v 326.62515 518.6332 42.446445
v 326.60498 518.8934 42.632915
v 326.51917 518.8774 42.800217
v 326.51566 518.8327 42.973206
v 326.5954 518.77124 43.105534
v 326.737 518.70953 43.161743
v 326.90256 518.66406 43.12677
v 327.0477 518.64703 43.009987
v 327.1335 518.663 42.84269
v 327.13702 518.7077 42.669697
v 327.0573 518.76917 42.53737
v 326.91568 518.8309 42.481163
v 326.75012 518.87634 42.516136
v 326.75458 519.2541 42.646854
v 326.63165 519.2688 42.776585
v 326.58188 519.26025 42.944733
v 326.6186 519.2307 43.106243
v 326.73193 519.1881 43.217834
v 326.89154 519.14386 43.24961
v 327.05466 519.1098 43.193058
v 327.17758 519.0951 43.063324
v 327.22736 519.10364 42.895176
v 327.19064 519.1332 42.733665
v 327.0773 519.1758 42.622074
v 326.9177 519.22003 42.590298
v 326.81064 519.6538 42.72973
v 326.71805 519.6689 42.872936
v 326.7074 519.66266 43.043243
v 326.78156 519.6369 43.195015
v 326.92065 519.59845 43.287586
v 327.08743 519.5576 43.296154
v 327.23715 519.5254 43.21842
v 327.32977 519.5104 43.075214
v 327.34042 519.5166 42.904907
v 327.26627 519.54236 42.75313
v 327.12717 519.5808 42.66056
v 326.9604 519.6216 42.651997
v 326.89044 520.09344 42.751175
v 326.80618 520.1212 42.898968
v 326.8018 520.11847 43.070248
v 326.87848 520.086 43.219112
v 327.0157 520.0324 43.30568
v 327.17667 519.97217 43.30675
v 327.31824 519.9213 43.222042
v 327.40253 519.89355 43.07425
v 327.40692 519.8963 42.902973
v 327.33023 519.9288 42.754105
v 327.19302 519.98236 42.667538
v 327.03204 520.0426 42.666466
v 327.03116 520.44385 42.84914
v 327.02783 520.5373 42.98738
v 327.1022 520.5874 43.14004
v 327.23434 520.5808 43.266212
v 327.38885 520.5192 43.332092
v 327.52432 520.4192 43.320023
v 327.60446 520.30743 43.233242
v 327.6078 520.214 43.095
v 327.53342 520.1638 42.94234
v 327.40128 520.1704 42.81617
v 327.24677 520.232 42.75029
v 327.1113 520.3321 42.76236
v 327.1116 520.5957 42.49839
v 327.14267 520.7381 42.579617
v 327.2504 520.8353 42.668137
v 327.4059 520.8613 42.740242
v 327.56757 520.80914 42.776604
v 327.69205 520.69275 42.767483
v 327.74594 520.54333 42.71532
v 327.71487 520.40094 42.634098
v 327.60715 520.3037 42.545574
v 327.45163 520.2777 42.473473
v 327.28998 520.3299 42.43711
v 327.1655 520.4463 42.44623
v 327.3175 520.76733 42.057526
v 327.28406 520.90497 42.153454
v 327.32538 521.0081 42.284077
v 327.43042 521.04913 42.41439
v 327.57098 521.017 42.509476
v 327.70944 520.9204 42.54386
v 327.80872 520.7852 42.508327
v 327.84213 520.6475 42.412395
v 327.8008 520.5444 42.281776
v 327.6958 520.50336 42.151463
v 327.55524 520.53546 42.056374
v 327.41675 520.6321 42.02199
v 327.69452 521.088 41.853184
v 327.6296 521.19684 41.96882
v 327.62848 521.26117 42.128044
v 327.69144 521.26373 42.2882
v 327.80157 521.20386 42.40637
v 327.92944 521.0976 42.45089
v 328.04074 520.97345 42.409832
v 328.10565 520.8646 42.294197
v 328.1068 520.8003 42.13497
v 328.04385 520.7977 41.974815
v 327.9337 520.8576 41.856647
v 327.80582 520.96387 41.812126
v 327.96344 521.4709 41.788002
v 327.89697 521.558 41.920555
v 327.89212 521.59186 42.08921
v 327.95013 521.5635 42.24877
v 328.0555 521.4804 42.35649
v 328.18002 521.3649 42.383503
v 328.29028 521.248 42.322567
v 328.35675 521.1609 42.190014
v 328.3616 521.127 42.021362
v 328.3036 521.1554 41.861797
v 328.19818 521.23846 41.754078
v 328.0737 521.35394 41.72707
v 328.28812 521.7452 41.75989
v 328.2079 521.8177 41.893673
v 328.19263 521.8411 42.063457
v 328.24646 521.80927 42.223755
v 328.35492 521.73065 42.33161
v 328.48895 521.6263 42.358128
v 328.61267 521.52423 42.2962
v 328.6929 521.4518 42.162422
v 328.70816 521.4283 41.992638
v 328.65436 521.46014 41.83234
v 328.54587 521.5388 41.72448
v 328.41183 521.6431 41.697964
v 328.5008 522.07227 41.71467
v 328.38812 522.1289 41.831738
v 328.3441 522.15454 41.996597
v 328.38052 522.14233 42.165077
v 328.48767 522.0955 42.29203
v 328.6368 522.0267 42.34344
v 328.78796 521.9543 42.305534
v 328.90067 521.89764 42.188465
v 328.94467 521.872 42.0236
v 328.90823 521.8842 41.85512
v 328.80112 521.931 41.72817
v 328.65198 521.9999 41.676758
v 328.62747 522.48175 41.74114
v 328.53177 522.52515 41.876858
v 328.51147 522.5361 42.046883
v 328.57205 522.5116 42.205654
v 328.69724 522.4583 42.31063
v 328.85352 522.39044 42.333687
v 328.999 522.32623 42.26864
v 329.0947 522.28284 42.13292
v 329.115 522.2719 41.962894
v 329.05444 522.2964 41.804123
v 328.92923 522.3497 41.699146
v 328.77295 522.41754 41.676094
v 328.84378 522.8556 41.70809
v 328.72873 522.9084 41.824425
v 328.68225 522.93036 41.988445
v 328.71677 522.9158 42.1562
v 328.82306 522.8684 42.282745
v 328.9726 522.801 42.33417
v 329.12537 522.7317 42.2967
v 329.24042 522.6789 42.180367
v 329.28693 522.6569 42.016346
v 329.25238 522.6716 41.84859
v 329.14612 522.7189 41.722046
v 328.99655 522.78625 41.67062
v 329.02057 523.25696 41.71172
v 328.91287 523.3159 41.832058
v 328.87253 523.3383 41.997654
v 328.9103 523.3182 42.164143
v 329.01614 523.26086 42.28691
v 329.16165 523.1818 42.33306
v 329.30786 523.1022 42.290234
v 329.41556 523.0432 42.169895
v 329.45593 523.0208 42.004295
v 329.41812 523.04095 41.83781
v 329.3123 523.09827 41.715042
v 329.16678 523.1773 41.668888
v 329.2573 523.6374 41.712368
v 329.159 523.7095 41.833553
v 329.12277 523.7362 41.99947
v 329.15836 523.7103 42.165657
v 329.2562 523.63885 42.28759
v 329.39008 523.54083 42.332592
v 329.52414 523.4426 42.28861
v 329.62244 523.3705 42.16742
v 329.65866 523.34375 42.001503
v 329.62308 523.3696 41.835316
v 329.52524 523.44116 41.713387
v 329.39136 523.5391 41.668385
v 329.54892 523.98035 41.71172
v 329.4621 524.06635 41.832645
v 329.4299 524.09827 41.998466
v 329.46097 524.0676 42.16475
v 329.547 523.9826 42.286938
v 329.66486 523.866 42.33229
v 329.78305 523.749 42.28866
v 329.86987 523.6631 42.167732
v 329.90207 523.6311 42.00191
v 329.871 523.66174 41.83563
v 329.78497 523.74677 41.713444
v 329.6671 523.86334 41.668087
v 329.8763 524.267 41.712704
v 329.79507 524.35724 41.83443
v 329.76547 524.39014 42.000546
v 329.79544 524.35693 42.16654
v 329.87692 524.2665 42.28793
v 329.9881 524.14307 42.332195
v 330.09918 524.0198 42.287476
v 330.18042 523.92957 42.165752
v 330.21002 523.8966 41.999638
v 330.18008 523.9299 41.833645
v 330.0986 524.02026 41.71225
v 329.9874 524.1437 41.667984
v 330.17984 524.5507 41.71248
v 330.0931 524.63586 41.83407
v 330.0614 524.667 42.000134
v 330.0932 524.63586 42.166176
v 330.17996 524.55066 42.2877
v 330.2985 524.4344 42.332153
v 330.41702 524.31805 42.287613
v 330.50375 524.2329 42.166023
v 330.53546 524.2018 41.999958
v 330.50366 524.233 41.833916
v 330.41687 524.3181 41.712387
v 330.29834 524.43445 41.66794
v 330.449 524.8479 41.712437
v 330.3506 524.9192 41.83402
v 330.31458 524.9453 42.00008
v 330.35062 524.9192 42.166126
v 330.4491 524.84784 42.287663
v 330.58362 524.7505 42.332127
v 330.71808 524.6531 42.2876
v 330.81653 524.5818 42.166016
v 330.85254 524.5557 41.999954
v 330.81647 524.5818 41.83391
v 330.718 524.65314 41.712376
v 330.5835 524.7505 41.66791
v 330.6484 525.1979 41.712315
v 330.54102 525.25494 41.833813
v 330.50165 525.2759 41.999844
v 330.54086 525.255 42.16592
v 330.64816 525.198 42.287537
v 330.79477 525.12006 42.332115
v 330.9414 525.0421 42.287704
v 331.04883 524.98505 42.166203
v 331.08817 524.9641 42.00017
v 331.04895 524.985 41.8341
v 330.94168 525.042 41.71248
v 330.79504 525.11993 41.6679
v 330.83795 525.5828 41.712368
v 330.7318 525.6421 41.83391
v 330.69293 525.6638 41.999958
v 330.73175 525.64215 42.166016
v 330.8379 525.5829 42.287594
v 330.98288 525.50195 42.33211
v 331.12787 525.42096 42.28764
v 331.234 525.3617 42.166096
v 331.2729 525.34 42.00005
v 331.23404 525.3617 41.83399
v 331.12793 525.42096 41.712414
v 330.98294 525.5019 41.667896
v 331.06723 525.9482 41.712395
v 330.96317 526.011 41.83396
v 330.92508 526.034 42.000015
v 330.96317 526.011 42.16607
v 331.06723 525.9482 42.28762
v 331.2094 525.86237 42.332108
v 331.35156 525.77655 42.287605
v 331.45563 525.7137 42.166042
v 331.4937 525.69073 41.99999
v 331.4556 525.7137 41.833935
v 331.35153 525.77655 41.712383
v 331.20938 525.86237 41.667896
v 331.2781 526.3121 41.71239
v 331.17215 526.37164 41.833954
v 331.1334 526.3935 42.000008
v 331.17215 526.37164 42.16606
v 331.2781 526.3121 42.287617
v 331.42285 526.23065 42.332108
v 331.56757 526.14923 42.28761
v 331.67352 526.08966 42.166046
v 331.7123 526.0678 41.999992
v 331.67352 526.08966 41.833942
v 331.56757 526.14923 41.712383
v 331.42282 526.23065 41.667896
v 331.47903 526.68024 41.712387
v 331.37094 526.7358 41.833942
v 331.33136 526.7561 41.999996
v 331.3709 526.7358 42.16605
v 331.47903 526.68024 42.28761
v 331.62674 526.6043 42.332108
v 331.7744 526.52844 42.287617
v 331.88254 526.47284 42.166058
v 331.92212 526.4525 42.000004
v 331.88254 526.47284 41.83395
v 331.7744 526.52844 41.71239
v 331.62674 526.6043 41.667892
v 331.66644 527.0678 41.712387
v 331.56 527.12646 41.833946
v 331.52103 527.14795 42.0
v 331.56 527.1265 42.16605
v 331.66644 527.0678 42.287613
v 331.81186 526.9876 42.332108
v 331.9573 526.9075 42.287613
v 332.06375 526.84875 42.166054
v 332.10272 526.82733 42.000004
v 332.06375 526.84875 41.83395
v 331.9573 526.9075 41.712387
v 331.8119 526.9876 41.667892
v 331.89474 527.4342 41.712387
v 331.7905 527.4967 41.833946
v 331.75232 527.5196 42.0
v 331.7905 527.4967 42.166054
v 331.89474 527.4342 42.287613
v 332.03717 527.3488 42.332108
v 332.1796 527.2634 42.287613
v 332.28384 527.2009 42.166054
v 332.32202 527.17804 42.0
v 332.28384 527.2009 41.833946
v 332.1796 527.2634 41.712387
v 332.03717 527.3488 41.667892
v 332.1127 527.81177 41.712387
v 332.01248 527.88055 41.833946
v 331.97583 527.90576 42.0
v 332.01248 527.88055 42.166054
v 332.1127 527.81177 42.287613
v 332.24957 527.7177 42.332108
v 332.38644 527.6237 42.287613
v 332.48663 527.5549 42.166054
v 332.52332 527.52966 42.0
v 332.48663 527.5549 41.833946
v 332.38644 527.6237 41.712387
v 332.24957 527.7177 41.667892
v 332.37143 528.19104 41.73819
v 332.2973 528.26337 41.87543
v 332.28226 528.278 42.046047
v 332.33026 528.2312 42.204327
v 332.4285 528.1354 42.307858
v 332.55063 528.01624 42.3289
v 332.66394 527.9057 42.26181
v 332.73804 527.8334 42.12457
v 332.7531 527.81866 41.953953
v 332.70508 527.86554 41.795673
v 332.60684 527.96136 41.692142
v 332.4847 528.0805 41.6711
v 332.84763 528.5398 41.73364
v 332.72107 528.59503 41.832756
v 332.6268 528.57776 41.97427
v 332.5901 528.4927 42.12027
v 332.62076 528.36255 42.23163
v 332.71057 528.2222 42.278507
v 332.8355 528.1094 42.248352
v 332.96207 528.05414 42.149235
v 333.05634 528.0714 42.007717
v 333.09305 528.1565 41.86172
v 333.0624 528.2866 41.750362
v 332.97256 528.42694 41.70348
v 333.0556 528.7602 42.22472
v 332.89752 528.77356 42.28856
v 332.76663 528.705 42.375584
v 332.69803 528.57294 42.46248
v 332.71005 528.4127 42.525963
v 332.79953 528.2673 42.54902
v 332.94247 528.1756 42.525475
v 333.10056 528.16223 42.46164
v 333.23145 528.2307 42.37461
v 333.30005 528.3628 42.287716
v 333.288 528.5231 42.224236
v 333.19852 528.6685 42.201176
v 333.22598 528.84143 42.48019
v 333.08566 528.9003 42.55885
v 332.9681 528.8856 42.682938
v 332.90482 528.80133 42.819206
v 332.91272 528.67 42.93114
v 332.98972 528.52673 42.98875
v 333.1152 528.4101 42.976597
v 333.25552 528.3512 42.897938
v 333.37308 528.36584 42.77385
v 333.43637 528.4502 42.63758
v 333.42847 528.58154 42.525646
v 333.35144 528.72473 42.468037
v 333.41797 529.0714 42.572308
v 333.31537 529.1504 42.684784
v 333.25192 529.1641 42.844574
v 333.2447 529.10895 43.00886
v 333.29556 528.99963 43.13363
v 333.39096 528.8655 43.18544
v 333.50528 528.74243 43.150417
v 333.6079 528.66345 43.03794
v 333.67133 528.6497 42.87815
v 333.67856 528.7049 42.713863
v 333.6277 528.8142 42.5891
v 333.5323 528.94836 42.537285
v 333.7062 529.3431 42.682285
v 333.6333 529.41315 42.819798
v 333.60565 529.413 42.98796
v 333.6307 529.3427 43.141716
v 333.70175 529.22107 43.23986
v 333.7997 529.0807 43.2561
v 333.89835 528.95917 43.186085
v 333.97125 528.8891 43.048573
v 333.9989 528.8893 42.88041
v 333.97385 528.9596 42.726654
v 333.9028 529.0812 42.62851
v 333.80484 529.22156 42.61227
v 333.977 529.5831 42.75188
v 333.91623 529.6283 42.906258
v 333.91733 529.61176 43.077404
v 333.98 529.53784 43.219456
v 334.08743 529.4265 43.294357
v 334.21085 529.3075 43.282032
v 334.3172 529.21265 43.185787
v 334.37796 529.1675 43.031406
v 334.37686 529.1841 42.860264
v 334.31418 529.25793 42.71821
v 334.20676 529.36926 42.64331
v 334.0833 529.4883 42.655636
v 334.14905 529.9146 42.819736
v 334.10965 529.93524 42.985405
v 334.14413 529.90625 43.150784
v 334.2433 529.8355 43.271553
v 334.38052 529.7419 43.315357
v 334.51907 529.65045 43.27046
v 334.62183 529.5858 43.148888
v 334.66122 529.5652 42.983215
v 334.62674 529.5941 42.81784
v 334.5276 529.6649 42.69707
v 334.39035 529.75854 42.653267
v 334.2518 529.8499 42.698166
v 334.37106 530.28424 42.869125
v 334.35272 530.2944 43.039917
v 334.40628 530.25366 43.198235
v 334.51746 530.173 43.301647
v 334.65643 530.074 43.322453
v 334.78598 529.98315 43.25507
v 334.87137 529.9248 43.11756
v 334.88974 529.9147 42.946766
v 334.83615 529.9554 42.788452
v 334.72498 530.0361 42.685036
v 334.586 530.1351 42.664234
v 334.45645 530.2259 42.731613
v 334.65134 530.5998 42.810974
v 334.60434 530.6307 42.973454
v 334.63068 530.61145 43.142265
v 334.7233 530.5474 43.27217
v 334.8574 530.4557 43.32836
v 334.99698 530.3608 43.295788
v 335.10474 530.2882 43.18317
v 335.1517 530.2574 43.020687
v 335.12537 530.27655 42.851875
v 335.03275 530.3406 42.72197
v 334.89865 530.4324 42.66578
v 334.75906 530.5272 42.698357
v 334.85468 530.9595 42.834652
v 334.81754 530.9819 43.000996
v 334.85605 530.95746 43.166748
v 334.95996 530.8928 43.28749
v 335.10138 530.80524 43.330875
v 335.24243 530.7182 43.285275
v 335.34534 530.655 43.162907
v 335.38248 530.63257 42.996563
v 335.34393 530.657 42.83081
v 335.24002 530.7216 42.710068
v 335.0986 530.8092 42.666683
v 334.95755 530.89624 42.712284
v 335.1219 531.37213 42.834816
v 335.09082 531.4029 43.001076
v 335.12268 531.3707 43.16692
v 335.20898 531.2843 43.287903
v 335.32654 531.16675 43.331615
v 335.44388 531.04956 43.286343
v 335.52957 530.9641 43.16421
v 335.56064 530.9334 42.99795
v 335.52875 530.9655 42.832108
v 335.44247 531.05194 42.711124
v 335.3249 531.16956 42.66741
v 335.20755 531.28674 42.712685
v 335.51797 531.6266 42.83299
v 335.49152 531.66296 42.998924
v 335.51733 531.62726 43.165096
v 335.58847 531.52905 43.286972
v 335.68585 531.3947 43.3319
v 335.78342 531.2602 43.28784
v 335.855 531.16156 43.166603
v 335.88144 531.12524 43.000668
v 335.85565 531.16095 42.8345
v 335.78452 531.2591 42.71262
v 335.68713 531.3935 42.66769
v 335.58957 531.52795 42.71175
v 335.82123 531.88055 42.833527
v 335.79132 531.91376 42.99953
v 335.82092 531.8808 43.165634
v 335.90207 531.79047 43.28733
v 336.01306 531.667 43.332016
v 336.1241 531.5435 43.287712
v 336.2055 531.453 43.166294
v 336.2354 531.4198 43.00029
v 336.2058 531.45276 42.834187
v 336.12463 531.5431 42.71249
v 336.01367 531.6665 42.667805
v 335.9026 531.79004 42.71211
v 336.1082 532.15845 42.833958
v 336.07556 532.18866 43.00002
v 336.10822 532.1584 43.166065
v 336.1974 532.07574 43.2876
v 336.31918 531.9628 43.332066
v 336.44098 531.85 43.28754
v 336.53012 531.7674 43.16596
v 336.56274 531.7372 42.999897
v 336.5301 531.76746 42.83385
v 336.44092 531.8501 42.712315
v 336.31912 531.96295 42.66785
v 336.19733 532.07587 42.712376
v 336.42773 532.527 42.833942
v 336.40247 532.56354 42.999996
v 336.42773 532.5269 43.166046
v 336.49683 532.42694 43.2876
v 336.59122 532.2903 43.33209
v 336.6856 532.1537 43.287586
v 336.7547 532.05365 43.166023
v 336.77997 532.0171 42.99997
v 336.7547 532.0537 42.833916
v 336.6856 532.1537 42.712364
v 336.59122 532.29034 42.667877
v 336.49683 532.42694 42.712376
v 336.96085 532.71466 42.833954
v 336.95575 532.75885 43.000008
v 336.96085 532.71466 43.166058
v 336.97473 532.5939 43.287613
v 336.99368 532.4289 43.3321
v 337.01266 532.2639 43.287598
v 337.02658 532.1432 43.16603
v 337.03165 532.099 42.999977
v 337.02658 532.1432 42.833927
v 337.0127 532.264 42.71237
v 336.9937 532.42896 42.667885
v 336.97473 532.5939 42.712387
v 337.4427 532.6718 42.83395
v 337.44666 532.7161 43.000008
v 337.4427 532.6718 43.166058
v 337.4319 532.5507 43.287613
v 337.41714 532.3853 43.332104
v 337.4024 532.2199 43.287605
v 337.3916 532.0988 43.166042
v 337.38763 532.0545 42.999985
v 337.3916 532.0988 42.833935
v 337.4024 532.2199 42.71238
v 337.41714 532.3853 42.66789
v 337.4319 532.5507 42.712387
v 337.90518 532.6338 42.83393
v 337.915 532.6772 42.99998
v 337.90518 532.6338 43.16604
v 337.87833 532.51526 43.2876
v 337.8416 532.35333 43.332104
v 337.80493 532.19135 43.28762
v 337.77808 532.0728 43.166065
v 337.76825 532.0294 43.000015
v 337.77808 532.0728 42.833958
v 337.80493 532.19135 42.712395
v 337.8416 532.3533 42.667892
v 337.87833 532.51526 42.71238
v 338.29013 532.4822 42.833946
v 338.29813 532.52594 43.0
v 338.29013 532.4822 43.166054
v 338.26828 532.3626 43.287613
v 338.23846 532.1992 43.332108
v 338.20862 532.0359 43.287613
v 338.18677 531.9163 43.166054
v 338.17877 531.87256 43.0
v 338.18677 531.9163 42.833946
v 338.20862 532.0359 42.712387
v 338.23846 532.1992 42.667892
v 338.26828 532.3626 42.712387
v 338.60464 532.48444 42.833946
v 338.59543 532.52795 43.0
v 338.60464 532.48444 43.166054
v 338.62976 532.36554 43.287613
v 338.66412 532.20306 43.332108
v 338.69846 532.0406 43.287613
v 338.7236 531.92163 43.166054
v 338.7328 531.8781 43.0
v 338.7236 531.92163 42.833946
v 338.69846 532.0406 42.712387
v 338.66412 532.20306 42.667892
v 338.62976 532.36554 42.712387
v 338.96173 532.6439 42.83395
v 338.9473 532.68604 43.000004
v 338.96173 532.6439 43.166054
v 339.0011 532.52893 43.287613
v 339.0549 532.3718 43.332108
v 339.10873 532.2147 43.287613
v 339.1481 532.09973 43.16605
v 339.16254 532.0576 42.999996
v 339.1481 532.09973 42.833946
v 339.10873 532.2147 42.712387
v 339.0549 532.3718 42.667892
v 339.0011 532.52893 42.712387
v 339.37842 532.7517 42.833946
v 339.36472 532.794 43.0
v 339.37842 532.7517 43.166054
v 339.41592 532.63605 43.287613
v 339.46713 532.4781 43.332108
v 339.5183 532.3201 43.287613
v 339.55582 532.20447 43.166054
v 339.56952 532.1622 43.0
v 339.55582 532.20447 42.833946
v 339.51834 532.3201 42.712387
v 339.46713 532.4781 42.667892
v 339.41592 532.63605 42.712387
v 339.76752 532.9053 42.83428
v 339.75278 532.947 43.00038
v 339.76764 532.9049 43.16638
v 339.80814 532.79016 43.287804
v 339.8634 532.6335 43.332108
v 339.91864 532.477 43.287422
v 339.95905 532.3625 43.16572
v 339.9738 532.3207 42.99962
v 339.95892 532.36285 42.83362
v 339.91843 532.4776 42.712196
v 339.86316 532.6342 42.667892
v 339.80792 532.7908 42.712578
v 340.27087 533.0406 42.778267
v 340.17938 533.0785 42.91577
v 340.11206 533.0313 43.06978
v 340.08688 532.91174 43.199024
v 340.11063 532.7519 43.268875
v 340.17697 532.5945 43.260612
v 340.26807 532.48175 43.176453
v 340.35956 532.4439 43.038948
v 340.42688 532.4911 42.884937
v 340.45206 532.6106 42.755695
v 340.4283 532.7705 42.685844
v 340.36197 532.9279 42.694107
v 340.60263 533.1284 43.254383
v 340.45758 533.177 43.303616
v 340.32193 533.1394 43.380928
v 340.23203 533.0258 43.465603
v 340.21194 532.8665 43.534958
v 340.26712 532.7043 43.5704
v 340.3827 532.58264 43.562443
v 340.52774 532.53406 43.51321
v 340.6634 532.5716 43.435898
v 340.7533 532.68524 43.351223
v 340.77338 532.8445 43.28187
v 340.7182 533.0067 43.246426
v 340.6888 533.24097 43.51504
v 340.56064 533.25555 43.620743
v 340.4739 533.19434 43.75015
v 340.45187 533.0738 43.868587
v 340.5004 532.9262 43.94432
v 340.6065 532.79114 43.95706
v 340.74176 532.7048 43.90339
v 340.8699 532.6902 43.797688
v 340.95663 532.7514 43.66828
v 340.9787 532.87195 43.549843
v 340.93018 533.01953 43.47411
v 340.82407 533.1546 43.461372
v 340.88556 533.4257 43.55087
v 340.7637 533.45953 43.67937
v 340.70035 533.4414 43.84698
v 340.71246 533.3761 44.00879
v 340.79684 533.2812 44.121437
v 340.93085 533.1821 44.154743
v 341.07858 533.10535 44.09978
v 341.20044 533.07153 43.97128
v 341.2638 533.08966 43.80367
v 341.25165 533.15497 43.64186
v 341.1673 533.2499 43.529213
v 341.0333 533.34894 43.495907
v 340.9975 533.7673 43.663002
v 340.88586 533.80334 43.78745
v 340.84204 533.7986 43.950382
v 340.87784 533.7542 44.108143
v 340.9836 533.68207 44.218456
v 341.13104 533.60156 44.25177
v 341.2806 533.53424 44.19915
v 341.39227 533.4981 44.074703
v 341.43607 533.50287 43.91177
v 341.40027 533.54724 43.75401
v 341.2945 533.6194 43.643696
v 341.14706 533.6999 43.610382
v 341.18124 534.1535 43.726974
v 341.1024 534.199 43.873394
v 341.09268 534.1947 44.04556
v 341.15466 534.1417 44.197334
v 341.27176 534.0543 44.28805
v 341.41257 533.9558 44.293407
v 341.53937 533.87274 44.21196
v 341.6182 533.8272 44.06554
v 341.62793 533.83154 43.893375
v 341.56595 533.8845 43.7416
v 341.44885 533.9719 43.650883
v 341.30804 534.0704 43.645527
v 341.39578 534.4848 43.7864
v 341.3388 534.5127 43.946365
v 341.35828 534.49615 44.116558
v 341.44894 534.43964 44.25137
v 341.58655 534.3583 44.31468
v 341.7342 534.27386 44.289524
v 341.85233 534.20905 44.182644
v 341.9093 534.18115 44.022675
v 341.88986 534.1977 43.852486
v 341.79916 534.2542 43.717674
v 341.66156 534.3356 43.654366
v 341.51392 534.42 43.67952
v 341.5098 534.8652 43.84618
v 341.478 534.8766 44.01467
v 341.5274 534.85205 44.177425
v 341.6448 534.79816 44.290833
v 341.7987 534.7294 44.324497
v 341.94788 534.6641 44.26941
v 342.05237 534.6198 44.140324
v 342.08417 534.60846 43.97183
v 342.03476 534.63293 43.809074
v 341.91736 534.6868 43.69567
v 341.76346 534.7556 43.662003
v 341.6143 534.8209 43.717094
v 341.70975 535.2816 43.861492
v 341.68576 535.2948 44.031185
v 341.73767 535.2623 44.191795
v 341.85153 535.1929 44.300285
v 341.99683 535.10516 44.327583
v 342.13464 535.02264 44.26638
v 342.22803 534.96735 44.13307
v 342.25198 534.9542 43.963375
v 342.2001 534.9867 43.80277
v 342.08624 535.0561 43.69428
v 341.94095 535.1438 43.666977
v 341.80313 535.2264 43.728184
v 341.9805 535.6257 43.82859
v 341.94098 535.65106 43.99397
v 341.97592 535.6277 44.160664
v 342.07593 535.56177 44.284004
v 342.2142 535.47107 44.330948
v 342.3537 535.3798 44.28891
v 342.45706 535.3125 44.169155
v 342.49655 535.2872 44.003777
v 342.46164 535.31055 43.837086
v 342.36163 535.37646 43.71374
v 342.22336 535.46716 43.6668
v 342.08383 535.5584 43.70884
v 342.17404 535.9711 43.844597
v 342.14008 535.9885 44.012222
v 342.18512 535.96497 44.176456
v 342.29703 535.90686 44.29329
v 342.44586 535.8298 44.331417
v 342.59174 535.7543 44.280624
v 342.69556 535.7007 44.15452
v 342.7295 535.68335 43.98689
v 342.68448 535.70685 43.82266
v 342.57254 535.76495 43.705826
v 342.4237 535.84204 43.667698
v 342.27783 535.91754 43.71849
v 342.35526 536.36163 43.83665
v 342.31757 536.38196 44.003143
v 342.35812 536.3599 44.16874
v 342.4661 536.3015 44.28907
v 342.61255 536.2223 44.331894
v 342.75824 536.14355 44.285736
v 342.8641 536.08636 44.16296
v 342.9018 536.06604 43.99647
v 342.86124 536.0881 43.83087
v 342.75327 536.1465 43.71054
v 342.6068 536.2257 43.667717
v 342.46112 536.30444 43.713875
v 342.58926 536.7254 43.833267
v 342.55032 536.7476 43.99923
v 342.58862 536.7257 44.165375
v 342.69394 536.66547 44.28718
v 342.83804 536.5831 44.332016
v 342.9823 536.50073 44.287865
v 343.08807 536.4403 44.166553
v 343.127 536.4181 44.000595
v 343.08868 536.44 43.83445
v 342.98337 536.50024 43.71264
v 342.8393 536.5826 43.667805
v 342.69504 536.665 43.71196
v 342.77542 537.09326 43.834034
v 342.73584 537.11346 44.00011
v 342.77554 537.09314 44.16614
v 342.88382 537.03784 44.287643
v 343.0317 536.9622 44.33206
v 343.17953 536.88666 44.28749
v 343.28775 536.83136 44.165874
v 343.3273 536.81116 43.9998
v 343.28763 536.8315 43.833767
v 343.17932 536.88684 43.712265
v 343.03146 536.9624 43.667847
v 342.8836 537.03796 43.712418
v 342.98154 537.49243 43.834057
v 342.9438 537.5158 44.00013
v 342.98166 537.4923 44.166164
v 343.08505 537.4283 44.287666
v 343.22623 537.3409 44.332085
v 343.3674 537.2534 44.287514
v 343.4707 537.18945 44.1659
v 343.50845 537.1661 43.99983
v 343.47058 537.1896 43.833794
v 343.3672 537.2536 43.71229
v 343.22598 537.34106 43.667873
v 343.08484 537.42847 43.71244
v 343.2411 537.84644 43.834038
v 343.20444 537.8715 44.000107
v 343.24118 537.8464 44.166145
v 343.3415 537.7776 44.287663
v 343.4785 537.6837 44.332096
v 343.61548 537.5899 44.287544
v 343.7157 537.52124 44.16594
v 343.75238 537.4961 43.99987
v 343.7156 537.5213 43.833836
v 343.6153 537.59 43.71232
v 343.4783 537.6839 43.66788
v 343.34134 537.7777 43.712437
v 343.4743 538.2118 43.833958
v 343.4383 538.238 44.000015
v 343.4743 538.2118 44.166065
v 343.5727 538.1404 44.287617
v 343.7071 538.04285 44.3321
v 343.84146 537.9453 44.287598
v 343.93985 537.8739 44.16603
v 343.97583 537.8478 43.999977
v 343.93982 537.87396 43.833923
v 343.84143 537.9454 43.71237
v 343.70706 538.0429 43.66789
v 343.57266 538.14044 43.71239
v 343.76135 538.5612 43.83395
v 343.7279 538.5906 44.000004
v 343.76135 538.5612 44.166058
v 343.85272 538.4811 44.287613
v 343.97757 538.3716 44.332104
v 344.1024 538.262 44.287605
v 344.19376 538.1819 44.166046
v 344.2272 538.1525 43.999992
v 344.19376 538.1819 43.83394
v 344.1024 538.2621 43.712383
v 343.97757 538.3716 43.667892
v 343.85272 538.4811 43.712387
v 344.07346 538.89417 43.83394
v 344.04333 538.92694 43.99999
v 344.07346 538.89417 44.166042
v 344.15576 538.80475 44.287605
v 344.26822 538.68256 44.332104
v 344.38068 538.56036 44.287617
v 344.463 538.47095 44.16606
v 344.49313 538.4382 44.000008
v 344.463 538.47095 43.833954
v 344.3807 538.56036 43.71239
v 344.26825 538.68256 43.667892
v 344.1558 538.80475 43.71238
v 344.40067 539.1517 43.833946
v 344.3695 539.1834 44.0
v 344.40067 539.1517 44.16605
v 344.48587 539.06494 44.287613
v 344.60223 538.9465 44.332108
v 344.71857 538.828 44.287613
v 344.80377 538.7413 44.166054
v 344.83493 538.70953 44.0
v 344.80377 538.7413 43.833946
v 344.7186 538.828 43.712387
v 344.60223 538.9465 43.667892
v 344.48587 539.06494 43.712387
v 344.636 539.43994 43.833946
v 344.59946 539.46533 43.999996
v 344.636 539.43994 44.16605
v 344.73578 539.37054 44.287613
v 344.8721 539.2757 44.332108
v 345.0084 539.18085 44.287613
v 345.1082 539.11145 44.166054
v 345.1447 539.08606 44.0
v 345.1082 539.11145 43.833946
v 345.00842 539.18085 43.712387
v 344.8721 539.2757 43.667892
v 344.73578 539.37054 43.712387
v 344.84058 539.7917 43.833946
v 344.8025 539.81464 44.0
v 344.84058 539.7917 44.166054
v 344.94467 539.72894 44.287613
v 345.08688 539.6432 44.332108
v 345.2291 539.5575 44.287613
v 345.33322 539.4947 44.166054
v 345.3713 539.47174 44.0
v 345.33322 539.4947 43.833946
v 345.2291 539.5575 43.712387
v 345.08688 539.6432 43.667892
v 344.94467 539.72894 43.712387
v 345.05432 540.1333 43.833946
v 345.01453 540.1532 44.0
v 345.05432 540.1333 44.166054
v 345.16306 540.079 44.287613
v 345.3116 540.00476 44.332108
v 345.46014 539.93054 44.287613
v 345.56888 539.8762 44.166054
v 345.6087 539.8563 44.0
v 345.56888 539.8762 43.833946
v 345.46014 539.93054 43.712387
v 345.3116 540.00476 43.667892
v 345.16306 540.079 43.712387
v 345.21268 540.53815 43.833946
v 345.17352 540.55927 44.0
v 345.21268 540.53815 44.166054
v 345.31967 540.4804 44.287613
v 345.4658 540.40155 44.332108
v 345.6119 540.32263 44.287613
v 345.7189 540.26495 44.166054
v 345.75806 540.2438 44.0
v 345.7189 540.26495 43.833946
v 345.6119 540.32263 43.712387
v 345.4658 540.40155 43.667892
v 345.31967 540.4804 43.712387
v 345.47223 540.90576 43.833946
v 345.43503 540.9302 44.0
v 345.47223 540.90576 44.166054
v 345.5739 540.8392 44.287613
v 345.71283 540.74817 44.332108
v 345.85175 540.6572 44.287613
v 345.95343 540.5906 44.166054
v 345.99063 540.5662 44.0
v 345.95343 540.5906 43.833946
v 345.85175 540.6572 43.712387
v 345.71283 540.74817 43.667892
v 345.5739 540.8392 43.712387
v 345.6871 541.26416 43.833946
v 345.64923 541.2875 44.0
v 345.6871 541.26416 44.166054
v 345.7906 541.2003 44.287613
v 345.93192 541.11316 44.332108
v 346.07324 541.026 44.287613
v 346.17673 540.9622 44.166054
v 346.2146 540.93884 44.0
v 346.17673 540.9622 43.833946
v 346.07324 541.026 43.712387
v 345.93192 541.11316 43.667892
v 345.7906 541.2003 43.712387
v 345.92807 541.64325 43.833946
v 345.8922 541.6696 44.0
v 345.92807 541.64325 44.166054
v 346.02597 541.5712 44.287613
v 346.1597 541.4728 44.332108
v 346.29343 541.3743 44.287613
v 346.39133 541.3023 44.166054
v 346.4272 541.27594 44.0
v 346.39133 541.3023 43.833946
v 346.29343 541.3743 43.712387
v 346.1597 541.4728 43.667892
v 346.02597 541.5712 43.712387
v 346.22916 541.99774 43.833946
v 346.19727 542.02875 44.0
v 346.22916 541.99774 44.166054
v 346.31628 541.91296 44.287613
v 346.43533 541.7972 44.332108
v 346.55435 541.6814 44.287613
v 346.64148 541.5966 44.166054
v 346.67337 541.5656 44.0
v 346.64148 541.5966 43.833946
v 346.55435 541.6814 43.712387
v 346.43533 541.7972 43.667892
v 346.31628 541.91296 43.712387
v 346.54327 542.27954 43.833946
v 346.511 542.3102 44.0
v 346.54327 542.27954 44.166054
v 346.63147 542.1959 44.287613
v 346.75198 542.08167 44.332108
v 346.8725 541.9674 44.287613
v 346.9607 541.8838 44.166054
v 346.99298 541.85315 44.0
v 346.9607 541.8838 43.833946
v 346.8725 541.9674 43.712387
v 346.75198 542.08167 43.667892
v 346.63147 542.1959 43.712387
v 346.78568 542.5809 43.833946
v 346.74954 542.6069 44.0
v 346.78568 542.5809 44.166054
v 346.88437 542.50995 44.287613
v 347.0192 542.413 44.332108
v 347.15405 542.3161 44.287613
v 347.25275 542.2452 44.166054
v 347.28888 542.2192 44.0
v 347.25275 542.2452 43.833946
v 347.15405 542.3161 43.712387
v 347.0192 542.413 43.667892
v 346.88437 542.50995 43.712387
v 347.01953 542.9464 43.833946
v 346.98416 542.9734 44.0
v 347.01953 542.9464 44.166054
v 347.11615 542.8727 44.287613
v 347.24814 542.7719 44.332108
v 347.38016 542.67114 44.287613
v 347.47678 542.5974 44.166054
v 347.51215 542.5704 44.0
v 347.47678 542.5974 43.833946
v 347.38016 542.67114 43.712387
v 347.24814 542.7719 43.667892
v 347.11615 542.8727 43.712387
v 347.32852 543.2887 43.833946
v 347.29672 543.3198 44.0
v 347.32852 543.2887 44.166054
v 347.41534 543.2036 44.287613
v 347.53394 543.0874 44.332108
v 347.65256 542.9712 44.287613
v 347.73938 542.8861 44.166054
v 347.77115 542.8549 44.0
v 347.73938 542.8861 43.833946
v 347.65256 542.9712 43.712387
v 347.53394 543.0874 43.667892
v 347.41534 543.2036 43.712387
v 347.61783 543.5578 43.833946
v 347.58292 543.5854 44.0
v 347.61783 543.5578 44.166054
v 347.71323 543.4824 44.287613
v 347.84354 543.3795 44.332108
v 347.97388 543.2766 44.287613
v 348.06927 543.2013 44.166054
v 348.1042 543.1737 44.0
v 348.06927 543.2013 43.833946
v 347.97388 543.2766 43.712387
v 347.84354 543.3795 43.667892
v 347.71323 543.4824 43.712387
v 347.8041 543.8873 43.833946
v 347.76514 543.9088 44.0
v 347.8041 543.8873 44.166054
v 347.91055 543.8286 44.287613
v 348.05597 543.7484 44.332108
v 348.2014 543.6682 44.287613
v 348.30783 543.60956 44.166054
v 348.34677 543.5881 44.0
v 348.30783 543.60956 43.833946
v 348.2014 543.6682 43.712387
v 348.05597 543.7484 43.667892
v 347.91055 543.8286 43.712387
v 347.9951 544.2489 43.833946
v 347.95493 544.26807 44.0
v 347.9951 544.2489 44.166054
v 348.10477 544.19653 44.287613
v 348.2546 544.12494 44.332108
v 348.40442 544.05334 44.287613
v 348.51413 544.0009 44.166054
v 348.55426 543.98175 44.0
v 348.51413 544.0009 43.833946
v 348.40442 544.05334 43.712387
v 348.2546 544.12494 43.667892
v 348.10477 544.19653 43.712387
v 348.1723 544.65753 43.833946
v 348.13354 544.67944 44.0
v 348.1723 544.65753 44.166054
v 348.2781 544.5977 44.287613
v 348.42267 544.51605 44.332108
v 348.56726 544.4343 44.287613
v 348.67307 544.3745 44.166054
v 348.71182 544.3526 44.0
v 348.67307 544.3745 43.833946
v 348.56726 544.4343 43.712387
v 348.42267 544.51605 43.667892
v 348.2781 544.5977 43.712387
v 348.45578 545.05255 43.833946
v 348.4225 545.0821 44.0
v 348.45578 545.05255 44.166054
v 348.54675 544.9719 44.287613
v 348.67102 544.86176 44.332108
v 348.7953 544.7516 44.287613
v 348.88623 544.67096 44.166054
v 348.91953 544.6415 44.0
v 348.88623 544.67096 43.833946
v 348.7953 544.7516 43.712387
v 348.67102 544.86176 43.667892
v 348.54675 544.9719 43.712387
v 348.76108 545.33093 43.833946
v 348.72653 545.35895 44.0
v 348.76108 545.33093 44.166054
v 348.8555 545.25433 44.287613
v 348.98447 545.1498 44.332108
v 349.11346 545.04517 44.287613
v 349.2079 544.9686 44.166054
v 349.24243 544.9406 44.0
v 349.2079 544.9686 43.833946
v 349.11346 545.04517 43.712387
v 348.98447 545.1498 43.667892
v 348.8555 545.25433 43.712387
v 348.965 545.6796 43.833946
v 348.9284 545.7049 44.0
v 348.965 545.6796 44.166054
v 349.06497 545.6105 44.287613
v 349.2015 545.516 44.332108
v 349.33807 545.4215 44.287613
v 349.43805 545.35236 44.166054
v 349.47464 545.327 44.0
v 349.43805 545.35236 43.833946
v 349.33807 545.4215 43.712387
v 349.2015 545.516 43.667892
v 349.06497 545.6105 43.712387
v 349.24777 546.03357 43.833946
v 349.21378 546.06226 44.0
v 349.24777 546.03357 44.166054
v 349.34073 545.9552 44.287613
v 349.46768 545.8482 44.332108
v 349.59464 545.74115 44.287613
v 349.68756 545.6628 44.166054
v 349.7216 545.6341 44.0
v 349.68756 545.6628 43.833946
v 349.59464 545.74115 43.712387
v 349.46768 545.8482 43.667892
v 349.34073 545.9552 43.712387
v 349.51044 546.3257 43.833946
v 349.47336 546.3502 44.0
v 349.51044 546.3257 44.166054
v 349.61172 546.2585 44.287613
v 349.7501 546.1667 44.332108
v 349.8885 546.0749 44.287613
v 349.98978 546.0077 44.166054
v 350.02686 545.9831 44.0
v 349.98978 546.0077 43.833946
v 349.8885 546.0749 43.712387
v 349.7501 546.1667 43.667892
v 349.61172 546.2585 43.712387
v 349.7133 546.73553 43.833946
v 349.6792 546.76416 44.0
v 349.7133 546.73553 44.166054
v 349.80643 546.6575 44.287613
v 349.9337 546.5507 44.332108
v 350.0609 546.44403 44.287613
v 350.15405 546.3659 44.166054
v 350.18814 546.33734 44.0
v 350.15405 546.3659 43.833946
v 350.0609 546.44403 43.712387
v 349.9337 546.5507 43.667892
v 349.80643 546.6575 43.712387
v 350.0777 547.0029 43.833946
v 350.04642 547.0346 44.0
v 350.0777 547.0029 44.166054
v 350.16318 546.9165 44.287613
v 350.2799 546.7984 44.332108
v 350.39664 546.6803 44.287613
v 350.4821 546.5939 44.166054
v 350.51337 546.5622 44.0
v 350.4821 546.5939 43.833946
v 350.39664 546.6803 43.712387
v 350.2799 546.7984 43.667892
v 350.16318 546.9165 43.712387
v 350.27002 547.2615 43.833946
v 350.22955 547.27997 44.0
v 350.27002 547.2615 44.166054
v 350.38055 547.2109 44.287613
v 350.53152 547.1417 44.332108
v 350.68253 547.07263 44.287613
v 350.79306 547.02203 44.166054
v 350.8335 547.00354 44.0
v 350.79306 547.02203 43.833946
v 350.68253 547.07263 43.712387
v 350.53152 547.1417 43.667892
v 350.38055 547.2109 43.712387
v 350.34317 547.6032 43.833946
v 350.2993 547.6105 44.0
v 350.34317 547.6032 44.166054
v 350.46313 547.5835 44.287613
v 350.62698 547.5566 44.332108
v 350.79083 547.52966 44.287613
v 350.9108 547.50995 44.166054
v 350.95468 547.50275 44.0
v 350.9108 547.50995 43.833946
v 350.79083 547.52966 43.712387
v 350.62698 547.5566 43.667892
v 350.46313 547.5835 43.712387
v 350.38315 548.0089 43.833946
v 350.3389 548.0133 44.0
v 350.38315 548.0089 44.166054
v 350.50412 547.99677 44.287613
v 350.66934 547.98016 44.332108
v 350.83456 547.96356 44.287613
v 350.9555 547.9514 44.166054
v 350.9998 547.947 44.0
v 350.9555 547.9514 43.833946
v 350.83456 547.96356 43.712387
v 350.66934 547.98016 43.667892
v 350.50412 547.99677 43.712387
v 350.4479 548.5176 43.833946
v 350.40704 548.5352 44.0
v 350.4479 548.5176 44.166054
v 350.5595 548.4695 44.287613
v 350.712 548.4037 44.332108
v 350.86447 548.33795 44.287613
v 350.9761 548.2898 44.166054
v 351.01697 548.2722 44.0
v 350.9761 548.2898 43.833946
v 350.86447 548.33795 43.712387
v 350.712 548.4037 43.667892
v 350.5595 548.4695 43.712387
v 350.76956 548.8923 43.816788
v 350.72607 548.92505 43.97983
v 350.75348 548.9044 44.14828
v 350.84445 548.83575 44.276997
v 350.9746 548.7376 44.331493
v 351.1091 548.63617 44.297165
v 351.21185 548.55865 44.183212
v 351.25537 548.5258 44.02017
v 351.22797 548.5465 43.85172
v 351.137 548.6151 43.723003
v 351.00684 548.7133 43.668507
v 350.87234 548.81476 43.702835
v 351.0092 549.31195 43.952072
v 350.94 549.2506 44.10124
v 350.94678 549.14404 44.231743
v 351.02768 549.0209 44.308624
v 351.16107 548.914 44.311275
v 351.3112 548.8521 44.23899
v 351.4378 548.85175 44.111134
v 351.507 548.9131 43.96197
v 351.5002 549.01965 43.831463
v 351.4193 549.1429 43.754585
v 351.28592 549.24976 43.751934
v 351.1358 549.31165 43.82422
v 351.15335 549.50037 44.342766
v 351.05328 549.3877 44.424946
v 351.03058 549.2327 44.49427
v 351.09134 549.07697 44.532166
v 351.2193 548.96216 44.528477
v 351.38013 548.919 44.484196
v 351.53076 548.95917 44.411182
v 351.63083 549.07184 44.329006
v 351.65353 549.22687 44.25968
v 351.59277 549.3826 44.221786
v 351.46484 549.49744 44.225475
v 351.304 549.5405 44.269756
v 351.323 549.6568 44.69425
v 351.24698 549.5782 44.828217
v 351.23926 549.44696 44.94263
v 351.30194 549.2982 45.006824
v 351.4182 549.1719 45.003605
v 351.55695 549.10175 44.93383
v 351.68094 549.1066 44.8162
v 351.757 549.1853 44.682228
v 351.76468 549.3165 44.567818
v 351.702 549.4653 44.50362
v 351.58572 549.5916 44.50684
v 351.447 549.66174 44.576614
v 351.66516 549.89935 44.76439
v 351.61588 549.89496 44.9275
v 351.61987 549.82007 45.083694
v 351.67606 549.6946 45.191124
v 351.76938 549.55225 45.221
v 351.87482 549.43115 45.165318
v 351.96414 549.3638 45.038998
v 352.0134 549.3681 44.87589
v 352.0094 549.44305 44.719692
v 351.95322 549.5685 44.612263
v 351.85992 549.7109 44.58239
v 351.7545 549.832 44.63807
v 351.98175 550.1229 44.900654
v 351.97513 550.1004 45.06969
v 352.02078 550.0123 45.209637
v 352.10645 549.8823 45.282997
v 352.20917 549.74524 45.27011
v 352.30145 549.63776 45.17443
v 352.35852 549.5887 45.0216
v 352.36514 549.6112 44.85256
v 352.3195 549.6993 44.712612
v 352.23383 549.8293 44.63925
v 352.1311 549.9664 44.652138
v 352.03882 550.07385 44.747818
v 352.28067 550.3802 44.930767
v 352.2871 550.36206 45.10174
v 352.349 550.28204 45.24088
v 352.4497 550.16156 45.3109
v 352.5623 550.03284 45.29305
v 352.65652 549.9305 45.1921
v 352.7072 549.8818 45.035103
v 352.70078 549.8999 44.864132
v 352.6389 549.9799 44.72499
v 352.53818 550.1004 44.65497
v 352.4256 550.2291 44.672825
v 352.33136 550.3315 44.773773
v 352.6114 550.67596 45.017216
v 352.64365 550.6292 45.17948
v 352.7212 550.5245 45.29163
v 352.82327 550.3899 45.323612
v 352.9225 550.2615 45.26686
v 352.9923 550.1737 45.136578
v 353.01398 550.15 44.967674
v 352.9817 550.1968 44.80541
v 352.90414 550.30145 44.69326
v 352.80206 550.43604 44.661278
v 352.70285 550.56445 44.718033
v 352.63306 550.6523 44.848312
v 353.00232 550.9331 44.98145
v 353.01965 550.9008 45.149387
v 353.07697 550.80023 45.27649
v 353.15887 550.6584 45.3287
v 353.24344 550.51324 45.29203
v 353.30798 550.40375 45.176308
v 353.33524 550.3592 45.012535
v 353.3179 550.39154 44.8446
v 353.2606 550.4921 44.7175
v 353.17868 550.634 44.665287
v 353.09412 550.77905 44.701954
v 353.02957 550.88855 44.81768
v 353.35538 551.1104 44.995167
v 353.37976 551.07526 45.161674
v 353.4492 550.97705 45.284492
v 353.54504 550.84204 45.33072
v 353.64166 550.7064 45.287964
v 353.71317 550.60657 45.16768
v 353.74036 550.5692 45.0021
v 353.71597 550.6043 44.835594
v 353.64655 550.7025 44.712776
v 353.5507 550.8375 44.66655
v 353.45407 550.97314 44.709305
v 353.38257 551.07306 44.82959
v 353.62473 551.3716 44.968655
v 353.6447 551.3507 45.13812
v 353.72107 551.27185 45.27043
v 353.83334 551.1562 45.33014
v 353.95148 551.03467 45.301243
v 354.04376 550.9399 45.191486
v 354.08554 550.8972 45.030277
v 354.06555 550.9181 44.860813
v 353.9892 550.99695 44.7285
v 353.87692 551.1126 44.668793
v 353.75882 551.23413 44.69769
v 353.6665 551.3289 44.807446
v 353.92493 551.6692 44.99864
v 353.95578 551.6379 45.16484
v 354.04092 551.5517 45.28682
v 354.15756 551.4337 45.331882
v 354.27444 551.3156 45.287956
v 354.3603 551.2289 45.166817
v 354.39203 551.19696 45.000916
v 354.3612 551.2282 44.83471
v 354.27606 551.3144 44.712734
v 354.1594 551.4324 44.66767
v 354.0425 551.5505 44.711597
v 353.9567 551.6372 44.832737
v 354.2076 551.9484 44.998707
v 354.241 551.92 45.164917
v 354.3332 551.8414 45.286915
v 354.45947 551.7338 45.332005
v 354.58603 551.62604 45.28811
v 354.6789 551.547 45.16699
v 354.71326 551.51776 45.001095
v 354.67987 551.54626 44.834885
v 354.58768 551.6248 44.712887
v 354.4614 551.73236 44.667797
v 354.33484 551.84015 44.711693
v 354.24194 551.91925 44.832813
v 354.45093 552.2841 44.95731
v 354.46875 552.2699 45.1277
v 354.55084 552.2045 45.263863
v 354.67523 552.10547 45.32931
v 354.80853 551.9994 45.30651
v 354.91507 551.91455 45.201565
v 354.96628 551.87384 45.042603
v 354.94846 551.88806 44.87221
v 354.86636 551.9534 44.736046
v 354.742 552.0524 44.6706
v 354.60867 552.15857 44.6934
v 354.50214 552.24335 44.798344
v 354.7408 552.6177 44.990242
v 354.81937 552.64624 45.141376
v 354.94366 552.6084 45.256466
v 355.08038 552.5143 45.304676
v 355.19287 552.3891 45.273087
v 355.251 552.26636 45.17016
v 355.23923 552.1791 45.02348
v 355.16064 552.15045 44.872345
v 355.03635 552.18835 44.75725
v 354.89966 552.2825 44.709045
v 354.78714 552.40765 44.740635
v 354.729 552.53033 44.84356
v 354.92548 552.8129 44.651283
v 355.04654 552.879 44.754436
v 355.20035 552.8669 44.831844
v 355.3457 552.77966 44.86276
v 355.4436 552.64075 44.8389
v 355.46786 552.4874 44.76666
v 355.41196 552.3607 44.665398
v 355.2909 552.29456 44.56224
v 355.1371 552.30676 44.484837
v 354.99173 552.394 44.453922
v 354.89383 552.53284 44.47778
v 354.86957 552.6862 44.55002
v 355.08728 552.9748 44.269745
v 355.16895 553.0425 44.405766
v 355.29935 553.0394 44.519768
v 355.4435 552.9665 44.581207
v 355.5628 552.84314 44.57362
v 355.6253 552.70245 44.499043
v 355.61426 552.5822 44.377453
v 355.5326 552.5145 44.241432
v 355.4022 552.5176 44.12743
v 355.25803 552.5905 44.06599
v 355.13873 552.71387 44.073578
v 355.07623 552.8545 44.148155
v 355.3574 553.26996 44.12375
v 355.42014 553.2862 44.286724
v 355.53537 553.2423 44.411625
v 355.67224 553.1502 44.464985
v 355.7941 553.0345 44.432503
v 355.86826 552.92615 44.322884
v 355.87485 552.85425 44.1655
v 355.81213 552.838 44.002525
v 355.6969 552.8819 43.877625
v 355.56 552.974 43.82427
v 355.43817 553.0898 43.85675
v 355.364 553.19806 43.96637
v 355.59106 553.5861 44.095047
v 355.66058 553.56915 44.250217
v 355.7838 553.5064 44.35347
v 355.9278 553.4147 44.377136
v 356.0539 553.31866 44.314877
v 356.12836 553.24396 44.183372
v 356.13123 553.2107 44.01786
v 356.0617 553.22766 43.86269
v 355.93848 553.2904 43.759438
v 355.7945 553.38214 43.73577
v 355.6684 553.47815 43.79803
v 355.59393 553.55286 43.929535
v 355.8358 553.958 44.133408
v 355.91815 553.90625 44.27501
v 356.04388 553.8157 44.34942
v 356.1793 553.7106 44.33669
v 356.2881 553.619 44.240234
v 356.34113 553.5656 44.085903
v 356.32422 553.5646 43.915043
v 356.24185 553.61633 43.773438
v 356.11615 553.7069 43.69903
v 355.9807 553.812 43.71176
v 355.87192 553.90356 43.808212
v 355.81888 553.957 43.962547
v 356.1616 554.3201 44.03698
v 356.20184 554.2786 44.19885
v 356.28864 554.18054 44.3102
v 356.39868 554.0522 44.341198
v 356.5025 553.92786 44.28354
v 356.57227 553.84094 44.152668
v 356.5893 553.81476 43.983658
v 356.54904 553.8562 43.82179
v 356.46225 553.9543 43.710438
v 356.3522 554.0827 43.67944
v 356.24838 554.207 43.7371
v 356.17862 554.2939 43.86797
v 356.47205 554.5241 44.015026
v 356.51105 554.4933 44.1796
v 356.60748 554.4133 44.297295
v 356.73553 554.30554 44.336563
v 356.86087 554.19885 44.286892
v 356.94992 554.1219 44.161587
v 356.9788 554.0952 43.994225
v 356.9398 554.12604 43.82965
v 356.84335 554.20605 43.71196
v 356.7153 554.31384 43.672688
v 356.58997 554.4205 43.72236
v 356.50095 554.49744 43.847664
v 356.61908 554.8615 44.01117
v 356.66193 554.8375 44.175922
v 356.77023 554.7754 44.294056
v 356.915 554.69165 44.33391
v 357.05743 554.6089 44.28481
v 357.15936 554.54913 44.15991
v 357.19348 554.5285 43.992676
v 357.15063 554.5525 43.827923
v 357.0423 554.6147 43.70979
v 356.89752 554.69836 43.669933
v 356.7551 554.7812 43.719036
v 356.65317 554.8409 43.843937
v 356.84918 555.1826 44.00236
v 356.89038 555.16394 44.16821
v 357.00137 555.113 44.28922
v 357.15237 555.0434 44.332962
v 357.30295 554.9739 44.28772
v 357.41272 554.923 44.16561
v 357.45233 554.9044 43.99936
v 357.4111 554.9231 43.833508
v 357.30014 554.974 43.712498
v 357.14914 555.0436 43.668755
v 356.99857 555.1131 43.714
v 356.88876 555.164 43.836105
v 356.93265 555.5266 43.99873
v 356.97534 555.5174 44.165
v 357.0935 555.4917 44.287167
v 357.25552 555.4563 44.332493
v 357.41797 555.4208 44.288834
v 357.5373 555.3946 44.167885
v 357.58154 555.38477 44.002056
v 357.53885 555.394 43.83578
v 357.4207 555.4197 43.713615
v 357.25867 555.4551 43.66829
v 357.09622 555.4906 43.711952
v 356.9769 555.5168 43.8329
v 357.01562 555.97437 43.99844
v 357.05725 555.9613 44.164722
v 357.17264 555.92505 44.286907
v 357.3308 555.8753 44.33226
v 357.4894 555.8254 44.288624
v 357.60596 555.78864 44.167694
v 357.6492 555.77496 44.001873
v 357.60754 555.788 43.835594
v 357.4922 555.8243 43.713406
v 357.334 555.874 43.668056
v 357.17538 555.92395 43.71169
v 357.05887 555.9607 43.83262
v 357.1985 556.37476 43.99975
v 357.24017 556.3596 44.165848
v 357.35428 556.3181 44.287525
v 357.5103 556.2614 44.332184
v 357.6664 556.20465 44.287853
v 357.78073 556.163 44.166412
v 357.8227 556.1477 44.000404
v 357.78104 556.16284 43.834305
v 357.6669 556.20435 43.712627
v 357.5109 556.2611 43.66797
v 357.3548 556.3179 43.7123
v 357.24045 556.3595 43.83374
v 357.31952 556.8082 43.999966
v 357.36008 556.79004 44.166027
v 357.47092 556.7402 44.287613
v 357.62234 556.67206 44.332138
v 357.77377 556.6039 44.287678
v 357.88467 556.554 44.16614
v 357.92526 556.5357 44.000095
v 357.8847 556.55396 43.834034
v 357.77386 556.6038 43.712452
v 357.62244 556.67194 43.667927
v 357.471 556.74005 43.712387
v 357.36014 556.79 43.833923
v 357.58936 557.2266 43.999943
v 357.625 557.2001 44.166008
v 357.72244 557.12744 44.28759
v 357.85556 557.02814 44.33212
v 357.98868 556.9289 44.287663
v 358.08615 556.8562 44.166126
v 358.12183 556.8296 44.000084
v 358.08618 556.85614 43.83402
v 357.98877 556.9288 43.712437
v 357.85565 557.0281 43.667908
v 357.72253 557.1273 43.712368
v 357.62506 557.2 43.8339
v 357.88193 557.5736 43.999935
v 357.9152 557.54407 44.166
v 358.00613 557.46344 44.287582
v 358.13034 557.3533 44.33211
v 358.25458 557.24304 44.287655
v 358.34555 557.1624 44.16612
v 358.37885 557.1328 44.000076
v 358.34558 557.16235 43.834015
v 358.25467 557.243 43.71243
v 358.13043 557.35315 43.6679
v 358.0062 557.4634 43.71236
v 357.91525 557.54407 43.833893
v 358.1795 557.8935 44.000164
v 358.21182 557.8628 44.166195
v 358.30005 557.77905 44.287697
v 358.4205 557.66473 44.332108
v 358.54092 557.5504 44.287537
v 358.62906 557.4668 44.165916
v 358.66125 557.4362 43.999844
v 358.62894 557.4669 43.833813
v 358.5407 557.5506 43.71231
v 358.42026 557.665 43.667896
v 358.29984 557.77924 43.71247
v 358.2117 557.8629 43.834087
v 358.47424 558.19794 44.000004
v 358.5067 558.1675 44.166058
v 358.59537 558.0843 44.287617
v 358.71646 557.9707 44.332108
v 358.83755 557.85706 44.287613
v 358.9262 557.7739 44.166054
v 358.95868 557.74347 44.0
v 358.9262 557.7739 43.833946
v 358.83755 557.85706 43.712387
v 358.71646 557.9707 43.667896
v 358.59537 558.0843 43.71239
v 358.5067 558.1675 43.83395
v 358.72855 558.47296 44.000004
v 358.7653 558.4479 44.166054
v 358.8657 558.37933 44.287613
v 359.0028 558.28564 44.332108
v 359.13992 558.192 44.287613
v 359.24033 558.1235 44.166054
v 359.27707 558.0984 44.0
v 359.24033 558.1235 43.833946
v 359.13992 558.192 43.712387
v 359.0028 558.28564 43.667892
v 358.8657 558.37933 43.71239
v 358.7653 558.4479 43.83395
v 358.89426 558.8141 44.000004
v 358.93414 558.7944 44.166058
v 359.04312 558.74054 44.287613
v 359.19202 558.667 44.332108
v 359.34088 558.59344 44.287613
v 359.44986 558.5396 44.16605
v 359.48975 558.5199 43.999996
v 359.44986 558.5396 43.833946
v 359.34088 558.59344 43.712387
v 359.192 558.667 43.667892
v 359.04312 558.74054 43.71239
v 358.93414 558.7944 43.83395
v 359.07742 559.18604 44.0
v 359.11795 559.16766 44.166054
v 359.22867 559.1175 44.287613
v 359.3799 559.04895 44.332108
v 359.53116 558.9804 44.287613
v 359.64188 558.93024 44.166054
v 359.6824 558.91187 44.0
v 359.64188 558.93024 43.833946
v 359.53116 558.9804 43.712387
v 359.3799 559.04895 43.667892
v 359.22867 559.1175 43.712387
v 359.11795 559.16766 43.833946
v 359.25122 559.60016 44.0
v 359.29034 559.579 44.166054
v 359.39725 559.5211 44.287613
v 359.54327 559.4421 44.332108
v 359.6893 559.363 44.287613
v 359.7962 559.3051 44.166054
v 359.83533 559.28394 44.0
v 359.7962 559.3051 43.833946
v 359.6893 559.363 43.712387
v 359.54327 559.4421 43.667892
v 359.39725 559.5211 43.712387
v 359.29034 559.579 43.833946
v 359.50986 559.9825 44.0
v 359.54648 559.95715 44.166054
v 359.64648 559.88806 44.287613
v 359.78314 559.7937 44.332108
v 359.91977 559.69934 44.287613
v 360.01978 559.6303 44.166054
v 360.0564 559.605 44.0
v 360.01978 559.6303 43.833946
v 359.91977 559.69934 43.712387
v 359.78314 559.7937 43.667892
v 359.64648 559.88806 43.712387
v 359.54648 559.95715 43.833946
v 359.79388 560.3782 43.980206
v 359.81815 560.35364 44.148617
v 359.8984 560.2726 44.277203
v 360.01315 560.1566 44.331516
v 360.13162 560.0369 44.296997
v 360.22208 559.94556 44.1829
v 360.26028 559.907 44.019794
v 360.236 559.93146 43.851383
v 360.15573 560.0126 43.722797
v 360.041 560.1285 43.668484
v 359.92255 560.2482 43.703003
v 359.83206 560.3396 43.8171
v 360.27237 560.68274 43.847847
v 360.1946 560.654 43.994396
v 360.1661 560.5526 44.134335
v 360.1945 560.4058 44.230167
v 360.27216 560.2528 44.25622
v 360.3783 560.1347 44.20551
v 360.48447 560.08307 44.09162
v 360.56223 560.1118 43.945076
v 360.59073 560.2132 43.805138
v 360.56238 560.36005 43.7093
v 360.4847 560.513 43.68325
v 360.37857 560.6311 43.733963
v 360.60257 560.7817 44.313053
v 360.46124 560.75995 44.383686
v 360.35693 560.6575 44.46501
v 360.31763 560.5017 44.53524
v 360.35385 560.33435 44.57555
v 360.45587 560.2003 44.57514
v 360.59637 560.13544 44.534122
v 360.7377 560.15717 44.46349
v 360.84198 560.25964 44.382164
v 360.8813 560.41547 44.311935
v 360.8451 560.5828 44.271626
v 360.74307 560.71686 44.272034
v 360.72235 560.8455 44.62596
v 360.62045 560.80176 44.744816
v 360.57437 560.68933 44.86184
v 360.5964 560.5384 44.945683
v 360.6807 560.38934 44.973877
v 360.80463 560.2822 44.938866
v 360.935 560.24567 44.850033
v 361.0369 560.2894 44.731182
v 361.08298 560.40186 44.614155
v 361.0609 560.5528 44.530315
v 360.97665 560.70184 44.50212
v 360.85272 560.80896 44.537132
v 360.9504 561.0171 44.671326
v 360.8701 561.0231 44.827503
v 360.8563 560.97107 44.99394
v 360.91272 560.87506 45.12604
v 361.02426 560.76074 45.18841
v 361.16104 560.6587 45.164337
v 361.28638 560.5963 45.060272
v 361.3667 560.5903 44.904095
v 361.3805 560.6423 44.73766
v 361.32407 560.7383 44.605556
v 361.21252 560.85266 44.543186
v 361.07574 560.9547 44.56726
v 361.07254 561.318 44.79003
v 361.033 561.3149 44.961292
v 361.07315 561.2727 45.125957
v 361.1823 561.2027 45.2399
v 361.33118 561.12366 45.272587
v 361.47992 561.05676 45.215267
v 361.58862 561.0199 45.08329
v 361.6282 561.023 44.91203
v 361.588 561.06525 44.747364
v 361.47888 561.1352 44.633423
v 361.33 561.21423 44.600735
v 361.18127 561.2812 44.658054
v 361.24268 561.6573 44.78412
v 361.18277 561.6685 44.94333
v 361.20654 561.65076 45.110565
v 361.30762 561.60876 45.241016
v 361.45892 561.5537 45.299736
v 361.61993 561.5004 45.27098
v 361.74747 561.46313 45.162464
v 361.80737 561.4519 45.003254
v 361.7836 561.46967 44.836018
v 361.6825 561.51166 44.705566
v 361.5312 561.5667 44.646847
v 361.3702 561.62 44.675602
v 361.32242 562.0933 44.86239
v 361.30054 562.0986 45.033855
v 361.36005 562.0697 45.19292
v 361.485 562.0145 45.29696
v 361.64188 561.9478 45.318096
v 361.78867 561.88745 45.25067
v 361.88605 561.8496 45.112747
v 361.9079 561.84436 44.94128
v 361.84842 561.8732 44.78222
v 361.72348 561.92834 44.678177
v 361.5666 561.99506 44.65704
v 361.4198 562.0555 44.724464
v 361.5329 562.45685 44.88606
v 361.5207 562.46014 45.05793
v 361.58942 562.4304 45.21283
v 361.72064 562.37555 45.30925
v 361.8792 562.31036 45.321358
v 362.02264 562.2522 45.24591
v 362.11246 562.21674 45.10312
v 362.12466 562.21344 44.931248
v 362.05594 562.24316 44.776352
v 361.9247 562.298 44.67993
v 361.76614 562.3632 44.66782
v 361.6227 562.4213 44.74327
v 361.65503 562.8599 44.836975
v 361.6162 562.87494 45.00376
v 361.65982 562.85657 45.169018
v 361.77423 562.8097 45.28846
v 361.92874 562.7469 45.330086
v 362.08197 562.68494 45.282738
v 362.19287 562.64056 45.159107
v 362.2317 562.6255 44.992317
v 362.18805 562.6439 44.827065
v 362.07364 562.6908 44.707623
v 361.91913 562.7536 44.665997
v 361.7659 562.8155 44.713345
v 361.88895 563.25726 44.83127
v 361.84903 563.2791 44.997044
v 361.88687 563.2577 45.16337
v 361.99228 563.1987 45.285675
v 362.1371 563.118 45.33119
v 362.2824 563.0371 45.287716
v 362.38937 562.9778 45.16691
v 362.42926 562.9559 45.001133
v 362.39145 562.9773 44.83481
v 362.286 563.0363 44.7125
v 362.14124 563.11707 44.66699
v 361.9959 563.19794 44.710457
v 362.06784 563.59424 44.834896
v 362.0268 563.6093 45.001156
v 362.0692 563.59344 45.167
v 362.18365 563.55084 45.287987
v 362.33954 563.493 45.3317
v 362.49503 563.43536 45.28643
v 362.60852 563.3934 45.1643
v 362.64954 563.3783 44.99804
v 362.60715 563.39417 44.8322
v 362.49268 563.43677 44.711212
v 362.33682 563.4946 44.667496
v 362.1813 563.55225 44.71277
v 362.1748 564.03644 44.833992
v 362.135 564.056 45.00008
v 362.175 564.0362 45.166096
v 362.28403 563.98224 45.28756
v 362.4329 563.9086 45.33192
v 362.58173 563.8351 45.287296
v 362.69064 563.78125 45.165638
v 362.73044 563.76166 44.99955
v 362.69046 563.7815 44.833534
v 362.58142 563.83545 44.71207
v 362.43253 563.90906 44.66771
v 362.28372 563.98267 44.712334
v 362.48486 564.4208 44.83365
v 362.45068 564.4494 44.99967
v 362.48465 564.4209 45.165752
v 362.5777 564.3428 45.2874
v 362.7049 564.2361 45.332012
v 362.83215 564.12933 45.287636
v 362.92535 564.0512 45.166164
v 362.95953 564.0225 45.00014
v 362.92557 564.0511 44.834057
v 362.83252 564.12915 44.71241
v 362.70532 564.23584 44.667797
v 362.5781 564.3426 44.712173
v 362.74054 564.72046 44.833775
v 362.70343 564.7451 44.99981
v 362.7404 564.7205 45.165882
v 362.84152 564.6532 45.287495
v 362.97974 564.56116 45.332066
v 363.11798 564.4691 45.287647
v 363.2192 564.40173 45.166145
v 363.25632 564.3771 45.000114
v 363.21936 564.4017 44.834038
v 363.11823 564.46906 44.712425
v 362.98 564.56104 44.667854
v 362.84177 564.6531 44.712273
v 362.91794 565.07104 44.833656
v 362.8782 565.0914 44.99967
v 362.91766 565.07117 45.165764
v 363.02576 565.0158 45.287437
v 363.17352 564.9402 45.33209
v 363.32138 564.8645 45.28775
v 363.4297 564.809 45.166306
v 363.46942 564.7887 45.000298
v 363.42996 564.8089 44.8342
v 363.32187 564.86426 44.71253
v 363.1741 564.93994 44.667877
v 363.02625 565.0156 44.71221
v 363.1091 565.4446 44.83397
v 363.0691 565.464 45.000027
v 363.10913 565.4445 45.166077
v 363.2185 565.3914 45.287624
v 363.3679 565.3189 45.3321
v 363.51727 565.2464 45.287586
v 363.62662 565.1933 45.166016
v 363.66663 565.1739 44.999954
v 363.6266 565.19336 44.833908
v 363.5172 565.2464 44.71236
v 363.36783 565.319 44.667885
v 363.21844 565.3915 44.7124
v 363.29956 565.8548 44.833958
v 363.2615 565.8778 45.00001
v 363.29956 565.85474 45.166065
v 363.40353 565.79175 45.287617
v 363.54556 565.70575 45.332104
v 363.6876 565.6197 45.2876
v 363.79156 565.55676 45.16604
v 363.82962 565.5337 44.99998
v 363.79153 565.55676 44.83393
v 363.68756 565.61975 44.712376
v 363.54553 565.70575 44.667892
v 363.4035 565.7918 44.71239
v 363.57666 566.2158 44.833958
v 363.54117 566.2427 45.00001
v 363.57666 566.2158 45.166065
v 363.67365 566.1425 45.287617
v 363.8061 566.04236 45.332104
v 363.93857 565.94226 45.287605
v 364.03552 565.86896 45.16604
v 364.071 565.8421 44.999985
v 364.03552 565.86896 44.833935
v 363.93854 565.94226 44.71238
v 363.8061 566.0424 44.667892
v 363.6736 566.1425 44.712395
v 363.8366 566.5674 44.833946
v 363.80225 566.59564 45.0
v 363.8366 566.5674 45.166054
v 363.93057 566.49023 45.287613
v 364.0589 566.3849 45.332108
v 364.18723 566.2795 45.287613
v 364.2812 566.20233 45.16605
v 364.31558 566.17413 44.999996
v 364.2812 566.20233 44.833946
v 364.18723 566.2795 44.712387
v 364.0589 566.3849 44.667892
v 363.93057 566.49023 44.712387
v 364.13132 566.9189 44.87261
v 364.1155 566.93506 45.043026
v 364.16138 566.8881 45.201916
v 364.25662 566.79065 45.3067
v 364.3757 566.6687 45.329308
v 364.48672 566.55505 45.263676
v 364.55997 566.4801 45.12739
v 364.57574 566.4639 44.956974
v 364.5299 566.51086 44.798084
v 364.43466 566.6084 44.6933
v 364.31558 566.7303 44.670692
v 364.20453 566.84393 44.736324
v 364.40012 567.16235 44.927265
v 364.45532 567.2228 45.077454
v 364.5672 567.21783 45.20887
v 364.70578 567.14886 45.2863
v 364.83395 567.0343 45.289
v 364.91736 566.90485 45.216248
v 364.93362 566.7952 45.087532
v 364.87845 566.7348 44.937347
v 364.76654 566.73975 44.805927
v 364.62796 566.8088 44.728497
v 364.4998 566.92334 44.725796
v 364.4164 567.05273 44.79855
v 364.46915 567.3013 44.53249
v 364.5487 567.4183 44.624477
v 364.69003 567.47345 44.710987
v 364.8553 567.4521 44.768837
v 365.00018 567.35986 44.78253
v 365.08588 567.2215 44.748398
v 365.08942 567.0741 44.675583
v 365.00986 566.9571 44.583595
v 364.86853 566.9019 44.497086
v 364.70328 566.9233 44.439236
v 364.55838 567.0155 44.42554
v 364.4727 567.1539 44.459675
v 364.60657 567.5334 44.16873
v 364.66104 567.6279 44.298035
v 364.7798 567.6625 44.42098
v 364.93097 567.6276 44.504616
v 365.0741 567.53284 44.52654
v 365.17084 567.40344 44.480873
v 365.19522 567.2741 44.379856
v 365.14075 567.17957 44.25055
v 365.022 567.145 44.127605
v 364.87082 567.1799 44.04397
v 364.7277 567.27466 44.022045
v 364.63098 567.40405 44.06771
v 364.90353 567.84735 43.946793
v 364.8973 567.91504 44.105736
v 364.9592 567.9255 44.26859
v 365.07263 567.87585 44.391716
v 365.20718 567.77954 44.442123
v 365.32684 567.6623 44.406307
v 365.3995 567.55554 44.29386
v 365.40573 567.4879 44.13492
v 365.34384 567.4775 43.972065
v 365.2304 567.52704 43.848938
v 365.09586 567.62335 43.79853
v 364.97623 567.7406 43.834347
v 365.17502 568.1681 43.889153
v 365.15222 568.20764 44.056683
v 365.2027 568.1968 44.223106
v 365.31296 568.13837 44.343834
v 365.4534 568.04803 44.386513
v 365.58643 567.95 44.339706
v 365.6764 567.8706 44.21596
v 365.6992 567.83105 44.04843
v 365.6487 567.8419 43.882004
v 365.53848 567.9003 43.76128
v 365.398 567.99066 43.7186
v 365.26498 568.0887 43.765404
v 365.34442 568.5389 43.926014
v 365.34186 568.55054 44.096645
v 365.41544 568.5202 44.2484
v 365.54538 568.456 44.340614
v 365.6969 568.3752 44.348583
v 365.8294 568.2994 44.270164
v 365.90738 568.24884 44.126377
v 365.9099 568.23724 43.955746
v 365.83636 568.2676 43.80399
v 365.70642 568.3317 43.711773
v 365.55487 568.41254 43.703808
v 365.4224 568.4884 43.782223
v 365.56476 568.9356 43.8935
v 365.55386 568.948 44.06434
v 365.6163 568.9123 44.220753
v 365.73535 568.838 44.32083
v 365.87912 568.7451 44.33776
v 366.00906 568.65845 44.267002
v 366.0904 568.60126 44.127518
v 366.1013 568.58887 43.95668
v 366.03885 568.6246 43.800266
v 365.91977 568.69885 43.700188
v 365.77603 568.79175 43.683258
v 365.64606 568.8784 43.754017
v 365.92075 569.34766 43.884052
v 365.83212 569.3166 44.030293
v 365.81204 569.2288 44.174496
v 365.8659 569.1079 44.278023
v 365.97928 568.98627 44.313133
v 366.1218 568.8964 44.27042
v 366.25525 568.8625 44.16133
v 366.3439 568.8936 44.015087
v 366.36395 568.9813 43.870884
v 366.3101 569.10223 43.767357
v 366.19672 569.22394 43.732246
v 366.0542 569.3137 43.77496
v 366.025 569.52765 44.304947
v 365.9346 569.4155 44.40881
v 365.92374 569.26514 44.494965
v 365.9953 569.1167 44.540325
v 366.1301 569.01 44.532738
v 366.29202 568.97375 44.47424
v 366.4377 569.0175 44.380497
v 366.52808 569.12964 44.276634
v 366.53894 569.2801 44.19048
v 366.4674 569.42847 44.14512
v 366.33258 569.53516 44.152706
v 366.17065 569.5715 44.21121
v 366.0863 569.63043 44.591972
v 366.0455 569.53204 44.75935
v 366.0912 569.41846 44.891926
v 366.21118 569.3202 44.95417
v 366.3733 569.2635 44.929405
v 366.53412 569.2637 44.82427
v 366.65054 569.32056 44.666935
v 366.69135 569.419 44.499554
v 366.64566 569.5326 44.36698
v 366.52567 569.63086 44.304737
v 366.36353 569.6875 44.3295
v 366.20273 569.6874 44.434635
v 366.1499 569.9171 44.620235
v 366.08752 569.8724 44.80017
v 366.1136 569.8277 44.983223
v 366.22107 569.795 45.12034
v 366.38116 569.783 45.174778
v 366.55103 569.79504 45.131954
v 366.6851 569.82776 45.003345
v 366.74744 569.87244 44.82341
v 366.7214 569.9171 44.64036
v 366.61392 569.9498 44.503246
v 366.4538 569.9618 44.448807
v 366.28397 569.9498 44.491627
v 366.13678 570.2729 44.676174
v 366.03903 570.2333 44.81811
v 366.02267 570.2073 44.98109
v 366.09207 570.20184 45.121445
v 366.2286 570.21844 45.20156
v 366.39572 570.2526 45.199974
v 366.5486 570.2952 45.11711
v 366.64636 570.33484 44.975174
v 366.66272 570.36084 44.812195
v 366.59332 570.3662 44.671844
v 366.4568 570.3497 44.59173
v 366.28967 570.3155 44.59331
v 366.00204 570.66345 44.737793
v 365.91922 570.6396 44.88451
v 365.92114 570.6305 45.053402
v 366.00723 570.6387 45.199207
v 366.15442 570.66187 45.282864
v 366.32333 570.694 45.28195
v 366.46866 570.72626 45.196712
v 366.55145 570.7501 45.049995
v 366.54956 570.7592 44.881104
v 366.46347 570.75104 44.7353
v 366.31625 570.72784 44.65164
v 366.14734 570.69574 44.652557
v 365.99615 571.1085 44.71504
v 365.88535 571.0959 44.845604
v 365.85474 571.0889 45.014248
v 365.9125 571.0896 45.175785
v 366.04318 571.09766 45.286926
v 366.21173 571.11096 45.317894
v 366.37302 571.1259 45.260395
v 366.48383 571.13855 45.129826
v 366.51443 571.14545 44.96118
v 366.45667 571.14484 44.79965
v 366.326 571.1368 44.688503
v 366.15744 571.1235 44.657536
v 366.04456 571.5573 44.683716
v 365.9066 571.56946 44.786743
v 365.83774 571.5743 44.94462
v 365.8564 571.5706 45.115036
v 365.95764 571.5594 45.252335
v 366.11432 571.5436 45.319725
v 366.28442 571.5274 45.299152
v 366.42236 571.5153 45.196125
v 366.49124 571.51044 45.03825
v 366.47256 571.51416 44.867832
v 366.37134 571.5254 44.730534
v 366.21466 571.5412 44.663143
v 366.1974 571.8204 44.805683
v 366.0459 571.8762 44.813072
v 365.9532 571.9534 44.89766
v 365.94403 572.0314 45.036777
v 366.02094 572.08905 45.19315
v 366.16324 572.1111 45.32488
v 366.33286 572.0916 45.396664
v 366.4843 572.03577 45.389275
v 366.57706 571.9585 45.304688
v 366.58618 571.8806 45.16557
v 366.5093 571.8229 45.009197
v 366.367 571.80084 44.87747
v 366.10306 571.998 44.35672
v 365.98712 572.10156 44.367744
v 365.95004 572.23535 44.42359
v 366.00177 572.36334 44.5093
v 366.12842 572.45135 44.601902
v 366.29608 572.4758 44.676586
v 366.45984 572.4301 44.713337
v 366.57578 572.3265 44.702312
v 366.61285 572.19275 44.64646
v 366.56113 572.0647 44.560757
v 366.43448 571.9767 44.468155
v 366.2668 571.9523 44.39347
v 366.21198 572.2838 44.031322
v 366.06793 572.3618 44.0424
v 365.9876 572.47064 44.107376
v 365.99255 572.58124 44.208836
v 366.08142 572.6639 44.319595
v 366.23038 572.6964 44.409973
v 366.39957 572.6702 44.45576
v 366.5436 572.5922 44.444683
v 366.62393 572.48334 44.379707
v 366.619 572.3728 44.278248
v 366.53012 572.29016 44.167492
v 366.38116 572.25757 44.07711
v 366.44254 572.70636 43.781292
v 366.293 572.791 43.77512
v 366.17932 572.88776 43.856434
v 366.13196 572.9706 44.003445
v 366.1636 573.0173 44.17676
v 366.26578 573.01544 44.329945
v 366.4111 572.9655 44.42195
v 366.56064 572.8808 44.428123
v 366.67432 572.7841 44.34681
v 366.72168 572.7013 44.1998
v 366.69003 572.65454 44.02648
v 366.58786 572.65643 43.8733
v 366.78687 573.08606 43.737186
v 366.62402 573.138 43.717995
v 366.47787 573.197 43.787346
v 366.38757 573.24725 43.926662
v 366.3773 573.27527 44.09861
v 366.4498 573.27356 44.25712
v 366.58566 573.24255 44.35971
v 366.7485 573.1906 44.378902
v 366.89465 573.13165 44.30955
v 366.98495 573.08136 44.170235
v 366.99524 573.05334 43.998287
v 366.92273 573.05505 43.83978
v 366.6692 573.5695 43.68962
v 366.50623 573.5491 43.737034
v 366.3897 573.5393 43.85838
v 366.3508 573.5427 44.021137
v 366.39996 573.55853 44.1817
v 366.52402 573.58246 44.297047
v 366.6897 573.60803 44.336266
v 366.85266 573.6285 44.288853
v 366.96918 573.6383 44.167507
v 367.0081 573.6348 44.00475
v 366.95892 573.619 43.844185
v 366.83487 573.59515 43.72884
v 366.5918 573.99396 43.67775
v 366.4235 573.9808 43.71018
v 366.2938 573.9726 43.822506
v 366.23746 573.9715 43.984627
v 366.26953 573.9779 44.153107
v 366.3815 573.99 44.2828
v 366.54327 574.0046 44.338955
v 366.71158 574.01776 44.306522
v 366.84128 574.026 44.1942
v 366.8976 574.02704 44.032078
v 366.86554 574.0207 43.863598
v 366.75357 574.00854 43.733906
v 366.61603 574.4194 43.6718
v 366.45016 574.43695 43.7134
v 366.32727 574.45074 43.83282
v 366.2803 574.457 43.99805
v 366.32184 574.4541 44.164825
v 366.44073 574.4428 44.288452
v 366.60516 574.4261 44.335808
v 366.77103 574.40857 44.2942
v 366.89392 574.3948 44.174786
v 366.9409 574.3885 44.009556
v 366.89935 574.3914 43.84278
v 366.78043 574.4027 43.719154
v 366.63425 574.85297 43.670162
v 366.48248 574.91156 43.725414
v 366.37704 574.95264 43.854576
v 366.34622 574.96515 44.02304
v 366.39822 574.94574 44.18567
v 366.51917 574.89966 44.298885
v 366.6766 574.8392 44.33235
v 366.8284 574.7806 44.277103
v 366.9338 574.7395 44.147938
v 366.96466 574.727 43.979473
v 366.91263 574.74634 43.816845
v 366.7917 574.7925 43.70363
v 366.95554 575.33813 43.719383
v 366.81622 575.4147 43.79067
v 366.70093 575.4311 43.92141
v 366.6406 575.38293 44.076576
v 366.65134 575.28314 44.214592
v 366.73032 575.1585 44.298477
v 366.85635 575.0423 44.305748
v 366.99567 574.96576 44.234467
v 367.11096 574.94934 44.103725
v 367.1713 574.9975 43.94856
v 367.16055 575.0973 43.810543
v 367.08157 575.222 43.726658
v 367.27808 575.5552 44.14209
v 367.13666 575.647 44.171803
v 366.985 575.6631 44.24822
v 366.86368 575.5992 44.350857
v 366.80524 575.4724 44.45222
v 366.82532 575.3167 44.525146
v 366.91858 575.1738 44.550095
v 367.06 575.08203 44.52038
v 367.21167 575.0659 44.443962
v 367.333 575.1298 44.341324
v 367.39145 575.25665 44.23996
v 367.37134 575.41235 44.167038
v 367.43732 575.68787 44.414776
v 367.30255 575.78754 44.450527
v 367.16547 575.82153 44.54686
v 367.06284 575.78064 44.677956
v 367.02216 575.6759 44.80869
v 367.0543 575.5354 44.904034
v 367.15067 575.39667 44.93844
v 367.28546 575.297 44.902687
v 367.42252 575.263 44.80636
v 367.52515 575.3039 44.675262
v 367.56583 575.4086 44.54453
v 367.5337 575.5492 44.449184
v 367.6129 575.9132 44.533936
v 367.4888 576.0136 44.597095
v 367.38727 576.06006 44.727615
v 367.3355 576.04 44.89053
v 367.3474 575.9588 45.042187
v 367.41977 575.83826 45.141945
v 367.53317 575.7107 45.163074
v 367.6573 575.6102 45.09992
v 367.75882 575.56384 44.969395
v 367.81058 575.5839 44.80648
v 367.79868 575.6651 44.654827
v 367.72632 575.7856 44.55507
v 367.8981 576.14716 44.598087
v 367.7875 576.2668 44.652596
v 367.70062 576.34186 44.780754
v 367.66077 576.3522 44.94822
v 367.6786 576.295 45.110126
v 367.74933 576.18567 45.223087
v 367.85403 576.0534 45.256836
v 367.96466 575.9337 45.20233
v 368.05154 575.85864 45.074173
v 368.0914 575.8483 44.906704
v 368.07358 575.9055 44.744797
v 368.0028 576.0149 44.631836
v 368.2161 576.3954 44.642727
v 368.1229 576.5257 44.70347
v 368.0549 576.6095 44.835743
v 368.0303 576.62427 45.004105
v 368.0557 576.56604 45.16344
v 368.1243 576.4505 45.271057
v 368.21768 576.3085 45.298122
v 368.31088 576.17816 45.23738
v 368.37888 576.09436 45.10511
v 368.40347 576.0796 44.93675
v 368.37808 576.1378 44.777412
v 368.3095 576.25336 44.669792
v 368.57648 576.5964 44.657196
v 368.48004 576.7279 44.71089
v 368.41025 576.81824 44.838818
v 368.3858 576.84314 45.006702
v 368.41324 576.79596 45.16956
v 368.48523 576.6894 45.28375
v 368.58246 576.5519 45.318676
v 368.67892 576.4203 45.264984
v 368.74872 576.32996 45.137054
v 368.77316 576.30505 44.96917
v 368.74573 576.35223 44.806316
v 368.67374 576.45886 44.692123
v 368.8651 576.90985 44.67156
v 368.77444 577.0313 44.75251
v 368.71918 577.1032 44.898357
v 368.7141 577.10626 45.070015
v 368.76065 577.03973 45.221497
v 368.84625 576.9214 45.312206
v 368.94806 576.78296 45.31784
v 369.03873 576.66156 45.23689
v 369.094 576.58966 45.09104
v 369.09903 576.58655 44.91938
v 369.05252 576.6531 44.7679
v 368.9669 576.7714 44.677193
v 369.26813 577.0752 44.665703
v 369.1682 577.2086 44.707893
v 369.09396 577.30695 44.827755
v 369.06522 577.3439 44.99317
v 369.08972 577.3095 45.159817
v 369.1609 577.2131 45.283043
v 369.25964 577.0803 45.32983
v 369.35953 576.94696 45.28764
v 369.4338 576.84863 45.167778
v 369.46252 576.8117 45.00236
v 369.43805 576.84607 44.835712
v 369.36688 576.9425 44.712486
v 369.59082 577.3526 44.666977
v 369.4622 577.4585 44.70944
v 369.36707 577.5365 44.829502
v 369.33093 577.5658 44.995003
v 369.3635 577.5385 45.161587
v 369.45596 577.462 45.284622
v 369.58365 577.3567 45.331142
v 369.71228 577.2508 45.288677
v 369.8074 577.1728 45.168613
v 369.84354 577.1435 45.003117
v 369.81097 577.1708 44.836533
v 369.71848 577.2473 44.713497
v 369.79095 577.72943 44.66755
v 369.65326 577.8203 44.715813
v 369.55414 577.88574 44.84011
v 369.5201 577.908 45.007137
v 369.5603 577.8813 45.17213
v 369.66394 577.8127 45.290886
v 369.80325 577.7206 45.331585
v 369.94095 577.62964 45.283318
v 370.04007 577.5643 45.15902
v 370.0741 577.54193 44.991997
v 370.0339 577.56866 44.827
v 369.93027 577.63727 44.708244
v 370.0566 578.0627 44.667686
v 369.91983 578.1571 44.711567
v 369.8194 578.2264 44.83268
v 369.78223 578.25195 44.998566
v 369.8183 578.2269 45.164783
v 369.91794 578.1581 45.28679
v 370.05444 578.06384 45.331894
v 370.19125 577.9694 45.288013
v 370.2917 577.90015 45.166904
v 370.32883 577.8746 45.001015
v 370.29276 577.89954 44.834797
v 370.1931 577.9684 44.71279
v 370.28006 578.425 44.6678
v 370.13858 578.51184 44.712425
v 370.03506 578.5754 44.83408
v 369.99725 578.5986 45.000168
v 370.03525 578.5752 45.166187
v 370.13892 578.51154 45.287647
v 370.28046 578.4246 45.332012
v 370.42194 578.3377 45.287388
v 370.52545 578.2742 45.16573
v 370.56326 578.251 44.99964
v 370.52524 578.2744 44.833626
v 370.4216 578.3381 44.712162
v 370.50095 578.7888 44.667854
v 370.3728 578.8944 44.7124
v 370.279 578.9717 44.834
v 370.2447 578.99994 45.000065
v 370.27908 578.97156 45.166103
v 370.37292 578.8942 45.287624
v 370.5011 578.78864 45.332066
v 370.62924 578.6831 45.28752
v 370.72305 578.60583 45.165924
v 370.75735 578.5776 44.999855
v 370.72296 578.6059 44.833817
v 370.62912 578.6832 44.712296
v 370.81592 579.0752 44.667873
v 370.70602 579.19965 44.712437
v 370.62558 579.2908 44.834045
v 370.59616 579.32404 45.00012
v 370.62567 579.29065 45.166153
v 370.70615 579.19946 45.287663
v 370.81607 579.075 45.332085
v 370.92596 578.95056 45.287525
v 371.0064 578.85944 45.165916
v 371.03583 578.8262 44.999844
v 371.00632 578.85956 44.83381
v 370.92584 578.95074 44.7123
v 371.13907 579.3523 44.667885
v 371.03497 579.4816 44.71241
v 370.95877 579.5763 44.83399
v 370.93088 579.61096 45.00005
v 370.9588 579.57623 45.166096
v 371.03503 579.48157 45.287632
v 371.13916 579.3522 45.3321
v 371.24326 579.22284 45.287575
v 371.31946 579.1282 45.165997
v 371.34735 579.0935 44.999935
v 371.31943 579.1282 44.83389
v 371.2432 579.2229 44.71235
v 371.4789 579.60864 44.66789
v 371.38367 579.7447 44.712368
v 371.31396 579.8443 44.833916
v 371.28845 579.88074 44.99996
v 371.31393 579.8443 45.16602
v 371.38364 579.74475 45.28759
v 371.47885 579.6087 45.332104
v 371.5741 579.47266 45.287624
v 371.6438 579.37305 45.166077
v 371.6693 579.3366 45.00003
v 371.64383 579.37305 44.833973
v 371.57413 579.4726 44.712402
v 371.83615 579.8401 44.667892
v 371.7362 579.9727 44.712383
v 371.66306 580.0698 44.833942
v 371.6363 580.10535 44.999996
v 371.66306 580.0698 45.16605
v 371.7362 579.9727 45.28761
v 371.83615 579.8401 45.332104
v 371.9361 579.7075 45.287613
v 372.00925 579.6104 45.166054
v 372.036 579.5749 45.0
v 372.00925 579.6104 44.833946
v 371.9361 579.7075 44.712387
v 372.1571 580.11975 44.667892
v 372.0202 580.21375 44.712387
v 371.91998 580.28253 44.833946
v 371.8833 580.30774 45.0
v 371.91998 580.28253 45.166054
v 372.0202 580.21375 45.287613
v 372.1571 580.11975 45.332104
v 372.29398 580.02576 45.287613
v 372.3942 579.957 45.166054
v 372.43088 579.93176 45.0
v 372.3942 579.957 44.833946
v 372.29398 580.02576 44.712387
v 372.30276 580.5198 44.667892
v 372.13913 580.54803 44.71239
v 372.01935 580.5687 44.83395
v 371.97552 580.57635 45.000004
v 372.01935 580.5687 45.166058
v 372.13913 580.54803 45.287613
v 372.30276 580.5198 45.332108
v 372.4664 580.49146 45.28761
v 372.58618 580.47076 45.16605
v 372.63 580.4632 44.999996
v 372.58618 580.47076 44.833942
v 372.46637 580.49146 44.712383
v 372.29984 580.94543 44.667892
v 372.13727 580.9792 44.712387
v 372.01825 581.00385 44.833946
v 371.97467 581.01294 45.0
v 372.01825 581.00385 45.166054
v 372.13727 580.9792 45.287613
v 372.29984 580.94543 45.332108
v 372.46243 580.9117 45.287613
v 372.58145 580.88696 45.166054
v 372.62503 580.8779 45.0
v 372.58145 580.88696 44.833946
v 372.46243 580.9117 44.712387
v 372.47192 581.3348 44.667892
v 372.32715 581.4161 44.712387
v 372.2212 581.47565 44.833946
v 372.1824 581.49744 45.0
v 372.2212 581.47565 45.166054
v 372.32715 581.4161 45.287613
v 372.47192 581.3348 45.332108
v 372.6167 581.2534 45.287613
v 372.7227 581.1939 45.166054
v 372.76147 581.1721 45.0
v 372.7227 581.1939 44.833946
v 372.6167 581.2534 44.712387
v 372.71494 581.68427 44.667892
v 372.57526 581.77405 44.712387
v 372.473 581.8398 44.833946
v 372.43558 581.86383 45.0
v 372.473 581.8398 45.166054
v 372.57526 581.77405 45.287613
v 372.71494 581.68427 45.332108
v 372.8546 581.5945 45.287613
v 372.95688 581.52875 45.166054
v 372.99432 581.5047 45.0
v 372.95688 581.52875 44.833946
v 372.8546 581.5945 44.712387
v 372.93195 582.0505 44.667892
v 372.7886 582.1343 44.712387
v 372.68362 582.1956 44.833946
v 372.64523 582.218 45.0
v 372.68362 582.1956 45.166054
v 372.78857 582.1343 45.287613
v 372.93195 582.0505 45.332108
v 373.07532 581.96674 45.287613
v 373.1803 581.9054 45.166054
v 373.2187 581.88293 45.0
v 373.1803 581.9054 44.833946
v 373.07532 581.96674 44.712387
v 373.14447 582.4193 44.667892
v 372.9979 582.4974 44.712387
v 372.8906 582.5545 44.833946
v 372.85132 582.5754 45.0
v 372.8906 582.5545 45.166054
v 372.9979 582.4974 45.287613
v 373.14447 582.4193 45.332108
v 373.29105 582.3413 45.287613
v 373.39835 582.2842 45.166054
v 373.43762 582.26324 45.0
v 373.39835 582.2842 44.833946
v 373.29105 582.3413 44.712387
v 373.35223 582.7883 44.66879
v 373.2106 582.88025 44.70098
v 373.10144 582.9512 44.813297
v 373.05402 582.98193 44.975636
v 373.08102 582.9644 45.14451
v 373.17523 582.90326 45.274654
v 373.31137 582.8148 45.33121
v 373.453 582.7229 45.29902
v 373.56216 582.652 45.186703
v 373.6096 582.6212 45.024364
v 373.5826 582.63873 44.85549
v 373.4884 582.6999 44.725346
v 373.44742 583.01874 44.75423
v 373.34662 583.14307 44.804276
v 373.315 583.26337 44.913574
v 373.36102 583.34753 45.052845
v 373.47232 583.3729 45.184765
v 373.61914 583.33276 45.27399
v 373.7621 583.23773 45.296608
v 373.86288 583.11346 45.246563
v 373.8945 582.9931 45.137264
v 373.84848 582.90894 44.997993
v 373.73715 582.88354 44.866074
v 373.59036 582.92377 44.77685
v 373.4814 583.0519 44.407135
v 373.37622 583.182 44.419147
v 373.35126 583.3379 44.467056
v 373.41324 583.47784 44.53803
v 373.54556 583.5643 44.61304
v 373.7127 583.57404 44.672
v 373.86996 583.5046 44.699104
v 373.97516 583.37445 44.68709
v 374.0001 583.21857 44.639183
v 373.9381 583.0786 44.56821
v 373.80582 582.9922 44.4932
v 373.63864 582.9824 44.43424
v 373.57193 583.37335 43.956764
v 373.47928 583.49786 44.012573
v 373.4618 583.6183 44.12072
v 373.52414 583.70233 44.252228
v 373.6496 583.7276 44.371853
v 373.8046 583.68713 44.447548
v 373.9476 583.5919 44.45903
v 374.04025 583.46747 44.403217
v 374.05774 583.34705 44.29507
v 373.9954 583.26294 44.163567
v 373.8699 583.23773 44.043938
v 373.7149 583.27814 43.968243
v 373.89432 583.80975 43.81449
v 373.79233 583.91956 43.896637
v 373.7479 583.9999 44.039913
v 373.77292 584.0291 44.20593
v 373.86066 583.9995 44.350204
v 373.98764 583.91895 44.434074
v 374.11984 583.8091 44.435074
v 374.2218 583.6992 44.35293
v 374.26624 583.61896 44.209652
v 374.24124 583.58966 44.043636
v 374.15347 583.61926 43.899364
v 374.0265 583.6998 43.81549
v 374.25262 584.09985 43.725018
v 374.14218 584.2219 43.774643
v 374.071 584.3166 43.899197
v 374.05817 584.3585 44.065304
v 374.10706 584.3364 44.228455
v 374.20465 584.2563 44.34493
v 374.32474 584.1395 44.383526
v 374.43515 584.01746 44.333897
v 374.50632 583.9228 44.209343
v 374.5192 583.88086 44.043236
v 374.47028 583.90295 43.88009
v 374.3727 583.9831 43.76361
v 374.53482 584.43823 43.705917
v 374.4225 584.5364 43.791405
v 374.3606 584.5971 43.940037
v 374.36575 584.6041 44.111988
v 374.43658 584.5556 44.26118
v 374.55408 584.4645 44.347645
v 374.68677 584.3552 44.34821
v 374.79913 584.257 44.26272
v 374.86102 584.1963 44.114086
v 374.85587 584.1893 43.942135
v 374.78503 584.2378 43.792942
v 374.66754 584.3289 43.70648
v 374.69577 584.8424 43.713505
v 374.59064 584.91785 43.82665
v 374.5473 584.95264 43.989277
v 374.5774 584.93756 44.157814
v 374.67285 584.8766 44.287094
v 374.8081 584.7861 44.342484
v 374.9469 584.69025 44.30914
v 375.05203 584.61487 44.19599
v 375.09537 584.58 44.033363
v 375.06528 584.5951 43.864826
v 374.96982 584.6561 43.735546
v 374.83456 584.7466 43.680157
v 374.97736 585.213 43.71435
v 374.89423 585.30475 43.83363
v 374.86325 585.3409 43.99882
v 374.89276 585.31177 44.16566
v 374.97482 585.22516 44.289444
v 375.0875 585.1044 44.337
v 375.20053 584.9816 44.295593
v 375.2837 584.8899 44.17631
v 375.31464 584.85376 44.01112
v 375.28513 584.8829 43.844284
v 375.20306 584.9695 43.7205
v 375.09042 585.0903 43.672943
v 375.37015 585.4845 43.71169
v 375.31857 585.5968 43.831215
v 375.2994 585.63995 43.996506
v 375.31775 585.6025 44.163273
v 375.36868 585.4944 44.28683
v 375.4386 585.3446 44.334076
v 375.50873 585.1933 44.292343
v 375.5603 585.081 44.172817
v 375.57947 585.0378 44.007526
v 375.56113 585.0753 43.84076
v 375.5102 585.1834 43.7172
v 375.44028 585.3332 43.669956
v 375.8069 585.6137 43.71441
v 375.77655 585.7305 43.83683
v 375.76587 585.77246 44.003197
v 375.77774 585.7284 44.168926
v 375.809 585.61 44.289616
v 375.85123 585.4491 44.332928
v 375.89316 585.28876 44.287254
v 375.92352 585.17194 44.164833
v 375.93417 585.12994 43.99847
v 375.9223 585.1741 43.832737
v 375.89105 585.2924 43.712048
v 375.84882 585.45337 43.668736
v 376.1964 585.7069 43.712864
v 376.148 585.81836 43.83448
v 376.1304 585.85913 44.000557
v 376.14832 585.81836 44.166588
v 376.19693 585.70685 44.28809
v 376.26324 585.5546 44.332504
v 376.3295 585.40234 44.287933
v 376.3779 585.2909 44.166313
v 376.3955 585.2501 44.00024
v 376.3776 585.29095 43.83421
v 376.32898 585.4024 43.712708
v 376.26266 585.5547 43.668293
v 376.4828 585.88025 43.712673
v 376.3826 585.9489 43.834316
v 376.346 585.97406 44.000397
v 376.38284 585.9489 44.16642
v 376.48325 585.88025 44.2879
v 376.62027 585.7864 44.33228
v 376.75723 585.69257 44.287674
v 376.85742 585.6239 44.166035
v 376.894 585.59875 43.99995
v 376.85718 585.6239 43.833927
v 376.75677 585.6926 43.71245
v 376.61975 585.78644 43.668068
v 376.5473 586.24695 43.712254
v 376.42993 586.2792 43.833656
v 376.3868 586.291 43.999653
v 376.42953 586.27936 44.165764
v 376.5466 586.2472 44.28748
v 376.7067 586.20325 44.332184
v 376.86685 586.1593 44.2879
v 376.98422 586.127 44.166492
v 377.0273 586.1152 44.000496
v 376.98462 586.1269 43.83439
v 376.86755 586.159 43.712673
v 376.70746 586.20294 43.66797
v 376.6887 586.6616 43.712368
v 376.5742 586.7025 43.833893
v 376.53226 586.71747 43.999935
v 376.5741 586.7026 44.166
v 376.68857 586.6617 44.287594
v 376.84494 586.6059 44.332138
v 377.0013 586.55005 44.287693
v 377.11584 586.50916 44.16617
v 377.15778 586.49414 44.00013
v 377.1159 586.5091 43.834064
v 377.00146 586.5499 43.712467
v 376.8451 586.6058 43.667923
v 376.84677 587.0828 43.71239
v 376.73944 587.13995 43.833942
v 376.70016 587.1608 43.999996
v 376.73944 587.13995 44.16605
v 376.84674 587.0828 44.287617
v 376.99332 587.0048 44.33212
v 377.13992 586.9268 44.287636
v 377.24722 586.8697 44.166084
v 377.28653 586.8488 44.000034
v 377.24725 586.8697 43.833977
v 377.13995 586.9268 43.71241
v 376.99335 587.0048 43.667908
v 377.11865 587.4625 43.71239
v 377.02878 587.5444 43.833946
v 376.99588 587.57434 43.999996
v 377.02878 587.5444 44.166054
v 377.11865 587.4625 44.287613
v 377.24142 587.35077 44.33211
v 377.36423 587.23895 44.287624
v 377.4541 587.1571 44.16607
v 377.487 587.12714 44.000015
v 377.4541 587.1571 43.83396
v 377.36423 587.23895 43.7124
v 377.24146 587.3507 43.6679
v 377.47018 587.76794 43.712387
v 377.4025 587.86896 43.833942
v 377.37772 587.9059 43.999992
v 377.4025 587.86896 44.166046
v 377.47018 587.768 44.28761
v 377.56265 587.63007 44.332108
v 377.65512 587.4921 44.28762
v 377.72284 587.3912 44.166065
v 377.74762 587.3542 44.00001
v 377.72284 587.3912 43.833958
v 377.65515 587.4921 43.712395
v 377.56268 587.63007 43.667896
v 377.86707 587.9688 43.71239
v 377.81146 588.0769 43.83395
v 377.7911 588.11646 44.000004
v 377.81146 588.0769 44.166058
v 377.86707 587.9688 44.287617
v 377.94305 587.82117 44.332108
v 378.019 587.6735 44.287613
v 378.07462 587.5654 44.166054
v 378.09497 587.5258 44.0
v 378.07462 587.5654 43.833946
v 378.019 587.6735 43.712387
v 377.94302 587.82117 43.667896
v 378.21008 588.1442 43.712387
v 378.12982 588.23553 43.83395
v 378.10046 588.269 44.0
v 378.12982 588.23553 44.166054
v 378.21008 588.1442 44.287613
v 378.3197 588.01953 44.332108
v 378.4293 587.8948 44.287613
v 378.50955 587.80347 44.166054
v 378.5389 587.77 44.0
v 378.50955 587.80347 43.833946
v 378.4293 587.8948 43.712387
v 378.31967 588.01953 43.667892
v 378.42578 588.4584 43.712387
v 378.32404 588.5249 43.833946
v 378.2868 588.54926 44.0
v 378.32404 588.5249 44.166054
v 378.42578 588.4584 44.287613
v 378.5648 588.36755 44.332108
v 378.7038 588.2767 44.287613
v 378.80554 588.2102 44.166054
v 378.84277 588.18585 44.0
v 378.80554 588.2102 43.833946
v 378.7038 588.2767 43.712387
v 378.5648 588.36755 43.667892
v 378.65683 588.83704 43.712387
v 378.56287 588.9142 43.833946
v 378.52847 588.9424 44.0
v 378.56287 588.9142 44.166054
v 378.65683 588.83704 44.287613
v 378.7852 588.73175 44.332108
v 378.91357 588.6264 44.287613
v 379.00754 588.54926 44.166054
v 379.04193 588.52106 44.0
v 379.00754 588.54926 43.833946
v 378.91357 588.6264 43.712387
v 378.7852 588.73175 43.667892
v 378.98376 589.13824 43.712387
v 378.89917 589.2255 43.833946
v 378.8682 589.25745 44.0
v 378.89917 589.2255 44.166054
v 378.98376 589.13824 44.287613
v 379.09933 589.019 44.332108
v 379.2149 588.8998 44.287613
v 379.2995 588.81244 44.166054
v 379.33047 588.7805 44.0
v 379.2995 588.81244 43.833946
v 379.2149 588.8998 43.712387
v 379.09933 589.019 43.667892
v 379.27145 589.43353 43.712387
v 379.1801 589.51373 43.833946
v 379.14667 589.5431 44.0
v 379.1801 589.51373 44.166054
v 379.27145 589.43353 44.287613
v 379.39627 589.32404 44.332108
v 379.5211 589.2145 44.287613
v 379.61246 589.1343 44.166054
v 379.64587 589.105 44.0
v 379.61246 589.1343 43.833946
v 379.5211 589.2145 43.712387
v 379.39627 589.32404 43.667892
v 379.52567 589.75543 43.712387
v 379.42722 589.8267 43.833946
v 379.39117 589.85284 44.0
v 379.42722 589.8267 44.166054
v 379.52567 589.75543 44.287613
v 379.66016 589.658 44.332108
v 379.79465 589.5606 44.287613
v 379.8931 589.4893 44.166054
v 379.92914 589.46326 44.0
v 379.8931 589.4893 43.833946
v 379.79465 589.5606 43.712387
v 379.66016 589.658 43.667892
v 379.7697 590.1217 43.712387
v 379.67786 590.20135 43.833946
v 379.64426 590.23047 44.0
v 379.67786 590.20135 44.166054
v 379.7697 590.1217 44.287613
v 379.8952 590.01294 44.332108
v 380.02066 589.9042 44.287613
v 380.11252 589.8246 44.166054
v 380.14615 589.7954 44.0
v 380.11252 589.8246 43.833946
v 380.02066 589.9042 43.712387
v 379.8952 590.01294 43.667892
v 380.1118 590.42755 43.712387
v 380.0376 590.5238 43.833946
v 380.01047 590.5591 44.0
v 380.0376 590.5238 44.166054
v 380.1118 590.42755 44.287613
v 380.21313 590.296 44.332108
v 380.31448 590.1644 44.287613
v 380.38867 590.0682 44.166054
v 380.41583 590.0329 44.0
v 380.38867 590.0682 43.833946
v 380.31448 590.1644 43.712387
v 380.21313 590.296 43.667892
v 380.4908 590.6783 43.712387
v 380.43436 590.78595 43.833946
v 380.4137 590.8254 44.0
v 380.43436 590.78595 44.166054
v 380.4908 590.6783 44.287613
v 380.56793 590.53125 44.332108
v 380.64502 590.38416 44.287613
v 380.70148 590.2765 44.166054
v 380.72214 590.2371 44.0
v 380.70148 590.2765 43.833946
v 380.64502 590.38416 43.712387
v 380.56793 590.53125 43.667892
v 380.89496 590.84064 43.712387
v 380.845 590.9515 43.833946
v 380.82672 590.992 44.0
v 380.845 590.9515 44.166054
v 380.89496 590.84064 44.287613
v 380.9632 590.6893 44.332108
v 381.03143 590.53784 44.287613
v 381.08136 590.42706 44.166054
v 381.09967 590.3865 44.0
v 381.08136 590.42706 43.833946
v 381.03143 590.53784 43.712387
v 380.9632 590.6893 43.667892
v 381.23453 591.00616 43.712387
v 381.15485 591.09796 43.833946
v 381.12567 591.13153 44.0
v 381.15485 591.09796 44.166054
v 381.23453 591.00616 44.287613
v 381.34338 590.88074 44.332108
v 381.4522 590.7553 44.287613
v 381.5319 590.6635 44.166054
v 381.56107 590.62994 44.0
v 381.5319 590.6635 43.833946
v 381.4522 590.7553 43.712387
v 381.34338 590.88074 43.667892
v 381.4541 591.3305 43.712387
v 381.35724 591.40393 43.833946
v 381.32178 591.43085 44.0
v 381.35724 591.40393 44.166054
v 381.4541 591.3305 44.287613
v 381.58643 591.2302 44.332108
v 381.71878 591.1299 44.287613
v 381.81564 591.05646 44.166054
v 381.8511 591.02954 44.0
v 381.81564 591.05646 43.833946
v 381.71878 591.1299 43.712387
v 381.58643 591.2302 43.667892
v 381.72305 591.6564 43.712387
v 381.6248 591.72797 43.833946
v 381.58884 591.75415 44.0
v 381.6248 591.72797 44.166054
v 381.72305 591.6564 44.287613
v 381.85727 591.5586 44.332108
v 381.9915 591.4608 44.287613
v 382.08975 591.3893 44.166054
v 382.1257 591.3631 44.0
v 382.08975 591.3893 43.833946
v 381.9915 591.4608 43.712387
v 381.85727 591.5586 43.667892
v 381.9422 591.9987 43.712387
v 381.83633 592.0584 43.833946
v 381.79758 592.08026 44.0
v 381.83633 592.0584 44.166054
v 381.9422 591.9987 44.287613
v 382.08682 591.9171 44.332108
v 382.23145 591.8355 44.287613
v 382.3373 591.77576 44.166054
v 382.37607 591.7539 44.0
v 382.3373 591.77576 43.833946
v 382.23145 591.8355 43.712387
v 382.08682 591.9171 43.667892
v 382.1102 592.3198 43.712387
v 381.9896 592.3351 43.833946
v 381.94547 592.34064 44.0
v 381.9896 592.3351 44.166054
v 382.1102 592.3198 44.287613
v 382.27493 592.29895 44.332108
v 382.4397 592.27814 44.287613
v 382.56027 592.2629 44.166054
v 382.60443 592.25726 44.0
v 382.56027 592.2629 43.833946
v 382.4397 592.27814 43.712387
v 382.27493 592.29895 43.667892
v 382.0221 592.7056 43.712387
v 381.90076 592.69824 43.833946
v 381.85635 592.69556 44.0
v 381.90076 592.69824 44.166054
v 382.0221 592.7056 44.287613
v 382.18784 592.71564 44.332108
v 382.3536 592.72565 44.287613
v 382.47495 592.73303 44.166054
v 382.51935 592.7357 44.0
v 382.47495 592.73303 43.833946
v 382.3536 592.72565 43.712387
v 382.18784 592.71564 43.667892
v 382.06122 593.1723 43.712387
v 381.94202 593.19617 43.833946
v 381.89838 593.2049 44.0
v 381.94202 593.19617 44.166054
v 382.06122 593.1723 44.287613
v 382.22406 593.1398 44.332108
v 382.38687 593.10724 44.287613
v 382.50607 593.08344 44.166054
v 382.5497 593.0747 44.0
v 382.50607 593.08344 43.833946
v 382.38687 593.10724 43.712387
v 382.22406 593.1398 43.667892
v 382.20444 593.6181 43.712387
v 382.09518 593.67145 43.833946
v 382.0552 593.6909 44.0
v 382.09518 593.67145 44.166054
v 382.20444 593.6181 44.287613
v 382.35367 593.5452 44.332108
v 382.50287 593.4724 44.287613
v 382.61212 593.41907 44.166054
v 382.6521 593.39954 44.0
v 382.61212 593.41907 43.833946
v 382.50287 593.4724 43.712387
v 382.35367 593.5452 43.667892
v 382.49683 593.9732 43.691624
v 382.38873 594.0584 43.79458
v 382.33554 594.1004 43.952576
v 382.3515 594.0878 44.12328
v 382.43234 594.02405 44.260952
v 382.5564 593.9262 44.3287
v 382.69043 593.8205 44.308376
v 382.79852 593.7352 44.20542
v 382.85175 593.6933 44.047424
v 382.8358 593.7059 43.87672
v 382.75494 593.76965 43.739048
v 382.63086 593.8675 43.6713
v 382.6732 594.2309 43.743793
v 382.61835 594.35175 43.850693
v 382.63354 594.4352 43.999355
v 382.71466 594.45886 44.14994
v 382.83997 594.41644 44.262104
v 382.97592 594.3193 44.305786
v 383.08603 594.1934 44.26929
v 383.14087 594.0726 44.162388
v 383.12567 593.98914 44.01373
v 383.04456 593.96545 43.863144
v 382.91925 594.0079 43.75098
v 382.78333 594.10504 43.707294
v 382.77774 594.37225 43.482033
v 382.76086 594.5231 43.559975
v 382.82367 594.64325 43.664646
v 382.94934 594.7005 43.768
v 383.10425 594.67957 43.842346
v 383.24683 594.586 43.86776
v 383.3389 594.4449 43.837437
v 383.3558 594.29407 43.759495
v 383.293 594.1739 43.654823
v 383.1673 594.11664 43.551468
v 383.01242 594.1376 43.477123
v 382.86984 594.23114 43.45171
v 382.99164 594.6062 43.10892
v 382.96085 594.74207 43.207916
v 383.00467 594.8418 43.34029
v 383.1114 594.87866 43.470566
v 383.25238 594.8427 43.56384
v 383.38986 594.7437 43.59512
v 383.48703 594.6081 43.556023
v 383.51785 594.47217 43.457024
v 383.47403 594.37244 43.324654
v 383.3673 594.33563 43.194378
v 383.22632 594.3715 43.101105
v 383.0888 594.4706 43.069824
v 383.31766 594.9543 42.896393
v 383.26416 595.0617 43.01903
v 383.27615 595.1221 43.179413
v 383.35046 595.1191 43.33456
v 383.46716 595.0536 43.442905
v 383.59497 594.9431 43.47541
v 383.69968 594.8173 43.423374
v 383.75317 594.7099 43.30073
v 383.74118 594.64954 43.14035
v 383.66687 594.6525 42.985203
v 383.55017 594.718 42.87686
v 383.42236 594.8285 42.844353
v 383.6109 595.32715 42.848015
v 383.5659 595.40204 42.996067
v 383.5841 595.4183 43.16623
v 383.66064 595.3716 43.3129
v 383.775 595.2744 43.396786
v 383.8965 595.15283 43.395405
v 383.99268 595.0394 43.30913
v 384.03766 594.96454 43.16108
v 384.01947 594.9483 42.99092
v 383.94293 594.995 42.84425
v 383.82858 595.09216 42.760365
v 383.70703 595.21375 42.76174
v 383.9099 595.68604 42.86578
v 383.88544 595.73193 43.029343
v 383.91928 595.71063 43.19612
v 384.00244 595.628 43.32143
v 384.11258 595.50604 43.371696
v 384.2202 595.37756 43.333447
v 384.29648 595.27686 43.216934
v 384.32095 595.231 43.05337
v 384.28708 595.25226 42.886593
v 384.20395 595.33496 42.761284
v 384.0938 595.45685 42.711018
v 383.98618 595.5854 42.749268
v 384.22614 595.9521 42.88727
v 384.21317 595.9747 43.057186
v 384.26163 595.9337 43.21694
v 384.3586 595.84015 43.323727
v 384.47806 595.7192 43.34893
v 384.588 595.603 43.285805
v 384.659 595.523 43.151257
v 384.672 595.5004 42.98134
v 384.6235 595.5414 42.821587
v 384.52655 595.6349 42.7148
v 384.40707 595.7559 42.689594
v 384.29712 595.872 42.752724
v 384.46362 596.24603 42.865604
v 384.44037 596.26697 43.03469
v 384.4886 596.2354 43.1967
v 384.59534 596.1597 43.308224
v 384.73203 596.06024 43.33938
v 384.86206 595.9636 43.281815
v 384.95056 595.89575 43.15096
v 384.97382 595.87476 42.981873
v 384.9256 595.9064 42.819862
v 384.81885 595.98206 42.70834
v 384.68213 596.08154 42.677185
v 384.55212 596.17816 42.73475
v 384.68384 596.5656 42.855946
v 384.65488 596.58307 43.024532
v 384.70374 596.5578 43.187428
v 384.81735 596.4965 43.300987
v 384.9653 596.4157 43.334785
v 385.10788 596.33704 43.279762
v 385.20694 596.2815 43.15066
v 385.23593 596.2641 42.98208
v 385.18704 596.28937 42.819183
v 385.07343 596.35065 42.705624
v 384.9255 596.43146 42.671825
v 384.7829 596.51013 42.72685
v 384.85468 596.9314 42.831375
v 384.8122 596.95123 42.99677
v 384.85077 596.9343 43.163437
v 384.96005 596.88525 43.286724
v 385.11075 596.8171 43.333588
v 385.2625 596.74817 43.291477
v 385.37463 596.6969 43.171677
v 385.4171 596.67706 43.00628
v 385.37854 596.694 42.83961
v 385.26926 596.7431 42.716328
v 385.11853 596.8112 42.66946
v 384.9668 596.8802 42.71157
v 385.05124 597.3475 42.833645
v 385.01285 597.37103 42.99955
v 385.05054 597.34845 43.16575
v 385.15427 597.2858 43.28771
v 385.29617 597.1999 43.33275
v 385.43826 597.11365 43.288803
v 385.54248 597.0503 43.167645
v 385.58087 597.02673 43.00174
v 385.54315 597.0493 42.83554
v 385.43945 597.11194 42.71358
v 385.29755 597.1979 42.66854
v 385.15543 597.2841 42.712486
v 385.3691 597.72375 42.795586
v 385.32172 597.77155 42.953773
v 385.33646 597.7569 43.12442
v 385.4094 597.68365 43.261806
v 385.52097 597.57153 43.329117
v 385.6413 597.4505 43.30832
v 385.7381 597.3531 43.204983
v 385.7855 597.30524 43.0468
v 385.77075 597.31995 42.87615
v 385.69785 597.3931 42.73876
v 385.58627 597.50525 42.67145
v 385.46594 597.6263 42.69225
v 385.8839 598.0542 42.748596
v 385.77298 598.092 42.863068
v 385.6946 598.0497 43.005978
v 385.66983 597.93866 43.139038
v 385.70526 597.7887 43.226593
v 385.7914 597.64 43.245182
v 385.9052 597.53235 43.189823
v 386.01614 597.49457 43.07535
v 386.0945 597.53687 42.932438
v 386.1193 597.6479 42.799377
v 386.08386 597.7978 42.711826
v 385.9977 597.94653 42.693237
v 386.18622 598.15234 43.293293
v 386.03653 598.1819 43.3529
v 385.90018 598.12384 43.432816
v 385.8137 597.99365 43.51163
v 385.80023 597.8263 43.56822
v 385.86343 597.6666 43.587425
v 385.98636 597.5574 43.5641
v 386.13605 597.52783 43.504494
v 386.2724 597.58594 43.424576
v 386.3589 597.71606 43.345764
v 386.37234 597.8834 43.289173
v 386.30914 598.0431 43.26997
v 386.308 598.2125 43.594368
v 386.18872 598.22974 43.70038
v 386.10126 598.1645 43.827145
v 386.0691 598.03424 43.94071
v 386.1008 597.87396 44.01063
v 386.1879 597.7265 44.01818
v 386.30707 597.6314 43.961334
v 386.42636 597.61426 43.855324
v 386.5138 597.6795 43.728558
v 386.546 597.80975 43.614998
v 386.51428 597.97003 43.545074
v 386.4272 598.1175 43.53752
v 386.49838 598.39777 43.748756
v 386.44595 598.3976 43.908543
v 386.44708 598.3267 44.063717
v 386.5015 598.2041 44.1727
v 386.5946 598.0627 44.20629
v 386.70142 597.94025 44.15549
v 386.79337 597.8697 44.03391
v 386.8458 597.8699 43.874123
v 386.84467 597.94073 43.71895
v 386.79025 598.06335 43.609966
v 386.69714 598.2048 43.576374
v 386.59033 598.3272 43.627174
v 386.7881 598.63214 43.789772
v 386.74814 598.64954 43.955505
v 386.76758 598.6007 44.118763
v 386.8412 598.4987 44.235806
v 386.94925 598.3709 44.27527
v 387.06277 598.2515 44.226578
v 387.15137 598.17255 44.10278
v 387.1913 598.15515 43.937046
v 387.17188 598.204 43.773785
v 387.09827 598.30597 43.656742
v 386.9902 598.4338 43.617283
v 386.87668 598.55316 43.665974
v 387.08014 598.8865 43.785168
v 387.0322 598.91876 43.947334
v 387.0498 598.8913 44.116314
v 387.12827 598.8114 44.24683
v 387.24655 598.7005 44.30391
v 387.373 598.5883 44.272263
v 387.47363 598.50494 44.160362
v 387.5216 598.47266 43.9982
v 387.50397 598.5001 43.82922
v 387.4255 598.58 43.698704
v 387.30722 598.6909 43.64162
v 387.18082 598.80304 43.67327
v 387.3092 599.2279 43.849808
v 387.2846 599.243 44.01945
v 387.32803 599.20135 44.18061
v 387.42786 599.11414 44.29011
v 387.5573 599.0047 44.31861
v 387.68173 598.90234 44.258472
v 387.76776 598.83453 44.125805
v 387.79233 598.8194 43.956165
v 387.7489 598.8611 43.795002
v 387.64908 598.9483 43.6855
v 387.51962 599.05774 43.657005
v 387.39523 599.1601 43.717144
v 387.58844 599.53467 43.852665
v 387.56317 599.5522 44.021793
v 387.60764 599.51483 44.183586
v 387.70987 599.4327 44.2947
v 387.8425 599.3277 44.325356
v 387.97 599.228 44.26734
v 388.05817 599.16034 44.1362
v 388.0834 599.1428 43.967075
v 388.03897 599.1802 43.80528
v 387.9367 599.2623 43.694168
v 387.80408 599.3673 43.663513
v 387.6766 599.46704 43.721527
v 387.84833 599.89514 43.839867
v 387.81827 599.92114 44.007126
v 387.85416 599.8874 44.17183
v 387.94638 599.80304 44.289852
v 388.07022 599.6906 44.329563
v 388.1925 599.58026 44.28033
v 388.28043 599.5015 44.15534
v 388.3105 599.4755 43.98808
v 388.2746 599.5093 43.823376
v 388.18237 599.5936 43.705353
v 388.05853 599.70605 43.665638
v 387.93628 599.8164 43.714874
v 388.2033 600.1827 43.821346
v 388.1689 600.2207 43.985428
v 388.19363 600.1923 44.153168
v 388.2709 600.10516 44.27962
v 388.37997 599.9826 44.330906
v 388.49164 599.8574 44.293278
v 388.57596 599.7632 44.17682
v 388.61038 599.72516 44.012737
v 388.58563 599.75354 43.844997
v 388.5084 599.8407 43.718544
v 388.39932 599.96326 43.66726
v 388.28766 600.08844 43.704887
v 388.50354 600.4696 43.827175
v 388.4701 600.5043 43.992188
v 388.49817 600.47473 44.159195
v 388.5803 600.38885 44.283443
v 388.69443 600.2697 44.331642
v 388.80997 600.1491 44.29088
v 388.896 600.05945 44.17207
v 388.92944 600.0248 44.007053
v 388.90134 600.0543 43.840046
v 388.81924 600.1402 43.715797
v 388.7051 600.25934 43.6676
v 388.58957 600.37994 43.708366
v 388.80087 600.7646 43.833176
v 388.76904 600.79614 43.999138
v 388.8003 600.76495 44.165283
v 388.88623 600.6794 44.287098
v 389.0038 600.56226 44.33194
v 389.12158 600.44507 44.287792
v 389.20795 600.35913 44.16649
v 389.23975 600.3276 44.00053
v 389.20853 600.35876 43.834385
v 389.1226 600.44434 43.71257
v 389.00497 600.56146 43.66773
v 388.8872 600.67865 43.711872
v 389.0786 601.0508 43.83369
v 389.0442 601.07916 43.999718
v 389.0784 601.0509 44.1658
v 389.17212 600.9736 44.287434
v 389.30017 600.8679 44.332027
v 389.42828 600.7622 44.287636
v 389.52213 600.6848 44.166153
v 389.55655 600.6565 44.000126
v 389.52234 600.68475 43.834045
v 389.42862 600.7621 43.712414
v 389.30057 600.86774 43.667816
v 389.17245 600.9734 43.712208
v 389.30087 601.3694 43.833878
v 389.26315 601.393 43.999928
v 389.3008 601.3694 44.165985
v 389.40378 601.3048 44.28756
v 389.54443 601.21655 44.332073
v 389.68512 601.1283 44.287598
v 389.78812 601.0637 44.166054
v 389.8258 601.04004 44.000008
v 389.78815 601.0637 43.833946
v 389.68518 601.1283 43.712376
v 389.54453 601.21655 43.667862
v 389.40387 601.3048 43.712334
v 389.4727 601.65576 43.833897
v 389.4294 601.66626 43.999943
v 389.47266 601.65576 44.166
v 389.59076 601.6272 44.28758
v 389.75217 601.58813 44.332092
v 389.91354 601.5491 44.28762
v 390.0317 601.52045 44.166077
v 390.07498 601.50995 44.00003
v 390.03177 601.52045 43.833973
v 389.91364 601.5491 43.712395
v 389.75226 601.58813 43.66788
v 389.59085 601.6272 43.712353
v 389.4507 602.0368 43.833973
v 389.40637 602.0404 44.00003
v 389.45074 602.0368 44.166077
v 389.57193 602.027 44.287624
v 389.73743 602.01355 44.3321
v 389.90292 602.00006 44.28759
v 390.02408 601.99023 44.166016
v 390.06842 601.98663 43.999958
v 390.02405 601.99023 43.83391
v 389.9029 602.0001 43.712364
v 389.73737 602.01355 43.66789
v 389.57187 602.027 43.7124
v 389.53635 602.47437 43.83397
v 389.49237 602.4811 44.000027
v 389.53638 602.47437 44.166077
v 389.65656 602.456 44.287624
v 389.8207 602.43097 44.332104
v 389.98486 602.40594 44.287598
v 390.10504 602.38763 44.166027
v 390.14902 602.3809 43.99997
v 390.105 602.38763 43.83392
v 389.98483 602.40594 43.71237
v 389.82068 602.43097 43.667892
v 389.65652 602.45605 43.7124
v 389.58292 602.90717 43.83395
v 389.53918 602.91534 44.000004
v 389.58292 602.90717 44.166058
v 389.7024 602.8848 44.287613
v 389.86563 602.8543 44.332104
v 390.02884 602.8238 44.28761
v 390.14832 602.8014 44.16605
v 390.19205 602.7932 43.999996
v 390.14832 602.8014 43.833942
v 390.02884 602.8238 43.712383
v 389.8656 602.8543 43.667892
v 389.7024 602.8848 43.712387
v 389.7015 603.34875 43.833946
v 389.65894 603.36163 44.0
v 389.7015 603.34875 44.16605
v 389.81784 603.3134 44.287613
v 389.9767 603.2652 44.332108
v 390.13562 603.217 44.287613
v 390.25195 603.1817 44.166054
v 390.29453 603.16876 44.0
v 390.25195 603.1817 43.833946
v 390.13562 603.217 43.712387
v 389.97675 603.2652 43.667892
v 389.81784 603.3134 43.712387
v 389.82748 603.70544 43.833946
v 389.78336 603.7111 44.0
v 389.82748 603.70544 44.166054
v 389.94803 603.6899 44.287613
v 390.11273 603.6686 44.332108
v 390.2774 603.64734 44.287613
v 390.39795 603.6318 44.166054
v 390.44208 603.6261 44.0
v 390.39798 603.6318 43.833946
v 390.2774 603.64734 43.712387
v 390.11273 603.6686 43.667892
v 389.94803 603.6899 43.712387
v 389.79633 604.0798 43.833946
v 389.7519 604.07764 44.0
v 389.79633 604.0798 44.166054
v 389.91776 604.08545 44.287613
v 390.08362 604.09326 44.332108
v 390.24948 604.1011 44.287613
v 390.3709 604.1068 44.166054
v 390.41537 604.10895 44.0
v 390.3709 604.1068 43.833946
v 390.24948 604.1011 43.712387
v 390.08362 604.09326 43.667892
v 389.91776 604.08545 43.712387
v 389.78607 604.5433 43.833946
v 389.74176 604.54706 44.0
v 389.78607 604.5433 44.166054
v 389.9072 604.53296 44.287613
v 390.07266 604.51886 44.332108
v 390.2381 604.5047 44.287613
v 390.35922 604.4944 44.166054
v 390.40356 604.4906 44.0
v 390.35922 604.4944 43.833946
v 390.2381 604.5047 43.712387
v 390.07266 604.51886 43.667892
v 389.9072 604.53296 43.712387
v 389.87216 604.9853 43.833946
v 389.8283 604.99286 44.0
v 389.87216 604.9853 44.166054
v 389.99194 604.9646 44.287613
v 390.15558 604.93634 44.332108
v 390.3192 604.90814 44.287613
v 390.439 604.88745 44.166054
v 390.48285 604.8799 44.0
v 390.439 604.88745 43.833946
v 390.3192 604.90814 43.712387
v 390.15558 604.93634 43.667892
v 389.99194 604.9646 43.712387
v 389.94693 605.45544 43.833946
v 389.9051 605.4706 44.0
v 389.94693 605.45544 44.166054
v 390.06122 605.41406 44.287613
v 390.21738 605.35754 44.332108
v 390.3735 605.301 44.287613
v 390.48782 605.25964 44.166054
v 390.52963 605.2445 44.0
v 390.48782 605.25964 43.833946
v 390.3735 605.301 43.712387
v 390.21738 605.35754 43.667892
v 390.06122 605.41406 43.712387
v 390.19553 605.873 43.833946
v 390.15778 605.8966 44.0
v 390.19553 605.873 44.166054
v 390.29865 605.80865 44.287613
v 390.43948 605.7207 44.332108
v 390.58032 605.63275 44.287613
v 390.68344 605.56836 44.166054
v 390.72116 605.5448 44.0
v 390.68344 605.56836 43.833946
v 390.58032 605.63275 43.712387
v 390.43948 605.7207 43.667892
v 390.29865 605.80865 43.712387
v 390.43274 606.2447 43.833946
v 390.3963 606.27026 44.0
v 390.43274 606.2447 44.166054
v 390.5323 606.1749 44.287613
v 390.66827 606.07965 44.332108
v 390.80426 605.9844 44.287613
v 390.9038 605.9146 44.166054
v 390.94025 605.88904 44.0
v 390.9038 605.9146 43.833946
v 390.80426 605.9844 43.712387
v 390.66827 606.07965 43.667892
v 390.5323 606.1749 43.712387
v 390.7034 606.59735 43.833946
v 390.66873 606.62524 44.0
v 390.7034 606.59735 44.166054
v 390.79816 606.52124 44.287613
v 390.9276 606.41724 44.332108
v 391.05704 606.31323 44.287613
v 391.1518 606.23706 44.166054
v 391.1865 606.20917 44.0
v 391.1518 606.23706 43.833946
v 391.05704 606.31323 43.712387
v 390.9276 606.41724 43.667892
v 390.79816 606.52124 43.712387
v 390.94577 606.87494 43.833946
v 390.90625 606.8953 44.0
v 390.94577 606.87494 44.166054
v 391.05383 606.8192 44.287613
v 391.20145 606.74316 44.332108
v 391.34903 606.66705 44.287613
v 391.4571 606.6114 44.166054
v 391.4966 606.591 44.0
v 391.4571 606.6114 43.833946
v 391.34903 606.66705 43.712387
v 391.20145 606.74316 43.667892
v 391.05383 606.8192 43.712387
v 391.03198 607.23596 43.833946
v 390.9893 607.2485 44.0
v 391.03198 607.23596 44.166054
v 391.14865 607.20184 44.287613
v 391.30804 607.1553 44.332108
v 391.4674 607.10864 44.287613
v 391.58408 607.0745 44.166054
v 391.6268 607.062 44.0
v 391.58408 607.0745 43.833946
v 391.4674 607.10864 43.712387
v 391.30804 607.1553 43.667892
v 391.14865 607.20184 43.712387
v 391.18054 607.68335 43.833946
v 391.14035 607.70245 44.0
v 391.18054 607.68335 44.166054
v 391.2903 607.63116 44.287613
v 391.44028 607.5599 44.332108
v 391.59027 607.4886 44.287613
v 391.70004 607.4364 44.166054
v 391.74023 607.4173 44.0
v 391.70004 607.4364 43.833946
v 391.59027 607.4886 43.712387
v 391.44028 607.5599 43.667892
v 391.2903 607.63116 43.712387
v 391.42508 608.0677 43.833946
v 391.3871 608.0908 44.0
v 391.42508 608.0677 44.166054
v 391.52884 608.00433 44.287613
v 391.6706 607.9179 44.332108
v 391.81235 607.8314 44.287613
v 391.91614 607.76807 44.166054
v 391.9541 607.74493 44.0
v 391.91614 607.76807 43.833946
v 391.81235 607.8314 43.712387
v 391.6706 607.9179 43.667892
v 391.52884 608.00433 43.712387
v 391.6327 608.4271 43.833946
v 391.59387 608.44885 44.0
v 391.6327 608.4271 44.166054
v 391.7387 608.3677 44.287613
v 391.88358 608.28644 44.332108
v 392.0284 608.20526 44.287613
v 392.13443 608.1458 44.166054
v 392.17325 608.124 44.0
v 392.13443 608.1458 43.833946
v 392.0284 608.20526 43.712387
v 391.88358 608.28644 43.667892
v 391.7387 608.3677 43.712387
v 391.8469 608.8189 43.833946
v 391.80975 608.84344 44.0
v 391.8469 608.8189 44.166054
v 391.94833 608.75195 44.287613
v 392.0869 608.66046 44.332108
v 392.2255 608.569 44.287613
v 392.32693 608.50195 44.166054
v 392.36404 608.4775 44.0
v 392.32693 608.50195 43.833946
v 392.2255 608.569 43.712387
v 392.0869 608.66046 43.667892
v 391.94833 608.75195 43.712387
v 392.12738 609.1753 43.833946
v 392.0928 609.2033 44.0
v 392.12738 609.1753 44.166054
v 392.22186 609.0988 44.287613
v 392.35092 608.9943 44.332108
v 392.48 608.8899 44.287613
v 392.5745 608.8134 44.166054
v 392.60907 608.7854 44.0
v 392.5745 608.8134 43.833946
v 392.48 608.8899 43.712387
v 392.35092 608.9943 43.667892
v 392.22186 609.0988 43.712387
v 392.37115 609.462 43.833946
v 392.33228 609.4836 44.0
v 392.37115 609.462 44.166054
v 392.4774 609.4029 44.287613
v 392.6225 609.32214 44.332108
v 392.7676 609.24146 44.287613
v 392.87384 609.1823 44.166054
v 392.91275 609.1607 44.0
v 392.87384 609.1823 43.833946
v 392.7676 609.24146 43.712387
v 392.6225 609.32214 43.667892
v 392.4774 609.4029 43.712387
v 392.48026 609.8012 43.833946
v 392.43732 609.81287 44.0
v 392.48026 609.8012 44.166054
v 392.59756 609.7693 44.287613
v 392.75778 609.72577 44.332108
v 392.91803 609.6822 44.287613
v 393.03534 609.6503 44.166054
v 393.07828 609.6387 44.0
v 393.03534 609.6503 43.833946
v 392.91803 609.6822 43.712387
v 392.75778 609.72577 43.667892
v 392.59756 609.7693 43.712387
v 392.57648 610.2442 43.833946
v 392.53488 610.25995 44.0
v 392.57648 610.2442 44.166054
v 392.69016 610.2012 44.287613
v 392.84543 610.14233 44.332108
v 393.00073 610.0835 44.287613
v 393.1144 610.04047 44.166054
v 393.156 610.02466 44.0
v 393.1144 610.04047 43.833946
v 393.00073 610.0835 43.712387
v 392.84543 610.14233 43.667892
v 392.69016 610.2012 43.712387
v 392.79932 610.6426 43.833946
v 392.75964 610.6627 44.0
v 392.79932 610.6426 44.166054
v 392.9077 610.5876 44.287613
v 393.0558 610.5124 44.332108
v 393.20386 610.43726 44.287613
v 393.31226 610.3822 44.166054
v 393.35193 610.36206 44.0
v 393.31226 610.3822 43.833946
v 393.20386 610.43726 43.712387
v 393.0558 610.5124 43.667892
v 392.9077 610.5876 43.712387
v 392.96954 611.0219 43.833946
v 392.9292 611.04065 44.0
v 392.96954 611.0219 44.166054
v 393.07977 610.97064 44.287613
v 393.23035 610.90063 44.332108
v 393.38092 610.8306 44.287613
v 393.49115 610.77936 44.166054
v 393.5315 610.7606 44.0
v 393.49115 610.77936 43.833946
v 393.38092 610.8306 43.712387
v 393.23035 610.90063 43.667892
v 393.07977 610.97064 43.712387
v 393.1541 611.406 43.833946
v 393.1138 611.4248 44.0
v 393.1541 611.406 44.166054
v 393.26425 611.35455 44.287613
v 393.41473 611.28436 44.332108
v 393.5652 611.2141 44.287613
v 393.67535 611.16266 44.166054
v 393.71567 611.14386 44.0
v 393.67535 611.16266 43.833946
v 393.5652 611.2141 43.712387
v 393.41473 611.28436 43.667892
v 393.26425 611.35455 43.712387
v 393.3259 611.7849 43.833946
v 393.28497 611.80237 44.0
v 393.3259 611.7849 44.166054
v 393.4377 611.7372 44.287613
v 393.59045 611.67206 44.332108
v 393.7432 611.60693 44.287613
v 393.85498 611.5592 44.166054
v 393.89594 611.54175 44.0
v 393.85498 611.5592 43.833946
v 393.7432 611.60693 43.712387
v 393.59045 611.67206 43.667892
v 393.4377 611.7372 43.712387
v 393.53317 612.18286 43.77532
v 393.46304 612.22046 43.927704
v 393.46945 612.21704 44.09946
v 393.5507 612.17346 44.244568
v 393.68497 612.10144 44.324142
v 393.83633 612.0202 44.316864
v 393.9642 611.9516 44.22468
v 394.0343 611.914 44.072296
v 394.0279 611.9174 43.90054
v 393.94666 611.961 43.755432
v 393.81238 612.0331 43.675858
v 393.66104 612.11426 43.683136
v 393.94025 612.6478 43.790035
v 393.80945 612.66693 43.905827
v 393.72714 612.61914 44.051155
v 393.7154 612.5174 44.187077
v 393.7773 612.3889 44.277172
v 393.89633 612.2681 44.2973
v 394.0406 612.1874 44.242065
v 394.1714 612.16833 44.126274
v 394.2537 612.21606 43.980946
v 394.26544 612.3178 43.845024
v 394.20352 612.4463 43.75493
v 394.0845 612.5671 43.734802
v 394.09464 612.8491 44.26454
v 393.94543 612.80756 44.34192
v 393.84766 612.69403 44.42819
v 393.82748 612.5389 44.50024
v 393.89032 612.3838 44.538765
v 394.01935 612.2702 44.533443
v 394.18 612.22864 44.4857
v 394.3292 612.2702 44.408325
v 394.42697 612.3838 44.322052
v 394.44714 612.5389 44.25
v 394.3843 612.69403 44.211475
v 394.25528 612.80756 44.216797
v 394.18857 612.94745 44.41789
v 394.04535 612.91705 44.555813
v 393.96393 612.834 44.717415
v 393.96606 612.7206 44.859394
v 394.05124 612.6072 44.94371
v 394.1966 612.5241 44.947765
v 394.36322 612.4937 44.870476
v 394.50644 612.5241 44.73255
v 394.5879 612.6072 44.570946
v 394.58575 612.7206 44.428967
v 394.50058 612.834 44.344654
v 394.3552 612.91705 44.3406
v 394.21646 613.20337 44.520157
v 394.07703 613.1918 44.65284
v 394.00586 613.1601 44.830124
v 394.02206 613.1168 45.004505
v 394.12128 613.07355 45.12926
v 394.27695 613.0419 45.170956
v 394.44733 613.0303 45.118427
v 394.5868 613.0419 44.98574
v 394.65793 613.07355 44.808456
v 394.64172 613.1168 44.634075
v 394.5425 613.1601 44.509323
v 394.38684 613.1918 44.467625
v 394.32993 613.57446 44.613895
v 394.1679 613.575 44.673935
v 394.0561 613.56555 44.801582
v 394.02444 613.5485 44.962635
v 394.08145 613.52856 45.113937
v 394.21182 613.51105 45.214947
v 394.38065 613.5006 45.2386
v 394.54266 613.50006 45.178562
v 394.65448 613.5095 45.050915
v 394.68613 613.52655 44.889862
v 394.62912 613.54645 44.73856
v 394.49875 613.564 44.63755
v 394.34622 613.9817 44.645126
v 394.18463 613.99896 44.702286
v 394.07202 614.0062 44.83088
v 394.03857 614.00165 44.996452
v 394.09323 613.9864 45.15464
v 394.22137 613.9646 45.263054
v 394.38867 613.942 45.292645
v 394.55026 613.9248 45.235485
v 394.66287 613.9175 45.10689
v 394.69632 613.92206 44.94132
v 394.64163 613.9373 44.78313
v 394.5135 613.95917 44.674717
v 394.42392 614.39056 44.658863
v 394.26605 614.416 44.722416
v 394.16013 614.43097 44.856525
v 394.13455 614.4316 45.02526
v 394.1962 614.4176 45.183407
v 394.32852 614.39276 45.288593
v 394.49606 614.3638 45.31263
v 394.65393 614.3384 45.249077
v 394.75986 614.32336 45.114967
v 394.78543 614.3228 44.94623
v 394.7238 614.3368 44.788086
v 394.59146 614.3616 44.6829
v 394.44287 614.81573 44.670357
v 394.292 614.8429 44.7484
v 394.19946 614.8586 44.892185
v 394.19003 614.8586 45.063187
v 394.26624 614.84283 45.215576
v 394.40768 614.81555 45.308533
v 394.57645 614.7841 45.31714
v 394.7273 614.75696 45.239094
v 394.81985 614.7413 45.095306
v 394.82925 614.7413 44.92431
v 394.75305 614.757 44.771915
v 394.6116 614.7843 44.678963
v 394.4942 615.23694 44.691177
v 394.35895 615.2626 44.794548
v 394.29233 615.2747 44.952698
v 394.31216 615.27014 45.123253
v 394.41318 615.2501 45.260513
v 394.56827 615.2199 45.327698
v 394.7359 615.18774 45.306805
v 394.87115 615.1621 45.20343
v 394.9378 615.14996 45.04528
v 394.91797 615.15454 44.874725
v 394.81696 615.17456 44.737465
v 394.66183 615.2048 44.670284
v 394.53748 615.7972 44.93052
v 394.4039 615.75433 45.07591
v 394.3417 615.6794 45.23441
v 394.3676 615.59235 45.363552
v 394.47464 615.5166 45.428734
v 394.6341 615.4724 45.412483
v 394.80328 615.4716 45.31916
v 394.93686 615.51447 45.173767
v 394.99902 615.5894 45.015266
v 394.9731 615.67645 44.886124
v 394.86612 615.7522 44.820946
v 394.70663 615.7964 44.837196
v 394.48468 616.0775 45.21141
v 394.3788 615.965 45.304363
v 394.35483 615.82184 45.378967
v 394.4191 615.6862 45.415234
v 394.55444 615.59454 45.403442
v 394.72458 615.57135 45.346756
v 394.88394 615.62286 45.26036
v 394.98978 615.7353 45.167408
v 395.0138 615.87854 45.092804
v 394.9495 616.01416 45.05654
v 394.81415 616.10583 45.06833
v 394.644 616.129 45.12502
v 394.44513 616.25757 45.57975
v 394.37436 616.16626 45.694225
v 394.39017 616.05475 45.789047
v 394.4884 615.95294 45.838802
v 394.64267 615.88806 45.830166
v 394.81168 615.87756 45.765446
v 394.95013 615.92413 45.661987
v 395.02094 616.01544 45.547512
v 395.0051 616.12695 45.452694
v 394.9069 616.22876 45.402935
v 394.7526 616.29364 45.411575
v 394.5836 616.30414 45.476295
v 394.54434 616.63135 45.77119
v 394.5119 616.5943 45.928505
v 394.56012 616.52313 46.067287
v 394.67603 616.4369 46.150345
v 394.8286 616.3587 46.155426
v 394.977 616.3095 46.081165
v 395.0814 616.3025 45.947464
v 395.11383 616.33954 45.79015
v 395.0656 616.4107 45.651367
v 394.9497 616.49695 45.56831
v 394.79712 616.57513 45.56323
v 394.64874 616.6243 45.63749
v 394.79913 617.0137 45.85919
v 394.78595 616.99896 46.030777
v 394.84332 616.9347 46.178722
v 394.9559 616.8381 46.26339
v 395.0935 616.73505 46.26209
v 395.21927 616.6532 46.17517
v 395.2995 616.61444 46.02592
v 395.31268 616.62915 45.85434
v 395.25528 616.6934 45.70639
v 395.1427 616.79004 45.621727
v 395.00513 616.89307 45.623028
v 394.87936 616.9749 45.709946
v 395.0492 617.3377 45.96221
v 395.07483 617.309 46.130386
v 395.16562 617.2359 46.25696
v 395.2972 617.1379 46.30802
v 395.43436 617.04126 46.269886
v 395.5403 616.9719 46.15277
v 395.5867 616.9485 45.98806
v 395.56107 616.9771 45.819885
v 395.47028 617.05023 45.69331
v 395.33868 617.14825 45.64225
v 395.20154 617.2449 45.680386
v 395.09558 617.3142 45.7975
v 395.27066 617.6841 45.949203
v 395.28842 617.668 46.11956
v 395.3751 617.60767 46.255264
v 395.50748 617.51904 46.31995
v 395.65012 617.426 46.296288
v 395.76474 617.3535 46.190617
v 395.82068 617.32086 46.031254
v 395.80292 617.3369 45.860897
v 395.71625 617.3973 45.725193
v 395.58386 617.48584 45.660507
v 395.44122 617.5789 45.68417
v 395.3266 617.6514 45.78984
v 395.49255 618.00604 46.03698
v 395.5498 617.97473 46.195698
v 395.67004 617.9112 46.30049
v 395.82114 617.83246 46.32328
v 395.96252 617.7596 46.25796
v 396.05634 617.71216 46.122032
v 396.07745 617.7029 45.95192
v 396.02023 617.7342 45.7932
v 395.89996 617.7977 45.68841
v 395.7489 617.87646 45.665623
v 395.60748 617.94934 45.73094
v 395.51367 617.99677 45.866867
v 395.6419 618.4072 46.00969
v 395.68613 618.38306 46.174034
v 395.7972 618.324 46.29117
v 395.94537 618.2457 46.329704
v 396.0909 618.1694 46.279312
v 396.19482 618.1153 46.1535
v 396.22928 618.098 45.985973
v 396.18503 618.1222 45.82163
v 396.07397 618.1813 45.704494
v 395.9258 618.2595 45.66596
v 395.78027 618.3359 45.71635
v 395.67636 618.38995 45.842163
v 395.89688 618.7775 45.990578
v 395.93088 618.756 46.15771
v 396.03128 618.6932 46.282322
v 396.17117 618.60596 46.331024
v 396.3131 618.51764 46.290768
v 396.419 618.452 46.172337
v 396.46054 618.4265 46.007465
v 396.42654 618.4481 45.840332
v 396.32614 618.5109 45.71572
v 396.18625 618.59814 45.66702
v 396.0443 618.6864 45.707275
v 395.93842 618.7521 45.825706
v 396.09586 619.13776 46.00157
v 396.13538 619.11523 46.16736
v 396.2418 619.055 46.28819
v 396.3866 618.97314 46.331688
v 396.53094 618.89166 46.286205
v 396.63623 618.83234 46.16392
v 396.67416 618.81104 45.99761
v 396.63464 618.83356 45.83182
v 396.52823 618.8938 45.71099
v 396.38345 618.97565 45.667492
v 396.23907 619.0571 45.712975
v 396.13382 619.11646 45.83526
v 396.32446 619.5324 46.000587
v 396.3613 619.50684 46.166542
v 396.4614 619.4374 46.287827
v 396.59796 619.3428 46.331947
v 396.73438 619.2482 46.287083
v 396.8341 619.1792 46.16525
v 396.87042 619.1541 45.999096
v 396.83356 619.17975 45.833145
v 396.73346 619.2492 45.711857
v 396.5969 619.3438 45.667736
v 396.46048 619.43835 45.712605
v 396.36075 619.5074 45.834435
v 396.61856 619.8899 45.980972
v 396.64484 619.8669 46.149296
v 396.731 619.7916 46.277596
v 396.8539 619.6842 46.331497
v 396.98065 619.5734 46.296555
v 397.07727 619.489 46.182133
v 397.1179 619.45355 46.018894
v 397.09158 619.47656 45.85057
v 397.00546 619.5519 45.72227
v 396.88254 619.6593 45.66837
v 396.75577 619.7701 45.70331
v 396.65915 619.8545 45.81773
v 396.91333 620.2093 45.99603
v 397.00244 620.2428 46.13985
v 397.1331 620.2069 46.247543
v 397.27023 620.1114 46.290245
v 397.37717 619.98175 46.256516
v 397.4252 619.8527 46.15539
v 397.4015 619.7589 46.013973
v 397.31235 619.72546 45.870148
v 397.18173 619.7613 45.76246
v 397.0446 619.8568 45.719757
v 396.93765 619.98645 45.753487
v 396.88962 620.1155 45.85461
v 397.082 620.3824 45.64188
v 397.22296 620.4381 45.724384
v 397.38388 620.4113 45.77965
v 397.52164 620.30927 45.79288
v 397.5993 620.1593 45.76052
v 397.59607 620.0015 45.691242
v 397.51282 619.8783 45.60361
v 397.37186 619.82263 45.521107
v 397.21094 619.84937 45.46584
v 397.0732 619.9514 45.45261
v 396.99554 620.10144 45.484974
v 396.99875 620.25916 45.55425
v 397.29132 620.5759 45.33236
v 397.44687 620.5985 45.40191
v 397.60498 620.53986 45.43538
v 397.72327 620.41565 45.42381
v 397.77005 620.2592 45.370293
v 397.7328 620.1125 45.289173
v 397.62146 620.0147 45.202183
v 397.4659 619.9921 45.132637
v 397.3078 620.0508 45.099163
v 397.1895 620.1749 45.110737
v 397.14273 620.33136 45.164253
v 397.18 620.47815 45.245373
v 397.38272 620.72864 44.90451
v 397.5354 620.7695 44.988403
v 397.6989 620.72864 45.038563
v 397.82944 620.6171 45.04155
v 397.89203 620.4648 44.996563
v 397.8699 620.3125 44.915657
v 397.76898 620.201 44.820507
v 397.6163 620.16016 44.736614
v 397.4528 620.201 44.686455
v 397.32224 620.3125 44.683468
v 397.25964 620.4648 44.728455
v 397.2818 620.6171 44.80936
v 397.4902 620.87744 44.513493
v 397.64102 620.91504 44.62197
v 397.8064 620.87744 44.685196
v 397.942 620.77466 44.686234
v 398.01147 620.6343 44.624798
v 397.99625 620.4939 44.517357
v 397.9004 620.3911 44.392696
v 397.74957 620.3535 44.284218
v 397.5842 620.3911 44.22099
v 397.4486 620.4939 44.219955
v 397.37912 620.6343 44.28139
v 397.39435 620.77466 44.388832
v 397.5845 621.0762 44.250587
v 397.73868 621.0913 44.381203
v 397.9075 621.05896 44.437992
v 398.04578 620.9878 44.405743
v 398.11642 620.8969 44.293095
v 398.10052 620.8106 44.13023
v 398.00235 620.7521 43.960793
v 397.84818 620.737 43.830177
v 397.67935 620.76935 43.773388
v 397.54108 620.84045 43.805637
v 397.47043 620.9314 43.918285
v 397.48633 621.01764 44.08115
v 397.5209 621.3774 44.204483
v 397.62177 621.3954 44.33925
v 397.77823 621.39417 44.409298
v 397.94833 621.37396 44.39586
v 398.0865 621.3403 44.30253
v 398.1557 621.30206 44.15432
v 398.13742 621.2696 43.990944
v 398.03653 621.2516 43.856174
v 397.88007 621.2528 43.78613
v 397.71 621.273 43.79957
v 397.5718 621.3067 43.8929
v 397.5026 621.3449 44.041107
v 397.6117 621.9132 44.149757
v 397.70068 621.8783 44.292103
v 397.83694 621.80707 44.368767
v 397.98395 621.7185 44.35921
v 398.10233 621.63635 44.265995
v 398.16034 621.5826 44.114098
v 398.14246 621.5717 43.944218
v 398.05347 621.60657 43.801872
v 397.9172 621.67786 43.72521
v 397.7702 621.7664 43.73476
v 397.65182 621.8486 43.827976
v 397.5938 621.9023 43.979877
v 398.00027 622.2297 44.065563
v 398.05032 622.1869 44.22431
v 398.1469 622.09076 44.329105
v 398.2641 621.9671 44.351856
v 398.37054 621.849 44.286476
v 398.43768 621.7681 44.150482
v 398.44757 621.7461 43.98031
v 398.3975 621.78894 43.82156
v 398.30093 621.8851 43.71677
v 398.18372 622.0087 43.694016
v 398.0773 622.12683 43.759396
v 398.01013 622.2077 43.895393
v 398.2273 622.51654 44.03798
v 398.27634 622.48444 44.199657
v 398.38318 622.40784 44.310432
v 398.51926 622.3072 44.34062
v 398.64804 622.2095 44.28213
v 398.73508 622.1409 44.15064
v 398.75702 622.1198 43.98138
v 398.70798 622.1519 43.819702
v 398.6011 622.2286 43.708927
v 398.46506 622.3292 43.67874
v 398.33624 622.4269 43.73723
v 398.24924 622.4955 43.86872
v 398.44064 622.8268 44.02527
v 398.48993 622.80206 44.188133
v 398.6042 622.74176 44.30161
v 398.75278 622.6622 44.335293
v 398.8959 622.58453 44.280155
v 398.99524 622.52966 44.150974
v 399.0241 622.5123 43.98236
v 398.97485 622.5371 43.819496
v 398.8606 622.59735 43.70602
v 398.712 622.67694 43.672337
v 398.56888 622.7546 43.727474
v 398.46954 622.80945 43.856655
v 398.58972 623.1936 43.96668
v 398.61456 623.1836 44.136467
v 398.71408 623.14154 44.27014
v 398.86163 623.07855 44.331886
v 399.0177 623.0116 44.305157
v 399.14044 622.95856 44.197117
v 399.19696 622.9337 44.036713
v 399.17215 622.94366 43.866924
v 399.0726 622.9857 43.73325
v 398.92505 623.0487 43.671505
v 398.76898 623.11566 43.698235
v 398.64627 623.1687 43.806274
v 398.76486 623.5885 44.00323
v 398.8067 623.56995 44.168945
v 398.91843 623.51984 44.289585
v 399.07013 623.4515 44.33283
v 399.22116 623.3833 44.287083
v 399.33105 623.33356 44.16461
v 399.37036 623.3155 43.998226
v 399.32855 623.33405 43.83251
v 399.21683 623.3842 43.711872
v 399.0651 623.4525 43.66863
v 398.91406 623.5207 43.714375
v 398.80417 623.5705 43.836845
v 398.92523 623.9355 44.002346
v 398.96887 623.9225 44.168118
v 399.086 623.8873 44.288925
v 399.2453 623.8394 44.33239
v 399.40402 623.7916 44.28687
v 399.51968 623.7567 44.16456
v 399.56128 623.7441 43.99823
v 399.51764 623.7571 43.832455
v 399.40048 623.79224 43.71165
v 399.2412 623.84015 43.668186
v 399.0825 623.88794 43.713707
v 398.96683 623.9228 43.836018
v 398.98663 624.33246 43.999634
v 399.02985 624.3228 44.165752
v 399.14832 624.29645 44.287487
v 399.3103 624.26025 44.332226
v 399.47244 624.22406 44.287975
v 399.59125 624.1975 44.166595
v 399.6349 624.1877 44.000607
v 399.59167 624.19727 43.834488
v 399.4732 624.2237 43.712753
v 399.31122 624.2599 43.668015
v 399.1491 624.2961 43.712265
v 399.0303 624.32263 43.833645
v 399.1141 624.7763 43.998775
v 399.1556 624.76215 44.164997
v 399.27023 624.7231 44.287025
v 399.42725 624.6696 44.33216
v 399.5846 624.61597 44.288307
v 399.70007 624.5766 44.167217
v 399.7428 624.562 44.00134
v 399.7013 624.5762 43.835114
v 399.58667 624.6152 43.713085
v 399.42966 624.6687 43.667953
v 399.2723 624.72235 43.711807
v 399.15683 624.7617 43.832893
v 399.2804 625.17395 44.074726
v 399.35638 625.1467 44.226513
v 399.49368 625.09766 44.31761
v 399.65546 625.03986 44.323612
v 399.79837 624.9887 44.242905
v 399.88416 624.95807 44.097115
v 399.88977 624.956 43.925304
v 399.81378 624.9832 43.773518
v 399.6765 625.0323 43.682415
v 399.5147 625.0901 43.67642
v 399.3718 625.14124 43.757126
v 399.28604 625.1719 43.902916
v 399.3912 625.49304 44.257828
v 399.4601 625.40955 44.354633
v 399.5973 625.34235 44.383305
v 399.766 625.3094 44.33616
v 399.92102 625.31964 44.225834
v 400.0208 625.37024 44.081886
v 400.03867 625.4477 43.942886
v 399.96976 625.5312 43.846085
v 399.83258 625.5984 43.817413
v 399.66388 625.63135 43.864555
v 399.50885 625.6211 43.974884
v 399.40906 625.5705 44.11883
v 399.48645 625.5151 44.46905
v 399.64032 625.4553 44.46016
v 399.81186 625.466 44.37897
v 399.9551 625.5443 44.24725
v 400.0317 625.6691 44.10028
v 400.02112 625.8071 43.977448
v 399.92615 625.92126 43.911667
v 399.7723 625.981 43.92056
v 399.60074 625.97034 44.001747
v 399.4575 625.8921 44.13347
v 399.3809 625.7672 44.280437
v 399.39148 625.6292 44.40327
v 399.42224 625.83765 44.73041
v 399.55066 625.7785 44.74724
v 399.71826 625.77216 44.704025
v 399.8801 625.8202 44.612347
v 399.99283 625.90985 44.496777
v 400.02628 626.01697 44.38827
v 399.9714 626.113 44.315914
v 399.843 626.17206 44.299088
v 399.6754 626.17847 44.3423
v 399.51355 626.1304 44.43398
v 399.40082 626.0408 44.549553
v 399.3674 625.9336 44.658054
v 399.322 626.33234 44.960297
v 399.43695 626.2855 45.05888
v 399.60016 626.2585 45.09078
v 399.76782 626.2584 45.047443
v 399.89508 626.28534 44.940483
v 399.94778 626.3321 44.798565
v 399.91183 626.3861 44.65971
v 399.79688 626.4329 44.561127
v 399.63367 626.46 44.52923
v 399.466 626.4601 44.572563
v 399.33875 626.4331 44.67952
v 399.28604 626.38635 44.82144
v 399.45422 626.84985 45.03937
v 399.5362 626.7966 45.18323
v 399.67648 626.7317 45.256012
v 399.83752 626.67255 45.238213
v 399.97614 626.63495 45.134605
v 400.05518 626.6291 44.97295
v 400.0535 626.6564 44.796562
v 399.97153 626.70966 44.652702
v 399.83124 626.77454 44.579926
v 399.6702 626.8337 44.59772
v 399.5316 626.8713 44.70133
v 399.45255 626.8772 44.862984
v 399.61133 627.22107 45.08739
v 399.70395 627.1866 45.226265
v 399.85297 627.1411 45.294083
v 400.0184 627.0968 45.27268
v 400.15598 627.06555 45.16778
v 400.2288 627.0557 45.007504
v 400.21735 627.07 44.83479
v 400.1247 627.1045 44.69592
v 399.9757 627.15 44.628098
v 399.81024 627.1943 44.6495
v 399.6727 627.2255 44.7544
v 399.59988 627.23535 44.914677
v 399.70645 627.6316 45.170864
v 399.82993 627.5966 45.28512
v 399.99268 627.5535 45.319984
v 400.15103 627.5139 45.266117
v 400.26257 627.48834 45.137947
v 400.29745 627.48376 44.969822
v 400.2463 627.5013 44.80679
v 400.1228 627.53625 44.69253
v 399.96008 627.57935 44.65767
v 399.80173 627.61896 44.711536
v 399.69016 627.64453 44.839703
v 399.65527 627.6491 45.007828
v 399.92932 628.06824 45.24157
v 400.0635 627.99475 45.319805
v 400.2146 627.9132 45.311134
v 400.3421 627.8454 45.217876
v 400.41183 627.80963 45.065025
v 400.40515 627.81537 44.893536
v 400.32382 627.86115 44.749355
v 400.1896 627.93463 44.671124
v 400.03854 628.0162 44.679794
v 399.91104 628.0839 44.773052
v 399.84128 628.11975 44.925903
v 399.84796 628.114 45.097393
v 400.2299 628.3911 45.284134
v 400.37375 628.30914 45.33041
v 400.5186 628.227 45.2877
v 400.6256 628.1667 45.167454
v 400.66617 628.1444 45.001884
v 400.62936 628.1661 44.83536
v 400.5251 628.22595 44.712505
v 400.38126 628.3079 44.66623
v 400.2364 628.3901 44.70894
v 400.12936 628.4504 44.829185
v 400.0888 628.47266 44.994755
v 400.1256 628.451 45.161278
v 400.38437 628.74945 45.285885
v 400.54266 628.7001 45.331333
v 400.70145 628.6507 45.287792
v 400.81824 628.6145 45.16693
v 400.8617 628.60126 45.001137
v 400.82022 628.61444 44.83483
v 400.7049 628.6506 44.712574
v 400.5466 628.69995 44.667126
v 400.38782 628.7494 44.710667
v 400.27103 628.7856 44.831528
v 400.22757 628.7988 44.997322
v 400.26904 628.7856 45.163628
v 400.46622 629.1423 45.28784
v 400.63046 629.11676 45.331795
v 400.7944 629.09143 45.286762
v 400.91415 629.07294 45.16481
v 400.9576 629.06635 44.99861
v 400.91315 629.07336 44.832706
v 400.79263 629.0921 44.71154
v 400.6284 629.1176 44.667587
v 400.46445 629.14294 44.71262
v 400.3447 629.16144 44.83457
v 400.30124 629.168 45.00077
v 400.3457 629.161 45.166676
v 400.5168 629.58746 45.28815
v 400.6761 629.54 45.33197
v 400.83505 629.49255 45.2868
v 400.95108 629.458 45.16475
v 400.99307 629.4455 44.998516
v 400.9498 629.45844 44.832645
v 400.83286 629.4934 44.711582
v 400.67358 629.5409 44.667763
v 400.51462 629.5883 44.712933
v 400.3986 629.62286 44.834984
v 400.3566 629.6354 45.001217
v 400.39987 629.62244 45.167088
v 400.7114 629.97363 45.28735
v 400.86832 629.9195 45.332047
v 401.02536 629.8653 45.287758
v 401.1404 629.8256 45.16635
v 401.18268 629.8111 45.00035
v 401.1408 629.82556 44.834244
v 401.02603 629.8652 44.712536
v 400.86914 629.9193 44.667835
v 400.7121 629.9735 44.712124
v 400.59705 630.0132 44.833534
v 400.55478 630.0277 44.99953
v 400.59665 630.01324 45.165638
v 400.79 630.3823 45.28761
v 400.94983 630.3373 45.33208
v 401.10965 630.29224 45.287563
v 401.22662 630.2593 45.16599
v 401.26944 630.2472 44.999928
v 401.2266 630.2593 44.83388
v 401.1096 630.2923 44.712337
v 400.94974 630.33734 44.667866
v 400.78992 630.3824 44.712383
v 400.67294 630.41534 44.833958
v 400.63013 630.42737 45.00002
v 400.67297 630.4153 45.166065
v 400.95212 630.8136 45.287636
v 401.0989 630.73596 45.332096
v 401.2457 630.6584 45.287567
v 401.35315 630.60156 45.16598
v 401.39246 630.5808 44.99992
v 401.3531 630.6016 44.833874
v 401.2456 630.65845 44.71234
v 401.09882 630.7361 44.66788
v 400.952 630.81366 44.71241
v 400.84457 630.8705 44.833996
v 400.80527 630.89124 45.000057
v 400.84464 630.8704 45.166103
v 401.20346 631.1715 45.287598
v 401.3444 631.08374 45.3321
v 401.48535 630.996 45.287617
v 401.58853 630.9317 45.166065
v 401.6263 630.90814 45.000015
v 401.58856 630.9317 44.833958
v 401.48538 630.996 44.71239
v 401.34445 631.08374 44.66789
v 401.2035 631.1715 44.71237
v 401.1003 631.2358 44.833927
v 401.06253 631.25934 44.999977
v 401.10028 631.2358 45.16603
v 401.39832 631.529 45.287598
v 401.5482 631.45746 45.332104
v 401.69806 631.386 45.28762
v 401.80777 631.3337 45.166073
v 401.84796 631.3145 45.000023
v 401.8078 631.3336 44.833965
v 401.6981 631.386 44.7124
v 401.54822 631.45746 44.667892
v 401.39835 631.52893 44.712376
v 401.28864 631.5813 44.833923
v 401.24844 631.60046 44.999973
v 401.2886 631.5813 45.16603
v 401.5577 631.9164 45.287582
v 401.7104 631.8511 45.332104
v 401.86304 631.7857 45.28764
v 401.97482 631.7379 45.166103
v 402.01575 631.7204 45.000057
v 401.97488 631.73785 44.833996
v 401.86313 631.7857 44.712414
v 401.71048 631.851 44.667892
v 401.5578 631.9163 44.712357
v 401.44604 631.9642 44.833897
v 401.40512 631.9817 44.999943
v 401.44598 631.9642 45.166004
v 401.73004 632.30457 45.2876
v 401.8831 632.2401 45.332108
v 402.03613 632.1757 45.287624
v 402.14816 632.12854 45.166073
v 402.18918 632.11127 45.000023
v 402.1482 632.12854 44.833965
v 402.03616 632.17566 44.7124
v 401.88312 632.2401 44.667892
v 401.73007 632.30457 44.712376
v 401.61804 632.35175 44.833927
v 401.57703 632.369 44.999977
v 401.618 632.35175 45.16603
v 401.88727 632.699 45.287613
v 402.04074 632.63556 45.332108
v 402.1942 632.57214 45.287613
v 402.30655 632.5257 45.16605
v 402.3477 632.5087 45.0
v 402.30655 632.5257 44.833946
v 402.1942 632.57214 44.712387
v 402.04074 632.63556 44.667892
v 401.88727 632.699 44.712387
v 401.77493 632.74536 44.833946
v 401.7338 632.7624 45.0
v 401.77493 632.74536 45.166054
v 402.05753 633.0967 45.287613
v 402.20822 633.0269 45.332108
v 402.35892 632.95715 45.287613
v 402.4692 632.90607 45.166054
v 402.50958 632.8873 45.0
v 402.4692 632.90607 44.833946
v 402.35892 632.95715 44.712387
v 402.20822 633.0269 44.667892
v 402.05753 633.0967 44.712387
v 401.94724 633.14777 44.833946
v 401.90686 633.16644 45.0
v 401.94724 633.14777 45.166054
v 402.26666 633.4723 45.297997
v 402.4181 633.3981 45.331375
v 402.56424 633.3265 45.27596
v 402.6659 633.2766 45.146603
v 402.69586 633.26196 44.977962
v 402.64612 633.2863 44.815228
v 402.52997 633.34326 44.702003
v 402.37854 633.4175 44.668625
v 402.2324 633.4891 44.72404
v 402.13074 633.53894 44.853397
v 402.10077 633.5536 45.022038
v 402.1505 633.52924 45.184772
v 402.3872 633.7093 45.33746
v 402.52985 633.6158 45.331512
v 402.6867 633.5693 45.251385
v 402.81577 633.58234 45.118546
v 402.88242 633.65137 44.968586
v 402.8688 633.75793 44.841694
v 402.77856 633.8735 44.771866
v 402.63593 633.967 44.77781
v 402.47903 634.0134 44.85794
v 402.35 634.00037 44.99078
v 402.28336 633.93134 45.140736
v 402.29697 633.82477 45.26763
v 402.43542 633.77185 45.521915
v 402.56876 633.66345 45.513264
v 402.7331 633.62744 45.463066
v 402.88446 633.67334 45.38478
v 402.9823 633.78894 45.299377
v 403.00037 633.9432 45.229744
v 402.93384 634.09485 45.194534
v 402.80054 634.2032 45.20319
v 402.63617 634.23926 45.253384
v 402.4848 634.19336 45.33167
v 402.38696 634.07776 45.417072
v 402.3689 633.92346 45.486706
v 402.60397 634.0295 45.979595
v 402.7425 633.93024 45.982952
v 402.90054 633.88214 45.909027
v 403.03574 633.89795 45.77763
v 403.11185 633.9735 45.62397
v 403.1085 634.0886 45.489216
v 403.02655 634.21234 45.409477
v 402.88803 634.3115 45.406124
v 402.72998 634.3597 45.48005
v 402.5948 634.3438 45.611443
v 402.51868 634.26825 45.765106
v 402.52203 634.1532 45.899857
v 402.8917 634.4295 46.179512
v 403.05853 634.3881 46.16674
v 403.20932 634.37213 46.06455
v 403.30365 634.3859 45.900322
v 403.31625 634.4258 45.718063
v 403.24374 634.48096 45.56661
v 403.10556 634.5367 45.486538
v 402.93875 634.57806 45.49931
v 402.78796 634.59406 45.6015
v 402.69363 634.58026 45.765728
v 402.68103 634.54047 45.947987
v 402.7535 634.4852 46.09944
v 402.96362 634.86786 46.25139
v 403.13284 634.8507 46.22455
v 403.26804 634.8474 46.12017
v 403.33298 634.8588 45.96622
v 403.3103 634.88196 45.80395
v 403.20605 634.9105 45.676846
v 403.0482 634.93695 45.618954
v 402.87897 634.9541 45.645794
v 402.74377 634.9574 45.75017
v 402.67883 634.946 45.90412
v 402.7015 634.92285 46.06639
v 402.80576 634.8943 46.193497
v 402.9986 635.3294 46.288643
v 403.16364 635.28186 46.29543
v 403.31113 635.2437 46.216076
v 403.40155 635.2253 46.071846
v 403.41068 635.2314 45.901382
v 403.33606 635.2605 45.75037
v 403.1977 635.30475 45.659264
v 403.03262 635.3523 45.652477
v 402.88513 635.3904 45.731834
v 402.7947 635.4089 45.876064
v 402.78558 635.4027 46.046524
v 402.8602 635.37366 46.19754
v 403.12134 635.75934 46.29673
v 403.27887 635.6938 46.31768
v 403.42575 635.6348 46.250668
v 403.52267 635.59827 46.11364
v 403.54364 635.59393 45.943317
v 403.483 635.623 45.785336
v 403.3571 635.67755 45.68203
v 403.19955 635.7431 45.661076
v 403.05264 635.80206 45.728092
v 402.95575 635.8386 45.86512
v 402.93478 635.84296 46.035442
v 402.9954 635.81396 46.193424
v 403.28836 636.1707 46.292004
v 403.4367 636.09143 46.3275
v 403.5812 636.01514 46.27416
v 403.6832 635.9623 46.14627
v 403.7153 635.947 45.978104
v 403.6689 635.97345 45.814716
v 403.55652 636.03455 45.69989
v 403.40817 636.11383 45.66439
v 403.26367 636.1901 45.71773
v 403.1617 636.243 45.845623
v 403.1296 636.25824 46.01379
v 403.17596 636.2318 46.177177
v 403.50552 636.55927 46.288673
v 403.64307 636.46484 46.330097
v 403.77945 636.3716 46.28255
v 403.8781 636.3045 46.158775
v 403.9126 636.2816 45.991932
v 403.87372 636.30896 45.82673
v 403.77185 636.3793 45.707436
v 403.6343 636.4737 45.66601
v 403.49792 636.56696 45.71356
v 403.3993 636.63403 45.837337
v 403.36478 636.657 46.004177
v 403.40366 636.62964 46.16938
v 403.77646 636.9076 46.287987
v 403.90433 636.8011 46.331112
v 404.0317 636.6951 46.285248
v 404.1245 636.61816 46.162693
v 404.15784 636.5908 45.996277
v 404.12277 636.6204 45.830597
v 404.02872 636.699 45.710045
v 403.90088 636.8055 45.666924
v 403.7735 636.91144 45.712784
v 403.6807 636.9884 45.83534
v 403.64737 637.01575 46.001755
v 403.68243 636.9862 46.167435
v 404.06653 637.24335 46.286457
v 404.18195 637.12427 46.331703
v 404.2977 637.00494 46.287964
v 404.38278 636.91736 46.166958
v 404.41437 636.88495 46.00111
v 404.38403 636.91644 45.834858
v 404.2999 637.0034 45.712746
v 404.18448 637.1225 45.6675
v 404.06873 637.2419 45.71124
v 403.98364 637.32947 45.832245
v 403.95203 637.3618 45.998093
v 403.98236 637.3303 46.164345
v 404.38266 637.49884 46.28721
v 404.51144 637.3941 46.33191
v 404.64032 637.28937 46.28762
v 404.73477 637.2126 46.16621
v 404.7695 637.18445 46.000214
v 404.73517 637.2124 45.834103
v 404.64102 637.28906 45.712395
v 404.51224 637.3938 45.667694
v 404.38333 637.4986 45.711983
v 404.28888 637.5753 45.833393
v 404.25415 637.6035 45.99939
v 404.28848 637.5755 46.1655
v 404.56735 637.8537 46.28831
v 404.71103 637.77 46.332024
v 404.85434 637.6866 46.286747
v 404.95892 637.62573 46.16462
v 404.9967 637.60376 45.998356
v 404.9576 637.6266 45.832516
v 404.85205 637.68805 45.71153
v 404.70837 637.7717 45.66782
v 404.56506 637.85516 45.713093
v 404.46048 637.916 45.835224
v 404.4227 637.938 46.001484
v 404.46182 637.91516 46.167328
v 404.7982 638.2161 46.287453
v 404.93958 638.12915 46.332066
v 405.081 638.04205 46.287693
v 405.1846 637.97833 46.16622
v 405.2226 637.95496 46.0002
v 405.1848 637.9782 45.834114
v 405.0814 638.0419 45.712467
v 404.94 638.1289 45.667854
v 404.79855 638.21594 45.71223
v 404.69495 638.2797 45.833702
v 404.65695 638.3031 45.99972
v 404.69473 638.27985 46.165806
v 405.01016 638.5761 46.287376
v 405.15552 638.496 46.33209
v 405.30096 638.4157 46.28781
v 405.40753 638.35693 46.166412
v 405.4467 638.3354 46.000416
v 405.40793 638.35675 45.834305
v 405.30164 638.4154 45.712585
v 405.15628 638.49554 45.667877
v 405.01083 638.5758 45.71215
v 404.90424 638.6346 45.83355
v 404.86508 638.6562 45.999546
v 404.90387 638.63477 46.165657
v 405.20428 638.9523 46.287624
v 405.35083 638.87415 46.3321
v 405.4974 638.7961 46.287586
v 405.60468 638.73895 46.16601
v 405.64392 638.7181 45.999954
v 405.60464 638.739 45.833904
v 405.49734 638.79614 45.71236
v 405.35077 638.8742 45.667885
v 405.20422 638.9523 45.7124
v 405.09695 639.0094 45.833973
v 405.0577 639.03033 46.00003
v 405.097 639.0094 46.16608
v 405.4168 639.3372 46.28769
v 405.55624 639.247 46.332104
v 405.69562 639.1568 46.28753
v 405.79764 639.0908 46.165913
v 405.83493 639.0667 45.99984
v 405.79752 639.0909 45.833805
v 405.6954 639.157 45.712307
v 405.55597 639.2472 45.66789
v 405.41656 639.3374 45.712463
v 405.31458 639.4034 45.83408
v 405.27728 639.42755 46.000156
v 405.3147 639.4033 46.166187
v 405.6736 639.6788 46.28761
v 405.81213 639.58716 46.332104
v 405.95065 639.4956 46.287613
v 406.05206 639.4286 46.166058
v 406.08917 639.404 46.000004
v 406.05206 639.4285 45.83395
v 405.95065 639.4956 45.712387
v 405.81213 639.58716 45.667892
v 405.67365 639.6788 45.712383
v 405.57224 639.7458 45.83394
v 405.5351 639.7703 45.999992
v 405.57224 639.7458 46.166046
v 405.87744 640.0326 46.28761
v 406.02475 639.95593 46.332108
v 406.1721 639.87933 46.287613
v 406.27994 639.8233 46.166058
v 406.31943 639.80273 46.000004
v 406.27994 639.8233 45.83395
v 406.1721 639.87933 45.71239
v 406.02478 639.95593 45.667892
v 405.87744 640.03253 45.712383
v 405.7696 640.0886 45.833942
v 405.7301 640.1092 45.999996
v 405.7696 640.0886 46.16605
v 406.05316 640.4101 46.287613
v 406.2045 640.34186 46.332108
v 406.35587 640.27356 46.287613
v 406.46667 640.2236 46.166054
v 406.50723 640.20526 46.0
v 406.46667 640.2236 45.833946
v 406.35587 640.27356 45.712387
v 406.20453 640.34186 45.667892
v 406.05316 640.4101 45.712387
v 405.94235 640.4601 45.833946
v 405.9018 640.4784 46.0
v 405.94235 640.4601 46.166054
v 406.21558 640.7789 46.287613
v 406.37485 640.73193 46.332108
v 406.53415 640.685 46.287613
v 406.65073 640.65063 46.166054
v 406.69342 640.63806 46.0
v 406.65073 640.65063 45.833946
v 406.53415 640.685 45.712387
v 406.37485 640.73193 45.667892
v 406.21558 640.7789 45.712387
v 406.099 640.8133 45.833946
v 406.0563 640.82587 46.0
v 406.099 640.8133 46.16605
v 406.2828 641.19434 46.287613
v 406.4434 641.1521 46.332108
v 406.60394 641.1098 46.287613
v 406.7215 641.07886 46.166054
v 406.76453 641.0675 46.0
v 406.7215 641.07886 45.833946
v 406.60394 641.1098 45.712387
v 406.4434 641.1521 45.667892
v 406.2828 641.19434 45.712387
v 406.16525 641.22534 45.833946
v 406.12222 641.23663 46.0
v 406.16525 641.22534 46.166054
v 406.4422 641.6258 46.287613
v 406.59067 641.55145 46.332108
v 406.73914 641.4771 46.287613
v 406.84784 641.4227 46.166054
v 406.88763 641.4028 46.0
v 406.84784 641.4227 45.833946
v 406.73914 641.4771 45.712387
v 406.59067 641.55145 45.667892
v 406.4422 641.6258 45.712387
v 406.3335 641.68024 45.833946
v 406.2937 641.70013 46.0
v 406.3335 641.68024 46.166054
v 406.6768 641.9889 46.287613
v 406.82217 641.9087 46.332108
v 406.9676 641.8285 46.287613
v 407.074 641.7698 46.166054
v 407.11298 641.7482 46.0
v 407.074 641.7698 45.833946
v 406.9676 641.8285 45.712387
v 406.82217 641.9087 45.667892
v 406.6768 641.9889 45.712387
v 406.57037 642.0476 45.833946
v 406.5314 642.0691 46.0
v 406.57037 642.0476 46.166054
v 406.84387 642.34906 46.287613
v 407.0009 642.29504 46.332108
v 407.15793 642.241 46.287613
v 407.2729 642.2015 46.166054
v 407.31494 642.187 46.0
v 407.2729 642.2015 45.833946
v 407.15793 642.241 45.712387
v 407.0009 642.29504 45.667892
v 406.84387 642.34906 45.712387
v 406.7289 642.38855 45.833946
v 406.68686 642.4031 46.0
v 406.7289 642.38855 46.166054
v 406.94217 642.76794 46.287613
v 407.09766 642.7096 46.332108
v 407.2531 642.65125 46.287613
v 407.3669 642.6085 46.166054
v 407.40857 642.5929 46.0
v 407.3669 642.6085 45.833946
v 407.2531 642.65125 45.712387
v 407.09766 642.7096 45.667892
v 406.94217 642.76794 45.712387
v 406.82837 642.8106 45.833946
v 406.7867 642.82623 46.0
v 406.82837 642.8106 46.166054
v 407.15555 643.17163 46.287613
v 407.29745 643.08545 46.332108
v 407.4394 642.99927 46.287613
v 407.5433 642.93616 46.166054
v 407.58133 642.9131 46.0
v 407.5433 642.93616 45.833946
v 407.4394 642.99927 45.712387
v 407.29745 643.08545 45.667892
v 407.15555 643.17163 45.712387
v 407.05164 643.23474 45.833946
v 407.0136 643.2578 46.0
v 407.05164 643.23474 46.166054
v 407.3936 643.51654 46.287613
v 407.53885 643.4361 46.332108
v 407.68408 643.3556 46.287613
v 407.7904 643.2967 46.166054
v 407.8293 643.27515 46.0
v 407.7904 643.2967 45.833946
v 407.68408 643.3556 45.712387
v 407.53885 643.4361 45.667892
v 407.3936 643.51654 45.712387
v 407.28726 643.5755 45.833946
v 407.24835 643.59705 46.0
v 407.28726 643.5755 46.166054
v 407.55698 643.89526 46.287613
v 407.70816 643.82666 46.332108
v 407.85938 643.758 46.287613
v 407.97006 643.70776 46.166054
v 408.01056 643.68933 46.0
v 407.97006 643.70776 45.833946
v 407.85938 643.758 45.712387
v 407.70816 643.82666 45.667892
v 407.55698 643.89526 45.712387
v 407.4463 643.94556 45.833946
v 407.40576 643.9639 46.0
v 407.4463 643.94556 46.166054
v 407.7377 644.2757 46.287613
v 407.89072 644.2112 46.332108
v 408.04373 644.14667 46.287613
v 408.15573 644.0995 46.166054
v 408.19675 644.08215 46.0
v 408.15573 644.0995 45.833946
v 408.04373 644.14667 45.712387
v 407.89072 644.2112 45.667892
v 407.7377 644.2757 45.712387
v 407.6257 644.32294 45.833946
v 407.5847 644.3402 46.0
v 407.6257 644.32294 46.166054
v 407.89084 644.68616 46.287613
v 408.0386 644.61035 46.332108
v 408.18634 644.53455 46.287613
v 408.2945 644.47906 46.166054
v 408.33408 644.45874 46.0
v 408.2945 644.47906 45.833946
v 408.18634 644.53455 45.712387
v 408.0386 644.61035 45.667892
v 407.89084 644.68616 45.712387
v 407.78268 644.74164 45.833946
v 407.7431 644.76196 46.0
v 407.78268 644.74164 46.166054
v 408.1419 645.0604 46.287613
v 408.2766 644.9633 46.332108
v 408.4113 644.8662 46.287613
v 408.5099 644.7951 46.166054
v 408.546 644.7691 46.0
v 408.5099 644.7951 45.833946
v 408.4113 644.8662 45.712387
v 408.2766 644.9633 45.667892
v 408.1419 645.0604 45.712387
v 408.0433 645.13153 45.833946
v 408.0072 645.15753 46.0
v 408.0433 645.13153 46.166054
v 408.42117 645.3691 46.30392
v 408.5672 645.2822 46.33015
v 408.7049 645.20026 46.267914
v 408.79742 645.1452 46.133892
v 408.81998 645.13184 45.963997
v 408.76648 645.16364 45.803745
v 408.6513 645.2322 45.69608
v 408.5053 645.31903 45.66985
v 408.36758 645.401 45.732086
v 408.27505 645.45605 45.866108
v 408.25253 645.4695 46.036003
v 408.306 645.4376 46.196255
v 408.59317 645.90424 46.255394
v 408.75058 645.86237 46.340183
v 408.8968 645.77423 46.34978
v 408.99265 645.66345 46.28161
v 409.01248 645.55975 46.153934
v 408.95096 645.49084 46.00097
v 408.82455 645.4753 45.8637
v 408.66714 645.51715 45.778908
v 408.52094 645.6052 45.769314
v 408.42508 645.716 45.837486
v 408.40524 645.81976 45.96516
v 408.46677 645.8886 46.118122
v 408.7683 646.1522 45.697193
v 408.93237 646.11395 45.7493
v 409.06503 646.00507 45.75729
v 409.13077 645.85474 45.71903
v 409.1119 645.70325 45.64476
v 409.01358 645.5912 45.554394
v 408.86206 645.5486 45.472134
v 408.698 645.58685 45.42003
v 408.56534 645.69574 45.412037
v 408.49963 645.84607 45.450302
v 408.51846 645.99756 45.524567
v 408.61682 646.1096 45.614933
v 408.86575 646.2811 45.403027
v 409.02386 646.23047 45.474373
v 409.16086 646.1299 45.47513
v 409.24002 646.0064 45.405087
v 409.24014 645.893 45.28302
v 409.16122 645.8202 45.141632
v 409.02438 645.8074 45.01881
v 408.86627 645.85803 44.947464
v 408.72928 645.9586 44.94671
v 408.65012 646.0821 45.01675
v 408.65 646.1955 45.138817
v 408.7289 646.2683 45.280205
v 408.95764 646.5643 45.363075
v 409.10098 646.5109 45.446037
v 409.25208 646.42914 45.44222
v 409.3705 646.3408 45.352646
v 409.42453 646.2697 45.201313
v 409.39963 646.2348 45.028774
v 409.30252 646.2455 44.88126
v 409.1592 646.2988 44.798294
v 409.0081 646.3806 44.802113
v 408.88968 646.46893 44.89169
v 408.83566 646.54004 45.043022
v 408.86053 646.57495 45.21556
v 409.14264 646.83527 45.312336
v 409.30252 646.8203 45.379364
v 409.4701 646.7923 45.355087
v 409.60037 646.75867 45.246014
v 409.6585 646.7285 45.081364
v 409.6289 646.70984 44.90526
v 409.5195 646.7077 44.764885
v 409.3596 646.72266 44.697853
v 409.19205 646.7507 44.72213
v 409.06174 646.7843 44.831207
v 409.0036 646.81445 44.995857
v 409.0332 646.8331 45.171963
v 409.05118 647.1928 45.294544
v 409.212 647.20245 45.35432
v 409.38144 647.2081 45.32607
v 409.5141 647.2082 45.217358
v 409.57446 647.2027 45.05732
v 409.54633 647.19305 44.888832
v 409.43726 647.18195 44.757046
v 409.27643 647.17224 44.69727
v 409.107 647.16656 44.72552
v 408.97433 647.1665 44.83423
v 408.91397 647.172 44.99427
v 408.9421 647.18164 45.162758
v 409.18427 647.6398 45.31367
v 409.35233 647.60736 45.33307
v 409.5053 647.5755 45.264763
v 409.60226 647.55286 45.12706
v 409.6172 647.54535 44.956852
v 409.54608 647.55505 44.799747
v 409.408 647.5794 44.69784
v 409.23993 647.6118 44.678444
v 409.08694 647.6437 44.74675
v 408.99 647.6664 44.884457
v 408.97507 647.6738 45.054665
v 409.04617 647.6641 45.21177
v 409.22366 648.0601 45.274094
v 409.38287 648.0293 45.332195
v 409.54855 647.9961 45.30195
v 409.67633 647.9694 45.191452
v 409.732 647.9565 45.030315
v 409.7006 647.96063 44.861717
v 409.59055 647.98083 44.730827
v 409.43134 648.0117 44.672726
v 409.26566 648.04486 44.702972
v 409.13788 648.07153 44.81347
v 409.08224 648.08453 44.974606
v 409.11365 648.0803 45.143204
v 409.3114 648.47437 45.29517
v 409.47598 648.4414 45.332836
v 409.63663 648.4088 45.281605
v 409.7502 648.38525 45.155205
v 409.78635 648.37714 44.987503
v 409.73535 648.3866 44.823433
v 409.61087 648.4111 44.706963
v 409.44626 648.44403 44.669296
v 409.28564 648.4766 44.720524
v 409.17203 648.5002 44.846928
v 409.1359 648.5083 45.01463
v 409.18692 648.4989 45.178696
v 409.3671 648.75885 45.39856
v 409.52045 648.69653 45.39296
v 409.68835 648.6762 45.310223
v 409.82587 648.7032 45.172516
v 409.8961 648.7703 45.016735
v 409.88022 648.85956 44.88463
v 409.78253 648.9471 44.811584
v 409.62918 649.00934 44.817184
v 409.46127 649.0297 44.89992
v 409.32376 649.0027 45.03763
v 409.25354 648.9356 45.19341
v 409.2694 648.8463 45.325516
v 409.4086 648.8487 45.428085
v 409.5682 648.78815 45.399303
v 409.73734 648.8021 45.33599
v 409.8706 648.8869 45.25512
v 409.93234 649.01984 45.178352
v 409.906 649.1653 45.126263
v 409.79865 649.2842 45.11281
v 409.639 649.3448 45.14159
v 409.4699 649.3308 45.204903
v 409.33664 649.24603 45.285774
v 409.27487 649.1131 45.36254
v 409.30124 648.96765 45.41463
v 409.45728 649.178 45.889595
v 409.6079 649.098 45.878014
v 409.77112 649.0726 45.806114
v 409.9032 649.1084 45.69316
v 409.96872 649.1959 45.569416
v 409.95016 649.3117 45.46804
v 409.8525 649.42474 45.416195
v 409.70187 649.5047 45.427776
v 409.53864 649.53015 45.499676
v 409.40656 649.4943 45.61263
v 409.34103 649.4068 45.736374
v 409.3596 649.291 45.83775
v 409.72058 649.63043 46.160892
v 409.86508 649.5373 46.153507
v 410.00336 649.4749 46.06546
v 410.09836 649.4599 45.92035
v 410.12466 649.49634 45.757053
v 410.07523 649.5745 45.61933
v 409.96323 649.6734 45.544083
v 409.81876 649.7665 45.551468
v 409.68048 649.8289 45.639515
v 409.58545 649.84393 45.784626
v 409.55914 649.80743 45.947918
v 409.6086 649.7293 46.085644
v 410.00134 650.006 46.25079
v 410.14227 649.90753 46.247047
v 410.27023 649.83075 46.15898
v 410.35095 649.79614 46.01018
v 410.3628 649.813 45.840527
v 410.30258 649.87683 45.69547
v 410.18646 649.9705 45.61388
v 410.0455 650.069 45.61762
v 409.91754 650.14575 45.70569
v 409.83682 650.18036 45.854485
v 409.82498 650.1635 46.024143
v 409.8852 650.0997 46.169197
v 410.2349 650.3871 46.28907
v 410.3738 650.2861 46.294136
v 410.49973 650.2005 46.212543
v 410.57886 650.1534 46.066162
v 410.59006 650.15735 45.89421
v 410.53027 650.2113 45.742767
v 410.4156 650.3008 45.652405
v 410.27667 650.4018 45.647343
v 410.15076 650.48737 45.72893
v 410.07162 650.5345 45.875313
v 410.06042 650.5305 46.047264
v 410.1202 650.47656 46.19871
v 410.55048 650.69507 46.317146
v 410.68964 650.5965 46.295406
v 410.80255 650.5191 46.191277
v 410.85892 650.4837 46.03266
v 410.8437 650.49976 45.86206
v 410.7609 650.5629 45.725185
v 410.63275 650.6563 45.658714
v 410.4936 650.7549 45.680458
v 410.3807 650.8322 45.784588
v 410.3243 650.8676 45.943203
v 410.33957 650.85156 46.1138
v 410.42233 650.7884 46.250675
v 410.81128 651.0355 46.32708
v 410.956 650.95245 46.285664
v 411.06384 650.89166 46.166367
v 411.106 650.86957 46.00116
v 411.0711 650.89197 45.83431
v 410.96854 650.9529 45.71052
v 410.82578 651.036 45.662964
v 410.6811 651.1191 45.70438
v 410.5732 651.1799 45.823677
v 410.53107 651.20197 45.988884
v 410.56598 651.17957 46.155735
v 410.66855 651.11865 46.279522
v 411.0094 651.41205 46.33005
v 411.17322 651.3794 46.28942
v 411.29526 651.3555 46.170708
v 411.3428 651.34686 46.00572
v 411.30316 651.35565 45.838665
v 411.1869 651.37964 45.714306
v 411.02518 651.4123 45.665966
v 410.86136 651.445 45.706596
v 410.73932 651.4689 45.82531
v 410.69177 651.47754 45.9903
v 410.73145 651.4687 46.157352
v 410.8477 651.44476 46.28171
v 410.98077 651.83545 46.331287
v 411.1463 651.82513 46.28594
v 411.267 651.8179 46.163754
v 411.31058 651.8154 45.997475
v 411.26532 651.8186 45.831654
v 411.1434 651.8264 45.710724
v 410.97745 651.8369 45.66709
v 410.81192 651.84717 45.71244
v 410.69122 651.85443 45.834625
v 410.64764 651.8569 46.000904
v 410.6929 651.8537 46.166725
v 410.81482 651.8459 46.28765
v 411.06653 652.25275 46.331715
v 411.22684 652.2078 46.288887
v 411.34506 652.17474 46.168552
v 411.38956 652.1624 46.002953
v 411.34833 652.1741 45.83646
v 411.2325 652.20667 45.713688
v 411.07306 652.2514 45.667534
v 410.91275 652.2963 45.71036
v 410.7945 652.3294 45.8307
v 410.75003 652.34174 45.9963
v 410.79123 652.3301 46.16279
v 410.90707 652.2975 46.28556
v 411.2083 652.6544 46.331944
v 411.36993 652.61615 46.28758
v 411.4883 652.58813 46.166115
v 411.53174 652.57794 46.000095
v 411.4886 652.5882 45.834007
v 411.3704 652.6163 45.712353
v 411.20886 652.65454 45.667732
v 411.04724 652.6928 45.712097
v 410.92886 652.7208 45.833565
v 410.88544 652.7311 45.999584
v 410.9286 652.72076 46.165672
v 411.04678 652.69275 46.287323
v 411.2604 653.0763 46.331997
v 411.42706 653.0787 46.289864
v 411.55032 653.08044 46.170044
v 411.59717 653.0811 46.00464
v 411.55502 653.08057 45.837967
v 411.4352 653.07886 45.714695
v 411.26984 653.07654 45.66785
v 411.10318 653.07416 45.709984
v 410.97992 653.0723 45.829807
v 410.93307 653.07166 45.995213
v 410.97522 653.07227 46.16188
v 411.09503 653.0739 46.285152
v 411.1974 653.4965 46.332073
v 411.3633 653.4999 46.287163
v 411.48453 653.5023 46.165302
v 411.5286 653.50323 45.999138
v 411.4837 653.5023 45.833195
v 411.36188 653.4999 45.71194
v 411.19574 653.4965 45.667862
v 411.02982 653.4932 45.712772
v 410.9086 653.4907 45.834637
v 410.86453 653.48987 46.0008
v 410.90942 653.4907 46.166744
v 411.03128 653.49316 46.288
v 411.2481 653.91907 46.332092
v 411.41418 653.9196 46.28763
v 411.53577 653.92004 46.166092
v 411.5803 653.9202 46.000046
v 411.53583 653.9201 45.833984
v 411.41428 653.9197 45.712402
v 411.24823 653.91907 45.66788
v 411.08218 653.9185 45.712345
v 410.9606 653.9181 45.83388
v 410.91608 653.9179 45.999928
v 410.96054 653.9181 46.16599
v 411.08206 653.91846 46.287567
v 411.1937 654.34125 46.3321
v 411.359 654.3569 46.28758
v 411.47998 654.36835 46.166
v 411.52426 654.3725 45.999943
v 411.47995 654.36835 45.833897
v 411.35892 654.3569 45.712357
v 411.19357 654.34125 45.66789
v 411.02826 654.3256 45.71241
v 410.90726 654.31415 45.83399
v 410.863 654.31 46.000046
v 410.90732 654.31415 46.166092
v 411.02835 654.3256 46.287632
v 411.16806 654.7662 46.332104
v 411.33392 654.77356 46.287605
v 411.45538 654.779 46.166042
v 411.49982 654.78094 45.99999
v 411.45535 654.779 45.83394
v 411.33392 654.77356 45.71238
v 411.16803 654.7662 45.667892
v 411.00214 654.7588 45.712387
v 410.8807 654.75336 45.83395
v 410.83627 654.75134 46.000004
v 410.8807 654.75336 46.166058
v 411.00217 654.7588 46.287613
v 411.15573 655.19165 46.332104
v 411.3211 655.1767 46.28761
v 411.44217 655.1658 46.16605
v 411.48648 655.1618 45.999996
v 411.44217 655.1658 45.833942
v 411.3211 655.1767 45.712383
v 411.1557 655.19165 45.667892
v 410.99033 655.2066 45.712387
v 410.86926 655.2175 45.83395
v 410.82495 655.22156 46.0
v 410.86926 655.2175 46.166054
v 410.99033 655.2066 46.287613
v 411.2441 655.6081 46.332108
v 411.40414 655.5637 46.287613
v 411.5213 655.5313 46.166058
v 411.56418 655.5194 46.000004
v 411.5213 655.5313 45.83395
v 411.40414 655.5637 45.71239
v 411.2441 655.6081 45.667892
v 411.0841 655.6524 45.712383
v 410.96695 655.6848 45.833942
v 410.92407 655.6967 45.999996
v 410.96695 655.6848 46.16605
v 411.08408 655.6524 46.28761
v 411.3825 656.0106 46.332108
v 411.54422 655.97284 46.287613
v 411.6626 655.9452 46.166054
v 411.7059 655.93506 46.0
v 411.6626 655.9452 45.833946
v 411.54422 655.97284 45.712387
v 411.3825 656.0106 45.667892
v 411.22083 656.0484 45.712387
v 411.10245 656.0761 45.833946
v 411.05914 656.08624 46.0
v 411.10245 656.0761 46.166054
v 411.22083 656.0484 46.287613
v 411.4369 656.4328 46.332108
v 411.6021 656.4161 46.287613
v 411.72305 656.4039 46.166054
v 411.7673 656.39935 46.0
v 411.72305 656.4039 45.833946
v 411.6021 656.4161 45.712387
v 411.4369 656.4328 45.667892
v 411.2717 656.4495 45.712387
v 411.15076 656.4618 45.833946
v 411.10648 656.4663 46.0
v 411.15076 656.4618 46.166054
v 411.2717 656.4495 46.287613
v 411.46826 656.85736 46.332108
v 411.62857 656.8141 46.287613
v 411.74594 656.7824 46.166054
v 411.7889 656.7708 46.0
v 411.74594 656.7824 45.833946
v 411.62857 656.8141 45.712387
v 411.46826 656.85736 45.667892
v 411.30795 656.9006 45.712387
v 411.19058 656.93225 45.833946
v 411.1476 656.94385 46.0
v 411.19058 656.93225 46.166054
v 411.30795 656.9006 46.287613
v 411.67758 657.2289 46.331127
v 411.82333 657.15784 46.274036
v 411.9239 657.1088 46.143517
v 411.95233 657.095 45.97454
v 411.901 657.11993 45.812386
v 411.7837 657.1771 45.700504
v 411.6318 657.2512 45.66887
v 411.48605 657.32227 45.725964
v 411.38547 657.3713 45.856483
v 411.35706 657.38513 46.02546
v 411.40836 657.3601 46.187614
v 411.5257 657.3029 46.299496
v 411.79193 657.4565 46.335762
v 411.94788 657.40784 46.25603
v 412.0753 657.41675 46.121754
v 412.14 657.4808 45.968914
v 412.1247 657.5829 45.83846
v 412.03345 657.6956 45.76535
v 411.89072 657.78876 45.769173
v 411.73474 657.8374 45.848907
v 411.60736 657.8285 45.983185
v 411.54263 657.76447 46.136024
v 411.55795 657.6624 46.266476
v 411.6492 657.5497 46.339584
v 411.7962 657.55304 46.513847
v 411.95514 657.49194 46.474445
v 412.11398 657.5107 46.399883
v 412.23013 657.6042 46.310135
v 412.27252 657.74744 46.22925
v 412.22974 657.90204 46.1789
v 412.11325 658.02655 46.172585
v 411.9543 658.0876 46.211983
v 411.79547 658.06885 46.28655
v 411.67932 657.97534 46.376297
v 411.63693 657.83215 46.45718
v 411.67972 657.67755 46.507526
v 411.9457 657.8312 46.95436
v 412.0958 657.75024 46.915577
v 412.2439 657.7317 46.817898
v 412.35034 657.7805 46.687504
v 412.3866 657.8836 46.559334
v 412.34296 658.0133 46.467724
v 412.2311 658.13495 46.43723
v 412.08102 658.2159 46.476013
v 411.93292 658.23444 46.573692
v 411.82648 658.1856 46.704086
v 411.79022 658.0825 46.832256
v 411.83386 657.95276 46.923866
v 412.33588 658.1947 47.182446
v 412.46765 658.1248 47.091343
v 412.55737 658.1056 46.94035
v 412.58102 658.14215 46.769928
v 412.53226 658.22473 46.625744
v 412.42416 658.3312 46.546425
v 412.28568 658.433 46.55323
v 412.1539 658.50287 46.644333
v 412.06418 658.52216 46.795326
v 412.04053 658.4856 46.965744
v 412.0893 658.403 47.109932
v 412.1974 658.2965 47.189247
v 412.61948 658.57556 47.26107
v 412.7586 658.51086 47.17826
v 412.8488 658.48096 47.029747
v 412.86588 658.4938 46.855328
v 412.80527 658.5459 46.701736
v 412.68323 658.6234 46.610126
v 412.53244 658.7055 46.60504
v 412.3933 658.7702 46.68785
v 412.30313 658.8002 46.836365
v 412.28607 658.7873 47.010784
v 412.34668 658.73517 47.164375
v 412.46872 658.65765 47.25599
v 412.7777 658.99255 47.289074
v 412.91357 658.934 47.201797
v 412.9932 658.90533 47.05283
v 412.9952 658.91425 46.882084
v 412.91907 658.9583 46.735317
v 412.7852 659.02576 46.651848
v 412.62946 659.0985 46.65405
v 412.49356 659.1571 46.741325
v 412.41394 659.1857 46.890297
v 412.41196 659.1769 47.06104
v 412.4881 659.13275 47.20781
v 412.62195 659.0653 47.291275
v 413.03317 659.33575 47.296474
v 413.1536 659.26733 47.1945
v 413.21494 659.2355 47.036892
v 413.20074 659.2487 46.86588
v 413.11484 659.3035 46.727287
v 412.9802 659.38525 46.65825
v 412.83295 659.47186 46.67726
v 412.71252 659.5403 46.779236
v 412.65118 659.57214 46.936844
v 412.66537 659.5589 47.107857
v 412.75128 659.5041 47.246452
v 412.88593 659.42236 47.31549
v 413.1799 659.75244 47.32251
v 413.3221 659.6846 47.253525
v 413.41467 659.6416 47.1149
v 413.43286 659.635 46.94378
v 413.3717 659.66656 46.78602
v 413.24768 659.72784 46.683884
v 413.09396 659.8024 46.66475
v 412.95178 659.87024 46.733738
v 412.8592 659.91327 46.87236
v 412.84103 659.9198 47.04348
v 412.90216 659.88824 47.201244
v 413.02618 659.827 47.303375
v 413.30725 660.1655 47.329124
v 413.45734 660.0962 47.28195
v 413.5661 660.0465 47.158447
v 413.6044 660.0297 46.991703
v 413.56195 660.05035 46.8264
v 413.45016 660.10284 46.70683
v 413.29895 660.17316 46.665028
v 413.14886 660.24243 46.712196
v 413.0401 660.2922 46.8357
v 413.0018 660.30896 47.002445
v 413.04425 660.2883 47.16775
v 413.15607 660.23584 47.287323
v 413.4908 660.5509 47.3307
v 413.6302 660.45966 47.28827
v 413.73328 660.39246 47.16823
v 413.77243 660.3673 47.00274
v 413.7372 660.3909 46.836143
v 413.63702 660.4571 46.713085
v 413.49872 660.5479 46.666534
v 413.35934 660.63916 46.70896
v 413.25626 660.7064 46.829006
v 413.21707 660.73157 46.994495
v 413.2523 660.7079 47.161087
v 413.3525 660.6418 47.284145
v 413.76483 660.87726 47.33151
v 413.91354 660.80273 47.288105
v 414.02298 660.748 47.167343
v 414.0638 660.7277 47.001587
v 414.02512 660.7474 46.835243
v 413.91724 660.8017 46.71289
v 413.76913 660.8761 46.66731
v 413.62042 660.9506 46.710716
v 413.511 661.0054 46.831474
v 413.47015 661.02563 46.997234
v 413.50885 661.006 47.163574
v 413.61673 660.95166 47.28593
v 413.86688 661.2903 47.331806
v 414.02274 661.2331 47.287163
v 414.13678 661.19135 47.165493
v 414.17844 661.17615 46.9994
v 414.13657 661.1916 46.83339
v 414.02237 661.2336 46.711937
v 413.86646 661.29083 46.667595
v 413.7106 661.34796 46.712234
v 413.59656 661.3898 46.833904
v 413.5549 661.4049 46.999996
v 413.59677 661.38947 47.16601
v 413.71097 661.3475 47.28746
v 414.05945 661.6697 47.33198
v 414.19376 661.5724 47.28676
v 414.2918 661.50146 47.16466
v 414.32727 661.4758 46.998417
v 414.29068 661.5024 46.83256
v 414.1918 661.57404 46.711536
v 414.0572 661.6716 46.667774
v 413.92285 661.76886 46.713
v 413.82483 661.83984 46.835094
v 413.78937 661.8655 47.001343
v 413.82596 661.83887 47.1672
v 413.9248 661.7672 47.28822
v 414.41913 661.9243 47.323315
v 414.53812 661.8305 47.242157
v 414.6093 661.77435 47.0961
v 414.61362 661.77094 46.924274
v 414.54993 661.8212 46.772724
v 414.43524 661.9117 46.68206
v 414.30035 662.0181 46.676567
v 414.18137 662.11194 46.757725
v 414.11017 662.1681 46.90378
v 414.10583 662.1715 47.075607
v 414.16956 662.1212 47.227158
v 414.2842 662.03076 47.31782
v 414.5819 662.3343 47.332077
v 414.7123 662.2315 47.287544
v 414.80774 662.15625 47.16596
v 414.84265 662.1287 46.999897
v 414.80768 662.1563 46.83385
v 414.71222 662.23157 46.712322
v 414.58182 662.3344 46.667866
v 414.45145 662.4372 46.712395
v 414.356 662.51245 46.83398
v 414.32108 662.54 47.000046
v 414.35605 662.5124 47.16609
v 414.4515 662.43713 47.28762
v 414.88312 662.6351 47.332092
v 415.00137 662.5185 47.287632
v 415.08795 662.4331 47.166096
v 415.11966 662.40186 47.000053
v 415.08798 662.4331 46.833992
v 415.00146 662.51843 46.712406
v 414.88324 662.635 46.66788
v 414.76498 662.7516 46.71234
v 414.6784 662.837 46.833878
v 414.6467 662.8682 46.99992
v 414.67838 662.83704 47.16598
v 414.7649 662.75165 47.287567
v 415.17963 662.94055 47.3321
v 415.30597 662.83276 47.287613
v 415.39847 662.7539 47.166058
v 415.43234 662.72504 47.000004
v 415.39847 662.7539 46.83395
v 415.306 662.83276 46.712387
v 415.17966 662.94055 46.66789
v 415.05328 663.0483 46.712376
v 414.9608 663.12714 46.83393
v 414.92694 663.156 46.99998
v 414.9608 663.12714 47.166035
v 415.05328 663.0483 47.2876
v 415.43448 663.2815 47.332104
v 415.577 663.1963 47.287613
v 415.6813 663.1339 47.166054
v 415.7195 663.1111 47.0
v 415.68134 663.1339 46.833946
v 415.577 663.1963 46.712387
v 415.43448 663.2815 46.667892
v 415.29196 663.3667 46.712383
v 415.18762 663.42914 46.83394
v 415.14944 663.45197 46.999992
v 415.18762 663.42914 47.166046
v 415.29196 663.3667 47.28761
v 415.6142 663.66736 47.332104
v 415.77377 663.6214 47.28764
v 415.89062 663.58777 47.1661
v 415.93338 663.57544 47.000053
v 415.89066 663.58777 46.833992
v 415.77386 663.6214 46.712414
v 415.61432 663.66736 46.667892
v 415.45474 663.7133 46.712357
v 415.33792 663.74695 46.833897
v 415.29514 663.7593 46.999943
v 415.33786 663.74695 47.166004
v 415.45465 663.7133 47.287582
v 415.66724 664.0897 47.332108
v 415.82727 664.0454 47.287613
v 415.94443 664.013 47.16605
v 415.9873 664.0011 46.999996
v 415.9444 664.013 46.833946
v 415.82727 664.0454 46.712387
v 415.66724 664.0897 46.667892
v 415.5072 664.13403 46.712387
v 415.39005 664.1665 46.833946
v 415.34717 664.17834 47.0
v 415.39005 664.1665 47.166054
v 415.5072 664.13403 47.287613
v 415.83908 664.4792 47.332108
v 415.992 664.4145 47.287613
v 416.10397 664.3671 47.166054
v 416.14496 664.3498 47.0
v 416.10397 664.3671 46.833946
v 415.992 664.4145 46.712387
v 415.83908 664.4792 46.667892
v 415.68616 664.5439 46.712387
v 415.5742 664.59125 46.833946
v 415.53323 664.6086 47.0
v 415.5742 664.59125 47.166054
v 415.68616 664.5439 47.287613
v 415.9989 664.8737 47.332108
v 416.14496 664.79474 47.287613
v 416.25186 664.7369 47.166054
v 416.29102 664.7157 47.0
v 416.25186 664.7369 46.833946
v 416.14496 664.79474 46.712387
v 415.9989 664.8737 46.667892
v 415.85284 664.95276 46.712387
v 415.74594 665.01056 46.833946
v 415.70682 665.03174 47.0
v 415.74594 665.01056 47.166054
v 415.85284 664.95276 47.287613
v 416.2417 665.2234 47.332108
v 416.37335 665.1222 47.287613
v 416.4697 665.0481 47.166054
v 416.50497 665.02094 47.0
v 416.4697 665.0481 46.833946
v 416.37335 665.1222 46.712387
v 416.2417 665.2234 46.667892
v 416.11005 665.3246 46.712387
v 416.01367 665.3987 46.833946
v 415.97842 665.4258 47.0
v 416.01367 665.3987 47.166054
v 416.11005 665.3246 47.287613
v 416.5172 665.54785 47.332108
v 416.64572 665.4427 47.287613
v 416.7398 665.3657 47.166054
v 416.77423 665.3375 47.0
v 416.7398 665.3657 46.833946
v 416.64572 665.4427 46.712387
v 416.5172 665.54785 46.667892
v 416.3887 665.653 46.712387
v 416.29465 665.73004 46.833946
v 416.2602 665.7582 47.0
v 416.29465 665.73004 47.166054
v 416.3887 665.653 47.287613
v 416.7681 665.8884 47.331802
v 416.91837 665.8137 47.294437
v 417.03177 665.7574 47.17818
v 417.0779 665.73444 47.014175
v 417.04446 665.75104 46.846375
v 416.94034 665.8028 46.719738
v 416.7935 665.8758 46.668198
v 416.64325 665.9505 46.705563
v 416.52985 666.0069 46.82182
v 416.4837 666.02985 46.985825
v 416.51715 666.0132 47.153625
v 416.62125 665.9614 47.280262
v 416.95435 666.4322 47.395878
v 417.10565 666.3732 47.390007
v 417.19867 666.2931 47.306747
v 417.2085 666.21313 47.168415
v 417.1325 666.1549 47.012074
v 416.99103 666.134 46.879616
v 416.82202 666.1559 46.806534
v 416.67072 666.21484 46.81241
v 416.5777 666.29504 46.895664
v 416.56787 666.37494 47.033997
v 416.6439 666.43317 47.19034
v 416.78534 666.45416 47.322796
v 416.91132 666.8123 47.04121
v 417.07715 666.77057 47.068253
v 417.19888 666.66895 47.01815
v 417.2439 666.5347 46.904335
v 417.2001 666.4038 46.7573
v 417.07925 666.31134 46.61644
v 416.91376 666.28204 46.519505
v 416.74792 666.3238 46.492462
v 416.6262 666.4254 46.54256
v 416.58118 666.5597 46.656376
v 416.62497 666.69055 46.803413
v 416.74582 666.783 46.94427
v 416.97226 667.09796 46.58978
v 417.13193 667.0343 46.614185
v 417.24164 666.9094 46.580364
v 417.27197 666.7568 46.49738
v 417.21484 666.6172 46.387466
v 417.0855 666.52814 46.28008
v 416.91864 666.5134 46.203987
v 416.75897 666.5771 46.17958
v 416.64926 666.70197 46.2134
v 416.6189 666.8546 46.296387
v 416.67606 666.9942 46.4063
v 416.8054 667.08325 46.513687
v 417.1327 667.22534 46.02753
v 417.277 667.1325 46.041206
v 417.36026 666.9838 46.022167
v 417.36008 666.81915 45.97551
v 417.27658 666.6826 45.913742
v 417.13208 666.6108 45.85341
v 416.96533 666.623 45.81068
v 416.821 666.7158 45.797005
v 416.7378 666.8645 45.816044
v 416.73795 667.0292 45.8627
v 416.82147 667.1657 45.92447
v 416.96594 667.23755 45.984802
v 417.2475 667.3122 45.694515
v 417.38138 667.2048 45.70613
v 417.45395 667.05383 45.669315
v 417.4458 666.8999 45.59393
v 417.35907 666.78424 45.500175
v 417.217 666.7378 45.41317
v 417.0577 666.773 45.35623
v 416.92383 666.8805 45.344616
v 416.85123 667.03143 45.38143
v 416.85938 667.1853 45.456818
v 416.9461 667.301 45.55057
v 417.08817 667.3475 45.637573
v 417.38998 667.4366 45.498573
v 417.5326 667.3407 45.496017
v 417.629 667.22174 45.41482
v 417.6534 667.1115 45.27675
v 417.59924 667.03955 45.118793
v 417.48105 667.02515 44.983276
v 417.33047 667.0722 44.906513
v 417.18787 667.168 44.90907
v 417.09146 667.287 44.99026
v 417.06705 667.3973 45.128338
v 417.12122 667.4692 45.286293
v 417.2394 667.4836 45.42181
v 417.43298 667.6886 45.41469
v 417.60352 667.71045 45.417534
v 417.75385 667.7098 45.331635
v 417.84372 667.6868 45.180004
v 417.84906 667.64777 45.003277
v 417.7684 667.6029 44.848797
v 417.6234 667.56445 44.75797
v 417.45288 667.5426 44.75512
v 417.30255 667.5432 44.841022
v 417.21268 667.56616 44.99265
v 417.20734 667.6053 45.16938
v 417.288 667.6501 45.323856
v 417.31863 668.02966 45.35466
v 417.4506 668.10364 45.277714
v 417.53412 668.1395 45.13827
v 417.54684 668.1277 44.973698
v 417.48538 668.07135 44.82809
v 417.36618 667.9856 44.740463
v 417.2212 667.8934 44.7343
v 417.08923 667.81934 44.811245
v 417.0057 667.78345 44.950687
v 416.99295 667.7953 45.11526
v 417.0544 667.8516 45.260868
v 417.1736 667.9374 45.348495
v 417.15915 668.3959 45.328926
v 417.29388 668.4512 45.23962
v 417.37057 668.47656 45.09062
v 417.36865 668.46515 44.92185
v 417.28864 668.4201 44.778534
v 417.15198 668.35345 44.69907
v 416.9953 668.283 44.704754
v 416.86057 668.2277 44.79406
v 416.78387 668.20233 44.943058
v 416.7858 668.21375 45.111828
v 416.86578 668.2588 45.255146
v 417.00244 668.32544 45.33461
v 416.99936 668.76404 45.32711
v 417.1437 668.8027 45.242916
v 417.2282 668.8232 45.095715
v 417.2302 668.82 44.92495
v 417.14917 668.79407 44.776382
v 417.0068 668.7523 44.68981
v 416.8413 668.7059 44.688442
v 416.69696 668.66724 44.772636
v 416.61246 668.6468 44.919838
v 416.61047 668.6499 45.090603
v 416.6915 668.67584 45.239174
v 416.83383 668.71765 45.32574
v 416.86942 669.1626 45.336124
v 417.02795 669.1994 45.280724
v 417.13846 669.22424 45.151314
v 417.17136 669.2304 44.982574
v 417.1178 669.2162 44.819717
v 416.99216 669.18555 44.706383
v 416.8281 669.14655 44.67293
v 416.66956 669.1097 44.728333
v 416.55905 669.0849 44.857742
v 416.52618 669.07874 45.02648
v 416.5797 669.0929 45.18934
v 416.70535 669.1236 45.302677
v 416.71533 669.5603 45.333946
v 416.87497 669.6105 45.29454
v 416.99454 669.64764 45.176765
v 417.042 669.6618 45.012177
v 417.0046 669.6493 44.84487
v 416.89243 669.61334 44.719685
v 416.7355 669.56366 44.67016
v 416.57587 669.5135 44.70956
v 416.4563 669.4763 44.827335
v 416.40884 669.4621 44.99193
v 416.4462 669.4747 45.15923
v 416.55838 669.5106 45.284416
v 416.59125 669.9668 45.333145
v 416.75327 670.004 45.289364
v 416.87228 670.03125 45.16833
v 416.9164 670.0411 45.002472
v 416.8738 670.03094 44.83623
v 416.75592 670.0035 44.714153
v 416.59433 669.9662 44.668945
v 416.4323 669.9289 44.712723
v 416.3133 669.90173 44.83376
v 416.26917 669.89185 44.99962
v 416.31177 669.90204 45.16586
v 416.42966 669.92944 45.287937
v 416.47986 670.3879 45.3275
v 416.65097 670.38983 45.311333
v 416.79102 670.39136 45.21179
v 416.86243 670.392 45.055534
v 416.84613 670.39166 44.88444
v 416.74643 670.3904 44.74435
v 416.5901 670.3885 44.672806
v 416.41895 670.38654 44.688972
v 416.2789 670.385 44.788517
v 416.2075 670.38434 44.94477
v 416.2238 670.3847 45.115864
v 416.3235 670.386 45.25595
v 416.42682 670.69995 45.431103
v 416.5919 670.6581 45.4013
v 416.7546 670.6572 45.29256
v 416.87134 670.69763 45.13402
v 416.91083 670.76843 44.96817
v 416.86246 670.8507 44.839436
v 416.73926 670.92236 44.782322
v 416.57416 670.96423 44.812126
v 416.41147 670.9651 44.920864
v 416.29474 670.9247 45.079403
v 416.25525 670.8539 45.24526
v 416.3036 670.7716 45.37399
v 416.51935 670.82184 45.48211
v 416.6869 670.7837 45.421783
v 416.84595 670.8179 45.31031
v 416.95386 670.91516 45.177555
v 416.9817 671.0496 45.059097
v 416.92206 671.18506 44.986668
v 416.79086 671.28534 44.979683
v 416.6233 671.3235 45.04001
v 416.46426 671.28937 45.15148
v 416.35635 671.192 45.284233
v 416.3285 671.0576 45.402695
v 416.38815 670.9221 45.47512
v 416.6598 671.10913 45.87833
v 416.82962 671.1029 45.79002
v 416.96848 671.15137 45.63872
v 417.03915 671.2416 45.46497
v 417.02274 671.3493 45.315323
v 416.92358 671.44574 45.229877
v 416.7683 671.50494 45.23153
v 416.59848 671.51117 45.319836
v 416.45963 671.4627 45.471138
v 416.38895 671.3725 45.64489
v 416.40536 671.2648 45.794537
v 416.50452 671.16833 45.879982
v 416.71057 671.59314 46.064854
v 416.88113 671.60223 45.996613
v 417.01825 671.63617 45.86284
v 417.08514 671.68585 45.699375
v 417.06393 671.7379 45.550022
v 416.96027 671.7785 45.454796
v 416.8019 671.79663 45.439217
v 416.63135 671.78754 45.507454
v 416.49423 671.75366 45.641228
v 416.42734 671.704 45.804695
v 416.44855 671.65186 45.95405
v 416.55222 671.6113 46.049274
v 416.60437 672.0621 46.232372
v 416.77618 672.06 46.236275
v 416.92776 672.0707 46.157352
v 417.01852 672.0913 46.016758
v 417.0241 672.1163 45.852158
v 416.94305 672.1389 45.70766
v 416.79706 672.1532 45.621983
v 416.62524 672.1553 45.61808
v 416.47363 672.1446 45.697
v 416.3829 672.12396 45.837597
v 416.3773 672.099 46.002193
v 416.45837 672.0763 46.146694
v 416.637 672.5536 46.27643
v 416.79678 672.49414 46.298504
v 416.94733 672.44366 46.232845
v 417.04834 672.4156 46.097046
v 417.07272 672.4175 45.927494
v 417.01398 672.44885 45.76962
v 416.88782 672.5012 45.665726
v 416.72803 672.56067 45.643654
v 416.57748 672.6112 45.709312
v 416.47647 672.6393 45.84511
v 416.4521 672.6374 46.014664
v 416.51083 672.606 46.172535
v 416.83197 672.98413 46.266605
v 416.96716 672.89166 46.318207
v 417.1071 672.79877 46.28072
v 417.21426 672.73035 46.164185
v 417.25998 672.70465 45.99983
v 417.23196 672.7287 45.83169
v 417.13776 672.79596 45.704823
v 417.00256 672.88837 45.65322
v 416.86264 672.9813 45.69071
v 416.75546 673.04974 45.807243
v 416.70975 673.0754 45.9716
v 416.73773 673.0514 46.139736
v 417.08914 673.3268 46.276558
v 417.22614 673.2355 46.32606
v 417.36594 673.14355 46.286613
v 417.4711 673.0756 46.16879
v 417.51346 673.0499 46.00415
v 417.48163 673.0733 45.836823
v 417.3842 673.1396 45.71163
v 417.24722 673.2309 45.66213
v 417.10742 673.3228 45.701572
v 417.00223 673.39075 45.8194
v 416.9599 673.41644 45.984035
v 416.9917 673.39307 46.151367
v 417.29065 673.6641 46.279163
v 417.44278 673.60175 46.32933
v 417.59793 673.5387 46.290558
v 417.7145 673.4918 46.17323
v 417.76132 673.4737 46.008785
v 417.72577 673.48926 45.84129
v 417.6174 673.5342 45.71562
v 417.46527 673.5966 45.66545
v 417.31012 673.65967 45.704227
v 417.19354 673.70654 45.821556
v 417.14673 673.7247 45.986
v 417.18228 673.7091 46.153496
v 417.3901 674.0624 46.282925
v 417.54794 674.014 46.330864
v 417.70764 673.96533 46.289833
v 417.82635 673.9294 46.170822
v 417.87234 673.9157 46.005726
v 417.83322 673.9281 45.83878
v 417.71948 673.9632 45.714714
v 417.56165 674.01154 45.666775
v 417.40195 674.0602 45.70781
v 417.2832 674.0962 45.826817
v 417.23724 674.1098 45.991913
v 417.27637 674.0974 46.15886
v 417.53928 674.4504 46.286263
v 417.70062 674.4121 46.331604
v 417.86243 674.3738 46.28796
v 417.98135 674.3457 46.167023
v 418.0255 674.33545 46.001198
v 417.98306 674.3457 45.83492
v 417.86542 674.3737 45.712738
v 417.7041 674.41205 45.667397
v 417.5423 674.4503 45.711044
v 417.42337 674.4784 45.83198
v 417.3792 674.48865 45.997807
v 417.42163 674.4784 46.164085
v 417.5869 674.8528 46.288692
v 417.75232 674.83466 46.331867
v 417.91702 674.81665 46.286053
v 418.0369 674.8035 46.163532
v 418.07983 674.7989 45.99713
v 418.0343 674.804 45.831436
v 417.9125 674.8174 45.71085
v 417.7471 674.8355 45.667675
v 417.5824 674.8536 45.71349
v 417.46252 674.86664 45.83601
v 417.4196 674.8713 46.00241
v 417.46512 674.8662 46.168102
v 417.63022 675.28174 46.287247
v 417.79456 675.25836 46.332012
v 417.959 675.2349 46.287792
v 418.07956 675.2178 46.16643
v 418.12387 675.21155 46.00045
v 418.0801 675.2178 45.834324
v 417.95996 675.2349 45.712566
v 417.79562 675.25836 45.6678
v 417.63116 675.28174 45.712025
v 417.51062 675.2989 45.833385
v 417.4663 675.3052 45.999363
v 417.51007 675.2989 46.16549
v 417.70316 675.68787 46.2871
v 417.86874 675.6775 46.33206
v 418.0346 675.66705 46.288036
v 418.15625 675.6595 46.16682
v 418.20114 675.6567 46.000893
v 418.1572 675.6594 45.834717
v 418.03622 675.66705 45.712814
v 417.87064 675.6774 45.667854
v 417.70477 675.6878 45.71188
v 417.5831 675.69543 45.833096
v 417.53824 675.69824 45.999023
v 417.58215 675.69543 46.1652
v 417.68225 676.1101 46.287663
v 417.84814 676.10254 46.33209
v 418.014 676.09503 46.28753
v 418.1354 676.0895 46.16592
v 418.17978 676.0875 45.99985
v 418.13525 676.08954 45.833817
v 418.0138 676.09503 45.712303
v 417.8479 676.1026 45.667877
v 417.68204 676.1101 45.712437
v 417.56064 676.11566 45.834045
v 417.51627 676.1177 46.000114
v 417.56076 676.11566 46.166153
v 417.76743 676.53894 46.300434
v 417.93567 676.52106 46.33095
v 418.09653 676.50397 46.27279
v 418.20694 676.49225 46.141533
v 418.23727 676.489 45.97235
v 418.17944 676.4952 45.810577
v 418.04892 676.50903 45.69956
v 417.88068 676.5269 45.669044
v 417.71982 676.544 45.727207
v 417.6094 676.5557 45.858463
v 417.57907 676.55896 46.027645
v 417.6369 676.5528 46.18942
v 417.7974 676.8127 46.446762
v 417.96506 676.7777 46.402344
v 418.12543 676.7886 46.28197
v 418.23557 676.84235 46.117897
v 418.26593 676.92456 45.954086
v 418.20844 677.01324 45.834435
v 418.07843 677.0846 45.790997
v 417.91077 677.1195 45.83542
v 417.7504 677.10864 45.95579
v 417.64026 677.05493 46.119865
v 417.60986 676.9727 46.283672
v 417.6674 676.88403 46.403328
v 417.86887 676.903 46.493595
v 418.03625 676.86475 46.437023
v 418.1955 676.903 46.335945
v 418.30386 677.0077 46.21745
v 418.33234 677.1507 46.113285
v 418.2733 677.29364 46.05136
v 418.14255 677.3983 46.04827
v 417.97516 677.43665 46.104847
v 417.81592 677.3983 46.20592
v 417.70755 677.29364 46.324417
v 417.67908 677.1507 46.42858
v 417.73813 677.0077 46.490505
v 417.94788 677.2023 46.904934
v 418.1175 677.17456 46.84216
v 418.2745 677.2023 46.710873
v 418.37686 677.2779 46.54625
v 418.3971 677.3812 46.392403
v 418.3298 677.48456 46.29055
v 418.19302 677.5602 46.267994
v 418.0234 677.5879 46.330765
v 417.8664 677.5602 46.462055
v 417.76407 677.48456 46.62668
v 417.74384 677.3812 46.780525
v 417.81113 677.2779 46.882374
v 417.893 677.72327 47.05555
v 418.05127 677.6987 47.086945
v 418.22162 677.6964 47.041374
v 418.3585 677.71704 46.931046
v 418.4251 677.755 46.785526
v 418.4037 677.8002 46.643806
v 418.29996 677.84045 46.543854
v 418.14172 677.86505 46.51246
v 417.97134 677.8673 46.55803
v 417.8345 677.84674 46.668358
v 417.76785 677.8087 46.813877
v 417.78928 677.76355 46.955597
v 417.92743 678.1887 47.19215
v 418.08838 678.1581 47.238228
v 418.25537 678.1387 47.200027
v 418.3836 678.1358 47.08779
v 418.4388 678.1501 46.93159
v 418.4061 678.1778 46.773277
v 418.2943 678.2114 46.655277
v 418.13336 678.24207 46.609203
v 417.96637 678.2615 46.6474
v 417.8381 678.26434 46.759636
v 417.78293 678.25006 46.91584
v 417.81564 678.22235 47.07415
v 418.02808 678.6515 47.238617
v 418.18118 678.60156 47.296955
v 418.34396 678.55414 47.268
v 418.4728 678.5218 47.159515
v 418.53317 678.5133 47.00056
v 418.50885 678.5309 46.833733
v 418.40643 678.5699 46.703735
v 418.2533 678.61975 46.645393
v 418.0905 678.66724 46.674347
v 417.96167 678.6995 46.782837
v 417.90134 678.708 46.94179
v 417.92563 678.6904 47.10862
v 418.22122 679.0578 47.28875
v 418.37863 678.996 47.319637
v 418.5301 678.93866 47.261932
v 418.63498 678.90125 47.131092
v 418.66522 678.8937 46.962177
v 418.61273 678.918 46.80045
v 418.49152 678.9677 46.68924
v 418.3341 679.02954 46.65835
v 418.18268 679.08685 46.716057
v 418.07776 679.12427 46.846897
v 418.04752 679.13184 47.015812
v 418.10004 679.1075 47.17754
v 418.38895 679.4782 47.28929
v 418.5341 679.3943 47.327343
v 418.67673 679.3129 47.27649
v 418.77863 679.2559 47.150356
v 418.8125 679.23846 46.98274
v 418.76926 679.26526 46.81855
v 418.6605 679.32916 46.701786
v 418.51535 679.4131 46.663734
v 418.3727 679.49445 46.71459
v 418.2708 679.5515 46.84072
v 418.23694 679.569 47.00834
v 418.28018 679.5421 47.172527
v 418.65692 679.8422 47.29206
v 418.78717 679.7366 47.329926
v 418.9149 679.6335 47.278873
v 419.0059 679.56055 47.152588
v 419.03577 679.53723 46.984905
v 418.99652 679.5699 46.82075
v 418.89865 679.6497 46.704117
v 418.7684 679.7554 46.666256
v 418.6407 679.85846 46.717304
v 418.54968 679.93146 46.843594
v 418.5198 679.9547 47.011276
v 418.55905 679.92206 47.175426
v 418.934 680.1794 47.284325
v 419.0559 680.0676 47.331207
v 419.17886 679.9551 47.289112
v 419.26993 679.872 47.16932
v 419.30472 679.8405 47.003925
v 419.27386 679.8692 46.837246
v 419.18567 679.95026 46.713947
v 419.06375 680.062 46.667065
v 418.9408 680.17456 46.709156
v 418.8497 680.2576 46.828953
v 418.81494 680.2891 46.994347
v 418.8458 680.26044 47.161022
v 419.22226 680.478 47.28664
v 419.35168 680.3742 47.33169
v 419.48138 680.27026 47.287758
v 419.5766 680.19403 47.166607
v 419.61182 680.16595 47.000706
v 419.57764 680.19354 46.834503
v 419.48315 680.2694 46.712536
v 419.35376 680.3732 46.667484
v 419.22406 680.4772 46.71142
v 419.12885 680.5534 46.83257
v 419.0936 680.5815 46.99847
v 419.1278 680.5539 47.164673
v 419.45032 680.81384 47.28801
v 419.59146 680.7261 47.33192
v 419.73233 680.6384 47.286842
v 419.8352 680.5745 47.16486
v 419.87253 680.5514 46.99865
v 419.8343 680.57526 46.832752
v 419.73074 680.6397 46.711624
v 419.5896 680.7275 46.667713
v 419.44873 680.8151 46.712788
v 419.34586 680.879 46.834774
v 419.30853 680.90216 47.00098
v 419.34677 680.8783 47.166878
v 419.66748 681.19183 47.288067
v 419.80292 681.0955 47.332027
v 419.93814 680.9994 47.287006
v 420.0369 680.92914 47.16506
v 420.07272 680.9037 46.998863
v 420.03604 680.9298 46.832954
v 419.93668 681.0005 46.711784
v 419.80124 681.09686 46.66782
v 419.66605 681.193 46.712845
v 419.56726 681.2632 46.834793
v 419.53143 681.28864 47.000988
v 419.5681 681.2625 47.166897
v 419.9491 681.5181 47.287323
v 420.08112 681.41754 47.332073
v 420.21326 681.3169 47.287838
v 420.31012 681.24316 47.166466
v 420.34573 681.216 47.00048
v 420.31055 681.24286 46.83436
v 420.214 681.3164 46.712612
v 420.08197 681.417 46.667862
v 419.94983 681.51764 46.712097
v 419.85297 681.59143 46.83347
v 419.81735 681.6185 46.999454
v 419.85254 681.59174 47.165577
v 420.1821 681.869 47.28758
v 420.31683 681.77203 47.332092
v 420.4516 681.675 47.28762
v 420.55026 681.60394 47.16608
v 420.5864 681.57794 47.000034
v 420.5503 681.6039 46.833973
v 420.45166 681.6749 46.7124
v 420.31693 681.772 46.66788
v 420.18216 681.869 46.712353
v 420.0835 681.94006 46.833893
v 420.0474 681.96606 46.999943
v 420.08347 681.94006 47.166
v 420.43176 682.185 47.287617
v 420.5787 682.10767 47.3321
v 420.72562 682.0303 47.287598
v 420.83316 681.97363 47.16603
v 420.87253 681.9529 46.999973
v 420.83313 681.97363 46.833923
v 420.7256 682.0303 46.71237
v 420.57867 682.10767 46.66789
v 420.43176 682.18506 46.71239
v 420.3242 682.2417 46.833958
v 420.28485 682.26245 47.000015
v 420.32422 682.2417 47.166065
v 420.57 682.6066 47.287613
v 420.70743 682.51337 47.332104
v 420.84482 682.42017 47.287605
v 420.94543 682.3519 47.166046
v 420.98224 682.32697 46.999992
v 420.94543 682.3519 46.83394
v 420.84482 682.42017 46.712383
v 420.7074 682.5134 46.667892
v 420.57 682.6066 46.712387
v 420.4694 682.67487 46.83395
v 420.4326 682.6998 47.000004
v 420.46942 682.67487 47.166058
v 420.9146 682.8954 47.28761
v 421.03683 682.783 47.332104
v 421.1591 682.6706 47.287613
v 421.24857 682.5883 47.166054
v 421.2813 682.5582 47.0
v 421.24857 682.5883 46.833946
v 421.1591 682.6706 46.712387
v 421.03687 682.783 46.667892
v 420.9146 682.8954 46.712387
v 420.82513 682.97766 46.833942
v 420.7924 683.00775 46.999996
v 420.82513 682.97766 47.16605
v 421.13397 683.2166 47.287613
v 421.27792 683.13385 47.332108
v 421.42184 683.051 47.287613
v 421.52722 682.9904 47.166054
v 421.5658 682.96826 47.0
v 421.52722 682.9904 46.833946
v 421.42184 683.051 46.712387
v 421.27792 683.13385 46.667892
v 421.13397 683.2166 46.712387
v 421.0286 683.2772 46.833946
v 420.99002 683.29944 47.0
v 421.0286 683.2772 47.16605
v 421.3023 683.57074 47.287613
v 421.45996 683.5186 47.332108
v 421.6176 683.4665 47.287613
v 421.73303 683.42834 47.166054
v 421.77527 683.4144 47.0
v 421.73303 683.42834 46.833946
v 421.6176 683.4665 46.712387
v 421.45996 683.5186 46.667892
v 421.3023 683.57074 46.712387
v 421.1869 683.6089 46.833946
v 421.14462 683.62286 47.0
v 421.1869 683.6089 47.166054
v 421.38217 683.97705 47.287613
v 421.54312 683.9361 47.332108
v 421.70404 683.8952 47.287613
v 421.82187 683.86523 47.166054
v 421.865 683.8543 47.0
v 421.82187 683.86523 46.833946
v 421.70404 683.8952 46.712387
v 421.54312 683.9361 46.667892
v 421.38217 683.97705 46.712387
v 421.26437 684.00696 46.833946
v 421.22125 684.01794 47.0
v 421.26437 684.00696 47.166054
v 421.50446 684.3614 47.287613
v 421.66943 684.34265 47.332108
v 421.8344 684.32385 47.287613
v 421.9552 684.3101 47.166054
v 421.99942 684.30505 47.0
v 421.9552 684.3101 46.833946
v 421.8344 684.32385 46.712387
v 421.66943 684.34265 46.667892
v 421.50446 684.3614 46.712387
v 421.38367 684.3752 46.833946
v 421.33945 684.3802 47.0
v 421.38367 684.3752 47.166054
v 421.47192 684.77625 47.287613
v 421.63773 684.76715 47.332108
v 421.80353 684.758 47.287613
v 421.9249 684.7513 47.166054
v 421.96933 684.74884 47.0
v 421.9249 684.7513 46.833946
v 421.80353 684.758 46.712387
v 421.63773 684.76715 46.667892
v 421.47192 684.77625 46.712387
v 421.35056 684.78296 46.833946
v 421.30612 684.7854 47.0
v 421.35056 684.78296 47.166054
v 421.55127 685.207 47.287613
v 421.71594 685.18555 47.332108
v 421.88058 685.1641 47.287613
v 422.00113 685.14844 47.166054
v 422.04526 685.1427 47.0
v 422.00113 685.14844 46.833946
v 421.88058 685.1641 46.712387
v 421.71594 685.18555 46.667892
v 421.55127 685.207 46.712387
v 421.43073 685.22266 46.833946
v 421.3866 685.2284 47.0
v 421.43073 685.22266 47.166054
v 421.5818 685.6226 47.287613
v 421.74738 685.6101 47.332108
v 421.91296 685.59753 47.287613
v 422.03418 685.5884 47.166054
v 422.07855 685.585 47.0
v 422.03418 685.5884 46.833946
v 421.91296 685.59753 46.712387
v 421.74738 685.6101 46.667892
v 421.5818 685.6226 46.712387
v 421.46057 685.6318 46.833946
v 421.41623 685.63513 47.0
v 421.46057 685.6318 47.166054
v 421.61417 686.04034 47.287613
v 421.78012 686.0345 47.332108
v 421.94608 686.0286 47.287613
v 422.06757 686.02435 47.166054
v 422.11203 686.02277 47.0
v 422.06757 686.02435 46.833946
v 421.94608 686.0286 46.712387
v 421.78012 686.0345 46.667892
v 421.61417 686.04034 46.712387
v 421.49268 686.0447 46.833946
v 421.4482 686.0462 47.0
v 421.49268 686.0447 47.166054
v 421.61133 686.4601 47.287613
v 421.77737 686.4602 47.332108
v 421.94342 686.46027 47.287613
v 422.06497 686.4603 47.166054
v 422.10947 686.4603 47.0
v 422.06497 686.4603 46.833946
v 421.94342 686.46027 46.712387
v 421.77737 686.4602 46.667892
v 421.61133 686.4601 46.712387
v 421.48978 686.4601 46.833946
v 421.44528 686.46 47.0
v 421.48978 686.4601 47.166054
v 421.61484 686.9054 47.287613
v 421.77975 686.88586 47.332108
v 421.94464 686.86633 47.287613
v 422.06537 686.85205 47.166054
v 422.10956 686.8468 47.0
v 422.06537 686.85205 46.833946
v 421.94464 686.86633 46.712387
v 421.77975 686.88586 46.667892
v 421.61484 686.9054 46.712387
v 421.49414 686.9197 46.833946
v 421.44995 686.92487 47.0
v 421.49414 686.9197 47.166054
v 421.71783 687.3483 47.287613
v 421.8768 687.30035 47.332108
v 422.03577 687.2523 47.287613
v 422.15213 687.21716 47.166054
v 422.19473 687.20435 47.0
v 422.15213 687.21716 46.833946
v 422.03577 687.2523 46.712387
v 421.8768 687.30035 46.667892
v 421.71783 687.3483 46.712387
v 421.60147 687.3835 46.833946
v 421.5589 687.39636 47.0
v 421.60147 687.3835 47.166054
v 421.8955 687.74884 47.301613
v 422.05377 687.6884 47.33071
v 422.20444 687.63086 47.271194
v 422.30713 687.5916 47.139015
v 422.33432 687.58124 46.969585
v 422.27872 687.6025 46.808304
v 422.15524 687.64966 46.698387
v 421.99695 687.7101 46.66929
v 421.84628 687.76764 46.728806
v 421.74362 687.8069 46.860985
v 421.71643 687.81726 47.030415
v 421.77203 687.796 47.191696
v 422.09232 688.2863 47.30168
v 422.25824 688.25 47.372654
v 422.40335 688.17224 47.367634
v 422.4888 688.07404 47.28796
v 422.49164 687.98157 47.154984
v 422.41116 687.9197 47.004333
v 422.2689 687.9049 46.87638
v 422.10297 687.9413 46.805405
v 421.95782 688.019 46.81043
v 421.8724 688.1172 46.890102
v 421.86954 688.20966 47.02308
v 421.95004 688.27155 47.173725
v 422.23117 688.5809 46.655468
v 422.3938 688.52594 46.690983
v 422.5086 688.4087 46.684658
v 422.54486 688.26056 46.638184
v 422.4928 688.1212 46.564014
v 422.36642 688.028 46.482025
v 422.19955 688.0059 46.414185
v 422.03693 688.06085 46.378666
v 421.92212 688.1781 46.384995
v 421.88586 688.32623 46.431465
v 421.93793 688.4656 46.505634
v 422.0643 688.5588 46.587624
v 422.24445 688.73987 46.393982
v 422.40625 688.6838 46.446117
v 422.53403 688.582 46.42993
v 422.5935 688.4617 46.34976
v 422.5688 688.35516 46.22708
v 422.46643 688.291 46.09477
v 422.31393 688.2863 45.98828
v 422.15213 688.3424 45.936142
v 422.02435 688.4443 45.95233
v 421.96487 688.5645 46.0325
v 421.9896 688.671 46.15518
v 422.09192 688.7352 46.28749
v 422.4388 688.97345 46.38716
v 422.59082 688.8938 46.392483
v 422.70813 688.80725 46.316162
v 422.75928 688.737 46.17865
v 422.73053 688.70197 46.016792
v 422.62964 688.7114 45.873955
v 422.4836 688.7629 45.788418
v 422.3316 688.8426 45.783096
v 422.2143 688.92914 45.859417
v 422.16315 688.9993 45.99693
v 422.1919 689.0344 46.158787
v 422.2928 689.02496 46.301624
v 422.61127 689.3067 46.357594
v 422.75964 689.22076 46.348408
v 422.8783 689.1409 46.256557
v 422.93536 689.08875 46.106655
v 422.91562 689.0781 45.938866
v 422.8243 689.11194 45.79815
v 422.6859 689.1811 45.72221
v 422.53754 689.2671 45.7314
v 422.4189 689.34686 45.82325
v 422.36182 689.39905 45.973152
v 422.3816 689.40967 46.140938
v 422.47287 689.37585 46.281654
v 422.76422 689.69446 46.32085
v 422.90482 689.6013 46.35438
v 423.03833 689.5082 46.29912
v 423.12906 689.44 46.169872
v 423.15265 689.4151 46.00127
v 423.1028 689.44 45.838493
v 422.9929 689.5082 45.72515
v 422.85233 689.6013 45.69162
v 422.71878 689.69446 45.746883
v 422.62805 689.76263 45.87613
v 422.60446 689.7876 46.04473
v 422.6543 689.76263 46.20751
v 422.98016 689.9996 46.304157
v 423.14102 689.9515 46.34112
v 423.29745 689.9026 46.289143
v 423.4075 689.866 46.16215
v 423.4417 689.85156 45.994175
v 423.3909 689.8631 45.83022
v 423.2687 689.8975 45.71422
v 423.10785 689.9456 45.677254
v 422.95142 689.9945 45.729233
v 422.84137 690.03107 45.856224
v 422.80716 690.04553 46.0242
v 422.85797 690.034 46.188156
v 422.94284 690.3758 46.28927
v 423.1081 690.3769 46.33662
v 423.2749 690.37726 46.295013
v 423.39856 690.3768 46.1756
v 423.44592 690.37555 46.010372
v 423.4043 690.3739 45.843605
v 423.28488 690.3723 45.719982
v 423.11963 690.3712 45.67263
v 422.95282 690.37085 45.714237
v 422.82916 690.37134 45.833652
v 422.7818 690.37256 45.99888
v 422.82343 690.3742 46.165646
v 422.9501 690.83984 46.284065
v 423.1106 690.8035 46.333923
v 423.27377 690.76624 46.294846
v 423.396 690.7379 46.17731
v 423.44443 690.72614 46.01281
v 423.40616 690.7341 45.84542
v 423.2914 690.7596 45.71999
v 423.13095 690.79584 45.670135
v 422.96774 690.8331 45.70921
v 422.84555 690.86145 45.826744
v 422.7971 690.8732 45.99125
v 422.83536 690.86536 46.158638
v 423.14203 691.23596 46.289543
v 423.3008 691.1864 46.332996
v 423.459 691.1369 46.287464
v 423.57425 691.1007 46.165146
v 423.61563 691.0874 45.998817
v 423.57208 691.1007 45.833046
v 423.45523 691.1369 45.712246
v 423.29645 691.1864 45.668793
v 423.13824 691.23596 45.714325
v 423.023 691.27216 45.836643
v 422.98163 691.28546 46.00297
v 423.02518 691.27216 46.168747
v 423.20422 691.62805 46.28586
v 423.36826 691.6065 46.332485
v 423.53345 691.5847 46.290134
v 423.6555 691.56854 46.170155
v 423.70172 691.5623 46.00469
v 423.6597 691.5677 45.838078
v 423.54074 691.58325 45.714962
v 423.37668 691.6048 45.668335
v 423.2115 691.6266 45.710686
v 423.08945 691.6428 45.83067
v 423.04324 691.64905 45.99613
v 423.08524 691.6436 46.162743
v 423.24548 692.05743 46.287487
v 423.40918 692.0299 46.332275
v 423.573 692.0024 46.288074
v 423.69308 691.9821 46.16673
v 423.7372 691.9746 46.000755
v 423.69363 691.9819 45.83462
v 423.57394 692.00195 45.71285
v 423.41028 692.0295 45.668064
v 423.24646 692.05707 45.712265
v 423.12637 692.07733 45.83361
v 423.0822 692.08484 45.999584
v 423.12582 692.0776 46.165714
v 423.35437 692.4916 46.287544
v 423.51303 692.44275 46.332184
v 423.67178 692.39386 46.287838
v 423.78806 692.3581 46.166386
v 423.83072 692.3449 46.00037
v 423.78833 692.3579 45.83428
v 423.67224 692.3936 45.712612
v 423.51358 692.44244 45.667973
v 423.35483 692.49133 45.71232
v 423.23856 692.5271 45.83377
v 423.1959 692.5403 45.999783
v 423.23828 692.5273 46.16588
v 423.50937 692.90436 46.289536
v 423.66333 692.8408 46.33213
v 423.81638 692.7777 46.285744
v 423.92743 692.73193 46.162804
v 423.9668 692.71564 45.996254
v 423.92392 692.73334 45.83072
v 423.81024 692.7802 45.710556
v 423.65628 692.8437 45.66796
v 423.50327 692.9068 45.714348
v 423.39218 692.95264 45.837288
v 423.3528 692.9689 46.003838
v 423.3957 692.95123 46.169373
v 423.77887 693.4386 46.28936
v 423.94196 693.38855 46.349037
v 424.0771 693.2957 46.33584
v 424.14807 693.185 46.2533
v 424.13586 693.0861 46.12354
v 424.04376 693.0255 45.981323
v 423.89642 693.0195 45.86476
v 423.73334 693.0695 45.805084
v 423.59818 693.16235 45.818287
v 423.52722 693.2731 45.90082
v 423.53943 693.37195 46.030586
v 423.63153 693.43256 46.1728
v 423.8594 693.6792 45.61824
v 424.02646 693.6386 45.660755
v 424.15314 693.5282 45.66573
v 424.2055 693.3775 45.631832
v 424.16953 693.2269 45.56815
v 424.05484 693.1168 45.49174
v 423.89218 693.07666 45.42308
v 423.72513 693.11725 45.38057
v 423.59845 693.22766 45.375595
v 423.54608 693.37836 45.40949
v 423.58206 693.52893 45.473175
v 423.69675 693.63904 45.549583
v 423.88693 693.8107 45.359867
v 424.04974 693.75824 45.41574
v 424.18057 693.6596 45.40256
v 424.2444 693.5413 45.32386
v 424.22406 693.435 45.20072
v 424.12506 693.36914 45.066147
v 423.97388 693.36145 44.956192
v 423.81107 693.41394 44.90032
v 423.68024 693.5126 44.913498
v 423.61642 693.63086 44.9922
v 423.63675 693.7372 45.115334
v 423.73575 693.80304 45.249912
v 424.02094 694.069 45.36408
v 424.17636 694.0 45.404003
v 424.31445 693.9178 45.357655
v 424.39825 693.84436 45.23745
v 424.40527 693.7994 45.0756
v 424.33365 693.79486 44.91547
v 424.20255 693.8321 44.79997
v 424.04712 693.90106 44.760044
v 423.90903 693.9833 44.806393
v 423.82523 694.05676 44.926598
v 423.8182 694.10175 45.088448
v 423.88983 694.1062 45.248577
v 424.15643 694.4335 45.31221
v 424.30704 694.3635 45.36108
v 424.45346 694.2849 45.323074
v 424.55652 694.21875 45.20838
v 424.58856 694.18274 45.04773
v 424.54102 694.1865 44.884167
v 424.4266 694.2291 44.76152
v 424.27603 694.2991 44.71265
v 424.12958 694.3777 44.750652
v 424.02655 694.44385 44.86535
v 423.9945 694.47986 45.025997
v 424.04205 694.4761 45.18956
v 424.38535 694.77985 45.32618
v 424.53546 694.6991 45.348656
v 424.6734 694.62036 45.282776
v 424.76224 694.56476 45.1462
v 424.77817 694.5472 44.975517
v 424.7169 694.5724 44.816467
v 424.59485 694.63354 44.711662
v 424.44476 694.7143 44.68919
v 424.30682 694.793 44.755066
v 424.218 694.84863 44.891644
v 424.20206 694.8662 45.062325
v 424.26334 694.841 45.22138
v 424.54837 695.13 45.301254
v 424.70813 695.0812 45.34187
v 424.86542 695.03143 45.29351
v 424.9781 694.994 45.16913
v 425.01593 694.979 45.002056
v 424.96884 694.99036 44.837055
v 424.8494 695.0251 44.718346
v 424.68964 695.0739 44.677727
v 424.53235 695.12366 44.72609
v 424.41968 695.1611 44.85047
v 424.38184 695.1761 45.017544
v 424.42892 695.16473 45.18254
v 424.57574 695.4957 45.29452
v 424.74228 695.50494 45.336185
v 424.90735 695.51324 45.288864
v 425.0267 695.5184 45.165237
v 425.0684 695.51904 44.99843
v 425.02124 695.51495 44.833138
v 424.89786 695.50726 44.713654
v 424.73132 695.49805 44.67199
v 424.56625 695.48975 44.71931
v 424.4469 695.4846 44.842937
v 424.4052 695.484 45.009747
v 424.45236 695.48804 45.175037
v 424.5013 695.86255 45.2912
v 424.657 695.9215 45.333992
v 424.81198 695.97986 45.2878
v 424.9247 696.0219 45.165
v 424.96497 696.0364 44.998497
v 424.922 696.0195 44.8329
v 424.80728 695.97565 44.712585
v 424.65155 695.9167 44.669792
v 424.49658 695.8584 44.715984
v 424.38388 695.81635 44.838783
v 424.3436 695.8018 45.005287
v 424.3866 695.8187 45.170883
v 424.2988 696.1994 45.288322
v 424.43958 696.28735 45.33298
v 424.58054 696.37524 45.288654
v 424.68387 696.4395 45.16722
v 424.7219 696.4629 45.001213
v 424.68445 696.43915 44.835117
v 424.58157 696.3747 44.713436
v 424.4408 696.2867 44.668774
v 424.29987 696.1988 44.7131
v 424.19653 696.1345 44.834534
v 424.15848 696.11115 45.00054
v 424.19592 696.1349 45.166637
v 424.03735 696.6401 45.287846
v 424.20337 696.64124 45.332474
v 424.36945 696.64233 45.28811
v 424.49112 696.64307 45.16665
v 424.53574 696.6432 45.00063
v 424.49136 696.6427 44.83454
v 424.3699 696.6418 44.712887
v 424.2039 696.6406 44.66826
v 424.0378 696.6395 44.71262
v 423.91617 696.6388 44.834084
v 423.87155 696.6387 45.000103
v 423.9159 696.63916 45.16619
v 424.30902 697.0895 45.293343
v 424.44476 696.99133 45.332043
v 424.57797 696.895 45.28181
v 424.67297 696.8263 45.156105
v 424.7043 696.8036 44.988605
v 424.66354 696.83295 44.8242
v 424.56165 696.90656 44.706936
v 424.4259 697.0047 44.668232
v 424.2927 697.1011 44.718468
v 424.1977 697.1698 44.844173
v 424.16638 697.1925 45.01167
v 424.20712 697.1631 45.17608
v 424.48355 697.3323 45.282326
v 424.6012 697.2151 45.31629
v 424.74582 697.1287 45.27124
v 424.87863 697.0963 45.15924
v 424.96408 697.12646 45.0103
v 424.97928 697.2112 44.86433
v 424.9201 697.3277 44.76044
v 424.80246 697.4448 44.72647
v 424.65784 697.5312 44.771523
v 424.52502 697.56366 44.883526
v 424.43958 697.53345 45.032463
v 424.42438 697.4488 45.178436
v 424.5811 697.4215 45.503372
v 424.70383 697.3027 45.51229
v 424.8627 697.2461 45.471603
v 425.0151 697.26697 45.39222
v 425.12024 697.35974 45.295406
v 425.1499 697.4996 45.207108
v 425.0962 697.64886 45.15098
v 424.97345 697.76776 45.142067
v 424.81458 697.82434 45.18275
v 424.66217 697.80347 45.262135
v 424.55704 697.7107 45.358948
v 424.52737 697.57086 45.447247
v 424.78558 697.673 45.939667
v 424.90387 697.5484 45.94551
v 425.0458 697.47473 45.88235
v 425.17334 697.47186 45.767117
v 425.25232 697.5404 45.630684
v 425.26157 697.6621 45.50961
v 425.1986 697.8043 45.436333
v 425.08032 697.9289 45.43049
v 424.9384 698.0025 45.49365
v 424.81085 698.00543 45.608883
v 424.73187 697.9368 45.745316
v 424.72263 697.8152 45.86639
v 425.2321 697.9245 46.161633
v 425.3451 697.8047 46.114876
v 425.44507 697.7354 45.99696
v 425.50525 697.73517 45.83948
v 425.5095 697.8041 45.684635
v 425.45667 697.9236 45.573917
v 425.36093 698.06177 45.536987
v 425.24792 698.1816 45.583744
v 425.14795 698.25085 45.70166
v 425.08777 698.2511 45.85914
v 425.08353 698.1822 46.01398
v 425.13635 698.0627 46.124702
v 425.564 698.2316 46.25106
v 425.70065 698.12946 46.229836
v 425.81854 698.05774 46.12671
v 425.88614 698.03564 45.969315
v 425.8853 698.06915 45.799824
v 425.81625 698.14923 45.663654
v 425.6975 698.2545 45.597286
v 425.56085 698.3567 45.61851
v 425.44296 698.42847 45.721638
v 425.37537 698.4505 45.879036
v 425.3762 698.417 46.048527
v 425.44525 698.3369 46.184696
v 425.732 698.6215 46.292915
v 425.90085 698.59235 46.278522
v 426.04126 698.5743 46.17971
v 426.11563 698.57214 46.02295
v 426.10403 698.5865 45.850246
v 426.00955 698.6135 45.707874
v 425.85754 698.64594 45.633987
v 425.6887 698.6751 45.648376
v 425.54828 698.6932 45.747192
v 425.47388 698.6954 45.903954
v 425.4855 698.68097 46.076656
v 425.57996 698.654 46.219025
v 425.6839 699.0457 46.29214
v 425.85568 699.0512 46.293205
v 426.00623 699.05865 46.209583
v 426.09525 699.06616 46.063686
v 426.09882 699.0716 45.8946
v 426.01605 699.0736 45.747635
v 425.86908 699.0716 45.66217
v 425.6973 699.06616 45.661106
v 425.54672 699.05865 45.744728
v 425.45773 699.0512 45.89063
v 425.45413 699.0457 46.059715
v 425.53693 699.0437 46.20668
v 425.7306 699.47876 46.323578
v 425.9005 699.48175 46.297577
v 426.03467 699.48535 46.18996
v 426.09714 699.4887 46.029564
v 426.0712 699.4908 45.859367
v 425.96375 699.4911 45.72497
v 425.8036 699.48956 45.66239
v 425.6337 699.4866 45.688393
v 425.4995 699.483 45.79601
v 425.43704 699.4796 45.956406
v 425.463 699.47754 46.126602
v 425.57047 699.47723 46.260998
v 425.77057 699.9084 46.328976
v 425.9349 699.9238 46.281013
v 426.0533 699.93555 46.156948
v 426.09406 699.9403 45.99002
v 426.0462 699.93695 45.824966
v 425.92258 699.9263 45.70601
v 425.7563 699.9112 45.66502
v 425.59192 699.89575 45.712982
v 425.47354 699.8841 45.837048
v 425.4328 699.8793 46.00397
v 425.48065 699.8827 46.16903
v 425.60428 699.8934 46.287987
v 425.69104 700.3279 46.33086
v 425.85654 700.3177 46.285435
v 425.9772 700.3105 46.1632
v 426.0207 700.3082 45.996902
v 425.9754 700.3116 45.831104
v 425.85342 700.3195 45.71023
v 425.68744 700.33 45.666668
v 425.52197 700.3403 45.712093
v 425.4013 700.3475 45.834328
v 425.3578 700.34973 46.000626
v 425.4031 700.3464 46.166424
v 425.5251 700.33844 46.287296
v 425.8179 700.7342 46.33151
v 425.9734 700.6771 46.285446
v 426.08646 700.63574 46.162743
v 426.12683 700.62115 45.996277
v 426.08365 700.6372 45.830654
v 425.9685 700.6796 45.71025
v 425.8123 700.73706 45.66733
v 425.6568 700.7941 45.713394
v 425.54373 700.8355 45.836098
v 425.50336 700.85016 46.002563
v 425.54654 700.83405 46.16819
v 425.66168 700.7916 46.28859
v 425.96585 701.1341 46.33146
v 426.11993 701.0665 46.295975
v 426.23712 701.0152 46.18114
v 426.28607 700.99384 46.017727
v 426.25366 701.0082 45.84952
v 426.14856 701.0543 45.721592
v 425.99893 701.12 45.66822
v 425.84488 701.18756 45.703705
v 425.72766 701.2389 45.81854
v 425.6787 701.26025 45.981953
v 425.71112 701.246 46.150158
v 425.81622 701.19977 46.278088
v 426.1098 701.3343 46.355927
v 426.27252 701.3035 46.269
v 426.4043 701.3294 46.131836
v 426.46982 701.40515 45.981174
v 426.45157 701.5104 45.857395
v 426.35437 701.61694 45.79366
v 426.2043 701.6962 45.807045
v 426.04163 701.72705 45.89397
v 425.90982 701.7011 46.031136
v 425.8443 701.62537 46.181797
v 425.86258 701.52014 46.305576
v 425.95975 701.41364 46.369312
v 426.02783 701.4207 46.493633
v 426.1899 701.3643 46.473644
v 426.3539 701.3897 46.42512
v 426.4759 701.4902 46.361073
v 426.52316 701.63873 46.298656
v 426.48306 701.7956 46.254597
v 426.36633 701.91876 46.240704
v 426.20425 701.9752 46.260693
v 426.04025 701.94977 46.30921
v 425.91827 701.84937 46.373264
v 425.871 701.70074 46.43568
v 425.9111 701.5439 46.479736
v 426.15833 701.69836 47.031063
v 426.29007 701.5932 47.001514
v 426.429 701.5537 46.91125
v 426.5378 701.5905 46.784454
v 426.58737 701.69366 46.6551
v 426.56442 701.83563 46.557854
v 426.47513 701.9783 46.518764
v 426.34335 702.08344 46.54831
v 426.20444 702.1229 46.638577
v 426.0956 702.0861 46.765373
v 426.04605 701.983 46.894726
v 426.069 701.841 46.991974
v 426.60245 702.01227 47.221657
v 426.72037 701.89813 47.17158
v 426.81873 701.8311 47.04793
v 426.8712 701.8293 46.883835
v 426.8637 701.893 46.723263
v 426.79825 702.00525 46.609238
v 426.6924 702.136 46.57232
v 426.5745 702.2502 46.62239
v 426.47614 702.3172 46.746044
v 426.42368 702.31903 46.91014
v 426.43115 702.2553 47.070713
v 426.4966 702.143 47.18474
v 426.916 702.34845 47.2895
v 427.0211 702.2239 47.234993
v 427.10175 702.1429 47.10639
v 427.13635 702.1271 46.938164
v 427.11563 702.1808 46.775375
v 427.04514 702.28955 46.661655
v 426.94376 702.42426 46.62747
v 426.83868 702.5488 46.681976
v 426.75803 702.6298 46.810574
v 426.72342 702.6456 46.978806
v 426.74414 702.5919 47.14159
v 426.81464 702.48315 47.255314
v 427.27097 702.6151 47.312885
v 427.36374 702.4725 47.2889
v 427.44034 702.3612 47.182823
v 427.4802 702.31104 47.023075
v 427.47266 702.33545 46.852467
v 427.41974 702.42786 46.71671
v 427.3356 702.5636 46.652176
v 427.2428 702.7062 46.676163
v 427.16623 702.8175 46.782238
v 427.12634 702.8677 46.941986
v 427.1339 702.84326 47.112595
v 427.18683 702.7508 47.248352
v 427.64728 702.82806 47.32276
v 427.73413 702.68933 47.270226
v 427.79672 702.5923 47.142895
v 427.81827 702.56287 46.974884
v 427.79303 702.609 46.81121
v 427.72775 702.7184 46.695736
v 427.63992 702.86163 46.659397
v 427.55307 703.00037 46.71193
v 427.49048 703.0975 46.839264
v 427.46893 703.12683 47.007275
v 427.49417 703.0807 47.170948
v 427.55945 702.9713 47.286423
v 428.01135 703.061 47.326267
v 428.07333 702.90344 47.296318
v 428.12222 702.7812 47.18576
v 428.14484 702.72705 47.024216
v 428.1352 702.75543 46.854973
v 428.09586 702.85876 46.723373
v 428.03732 703.0094 46.66469
v 427.97534 703.16693 46.694637
v 427.92648 703.2891 46.805195
v 427.90384 703.3433 46.96674
v 427.91348 703.31494 47.135983
v 427.95285 703.21155 47.267582
v 428.42883 703.1602 47.32997
v 428.49667 703.0076 47.289066
v 428.54745 702.89435 47.170155
v 428.5676 702.8507 47.005104
v 428.55167 702.88837 46.83814
v 428.50394 702.9973 46.713993
v 428.43723 703.14825 46.66594
v 428.36942 703.30084 46.706844
v 428.3186 703.4141 46.825756
v 428.2985 703.45776 46.990807
v 428.3144 703.4201 47.157772
v 428.36212 703.31116 47.281918
v 428.78958 703.38635 47.33098
v 428.87378 703.24164 47.292015
v 428.93704 703.13324 47.174557
v 428.9624 703.09015 47.010075
v 428.9431 703.124 46.84264
v 428.8843 703.2257 46.717117
v 428.80176 703.368 46.66714
v 428.71756 703.5127 46.7061
v 428.6543 703.6211 46.823563
v 428.62894 703.6642 46.988045
v 428.64822 703.6303 47.15548
v 428.70703 703.5286 47.281002
v 429.16827 703.5823 47.331703
v 429.25613 703.4413 47.287575
v 429.32062 703.33795 47.166286
v 429.34448 703.2999 47.00033
v 429.3213 703.33746 46.83418
v 429.25726 703.4405 46.712353
v 429.16956 703.58136 46.667492
v 429.0817 703.7224 46.71162
v 429.0172 703.82574 46.832912
v 428.99335 703.8638 46.998867
v 429.01654 703.82623 47.165016
v 429.08057 703.7232 47.286842
v 429.51672 703.82684 47.331947
v 429.63425 703.7094 47.287754
v 429.7204 703.62335 47.166416
v 429.7521 703.59174 47.000443
v 429.72092 703.62305 46.83431
v 429.63513 703.70886 46.712532
v 429.51776 703.8262 46.667736
v 429.40027 703.94366 46.711926
v 429.31412 704.0297 46.833267
v 429.28238 704.06134 46.999237
v 429.31357 704.03 47.16537
v 429.39935 703.9442 47.28715
v 429.75592 704.1794 47.33196
v 429.88882 704.07825 47.291172
v 429.9877 704.00305 47.172344
v 430.02606 703.9739 47.007324
v 429.99362 703.9986 46.84032
v 429.89905 704.07056 46.716087
v 429.76773 704.17053 46.66791
v 429.63483 704.2716 46.7087
v 429.53595 704.3468 46.827522
v 429.4976 704.376 46.992546
v 429.53003 704.35126 47.159546
v 429.62457 704.2793 47.28378
v 430.03302 704.50305 47.332077
v 430.1655 704.40314 47.28716
v 430.2623 704.33014 47.165287
v 430.2975 704.3036 46.99912
v 430.26163 704.3306 46.833183
v 430.16434 704.40405 46.711933
v 430.03168 704.50415 46.667866
v 429.89923 704.60406 46.712784
v 429.80243 704.67706 46.834656
v 429.76724 704.7036 47.00082
v 429.8031 704.6766 47.16676
v 429.9004 704.60315 47.28801
v 430.27405 704.854 47.332096
v 430.4052 704.75214 47.287632
v 430.50125 704.6776 47.166096
v 430.53644 704.65027 47.000053
v 430.5013 704.67755 46.833992
v 430.40533 704.7521 46.712406
v 430.27417 704.85394 46.66788
v 430.143 704.95575 46.712345
v 430.04697 705.03033 46.83388
v 430.0118 705.0576 46.999924
v 430.0469 705.0304 47.165985
v 430.1429 704.9558 47.287567
v 430.55365 705.175 47.3321
v 430.6931 705.08484 47.28761
v 430.7952 705.01886 47.166054
v 430.83255 704.9947 47.0
v 430.7952 705.01886 46.833946
v 430.6931 705.08484 46.712387
v 430.55368 705.175 46.66789
v 430.4142 705.26514 46.71238
v 430.31213 705.3312 46.83394
v 430.27475 705.3553 46.99999
v 430.31213 705.3312 47.166042
v 430.4142 705.26514 47.287605
v 430.7794 705.55084 47.328472
v 430.93317 705.51587 47.259983
v 431.03293 705.4932 47.12183
v 431.05197 705.4889 46.95103
v 430.98517 705.5041 46.793354
v 430.85046 705.53467 46.691044
v 430.6839 705.5725 46.67152
v 430.53015 705.6075 46.74001
v 430.4304 705.6301 46.878162
v 430.41135 705.63446 47.04896
v 430.47812 705.6193 47.206642
v 430.61285 705.5887 47.30895
v 430.85574 706.14984 47.46048
v 430.9944 706.0819 47.432613
v 431.06436 705.9886 47.32379
v 431.047 705.89496 47.163177
v 430.94687 705.8261 46.99381
v 430.79086 705.8004 46.861065
v 430.62076 705.8248 46.800514
v 430.48215 705.89276 46.828384
v 430.41214 705.986 46.937206
v 430.42953 706.07965 47.09782
v 430.52963 706.14856 47.26719
v 430.68564 706.1742 47.399933
v 430.86322 706.43427 46.686996
v 431.01633 706.35657 46.715744
v 431.1127 706.22205 46.696274
v 431.12646 706.0668 46.63381
v 431.05396 705.93225 46.54508
v 430.91458 705.8546 46.453865
v 430.74573 705.8547 46.3846
v 430.5926 705.9324 46.355858
v 430.49622 706.0669 46.375324
v 430.48245 706.22217 46.437794
v 430.55496 706.3567 46.526524
v 430.69434 706.43427 46.617737
v 430.88477 706.5631 46.39697
v 431.0461 706.5049 46.43821
v 431.16348 706.4055 46.39983
v 431.2054 706.2917 46.29211
v 431.16068 706.19385 46.14392
v 431.0413 706.1383 45.994965
v 430.87918 706.13983 45.885155
v 430.71783 706.19806 45.843914
v 430.6005 706.2974 45.882294
v 430.55856 706.4113 45.99001
v 430.60327 706.5091 46.138203
v 430.7227 706.5647 46.28716
v 431.08618 706.7985 46.36755
v 431.22708 706.7464 46.303085
v 431.30328 706.6933 46.17755
v 431.29434 706.6533 46.024586
v 431.20267 706.6372 45.885174
v 431.05283 706.64935 45.796673
v 430.88495 706.6864 45.7828
v 430.74405 706.73846 45.847263
v 430.66785 706.7916 45.972794
v 430.6768 706.8316 46.125763
v 430.76846 706.84766 46.26517
v 430.9183 706.8356 46.353672
v 431.22803 707.13043 46.31427
v 431.3373 707.07666 46.197903
v 431.37216 707.0441 46.037674
v 431.3232 707.04156 45.87652
v 431.20358 707.0696 45.757614
v 431.04532 707.1208 45.712826
v 430.89084 707.18134 45.754154
v 430.78152 707.2351 45.87052
v 430.7467 707.26764 46.03075
v 430.79565 707.27026 46.191906
v 430.91528 707.2422 46.310806
v 431.07355 707.19104 46.3556
v 431.45215 707.4458 46.27724
v 431.54245 707.3938 46.141525
v 431.5586 707.37756 45.97214
v 431.4962 707.4015 45.814476
v 431.372 707.45917 45.710777
v 431.21933 707.5351 45.688828
v 431.07904 707.609 45.754513
v 430.98874 707.661 45.890232
v 430.9726 707.67725 46.059616
v 431.035 707.6533 46.21728
v 431.15918 707.59564 46.32098
v 431.31186 707.5197 46.342926
v 431.5717 707.84454 46.305424
v 431.6821 707.77765 46.191914
v 431.72818 707.74756 46.029102
v 431.69757 707.7622 45.860622
v 431.59848 707.81775 45.73161
v 431.45746 707.89923 45.676643
v 431.3123 707.98486 45.71044
v 431.20187 708.0517 45.823956
v 431.1558 708.08185 45.986763
v 431.1864 708.0672 46.155247
v 431.2855 708.01166 46.284256
v 431.4265 707.9302 46.339226
v 431.85434 708.13196 46.265385
v 431.9345 708.0665 46.12806
v 431.95007 708.0525 45.95741
v 431.89685 708.09357 45.79916
v 431.78915 708.1787 45.695713
v 431.65576 708.28516 45.674786
v 431.5325 708.3844 45.741985
v 431.45233 708.44977 45.87931
v 431.43677 708.4638 46.04996
v 431.49 708.4227 46.20821
v 431.5977 708.3376 46.31166
v 431.73108 708.23114 46.33259
v 432.10788 708.4785 46.288254
v 432.20395 708.40546 46.165848
v 432.2382 708.37885 45.99949
v 432.20142 708.40594 45.83375
v 432.1035 708.4794 45.713043
v 431.97064 708.57947 45.66971
v 431.83847 708.6795 45.715363
v 431.7424 708.75256 45.837765
v 431.70816 708.7792 46.004128
v 431.74493 708.7521 46.169865
v 431.84286 708.67865 46.290573
v 431.9757 708.5785 46.333904
v 432.2909 708.8992 46.31946
v 432.42554 708.84045 46.230255
v 432.50113 708.80725 46.079502
v 432.49747 708.80853 45.9076
v 432.41547 708.84393 45.760612
v 432.27716 708.904 45.67792
v 432.11957 708.97253 45.681683
v 431.98492 709.0313 45.770893
v 431.90933 709.0645 45.921646
v 431.913 709.0632 46.093548
v 431.995 709.0278 46.240536
v 432.1333 708.9678 46.323227
v 432.30096 709.1963 46.382484
v 432.46255 709.17786 46.28316
v 432.58276 709.20526 46.13144
v 432.62943 709.2711 45.96798
v 432.58997 709.35785 45.836575
v 432.47504 709.4422 45.772434
v 432.31537 709.5015 45.79275
v 432.1538 709.52 45.892075
v 432.03357 709.4926 46.043793
v 431.98694 709.4267 46.207256
v 432.02637 709.33997 46.33866
v 432.14133 709.2556 46.4028
v 432.29144 709.34357 46.45792
v 432.45883 709.3122 46.392223
v 432.60974 709.3543 46.290466
v 432.70367 709.4586 46.17991
v 432.7155 709.5972 46.090176
v 432.64206 709.73285 46.045315
v 432.503 709.8293 46.057343
v 432.3356 709.86066 46.12304
v 432.1847 709.81854 46.2248
v 432.09076 709.7142 46.335358
v 432.07892 709.5756 46.425087
v 432.15237 709.44 46.469948
v 432.44348 709.62274 46.84906
v 432.6073 709.5981 46.759945
v 432.74042 709.63513 46.626076
v 432.8072 709.72394 46.483326
v 432.7897 709.8407 46.369946
v 432.69266 709.95416 46.31631
v 432.54205 710.03394 46.3368
v 432.37823 710.05853 46.42592
v 432.24512 710.02155 46.559788
v 432.17838 709.93274 46.702534
v 432.19583 709.8159 46.815918
v 432.29288 709.7025 46.86955
v 432.70587 710.0547 47.1442
v 432.84946 710.03534 47.03124
v 432.93536 710.0556 46.863297
v 432.9406 710.1101 46.68537
v 432.86377 710.18414 46.54514
v 432.7254 710.258 46.480175
v 432.56262 710.3118 46.507885
v 432.41904 710.3312 46.620846
v 432.33313 710.3109 46.788788
v 432.32788 710.2564 46.966713
v 432.40472 710.1823 47.106945
v 432.5431 710.1085 47.17191
v 432.85443 710.5306 47.253754
v 433.00027 710.5233 47.15995
v 433.08243 710.53186 47.004955
v 433.07883 710.554 46.830303
v 432.99048 710.5838 46.68279
v 432.84103 710.6133 46.601936
v 432.67056 710.63446 46.609413
v 432.52472 710.6418 46.703213
v 432.4426 710.6332 46.858208
v 432.44617 710.611 47.03286
v 432.53452 710.58124 47.180378
v 432.68396 710.55176 47.26123
v 432.84448 711.0048 47.273716
v 432.98615 711.0325 47.181225
v 433.062 711.05316 47.030796
v 433.05173 711.06134 46.862736
v 432.95807 711.0548 46.722073
v 432.80612 711.03534 46.6465
v 432.6366 711.0081 46.65627
v 432.49493 710.98047 46.748756
v 432.4191 710.9598 46.899185
v 432.42938 710.9516 47.067245
v 432.52304 710.9581 47.20791
v 432.675 710.9776 47.28348
v 432.6586 711.41034 47.317055
v 432.82 711.4226 47.259285
v 432.9308 711.4334 47.128548
v 432.9612 711.44 46.959877
v 432.90314 711.44055 46.798462
v 432.77216 711.43494 46.68756
v 432.60333 711.4246 46.656883
v 432.44193 711.4124 46.714653
v 432.33118 711.40155 46.84539
v 432.30075 711.39496 47.014065
v 432.3588 711.3944 47.175476
v 432.48978 711.4 47.28638
v 432.73248 711.8302 47.3219
v 432.8894 711.8124 47.254074
v 432.99173 711.8019 47.11649
v 433.012 711.80145 46.946014
v 432.94476 711.8113 46.788326
v 432.8081 711.8287 46.685677
v 432.6386 711.849 46.66557
v 432.48166 711.8668 46.733395
v 432.37936 711.8773 46.87098
v 432.3591 711.87775 47.041454
v 432.4263 711.868 47.199142
v 432.563 711.8505 47.301792
v 432.81305 712.24786 47.31695
v 432.96085 712.2245 47.23176
v 433.0471 712.2114 47.083435
v 433.0487 712.21216 46.911724
v 432.96524 712.2264 46.762638
v 432.81906 712.2504 46.67612
v 432.64935 712.2778 46.675354
v 432.5016 712.30115 46.760548
v 432.4153 712.3142 46.90887
v 432.41373 712.31354 47.08058
v 432.49716 712.29926 47.229668
v 432.64334 712.2752 47.316185
v 432.98056 712.6524 47.28878
v 433.1023 712.633 47.16894
v 433.14856 712.62585 47.003525
v 433.10703 712.633 46.836857
v 432.98877 712.6524 46.713596
v 432.8255 712.67896 46.66677
v 432.66098 712.7055 46.708927
v 432.53925 712.725 46.828766
v 432.49298 712.7321 46.994183
v 432.53452 712.725 47.160847
v 432.65277 712.7055 47.284107
v 432.81604 712.67896 47.330933
v 433.02866 713.0895 47.289467
v 433.15158 713.08026 47.169643
v 433.1983 713.0769 47.00424
v 433.1563 713.08026 46.837566
v 433.03683 713.0895 46.71429
v 432.87192 713.1021 46.667442
v 432.70572 713.11475 46.70957
v 432.5828 713.12396 46.82939
v 432.53607 713.1273 46.9948
v 432.57806 713.12396 47.16147
v 432.69754 713.11475 47.284748
v 432.86246 713.1021 47.331596
v 433.04724 713.5221 47.28973
v 433.17044 713.5182 47.169914
v 433.2173 713.5168 47.004513
v 433.17517 713.5182 46.83784
v 433.05542 713.5221 46.71456
v 432.8901 713.5274 46.667706
v 432.72354 713.5327 46.70983
v 432.6003 713.5366 46.829647
v 432.55347 713.538 46.99505
v 432.59558 713.5366 47.16172
v 432.71533 713.5327 47.285
v 432.88065 713.5274 47.331856
v 433.05634 713.95056 47.28986
v 433.1796 713.9488 47.170048
v 433.22647 713.9481 47.004642
v 433.18436 713.9488 46.83797
v 433.06454 713.95056 46.71469
v 432.89917 713.953 46.667835
v 432.7325 713.95544 46.70996
v 432.60925 713.9572 46.829777
v 432.56238 713.9579 46.99518
v 432.6045 713.9572 47.16185
v 432.7243 713.95544 47.28513
v 432.88968 713.953 47.331985
v 433.0598 714.3777 47.28991
v 433.1831 714.37695 47.170097
v 433.22995 714.37665 47.004692
v 433.18784 714.37695 46.838024
v 433.06802 714.3777 46.714745
v 432.90262 714.37866 46.66789
v 432.73593 714.37964 46.71001
v 432.61267 714.3804 46.829826
v 432.56583 714.3807 46.995228
v 432.60794 714.3804 47.1619
v 432.72775 714.37964 47.28518
v 432.89316 714.37866 47.332035
v 433.0615 714.8039 47.289936
v 433.18475 714.8036 47.17012
v 433.23163 714.80347 47.00472
v 433.18948 714.8036 46.838047
v 433.06967 714.8039 46.714767
v 432.90427 714.8043 46.66791
v 432.7376 714.8048 46.710033
v 432.61432 714.8051 46.82985
v 432.56747 714.80524 46.99525
v 432.6096 714.8051 47.161922
v 432.7294 714.8048 47.285202
v 432.8948 714.8043 47.332058
v 433.0621 715.22986 47.289944
v 433.18536 715.22974 47.170128
v 433.23224 715.2297 47.004726
v 433.1901 715.22974 46.838055
v 433.07028 715.22986 46.714775
v 432.9049 715.23004 46.66792
v 432.73822 715.2302 46.710045
v 432.61493 715.23035 46.829857
v 432.56808 715.23035 46.99526
v 432.6102 715.23035 47.16193
v 432.73 715.2302 47.28521
v 432.89542 715.23004 47.332066
v 433.06235 715.65564 47.289948
v 433.18564 715.6556 47.17013
v 433.23248 715.6556 47.00473
v 433.19037 715.6556 46.83806
v 433.07056 715.65564 46.71478
v 432.90515 715.6557 46.667923
v 432.73846 715.65576 46.71005
v 432.6152 715.6558 46.82986
v 432.56833 715.6559 46.995262
v 432.61044 715.6558 47.161934
v 432.7303 715.65576 47.285213
v 432.89566 715.6557 47.33207
v 433.06662 716.08136 47.287598
v 433.18817 716.08136 47.166027
v 433.23264 716.0813 46.999973
v 433.18814 716.08136 46.833923
v 433.06656 716.08136 46.71237
v 432.9005 716.0814 46.667892
v 432.73447 716.0814 46.7124
v 432.6129 716.0815 46.83397
v 432.56842 716.0815 47.000027
v 432.61295 716.0815 47.166077
v 432.7345 716.0814 47.287624
v 432.90057 716.0814 47.332104
v 433.0666 716.50354 47.28762
v 433.1881 716.5009 47.16607
v 433.2326 716.5 47.00002
v 433.18814 716.5009 46.83396
v 433.06662 716.50354 46.712395
v 432.9006 716.5071 46.667892
v 432.7346 716.5106 46.712376
v 432.61304 716.51324 46.83393
v 432.56854 716.51416 46.99998
v 432.61304 716.51324 47.166035
v 432.73456 716.5106 47.2876
v 432.90057 716.5071 47.332108
v 433.08475 716.9308 47.287613
v 433.2063 716.9296 47.166054
v 433.2508 716.9292 47.0
v 433.2063 716.9296 46.833946
v 433.08475 716.9308 46.712387
v 432.9187 716.9324 46.667892
v 432.75266 716.93396 46.712387
v 432.6311 716.9351 46.833946
v 432.5866 716.93555 47.0
v 432.6311 716.9351 47.166054
v 432.75266 716.93396 47.287613
v 432.9187 716.9324 47.332108
v 433.07358 717.33777 47.287613
v 433.1942 717.323 47.166054
v 433.2384 717.31757 47.0
v 433.1942 717.323 46.833946
v 433.07358 717.33777 46.712387
v 432.90875 717.358 46.667892
v 432.74393 717.3781 46.712387
v 432.62326 717.3929 46.833946
v 432.5791 717.3983 47.0
v 432.62326 717.3929 47.166054
v 432.74393 717.3781 47.287613
v 432.90875 717.358 47.332108
v 433.18115 717.7245 47.287613
v 433.29837 717.6922 47.166054
v 433.34128 717.68036 47.0
v 433.29837 717.6922 46.833946
v 433.18115 717.7245 46.712387
v 433.02106 717.76855 46.667892
v 432.86096 717.8126 46.712387
v 432.74377 717.8449 46.833946
v 432.70087 717.8567 47.0
v 432.74377 717.8449 47.166054
v 432.86096 717.8126 47.287613
v 433.02106 717.76855 47.332108
v 433.29666 718.14197 47.287613
v 433.41522 718.11505 47.166054
v 433.4586 718.1052 47.0
v 433.41522 718.11505 46.833946
v 433.29666 718.14197 46.712387
v 433.13474 718.1788 46.667892
v 432.9728 718.2155 46.712387
v 432.85428 718.2425 46.833946
v 432.81088 718.2523 47.0
v 432.85428 718.2425 47.166054
v 432.9728 718.2155 47.287613
v 433.13474 718.1788 47.332108
v 433.37457 718.58075 47.287613
v 433.49548 718.5682 47.166054
v 433.53973 718.5636 47.0
v 433.49548 718.5682 46.833946
v 433.37457 718.58075 46.712387
v 433.2094 718.59784 46.667892
v 433.04425 718.615 46.712387
v 432.92334 718.6275 46.833946
v 432.87906 718.6321 47.0
v 432.92334 718.6275 47.166054
v 433.04425 718.615 47.287613
v 433.2094 718.59784 47.332108
v 433.3883 719.0187 47.287613
v 433.50983 719.01526 47.166054
v 433.5543 719.014 47.0
v 433.50983 719.01526 46.833946
v 433.3883 719.0187 46.712387
v 433.22232 719.0233 46.667892
v 433.05634 719.028 46.712387
v 432.9348 719.03143 46.833946
v 432.89035 719.0327 47.0
v 432.9348 719.03143 47.166054
v 433.05634 719.028 47.287613
v 433.22232 719.0233 47.332108
v 433.39944 719.4468 47.287613
v 433.521 719.44525 47.166054
v 433.5655 719.4447 47.0
v 433.521 719.44525 46.833946
v 433.39944 719.4468 46.712387
v 433.23343 719.44885 46.667892
v 433.06738 719.451 46.712387
v 432.94583 719.4525 46.833946
v 432.90134 719.45306 47.0
v 432.94583 719.4525 47.166054
v 433.06738 719.451 47.287613
v 433.23343 719.44885 47.332108
v 433.39734 719.85046 47.287613
v 433.5176 719.8329 47.166054
v 433.5616 719.8264 47.0
v 433.5176 719.8329 46.833946
v 433.39734 719.85046 46.712387
v 433.23303 719.8746 46.667892
v 433.06873 719.8986 46.712387
v 432.94846 719.91626 46.833946
v 432.90442 719.9227 47.0
v 432.94846 719.91626 47.166054
v 433.06873 719.8986 47.287613
v 433.23303 719.8746 47.332108
v 433.50928 720.21954 47.287613
v 433.62186 720.17365 47.166054
v 433.66306 720.15686 47.0
v 433.62186 720.17365 46.833946
v 433.50928 720.21954 46.712387
v 433.35553 720.2822 46.667892
v 433.20175 720.3449 46.712387
v 433.0892 720.3908 46.833946
v 433.04797 720.4076 47.0
v 433.0892 720.3908 47.166054
v 433.20175 720.3449 47.287613
v 433.35553 720.2822 47.332108
v 433.69363 720.57117 47.287613
v 433.79663 720.5066 47.166054
v 433.83432 720.483 47.0
v 433.79663 720.5066 46.833946
v 433.69363 720.57117 46.712387
v 433.55295 720.65936 46.667892
v 433.41226 720.7476 46.712387
v 433.30927 720.8122 46.833946
v 433.27158 720.8358 47.0
v 433.30927 720.8122 47.166054
v 433.41226 720.7476 47.287613
v 433.55295 720.65936 47.332108
v 433.94397 720.90826 47.287613
v 434.04465 720.84015 47.166054
v 434.08148 720.81525 47.0
v 434.04465 720.84015 46.833946
v 433.94397 720.90826 46.712387
v 433.80643 721.00134 46.667892
v 433.6689 721.0944 46.712387
v 433.56824 721.16254 46.833946
v 433.5314 721.1875 47.0
v 433.56824 721.16254 47.166054
v 433.6689 721.0944 47.287613
v 433.80643 721.00134 47.332108
v 434.18118 721.2959 47.287613
v 434.2921 721.2462 47.166054
v 434.33273 721.228 47.0
v 434.2921 721.2462 46.833946
v 434.18118 721.2959 46.712387
v 434.02966 721.36383 46.667892
v 433.8781 721.4317 46.712387
v 433.76718 721.48145 46.833946
v 433.7266 721.49963 47.0
v 433.76718 721.48145 47.166054
v 433.8781 721.4317 47.287613
v 434.02966 721.36383 47.332108
v 434.27243 721.73334 47.30696
v 434.40256 721.6921 47.202454
v 434.46542 721.6721 47.043697
v 434.4442 721.67883 46.873234
v 434.34457 721.71045 46.736736
v 434.19327 721.7584 46.67078
v 434.03076 721.81 46.69304
v 433.90067 721.85126 46.797546
v 433.8378 721.8712 46.956303
v 433.859 721.86444 47.126766
v 433.95862 721.8329 47.263264
v 434.10995 721.78485 47.32922
v 434.45755 722.27545 47.380093
v 434.56665 722.1756 47.32014
v 434.60083 722.0756 47.19465
v 434.5509 722.0023 47.037247
v 434.43027 721.97534 46.890106
v 434.27127 722.00195 46.79266
v 434.1165 722.075 46.77101
v 434.0074 722.17487 46.830967
v 433.9732 722.27484 46.956455
v 434.02313 722.34814 47.11386
v 434.14377 722.37506 47.260998
v 434.30276 722.3485 47.358448
v 434.595 722.5547 46.771786
v 434.69006 722.4182 46.747204
v 434.70444 722.2652 46.67705
v 434.63422 722.13666 46.58013
v 434.49826 722.0671 46.48241
v 434.33298 722.075 46.410072
v 434.18268 722.15845 46.3825
v 434.08762 722.2949 46.40708
v 434.07327 722.44794 46.477234
v 434.14346 722.5765 46.574154
v 434.27942 722.64606 46.671875
v 434.4447 722.63806 46.744213
v 434.6319 722.73486 46.490147
v 434.7616 722.63434 46.468563
v 434.82385 722.51416 46.373455
v 434.80203 722.40656 46.23031
v 434.702 722.3403 46.077473
v 434.5505 722.3332 45.955906
v 434.38815 722.3871 45.898182
v 434.25848 722.4876 45.919765
v 434.1962 722.6078 46.014874
v 434.21802 722.71545 46.15802
v 434.31808 722.7817 46.310856
v 434.46957 722.78876 46.432423
v 434.78485 722.983 46.378677
v 434.90833 722.92413 46.29702
v 434.95862 722.86835 46.1506
v 434.9222 722.8306 45.97864
v 434.80893 722.82104 45.827225
v 434.64905 722.84216 45.73692
v 434.48547 722.88837 45.731926
v 434.362 722.9472 45.813583
v 434.3117 723.0029 45.960003
v 434.34808 723.04065 46.13196
v 434.4614 723.05023 46.28338
v 434.62128 723.0291 46.37368
v 434.82578 723.35913 46.33298
v 434.95773 723.3182 46.23903
v 435.02008 723.28613 46.090374
v 434.99612 723.27167 45.926846
v 434.89224 723.27856 45.792267
v 434.73633 723.30505 45.722694
v 434.5701 723.34406 45.73677
v 434.43814 723.385 45.830723
v 434.3758 723.41705 45.979378
v 434.39975 723.4315 46.142902
v 434.50363 723.4246 46.277485
v 434.65955 723.39813 46.347057
v 434.8633 723.7619 46.34865
v 435.01407 723.7122 46.28352
v 435.1119 723.6752 46.146248
v 435.1306 723.66064 45.973618
v 435.06516 723.67255 45.811882
v 434.93307 723.70764 45.70438
v 434.76978 723.75665 45.679916
v 434.619 723.80634 45.74505
v 434.52118 723.8434 45.88232
v 434.50247 723.8579 46.05495
v 434.56793 723.846 46.216686
v 434.7 723.81085 46.32419
v 435.0466 724.14435 46.32586
v 435.1859 724.1054 46.232777
v 435.2613 724.0823 46.079514
v 435.25256 724.08105 45.907127
v 435.16202 724.1021 45.761818
v 435.01395 724.13983 45.682514
v 434.84802 724.1841 45.690468
v 434.7087 724.22296 45.78355
v 434.63333 724.24615 45.936813
v 434.64206 724.2473 46.1092
v 434.7326 724.22626 46.25451
v 434.88068 724.1886 46.333813
v 435.18668 724.5486 46.297234
v 435.30917 724.5193 46.180275
v 435.35815 724.5065 46.01602
v 435.32043 724.5136 45.848484
v 435.20618 724.5387 45.722557
v 435.04596 724.5751 45.671978
v 434.88272 724.613 45.7103
v 434.7602 724.6423 45.82726
v 434.71124 724.6551 45.991512
v 434.74893 724.648 46.159046
v 434.86322 724.62286 46.284977
v 435.02344 724.5865 46.335556
v 435.29254 724.9344 46.28974
v 435.40582 724.8895 46.16846
v 435.4474 724.8726 46.002506
v 435.40607 724.8881 45.836357
v 435.29297 724.93195 45.714523
v 435.1384 724.9923 45.669655
v 434.98373 725.05304 45.713776
v 434.87045 725.0979 45.835056
v 434.8289 725.1148 46.001007
v 434.8702 725.0993 46.16716
v 434.9833 725.0555 46.288994
v 435.13788 724.9951 46.333862
v 435.43976 725.2284 46.286488
v 435.50824 725.12964 46.16357
v 435.53235 725.0945 45.99703
v 435.5056 725.1324 45.831486
v 435.4352 725.23315 45.7113
v 435.34 725.36975 45.668674
v 435.2455 725.5057 45.71503
v 435.17703 725.60443 45.837948
v 435.15292 725.6396 46.00449
v 435.17966 725.60175 46.170033
v 435.25003 725.501 46.29022
v 435.34525 725.3643 46.332844
v 435.87094 725.3022 46.28795
v 435.94913 725.20917 46.16634
v 435.97763 725.1751 46.00027
v 435.94885 725.2091 45.834232
v 435.87045 725.30206 45.712723
v 435.7635 725.4291 45.668293
v 435.6566 725.55615 45.712852
v 435.5784 725.6492 45.83446
v 435.54987 725.6832 46.00053
v 435.57867 725.64923 46.16657
v 435.65704 725.5563 46.28808
v 435.76404 725.4292 46.332508
v 436.0586 725.79443 46.287567
v 436.17654 725.7658 46.165813
v 436.2195 725.7553 45.99969
v 436.176 725.7658 45.83371
v 436.05768 725.79443 45.71234
v 435.8962 725.83356 45.66811
v 435.7349 725.8727 45.712868
v 435.61697 725.9013 45.83462
v 435.574 725.91174 46.000744
v 435.6175 725.90125 46.16673
v 435.73584 725.8726 46.288094
v 435.8973 725.83356 46.332325
v 436.1277 726.2309 46.287926
v 436.24823 726.2139 46.166534
v 436.2925 726.2077 46.00054
v 436.24866 726.2138 45.834427
v 436.12845 726.2307 45.712704
v 435.96408 726.2538 45.66798
v 435.7996 726.2769 45.71225
v 435.67905 726.2939 45.833645
v 435.63477 726.3002 45.999638
v 435.67862 726.29407 46.16575
v 435.79883 726.27716 46.287476
v 435.9632 726.2541 46.332195
v 436.1768 726.63855 46.287743
v 436.29517 726.6107 46.166252
v 436.33856 726.6005 46.00022
v 436.29535 726.61066 45.834145
v 436.17706 726.6384 45.712517
v 436.01544 726.6764 45.66793
v 435.85376 726.7144 45.712334
v 435.73538 726.74225 45.833828
v 435.692 726.75244 45.999855
v 435.7352 726.7423 46.16593
v 435.8535 726.71454 46.28756
v 436.0151 726.6765 46.332146
v 436.31503 727.0258 46.28759
v 436.43045 726.9878 46.166
v 436.4727 726.9739 45.999935
v 436.43036 726.9878 45.833893
v 436.31488 727.0258 45.712364
v 436.15717 727.0778 45.667908
v 435.99945 727.12976 45.712444
v 435.88403 727.1678 45.83403
v 435.84183 727.1817 46.000095
v 435.88412 727.1678 46.166138
v 435.9996 727.12976 46.287666
v 436.15732 727.07776 46.332123
v 436.44342 727.44763 46.287636
v 436.5619 727.42035 46.16609
v 436.60526 727.41034 46.00004
v 436.56192 727.42035 45.83398
v 436.44345 727.44763 45.71241
v 436.28165 727.48486 45.6679
v 436.11984 727.52216 45.71238
v 436.00137 727.54944 45.833927
v 435.95798 727.55945 45.999973
v 436.00134 727.54944 46.16603
v 436.11978 727.52216 46.287605
v 436.2816 727.4849 46.332115
v 436.50604 727.855 46.287632
v 436.6219 727.8181 46.166084
v 436.66428 727.80457 46.000034
v 436.62192 727.8181 45.833977
v 436.5061 727.855 45.712406
v 436.34787 727.9054 45.667896
v 436.18967 727.9558 45.71237
v 436.07382 727.9927 45.83392
v 436.0314 728.00616 45.99997
v 436.0738 727.9927 46.166027
v 436.1896 727.9558 46.287598
v 436.3478 727.9054 46.332108
v 436.69305 728.22986 46.287613
v 436.80725 728.1882 46.166054
v 436.84906 728.173 46.0
v 436.80725 728.1882 45.833946
v 436.69305 728.22986 45.712387
v 436.53705 728.28674 45.667896
v 436.38104 728.3436 45.71239
v 436.26685 728.38525 45.83395
v 436.22504 728.40045 46.000004
v 436.26685 728.38525 46.166058
v 436.38104 728.3436 46.287613
v 436.53705 728.28674 46.332108
v 436.80325 728.6873 46.28761
v 436.9244 728.67773 46.16605
v 436.96878 728.67426 45.999992
v 436.9244 728.67773 45.833942
v 436.80322 728.6873 45.712383
v 436.6377 728.7003 45.667892
v 436.47214 728.7134 45.71239
v 436.35095 728.7229 45.833954
v 436.3066 728.7264 46.000008
v 436.35098 728.7229 46.166058
v 436.47217 728.7134 46.287617
v 436.6377 728.7003 46.332108
v 436.76892 729.11804 46.287613
v 436.89038 729.1133 46.166054
v 436.93484 729.1115 46.0
v 436.89038 729.1133 45.833946
v 436.76892 729.11804 45.712387
v 436.603 729.1246 45.667892
v 436.43707 729.1311 45.712387
v 436.3156 729.1359 45.833946
v 436.27115 729.1377 46.0
v 436.3156 729.1359 46.166054
v 436.43707 729.1311 46.287613
v 436.603 729.1246 46.332108
v 436.83316 729.50934 46.287613
v 436.95193 729.48334 46.166054
v 436.9954 729.4738 46.0
v 436.95193 729.48334 45.833946
v 436.83316 729.50934 45.712387
v 436.67096 729.5448 45.667892
v 436.50873 729.5803 45.712387
v 436.38998 729.6063 45.833946
v 436.34653 729.6158 46.0
v 436.38998 729.6063 46.166054
v 436.50873 729.5803 46.287613
v 436.67096 729.5448 46.332108
v 436.94183 729.9013 46.287613
v 437.05685 729.862 46.166054
v 437.09894 729.8476 46.0
v 437.05685 729.862 45.833946
v 436.94183 729.9013 45.712387
v 436.7847 729.955 45.667892
v 436.62756 730.0087 45.712387
v 436.51254 730.0481 45.833946
v 436.47046 730.0625 46.0
v 436.51254 730.0481 46.166054
v 436.62756 730.0087 46.287613
v 436.7847 729.955 46.332108
v 437.10144 730.2906 46.287567
v 437.21518 730.2478 46.16597
v 437.2568 730.2322 45.999905
v 437.21512 730.24786 45.833866
v 437.1013 730.29065 45.71234
v 436.94583 730.34906 45.667892
v 436.7904 730.4074 45.712437
v 436.67664 730.4502 45.83403
v 436.635 730.4658 46.000095
v 436.67673 730.45013 46.166134
v 436.79056 730.40735 46.28766
v 436.946 730.34894 46.332108
v 437.23944 730.6933 46.287613
v 437.35324 730.6505 46.166054
v 437.3949 730.6349 46.0
v 437.35324 730.6505 45.833946
v 437.23944 730.6933 45.712387
v 437.08398 730.75165 45.667892
v 436.92856 730.81006 45.712387
v 436.81476 730.8528 45.833946
v 436.7731 730.8684 46.0
v 436.81476 730.8528 46.166054
v 436.92856 730.81006 46.287613
v 437.08398 730.75165 46.332108
v 437.39792 731.0806 46.287613
v 437.50977 731.033 46.166054
v 437.5507 731.01556 46.0
v 437.50977 731.033 45.833946
v 437.39792 731.0806 45.712387
v 437.24512 731.1457 45.667892
v 437.09235 731.2107 45.712387
v 436.9805 731.25836 45.833946
v 436.93954 731.27576 46.0
v 436.9805 731.25836 46.166054
v 437.09235 731.2107 46.287613
v 437.24512 731.1457 46.332108
v 437.576 731.4855 46.287613
v 437.69202 731.44934 46.166054
v 437.7345 731.4361 46.0
v 437.69202 731.44934 45.833946
v 437.576 731.4855 45.712387
v 437.41745 731.5349 45.667892
v 437.2589 731.58435 45.712387
v 437.14288 731.62054 45.833946
v 437.1004 731.6338 46.0
v 437.14288 731.62054 46.166054
v 437.2589 731.58435 46.287613
v 437.41745 731.5349 46.332108
v 437.65253 731.89526 46.287613
v 437.76645 731.8529 46.166054
v 437.80817 731.8374 46.0
v 437.76645 731.8529 45.833946
v 437.65253 731.89526 45.712387
v 437.49686 731.9531 45.667892
v 437.34122 732.011 45.712387
v 437.22726 732.05334 45.833946
v 437.18558 732.06885 46.0
v 437.22726 732.05334 46.166054
v 437.34122 732.011 46.287613
v 437.49686 731.9531 46.332108
v 437.85587 732.24255 46.287613
v 437.96274 732.18463 46.166054
v 438.00186 732.1634 46.0
v 437.96274 732.18463 45.833946
v 437.85587 732.24255 45.712387
v 437.7099 732.32166 45.667892
v 437.5639 732.4008 45.712387
v 437.45706 732.45874 45.833946
v 437.41794 732.48 46.0
v 437.45706 732.45874 46.166054
v 437.5639 732.4008 46.287613
v 437.7099 732.32166 46.332108
v 438.0493 732.6238 46.287613
v 438.1568 732.567 46.166054
v 438.19614 732.5462 46.0
v 438.1568 732.567 45.833946
v 438.0493 732.6238 45.712387
v 437.90247 732.7013 45.667892
v 437.7556 732.7789 45.712387
v 437.64813 732.83563 45.833946
v 437.6088 732.8564 46.0
v 437.64813 732.83563 46.166054
v 437.7556 732.7789 46.287613
v 437.90247 732.7013 46.332108
v 438.2435 732.97925 46.287613
v 438.34314 732.9096 46.166054
v 438.3796 732.88416 46.0
v 438.34314 732.9096 45.833946
v 438.2435 732.97925 45.712387
v 438.10742 733.0744 45.667892
v 437.9713 733.16956 45.712387
v 437.8717 733.2392 45.833946
v 437.83524 733.2647 46.0
v 437.8717 733.2392 46.166054
v 437.9713 733.16956 46.287613
v 438.10742 733.0744 46.332108
v 438.51422 733.28784 46.287613
v 438.60706 733.20935 46.166054
v 438.64102 733.1806 46.0
v 438.60706 733.20935 45.833946
v 438.51422 733.28784 45.712387
v 438.38742 733.395 45.667892
v 438.26062 733.50226 45.712387
v 438.1678 733.58075 45.833946
v 438.13382 733.60944 46.0
v 438.1678 733.58075 46.166054
v 438.26062 733.50226 46.287613
v 438.38742 733.395 46.332108
v 438.7956 733.633 46.287613
v 438.89706 733.56604 46.166054
v 438.9342 733.5415 46.0
v 438.89706 733.56604 45.833946
v 438.7956 733.633 45.712387
v 438.657 733.7245 45.667892
v 438.51843 733.8159 45.712387
v 438.417 733.88293 45.833946
v 438.37985 733.9074 46.0
v 438.417 733.88293 46.166054
v 438.51843 733.8159 46.287613
v 438.657 733.7245 46.332108
v 439.00168 734.026 46.287613
v 439.1098 733.97046 46.166054
v 439.14938 733.95013 46.0
v 439.1098 733.97046 45.833946
v 439.00168 734.026 45.712387
v 438.85397 734.10187 45.667892
v 438.70627 734.17773 45.712387
v 438.59814 734.2333 45.833946
v 438.55856 734.2536 46.0
v 438.59814 734.2333 46.166054
v 438.70627 734.17773 46.287613
v 438.85397 734.10187 46.332108
v 439.20193 734.4247 46.287613
v 439.31607 734.38293 46.166054
v 439.35785 734.3676 46.0
v 439.31607 734.38293 45.833946
v 439.20193 734.4247 45.712387
v 439.046 734.48175 45.667892
v 438.89005 734.5388 45.712387
v 438.77588 734.5806 45.833946
v 438.7341 734.5959 46.0
v 438.77588 734.5806 46.166054
v 438.89005 734.5388 46.287613
v 439.046 734.48175 46.332108
v 439.308 734.8667 46.287613
v 439.42767 734.84534 46.166054
v 439.4715 734.8375 46.0
v 439.42767 734.84534 45.833946
v 439.308 734.8667 45.712387
v 439.14456 734.8959 45.667892
v 438.98108 734.92505 45.712387
v 438.86142 734.9464 45.833946
v 438.8176 734.9542 46.0
v 438.86142 734.9464 46.166054
v 438.98108 734.92505 46.287613
v 439.14456 734.8959 46.332108
v 439.35403 735.2696 46.287613
v 439.47018 735.23376 46.166054
v 439.5127 735.22064 46.0
v 439.47018 735.23376 45.833946
v 439.35403 735.2696 45.712387
v 439.19534 735.31854 45.667892
v 439.03665 735.36743 45.712387
v 438.9205 735.40326 45.833946
v 438.878 735.4164 46.0
v 438.9205 735.40326 46.166054
v 439.03665 735.36743 46.287613
v 439.19534 735.31854 46.332108
v 439.5419 735.6262 46.287613
v 439.65207 735.5749 46.166054
v 439.6924 735.5561 46.0
v 439.65207 735.5749 45.833946
v 439.5419 735.6262 45.712387
v 439.3914 735.69635 45.667892
v 439.24088 735.76654 45.712387
v 439.1307 735.8179 45.833946
v 439.09036 735.8367 46.0
v 439.1307 735.8179 46.166054
v 439.24088 735.76654 46.287613
v 439.3914 735.69635 46.332108
v 439.71317 736.04004 46.287613
v 439.82922 736.00385 46.166054
v 439.8717 735.9906 46.0
v 439.82922 736.00385 45.833946
v 439.71317 736.04004 45.712387
v 439.55466 736.0895 45.667892
v 439.39615 736.139 45.712387
v 439.2801 736.1752 45.833946
v 439.2376 736.1884 46.0
v 439.2801 736.1752 46.166054
v 439.39615 736.139 46.287613
v 439.55466 736.0895 46.332108
v 439.80383 736.46106 46.287613
v 439.9209 736.42834 46.166054
v 439.96375 736.4163 46.0
v 439.9209 736.42834 45.833946
v 439.80383 736.46106 45.712387
v 439.6439 736.50574 45.667892
v 439.48398 736.5504 45.712387
v 439.36688 736.5831 45.833946
v 439.32404 736.5951 46.0
v 439.36688 736.5831 46.166054
v 439.48398 736.5504 46.287613
v 439.6439 736.50574 46.332108
v 439.94006 736.8529 46.287613
v 440.05475 736.8127 46.166054
v 440.09674 736.798 46.0
v 440.05475 736.8127 45.833946
v 439.94006 736.8529 45.712387
v 439.78336 736.9079 45.667892
v 439.62668 736.9629 45.712387
v 439.512 737.0032 45.833946
v 439.47 737.0179 46.0
v 439.512 737.0032 46.166054
v 439.62668 736.9629 46.287613
v 439.78336 736.9079 46.332108
v 440.08707 737.2694 46.287613
v 440.2051 737.2404 46.166054
v 440.24832 737.2298 46.0
v 440.2051 737.2404 45.833946
v 440.08707 737.2694 45.712387
v 439.9258 737.3091 45.667892
v 439.76456 737.3487 45.712387
v 439.6465 737.3777 45.833946
v 439.6033 737.3883 46.0
v 439.6465 737.3777 46.166054
v 439.76456 737.3487 46.287613
v 439.9258 737.3091 46.332108
v 440.1503 737.7098 46.287613
v 440.2709 737.6946 46.166054
v 440.31506 737.689 46.0
v 440.2709 737.6946 45.833946
v 440.1503 737.7098 45.712387
v 439.98557 737.7305 45.667892
v 439.8208 737.7513 45.712387
v 439.7002 737.7665 45.833946
v 439.65604 737.77203 46.0
v 439.7002 737.7665 46.166054
v 439.8208 737.7513 46.287613
v 439.98557 737.7305 46.332108
v 440.19604 738.1268 46.287613
v 440.316 738.10706 46.166054
v 440.3599 738.09985 46.0
v 440.316 738.10706 45.833946
v 440.19604 738.1268 45.712387
v 440.03217 738.1536 45.667892
v 439.86832 738.18054 45.712387
v 439.74835 738.2002 45.833946
v 439.70447 738.2074 46.0
v 439.74835 738.2002 46.166054
v 439.86832 738.18054 46.287613
v 440.03217 738.1536 46.332108
v 440.28152 738.5194 46.287613
v 440.39743 738.4827 46.166054
v 440.43985 738.46936 46.0
v 440.39743 738.4827 45.833946
v 440.28152 738.5194 45.712387
v 440.1232 738.56946 45.667892
v 439.96487 738.61957 45.712387
v 439.849 738.65625 45.833946
v 439.80658 738.6696 46.0
v 439.849 738.65625 46.166054
v 439.96487 738.61957 46.287613
v 440.1232 738.56946 46.332108
v 440.4344 738.8839 46.287613
v 440.54166 738.8267 46.166054
v 440.5809 738.8058 46.0
v 440.54166 738.8267 45.833946
v 440.4344 738.8839 45.712387
v 440.28787 738.96204 45.667892
v 440.14136 739.04016 45.712387
v 440.0341 739.09735 45.833946
v 439.99484 739.1183 46.0
v 440.0341 739.09735 46.166054
v 440.14136 739.04016 46.287613
v 440.28787 738.96204 46.332108
v 440.665 739.2329 46.287613
v 440.76962 739.17096 46.166054
v 440.8079 739.1483 46.0
v 440.76962 739.17096 45.833946
v 440.665 739.2329 45.712387
v 440.52213 739.31744 45.667892
v 440.3792 739.40204 45.712387
v 440.2746 739.464 45.833946
v 440.23633 739.48663 46.0
v 440.2746 739.464 46.166054
v 440.3792 739.40204 46.287613
v 440.52213 739.31744 46.332108
v 440.8769 739.6366 46.287613
v 440.991 739.59467 46.166054
v 441.03278 739.5793 46.0
v 440.991 739.59467 45.833946
v 440.8769 739.6366 45.712387
v 440.72104 739.69385 45.667892
v 440.56516 739.7511 45.712387
v 440.45105 739.79297 45.833946
v 440.4093 739.80835 46.0
v 440.45105 739.79297 46.166054
v 440.56516 739.7511 46.287613
v 440.72104 739.69385 46.332108
v 440.9733 740.0661 46.287613
v 441.09067 740.03436 46.166054
v 441.1336 740.02277 46.0
v 441.09067 740.03436 45.833946
v 440.9733 740.0661 45.712387
v 440.81302 740.10944 45.667892
v 440.6527 740.1528 45.712387
v 440.53537 740.1845 45.833946
v 440.49243 740.1961 46.0
v 440.53537 740.1845 46.166054
v 440.6527 740.1528 46.287613
v 440.81302 740.10944 46.332108
v 441.10028 740.46155 46.287613
v 441.21542 740.4226 46.166054
v 441.25757 740.4083 46.0
v 441.21542 740.4226 45.833946
v 441.10028 740.46155 45.712387
v 440.943 740.5148 45.667892
v 440.7857 740.56805 45.712387
v 440.67056 740.607 45.833946
v 440.62842 740.6213 46.0
v 440.67056 740.607 46.166054
v 440.7857 740.56805 46.287613
v 440.943 740.5148 46.332108
v 441.23477 740.84235 46.287613
v 441.3438 740.7885 46.166054
v 441.3837 740.76886 46.0
v 441.3438 740.7885 45.833946
v 441.23477 740.84235 45.712387
v 441.08588 740.9158 45.667892
v 440.93695 740.98926 45.712387
v 440.82794 741.043 45.833946
v 440.78806 741.06274 46.0
v 440.82794 741.043 46.166054
v 440.93695 740.98926 46.287613
v 441.08588 740.9158 46.332108
v 441.4592 741.18713 46.287613
v 441.56314 741.12415 46.166054
v 441.6012 741.1011 46.0
v 441.56314 741.12415 45.833946
v 441.4592 741.18713 45.712387
v 441.31717 741.27313 45.667892
v 441.17514 741.3592 45.712387
v 441.07117 741.4222 45.833946
v 441.0331 741.44525 46.0
v 441.07117 741.4222 46.166054
v 441.17514 741.3592 46.287613
v 441.31717 741.27313 46.332108
v 441.6815 741.5833 46.287613
v 441.79474 741.5391 46.166054
v 441.83618 741.523 46.0
v 441.79474 741.5391 45.833946
v 441.6815 741.5833 45.712387
v 441.5268 741.6437 45.667892
v 441.37207 741.704 45.712387
v 441.25882 741.74817 45.833946
v 441.21738 741.76434 46.0
v 441.25882 741.74817 46.166054
v 441.37207 741.704 46.287613
v 441.5268 741.6437 46.332108
v 441.77786 741.99744 46.287613
v 441.89096 741.9529 46.166054
v 441.93237 741.9366 46.0
v 441.89096 741.9529 45.833946
v 441.77786 741.99744 45.712387
v 441.62332 742.0582 45.667892
v 441.4688 742.1191 45.712387
v 441.3557 742.1636 45.833946
v 441.3143 742.1799 46.0
v 441.3557 742.1636 46.166054
v 441.4688 742.1191 46.287613
v 441.62332 742.0582 46.332108
v 441.9884 742.3631 46.287613
v 442.10046 742.31604 46.166054
v 442.1415 742.2988 46.0
v 442.10046 742.31604 45.833946
v 441.9884 742.3631 45.712387
v 441.8353 742.4274 45.667892
v 441.6822 742.4917 45.712387
v 441.5701 742.53876 45.833946
v 441.52908 742.55597 46.0
v 441.5701 742.53876 46.166054
v 441.6822 742.4917 46.287613
v 441.8353 742.4274 46.332108
v 442.10934 742.7891 46.287613
v 442.2257 742.75385 46.166054
v 442.26828 742.74097 46.0
v 442.2257 742.75385 45.833946
v 442.10934 742.7891 45.712387
v 441.9504 742.8372 45.667892
v 441.7915 742.8853 45.712387
v 441.67514 742.9206 45.833946
v 441.63257 742.9335 46.0
v 441.67514 742.9206 46.166054
v 441.7915 742.8853 46.287613
v 441.9504 742.8372 46.332108
v 442.24332 743.20294 46.287613
v 442.36145 743.17426 46.166054
v 442.4047 743.16376 46.0
v 442.36145 743.17426 45.833946
v 442.24332 743.20294 45.712387
v 442.08194 743.24207 45.667892
v 441.9206 743.28125 45.712387
v 441.80246 743.3099 45.833946
v 441.75922 743.3204 46.0
v 441.80246 743.3099 46.166054
v 441.9206 743.28125 46.287613
v 442.08194 743.24207 46.332108
v 442.3153 743.64154 46.287613
v 442.4359 743.62646 46.166054
v 442.48007 743.6209 46.0
v 442.4359 743.62646 45.833946
v 442.3153 743.64154 45.712387
v 442.15054 743.6622 45.667892
v 441.98578 743.6828 45.712387
v 441.86517 743.69794 45.833946
v 441.821 743.7035 46.0
v 441.86517 743.69794 46.166054
v 441.98578 743.6828 46.287613
v 442.15054 743.6622 46.332108
v 442.30173 744.0646 46.311153
v 442.43927 744.0384 46.21142
v 442.5094 744.025 46.05503
v 442.49335 744.0281 45.8839
v 442.39536 744.04675 45.74388
v 442.24173 744.076 45.672485
v 442.0736 744.108 45.688847
v 441.93607 744.13416 45.78858
v 441.86594 744.1475 45.94497
v 441.88202 744.1444 46.1161
v 441.97998 744.1258 46.25612
v 442.1336 744.09656 46.327515
v 442.31433 744.34467 46.366226
v 442.47083 744.3182 46.265263
v 442.58392 744.33887 46.111923
v 442.62335 744.40125 45.947296
v 442.57852 744.4885 45.815487
v 442.46146 744.57733 45.751823
v 442.30353 744.6439 45.773357
v 442.14706 744.6704 45.87432
v 442.03394 744.6497 46.02766
v 441.9945 744.58734 46.192287
v 442.03934 744.50006 46.324093
v 442.1564 744.41125 46.38776
v 442.36685 744.4927 46.46313
v 442.53082 744.46796 46.399616
v 442.66916 744.51575 46.302837
v 442.7448 744.62335 46.198727
v 442.73752 744.7618 46.115177
v 442.64923 744.8941 46.074577
v 442.50363 744.98474 46.087807
v 442.3397 745.00946 46.151318
v 442.20135 744.9616 46.248096
v 442.12567 744.85406 46.35221
v 442.13297 744.7156 46.43576
v 442.22125 744.5833 46.476357
v 442.5305 744.7737 46.86282
v 442.68326 744.7363 46.772827
v 442.8037 744.7653 46.638577
v 442.85953 744.85284 46.496033
v 442.8358 744.97546 46.383396
v 442.73883 745.1003 46.33084
v 442.59467 745.1939 46.35246
v 442.44186 745.2312 46.442448
v 442.32144 745.2022 46.576702
v 442.2656 745.1147 46.719242
v 442.28937 744.9921 46.831882
v 442.38632 744.86725 46.884434
v 442.80756 745.1632 47.115505
v 442.95483 745.11383 47.025616
v 443.06003 745.112 46.87342
v 443.09494 745.1583 46.699696
v 443.0502 745.24023 46.550995
v 442.93784 745.33594 46.46716
v 442.78793 745.4197 46.470654
v 442.64066 745.46906 46.560543
v 442.5355 745.4708 46.712738
v 442.50058 745.42456 46.886463
v 442.5453 745.3426 47.035164
v 442.65765 745.24695 47.119
v 442.96033 745.614 47.210415
v 443.1136 745.57196 47.134426
v 443.21927 745.55896 46.995667
v 443.2491 745.57855 46.83131
v 443.1951 745.6255 46.685406
v 443.07172 745.6872 46.59704
v 442.91202 745.7471 46.589893
v 442.7588 745.7892 46.665882
v 442.65308 745.8022 46.80464
v 442.62323 745.7826 46.968994
v 442.67725 745.73566 47.114902
v 442.80063 745.67395 47.203266
v 443.14243 746.03107 47.283077
v 443.28406 745.9808 47.199936
v 443.3697 745.95734 47.05365
v 443.3764 745.9671 46.88341
v 443.3024 746.00745 46.734837
v 443.16748 746.0675 46.647736
v 443.00784 746.13116 46.64545
v 442.8662 746.18146 46.728592
v 442.78058 746.2049 46.87488
v 442.77386 746.1951 47.04512
v 442.84787 746.1548 47.193695
v 442.9828 746.0947 47.280792
v 443.29132 746.4332 47.31234
v 443.42853 746.3576 47.24166
v 443.51785 746.31177 47.102283
v 443.53534 746.30804 46.93155
v 443.4763 746.3474 46.77521
v 443.35657 746.4193 46.67515
v 443.20822 746.50446 46.65819
v 443.071 746.58014 46.728867
v 442.9817 746.626 46.868244
v 442.96423 746.6297 47.03898
v 443.02325 746.59033 47.19532
v 443.14297 746.51843 47.295376
v 443.50204 746.806 47.325405
v 443.63544 746.71014 47.274746
v 443.7311 746.6429 47.14875
v 443.7634 746.62225 46.98118
v 443.7237 746.6538 46.81693
v 443.62262 746.72906 46.700012
v 443.48724 746.8279 46.661762
v 443.35385 746.92377 46.71242
v 443.25818 746.991 46.838417
v 443.2259 747.01166 47.00599
v 443.2656 746.9801 47.17024
v 443.36667 746.90485 47.28715
v 443.75217 747.15204 47.329357
v 443.86526 747.03156 47.281784
v 443.9473 746.945 47.15799
v 443.97635 746.91547 46.99114
v 443.94458 746.9509 46.825943
v 443.86057 747.0418 46.70667
v 443.74677 747.1639 46.665268
v 443.6337 747.2843 46.71284
v 443.55164 747.37085 46.836636
v 443.5226 747.4004 47.003487
v 443.55435 747.3649 47.16868
v 443.6384 747.27405 47.287956
v 444.10306 747.3936 47.33088
v 444.19202 747.25256 47.28911
v 444.25815 747.14825 47.169556
v 444.28366 747.1085 47.004253
v 444.26178 747.1441 46.837498
v 444.1983 747.2454 46.713966
v 444.1103 747.3853 46.666763
v 444.0213 747.52637 46.70853
v 443.9552 747.63074 46.828083
v 443.92966 747.6704 46.993385
v 443.95157 747.6349 47.16014
v 444.015 747.53357 47.283672
v 444.46884 747.61224 47.331627
v 444.5695 747.48004 47.287613
v 444.64337 747.38306 47.166405
v 444.67075 747.3474 47.00048
v 444.64426 747.38257 46.8343
v 444.571 747.4791 46.71239
v 444.4706 747.6112 46.66742
v 444.36996 747.74347 46.711433
v 444.29605 747.8404 46.83264
v 444.26868 747.8761 46.998566
v 444.29517 747.84094 47.164745
v 444.36844 747.7444 47.286655
v 444.7799 747.90283 47.331898
v 444.90848 747.79755 47.287975
v 445.00287 747.7203 47.166836
v 445.03778 747.6918 47.00094
v 445.00385 747.71967 46.834732
v 444.9102 747.79645 46.712753
v 444.78186 747.9016 46.667686
v 444.6533 748.00696 46.71161
v 444.5589 748.0842 46.83275
v 444.524 748.11273 46.998646
v 444.55792 748.08484 47.164852
v 444.65158 748.008 47.28683
v 445.0061 748.26324 47.332005
v 445.14188 748.16815 47.286533
v 445.24084 748.0988 47.16426
v 445.27652 748.07385 46.997948
v 445.2393 748.1 46.83216
v 445.13916 748.17017 46.71132
v 445.00296 748.2656 46.667805
v 444.8672 748.3607 46.713272
v 444.7682 748.43005 46.83555
v 444.73254 748.455 47.001858
v 444.76974 748.4289 47.16765
v 444.86987 748.3587 47.28849
v 445.26837 748.59845 47.332058
v 445.40274 748.5008 47.287674
v 445.50116 748.4293 47.16619
v 445.53723 748.40314 47.000168
v 445.50134 748.4292 46.834087
v 445.40308 748.5006 46.71245
v 445.26877 748.5982 46.667847
v 445.1344 748.69586 46.712234
v 445.03598 748.76733 46.833714
v 444.99988 748.7935 46.999737
v 445.0358 748.76746 47.16582
v 445.13406 748.69604 47.287457
v 445.5046 748.9526 47.332085
v 445.64517 748.8642 47.287556
v 445.74805 748.7995 47.16597
v 445.78568 748.7758 46.99991
v 445.748 748.79956 46.833862
v 445.64508 748.86426 46.71233
v 445.5045 748.9527 46.667873
v 445.36392 749.0411 46.712402
v 445.26105 749.1058 46.83399
v 445.2234 749.1294 47.00005
v 445.26108 749.1057 47.166096
v 445.364 749.04095 47.28763
v 445.72165 749.3188 47.332096
v 445.8512 749.2149 47.28757
v 445.946 749.1389 47.165985
v 445.9807 749.1111 46.999924
v 445.94598 749.1389 46.833878
v 445.8511 749.21497 46.712345
v 445.72156 749.31885 46.667885
v 445.592 749.4227 46.712414
v 445.49716 749.4987 46.833996
v 445.4625 749.52655 47.00006
v 445.49722 749.49866 47.166103
v 445.59207 749.4226 47.287636
v 446.0318 749.61035 47.3321
v 446.15527 749.49927 47.28761
v 446.24564 749.41797 47.166054
v 446.27872 749.38824 47.0
v 446.24564 749.41797 46.833946
v 446.15527 749.49927 46.712387
v 446.0318 749.6103 46.66789
v 445.90836 749.7214 46.71238
v 445.81796 749.8027 46.83394
v 445.78488 749.8324 46.999992
v 445.81796 749.8027 47.166046
v 445.90836 749.7214 47.287605
v 446.28894 749.9496 47.332104
v 446.4356 749.8717 47.287613
v 446.54297 749.8147 47.166054
v 446.58224 749.7938 47.0
v 446.54297 749.8147 46.833946
v 446.4356 749.8717 46.712387
v 446.28894 749.9496 46.667892
v 446.14227 750.02747 46.712383
v 446.0349 750.0845 46.833942
v 445.99564 750.10535 46.999996
v 446.0349 750.0845 47.16605
v 446.14227 750.02747 47.28761
v 446.42603 750.3526 47.332104
v 446.59097 750.3335 47.2876
v 446.7117 750.3195 47.16603
v 446.7559 750.3144 46.999977
v 446.71167 750.3195 46.833927
v 446.5909 750.3335 46.712376
v 446.42596 750.3526 46.667892
v 446.26102 750.3717 46.7124
v 446.1403 750.3857 46.833965
v 446.0961 750.3908 47.000023
v 446.1403 750.3857 47.166073
v 446.26105 750.3717 47.287624
v 446.3847 750.77625 47.332108
v 446.54926 750.75397 47.287613
v 446.6697 750.7377 47.166054
v 446.7138 750.7317 47.0
v 446.6697 750.7377 46.833946
v 446.54926 750.75397 46.712387
v 446.3847 750.77625 46.667892
v 446.22012 750.7985 46.712387
v 446.09967 750.8148 46.833946
v 446.05557 750.8208 47.0
v 446.09967 750.8148 47.166054
v 446.22015 750.7985 47.287613
v 446.53714 751.1737 47.332108
v 446.6911 751.1116 47.287613
v 446.80383 751.06604 47.16605
v 446.84506 751.0494 46.999996
v 446.80383 751.06604 46.833946
v 446.6911 751.1116 46.712387
v 446.5371 751.1737 46.667892
v 446.38315 751.2359 46.712387
v 446.27042 751.2814 46.83395
v 446.2292 751.29803 47.0
v 446.27045 751.2814 47.166054
v 446.38315 751.2359 47.287613
v 446.7034 751.5656 47.332108
v 446.8554 751.4987 47.287613
v 446.96667 751.44977 47.166054
v 447.0074 751.4319 47.0
v 446.96667 751.44977 46.833946
v 446.85538 751.4987 46.712387
v 446.7034 751.5656 46.667892
v 446.5514 751.63245 46.712387
v 446.44012 751.6814 46.833946
v 446.39938 751.6993 47.0
v 446.44012 751.6814 47.166054
v 446.5514 751.63245 47.287613
v 446.87988 751.95294 47.332108
v 447.02905 751.88007 47.287613
v 447.13828 751.82666 47.166054
v 447.17825 751.8071 47.0
v 447.13828 751.82666 46.833946
v 447.02905 751.88007 46.712387
v 446.87988 751.95294 46.667892
v 446.73068 752.0259 46.712387
v 446.6215 752.0793 46.833946
v 446.5815 752.0988 47.0
v 446.6215 752.0793 47.166054
v 446.73068 752.0259 47.287613
v 447.07712 752.3302 47.332108
v 447.21637 752.2397 47.287613
v 447.3183 752.17346 47.166054
v 447.3556 752.14923 47.0
v 447.3183 752.17346 46.833946
v 447.21637 752.2397 46.712387
v 447.07712 752.3302 46.667892
v 446.9379 752.42065 46.712387
v 446.83594 752.4869 46.833946
v 446.79865 752.5111 47.0
v 446.83594 752.4869 47.166054
v 446.9379 752.42065 47.287613
v 447.34167 752.6637 47.332108
v 447.46814 752.5561 47.287613
v 447.56073 752.4773 47.166054
v 447.5946 752.4484 47.0
v 447.56073 752.4773 46.833946
v 447.46814 752.5561 46.712387
v 447.34167 752.6637 46.667892
v 447.2152 752.7713 46.712387
v 447.12265 752.8501 46.833946
v 447.08875 752.8789 47.0
v 447.12265 752.8501 47.166054
v 447.2152 752.7713 47.287613
v 447.62854 752.9782 47.332108
v 447.7613 752.8785 47.287613
v 447.8585 752.8055 47.166054
v 447.89407 752.77875 47.0
v 447.8585 752.8055 46.833946
v 447.7613 752.8785 46.712387
v 447.62854 752.9782 46.667892
v 447.49576 753.07794 46.712387
v 447.3986 753.15094 46.833946
v 447.363 753.1777 47.0
v 447.3986 753.15094 47.166054
v 447.49576 753.07794 47.287613
v 447.8507 753.3413 47.332108
v 448.0048 753.2794 47.287613
v 448.11758 753.23413 47.166054
v 448.15887 753.2175 47.0
v 448.11758 753.23413 46.833946
v 448.0048 753.2794 46.712387
v 447.8507 753.3413 46.667892
v 447.6966 753.4032 46.712387
v 447.5838 753.4485 46.833946
v 447.5425 753.4651 47.0
v 447.5838 753.4485 47.166054
v 447.6966 753.4032 47.287613
v 447.9414 753.7572 47.332108
v 448.1056 753.7323 47.287613
v 448.22577 753.714 47.166054
v 448.26974 753.70734 47.0
v 448.22577 753.714 46.833946
v 448.1056 753.7323 46.712387
v 447.9414 753.7572 46.667892
v 447.77725 753.78217 46.712387
v 447.65707 753.8004 46.833946
v 447.61307 753.80707 47.0
v 447.65707 753.8004 47.166054
v 447.77725 753.78217 47.287613
v 447.9783 754.1813 47.332108
v 448.14175 754.152 47.287613
v 448.2614 754.1305 47.166054
v 448.3052 754.1226 47.0
v 448.2614 754.1305 46.833946
v 448.14175 754.152 46.712387
v 447.9783 754.1813 46.667892
v 447.81488 754.21063 46.712387
v 447.69522 754.2321 46.833946
v 447.65143 754.24 47.0
v 447.69522 754.2321 47.166054
v 447.81488 754.21063 47.287613
v 448.0912 754.59174 47.332108
v 448.24817 754.5376 47.287613
v 448.36307 754.498 47.166054
v 448.40515 754.48346 47.0
v 448.36307 754.498 46.833946
v 448.24817 754.5376 46.712387
v 448.0912 754.59174 46.667892
v 447.9342 754.6459 46.712387
v 447.8193 754.68555 46.833946
v 447.77722 754.7 47.0
v 447.8193 754.68555 47.166054
v 447.9342 754.6459 47.287613
v 448.25534 754.9845 47.332108
v 448.416 754.9424 47.287613
v 448.53357 754.91156 47.166054
v 448.5766 754.90027 47.0
v 448.53357 754.91156 46.833946
v 448.416 754.9424 46.712387
v 448.25534 754.9845 46.667892
v 448.09473 755.0266 46.712387
v 447.97714 755.05743 46.833946
v 447.9341 755.0687 47.0
v 447.97714 755.05743 47.166054
v 448.09473 755.0266 47.287613
v 448.305 755.4073 47.332108
v 448.4678 755.37463 47.287613
v 448.587 755.35077 47.166054
v 448.6306 755.34204 47.0
v 448.587 755.35077 46.833946
v 448.4678 755.37463 46.712387
v 448.305 755.4073 46.667892
v 448.14218 755.4399 46.712387
v 448.02298 755.4638 46.833946
v 447.97937 755.47253 47.0
v 448.02298 755.4638 47.166054
v 448.14218 755.4399 47.287613
v 448.42212 755.8165 47.332108
v 448.58493 755.78394 47.287613
v 448.70413 755.76013 47.166054
v 448.74777 755.7514 47.0
v 448.70413 755.76013 46.833946
v 448.58493 755.78394 46.712387
v 448.42212 755.8165 46.667892
v 448.25928 755.8491 46.712387
v 448.14008 755.8729 46.833946
v 448.09644 755.88165 47.0
v 448.14008 755.8729 47.166054
v 448.25928 755.8491 47.287613
v 448.47144 756.2393 47.332108
v 448.63745 756.2427 47.287613
v 448.75897 756.2451 47.166054
v 448.80347 756.24603 47.0
v 448.75897 756.2451 46.833946
v 448.63745 756.2427 46.712387
v 448.47144 756.2393 46.667892
v 448.30542 756.236 46.712387
v 448.18387 756.2336 46.833946
v 448.1394 756.23267 47.0
v 448.18387 756.2336 47.166054
v 448.30542 756.236 47.287613
v 448.40518 756.65985 47.332108
v 448.57043 756.6763 47.287613
v 448.69138 756.6883 47.166054
v 448.73566 756.6927 47.0
v 448.69138 756.6883 46.833946
v 448.57043 756.6763 46.712387
v 448.40518 756.65985 46.667892
v 448.23993 756.64343 46.712387
v 448.119 756.6314 46.833946
v 448.0747 756.627 47.0
v 448.119 756.6314 47.166054
v 448.23993 756.64343 47.287613
v 448.38736 757.08514 47.332108
v 448.5514 757.05927 47.287613
v 448.67148 757.04034 47.166054
v 448.71542 757.0334 47.0
v 448.67148 757.04034 46.833946
v 448.5514 757.05927 46.712387
v 448.38736 757.08514 46.667892
v 448.22336 757.111 46.712387
v 448.10327 757.13 46.833946
v 448.05933 757.1369 47.0
v 448.10327 757.13 47.166054
v 448.22336 757.111 47.287613
v 448.53528 757.4843 47.332108
v 448.6898 757.4235 47.287613
v 448.80292 757.37897 47.166054
v 448.84433 757.3627 47.0
v 448.80292 757.37897 46.833946
v 448.6898 757.4235 46.712387
v 448.53528 757.4843 46.667892
v 448.38077 757.5451 46.712387
v 448.26764 757.58966 46.833946
v 448.22626 757.60596 47.0
v 448.26764 757.58966 47.166054
v 448.38077 757.5451 47.287613
v 448.6991 757.8772 47.332108
v 448.85785 757.82855 47.287613
v 448.9741 757.79297 47.166054
v 449.01663 757.7799 47.0
v 448.9741 757.79297 46.833946
v 448.85785 757.82855 46.712387
v 448.6991 757.8772 46.667892
v 448.5403 757.92584 46.712387
v 448.4241 757.9615 46.833946
v 448.38156 757.9745 47.0
v 448.4241 757.9615 47.166054
v 448.5403 757.92584 47.287613
v 448.7835 758.29443 47.332108
v 448.94427 758.2528 47.287613
v 449.06195 758.22235 47.166054
v 449.105 758.2112 47.0
v 449.06195 758.22235 46.833946
v 448.94427 758.2528 46.712387
v 448.7835 758.29443 46.667892
v 448.62277 758.33606 46.712387
v 448.5051 758.3666 46.833946
v 448.462 758.37775 47.0
v 448.5051 758.3666 47.166054
v 448.62277 758.33606 47.287613
v 448.91226 758.7002 47.332108
v 449.0691 758.6457 47.287613
v 449.18393 758.6058 47.166054
v 449.22595 758.5912 47.0
v 449.18393 758.6058 46.833946
v 449.0691 758.6457 46.712387
v 448.91226 758.7002 46.667892
v 448.7554 758.7547 46.712387
v 448.64056 758.7946 46.833946
v 448.59854 758.8092 47.0
v 448.64056 758.7946 47.166054
v 448.7554 758.7547 47.287613
v 449.06284 759.0983 47.332108
v 449.2152 759.0324 47.287613
v 449.32678 758.98413 47.166054
v 449.3676 758.96643 47.0
v 449.32678 758.98413 46.833946
v 449.2152 759.0324 46.712387
v 449.06284 759.0983 46.667892
v 448.91043 759.1643 46.712387
v 448.7989 759.2126 46.833946
v 448.75806 759.2303 47.0
v 448.7989 759.2126 47.166054
v 448.91043 759.1643 47.287613
v 449.25006 759.48065 47.332108
v 449.39612 759.4017 47.287613
v 449.50302 759.3438 47.166054
v 449.54218 759.32263 47.0
v 449.50302 759.3438 46.833946
v 449.39612 759.4017 46.712387
v 449.25006 759.48065 46.667892
v 449.104 759.55963 46.712387
v 448.99707 759.6175 46.833946
v 448.95795 759.6387 47.0
v 448.99707 759.6175 47.166054
v 449.104 759.55963 47.287613
v 449.46756 759.84656 47.332108
v 449.61157 759.7639 47.287613
v 449.717 759.7034 47.166054
v 449.75558 759.6813 47.0
v 449.717 759.7034 46.833946
v 449.61157 759.7639 46.712387
v 449.46756 759.84656 46.667892
v 449.32355 759.92926 46.712387
v 449.2181 759.98975 46.833946
v 449.17953 760.0119 47.0
v 449.2181 759.98975 47.166054
v 449.32355 759.92926 47.287613
v 449.67383 760.21893 47.332108
v 449.81955 760.1393 47.287613
v 449.9262 760.081 47.166054
v 449.96524 760.05963 47.0
v 449.9262 760.081 46.833946
v 449.81955 760.1393 46.712387
v 449.67383 760.21893 46.667892
v 449.52814 760.2986 46.712387
v 449.42148 760.35693 46.833946
v 449.38245 760.37823 47.0
v 449.42148 760.35693 47.166054
v 449.52814 760.2986 47.287613
v 449.87595 760.59357 47.332108
v 449.9982 760.4812 47.287613
v 450.08768 760.3989 47.166054
v 450.12042 760.3688 47.0
v 450.08768 760.3989 46.833946
v 449.9982 760.4812 46.712387
v 449.87595 760.59357 46.667892
v 449.75372 760.706 46.712387
v 449.66425 760.78827 46.833946
v 449.63147 760.81836 47.0
v 449.66425 760.78827 47.166054
v 449.75372 760.706 47.287613
v 450.23233 760.8264 47.332108
v 450.31485 760.6823 47.287613
v 450.37527 760.5768 47.166054
v 450.3974 760.5382 47.0
v 450.37527 760.5768 46.833946
v 450.31485 760.6823 46.712387
v 450.23233 760.8264 46.667892
v 450.1498 760.97046 46.712387
v 450.08942 761.076 46.833946
v 450.0673 761.11456 47.0
v 450.08942 761.076 47.166054
v 450.1498 760.97046 47.287613
v 450.61346 761.016 47.332108
v 450.70734 760.87897 47.287613
v 450.77606 760.77875 47.166054
v 450.8012 760.742 47.0
v 450.77606 760.77875 46.833946
v 450.70734 760.87897 46.712387
v 450.61346 761.016 46.667892
v 450.5196 761.15295 46.712387
v 450.4509 761.25323 46.833946
v 450.42572 761.2899 47.0
v 450.4509 761.25323 47.166054
v 450.5196 761.15295 47.287613
v 450.92783 761.30304 47.332108
v 451.05084 761.19147 47.287613
v 451.1409 761.10986 47.166054
v 451.17386 761.07996 47.0
v 451.1409 761.10986 46.833946
v 451.05084 761.19147 46.712387
v 450.92783 761.30304 46.667892
v 450.80478 761.41455 46.712387
v 450.71472 761.4962 46.833946
v 450.68176 761.52606 47.0
v 450.71472 761.4962 47.166054
v 450.80478 761.41455 47.287613
v 451.18277 761.6439 47.332108
v 451.31287 761.5407 47.287613
v 451.40808 761.46515 47.166054
v 451.44293 761.43744 47.0
v 451.40808 761.46515 46.833946
v 451.31287 761.5407 46.712387
v 451.18277 761.6439 46.667892
v 451.0527 761.74713 46.712387
v 450.9575 761.8227 46.833946
v 450.92264 761.85034 47.0
v 450.9575 761.8227 47.166054
v 451.0527 761.74713 47.287613
v 451.4568 761.96967 47.332108
v 451.5907 761.8714 47.287613
v 451.6887 761.7995 47.166054
v 451.72458 761.7732 47.0
v 451.6887 761.7995 46.833946
v 451.5907 761.8714 46.712387
v 451.4568 761.96967 46.667892
v 451.3229 762.0679 46.712387
v 451.2249 762.1398 46.833946
v 451.18903 762.16614 47.0
v 451.2249 762.1398 47.166054
v 451.3229 762.0679 47.287613
v 451.68527 762.3288 47.332108
v 451.83093 762.2491 47.287613
v 451.93756 762.1907 47.166054
v 451.9766 762.1693 47.0
v 451.93756 762.1907 46.833946
v 451.83093 762.2491 46.712387
v 451.68527 762.3288 46.667892
v 451.53964 762.40857 46.712387
v 451.433 762.4669 46.833946
v 451.39398 762.48834 47.0
v 451.433 762.4669 47.166054
v 451.53964 762.40857 47.287613
v 451.86478 762.7148 47.332108
v 452.0076 762.63007 47.287613
v 452.11215 762.56805 47.166054
v 452.15042 762.54535 47.0
v 452.11215 762.56805 46.833946
v 452.0076 762.63007 46.712387
v 451.86478 762.7148 46.667892
v 451.722 762.79956 46.712387
v 451.61743 762.8616 46.833946
v 451.57916 762.8843 47.0
v 451.61743 762.8616 47.166054
v 451.722 762.79956 47.287613
v 452.11752 763.0574 47.332108
v 452.25507 762.96436 47.287613
v 452.35577 762.89624 47.166054
v 452.39264 762.87134 47.0
v 452.35577 762.89624 46.833946
v 452.25507 762.96436 46.712387
v 452.11752 763.0574 46.667892
v 451.97995 763.1504 46.712387
v 451.87924 763.21844 46.833946
v 451.84238 763.24335 47.0
v 451.87924 763.21844 47.166054
v 451.97995 763.1504 47.287613
v 452.34125 763.4195 47.332108
v 452.48752 763.3409 47.287613
v 452.59457 763.2833 47.166054
v 452.6338 763.26227 47.0
v 452.59457 763.2833 46.833946
v 452.48752 763.3409 46.712387
v 452.34125 763.4195 46.667892
v 452.195 763.4981 46.712387
v 452.08792 763.55566 46.833946
v 452.04874 763.5767 47.0
v 452.08792 763.55566 47.166054
v 452.195 763.4981 47.287613
v 452.5199 763.8059 47.332108
v 452.68268 763.77313 47.287613
v 452.80185 763.74915 47.166054
v 452.8455 763.74036 47.0
v 452.80185 763.74915 46.833946
v 452.68268 763.77313 46.712387
v 452.5199 763.8059 46.667892
v 452.35712 763.8386 46.712387
v 452.23795 763.8626 46.833946
v 452.1943 763.8714 47.0
v 452.23795 763.8626 47.166054
v 452.35712 763.8386 47.287613
v 452.50458 764.23126 47.332108
v 452.66953 764.25037 47.287613
v 452.79028 764.26434 47.166054
v 452.8345 764.2695 47.0
v 452.79028 764.26434 46.833946
v 452.66953 764.25037 46.712387
v 452.50458 764.23126 46.667892
v 452.33963 764.21216 46.712387
v 452.21887 764.1982 46.833946
v 452.17468 764.1931 47.0
v 452.21887 764.1982 47.166054
v 452.33963 764.21216 47.287613
v 452.42227 764.6489 47.332108
v 452.588 764.6384 47.287613
v 452.70932 764.63074 47.166054
v 452.75372 764.6279 47.0
v 452.70932 764.63074 46.833946
v 452.588 764.6384 46.712387
v 452.42227 764.6489 46.667892
v 452.25656 764.6594 46.712387
v 452.13525 764.6671 46.833946
v 452.09085 764.6699 47.0
v 452.13525 764.6671 47.166054
v 452.25656 764.6594 47.287613
v 452.55664 765.05286 47.332108
v 452.7111 764.9919 47.287613
v 452.82416 764.9472 47.166054
v 452.86554 764.93085 47.0
v 452.82416 764.9472 46.833946
v 452.7111 764.9919 46.712387
v 452.55664 765.05286 46.667892
v 452.4022 765.11383 46.712387
v 452.28912 765.1585 46.833946
v 452.24774 765.17487 47.0
v 452.28912 765.1585 47.166054
v 452.4022 765.11383 47.287613
v 452.73453 765.4396 47.332108
v 452.8788 765.35736 47.287613
v 452.9844 765.29724 47.166054
v 453.02307 765.2752 47.0
v 452.9844 765.29724 46.833946
v 452.8788 765.35736 46.712387
v 452.73453 765.4396 46.667892
v 452.59024 765.5218 46.712387
v 452.48462 765.582 46.833946
v 452.44595 765.604 47.0
v 452.48462 765.582 47.166054
v 452.59024 765.5218 47.287613
v 452.97653 765.7898 47.332108
v 453.1202 765.70654 47.287613
v 453.2254 765.6456 47.166054
v 453.2639 765.62335 47.0
v 453.2254 765.6456 46.833946
v 453.1202 765.70654 46.712387
v 452.97653 765.7898 46.667892
v 452.83282 765.87305 46.712387
v 452.72766 765.93396 46.833946
v 452.68915 765.95624 47.0
v 452.72766 765.93396 47.166054
v 452.83282 765.87305 47.287613
v 453.1599 766.17395 47.332108
v 453.31534 766.1155 47.287613
v 453.4291 766.0727 47.166054
v 453.47073 766.057 47.0
v 453.4291 766.0727 46.833946
v 453.31534 766.1155 46.712387
v 453.1599 766.17395 46.667892
v 453.0045 766.2324 46.712387
v 452.89072 766.2752 46.833946
v 452.84906 766.2909 47.0
v 452.89072 766.2752 47.166054
v 453.0045 766.2324 47.287613
v 453.2752 766.58374 47.332108
v 453.43506 766.53876 47.287613
v 453.55206 766.5058 47.166054
v 453.5949 766.4938 47.0
v 453.55206 766.5058 46.833946
v 453.43506 766.53876 46.712387
v 453.2752 766.58374 46.667892
v 453.11536 766.6287 46.712387
v 452.99835 766.6616 46.833946
v 452.95554 766.6737 47.0
v 452.99835 766.6616 47.166054
v 453.11536 766.6287 47.287613
v 453.39053 766.99347 47.332108
[truncated: 7,091,638 more chars]
