# Supplementary material for: Heterogeneous somatostatin-expressing neuron population in mouse ventral tegmental area
Source: eLife. 2020 Aug 4;9:e59328. doi: 10.7554/eLife.59328 (PMC7440918; doi:10.7554/eLife.59328)
Supplement: Figure 5—source data 2. — This zip archive contains morphological images of all traced neurons grouped according their electrophysiological profiles. Each subtype’s folder contains a PDF file (with the list of neurons, their original location within the VTA, images of the traced morphology and individual Sholl curves) and two subfolders: ‘3D_gif’ – with *.gif files of the listed neurons; and ‘WaveFront_3D_obj’ – with corresponding *.obj files. *.gif files can be opened by any image viewer. *.obj files save information about the 3D model of the neurons and can be opened/reused with any 3D viewer or graphic software. [file elife-59328-fig5-data2.zip › Morphology_Source/Delayed/WaveFront_3D_obj/8.obj]

# OBJ File
mtllib 241018c6_model.mtl
g Path_(5)
v 225.97832 184.32512 47.981934
v 225.97832 184.7144 47.981934
v 225.97832 184.66225 47.787292
v 225.97832 184.51976 47.644806
v 225.97832 184.32512 47.59265
v 225.97832 184.13048 47.644806
v 225.97832 183.98799 47.787292
v 225.97832 183.93584 47.981934
v 225.97832 183.98799 48.176575
v 225.97832 184.13048 48.31906
v 225.97832 184.32512 48.371216
v 225.97832 184.51976 48.31906
v 225.97832 184.66225 48.176575
v 225.49173 184.7144 47.981934
v 225.49173 184.66225 47.787292
v 225.49173 184.51976 47.644806
v 225.49173 184.32512 47.59265
v 225.49173 184.13048 47.644806
v 225.49173 183.98799 47.787292
v 225.49173 183.93584 47.981934
v 225.49173 183.98799 48.176575
v 225.49173 184.13048 48.31906
v 225.49173 184.32512 48.371216
v 225.49173 184.51976 48.31906
v 225.49173 184.66225 48.176575
v 225.00514 184.7144 47.981934
v 225.00514 184.66225 47.787292
v 225.00514 184.51976 47.644806
v 225.00514 184.32512 47.59265
v 225.00514 184.13048 47.644806
v 225.00514 183.98799 47.787292
v 225.00514 183.93584 47.981934
v 225.00514 183.98799 48.176575
v 225.00514 184.13048 48.31906
v 225.00514 184.32512 48.371216
v 225.00514 184.51976 48.31906
v 225.00514 184.66225 48.176575
v 224.53593 184.71402 47.981934
v 224.5336 184.66191 47.787292
v 224.52724 184.51956 47.644806
v 224.51854 184.32512 47.59265
v 224.50984 184.13068 47.644806
v 224.50348 183.98833 47.787292
v 224.50116 183.93623 47.981934
v 224.50348 183.98833 48.176575
v 224.50984 184.13068 48.31906
v 224.51854 184.32512 48.371216
v 224.52724 184.51956 48.31906
v 224.5336 184.66191 48.176575
v 224.15083 184.73985 47.981934
v 224.13516 184.69011 47.787292
v 224.09236 184.55421 47.644806
v 224.0339 184.36856 47.59265
v 223.97543 184.1829 47.644806
v 223.93263 184.047 47.787292
v 223.91696 183.99725 47.981934
v 223.93263 184.047 48.176575
v 223.97543 184.1829 48.31906
v 224.0339 184.36856 48.371216
v 224.09236 184.55421 48.31906
v 224.13516 184.69011 48.176575
v 223.8338 184.93045 47.981934
v 223.80406 184.88762 47.787292
v 223.72281 184.77057 47.644806
v 223.61182 184.61067 47.59265
v 223.50082 184.45078 47.644806
v 223.41957 184.33372 47.787292
v 223.38983 184.29088 47.981934
v 223.41957 184.33372 48.176575
v 223.50082 184.45078 48.31906
v 223.61182 184.61067 48.371216
v 223.72281 184.77057 48.31906
v 223.80406 184.88762 48.176575
v 223.4866 185.22052 47.981934
v 223.45322 185.18045 47.787292
v 223.362 185.07098 47.644806
v 223.23741 184.92145 47.59265
v 223.11281 184.77191 47.644806
v 223.02159 184.66245 47.787292
v 222.9882 184.62238 47.981934
v 223.02159 184.66245 48.176575
v 223.11281 184.77191 48.31906
v 223.23741 184.92145 48.371216
v 223.362 185.07098 48.31906
v 223.45322 185.18045 48.176575
v 223.07732 185.55939 47.981934
v 223.04875 185.51575 47.787292
v 222.97073 185.39651 47.644806
v 222.86417 185.23364 47.59265
v 222.7576 185.07077 47.644806
v 222.67958 184.95154 47.787292
v 222.65102 184.9079 47.981934
v 222.67958 184.95154 48.176575
v 222.7576 185.07077 48.31906
v 222.86417 185.23364 48.371216
v 222.97073 185.39651 48.31906
v 223.04875 185.51575 48.176575
v 222.596 185.80212 47.981934
v 222.57358 185.75504 47.787292
v 222.51233 185.62639 47.644806
v 222.42865 185.45065 47.59265
v 222.34497 185.27492 47.644806
v 222.28372 185.14627 47.787292
v 222.26129 185.09918 47.981934
v 222.28372 185.14627 48.176575
v 222.34497 185.27492 48.31906
v 222.42865 185.45065 48.371216
v 222.51233 185.62639 48.31906
v 222.57358 185.75504 48.176575
v 222.08505 186.02832 47.981934
v 222.07173 185.97789 47.787292
v 222.03534 185.84013 47.644806
v 221.98564 185.65195 47.59265
v 221.93594 185.46376 47.644806
v 221.89957 185.32599 47.787292
v 221.88625 185.27556 47.981934
v 221.89957 185.32599 48.176575
v 221.93594 185.46376 48.31906
v 221.98564 185.65195 48.371216
v 222.03534 185.84013 48.31906
v 222.07173 185.97789 48.176575
v 221.5152 186.08467 47.981934
v 221.5133 186.03255 47.787292
v 221.50812 185.89015 47.644806
v 221.50102 185.69565 47.59265
v 221.49393 185.50113 47.644806
v 221.48874 185.35873 47.787292
v 221.48685 185.30661 47.981934
v 221.48874 185.35873 48.176575
v 221.49393 185.50113 48.31906
v 221.50102 185.69565 48.371216
v 221.50812 185.89015 48.31906
v 221.5133 186.03255 48.176575
v 221.0113 186.0766 47.981934
v 221.01173 186.02446 47.787292
v 221.01291 185.88197 47.644806
v 221.0145 185.68733 47.59265
v 221.0161 185.4927 47.644806
v 221.01726 185.35022 47.787292
v 221.01768 185.29807 47.981934
v 221.01726 185.35022 48.176575
v 221.0161 185.4927 48.31906
v 221.0145 185.68733 48.371216
v 221.01291 185.88197 48.31906
v 221.01173 186.02446 48.176575
v 220.52802 186.07695 47.981934
v 220.528 186.0248 47.787292
v 220.52797 185.88231 47.644806
v 220.52791 185.68767 47.59265
v 220.52786 185.49303 47.644806
v 220.52782 185.35054 47.787292
v 220.5278 185.29839 47.981934
v 220.52782 185.35054 48.176575
v 220.52786 185.49303 48.31906
v 220.52791 185.68767 48.371216
v 220.52797 185.88231 48.31906
v 220.528 186.0248 48.176575
v 220.0413 186.07689 47.981934
v 220.0413 186.02473 47.787292
v 220.0413 185.88225 47.644806
v 220.04132 185.6876 47.59265
v 220.04134 185.49297 47.644806
v 220.04135 185.35048 47.787292
v 220.04135 185.29832 47.981934
v 220.04135 185.35048 48.176575
v 220.04134 185.49297 48.31906
v 220.04132 185.6876 48.371216
v 220.0413 185.88225 48.31906
v 220.0413 186.02473 48.176575
v 219.55473 186.07689 47.981934
v 219.55473 186.02473 47.787292
v 219.55473 185.88225 47.644806
v 219.55473 185.6876 47.59265
v 219.55473 185.49297 47.644806
v 219.55473 185.35048 47.787292
v 219.55473 185.29832 47.981934
v 219.55473 185.35048 48.176575
v 219.55473 185.49297 48.31906
v 219.55473 185.6876 48.371216
v 219.55473 185.88225 48.31906
v 219.55473 186.02473 48.176575
v 219.06651 186.07689 47.981934
v 219.06673 186.02473 47.787292
v 219.06732 185.88225 47.644806
v 219.06815 185.6876 47.59265
v 219.06895 185.49297 47.644806
v 219.06955 185.35048 47.787292
v 219.06978 185.29832 47.981934
v 219.06955 185.35048 48.176575
v 219.06895 185.49297 48.31906
v 219.06815 185.6876 48.371216
v 219.06732 185.88225 48.31906
v 219.06673 186.02473 48.176575
v 218.5524 186.07173 47.981934
v 218.5563 186.01971 47.787292
v 218.56699 185.87762 47.644806
v 218.58157 185.68353 47.59265
v 218.59616 185.48944 47.644806
v 218.60683 185.34735 47.787292
v 218.61073 185.29535 47.981934
v 218.60683 185.34735 48.176575
v 218.59616 185.48944 48.31906
v 218.58157 185.68353 48.371216
v 218.56699 185.87762 48.31906
v 218.5563 186.01971 48.176575
v 217.99998 185.9911 47.981934
v 218.01337 185.94069 47.787292
v 218.04991 185.80298 47.644806
v 218.09985 185.61485 47.59265
v 218.1498 185.42673 47.644806
v 218.18634 185.289 47.787292
v 218.19972 185.2386 47.981934
v 218.18634 185.289 48.176575
v 218.1498 185.42673 48.31906
v 218.09985 185.61485 48.371216
v 218.04991 185.80298 48.31906
v 218.01337 185.94069 48.176575
v 217.51416 185.80133 47.981934
v 217.53201 185.75233 47.787292
v 217.58083 185.61845 47.644806
v 217.64749 185.4356 47.59265
v 217.71416 185.25272 47.644806
v 217.76295 185.11885 47.787292
v 217.78082 185.06985 47.981934
v 217.76295 185.11885 48.176575
v 217.71416 185.25272 48.31906
v 217.64749 185.4356 48.371216
v 217.58083 185.61845 48.31906
v 217.53201 185.75233 48.176575
v 217.0963 185.66049 47.981934
v 217.1083 185.60974 47.787292
v 217.1411 185.47107 47.644806
v 217.18588 185.28166 47.59265
v 217.23068 185.09224 47.644806
v 217.26346 184.95357 47.787292
v 217.27547 184.90282 47.981934
v 217.26346 184.95357 48.176575
v 217.23068 185.09224 48.31906
v 217.18588 185.28166 48.371216
v 217.1411 185.47107 48.31906
v 217.1083 185.60974 48.176575
v 216.58766 185.58397 47.981934
v 216.60327 185.5342 47.787292
v 216.64594 185.39825 47.644806
v 216.70422 185.21254 47.59265
v 216.76251 185.02684 47.644806
v 216.80519 184.89088 47.787292
v 216.8208 184.84113 47.981934
v 216.80519 184.89088 48.176575
v 216.76251 185.02684 48.31906
v 216.70422 185.21254 48.371216
v 216.64594 185.39825 48.31906
v 216.60327 185.5342 48.176575
v 216.13326 185.3587 47.981934
v 216.1515 185.30984 47.787292
v 216.20135 185.17636 47.644806
v 216.26947 184.99403 47.59265
v 216.33757 184.81169 47.644806
v 216.38742 184.6782 47.787292
v 216.40567 184.62935 47.981934
v 216.38742 184.6782 48.176575
v 216.33757 184.81169 48.31906
v 216.26947 184.99403 48.371216
v 216.20135 185.17636 48.31906
v 216.1515 185.30984 48.176575
v 215.76567 185.25786 47.925632
v 215.77234 185.17839 47.74058
v 215.78586 185.01735 47.6202
v 215.80261 184.81792 47.596745
v 215.8181 184.63351 47.676502
v 215.82819 184.51355 47.838097
v 215.83014 184.49019 48.038235
v 215.82347 184.56966 48.223286
v 215.80994 184.73068 48.34367
v 215.7932 184.93013 48.367123
v 215.77771 185.11453 48.28737
v 215.76762 185.23448 48.12577
v 215.32936 185.28246 47.858776
v 215.32806 185.17116 47.690716
v 215.32272 184.99086 47.60075
v 215.31474 184.78989 47.612988
v 215.30629 184.62209 47.72415
v 215.29962 184.53242 47.904453
v 215.29651 184.54492 48.105583
v 215.2978 184.65622 48.273647
v 215.30315 184.83652 48.36361
v 215.31111 185.03749 48.35137
v 215.31958 185.20529 48.240208
v 215.32625 185.29495 48.059906
v 214.90639 185.28613 47.89179
v 214.96921 185.18816 47.727985
v 214.99384 185.01604 47.627075
v 214.97366 184.8159 47.616104
v 214.91411 184.64136 47.698006
v 214.83112 184.5392 47.850838
v 214.74693 184.53679 48.03365
v 214.68411 184.63477 48.197453
v 214.65948 184.80688 48.298363
v 214.67964 185.00703 48.309334
v 214.7392 185.18156 48.227432
v 214.82219 185.28372 48.0746
v 214.63734 185.38377 47.616184
v 214.758 185.28613 47.49359
v 214.8115 185.11632 47.407284
v 214.78351 184.91986 47.380386
v 214.68153 184.74937 47.42011
v 214.5329 184.65056 47.515804
v 214.37743 184.64989 47.641834
v 214.25677 184.74753 47.764423
v 214.20328 184.91733 47.85073
v 214.23128 185.1138 47.87763
v 214.33325 185.28427 47.837906
v 214.48187 185.3831 47.74221
v 214.37189 185.48637 47.20804
v 214.4809 185.3754 47.079983
v 214.52084 185.19801 46.993153
v 214.481 185.00175 46.970814
v 214.37207 184.8392 47.018955
v 214.22322 184.75392 47.124672
v 214.07433 184.76875 47.259644
v 213.96532 184.87973 47.3877
v 213.92537 185.05711 47.47453
v 213.96521 185.25337 47.496864
v 214.07414 185.41592 47.448727
v 214.223 185.5012 47.343006
v 214.02377 185.58577 46.86436
v 214.12619 185.47595 46.729717
v 214.16324 185.29886 46.64062
v 214.125 185.10196 46.620945
v 214.02171 184.938 46.675957
v 213.88106 184.85092 46.790924
v 213.74072 184.86406 46.935036
v 213.63832 184.97389 47.069683
v 213.60127 185.15097 47.15878
v 213.63951 185.34787 47.178455
v 213.7428 185.51183 47.123444
v 213.88345 185.5989 47.008476
v 213.64192 185.70265 46.48597
v 213.75035 185.62349 46.391373
v 213.805 185.4642 46.301083
v 213.79121 185.26747 46.2393
v 213.71269 185.08603 46.22257
v 213.59048 184.96848 46.255383
v 213.45732 184.9463 46.328945
v 213.34889 185.02548 46.423542
v 213.29424 185.18477 46.513832
v 213.30803 185.38148 46.57562
v 213.38654 185.56294 46.592346
v 213.50876 185.6805 46.559532
v 213.23698 185.78429 46.311676
v 213.34856 185.7259 46.169853
v 213.40906 185.58176 46.02722
v 213.40225 185.39043 45.921993
v 213.33 185.2032 45.88237
v 213.21164 185.07025 45.918964
v 213.07887 185.02719 46.021976
v 212.9673 185.08556 46.1638
v 212.90681 185.22972 46.30643
v 212.9136 185.42105 46.41166
v 212.98587 185.60826 46.451283
v 213.10423 185.74123 46.41469
v 212.98126 185.90208 45.970734
v 213.02008 185.8327 45.776775
v 213.00569 185.68681 45.614483
v 212.94199 185.50352 45.527344
v 212.84602 185.33194 45.5387
v 212.7435 185.21802 45.645515
v 212.66191 185.19232 45.819168
v 212.6231 185.2617 46.013126
v 212.63747 185.40758 46.17542
v 212.70117 185.59087 46.262558
v 212.79715 185.76245 46.251198
v 212.89967 185.87637 46.144382
v 212.54446 186.11217 46.04217
v 212.53156 186.0937 45.840973
v 212.47954 185.98627 45.678276
v 212.40237 185.81865 45.59767
v 212.32071 185.63576 45.62076
v 212.25644 185.4866 45.741356
v 212.22679 185.41116 45.927143
v 212.2397 185.42964 46.12834
v 212.29172 185.53708 46.29104
v 212.36888 185.7047 46.37164
v 212.45055 185.88759 46.34855
v 212.51482 186.03673 46.227955
v 212.08313 186.30522 45.995747
v 212.06693 186.26353 45.799286
v 212.0154 186.13661 45.651505
v 211.94237 185.95848 45.592
v 211.8674 185.77687 45.636715
v 211.8106 185.64043 45.77367
v 211.78714 185.58572 45.966167
v 211.80334 185.62741 46.162624
v 211.85486 185.75433 46.310406
v 211.92789 185.93246 46.36991
v 212.00285 186.11407 46.325195
v 212.05968 186.25052 46.18824
v 211.68869 186.46036 45.93219
v 211.6479 186.39502 45.74602
v 211.56364 186.25922 45.623302
v 211.45853 186.08934 45.596916
v 211.36069 185.93091 45.67394
v 211.29636 185.82637 45.833725
v 211.28278 185.80374 46.033463
v 211.32358 185.86908 46.21963
v 211.40782 186.00488 46.34235
v 211.51295 186.17476 46.368736
v 211.61078 186.33319 46.291714
v 211.67511 186.43773 46.131927
v 211.31296 186.7555 45.83866
v 211.2481 186.65398 45.677135
v 211.14839 186.49803 45.59748
v 211.04057 186.32942 45.621048
v 210.95352 186.19336 45.741516
v 210.91058 186.12627 45.92661
v 210.92323 186.14615 46.126728
v 210.98811 186.24767 46.288254
v 211.08781 186.40361 46.367905
v 211.19563 186.5722 46.34434
v 211.28267 186.70828 46.223873
v 211.32562 186.77536 46.03878
v 210.78383 186.95128 45.767834
v 210.73915 186.80392 45.63546
v 210.67715 186.61554 45.59741
v 210.61444 186.4366 45.66387
v 210.56783 186.31505 45.817047
v 210.54979 186.28348 46.01589
v 210.56519 186.35031 46.207115
v 210.60985 186.49768 46.339485
v 210.67186 186.68607 46.377537
v 210.73456 186.865 46.311073
v 210.78117 186.98654 46.157898
v 210.79921 187.01813 45.959057
v 210.47221 186.92105 45.865025
v 210.42268 186.74886 45.724644
v 210.31384 186.57939 45.67002
v 210.17487 186.45805 45.7158
v 210.04298 186.41736 45.849712
v 209.95352 186.46822 46.035873
v 209.93048 186.59698 46.224403
v 209.98 186.76918 46.364784
v 210.08884 186.93864 46.419403
v 210.22781 187.05998 46.373627
v 210.35971 187.10068 46.239716
v 210.44916 187.04982 46.053555
v 210.44475 187.1997 45.598503
v 210.45972 187.017 45.55087
v 210.37607 186.84071 45.526943
v 210.21622 186.71808 45.533134
v 210.023 186.68195 45.56778
v 209.84816 186.742 45.6216
v 209.73859 186.88217 45.680172
v 209.72362 187.06487 45.727806
v 209.80725 187.24117 45.75173
v 209.9671 187.3638 45.74554
v 210.16034 187.39992 45.710896
v 210.33516 187.33986 45.657074
v 210.29668 187.22194 44.963833
v 210.27243 187.03131 44.839046
v 210.15958 186.86475 44.74027
v 209.98836 186.76686 44.693966
v 209.80463 186.7639 44.71255
v 209.65764 186.85666 44.79104
v 209.58676 187.02026 44.9084
v 209.61101 187.21089 45.033188
v 209.72386 187.37746 45.131966
v 209.89508 187.47534 45.17827
v 210.07881 187.4783 45.159683
v 210.2258 187.38554 45.081196
v 210.01506 187.51122 44.5
v 209.95204 187.36105 44.32696
v 209.82599 187.20795 44.236973
v 209.67065 187.0929 44.254143
v 209.52768 187.04675 44.37387
v 209.43538 187.08188 44.56408
v 209.41847 187.18886 44.7738
v 209.48148 187.33902 44.94684
v 209.60754 187.49213 45.036827
v 209.76286 187.60718 45.019657
v 209.90584 187.65332 44.89993
v 209.99815 187.6182 44.70972
v 209.5594 187.9368 44.465557
v 209.47937 187.80002 44.34109
v 209.37006 187.63324 44.312134
v 209.26074 187.48114 44.386444
v 209.18071 187.38449 44.54411
v 209.15141 187.36919 44.74289
v 209.18071 187.4393 44.929512
v 209.26074 187.57608 45.05398
v 209.37006 187.74286 45.08294
v 209.47937 187.89496 45.00863
v 209.5594 187.99161 44.850964
v 209.5887 188.00693 44.652184
v 209.0205 188.17494 44.43169
v 208.98004 188.0196 44.30986
v 208.92477 187.8275 44.284504
v 208.86952 187.65007 44.36242
v 208.82907 187.53487 44.522724
v 208.81427 187.51276 44.722466
v 208.82907 187.58968 44.908127
v 208.86952 187.74501 45.029957
v 208.92477 187.93712 45.055313
v 208.98004 188.11455 44.977398
v 209.0205 188.22975 44.817093
v 209.0353 188.25186 44.617348
v 208.48473 188.26334 44.419117
v 208.4677 188.10323 44.29797
v 208.44446 187.90456 44.273544
v 208.4212 187.72058 44.35239
v 208.40419 187.60059 44.51338
v 208.39796 187.57672 44.71337
v 208.40419 187.6554 44.89878
v 208.4212 187.81552 45.019928
v 208.44446 188.01418 45.044353
v 208.4677 188.19817 44.965508
v 208.48473 188.31816 44.80452
v 208.49095 188.34201 44.604527
v 207.97932 188.34343 44.476555
v 207.97322 188.20862 44.326923
v 207.96341 188.01718 44.264805
v 207.95253 187.8204 44.30684
v 207.94347 187.67104 44.441772
v 207.93867 187.60907 44.633442
v 207.93942 187.65114 44.83049
v 207.94553 187.78595 44.98012
v 207.95534 187.97739 45.042244
v 207.96623 188.17416 45.000206
v 207.97528 188.32353 44.865276
v 207.98007 188.3855 44.673607
v 207.52112 188.34718 44.46028
v 207.50179 188.20747 44.316372
v 207.47475 188.01526 44.262264
v 207.44724 187.82205 44.312458
v 207.42664 187.67963 44.453503
v 207.41846 187.62613 44.647606
v 207.42488 187.67592 44.84276
v 207.44421 187.81563 44.986668
v 207.47125 188.00784 45.040775
v 207.49876 188.20105 44.99058
v 207.51936 188.34349 44.849537
v 207.52754 188.39697 44.655434
v 207.1037 188.4571 44.460804
v 207.0619 188.32306 44.31627
v 207.00398 188.13805 44.261303
v 206.94548 187.95164 44.310635
v 206.90207 187.81378 44.451042
v 206.88536 187.76141 44.644905
v 206.89984 187.80858 44.84028
v 206.94164 187.94261 44.98481
v 206.99954 188.12762 45.039776
v 207.05806 188.31404 44.990448
v 207.10147 188.4519 44.85004
v 207.11818 188.50427 44.656178
v 206.66559 188.61792 44.4565
v 206.61525 188.48509 44.313587
v 206.54625 188.30325 44.260845
v 206.47708 188.12115 44.312412
v 206.42628 187.98756 44.45447
v 206.40746 187.9383 44.648952
v 206.42564 187.98656 44.84375
v 206.476 188.11938 44.986668
v 206.54498 188.30122 45.039406
v 206.61415 188.48332 44.98784
v 206.66496 188.61691 44.845783
v 206.68378 188.66617 44.6513
v 206.24832 188.7772 44.455795
v 206.18243 188.6511 44.313114
v 206.09229 188.47867 44.260696
v 206.00208 188.30612 44.312584
v 205.93594 188.17969 44.45488
v 205.91162 188.13326 44.64945
v 205.93562 188.17926 44.844162
v 206.00151 188.30537 44.98684
v 206.09164 188.4778 45.03926
v 206.18187 188.65036 44.98737
v 206.248 188.77678 44.845078
v 206.27232 188.82321 44.650505
v 205.87064 189.03386 44.455
v 205.7936 188.91385 44.31263
v 205.68842 188.75003 44.26063
v 205.58327 188.58627 44.312943
v 205.50635 188.46648 44.455544
v 205.47823 188.42273 44.650227
v 205.50648 188.46677 44.844826
v 205.58351 188.58676 44.987198
v 205.68869 188.7506 45.039196
v 205.79384 188.91434 44.986885
v 205.87077 189.03413 44.844284
v 205.89888 189.07788 44.6496
v 205.43716 189.29846 44.455193
v 205.36789 189.17393 44.312725
v 205.27325 189.00383 44.260597
v 205.17862 188.83376 44.312782
v 205.10936 188.70926 44.455288
v 205.084 188.66371 44.649937
v 205.10936 188.70932 44.84457
v 205.17865 188.83385 44.987038
v 205.27327 189.00395 45.03916
v 205.3679 189.17403 44.98698
v 205.43718 189.29852 44.844475
v 205.46252 189.34407 44.649826
v 204.9465 189.54251 44.455204
v 204.90099 189.40749 44.312725
v 204.83882 189.22302 44.260586
v 204.77666 189.03859 44.31275
v 204.73116 188.90356 44.455246
v 204.7145 188.85416 44.64989
v 204.73116 188.9036 44.84453
v 204.77666 189.03864 44.987007
v 204.83882 189.22308 45.03915
v 204.90099 189.40753 44.98698
v 204.9465 189.54254 44.844486
v 204.96315 189.59195 44.64984
v 204.40627 189.64558 44.45527
v 204.38687 189.50446 44.312763
v 204.36037 189.31163 44.26058
v 204.33386 189.11879 44.312702
v 204.31445 188.97762 44.455166
v 204.30734 188.92592 44.6498
v 204.31444 188.97755 44.844448
v 204.33383 189.1187 44.986958
v 204.36034 189.31151 45.039143
v 204.38686 189.50435 44.98702
v 204.40627 189.64552 44.84455
v 204.41336 189.69724 44.64992
v 203.9326 189.68777 44.45526
v 203.90857 189.54733 44.312756
v 203.87576 189.3555 44.260574
v 203.84294 189.16364 44.312702
v 203.81891 189.02316 44.455173
v 203.8101 188.97174 44.649807
v 203.8189 189.02312 44.844456
v 203.84291 189.16354 44.98696
v 203.87573 189.3554 45.03914
v 203.90855 189.54726 44.98701
v 203.93259 189.68771 44.844543
v 203.94139 189.73915 44.649906
v 203.4673 189.80635 44.455284
v 203.4406 189.66641 44.312767
v 203.40413 189.47523 44.260574
v 203.36765 189.28403 44.312687
v 203.34094 189.14404 44.455147
v 203.33116 189.09277 44.649776
v 203.34093 189.14397 44.84443
v 203.36761 189.28389 44.986946
v 203.4041 189.47508 45.03914
v 203.44058 189.66628 44.987022
v 203.46729 189.80627 44.844566
v 203.47707 189.85754 44.649937
v 202.9862 189.8684 44.45527
v 202.95888 189.72858 44.31276
v 202.92154 189.53755 44.260574
v 202.88422 189.34653 44.312695
v 202.85687 189.20667 44.45516
v 202.84686 189.15544 44.64979
v 202.85686 189.20659 44.84444
v 202.88419 189.34642 44.986954
v 202.92152 189.53743 45.03914
v 202.95886 189.72847 44.987015
v 202.98619 189.86833 44.84455
v 202.9962 189.91956 44.649918
v 202.51662 189.99211 44.455215
v 202.48888 189.85236 44.312725
v 202.45099 189.66144 44.260574
v 202.4131 189.47052 44.31273
v 202.38538 189.33075 44.455215
v 202.37521 189.2796 44.649857
v 202.38538 189.33075 44.844498
v 202.4131 189.47052 44.986984
v 202.45099 189.66144 45.03914
v 202.48888 189.85236 44.986984
v 202.51662 189.99211 44.844498
v 202.52676 190.04327 44.649857
v 202.00021 190.06223 44.455215
v 201.98692 189.92035 44.312725
v 201.96878 189.72656 44.260574
v 201.95064 189.53276 44.31273
v 201.93735 189.3909 44.455215
v 201.93248 189.33897 44.649857
v 201.93735 189.3909 44.844498
v 201.95064 189.53276 44.986984
v 201.96878 189.72656 45.03914
v 201.98692 189.92035 44.986984
v 202.00021 190.06223 44.844498
v 202.00508 190.11415 44.649857
v 201.49611 190.08896 44.455215
v 201.49051 189.94658 44.31273
v 201.48286 189.75209 44.260574
v 201.4752 189.5576 44.31273
v 201.4696 189.41522 44.455215
v 201.46756 189.36311 44.649857
v 201.4696 189.41522 44.844498
v 201.4752 189.5576 44.986984
v 201.48286 189.75209 45.03914
v 201.49051 189.94658 44.986984
v 201.49611 190.08896 44.844498
v 201.49815 190.14108 44.649857
v 200.96759 190.1007 44.455215
v 200.97978 189.95872 44.31273
v 200.99643 189.7648 44.260574
v 201.01309 189.57088 44.31273
v 201.02528 189.42891 44.455215
v 201.02974 189.37695 44.649857
v 201.02528 189.42891 44.844498
v 201.01309 189.57088 44.986984
v 200.99643 189.7648 45.03914
v 200.97978 189.95872 44.986984
v 200.96759 190.1007 44.844498
v 200.96312 190.15266 44.649857
v 200.46866 190.00266 44.455215
v 200.49007 189.86177 44.31273
v 200.5193 189.66934 44.260574
v 200.54854 189.47691 44.31273
v 200.56993 189.33604 44.455215
v 200.57777 189.28448 44.649857
v 200.56993 189.33604 44.844498
v 200.54854 189.47691 44.986984
v 200.5193 189.66934 45.03914
v 200.49007 189.86177 44.986984
v 200.46866 190.00266 44.844498
v 200.46083 190.05421 44.649857
v 199.97568 189.95059 44.455215
v 200.0009 189.81036 44.31273
v 200.03534 189.61879 44.260574
v 200.0698 189.42722 44.31273
v 200.095 189.28699 44.455215
v 200.10423 189.23566 44.649857
v 200.095 189.28699 44.844498
v 200.0698 189.42722 44.986984
v 200.03534 189.61879 45.03914
v 200.0009 189.81036 44.986984
v 199.97568 189.95059 44.844498
v 199.96645 190.00192 44.649857
v 199.46532 189.81993 44.455215
v 199.50706 189.68369 44.31273
v 199.56409 189.49759 44.260574
v 199.62111 189.3115 44.31273
v 199.66286 189.17526 44.455215
v 199.67815 189.1254 44.649857
v 199.66286 189.17526 44.844498
v 199.62111 189.3115 44.986984
v 199.56409 189.49759 45.03914
v 199.50706 189.68369 44.986984
v 199.46532 189.81993 44.844498
v 199.45004 189.8698 44.649857
v 199.01984 189.65994 44.455215
v 199.05618 189.52216 44.31273
v 199.10583 189.33395 44.260574
v 199.15549 189.14575 44.31273
v 199.19183 189.00798 44.455215
v 199.20514 188.95755 44.649857
v 199.19183 189.00798 44.844498
v 199.15549 189.14575 44.986984
v 199.10583 189.33395 45.03914
v 199.05618 189.52216 44.986984
v 199.01984 189.65994 44.844498
v 199.00655 189.71036 44.649857
v 198.58633 189.58498 44.455215
v 198.60332 189.4435 44.31273
v 198.6265 189.25024 44.260574
v 198.64969 189.05699 44.31273
v 198.66667 188.91553 44.455215
v 198.67288 188.86374 44.649857
v 198.66667 188.91553 44.844498
v 198.64969 189.05699 44.986984
v 198.6265 189.25024 45.03914
v 198.60332 189.4435 44.986984
v 198.58633 189.58498 44.844498
v 198.58012 189.63676 44.649857
v 198.12349 189.55486 44.455215
v 198.13087 189.41257 44.31273
v 198.14098 189.21819 44.260574
v 198.15106 189.0238 44.31273
v 198.15845 188.88152 44.455215
v 198.16115 188.82942 44.649857
v 198.15845 188.88152 44.844498
v 198.15106 189.0238 44.986984
v 198.14098 189.21819 45.03914
v 198.13087 189.41257 44.986984
v 198.12349 189.55486 44.844498
v 198.12079 189.60695 44.649857
v 197.61076 189.53406 44.455215
v 197.62935 189.39278 44.31273
v 197.65472 189.1998 44.260574
v 197.68011 189.00682 44.31273
v 197.69868 188.86555 44.455215
v 197.70549 188.81384 44.649857
v 197.69868 188.86555 44.844498
v 197.68011 189.00682 44.986984
v 197.65472 189.1998 45.03914
v 197.62935 189.39278 44.986984
v 197.61076 189.53406 44.844498
v 197.60397 189.58575 44.649857
v 197.08647 189.41565 44.455215
v 197.12611 189.2788 44.31273
v 197.18027 189.09184 44.260574
v 197.23442 188.90488 44.31273
v 197.27406 188.76802 44.455215
v 197.28857 188.71793 44.649857
v 197.27406 188.76802 44.844498
v 197.23442 188.90488 44.986984
v 197.18027 189.09184 45.03914
v 197.12611 189.2788 44.986984
v 197.08647 189.41565 44.844498
v 197.07196 189.46574 44.649857
v 196.60974 189.24754 44.455215
v 196.657 189.11311 44.31273
v 196.72156 188.92949 44.260574
v 196.78612 188.74586 44.31273
v 196.83337 188.61145 44.455215
v 196.85068 188.56226 44.649857
v 196.83337 188.61145 44.844498
v 196.78612 188.74586 44.986984
v 196.72156 188.92949 45.03914
v 196.657 189.11311 44.986984
v 196.60974 189.24754 44.844498
v 196.59244 189.29674 44.649857
v 196.17549 189.09485 44.455215
v 196.21213 188.95715 44.31273
v 196.26218 188.76906 44.260574
v 196.31223 188.58096 44.31273
v 196.34886 188.44327 44.455215
v 196.36227 188.39287 44.649857
v 196.34886 188.44327 44.844498
v 196.31223 188.58096 44.986984
v 196.26218 188.76906 45.03914
v 196.21213 188.95715 44.986984
v 196.17549 189.09485 44.844498
v 196.16208 189.14525 44.649857
v 195.74039 188.99355 44.42327
v 195.76175 188.83931 44.295357
v 195.78902 188.6424 44.26243
v 195.8149 188.45555 44.333313
v 195.83244 188.32884 44.489014
v 195.83696 188.29622 44.687813
v 195.82724 188.36644 44.876442
v 195.80588 188.52068 45.004356
v 195.7786 188.71759 45.03728
v 195.75272 188.90443 44.9664
v 195.73517 189.03114 44.810696
v 195.73065 189.06375 44.6119
v 195.3986 188.9498 44.417976
v 195.43982 188.79306 44.306393
v 195.44337 188.59416 44.282463
v 195.4083 188.40639 44.352596
v 195.344 188.28004 44.498005
v 195.26772 188.24901 44.67972
v 195.19987 188.32158 44.84906
v 195.15866 188.47832 44.960644
v 195.1551 188.67722 44.984573
v 195.19019 188.86499 44.91444
v 195.25447 188.99133 44.76903
v 195.33076 189.02237 44.587315
v 195.1011 189.05608 44.20057
v 195.16615 188.91667 44.09002
v 195.1753 188.72443 44.04992
v 195.12607 188.53085 44.091015
v 195.0317 188.38785 44.202297
v 194.91742 188.3337 44.353943
v 194.8139 188.38292 44.505325
v 194.74886 188.52232 44.615875
v 194.73972 188.71457 44.655975
v 194.78894 188.90814 44.61488
v 194.88332 189.05116 44.503597
v 194.99759 189.1053 44.35195
v 194.56639 189.06355 43.904648
v 194.6079 188.90025 43.80648
v 194.62393 188.70004 43.799183
v 194.6102 188.51659 43.884716
v 194.57037 188.39905 44.040157
v 194.51514 188.37889 44.223858
v 194.45927 188.46155 44.386593
v 194.41777 188.62485 44.48476
v 194.40173 188.82506 44.492058
v 194.41547 189.00851 44.406525
v 194.45528 189.12607 44.251087
v 194.51053 189.14621 44.067387
v 194.03407 188.85397 43.704563
v 194.0881 188.66504 43.661766
v 194.12965 188.47688 43.72317
v 194.14757 188.33994 43.872326
v 194.13705 188.2909 44.069267
v 194.10094 188.34288 44.26122
v 194.04887 188.482 44.396748
v 193.99483 188.67093 44.439545
v 193.95328 188.85909 44.37814
v 193.93536 188.99602 44.228985
v 193.94588 189.04507 44.032043
v 193.98201 188.99307 43.84009
v 193.57881 188.61389 43.631878
v 193.62112 188.41696 43.637474
v 193.6521 188.24805 43.742897
v 193.66344 188.15242 43.919907
v 193.6521 188.1557 44.121067
v 193.62112 188.257 44.29248
v 193.57881 188.4292 44.388218
v 193.5365 188.62613 44.38262
v 193.50554 188.79504 44.2772
v 193.4942 188.89067 44.10019
v 193.50554 188.88739 43.89903
v 193.5365 188.78609 43.727615
v 193.09592 188.55577 43.617683
v 193.11398 188.35513 43.62237
v 193.1272 188.1835 43.727135
v 193.13203 188.08688 43.9039
v 193.1272 188.09116 44.105305
v 193.11398 188.19518 44.27738
v 193.09592 188.37106 44.374023
v 193.07787 188.57172 44.369335
v 193.06464 188.74333 44.264572
v 193.0598 188.83995 44.087807
v 193.06464 188.83568 43.886402
v 193.07787 188.73166 43.714325
v 192.61028 188.52623 43.61047
v 192.61871 188.32495 43.615
v 192.62488 188.15286 43.719654
v 192.62714 188.05606 43.896378
v 192.62488 188.0605 44.09782
v 192.61871 188.165 44.27001
v 192.61028 188.34152 44.36681
v 192.60185 188.5428 44.362274
v 192.59569 188.7149 44.257626
v 192.59343 188.81169 44.080902
v 192.59569 188.80725 43.87946
v 192.60185 188.70276 43.707268
v 192.12383 188.51485 43.60769
v 192.12737 188.31342 43.612186
v 192.12994 188.14122 43.716812
v 192.13089 188.04439 43.893524
v 192.12994 188.04887 44.09498
v 192.12737 188.15346 44.267197
v 192.12383 188.33014 44.36403
v 192.1203 188.53157 44.35953
v 192.11772 188.70377 44.25491
v 192.11678 188.8006 44.078194
v 192.11772 188.79613 43.87674
v 192.1203 188.69153 43.704525
v 191.63728 188.50908 43.606285
v 191.63892 188.30763 43.610775
v 191.64012 188.13542 43.715393
v 191.64056 188.03857 43.892105
v 191.64012 188.04306 44.093563
v 191.63892 188.14767 44.265785
v 191.63728 188.32439 44.36262
v 191.63564 188.52583 44.35813
v 191.63443 188.69804 44.253513
v 191.63399 188.79489 44.0768
v 191.63443 188.7904 43.875343
v 191.63564 188.68579 43.70312
v 191.1507 188.50687 43.605743
v 191.15138 188.3054 43.610233
v 191.15189 188.1332 43.714848
v 191.15207 188.03635 43.89156
v 191.15189 188.04083 44.093018
v 191.15138 188.14545 44.26524
v 191.1507 188.32216 44.36208
v 191.15001 188.52362 44.35759
v 191.1495 188.69585 44.25297
v 191.14932 188.79268 44.07626
v 191.1495 188.7882 43.874805
v 191.15001 188.68358 43.702583
v 190.66411 188.50574 43.60547
v 190.66443 188.30429 43.60996
v 190.66466 188.13206 43.714573
v 190.66475 188.03522 43.891285
v 190.66466 188.03972 44.092743
v 190.66443 188.14433 44.264965
v 190.66411 188.32104 44.361805
v 190.66379 188.52249 44.357315
v 190.66354 188.69472 44.2527
v 190.66347 188.79156 44.07599
v 190.66354 188.78706 43.87453
v 190.66379 188.68245 43.70231
v 190.17752 188.50531 43.605362
v 190.17764 188.30385 43.60985
v 190.17775 188.13164 43.71447
v 190.17778 188.03479 43.891182
v 190.17775 188.03928 44.09264
v 190.17764 188.14389 44.264862
v 190.17752 188.3206 44.361702
v 190.17738 188.52206 44.357212
v 190.17728 188.69429 44.252594
v 190.17725 188.79112 44.075882
v 190.17728 188.78664 43.874424
v 190.17738 188.68202 43.7022
v 189.69095 188.4126 43.594196
v 189.69101 188.21797 43.646423
v 189.69104 188.07553 43.788967
v 189.69104 188.02345 43.983627
v 189.69101 188.07568 44.17825
v 189.69096 188.21823 44.32068
v 189.69089 188.41289 44.37276
v 189.69084 188.60751 44.320534
v 189.69081 188.74994 44.17799
v 189.6908 188.80202 43.98333
v 189.69083 188.7498 43.788708
v 189.69089 188.60725 43.646275
v 189.20435 188.41261 43.594173
v 189.22673 188.21927 43.64635
v 189.24312 188.07774 43.788853
v 189.2491 188.02596 43.9835
v 189.2431 188.07779 44.178135
v 189.2267 188.21935 44.320606
v 189.20432 188.4127 44.372738
v 189.18193 188.60605 44.320564
v 189.16556 188.74757 44.178062
v 189.15956 188.79936 43.983414
v 189.16557 188.74753 43.78878
v 189.18196 188.60597 43.64631
v 188.73062 188.30151 43.594166
v 188.78178 188.11372 43.646343
v 188.81924 187.97626 43.78885
v 188.83295 187.92596 43.983494
v 188.81923 187.9763 44.17813
v 188.78175 188.1138 44.3206
v 188.73058 188.30159 44.37273
v 188.67941 188.48938 44.320553
v 188.64195 188.62685 44.178047
v 188.62825 188.67714 43.9834
v 188.64197 188.6268 43.788765
v 188.67944 188.4893 43.646294
v 188.26599 188.15697 43.594162
v 188.33002 187.97316 43.646305
v 188.37689 187.83861 43.788784
v 188.39406 187.78934 43.983425
v 188.3769 187.83858 44.178066
v 188.33003 187.97313 44.32056
v 188.26599 188.15694 44.372726
v 188.20197 188.34074 44.320583
v 188.15508 188.47531 44.1781
v 188.13792 188.52457 43.983463
v 188.15508 188.47533 43.78882
v 188.20195 188.34077 43.646324
v 187.8121 187.98158 43.59416
v 187.86537 187.79436 43.646313
v 187.90436 187.65732 43.788795
v 187.91862 187.60715 43.983437
v 187.90436 187.6573 44.178078
v 187.86537 187.79436 44.320568
v 187.8121 187.98157 44.372723
v 187.75885 188.16878 44.32057
v 187.71985 188.30583 44.178085
v 187.70558 188.356 43.983444
v 187.71985 188.30583 43.788803
v 187.75885 188.1688 43.646317
v 187.33388 187.89177 43.59416
v 187.35875 187.69872 43.646317
v 187.37695 187.5574 43.788807
v 187.3836 187.50568 43.983448
v 187.37695 187.55742 44.17809
v 187.35873 187.69873 44.32057
v 187.33388 187.89178 44.372723
v 187.309 188.08482 44.320564
v 187.2908 188.22615 44.178074
v 187.28413 188.27786 43.983433
v 187.2908 188.22614 43.78879
v 187.309 188.08481 43.64631
v 186.8485 187.85744 43.59416
v 186.88148 187.6656 43.646313
v 186.90562 187.52518 43.7888
v 186.91446 187.47379 43.98344
v 186.90562 187.52518 44.17808
v 186.88148 187.6656 44.320568
v 186.8485 187.85744 44.372723
v 186.81552 188.04926 44.320568
v 186.79137 188.18968 44.17808
v 186.78253 188.24109 43.98344
v 186.79137 188.18968 43.7888
v 186.81552 188.04926 43.646313
v 186.35315 187.80692 43.603218
v 186.41672 187.61592 43.612408
v 186.47032 187.45488 43.721012
v 186.4996 187.36693 43.899937
v 186.4967 187.37564 44.101234
v 186.4624 187.4787 44.27097
v 186.4059 187.64847 44.36366
v 186.34232 187.83946 44.354473
v 186.28871 188.0005 44.245865
v 186.25945 188.08846 44.066944
v 186.26234 188.07974 43.865646
v 186.29665 187.97668 43.69591
v 185.78032 187.52802 43.610073
v 185.87053 187.3505 43.63773
v 185.9757 187.22656 43.755657
v 186.06764 187.18944 43.932262
v 186.12172 187.24905 44.120216
v 186.12344 187.38943 44.269165
v 186.07236 187.57298 44.339195
v 185.98215 187.7505 44.31154
v 185.87698 187.87444 44.19361
v 185.78505 187.91158 44.017006
v 185.73097 187.85196 43.829052
v 185.72923 187.71156 43.680103
v 185.37039 187.4127 44.058147
v 185.46684 187.23686 44.02249
v 185.60124 187.10307 44.074413
v 185.73758 187.04721 44.2
v 185.83931 187.08423 44.365604
v 185.8792 187.20422 44.52685
v 185.84654 187.37503 44.640533
v 185.75009 187.55087 44.67619
v 185.61569 187.68466 44.624268
v 185.47935 187.74052 44.49868
v 185.37761 187.7035 44.333076
v 185.33772 187.58351 44.17183
v 185.09038 187.16853 44.15414
v 185.20174 187.00114 44.133015
v 185.32425 186.86569 44.21056
v 185.42506 186.79846 44.365997
v 185.47717 186.81749 44.55768
v 185.46663 186.91766 44.73424
v 185.39624 187.07214 44.848377
v 185.28487 187.23955 44.869503
v 185.16237 187.375 44.791958
v 185.06155 187.44221 44.63652
v 185.00945 187.42319 44.44484
v 185.01999 187.32301 44.268276
v 184.7572 186.89043 44.206066
v 184.87761 186.72955 44.219227
v 184.98814 186.60423 44.32927
v 185.05916 186.548 44.506706
v 185.07166 186.57597 44.703995
v 185.02225 186.68063 44.868275
v 184.92421 186.83392 44.95552
v 184.80379 186.9948 44.94236
v 184.69327 187.12013 44.832317
v 184.62224 187.17635 44.654877
v 184.60976 187.14838 44.45759
v 184.65915 187.04373 44.293312
v 184.40166 186.59401 44.235004
v 184.53471 186.44328 44.248135
v 184.64987 186.32167 44.359684
v 184.71626 186.26173 44.539764
v 184.71611 186.27956 44.740128
v 184.64943 186.37035 44.907078
v 184.53412 186.5098 44.995888
v 184.40105 186.66052 44.982758
v 184.2859 186.78214 44.87121
v 184.2195 186.84207 44.691128
v 184.21967 186.82425 44.490765
v 184.28633 186.73344 44.323814
v 184.11838 186.19728 44.243855
v 184.25032 186.05904 44.307632
v 184.34473 185.96457 44.458385
v 184.37633 185.93918 44.655727
v 184.33664 185.98967 44.846775
v 184.2363 186.10251 44.98034
v 184.10219 186.24747 45.02063
v 183.97026 186.3857 44.956852
v 183.87584 186.48016 44.806095
v 183.84425 186.50555 44.608753
v 183.88394 186.45506 44.417706
v 183.98428 186.34222 44.284145
v 183.7899 185.84428 44.257046
v 183.91779 185.70966 44.33533
v 184.00278 185.62259 44.495964
v 184.02211 185.6064 44.695896
v 183.97063 185.66545 44.88156
v 183.86209 185.78389 45.00321
v 183.7256 185.93001 45.028244
v 183.59773 186.06464 44.949955
v 183.51274 186.15172 44.789326
v 183.4934 186.1679 44.58939
v 183.54489 186.10886 44.403725
v 183.65341 185.9904 44.282078
v 183.47835 185.45848 44.278152
v 183.58517 185.32951 44.39023
v 183.64253 185.26146 44.57104
v 183.63503 185.27254 44.772137
v 183.56468 185.35979 44.939632
v 183.45035 185.49982 45.028652
v 183.32265 185.65514 45.01534
v 183.21582 185.7841 44.903263
v 183.15846 185.85217 44.72245
v 183.16597 185.8411 44.521355
v 183.23631 185.75385 44.35386
v 183.35065 185.6138 44.26484
v 183.1358 185.1091 44.318535
v 183.22223 185.00233 44.46597
v 183.251 184.9674 44.66233
v 183.21443 185.0137 44.855007
v 183.12228 185.12878 44.992374
v 182.99928 185.28185 45.03762
v 182.87836 185.43185 44.978622
v 182.79193 185.53862 44.83119
v 182.76315 185.57355 44.634827
v 182.79973 185.52725 44.44215
v 182.89188 185.41216 44.304783
v 183.0149 185.25911 44.259537
v 182.75874 184.78903 44.312977
v 182.8427 184.67464 44.456055
v 182.87321 184.63333 44.65091
v 182.84209 184.6762 44.845333
v 182.75768 184.79172 44.98723
v 182.64261 184.94896 45.038578
v 182.5277 185.10579 44.98562
v 182.44373 185.22018 44.84254
v 182.41322 185.26147 44.647686
v 182.44434 185.21863 44.453262
v 182.52875 185.1031 44.311367
v 182.64383 184.94586 44.260017
v 182.315 184.52757 44.311325
v 182.38187 184.40077 44.452946
v 182.4068 184.35364 44.647266
v 182.38312 184.39877 44.84222
v 182.31718 184.52411 44.98557
v 182.22664 184.69604 45.0389
v 182.13576 184.86852 44.987923
v 182.0689 184.99532 44.846302
v 182.04396 185.04247 44.651978
v 182.06764 184.99731 44.457024
v 182.13358 184.87198 44.31368
v 182.22412 184.70004 44.26035
v 181.88167 184.32687 44.312424
v 181.95386 184.20386 44.45477
v 181.98036 184.15872 44.64936
v 181.95412 184.20355 44.84405
v 181.88211 184.32635 44.98668
v 181.78366 184.4942 45.03903
v 181.68515 184.66212 44.98707
v 181.61296 184.78514 44.844723
v 181.58644 184.83028 44.650135
v 181.6127 184.78545 44.45544
v 181.68471 184.66264 44.312813
v 181.78314 184.4948 44.260464
v 181.50409 184.05011 44.31277
v 181.58748 183.93466 44.455326
v 181.61797 183.89247 44.649994
v 181.58739 183.93484 44.84461
v 181.50394 184.05042 44.987026
v 181.38997 184.20824 45.039085
v 181.27603 184.36601 44.986835
v 181.19264 184.48146 44.844276
v 181.16214 184.52365 44.649612
v 181.19272 184.48128 44.454994
v 181.27617 184.3657 44.31258
v 181.39014 184.20789 44.26052
v 181.09369 183.75713 44.312786
v 181.16626 183.63457 44.45533
v 181.1928 183.58977 44.649994
v 181.1662 183.63472 44.844612
v 181.09357 183.75737 44.98704
v 180.9944 183.92488 45.039116
v 180.89523 184.09235 44.986885
v 180.82266 184.2149 44.844337
v 180.79613 184.2597 44.649677
v 180.82274 184.21475 44.455055
v 180.89536 184.09209 44.312626
v 180.99452 183.92459 44.26055
v 180.64342 183.54034 44.312702
v 180.70758 183.4131 44.455177
v 180.73106 183.36652 44.64981
v 180.7076 183.41307 44.84446
v 180.64346 183.5403 44.986958
v 180.55583 183.7141 45.039127
v 180.46822 183.8879 44.98699
v 180.40405 184.01514 44.844517
v 180.38057 184.06172 44.64988
v 180.40404 184.01517 44.455235
v 180.46817 183.88794 44.312737
v 180.5558 183.71414 44.260563
v 180.23189 183.32373 44.312668
v 180.30974 183.20435 44.455112
v 180.33826 183.16061 44.64974
v 180.3098 183.20425 44.844395
v 180.232 183.32358 44.986923
v 180.1257 183.4866 45.039135
v 180.0194 183.64967 44.987038
v 179.94154 183.76906 44.84459
v 179.91302 183.81279 44.649963
v 179.94148 183.76915 44.455307
v 180.01929 183.64983 44.31278
v 180.12558 183.4868 44.26057
v 179.8833 182.97836 44.350677
v 179.9483 182.88202 44.515293
v 179.95857 182.8668 44.715965
v 179.91133 182.93683 44.898922
v 179.81926 183.07329 45.01514
v 179.70703 183.23964 45.03348
v 179.6047 183.3913 44.949028
v 179.5397 183.48764 44.784412
v 179.52945 183.50285 44.583744
v 179.57669 183.43285 44.400787
v 179.66875 183.29637 44.28457
v 179.78098 183.13002 44.266228
v 179.51276 182.7835 44.34784
v 179.52684 182.64897 44.500748
v 179.48582 182.59352 44.68655
v 179.4007 182.63196 44.855457
v 179.29428 182.754 44.96221
v 179.19507 182.92696 44.97821
v 179.12967 183.10446 44.899162
v 179.11559 183.23897 44.74625
v 179.15659 183.29443 44.560448
v 179.24171 183.256 44.39154
v 179.34814 183.13394 44.284786
v 179.44734 182.961 44.26879
v 179.19017 182.56421 44.223404
v 179.1349 182.44373 44.38133
v 179.03325 182.41455 44.5467
v 178.91248 182.48451 44.675205
v 178.80492 182.63487 44.732414
v 178.73941 182.82532 44.703
v 178.7335 183.00485 44.594837
v 178.78877 183.12534 44.436913
v 178.89043 183.1545 44.27154
v 179.0112 183.08453 44.143036
v 179.11876 182.93419 44.085823
v 179.18427 182.74373 44.115242
v 178.73322 182.35751 44.04267
v 178.69046 182.29997 44.227108
v 178.6091 182.339 44.396645
v 178.51091 182.46413 44.505856
v 178.42223 182.64182 44.52548
v 178.36679 182.82446 44.450253
v 178.35948 182.96313 44.300335
v 178.40224 183.02066 44.1159
v 178.4836 182.98164 43.94636
v 178.58179 182.85652 43.837154
v 178.67047 182.67883 43.81753
v 178.72589 182.49619 43.892757
v 178.3179 182.09428 44.00459
v 178.28954 182.09448 44.20516
v 178.21773 182.18338 44.370056
v 178.12172 182.33716 44.455105
v 178.02724 182.51463 44.437508
v 177.9596 182.66823 44.321983
v 177.93694 182.75679 44.13949
v 177.9653 182.75659 43.93892
v 178.03711 182.6677 43.77402
v 178.13312 182.51392 43.688976
v 178.2276 182.33644 43.70657
v 178.29523 182.18285 43.822094
v 177.87868 181.8577 43.986618
v 177.85394 181.87744 44.184956
v 177.78754 181.98355 44.34105
v 177.69727 182.14758 44.41307
v 177.6073 182.32556 44.381725
v 177.54176 182.46983 44.255413
v 177.5182 182.54172 44.067974
v 177.54294 182.52196 43.869637
v 177.60933 182.41585 43.713543
v 177.69962 182.25183 43.64152
v 177.78957 182.07384 43.672867
v 177.85512 181.92957 43.799183
v 177.4381 181.65735 43.868507
v 177.44061 181.63857 44.068836
v 177.39609 181.71114 44.251186
v 177.31645 181.8556 44.3667
v 177.22304 182.03326 44.384422
v 177.14088 182.19652 44.299606
v 177.092 182.3016 44.13498
v 177.0895 182.32039 43.93465
v 177.13402 182.24782 43.752296
v 177.21365 182.10335 43.636787
v 177.30705 181.92569 43.619064
v 177.3892 181.76244 43.70388
v 177.03026 181.45815 43.82082
v 177.04878 181.42453 44.0186
v 177.01038 181.47803 44.209003
v 176.92534 181.60426 44.34101
v 176.81644 181.76944 44.379253
v 176.71288 181.92929 44.313488
v 176.64238 182.04099 44.161327
v 176.62386 182.07458 43.96355
v 176.66226 182.0211 43.773148
v 176.74731 181.89485 43.641136
v 176.8562 181.72968 43.602894
v 176.95978 181.56982 43.668663
v 176.68106 181.18135 43.81701
v 176.70467 181.15154 44.014885
v 176.66118 181.20123 44.205257
v 176.56224 181.31712 44.337112
v 176.43437 181.46815 44.37512
v 176.31183 181.61385 44.309093
v 176.22745 181.71518 44.156727
v 176.20384 181.745 43.958847
v 176.24733 181.6953 43.76848
v 176.34627 181.5794 43.636623
v 176.47414 181.42839 43.598618
v 176.59668 181.28268 43.664642
v 176.33212 180.86569 43.815285
v 176.35759 180.83752 44.01318
v 176.31224 180.88557 44.20355
v 176.20822 180.99696 44.335377
v 176.07343 181.14185 44.373344
v 175.94394 181.2814 44.307278
v 175.85449 181.37823 44.154877
v 175.82903 181.4064 43.95698
v 175.87437 181.35835 43.766617
v 175.97838 181.24696 43.634785
v 176.11319 181.10208 43.59682
v 176.24266 180.96252 43.662888
v 175.96735 180.5519 43.770164
v 176.01123 180.506 43.961403
v 175.98285 180.53506 44.15877
v 175.8898 180.63132 44.309387
v 175.75702 180.76895 44.37289
v 175.62009 180.91109 44.332264
v 175.5157 181.01965 44.1984
v 175.47182 181.06555 44.007156
v 175.5002 181.03648 43.809788
v 175.59323 180.94025 43.659172
v 175.72601 180.80261 43.595673
v 175.86295 180.66046 43.636295
v 175.62384 180.20174 43.788532
v 175.65977 180.16345 43.983078
v 175.62413 180.20103 44.177814
v 175.52644 180.30443 44.320557
v 175.39291 180.44589 44.373062
v 175.2593 180.58757 44.321262
v 175.1614 180.69147 44.179035
v 175.12547 180.72975 43.984486
v 175.16112 180.69215 43.789753
v 175.2588 180.58878 43.647007
v 175.39233 180.4473 43.5945
v 175.52596 180.30563 43.6463
v 175.20493 179.82799 43.78831
v 175.23157 179.78271 43.982853
v 175.2052 179.82729 44.177593
v 175.1329 179.94975 44.32035
v 175.03403 180.1173 44.372875
v 174.93509 180.28503 44.32109
v 174.86258 180.408 44.178875
v 174.83594 180.45328 43.984337
v 174.8623 180.4087 43.789597
v 174.9346 180.28624 43.646835
v 175.03348 180.11868 43.59431
v 175.13242 179.95096 43.646095
v 174.71855 179.65982 43.787426
v 174.74153 179.61208 43.981842
v 174.71924 179.6583 44.176704
v 174.65765 179.7861 44.3198
v 174.57326 179.96126 44.372787
v 174.4887 180.13681 44.32147
v 174.4266 180.26573 44.179592
v 174.40363 180.31348 43.98518
v 174.42593 180.26726 43.790314
v 174.48752 180.13945 43.64722
v 174.5719 179.96431 43.59423
v 174.65646 179.78874 43.64555
v 174.30533 179.39294 43.788788
v 174.32722 179.34558 43.983425
v 174.30533 179.39288 44.17807
v 174.2455 179.52219 44.320576
v 174.16377 179.69884 44.372757
v 174.08205 179.87549 44.320625
v 174.02222 180.00482 44.178158
v 174.0003 180.05219 43.98352
v 174.02222 180.00488 43.788876
v 174.08205 179.87558 43.64637
v 174.16377 179.69894 43.594193
v 174.2455 179.52228 43.64632
v 173.76527 179.23058 43.784176
v 173.7763 179.17686 43.978077
v 173.76634 179.22531 44.17342
v 173.73807 179.36293 44.317863
v 173.69905 179.55287 44.3727
v 173.65974 179.74422 44.32324
v 173.63068 179.88571 44.18273
v 173.61964 179.93942 43.988827
v 173.62961 179.89098 43.793488
v 173.65788 179.75334 43.649044
v 173.6969 179.56342 43.594208
v 173.7362 179.37206 43.64367
v 173.28188 179.17354 43.78882
v 173.2923 179.12245 43.98346
v 173.28186 179.17355 44.1781
v 173.25336 179.31317 44.320583
v 173.21442 179.50388 44.372726
v 173.17548 179.69458 44.320568
v 173.14697 179.83418 44.178074
v 173.13655 179.88527 43.983433
v 173.14699 179.83417 43.78879
v 173.17549 179.69455 43.64631
v 173.21443 179.50385 43.594162
v 173.25337 179.31314 43.646324
v 172.86688 179.04865 43.78881
v 172.88524 178.99982 43.98345
v 172.86688 179.04865 44.178093
v 172.81676 179.18204 44.320576
v 172.74829 179.36424 44.372723
v 172.67982 179.54643 44.320564
v 172.62971 179.67981 44.178074
v 172.61136 179.72864 43.983433
v 172.62971 179.67981 43.78879
v 172.67984 179.54642 43.64631
v 172.7483 179.36421 43.59416
v 172.81677 179.18202 43.64632
v 172.46057 178.86296 43.788807
v 172.48456 178.81664 43.983448
v 172.46057 178.86296 44.17809
v 172.39505 178.9895 44.32057
v 172.30556 179.16234 44.372723
v 172.21608 179.33519 44.320564
v 172.15056 179.46172 44.178074
v 172.12659 179.50803 43.983433
v 172.15056 179.46172 43.78879
v 172.21608 179.33517 43.64631
v 172.30557 179.16234 43.59416
v 172.39507 178.98949 43.646317
v 172.06038 178.62932 43.788795
v 172.08748 178.58476 43.983437
v 172.06038 178.62932 44.178078
v 171.98633 178.75105 44.320568
v 171.88516 178.91733 44.372723
v 171.784 179.08362 44.32057
v 171.70995 179.20535 44.178085
v 171.68283 179.24991 43.983444
v 171.70995 179.20535 43.788803
v 171.784 179.08363 43.646313
v 171.88516 178.91734 43.59416
v 171.98631 178.75105 43.64631
v 171.63707 178.36096 43.789467
v 171.66203 178.31561 43.98421
v 171.6367 178.36163 44.17875
v 171.56784 178.48671 44.320953
v 171.47392 178.65732 44.372723
v 171.38011 178.82773 44.320183
v 171.31154 178.9523 44.17741
v 171.28658 178.99765 43.982666
v 171.3119 178.95163 43.788128
v 171.38075 178.82655 43.645927
v 171.47467 178.65596 43.59416
v 171.5685 178.48553 43.646698
v 171.26102 178.17368 43.821636
v 171.21207 178.10362 44.008297
v 171.1155 178.1261 44.18524
v 170.99715 178.23506 44.305065
v 170.88875 178.40134 44.335655
v 170.81935 178.58037 44.268818
v 170.80753 178.72417 44.122463
v 170.85648 178.79422 43.935802
v 170.95305 178.77176 43.758858
v 171.0714 178.66278 43.639034
v 171.1798 178.4965 43.608444
v 171.24919 178.31749 43.67528
v 171.04044 178.06203 43.48104
v 170.99223 177.9522 43.64705
v 170.87952 177.92429 43.813236
v 170.73251 177.98578 43.935074
v 170.59058 178.12021 43.97991
v 170.49178 178.29153 43.935738
v 170.46255 178.45386 43.814392
v 170.51076 178.56369 43.64838
v 170.62347 178.5916 43.482193
v 170.77048 178.5301 43.36036
v 170.9124 178.39568 43.31552
v 171.01122 178.22435 43.35969
v 170.59239 177.75153 43.213146
v 170.5971 177.64377 43.38658
v 170.549 177.6226 43.583477
v 170.46097 177.6937 43.751072
v 170.35658 177.83801 43.84446
v 170.26382 178.01686 43.83862
v 170.20755 178.18234 43.73511
v 170.20284 178.2901 43.561676
v 170.25095 178.31126 43.364784
v 170.33899 178.24017 43.19719
v 170.44337 178.09586 43.1038
v 170.53613 177.917 43.109642
v 170.06389 177.5754 43.14275
v 170.07521 177.4781 43.317623
v 170.05008 177.47562 43.514164
v 169.99522 177.56856 43.679714
v 169.92532 177.73206 43.769917
v 169.85913 177.9223 43.760597
v 169.81438 178.08829 43.654255
v 169.80305 178.18558 43.47938
v 169.82819 178.18806 43.28284
v 169.88306 178.09512 43.117287
v 169.95294 177.93163 43.02709
v 170.01913 177.74138 43.036407
v 169.60086 177.43193 43.051147
v 169.6385 177.31686 43.211754
v 169.6366 177.29022 43.410187
v 169.59561 177.35916 43.593277
v 169.52657 177.5052 43.71196
v 169.44794 177.68921 43.734444
v 169.38081 177.86188 43.654697
v 169.34315 177.97694 43.494087
v 169.34508 178.00357 43.29566
v 169.38605 177.93463 43.112568
v 169.4551 177.78859 42.99388
v 169.53372 177.6046 42.9714
v 169.16338 177.21898 43.047844
v 169.2042 177.1206 43.218678
v 169.20193 177.11229 43.41969
v 169.15718 177.19624 43.597008
v 169.08192 177.34998 43.703133
v 168.99635 177.53229 43.709618
v 168.92337 177.69434 43.61473
v 168.88254 177.7927 43.443893
v 168.88481 177.80101 43.242886
v 168.92957 177.71706 43.065563
v 169.0048 177.56334 42.959442
v 169.0904 177.38103 42.952957
v 168.72162 177.04253 43.002754
v 168.78346 176.92795 43.156513
v 168.79897 176.89555 43.35475
v 168.76396 176.954 43.54435
v 168.68782 177.08765 43.674503
v 168.59096 177.26067 43.71034
v 168.49931 177.42671 43.642254
v 168.43747 177.54129 43.488495
v 168.42197 177.57368 43.290257
v 168.45697 177.51524 43.10066
v 168.53311 177.38159 42.970505
v 168.62997 177.20857 42.93467
v 168.29758 176.831 42.97683
v 168.37868 176.70868 43.114925
v 168.41025 176.65997 43.307896
v 168.38382 176.69789 43.504032
v 168.30647 176.8123 43.65078
v 168.19893 176.97252 43.70882
v 168.09003 177.13565 43.6626
v 168.00893 177.25795 43.524506
v 167.97736 177.30666 43.33154
v 168.00378 177.26874 43.135403
v 168.08113 177.15433 42.98865
v 168.18867 176.99411 42.93061
v 167.89706 176.52986 42.977974
v 167.96846 176.40402 43.11823
v 167.9954 176.35587 43.31204
v 167.97069 176.39833 43.507465
v 167.90092 176.52 43.65215
v 167.80481 176.6883 43.70732
v 167.7081 176.85811 43.6582
v 167.6367 176.98395 43.517944
v 167.60976 177.0321 43.324135
v 167.63448 176.98965 43.128708
v 167.70424 176.86798 42.984024
v 167.80035 176.69968 42.928852
v 167.43748 176.32338 42.98317
v 167.49574 176.19557 43.12766
v 167.51611 176.15057 43.323017
v 167.49315 176.20044 43.5169
v 167.43298 176.33182 43.657356
v 167.35175 176.50948 43.706753
v 167.27122 176.68585 43.65185
v 167.21295 176.81366 43.507362
v 167.19258 176.85866 43.312004
v 167.21556 176.80879 43.118122
v 167.27573 176.67741 42.977665
v 167.35695 176.49974 42.92827
v 167.00383 176.11694 42.97916
v 167.06752 175.98871 43.120953
v 167.0911 175.94112 43.315334
v 167.06822 175.98694 43.510227
v 167.00505 176.11388 43.653408
v 166.91849 176.28793 43.70651
v 166.83176 176.46246 43.655304
v 166.76807 176.5907 43.51351
v 166.7445 176.63828 43.319126
v 166.76736 176.59245 43.124233
v 166.83054 176.46552 42.981056
v 166.9171 176.29147 42.927956
v 166.56107 175.89285 42.980125
v 166.61809 175.76239 43.12272
v 166.6389 175.71472 43.317398
v 166.6179 175.76262 43.512
v 166.56076 175.89326 43.65438
v 166.48274 176.07162 43.70639
v 166.40479 176.24994 43.65409
v 166.34776 176.3804 43.511497
v 166.32695 176.42805 43.31682
v 166.34795 176.38016 43.122215
v 166.40509 176.24951 42.979836
v 166.48311 176.07115 42.927826
v 166.12901 175.73422 42.97999
v 166.20332 175.61269 43.122517
v 166.2305 175.56824 43.317173
v 166.20325 175.61278 43.5118
v 166.12888 175.73436 43.654247
v 166.02731 175.90042 43.706345
v 165.92577 176.06645 43.654137
v 165.85146 176.18797 43.51161
v 165.82428 176.23244 43.31695
v 165.85153 176.1879 43.122326
v 165.9259 176.06631 42.97988
v 166.02748 175.90025 42.92778
v 165.79062 175.42224 42.979763
v 165.88086 175.31183 43.122143
v 165.91396 175.27133 43.316742
v 165.88104 175.31158 43.511425
v 165.79094 175.42183 43.65402
v 165.66779 175.57251 43.70632
v 165.54457 175.72324 43.654316
v 165.45435 175.83365 43.511936
v 165.42125 175.87415 43.317337
v 165.45416 175.8339 43.122658
v 165.54427 175.72365 42.98006
v 165.66742 175.57298 42.927757
v 165.39444 175.13164 42.97993
v 165.48189 175.01915 43.122437
v 165.51387 174.978 43.317085
v 165.48184 175.0192 43.51172
v 165.39438 175.1317 43.654186
v 165.27492 175.28539 43.706314
v 165.15546 175.43904 43.654133
v 165.06802 175.55153 43.511627
v 165.03604 175.59268 43.31698
v 165.06807 175.55148 43.122345
v 165.15553 175.43898 42.979877
v 165.275 175.2853 42.92775
v 165.02576 174.82753 42.979885
v 165.11813 174.71902 43.122364
v 165.15195 174.6793 43.317
v 165.11815 174.71901 43.511646
v 165.02577 174.82748 43.654144
v 164.8996 174.9757 43.70631
v 164.77342 175.1239 43.654167
v 164.68105 175.23239 43.511692
v 164.64723 175.27213 43.317055
v 164.68103 175.23242 43.12241
v 164.77339 175.12393 42.97991
v 164.89958 174.97574 42.927746
v 164.6509 174.49889 42.979897
v 164.73642 174.38492 43.12238
v 164.76773 174.34322 43.31702
v 164.73642 174.38492 43.51166
v 164.6509 174.49887 43.654152
v 164.53404 174.65454 43.706306
v 164.4172 174.81021 43.654156
v 164.33167 174.92416 43.51167
v 164.30035 174.96588 43.317028
v 164.33167 174.92416 43.122387
v 164.41719 174.81021 42.9799
v 164.53404 174.65456 42.927742
v 164.2165 174.2222 42.979897
v 164.28453 174.097 43.122383
v 164.30943 174.05118 43.317024
v 164.28453 174.097 43.511665
v 164.2165 174.2222 43.654152
v 164.12358 174.39322 43.706306
v 164.03065 174.56425 43.654152
v 163.96263 174.68945 43.511665
v 163.93773 174.73528 43.317028
v 163.96263 174.68945 43.122383
v 164.03065 174.56425 42.979897
v 164.12358 174.39323 42.927742
v 163.74664 174.00781 42.979897
v 163.79471 173.87367 43.122383
v 163.8123 173.82458 43.317024
v 163.79471 173.87367 43.511665
v 163.74664 174.00781 43.654152
v 163.68098 174.19104 43.706306
v 163.61533 174.37427 43.654152
v 163.56726 174.5084 43.511665
v 163.54967 174.55751 43.317024
v 163.56726 174.5084 43.122383
v 163.61533 174.37428 42.979897
v 163.68098 174.19104 42.927742
v 163.26195 173.87833 42.979897
v 163.29947 173.74088 43.122383
v 163.31319 173.69055 43.317024
v 163.29947 173.74088 43.511665
v 163.26195 173.87833 43.654152
v 163.21071 174.0661 43.706306
v 163.15945 174.25388 43.654152
v 163.12195 174.39134 43.511665
v 163.10822 174.44165 43.317024
v 163.12195 174.39134 43.122383
v 163.15945 174.25388 42.979897
v 163.21071 174.0661 42.927742
v 162.78557 173.7451 42.979897
v 162.81735 173.6062 43.122383
v 162.82898 173.55536 43.317024
v 162.81735 173.6062 43.511665
v 162.78557 173.7451 43.654152
v 162.74216 173.93483 43.706306
v 162.69875 174.12457 43.654152
v 162.66696 174.26347 43.511665
v 162.65533 174.31432 43.317024
v 162.66696 174.26347 43.122383
v 162.69875 174.12457 42.979897
v 162.74216 173.93483 42.927742
v 162.33192 173.6672 42.979897
v 162.38226 173.5339 43.122383
v 162.4007 173.48512 43.317024
v 162.38226 173.5339 43.511665
v 162.33192 173.6672 43.654152
v 162.26314 173.84929 43.706306
v 162.19437 174.03139 43.654152
v 162.14403 174.16467 43.511665
v 162.1256 174.21347 43.317024
v 162.14403 174.16467 43.122383
v 162.19437 174.03139 42.979897
v 162.26314 173.84929 42.927742
v 161.95976 173.43803 42.979893
v 162.04218 173.3218 43.12238
v 162.07234 173.27925 43.31702
v 162.04219 173.3218 43.51166
v 161.95976 173.43803 43.654152
v 161.84718 173.5968 43.706306
v 161.7346 173.75558 43.654152
v 161.65219 173.87183 43.511665
v 161.62202 173.91437 43.317024
v 161.65219 173.87183 43.122383
v 161.7346 173.75558 42.979897
v 161.84718 173.59682 42.927742
v 161.58353 173.12881 42.979897
v 161.6657 173.0124 43.122383
v 161.69577 172.9698 43.317024
v 161.6657 173.0124 43.511665
v 161.58353 173.12881 43.654152
v 161.47128 173.28783 43.706306
v 161.35904 173.44685 43.654152
v 161.27687 173.56325 43.511665
v 161.24678 173.60587 43.317024
v 161.27687 173.56325 43.122383
v 161.35904 173.44685 42.979897
v 161.47128 173.28783 42.927742
v 161.1441 172.86443 42.979897
v 161.20987 172.73802 43.122383
v 161.23395 172.69176 43.317024
v 161.20987 172.73802 43.511665
v 161.1441 172.86443 43.654152
v 161.05428 173.0371 43.706306
v 160.96443 173.20976 43.654152
v 160.89867 173.33617 43.511665
v 160.87459 173.38243 43.317024
v 160.89867 173.33617 43.122383
v 160.96443 173.20976 42.979897
v 161.05428 173.0371 42.927742
v 160.69157 172.66296 42.979897
v 160.75157 172.53372 43.122383
v 160.77353 172.48642 43.317024
v 160.75157 172.53372 43.511665
v 160.69157 172.66296 43.654152
v 160.6096 172.8395 43.706306
v 160.52763 173.01604 43.654152
v 160.46764 173.14528 43.511665
v 160.44568 173.19258 43.317024
v 160.46764 173.14528 43.122383
v 160.52763 173.01604 42.979897
v 160.6096 172.8395 42.927742
v 160.27417 172.46184 42.979897
v 160.34917 172.34068 43.122383
v 160.37662 172.29634 43.317024
v 160.34917 172.34068 43.511665
v 160.27417 172.46184 43.654152
v 160.1717 172.62733 43.706306
v 160.06926 172.79282 43.654152
v 159.99425 172.91397 43.511665
v 159.9668 172.95831 43.317024
v 159.99425 172.91397 43.122383
v 160.06926 172.79282 42.979897
v 160.1717 172.62733 42.927742
v 159.93243 172.2011 42.979897
v 160.03922 172.10677 43.122383
v 160.0783 172.07224 43.317024
v 160.03922 172.10677 43.511665
v 159.93243 172.2011 43.654152
v 159.78656 172.32996 43.706306
v 159.64069 172.45883 43.654152
v 159.5339 172.55316 43.511665
v 159.49481 172.58769 43.317024
v 159.5339 172.55316 43.122383
v 159.64069 172.45883 42.979897
v 159.78656 172.32996 42.927742
v 159.6981 171.79903 42.979897
v 159.8146 171.717 43.122383
v 159.85725 171.68697 43.317024
v 159.8146 171.717 43.511665
v 159.6981 171.79903 43.654152
v 159.53896 171.91107 43.706306
v 159.3798 172.02313 43.654152
v 159.2633 172.10516 43.511665
v 159.22066 172.1352 43.317024
v 159.2633 172.10516 43.122383
v 159.3798 172.02313 42.979897
v 159.53896 171.91107 42.927742
v 159.38838 171.42639 42.979897
v 159.50575 171.3456 43.122383
v 159.54872 171.31602 43.317024
v 159.50575 171.3456 43.511665
v 159.38838 171.42639 43.654152
v 159.22806 171.53676 43.706306
v 159.06773 171.64713 43.654152
v 158.95036 171.72792 43.511665
v 158.90741 171.75749 43.317024
v 158.95036 171.72792 43.122383
v 159.06773 171.64713 42.979897
v 159.22806 171.53676 42.927742
v 159.17628 171.0188 42.988712
v 159.29791 170.95766 43.13728
v 159.33688 170.93808 43.33401
v 159.28273 170.96529 43.52619
v 159.15 171.03201 43.662327
v 158.97421 171.12036 43.705936
v 158.80249 171.20667 43.645336
v 158.68086 171.26779 43.496765
v 158.64189 171.28738 43.300034
v 158.69604 171.26016 43.107857
v 158.82878 171.19345 42.97172
v 159.00456 171.1051 42.928112
v 158.94557 170.4538 43.077763
v 159.08289 170.45042 43.248615
v 159.14212 170.5054 43.45034
v 159.10742 170.604 43.62889
v 158.98807 170.71979 43.736423
v 158.81604 170.82176 43.74412
v 158.63745 170.88258 43.64993
v 158.50014 170.88596 43.479076
v 158.44089 170.83098 43.27735
v 158.4756 170.73238 43.0988
v 158.59496 170.61658 42.99127
v 158.76697 170.51462 42.98357
v 158.73085 170.0936 43.423546
v 158.86871 170.10681 43.57299
v 158.93553 170.19275 43.739483
v 158.91336 170.32841 43.878407
v 158.80818 170.47743 43.952538
v 158.64815 170.59988 43.942013
v 158.47615 170.66295 43.849655
v 158.33827 170.64973 43.70021
v 158.27147 170.5638 43.533722
v 158.29362 170.42815 43.3948
v 158.39882 170.27913 43.320663
v 158.55885 170.15668 43.33119
v 158.52603 169.76768 43.645218
v 158.59665 169.7709 43.833363
v 158.58984 169.844 44.020264
v 158.50742 169.96738 44.15585
v 158.37146 170.10799 44.20378
v 158.21841 170.22815 44.15122
v 158.08926 170.29567 44.01225
v 158.01865 170.29245 43.82411
v 158.02545 170.21936 43.637203
v 158.10788 170.09598 43.50162
v 158.24384 169.95537 43.45369
v 158.3969 169.8352 43.50625
v 158.12556 169.42047 43.664547
v 158.19208 169.3677 43.84777
v 158.20035 169.4 44.047146
v 158.14816 169.5087 44.209248
v 158.04953 169.66466 44.290646
v 157.93085 169.82611 44.26952
v 157.82393 169.9498 44.15154
v 157.75743 170.00255 43.968315
v 157.74916 169.97026 43.76894
v 157.80135 169.86157 43.60684
v 157.89998 169.7056 43.52544
v 158.01866 169.54414 43.546566
v 157.63652 169.23691 43.668697
v 157.6953 169.14511 43.837074
v 157.71129 169.14313 44.03683
v 157.68024 169.23149 44.21444
v 157.61046 169.38652 44.322315
v 157.52065 169.56668 44.331547
v 157.43486 169.7237 44.239662
v 157.3761 169.8155 44.071285
v 157.36009 169.81749 43.87153
v 157.39114 169.72913 43.69392
v 157.46092 169.5741 43.586044
v 157.55075 169.39394 43.576813
v 157.21976 169.06558 43.64851
v 157.29716 168.95699 43.799168
v 157.3238 168.92679 43.99622
v 157.29254 168.98312 44.18686
v 157.21175 169.11087 44.32001
v 157.10306 169.2758 44.359997
v 156.99562 169.43373 44.2961
v 156.91821 169.54234 44.145443
v 156.89157 169.57253 43.94839
v 156.92284 169.51619 43.75775
v 157.00363 169.38844 43.6246
v 157.1123 169.22351 43.584614
v 156.88899 168.71654 43.70471
v 156.94868 168.63647 43.879776
v 156.94978 168.63852 44.081406
v 156.89198 168.72215 44.25558
v 156.79077 168.86496 44.35562
v 156.67328 169.02866 44.35473
v 156.57097 169.1694 44.25314
v 156.51128 169.24947 44.078075
v 156.51018 169.2474 43.876446
v 156.56798 169.16377 43.70227
v 156.66919 169.02098 43.60223
v 156.78668 168.85728 43.60312
v 156.50522 168.41817 43.765778
v 156.54303 168.36621 43.956734
v 156.52068 168.3992 44.15429
v 156.44415 168.50832 44.30551
v 156.33395 168.66432 44.369877
v 156.21962 168.8254 44.33014
v 156.13177 168.94838 44.19695
v 156.09396 169.00034 44.005993
v 156.11632 168.96735 43.808437
v 156.19284 168.85823 43.657215
v 156.30304 168.70222 43.59285
v 156.41737 168.54115 43.632587
v 156.13411 168.0613 43.881416
v 156.1835 168.09375 44.07612
v 156.16685 168.20323 44.247284
v 156.08865 168.36037 44.349052
v 155.96982 168.52309 44.354156
v 155.84221 168.64777 44.26123
v 155.74002 168.701 44.095165
v 155.69063 168.66855 43.900467
v 155.70726 168.55908 43.7293
v 155.78548 168.40193 43.627533
v 155.90431 168.23923 43.622425
v 156.03192 168.11453 43.715355
v 155.74478 167.83374 44.08703
v 155.79001 167.81528 44.283733
v 155.78496 167.8879 44.474937
v 155.73099 168.03214 44.6094
v 155.64256 168.20934 44.6511
v 155.54338 168.37204 44.58886
v 155.46002 168.47664 44.439358
v 155.4148 168.4951 44.242653
v 155.41985 168.4225 44.051453
v 155.4738 168.27826 43.916985
v 155.56223 168.10104 43.875286
v 155.6614 167.93834 43.937527
v 155.31609 167.6804 43.905037
v 155.29776 167.60338 44.090466
v 155.24585 167.62476 44.284084
v 155.17424 167.73882 44.434013
v 155.10214 167.915 44.50008
v 155.04886 168.10608 44.46458
v 155.02869 168.26088 44.337025
v 155.04701 168.33789 44.151596
v 155.09892 168.31651 43.957977
v 155.17053 168.20245 43.80805
v 155.24263 168.02628 43.74198
v 155.2959 167.83519 43.777485
v 154.77821 167.63676 43.75276
v 154.78006 167.51334 43.913013
v 154.76134 167.48434 44.11057
v 154.72708 167.55754 44.292496
v 154.68646 167.71333 44.410046
v 154.65034 167.90996 44.43172
v 154.62843 168.09473 44.35171
v 154.62659 168.21815 44.19146
v 154.6453 168.24715 43.993904
v 154.67957 168.17395 43.811977
v 154.72018 168.01816 43.69443
v 154.75629 167.82153 43.672756
v 154.2872 167.55023 43.72872
v 154.29863 167.44527 43.899803
v 154.28934 167.43819 44.100216
v 154.26181 167.53087 44.27626
v 154.22343 167.6985 44.38076
v 154.1845 167.89613 44.38572
v 154.15541 168.07085 44.289806
v 154.14398 168.1758 44.11872
v 154.15327 168.18288 43.91831
v 154.1808 168.0902 43.742268
v 154.21918 167.92258 43.637764
v 154.25812 167.72493 43.63281
v 153.82744 167.47824 43.670258
v 153.86711 167.35068 43.82105
v 153.87614 167.3113 44.018368
v 153.85213 167.37064 44.20934
v 153.8015 167.5128 44.3428
v 153.73784 167.6997 44.38298
v 153.67818 167.88127 44.319122
v 153.6385 168.00883 44.16833
v 153.62947 168.04823 43.971012
v 153.65349 167.98889 43.78004
v 153.70412 167.84671 43.64658
v 153.76778 167.6598 43.6064
v 153.40932 167.30713 43.668793
v 153.47025 167.19234 43.822765
v 153.48563 167.16025 44.021072
v 153.45135 167.21947 44.210575
v 153.3766 167.35411 44.340492
v 153.2814 167.52812 44.376022
v 153.19127 167.69487 44.307636
v 153.13034 167.80966 44.153664
v 153.11494 167.84174 43.95536
v 153.14922 167.78252 43.765858
v 153.22397 167.64787 43.635937
v 153.31917 167.47386 43.60041
v 153.00584 167.0596 43.64444
v 153.08287 166.93625 43.783928
v 153.11218 166.88829 43.977444
v 153.0859 166.92859 44.173126
v 153.01108 167.04631 44.31855
v 152.90778 167.20995 44.374744
v 152.80365 167.37563 44.326653
v 152.72661 167.49896 44.187164
v 152.69731 167.54692 43.99365
v 152.72359 167.50664 43.797966
v 152.7984 167.3889 43.652542
v 152.90172 167.22528 43.596348
v 152.56752 166.80325 43.65094
v 152.62901 166.67772 43.79608
v 152.65012 166.63408 43.99167
v 152.62518 166.684 44.18529
v 152.56088 166.81412 44.32507
v 152.47446 166.98958 44.373554
v 152.38905 167.16335 44.31775
v 152.32756 167.28888 44.172607
v 152.30646 167.33253 43.97702
v 152.33139 167.28261 43.783398
v 152.39569 167.15248 43.643616
v 152.48212 166.97702 43.595135
v 152.12547 166.62296 43.64399
v 152.19606 166.49686 43.784416
v 152.22281 166.44887 43.97829
v 152.19855 166.49185 44.17366
v 152.12979 166.61429 44.318176
v 152.03493 166.78337 44.373116
v 151.93942 166.9538 44.323757
v 151.86882 167.0799 44.183327
v 151.84207 167.12788 43.989456
v 151.86633 167.0849 43.794086
v 151.9351 166.96246 43.64957
v 152.02995 166.79338 43.59463
v 151.72441 166.33807 43.646255
v 151.79105 166.2119 43.788544
v 151.81549 166.16551 43.983112
v 151.79118 166.21135 44.177826
v 151.72464 166.33713 44.320515
v 151.63371 166.50912 44.37294
v 151.54274 166.68129 44.32106
v 151.4761 166.80746 44.178772
v 151.45166 166.85384 43.984207
v 151.47597 166.808 43.78949
v 151.5425 166.68224 43.646805
v 151.63344 166.51022 43.594376
v 151.24902 166.15596 43.64622
v 151.30061 166.023 43.788574
v 151.31952 165.9742 43.983166
v 151.30067 166.02263 44.177856
v 151.24913 166.15532 44.320477
v 151.1787 166.33672 44.372818
v 151.10823 166.5182 44.320847
v 151.05663 166.65117 44.178497
v 151.03772 166.69997 43.983906
v 151.05656 166.65154 43.789215
v 151.10811 166.51884 43.64659
v 151.17856 166.33745 43.594254
v 150.77669 165.96985 43.646107
v 150.8136 165.83203 43.788414
v 150.82713 165.78142 43.982986
v 150.81369 165.83154 44.177696
v 150.77686 165.96901 44.320362
v 150.7265 166.15695 44.37276
v 150.67613 166.34503 44.320854
v 150.63922 166.48285 44.178547
v 150.62569 166.53346 43.98397
v 150.63913 166.48332 43.789265
v 150.67596 166.34587 43.6466
v 150.72632 166.15793 43.594196
v 150.28831 165.89716 43.64637
v 150.32002 165.75827 43.788887
v 150.33162 165.70746 43.983536
v 150.31999 165.75835 44.17817
v 150.28825 165.89728 44.320625
v 150.24492 166.08705 44.372738
v 150.20158 166.2768 44.320545
v 150.16988 166.41568 44.17803
v 150.15828 166.46649 43.98338
v 150.1699 166.4156 43.788746
v 150.20163 166.27666 43.64629
v 150.24498 166.0869 43.594177
v 149.84079 165.7564 43.646286
v 149.88486 165.62086 43.78875
v 149.90099 165.57123 43.983383
v 149.88487 165.62079 44.178032
v 149.84082 165.75627 44.32054
v 149.78064 165.94138 44.37273
v 149.72047 166.1265 44.32061
v 149.6764 166.26202 44.178146
v 149.66028 166.31165 43.983513
v 149.67639 166.26208 43.788864
v 149.72044 166.1266 43.64635
v 149.78061 165.9415 43.594166
v 149.37027 165.59831 43.646263
v 149.40746 165.46072 43.788715
v 149.42108 165.41032 43.98334
v 149.40749 165.46062 44.177998
v 149.37032 165.59813 44.320522
v 149.31952 165.78601 44.372726
v 149.26872 165.97392 44.32062
v 149.23154 166.11151 44.178173
v 149.21791 166.16191 43.983543
v 149.2315 166.11162 43.78889
v 149.26868 165.9741 43.646366
v 149.31947 165.78621 43.594162
v 148.89148 165.4995 43.6463
v 148.92703 165.3615 43.78878
v 148.94005 165.31099 43.983418
v 148.92705 165.36148 44.178062
v 148.89148 165.49945 44.320557
v 148.84291 165.68793 44.372723
v 148.79434 165.87642 44.32058
v 148.75879 166.0144 44.1781
v 148.74577 166.06493 43.983463
v 148.75879 166.01443 43.78882
v 148.79434 165.87645 43.646324
v 148.84291 165.68797 43.59416
v 148.42079 165.35359 43.64633
v 148.45195 165.21457 43.788834
v 148.46335 165.1637 43.98348
v 148.45193 165.2146 44.178116
v 148.42078 165.35365 44.320587
v 148.37823 165.5436 44.372723
v 148.33568 165.73352 44.32055
v 148.30453 165.87256 44.178047
v 148.29314 165.92343 43.983402
v 148.30455 165.87251 43.788765
v 148.3357 165.73346 43.646294
v 148.37825 165.54352 43.59416
v 147.94044 165.28632 43.646313
v 147.97269 165.14752 43.7888
v 147.9845 165.09673 43.98344
v 147.97269 165.14752 44.17808
v 147.94043 165.28632 44.320568
v 147.89638 165.47589 44.372723
v 147.85231 165.66548 44.320568
v 147.82007 165.80428 44.17808
v 147.80826 165.85507 43.98344
v 147.82007 165.80428 43.7888
v 147.85231 165.66548 43.646313
v 147.89638 165.47589 43.59416
v 147.51746 165.14827 43.64631
v 147.57852 165.01952 43.788795
v 147.60086 164.9724 43.983437
v 147.57852 165.01952 44.178078
v 147.51747 165.14827 44.320568
v 147.43407 165.32413 44.372723
v 147.35066 165.5 44.320568
v 147.2896 165.62874 44.17808
v 147.26726 165.67586 43.98344
v 147.2896 165.62874 43.7888
v 147.35066 165.5 43.646313
v 147.43407 165.32413 43.59416
v 147.1011 164.88347 43.646313
v 147.15755 164.75264 43.7888
v 147.17822 164.70474 43.98344
v 147.15756 164.75264 44.17808
v 147.1011 164.88347 44.320568
v 147.024 165.06218 44.372723
v 146.94688 165.24089 44.320568
v 146.89044 165.37172 44.17808
v 146.86978 165.41962 43.98344
v 146.89044 165.37172 43.7888
v 146.94688 165.24089 43.646313
v 147.024 165.06218 43.59416
v 146.60745 164.75699 43.646313
v 146.64798 164.62039 43.7888
v 146.66283 164.57039 43.98344
v 146.64798 164.62039 44.17808
v 146.60745 164.75699 44.320568
v 146.55208 164.94359 44.372723
v 146.4967 165.13019 44.320568
v 146.45618 165.26678 44.17808
v 146.44133 165.31679 43.98344
v 146.45618 165.26678 43.7888
v 146.4967 165.13019 43.646313
v 146.55208 164.94359 43.59416
v 146.15602 164.60182 43.646313
v 146.20299 164.4673 43.7888
v 146.22018 164.41806 43.98344
v 146.20299 164.4673 44.17808
v 146.15602 164.60182 44.320568
v 146.09186 164.78558 44.372723
v 146.0277 164.96935 44.320568
v 145.98073 165.10387 44.17808
v 145.96353 165.1531 43.98344
v 145.98073 165.10387 43.7888
v 146.0277 164.96935 43.646313
v 146.09186 164.78558 43.59416
v 145.70425 164.44154 43.646313
v 145.7562 164.30887 43.7888
v 145.7752 164.2603 43.98344
v 145.7562 164.30887 44.17808
v 145.70425 164.44154 44.320568
v 145.6333 164.62279 44.372723
v 145.56235 164.80405 44.320568
v 145.51042 164.93672 44.17808
v 145.49141 164.98529 43.98344
v 145.51042 164.93672 43.7888
v 145.56235 164.80405 43.646313
v 145.6333 164.62279 43.59416
v 145.26344 164.2524 43.646313
v 145.32007 164.12164 43.7888
v 145.34079 164.07378 43.98344
v 145.32007 164.12164 44.17808
v 145.26344 164.2524 44.320568
v 145.18611 164.43102 44.372723
v 145.10876 164.60963 44.320568
v 145.05214 164.74039 44.17808
v 145.03142 164.78824 43.98344
v 145.05214 164.74039 43.7888
v 145.10876 164.60963 43.646313
v 145.18611 164.43102 43.59416
v 144.79573 164.04953 43.646313
v 144.83633 163.91295 43.7888
v 144.8512 163.86296 43.98344
v 144.83633 163.91295 44.17808
v 144.79573 164.04953 44.320568
v 144.74025 164.2361 44.372723
v 144.68478 164.42267 44.320568
v 144.64418 164.55925 44.17808
v 144.62932 164.60924 43.98344
v 144.64418 164.55925 43.7888
v 144.68478 164.42267 43.646313
v 144.74025 164.2361 43.59416
v 144.28485 163.96269 43.646313
v 144.3028 163.82135 43.7888
v 144.30937 163.7696 43.98344
v 144.3028 163.82135 44.17808
v 144.28485 163.96269 44.320568
v 144.26035 164.15579 44.372723
v 144.23582 164.34888 44.320568
v 144.21788 164.49023 44.17808
v 144.21132 164.54198 43.98344
v 144.21788 164.49023 43.7888
v 144.23582 164.34888 43.646313
v 144.26035 164.15579 43.59416
v 143.81218 163.92247 43.646313
v 143.83899 163.78252 43.7888
v 143.84879 163.7313 43.98344
v 143.83899 163.78252 44.17808
v 143.81218 163.92247 44.320568
v 143.77557 164.11363 44.372723
v 143.73898 164.3048 44.320568
v 143.71217 164.44475 44.17808
v 143.70238 164.49597 43.98344
v 143.71217 164.44475 43.7888
v 143.73898 164.3048 43.646313
v 143.77557 164.11363 43.59416
v 143.36781 163.78802 43.646313
v 143.41048 163.65207 43.7888
v 143.42609 163.60231 43.98344
v 143.41048 163.65207 44.17808
v 143.36781 163.78802 44.320568
v 143.30954 163.97372 44.372723
v 143.25125 164.15944 44.320568
v 143.20859 164.2954 44.17808
v 143.19298 164.34515 43.98344
v 143.20859 164.2954 43.7888
v 143.25125 164.15944 43.646313
v 143.30954 163.97372 43.59416
v 142.89183 163.63283 43.646313
v 142.92455 163.49416 43.7888
v 142.93652 163.44339 43.98344
v 142.92455 163.49416 44.17808
v 142.89183 163.63283 44.320568
v 142.84712 163.82227 44.372723
v 142.80241 164.0117 44.320568
v 142.76968 164.15038 44.17808
v 142.7577 164.20114 43.98344
v 142.76968 164.15038 43.7888
v 142.80241 164.0117 43.646313
v 142.84712 163.82227 43.59416
v 142.34404 163.5576 43.646313
v 142.32812 163.416 43.7888
v 142.3223 163.36417 43.98344
v 142.32812 163.416 44.17808
v 142.34404 163.5576 44.320568
v 142.36577 163.75102 44.372723
v 142.38751 163.94444 44.320568
v 142.40343 164.08604 44.17808
v 142.40926 164.13786 43.98344
v 142.40343 164.08604 43.7888
v 142.38751 163.94444 43.646313
v 142.36577 163.75102 43.59416
v 141.83894 163.74702 43.646313
v 141.78528 163.61502 43.7888
v 141.76564 163.56671 43.98344
v 141.78528 163.61502 44.17808
v 141.83894 163.74702 44.320568
v 141.91225 163.92732 44.372723
v 141.98555 164.10764 44.320568
v 142.03922 164.23964 44.17808
v 142.05885 164.28795 43.98344
v 142.03922 164.23964 43.7888
v 141.98555 164.10764 43.646313
v 141.91225 163.92732 43.59416
v 141.40697 163.9315 43.646313
v 141.36496 163.79535 43.7888
v 141.34958 163.74551 43.98344
v 141.36496 163.79535 44.17808
v 141.40697 163.9315 44.320568
v 141.46436 164.1175 44.372723
v 141.52174 164.30348 44.320568
v 141.56377 164.43964 44.17808
v 141.57913 164.48947 43.98344
v 141.56377 164.43964 43.7888
v 141.52174 164.30348 43.646313
v 141.46436 164.1175 43.59416
v 140.96094 164.01991 43.646313
v 140.94171 163.87872 43.7888
v 140.93468 163.82704 43.98344
v 140.94171 163.87872 44.17808
v 140.96094 164.01991 44.320568
v 140.98718 164.21277 44.372723
v 141.01344 164.40564 44.320568
v 141.03265 164.54681 44.17808
v 141.03969 164.5985 43.98344
v 141.03265 164.54681 43.7888
v 141.01344 164.40564 43.646313
v 140.98718 164.21277 43.59416
v 140.49133 164.05415 43.646313
v 140.48358 163.91187 43.7888
v 140.48076 163.8598 43.98344
v 140.48358 163.91187 44.17808
v 140.49133 164.05415 44.320568
v 140.5019 164.2485 44.372723
v 140.5125 164.44286 44.320568
v 140.52023 164.58513 44.17808
v 140.52307 164.6372 43.98344
v 140.52023 164.58513 43.7888
v 140.5125 164.44286 43.646313
v 140.5019 164.2485 43.59416
v 140.03232 164.07173 43.646313
v 140.04453 163.92976 43.7888
v 140.049 163.8778 43.98344
v 140.04453 163.92976 44.17808
v 140.03232 164.07173 44.320568
v 140.01562 164.26566 44.372723
v 139.99893 164.45958 44.320568
v 139.98672 164.60155 44.17808
v 139.98224 164.6535 43.98344
v 139.98672 164.60155 43.7888
v 139.99893 164.45958 43.646313
v 140.01562 164.26566 43.59416
v 139.59456 163.979 43.646313
v 139.63492 163.84236 43.7888
v 139.6497 163.79234 43.98344
v 139.63492 163.84236 44.17808
v 139.59456 163.979 44.320568
v 139.53941 164.16568 44.372723
v 139.48427 164.35234 44.320568
v 139.44391 164.48898 44.17808
v 139.42914 164.539 43.98344
v 139.44391 164.48898 43.7888
v 139.48427 164.35234 43.646313
v 139.53941 164.16568 43.59416
v 139.17508 163.81813 43.646313
v 139.24078 163.6917 43.7888
v 139.26483 163.64542 43.98344
v 139.24078 163.6917 44.17808
v 139.17508 163.81813 44.320568
v 139.08531 163.99084 44.372723
v 138.99556 164.16354 44.320568
v 138.92986 164.28998 44.17808
v 138.9058 164.33626 43.98344
v 138.92986 164.28998 43.7888
v 138.99556 164.16354 43.646313
v 139.08531 163.99084 43.59416
v 138.77713 163.55028 43.646313
v 138.84729 163.42627 43.7888
v 138.87297 163.38087 43.98344
v 138.84729 163.42627 44.17808
v 138.77713 163.55028 44.320568
v 138.68127 163.7197 44.372723
v 138.58543 163.8891 44.320568
v 138.51527 164.0131 44.17808
v 138.4896 164.0585 43.98344
v 138.51527 164.0131 43.7888
v 138.58543 163.8891 43.646313
v 138.68127 163.7197 43.59416
v 138.32411 163.33714 43.646313
v 138.38513 163.20837 43.7888
v 138.40747 163.16125 43.98344
v 138.38513 163.20837 44.17808
v 138.32411 163.33714 44.320568
v 138.24075 163.51303 44.372723
v 138.1574 163.68892 44.320568
v 138.09637 163.81767 44.17808
v 138.07404 163.8648 43.98344
v 138.09637 163.81767 43.7888
v 138.1574 163.68892 43.646313
v 138.24075 163.51303 43.59416
v 137.86664 163.11937 43.646313
v 137.91406 162.985 43.7888
v 137.93141 162.93582 43.98344
v 137.91406 162.985 44.17808
v 137.86664 163.11937 44.320568
v 137.80186 163.30292 44.372723
v 137.73709 163.48647 44.320568
v 137.68968 163.62083 44.17808
v 137.67232 163.67001 43.98344
v 137.68968 163.62083 43.7888
v 137.73709 163.48647 43.646313
v 137.80186 163.30292 43.59416
v 137.38016 163.00342 43.646313
v 137.4181 162.86607 43.7888
v 137.43199 162.81581 43.98344
v 137.4181 162.86607 44.17808
v 137.38016 163.00342 44.320568
v 137.32832 163.19102 44.372723
v 137.27649 163.37865 44.320568
v 137.23854 163.51598 44.17808
v 137.22466 163.56625 43.98344
v 137.23854 163.51598 43.7888
v 137.27649 163.37865 43.646313
v 137.32832 163.19102 43.59416
v 136.93088 162.86095 43.646313
v 136.97946 162.727 43.7888
v 136.99725 162.67798 43.98344
v 136.97946 162.727 44.17808
v 136.93088 162.86095 44.320568
v 136.8645 163.04393 44.372723
v 136.79813 163.2269 44.320568
v 136.74953 163.36084 44.17808
v 136.73175 163.40988 43.98344
v 136.74953 163.36084 43.7888
v 136.79813 163.2269 43.646313
v 136.8645 163.04393 43.59416
v 136.4893 162.67986 43.646313
v 136.54425 162.54839 43.7888
v 136.56436 162.50026 43.98344
v 136.54425 162.54839 44.17808
v 136.4893 162.67986 44.320568
v 136.41425 162.85944 44.372723
v 136.33917 163.03902 44.320568
v 136.28423 163.17049 44.17808
v 136.26411 163.2186 43.98344
v 136.28423 163.17049 43.7888
v 136.33917 163.03902 43.646313
v 136.41425 162.85944 43.59416
v 136.04903 162.4923 43.646313
v 136.10936 162.3632 43.7888
v 136.13144 162.31596 43.98344
v 136.10936 162.3632 44.17808
v 136.04903 162.4923 44.320568
v 135.96661 162.66862 44.372723
v 135.8842 162.84496 44.320568
v 135.82388 162.97404 44.17808
v 135.80179 163.02129 43.98344
v 135.82388 162.97404 43.7888
v 135.8842 162.84496 43.646313
v 135.96661 162.66862 43.59416
v 135.6381 162.28372 43.646313
v 135.71497 162.16374 43.7888
v 135.74309 162.11983 43.98344
v 135.71497 162.16374 44.17808
v 135.6381 162.28372 44.320568
v 135.53311 162.44762 44.372723
v 135.42813 162.61153 44.320568
v 135.35127 162.7315 44.17808
v 135.32314 162.77542 43.98344
v 135.35127 162.7315 43.7888
v 135.42813 162.61153 43.646313
v 135.53311 162.44762 43.59416
v 135.27695 161.99774 43.646313
v 135.36906 161.88904 43.7888
v 135.40279 161.84926 43.98344
v 135.36906 161.88904 44.17808
v 135.27695 161.99774 44.320568
v 135.15111 162.14622 44.372723
v 135.02527 162.29472 44.320568
v 134.93314 162.40343 44.17808
v 134.89941 162.4432 43.98344
v 134.93314 162.40343 43.7888
v 135.02527 162.29472 43.646313
v 135.15111 162.14622 43.59416
v 134.9251 161.67761 43.646313
v 135.02316 161.57423 43.7888
v 135.05905 161.53639 43.98344
v 135.02316 161.57423 44.17808
v 134.9251 161.67761 44.320568
v 134.79114 161.81882 44.372723
v 134.65718 161.96004 44.320568
v 134.55913 162.06342 44.17808
v 134.52324 162.10124 43.98344
v 134.55913 162.06342 43.7888
v 134.65718 161.96004 43.646313
v 134.79114 161.81882 43.59416
v 134.59149 161.34822 43.646313
v 134.69856 161.25423 43.7888
v 134.73776 161.21982 43.98344
v 134.69856 161.25423 44.17808
v 134.59149 161.34822 44.320568
v 134.4452 161.47662 44.372723
v 134.29893 161.60503 44.320568
v 134.19185 161.69902 44.17808
v 134.15265 161.73343 43.98344
v 134.19185 161.69902 43.7888
v 134.29893 161.60503 43.646313
v 134.4452 161.47662 43.59416
v 134.28308 160.98036 43.63392
v 134.40031 160.88393 43.766445
v 134.45065 160.8425 43.957115
v 134.42064 160.8672 44.154835
v 134.3183 160.9514 44.306633
v 134.17105 161.07254 44.37183
v 134.01837 161.19815 44.33296
v 133.90114 161.29459 44.200436
v 133.8508 161.33601 44.009766
v 133.88081 161.31133 43.812042
v 133.98315 161.22713 43.660248
v 134.1304 161.10599 43.595047
v 133.91913 160.64055 43.614914
v 134.04333 160.52812 43.726883
v 134.1097 160.4686 43.907616
v 134.10039 160.47797 44.108685
v 134.01794 160.5537 44.276207
v 133.88443 160.6755 44.365303
v 133.73563 160.81075 44.352093
v 133.6114 160.92317 44.24012
v 133.54506 160.9827 44.059387
v 133.55435 160.97333 43.858322
v 133.63681 160.8976 43.6908
v 133.77032 160.77579 43.601704
v 133.46866 160.24095 43.606083
v 133.62816 160.14493 43.690228
v 133.75227 160.10901 43.85003
v 133.80774 160.14284 44.042667
v 133.7797 160.23734 44.21653
v 133.67564 160.36719 44.325024
v 133.5235 160.4976 44.339085
v 133.36398 160.59363 44.25494
v 133.23988 160.62955 44.09514
v 133.18442 160.59572 43.9025
v 133.21245 160.50122 43.728638
v 133.3165 160.37137 43.620144
v 133.20944 160.018 43.87452
v 133.37071 159.90114 43.909298
v 133.50667 159.82063 44.037395
v 133.58086 159.79807 44.22449
v 133.57343 159.83948 44.42045
v 133.48636 159.93378 44.57276
v 133.34297 160.0557 44.64062
v 133.1817 160.17256 44.60584
v 133.04576 160.25307 44.47774
v 132.97156 160.27563 44.29065
v 132.97899 160.23422 44.094692
v 133.06606 160.13992 43.942375
v 132.99936 159.90979 43.804703
v 133.15514 159.78282 43.784195
v 133.2632 159.62982 43.85427
v 133.29463 159.4918 43.996155
v 133.24098 159.40575 44.171825
v 133.11665 159.39471 44.334213
v 132.95493 159.46165 44.439808
v 132.79916 159.58864 44.460316
v 132.69109 159.74164 44.39024
v 132.65967 159.87965 44.248356
v 132.71332 159.96571 44.072685
v 132.83765 159.97675 43.910297
v 132.79369 159.65274 43.487347
v 132.94151 159.51593 43.48068
v 133.03178 159.3529 43.556805
v 133.0403 159.20734 43.69533
v 132.9648 159.11823 43.85914
v 132.8255 159.10945 44.004333
v 132.65973 159.18338 44.09201
v 132.5119 159.32018 44.098682
v 132.42165 159.48322 44.022552
v 132.41312 159.62878 43.884026
v 132.48863 159.7179 43.720222
v 132.62793 159.72665 43.575027
v 132.49355 159.28831 43.21484
v 132.60855 159.12285 43.222355
v 132.67523 158.95616 43.3223
v 132.67572 158.8329 43.487892
v 132.6099 158.78609 43.674763
v 132.49538 158.8283 43.832844
v 132.36285 158.94818 43.91977
v 132.24785 159.11365 43.912254
v 132.18115 159.28033 43.812313
v 132.18066 159.4036 43.646717
v 132.2465 159.4504 43.459846
v 132.36102 159.4082 43.301765
v 132.0489 159.00397 43.014057
v 132.14871 158.8309 43.04574
v 132.2106 158.68175 43.171608
v 132.21802 158.59645 43.357944
v 132.16893 158.59789 43.55481
v 132.07652 158.68567 43.70946
v 131.96555 158.83626 43.780457
v 131.86574 159.00931 43.748775
v 131.80385 159.15848 43.622902
v 131.79645 159.24376 43.43657
v 131.84552 159.24232 43.239704
v 131.93793 159.15456 43.085052
v 131.72261 158.78894 42.996887
v 131.84245 158.62778 43.01874
v 131.90393 158.46577 43.127045
v 131.89056 158.34634 43.292774
v 131.80595 158.30148 43.471523
v 131.67276 158.34322 43.615402
v 131.52666 158.46037 43.685852
v 131.40683 158.62154 43.663998
v 131.34535 158.78354 43.555695
v 131.3587 158.90297 43.389965
v 131.44333 158.94783 43.211216
v 131.57652 158.9061 43.067337
v 131.5768 158.54239 42.664383
v 131.675 158.37581 42.722622
v 131.69579 158.21971 42.84995
v 131.63356 158.11594 43.012253
v 131.50499 158.09229 43.166035
v 131.34456 158.1551 43.2701
v 131.19522 158.28754 43.296555
v 131.097 158.45413 43.238316
v 131.07623 158.61021 43.11099
v 131.13846 158.71399 42.948685
v 131.26701 158.73764 42.7949
v 131.42746 158.67484 42.690838
v 131.30138 158.17781 42.50035
v 131.37344 158.01001 42.586914
v 131.36166 157.86737 42.729282
v 131.26918 157.78813 42.889305
v 131.12079 157.7935 43.0241
v 130.95624 157.88208 43.09756
v 130.81961 158.03009 43.089993
v 130.74754 158.1979 43.003426
v 130.75932 158.34055 42.86106
v 130.8518 158.41978 42.70104
v 131.00021 158.4144 42.566242
v 131.16476 158.32584 42.492783
v 131.07414 158.02945 42.138317
v 131.15984 157.8566 42.200356
v 131.16139 157.69398 42.322163
v 131.0784 157.58517 42.471096
v 130.93307 157.55931 42.607254
v 130.76439 157.62334 42.69415
v 130.61752 157.7601 42.7085
v 130.53183 157.93295 42.64646
v 130.53027 158.09557 42.524654
v 130.61327 158.20438 42.37572
v 130.75859 158.23024 42.239563
v 130.92728 158.16621 42.152668
v 130.6359 157.73053 41.804016
v 130.74802 157.56805 41.850506
v 130.8033 157.42123 41.981426
v 130.78697 157.32944 42.16169
v 130.70337 157.31725 42.343002
v 130.5749 157.38794 42.476776
v 130.436 157.52255 42.527172
v 130.32388 157.68504 42.480682
v 130.26859 157.83185 42.349762
v 130.28493 157.92365 42.1695
v 130.36853 157.93584 41.988186
v 130.497 157.86516 41.854412
v 130.1858 157.3808 41.684532
v 130.30774 157.22601 41.728096
v 130.38965 157.09987 41.862724
v 130.40956 157.03618 42.052345
v 130.36218 157.05202 42.246147
v 130.26016 157.14311 42.392204
v 130.13087 157.28508 42.45138
v 130.00894 157.43988 42.407818
v 129.92703 157.56601 42.27319
v 129.9071 157.6297 42.08357
v 129.9545 157.61388 41.889763
v 130.0565 157.52277 41.743706
v 129.7964 157.04803 41.63685
v 129.92802 156.90012 41.67444
v 130.0246 156.78146 41.805878
v 130.06021 156.72388 41.995945
v 130.02534 156.74277 42.193718
v 129.92934 156.8331 42.346195
v 129.7979 156.97066 42.41253
v 129.66628 157.11858 42.37494
v 129.5697 157.23723 42.2435
v 129.53409 157.29483 42.05343
v 129.56895 157.27592 41.85566
v 129.66496 157.1856 41.70318
v 129.48659 156.6435 41.615158
v 129.60262 156.49924 41.694855
v 129.67537 156.40302 41.856445
v 129.68535 156.38062 42.056637
v 129.6299 156.43805 42.241783
v 129.52385 156.55994 42.36228
v 129.39565 156.7136 42.385838
v 129.27962 156.85785 42.30614
v 129.20686 156.95407 42.14455
v 129.19688 156.97646 41.94436
v 129.25233 156.91902 41.75921
v 129.35837 156.79715 41.638714
v 129.1047 156.32436 41.61312
v 129.2105 156.1808 41.707253
v 129.27307 156.09335 41.877888
v 129.27568 156.08543 42.079304
v 129.2176 156.1592 42.25753
v 129.11443 156.29485 42.364815
v 128.99377 156.45605 42.372406
v 128.88799 156.59961 42.27827
v 128.82541 156.68706 42.107635
v 128.8228 156.69496 41.90622
v 128.88086 156.62122 41.727993
v 128.98405 156.48557 41.620712
v 128.59079 155.98048 41.601715
v 128.71101 155.83838 41.66856
v 128.81804 155.76526 41.815277
v 128.88321 155.78075 42.002556
v 128.88904 155.88066 42.180218
v 128.83398 156.03825 42.30066
v 128.73277 156.21127 42.331604
v 128.61256 156.3534 42.26476
v 128.50552 156.4265 42.118042
v 128.44037 156.41103 41.930763
v 128.43452 156.3111 41.7531
v 128.4896 156.15352 41.63266
v 128.16208 155.7864 41.986626
v 128.2891 155.64337 42.032608
v 128.42278 155.57597 42.154755
v 128.52733 155.6023 42.320335
v 128.57472 155.71527 42.484985
v 128.55226 155.88461 42.604588
v 128.46597 156.06497 42.64709
v 128.33896 156.20801 42.601112
v 128.20528 156.27539 42.478966
v 128.10074 156.24908 42.31338
v 128.05334 156.13611 42.14873
v 128.07579 155.96675 42.02913
v 127.90474 155.52666 42.15874
v 128.02292 155.39804 42.248108
v 128.12067 155.34598 42.4083
v 128.17181 155.38443 42.596397
v 128.16264 155.50307 42.762
v 128.09561 155.67012 42.860733
v 127.98868 155.84082 42.866142
v 127.87051 155.96944 42.776775
v 127.77275 156.02148 42.61658
v 127.72161 155.98305 42.428482
v 127.73078 155.86441 42.262882
v 127.79781 155.69736 42.164146
v 127.57809 155.2944 42.24086
v 127.68272 155.17319 42.360256
v 127.74723 155.12526 42.542107
v 127.754364 155.16347 42.737682
v 127.70219 155.27756 42.89458
v 127.60469 155.43698 42.97076
v 127.48799 155.59901 42.945805
v 127.38337 155.72023 42.82641
v 127.31885 155.76816 42.644558
v 127.31172 155.72995 42.448982
v 127.36389 155.61586 42.292084
v 127.461395 155.45644 42.215908
v 127.24083 155.01517 42.265285
v 127.35124 154.89845 42.38649
v 127.40997 154.84602 42.571552
v 127.401306 154.87192 42.770893
v 127.327545 154.96921 42.93109
v 127.208466 155.11182 43.009224
v 127.075966 155.26154 42.984356
v 126.96556 155.37825 42.86315
v 126.90682 155.43068 42.67809
v 126.9155 155.40479 42.478752
v 126.98925 155.3075 42.318554
v 127.10834 155.16489 42.240417
v 126.86103 154.73329 42.261395
v 126.983536 154.6069 42.359425
v 127.05727 154.5344 42.532288
v 127.06247 154.53517 42.733665
v 126.99775 154.60902 42.9096
v 126.88045 154.73618 43.01295
v 126.74199 154.88255 43.01602
v 126.619484 155.00894 42.91799
v 126.545746 155.08145 42.745125
v 126.54055 155.08067 42.543747
v 126.60527 155.00682 42.367813
v 126.72257 154.87965 42.264465
v 126.46904 154.44666 42.256573
v 126.60192 154.31041 42.32281
v 126.69458 154.21683 42.475327
v 126.7222 154.19098 42.673252
v 126.677376 154.23978 42.863556
v 126.57211 154.35016 42.995243
v 126.43463 154.49255 43.033028
v 126.30176 154.62878 42.96679
v 126.20909 154.72238 42.814274
v 126.18147 154.74823 42.61635
v 126.226295 154.69943 42.42605
v 126.33156 154.58905 42.29436
v 126.07418 154.16156 42.26071
v 126.20321 154.00989 42.291534
v 126.30529 153.89061 42.417797
v 126.35308 153.83566 42.605667
v 126.33376 153.85977 42.80481
v 126.252525 153.9565 42.96186
v 126.13113 154.0999 43.03474
v 126.0021 154.25157 43.003918
v 125.90002 154.37086 42.877655
v 125.85223 154.42581 42.689785
v 125.871544 154.40169 42.490643
v 125.95278 154.30498 42.33359
v 125.75825 154.00194 42.280113
v 125.881744 153.84271 42.28715
v 125.9597 153.68301 42.38803
v 125.97124 153.56561 42.55572
v 125.913246 153.52199 42.74529
v 125.80128 153.56383 42.90594
v 125.66533 153.6799 42.994625
v 125.54183 153.83913 42.987587
v 125.463875 153.99883 42.886707
v 125.45234 154.11623 42.719017
v 125.51033 154.15985 42.52945
v 125.6223 154.11801 42.368797
v 125.48413 153.84082 42.015636
v 125.624504 153.69746 42.0017
v 125.71424 153.53093 42.075962
v 125.7293 153.38585 42.21852
v 125.66564 153.30107 42.391182
v 125.54033 153.29932 42.54768
v 125.38694 153.38107 42.64608
v 125.24657 153.52443 42.66002
v 125.15683 153.69095 42.58576
v 125.14177 153.83604 42.443195
v 125.20543 153.92082 42.270535
v 125.33074 153.92258 42.11404
v 125.06813 153.4904 41.81934
v 125.19941 153.34122 41.790684
v 125.30324 153.18193 41.862152
v 125.35178 153.05525 42.014595
v 125.33204 152.9951 42.20716
v 125.249306 153.01761 42.388256
v 125.12575 153.11673 42.509354
v 124.99447 153.26591 42.538006
v 124.89065 153.4252 42.466537
v 124.8421 153.55188 42.3141
v 124.86184 153.61203 42.121532
v 124.94457 153.58952 41.940437
v 124.584984 153.035 41.686623
v 124.70581 152.87418 41.692116
v 124.826935 152.75446 41.79347
v 124.91591 152.70795 41.963524
v 124.94888 152.7471 42.156715
v 124.91702 152.86142 42.321278
v 124.82887 153.02028 42.413116
v 124.708046 153.1811 42.407623
v 124.58692 153.30081 42.30627
v 124.497955 153.34732 42.136215
v 124.46498 153.30817 41.943024
v 124.49683 153.19385 41.77846
v 124.23379 152.73329 42.036175
v 124.35015 152.57202 42.064743
v 124.48187 152.47227 42.178646
v 124.593636 152.46077 42.34737
v 124.65552 152.54059 42.5257
v 124.65092 152.69034 42.66586
v 124.58108 152.8699 42.730286
v 124.464714 153.03117 42.701717
v 124.33299 153.13092 42.587814
v 124.22123 153.14243 42.41909
v 124.15935 153.0626 42.240757
v 124.16395 152.91286 42.1006
v 123.90765 152.56139 42.16576
v 123.98719 152.38449 42.21002
v 124.06691 152.26526 42.341194
v 124.125435 152.23564 42.52414
v 124.147095 152.30357 42.70983
v 124.126076 152.45087 42.848515
v 124.06802 152.63803 42.90303
v 123.98848 152.81494 42.858772
v 123.90876 152.93417 42.727596
v 123.850235 152.96379 42.54465
v 123.828575 152.89584 42.35896
v 123.849594 152.74857 42.220276
v 123.52045 152.37546 42.224766
v 123.60388 152.21771 42.316525
v 123.66612 152.12827 42.48354
v 123.69049 152.1311 42.68106
v 123.670456 152.22545 42.856163
v 123.61138 152.38605 42.961926
v 123.529106 152.56984 42.97001
v 123.44567 152.72758 42.87825
v 123.38343 152.81703 42.711235
v 123.35906 152.8142 42.513714
v 123.3791 152.71985 42.338615
v 123.43817 152.55927 42.232853
v 123.15218 152.13126 42.246124
v 123.26315 151.98975 42.336754
v 123.335464 151.90625 42.50487
v 123.349754 151.90314 42.705425
v 123.30219 151.98125 42.88468
v 123.20552 152.11963 42.99461
v 123.08564 152.28122 43.00575
v 122.97468 152.42273 42.91512
v 122.90236 152.50621 42.747005
v 122.88807 152.50934 42.546448
v 122.93563 152.43123 42.36719
v 123.03231 152.29285 42.257267
v 122.787476 151.83537 42.25609
v 122.90952 151.7001 42.342113
v 122.98806 151.61641 42.50766
v 123.002045 151.60672 42.70837
v 122.94772 151.67363 42.890457
v 122.83966 151.79921 43.00514
v 122.70681 151.94981 43.02168
v 122.58476 152.0851 42.93565
v 122.506226 152.1688 42.770103
v 122.49224 152.17848 42.569397
v 122.546555 152.11157 42.38731
v 122.65462 151.98598 42.27263
v 122.39652 151.54962 42.25566
v 122.528854 151.40938 42.314186
v 122.62413 151.30992 42.461277
v 122.656815 151.2779 42.65752
v 122.61816 151.32187 42.85033
v 122.51851 151.43008 42.988052
v 122.384575 151.57352 43.033775
v 122.25224 151.71376 42.97525
v 122.15697 151.81323 42.82816
v 122.12428 151.84526 42.631916
v 122.16294 151.80128 42.439106
v 122.26259 151.69307 42.301388
v 122.04045 151.21907 42.25908
v 122.15164 151.0607 42.315292
v 122.232216 150.94685 42.460728
v 122.26059 150.90802 42.656414
v 122.22916 150.95464 42.849922
v 122.14633 151.07419 42.9894
v 122.034325 151.23465 43.03747
v 121.923134 151.39302 42.98126
v 121.84256 151.50688 42.835823
v 121.814186 151.5457 42.640137
v 121.84562 151.49908 42.44663
v 121.92844 151.37953 42.30715
v 121.61205 150.98788 42.261017
v 121.69786 150.81717 42.32506
v 121.75798 150.69804 42.47606
v 121.7763 150.66241 42.67355
v 121.7479 150.71982 42.864613
v 121.680405 150.85489 42.998055
v 121.59189 151.03142 43.03812
v 121.50608 151.20212 42.97407
v 121.44596 151.32126 42.823074
v 121.42764 151.35689 42.625587
v 121.45604 151.29948 42.434525
v 121.52354 151.16441 42.301083
v 121.16936 150.78589 42.260914
v 121.25346 150.61107 42.31545
v 121.31456 150.4843 42.45967
v 121.33628 150.43953 42.654938
v 121.312805 150.48875 42.848927
v 121.25043 150.61879 42.989655
v 121.165855 150.79478 43.039417
v 121.08175 150.9696 42.984882
v 121.02065 151.09637 42.84066
v 120.99893 151.14114 42.645393
v 121.02241 151.09192 42.451405
v 121.084785 150.96188 42.310677
v 120.72755 150.5819 42.261208
v 120.80396 150.40387 42.316666
v 120.859245 150.2752 42.461555
v 120.87857 150.23036 42.65706
v 120.856766 150.28134 42.850784
v 120.79967 150.41452 42.990826
v 120.72259 150.59418 43.039658
v 120.646164 150.7722 42.9842
v 120.59089 150.90086 42.83931
v 120.57156 150.94571 42.643806
v 120.59337 150.89471 42.45008
v 120.65046 150.76155 42.31004
v 120.27323 150.40726 42.261246
v 120.34763 150.2273 42.313053
v 120.40218 150.0954 42.455288
v 120.422264 150.04689 42.649837
v 120.4025 150.09477 42.84457
v 120.34818 150.22623 42.98731
v 120.273865 150.40602 43.03981
v 120.19946 150.58598 42.988
v 120.14491 150.7179 42.845764
v 120.12483 150.76639 42.65122
v 120.1446 150.7185 42.456486
v 120.19892 150.58705 42.313744
v 119.82383 150.22034 42.26132
v 119.906044 150.04326 42.31122
v 119.96674 149.91255 42.45205
v 119.98966 149.8632 42.646072
v 119.96866 149.90848 42.841305
v 119.90936 150.03621 42.985428
v 119.82767 150.2122 43.03983
v 119.74545 150.38928 42.98993
v 119.68475 150.51999 42.8491
v 119.66183 150.56934 42.65507
v 119.68283 150.52406 42.459843
v 119.74213 150.39633 42.315716
v 119.3914 149.99687 42.26131
v 119.47393 149.82063 42.31356
v 119.53433 149.69165 42.456116
v 119.55642 149.6445 42.65078
v 119.53426 149.69183 42.845398
v 119.473816 149.82094 42.987816
v 119.391266 149.99722 43.039875
v 119.30873 150.17348 42.98763
v 119.24834 150.30246 42.845074
v 119.22625 150.3496 42.650406
v 119.248405 150.30228 42.45579
v 119.30885 150.17317 42.313374
v 118.94498 149.80328 42.261322
v 119.0207 149.62405 42.31373
v 119.07607 149.49297 42.4564
v 119.096275 149.44516 42.65111
v 119.07588 149.49344 42.845684
v 119.02036 149.62486 42.987984
v 118.944595 149.80423 43.039883
v 118.86887 149.98346 42.987476
v 118.8135 150.11455 42.844803
v 118.7933 150.16235 42.650093
v 118.81369 150.11407 42.45552
v 118.86921 149.98265 42.31322
v 118.494934 149.61827 42.261322
v 118.56964 149.43855 42.313526
v 118.62431 149.307 42.456047
v 118.64432 149.2589 42.6507
v 118.62428 149.3071 42.84533
v 118.56958 149.4387 42.98778
v 118.494865 149.61845 43.039886
v 118.42016 149.79817 42.987686
v 118.36548 149.9297 42.845165
v 118.345474 149.97783 42.65051
v 118.36552 149.92963 42.455883
v 118.42022 149.79802 42.31343
v 118.04609 149.43037 42.261326
v 118.118866 149.24983 42.31339
v 118.17216 149.11761 42.455814
v 118.19169 149.06917 42.65043
v 118.172226 149.11745 42.845097
v 118.11898 149.24954 42.987648
v 118.04622 149.43005 43.03989
v 117.97344 149.6106 42.987823
v 117.92015 149.74281 42.8454
v 117.90062 149.79128 42.650784
v 117.92008 149.74298 42.45612
v 117.97333 149.61089 42.31357
v 117.59238 149.25456 42.261326
v 117.66562 149.07423 42.31348
v 117.71924 148.94221 42.455967
v 117.73886 148.89389 42.650608
v 117.71924 148.94221 42.84525
v 117.66562 149.07423 42.987736
v 117.59237 149.25456 43.03989
v 117.51913 149.4349 42.987736
v 117.46551 149.56691 42.845245
v 117.445885 149.61523 42.650604
v 117.46551 149.56691 42.455963
v 117.51913 149.43489 42.313477
v 117.14463 149.06406 42.261326
v 117.20239 148.87817 42.31348
v 117.24468 148.74211 42.455967
v 117.26016 148.6923 42.650608
v 117.24468 148.74211 42.84525
v 117.20239 148.87817 42.987736
v 117.14463 149.06406 43.03989
v 117.08686 149.24992 42.987736
v 117.04458 149.38599 42.84525
v 117.0291 149.43579 42.650604
v 117.04458 149.38599 42.455967
v 117.08687 149.24992 42.31348
v 116.66777 148.96722 42.261326
v 116.71639 148.77875 42.31348
v 116.75198 148.64078 42.455967
v 116.76501 148.59027 42.650608
v 116.75198 148.64078 42.84525
v 116.71639 148.77875 42.987736
v 116.66777 148.96722 43.03989
v 116.619156 149.15569 42.987736
v 116.583565 149.29366 42.84525
v 116.57053 149.34416 42.650608
v 116.583565 149.29366 42.455967
v 116.619156 149.15569 42.31348
v 116.203575 148.82129 42.261326
v 116.26751 148.63745 42.31348
v 116.31431 148.50287 42.455967
v 116.33144 148.45361 42.650608
v 116.31431 148.50287 42.84525
v 116.26751 148.63745 42.987736
v 116.203575 148.82129 43.03989
v 116.13965 149.00514 42.987736
v 116.09284 149.13972 42.84525
v 116.075714 149.18898 42.650608
v 116.09284 149.13972 42.455967
v 116.13965 149.00514 42.31348
v 115.77126 148.5934 42.265778
v 115.84124 148.42262 42.346687
v 115.886505 148.31216 42.50903
v 115.89492 148.29163 42.70931
v 115.86424 148.36649 42.89386
v 115.80269 148.51671 43.013233
v 115.726746 148.70203 43.03544
v 115.65677 148.8728 42.95453
v 115.6115 148.98326 42.792187
v 115.60308 149.0038 42.591908
v 115.63376 148.92894 42.407356
v 115.69532 148.77872 42.287983
v 115.42993 148.5083 42.267757
v 115.4964 148.32497 42.32485
v 115.51114 148.17578 42.46583
v 115.47019 148.10071 42.652935
v 115.384544 148.11987 42.836018
v 115.27713 148.22813 42.96603
v 115.17674 148.39648 43.00813
v 115.11027 148.57982 42.95104
v 115.095535 148.729 42.81005
v 115.136475 148.80408 42.62295
v 115.22213 148.78491 42.439865
v 115.32954 148.67665 42.309856
v 115.10667 148.45164 42.01032
v 115.21001 148.27899 42.030853
v 115.25243 148.10674 42.136055
v 115.22258 147.981 42.297745
v 115.12843 147.93552 42.472588
v 114.99523 147.98244 42.61374
v 114.858665 148.1092 42.68338
v 114.755325 148.28186 42.662846
v 114.7129 148.45412 42.55764
v 114.74275 148.57985 42.395954
v 114.8369 148.62534 42.221107
v 114.9701 148.57841 42.079956
v 114.72183 148.04099 41.78459
v 114.79514 147.86325 41.844765
v 114.82036 147.72476 41.9887
v 114.790726 147.66263 42.177834
v 114.71418 147.69348 42.361485
v 114.611244 147.80907 42.49044
v 114.50949 147.97842 42.530155
v 114.43619 148.15616 42.469982
v 114.41097 148.29465 42.326046
v 114.440605 148.35678 42.136913
v 114.51714 148.32593 41.953262
v 114.62008 148.21034 41.824303
v 114.237274 147.78384 41.682457
v 114.2637 147.60617 41.77276
v 114.263916 147.49448 41.939095
v 114.237854 147.47871 42.136898
v 114.1925 147.56308 42.313168
v 114.14001 147.72499 42.42067
v 114.094444 147.92104 42.430603
v 114.068016 148.09871 42.3403
v 114.06781 148.2104 42.173965
v 114.09387 148.22617 41.976162
v 114.13922 148.1418 41.799892
v 114.19171 147.97989 41.69239
v 113.70292 147.64954 41.660553
v 113.691666 147.49019 41.782803
v 113.6783 147.41383 41.968
v 113.666405 147.44092 42.166515
v 113.65916 147.5642 42.32516
v 113.6585 147.75063 42.40143
v 113.66462 147.95026 42.37488
v 113.67587 148.10959 42.252632
v 113.68924 148.18594 42.06744
v 113.70114 148.15886 41.868923
v 113.70839 148.03558 41.710274
v 113.70904 147.84915 41.634007
v 113.169716 147.70619 41.64911
v 113.12673 147.56026 41.781
v 113.104256 147.49835 41.971096
v 113.10831 147.53706 42.168465
v 113.1378 147.66602 42.32022
v 113.184845 147.85066 42.3857
v 113.236824 148.04152 42.347363
v 113.27981 148.18744 42.215473
v 113.302284 148.24936 42.025375
v 113.298225 148.21065 41.828007
v 113.26873 148.0817 41.67625
v 113.22169 147.89705 41.610767
v 112.69705 147.94342 41.617496
v 112.61415 147.79509 41.724674
v 112.56743 147.71466 41.902294
v 112.569405 147.72366 42.10276
v 112.61955 147.8197 42.272358
v 112.70444 147.97704 42.365646
v 112.80131 148.15352 42.357624
v 112.88421 148.30183 42.250446
v 112.93093 148.38228 42.072826
v 112.92895 148.37326 41.87236
v 112.8788 148.27722 41.702763
v 112.79392 148.11989 41.609474
v 112.2633 148.16533 41.6503
v 112.193436 148.04192 41.793453
v 112.16758 147.99768 41.988335
v 112.19266 148.04446 42.182724
v 112.26195 148.16974 42.32453
v 112.35689 148.33994 42.375763
v 112.45204 148.50945 42.322693
v 112.521904 148.63286 42.17954
v 112.54776 148.67711 41.984657
v 112.52268 148.63033 41.790268
v 112.453384 148.50505 41.64846
v 112.358444 148.33485 41.59723
v 111.90325 148.32477 41.64825
v 111.89998 148.18254 41.790962
v 111.89848 148.13072 41.985683
v 111.89916 148.18318 42.18024
v 111.90184 148.32587 42.322502
v 111.90579 148.52055 42.374348
v 111.909966 148.71506 42.321888
v 111.91324 148.85728 42.179176
v 111.914734 148.9091 41.98445
v 111.914055 148.85664 41.789894
v 111.911385 148.71396 41.647636
v 111.907425 148.51929 41.59579
v 111.56128 148.19708 41.647793
v 111.643295 148.0809 41.790546
v 111.67307 148.03853 41.985287
v 111.64263 148.08133 42.17983
v 111.56012 148.19781 42.322044
v 111.447655 148.3568 42.373833
v 111.335365 148.51567 42.321312
v 111.25335 148.63185 42.178555
v 111.22357 148.67422 41.983814
v 111.25402 148.63142 41.789272
v 111.33653 148.51494 41.647057
v 111.449 148.35596 41.59527
v 111.28821 147.85176 41.646946
v 111.396034 147.7583 41.789234
v 111.435616 147.72394 41.983803
v 111.39636 147.75787 42.178516
v 111.28878 147.851 42.3212
v 111.14171 147.97838 42.373623
v 110.994545 148.10587 42.32174
v 110.88672 148.19933 42.179447
v 110.84713 148.23369 41.98488
v 110.88639 148.19977 41.79017
v 110.993965 148.10663 41.647484
v 111.141045 147.97926 41.59506
v 110.94136 147.47668 41.646923
v 111.03669 147.37057 41.789257
v 111.07168 147.33162 41.983845
v 111.036934 147.37024 42.17854
v 110.94178 147.47609 42.32118
v 110.81171 147.6208 42.373543
v 110.681564 147.76562 42.321594
v 110.58623 147.87172 42.17926
v 110.55125 147.91068 41.984676
v 110.58599 147.87206 41.789978
v 110.681145 147.7662 41.64734
v 110.81122 147.62149 41.59498
v 110.54115 147.17831 41.647053
v 110.62933 147.06635 41.789513
v 110.66163 147.02534 41.984146
v 110.629364 147.06628 42.178795
v 110.54121 147.17818 42.321312
v 110.42076 147.33107 42.3735
v 110.300316 147.48398 42.321384
v 110.212135 147.59593 42.178925
v 110.17984 147.63695 41.984295
v 110.212105 147.59601 41.789642
v 110.30026 147.4841 41.64713
v 110.42071 147.33122 41.594936
v 110.14062 146.8484 41.64706
v 110.20894 146.72334 41.78954
v 110.23394 146.67757 41.984177
v 110.20894 146.72331 42.17882
v 110.140625 146.84834 42.32132
v 110.04731 147.01915 42.373486
v 109.95399 147.18997 42.321346
v 109.885666 147.31502 42.17887
v 109.86066 147.36081 41.984234
v 109.885666 147.31505 41.78959
v 109.95398 147.19002 41.64709
v 110.047295 147.01921 41.59492
v 109.64689 146.68958 41.64709
v 109.69361 146.55498 41.78959
v 109.71071 146.50572 41.984238
v 109.693596 146.55501 42.17887
v 109.64686 146.68964 42.321346
v 109.58302 146.87352 42.37348
v 109.51919 147.05739 42.32131
v 109.472466 147.19197 42.178806
v 109.45537 147.24123 41.98416
v 109.47248 147.19194 41.789524
v 109.51922 147.05733 41.64705
v 109.58305 146.87344 41.594917
v 109.20211 146.52002 41.647076
v 109.25609 146.38815 41.78957
v 109.27584 146.3399 41.98421
v 109.25608 146.38817 42.178852
v 109.202095 146.52005 42.32133
v 109.12836 146.70018 42.373478
v 109.05461 146.88031 42.321316
v 109.00063 147.01216 42.17882
v 108.98088 147.06042 41.984177
v 109.00064 147.01215 41.78954
v 109.05463 146.88028 41.647057
v 109.12837 146.70015 41.594913
v 108.76703 146.3295 41.647057
v 108.8288 146.2011 41.789536
v 108.8514 146.15408 41.984173
v 108.828804 146.20107 42.178818
v 108.767044 146.32947 42.321312
v 108.68268 146.50488 42.373474
v 108.59831 146.68028 42.32133
v 108.53655 146.8087 42.178852
v 108.51394 146.85571 41.984215
v 108.536545 146.80872 41.78957
v 108.5983 146.68031 41.647076
v 108.68266 146.50491 41.59491
v 108.33184 146.10114 41.647068
v 108.390366 145.97122 41.789555
v 108.41178 145.92368 41.984196
v 108.390366 145.97122 42.178837
v 108.33184 146.10115 42.321323
v 108.2519 146.27861 42.373474
v 108.17196 146.45609 42.32132
v 108.113434 146.586 42.17883
v 108.09202 146.63354 41.984188
v 108.113434 146.58598 41.789547
v 108.17196 146.45607 41.647064
v 108.2519 146.27861 41.59491
v 107.88766 145.9337 41.647064
v 107.95404 145.80762 41.78955
v 107.97834 145.76147 41.98419
v 107.95404 145.80762 42.178833
v 107.88766 145.9337 42.32132
v 107.79698 146.10593 42.373474
v 107.70631 146.27815 42.32132
v 107.63992 146.40424 42.178833
v 107.61562 146.45038 41.98419
v 107.63992 146.40424 41.78955
v 107.70631 146.27815 41.647064
v 107.79698 146.10593 41.59491
v 107.51596 145.67441 41.647064
v 107.60293 145.56154 41.78955
v 107.63476 145.52022 41.98419
v 107.60292 145.56154 42.178833
v 107.51596 145.67441 42.32132
v 107.39716 145.8286 42.373474
v 107.278366 145.98277 42.32132
v 107.1914 146.09564 42.178833
v 107.15957 146.13696 41.98419
v 107.1914 146.09564 41.78955
v 107.278366 145.98277 41.647064
v 107.39716 145.8286 41.59491
v 107.15543 145.36641 41.647064
v 107.24941 145.25931 41.78955
v 107.28381 145.22011 41.98419
v 107.24941 145.25931 42.178833
v 107.15543 145.36641 42.32132
v 107.027054 145.5127 42.373474
v 106.89867 145.659 42.32132
v 106.80469 145.7661 42.178833
v 106.77029 145.8053 41.98419
v 106.80469 145.7661 41.78955
v 106.89867 145.659 41.647064
v 107.027054 145.5127 41.59491
v 106.773 145.02432 41.647064
v 106.85151 144.90541 41.78955
v 106.88025 144.8619 41.98419
v 106.85151 144.90541 42.178833
v 106.773 145.02432 42.32132
v 106.665764 145.18675 42.373474
v 106.55852 145.34918 42.32132
v 106.48001 145.4681 42.178833
v 106.45128 145.51161 41.98419
v 106.48001 145.4681 41.78955
v 106.55852 145.34918 41.647064
v 106.665764 145.18675 41.59491
v 106.30947 144.80765 41.647064
v 106.37198 144.6796 41.78955
v 106.39486 144.63274 41.98419
v 106.37198 144.6796 42.178833
v 106.30947 144.80765 42.32132
v 106.22409 144.98256 42.373474
v 106.1387 145.15747 42.32132
v 106.0762 145.28552 42.178833
v 106.05332 145.33238 41.98419
v 106.0762 145.28552 41.78955
v 106.13871 145.15747 41.647064
v 106.22409 144.98256 41.59491
v 105.89619 144.5959 41.647064
v 105.972885 144.47581 41.78955
v 106.00096 144.43187 41.98419
v 105.972885 144.47581 42.178833
v 105.89619 144.5959 42.32132
v 105.79141 144.75993 42.373474
v 105.68664 144.92398 42.32132
v 105.60994 145.04405 42.178833
v 105.58186 145.08801 41.98419
v 105.60994 145.04405 41.78955
v 105.68664 144.92398 41.647064
v 105.79141 144.75993 41.59491
v 105.51672 144.29988 41.647064
v 105.59669 144.18195 41.78955
v 105.62595 144.13878 41.98419
v 105.59669 144.18195 42.178833
v 105.51672 144.29988 42.32132
v 105.40749 144.46098 42.373474
v 105.29826 144.62209 42.32132
v 105.2183 144.74002 42.178833
v 105.18903 144.78319 41.98419
v 105.2183 144.74002 41.78955
v 105.29826 144.62209 41.647064
v 105.40749 144.46098 41.59491
v 105.08261 144.04507 41.647064
v 105.152115 143.92068 41.78955
v 105.17755 143.87515 41.98419
v 105.152115 143.92068 42.178833
v 105.08261 144.04507 42.32132
v 104.98766 144.21498 42.373474
v 104.89272 144.3849 42.32132
v 104.82322 144.5093 42.178833
v 104.79778 144.55481 41.98419
v 104.82322 144.5093 41.78955
v 104.89272 144.3849 41.647064
v 104.98766 144.21498 41.59491
v 104.64216 143.81082 41.647064
v 104.70368 143.6823 41.78955
v 104.726204 143.63525 41.98419
v 104.70368 143.6823 42.178833
v 104.64216 143.81082 42.32132
v 104.55812 143.98637 42.373474
v 104.474075 144.16194 42.32132
v 104.41256 144.29047 42.178833
v 104.39004 144.33751 41.98419
v 104.41256 144.29047 41.78955
v 104.474075 144.16194 41.647064
v 104.55812 143.98637 41.59491
v 104.19029 143.61755 41.647064
v 104.24858 143.48755 41.78955
v 104.26992 143.43996 41.98419
v 104.24858 143.48755 42.178833
v 104.19029 143.61755 42.32132
v 104.11067 143.79517 42.373474
v 104.03105 143.97278 42.32132
v 103.97276 144.1028 42.178833
v 103.95142 144.15039 41.98419
v 103.97276 144.1028 41.78955
v 104.03105 143.97278 41.647064
v 104.11067 143.79517 41.59491
v 103.76882 143.4205 41.647064
v 103.840996 143.29765 41.78955
v 103.86741 143.25269 41.98419
v 103.840996 143.29765 42.178833
v 103.76882 143.4205 42.32132
v 103.670235 143.58833 42.373474
v 103.57164 143.75616 42.32132
v 103.49947 143.87901 42.178833
v 103.47305 143.92398 41.98419
v 103.49947 143.87901 41.78955
v 103.57164 143.75616 41.647064
v 103.670235 143.58833 41.59491
v 103.374825 143.13716 41.647064
v 103.447815 143.01479 41.78955
v 103.47453 142.97 41.98419
v 103.447815 143.01479 42.178833
v 103.374825 143.13716 42.32132
v 103.27512 143.30432 42.373474
v 103.17542 143.4715 42.32132
v 103.10243 143.59387 42.178833
v 103.075714 143.63866 41.98419
v 103.10243 143.59387 41.78955
v 103.17542 143.4715 41.647064
v 103.27512 143.30432 41.59491
v 102.906456 142.90964 41.647064
v 102.956955 142.7764 41.78955
v 102.97544 142.72763 41.98419
v 102.956955 142.7764 42.178833
v 102.906456 142.90964 42.32132
v 102.83747 143.09164 42.373474
v 102.76849 143.27365 42.32132
v 102.717995 143.40689 42.178833
v 102.69951 143.45566 41.98419
v 102.717995 143.40689 41.78955
v 102.76849 143.27365 41.647064
v 102.83747 143.09164 41.59491
v 102.428055 142.77542 41.647064
v 102.47143 142.6397 41.78955
v 102.487305 142.59003 41.98419
v 102.47143 142.6397 42.178833
v 102.428055 142.77542 42.32132
v 102.3688 142.96083 42.373474
v 102.30955 143.14622 42.32132
v 102.266174 143.28195 42.178833
v 102.2503 143.33163 41.98419
v 102.266174 143.28195 41.78955
v 102.30955 143.14622 41.647064
v 102.3688 142.96083 41.59491
v 101.981804 142.61424 41.647064
v 102.03354 142.48149 41.78955
v 102.05248 142.43289 41.98419
v 102.03354 142.48149 42.178833
v 101.981804 142.61424 42.32132
v 101.91112 142.7956 42.373474
v 101.84044 142.97696 42.32132
v 101.788704 143.10971 42.178833
v 101.76976 143.15831 41.98419
v 101.788704 143.10971 41.78955
v 101.84044 142.97696 41.647064
v 101.91112 142.7956 41.59491
v 101.53452 142.42679 41.647064
v 101.58737 142.29446 41.78955
v 101.60671 142.24603 41.98419
v 101.58737 142.29446 42.178833
v 101.53452 142.42679 42.32132
v 101.46234 142.60754 42.373474
v 101.39015 142.78831 42.32132
v 101.3373 142.92064 42.178833
v 101.31796 142.96907 41.98419
v 101.3373 142.92064 41.78955
v 101.39015 142.78831 41.647064
v 101.46234 142.60754 41.59491
v 101.06005 142.24731 41.647064
v 101.09853 142.11012 41.78955
v 101.11262 142.0599 41.98419
v 101.09853 142.11012 42.178833
v 101.06005 142.24731 42.32132
v 101.00748 142.43472 42.373474
v 100.9549 142.62213 42.32132
v 100.91642 142.75932 42.178833
v 100.902336 142.80952 41.98419
v 100.91642 142.75932 41.78955
v 100.9549 142.62213 41.647064
v 101.00748 142.43472 41.59491
v 100.57396 142.15636 41.647064
v 100.606804 142.0177 41.78955
v 100.61883 141.96695 41.98419
v 100.606804 142.0177 42.178833
v 100.57396 142.15636 42.32132
v 100.52909 142.34575 42.373474
v 100.48422 142.53516 42.32132
v 100.45137 142.6738 42.178833
v 100.43935 142.72455 41.98419
v 100.45137 142.6738 41.78955
v 100.48422 142.53516 41.647064
v 100.52909 142.34575 41.59491
v 100.102875 142.02042 41.647064
v 100.133064 141.88116 41.78955
v 100.14412 141.8302 41.98419
v 100.133064 141.88116 42.178833
v 100.102875 142.02042 42.32132
v 100.06163 142.21065 42.373474
v 100.02039 142.40086 42.32132
v 99.9902 142.54012 42.178833
v 99.97915 142.59108 41.98419
v 99.9902 142.54012 41.78955
v 100.02039 142.40086 41.647064
v 100.06163 142.21065 41.59491
v 99.59985 141.94638 41.647064
v 99.61424 141.80461 41.78955
v 99.61951 141.75273 41.98419
v 99.61424 141.80461 42.178833
v 99.59985 141.94638 42.32132
v 99.58019 142.14003 42.373474
v 99.56054 142.33366 42.32132
v 99.54615 142.47543 42.178833
v 99.54088 142.52731 41.98419
v 99.54615 142.47543 41.78955
v 99.56054 142.33366 41.647064
v 99.58019 142.14003 41.59491
v 99.1275 141.92065 41.647064
v 99.15174 141.78024 41.78955
v 99.160614 141.72885 41.98419
v 99.15174 141.78024 42.178833
v 99.1275 141.92065 42.32132
v 99.09438 142.11246 42.373474
v 99.06127 142.30426 42.32132
v 99.03703 142.44467 42.178833
v 99.02816 142.49606 41.98419
v 99.03703 142.44467 41.78955
v 99.06127 142.30426 41.647064
v 99.09438 142.11246 41.59491
v 98.70726 141.798 41.647064
v 98.76568 141.66805 41.78955
v 98.78706 141.62048 41.98419
v 98.76568 141.66805 42.178833
v 98.70726 141.798 42.32132
v 98.62746 141.97554 42.373474
v 98.54765 142.15306 42.32132
v 98.489235 142.28304 42.178833
v 98.46785 142.3306 41.98419
v 98.489235 142.28304 41.78955
v 98.54765 142.15306 41.647064
v 98.62746 141.97554 41.59491
v 98.31391 141.54951 41.647064
v 98.38624 141.42674 41.78955
v 98.41272 141.38182 41.98419
v 98.38624 141.42674 42.178833
v 98.31391 141.54951 42.32132
v 98.2151 141.71721 42.373474
v 98.116295 141.8849 42.32132
v 98.04397 142.00768 42.178833
v 98.01749 142.0526 41.98419
v 98.04397 142.00768 41.78955
v 98.116295 141.8849 41.647064
v 98.2151 141.71721 41.59491
v 97.88007 141.30952 41.647064
v 97.94652 141.18347 41.78955
v 97.97084 141.13734 41.98419
v 97.94652 141.18347 42.178833
v 97.88007 141.30952 42.32132
v 97.78931 141.4817 42.373474
v 97.69853 141.65388 42.32132
v 97.63209 141.77992 42.178833
v 97.607765 141.82607 41.98419
v 97.63209 141.77992 41.78955
v 97.69853 141.65388 41.647064
v 97.78931 141.4817 41.59491
v 97.43491 141.08627 41.647064
v 97.49385 140.95654 41.78955
v 97.51543 140.90906 41.98419
v 97.49385 140.95654 42.178833
v 97.43491 141.08627 42.32132
v 97.35439 141.26347 42.373474
v 97.27387 141.44067 42.32132
v 97.214935 141.5704 42.178833
v 97.19336 141.61789 41.98419
v 97.214935 141.5704 41.78955
v 97.27387 141.44067 41.647064
v 97.35439 141.26347 41.59491
v 96.91848 140.88531 41.647064
v 96.92911 140.74323 41.78955
v 96.933 140.69122 41.98419
v 96.92911 140.74323 42.178833
v 96.91848 140.88531 42.32132
v 96.90395 141.07942 42.373474
v 96.889435 141.27351 42.32132
v 96.8788 141.4156 42.178833
v 96.87491 141.46762 41.98419
v 96.8788 141.4156 41.78955
v 96.889435 141.27351 41.647064
v 96.90395 141.07942 41.59491
v 96.431145 141.1944 41.98419
usemtl mat_1
s 1
f 1 1 2
f 2 1 3
f 1 1 3
f 3 1 4
f 1 1 4
f 4 1 5
f 1 1 5
f 5 1 6
f 1 1 6
f 6 1 7
f 1 1 7
f 7 1 8
f 1 1 8
f 8 1 9
f 1 1 9
f 9 1 10
f 1 1 10
f 10 1 11
f 1 1 11
f 11 1 12
f 1 1 12
f 12 1 13
f 1 1 13
f 13 1 2
f 2 3 14
f 14 3 15
f 3 4 15
f 15 4 16
f 4 5 16
f 16 5 17
f 5 6 17
f 17 6 18
f 6 7 18
f 18 7 19
f 7 8 19
f 19 8 20
f 8 9 20
f 20 9 21
f 9 10 21
f 21 10 22
f 10 11 22
f 22 11 23
f 11 12 23
f 23 12 24
f 12 13 24
f 24 13 25
f 13 2 25
f 25 2 14
f 14 15 26
f 26 15 27
f 15 16 27
f 27 16 28
f 16 17 28
f 28 17 29
f 17 18 29
f 29 18 30
f 18 19 30
f 30 19 31
f 19 20 31
f 31 20 32
f 20 21 32
f 32 21 33
f 21 22 33
f 33 22 34
f 22 23 34
f 34 23 35
f 23 24 35
f 35 24 36
f 24 25 36
f 36 25 37
f 25 14 37
f 37 14 26
f 26 27 38
f 38 27 39
f 27 28 39
f 39 28 40
f 28 29 40
f 40 29 41
f 29 30 41
f 41 30 42
f 30 31 42
f 42 31 43
f 31 32 43
f 43 32 44
f 32 33 44
f 44 33 45
f 33 34 45
f 45 34 46
f 34 35 46
f 46 35 47
f 35 36 47
f 47 36 48
f 36 37 48
f 48 37 49
f 37 26 49
f 49 26 38
f 38 39 50
f 50 39 51
f 39 40 51
f 51 40 52
f 40 41 52
f 52 41 53
f 41 42 53
f 53 42 54
f 42 43 54
f 54 43 55
f 43 44 55
f 55 44 56
f 44 45 56
f 56 45 57
f 45 46 57
f 57 46 58
f 46 47 58
f 58 47 59
f 47 48 59
f 59 48 60
f 48 49 60
f 60 49 61
f 49 38 61
f 61 38 50
f 50 51 62
f 62 51 63
f 51 52 63
f 63 52 64
f 52 53 64
f 64 53 65
f 53 54 65
f 65 54 66
f 54 55 66
f 66 55 67
f 55 56 67
f 67 56 68
f 56 57 68
f 68 57 69
f 57 58 69
f 69 58 70
f 58 59 70
f 70 59 71
f 59 60 71
f 71 60 72
f 60 61 72
f 72 61 73
f 61 50 73
f 73 50 62
f 62 63 74
f 74 63 75
f 63 64 75
f 75 64 76
f 64 65 76
f 76 65 77
f 65 66 77
f 77 66 78
f 66 67 78
f 78 67 79
f 67 68 79
f 79 68 80
f 68 69 80
f 80 69 81
f 69 70 81
f 81 70 82
f 70 71 82
f 82 71 83
f 71 72 83
f 83 72 84
f 72 73 84
f 84 73 85
f 73 62 85
f 85 62 74
f 74 75 86
f 86 75 87
f 75 76 87
f 87 76 88
f 76 77 88
f 88 77 89
f 77 78 89
f 89 78 90
f 78 79 90
f 90 79 91
f 79 80 91
f 91 80 92
f 80 81 92
f 92 81 93
f 81 82 93
f 93 82 94
f 82 83 94
f 94 83 95
f 83 84 95
f 95 84 96
f 84 85 96
f 96 85 97
f 85 74 97
f 97 74 86
f 86 87 98
f 98 87 99
f 87 88 99
f 99 88 100
f 88 89 100
f 100 89 101
f 89 90 101
f 101 90 102
f 90 91 102
f 102 91 103
f 91 92 103
f 103 92 104
f 92 93 104
f 104 93 105
f 93 94 105
f 105 94 106
f 94 95 106
f 106 95 107
f 95 96 107
f 107 96 108
f 96 97 108
f 108 97 109
f 97 86 109
f 109 86 98
f 98 99 110
f 110 99 111
f 99 100 111
f 111 100 112
f 100 101 112
f 112 101 113
f 101 102 113
f 113 102 114
f 102 103 114
f 114 103 115
f 103 104 115
f 115 104 116
f 104 105 116
f 116 105 117
f 105 106 117
f 117 106 118
f 106 107 118
f 118 107 119
f 107 108 119
f 119 108 120
f 108 109 120
f 120 109 121
f 109 98 121
f 121 98 110
f 110 111 122
f 122 111 123
f 111 112 123
f 123 112 124
f 112 113 124
f 124 113 125
f 113 114 125
f 125 114 126
f 114 115 126
f 126 115 127
f 115 116 127
f 127 116 128
f 116 117 128
f 128 117 129
f 117 118 129
f 129 118 130
f 118 119 130
f 130 119 131
f 119 120 131
f 131 120 132
f 120 121 132
f 132 121 133
f 121 110 133
f 133 110 122
f 122 123 134
f 134 123 135
f 123 124 135
f 135 124 136
f 124 125 136
f 136 125 137
f 125 126 137
f 137 126 138
f 126 127 138
f 138 127 139
f 127 128 139
f 139 128 140
f 128 129 140
f 140 129 141
f 129 130 141
f 141 130 142
f 130 131 142
f 142 131 143
f 131 132 143
f 143 132 144
f 132 133 144
f 144 133 145
f 133 122 145
f 145 122 134
f 134 135 146
f 146 135 147
f 135 136 147
f 147 136 148
f 136 137 148
f 148 137 149
f 137 138 149
f 149 138 150
f 138 139 150
f 150 139 151
f 139 140 151
f 151 140 152
f 140 141 152
f 152 141 153
f 141 142 153
f 153 142 154
f 142 143 154
f 154 143 155
f 143 144 155
f 155 144 156
f 144 145 156
f 156 145 157
f 145 134 157
f 157 134 146
f 146 147 158
f 158 147 159
f 147 148 159
f 159 148 160
f 148 149 160
f 160 149 161
f 149 150 161
f 161 150 162
f 150 151 162
f 162 151 163
f 151 152 163
f 163 152 164
f 152 153 164
f 164 153 165
f 153 154 165
f 165 154 166
f 154 155 166
f 166 155 167
f 155 156 167
f 167 156 168
f 156 157 168
f 168 157 169
f 157 146 169
f 169 146 158
f 158 159 170
f 170 159 171
f 159 160 171
f 171 160 172
f 160 161 172
f 172 161 173
f 161 162 173
f 173 162 174
f 162 163 174
f 174 163 175
f 163 164 175
f 175 164 176
f 164 165 176
f 176 165 177
f 165 166 177
f 177 166 178
f 166 167 178
f 178 167 179
f 167 168 179
f 179 168 180
f 168 169 180
f 180 169 181
f 169 158 181
f 181 158 170
f 170 171 182
f 182 171 183
f 171 172 183
f 183 172 184
f 172 173 184
f 184 173 185
f 173 174 185
f 185 174 186
f 174 175 186
f 186 175 187
f 175 176 187
f 187 176 188
f 176 177 188
f 188 177 189
f 177 178 189
f 189 178 190
f 178 179 190
f 190 179 191
f 179 180 191
f 191 180 192
f 180 181 192
f 192 181 193
f 181 170 193
f 193 170 182
f 182 183 194
f 194 183 195
f 183 184 195
f 195 184 196
f 184 185 196
f 196 185 197
f 185 186 197
f 197 186 198
f 186 187 198
f 198 187 199
f 187 188 199
f 199 188 200
f 188 189 200
f 200 189 201
f 189 190 201
f 201 190 202
f 190 191 202
f 202 191 203
f 191 192 203
f 203 192 204
f 192 193 204
f 204 193 205
f 193 182 205
f 205 182 194
f 194 195 206
f 206 195 207
f 195 196 207
f 207 196 208
f 196 197 208
f 208 197 209
f 197 198 209
f 209 198 210
f 198 199 210
f 210 199 211
f 199 200 211
f 211 200 212
f 200 201 212
f 212 201 213
f 201 202 213
f 213 202 214
f 202 203 214
f 214 203 215
f 203 204 215
f 215 204 216
f 204 205 216
f 216 205 217
f 205 194 217
f 217 194 206
f 206 207 218
f 218 207 219
f 207 208 219
f 219 208 220
f 208 209 220
f 220 209 221
f 209 210 221
f 221 210 222
f 210 211 222
f 222 211 223
f 211 212 223
f 223 212 224
f 212 213 224
f 224 213 225
f 213 214 225
f 225 214 226
f 214 215 226
f 226 215 227
f 215 216 227
f 227 216 228
f 216 217 228
f 228 217 229
f 217 206 229
f 229 206 218
f 218 219 230
f 230 219 231
f 219 220 231
f 231 220 232
f 220 221 232
f 232 221 233
f 221 222 233
f 233 222 234
f 222 223 234
f 234 223 235
f 223 224 235
f 235 224 236
f 224 225 236
f 236 225 237
f 225 226 237
f 237 226 238
f 226 227 238
f 238 227 239
f 227 228 239
f 239 228 240
f 228 229 240
f 240 229 241
f 229 218 241
f 241 218 230
f 230 231 242
f 242 231 243
f 231 232 243
f 243 232 244
f 232 233 244
f 244 233 245
f 233 234 245
f 245 234 246
f 234 235 246
f 246 235 247
f 235 236 247
f 247 236 248
f 236 237 248
f 248 237 249
f 237 238 249
f 249 238 250
f 238 239 250
f 250 239 251
f 239 240 251
f 251 240 252
f 240 241 252
f 252 241 253
f 241 230 253
f 253 230 242
f 242 243 254
f 254 243 255
f 243 244 255
f 255 244 256
f 244 245 256
f 256 245 257
f 245 246 257
f 257 246 258
f 246 247 258
f 258 247 259
f 247 248 259
f 259 248 260
f 248 249 260
f 260 249 261
f 249 250 261
f 261 250 262
f 250 251 262
f 262 251 263
f 251 252 263
f 263 252 264
f 252 253 264
f 264 253 265
f 253 242 265
f 265 242 254
f 254 255 266
f 266 255 267
f 255 256 267
f 267 256 268
f 256 257 268
f 268 257 269
f 257 258 269
f 269 258 270
f 258 259 270
f 270 259 271
f 259 260 271
f 271 260 272
f 260 261 272
f 272 261 273
f 261 262 273
f 273 262 274
f 262 263 274
f 274 263 275
f 263 264 275
f 275 264 276
f 264 265 276
f 276 265 277
f 265 254 277
f 277 254 266
f 266 267 278
f 278 267 279
f 267 268 279
f 279 268 280
f 268 269 280
f 280 269 281
f 269 270 281
f 281 270 282
f 270 271 282
f 282 271 283
f 271 272 283
f 283 272 284
f 272 273 284
f 284 273 285
f 273 274 285
f 285 274 286
f 274 275 286
f 286 275 287
f 275 276 287
f 287 276 288
f 276 277 288
f 288 277 289
f 277 266 289
f 289 266 278
f 278 279 290
f 290 279 291
f 279 280 291
f 291 280 292
f 280 281 292
f 292 281 293
f 281 282 293
f 293 282 294
f 282 283 294
f 294 283 295
f 283 284 295
f 295 284 296
f 284 285 296
f 296 285 297
f 285 286 297
f 297 286 298
f 286 287 298
f 298 287 299
f 287 288 299
f 299 288 300
f 288 289 300
f 300 289 301
f 289 278 301
f 301 278 290
f 290 291 302
f 302 291 303
f 291 292 303
f 303 292 304
f 292 293 304
f 304 293 305
f 293 294 305
f 305 294 306
f 294 295 306
f 306 295 307
f 295 296 307
f 307 296 308
f 296 297 308
f 308 297 309
f 297 298 309
f 309 298 310
f 298 299 310
f 310 299 311
f 299 300 311
f 311 300 312
f 300 301 312
f 312 301 313
f 301 290 313
f 313 290 302
f 302 303 314
f 314 303 315
f 303 304 315
f 315 304 316
f 304 305 316
f 316 305 317
f 305 306 317
f 317 306 318
f 306 307 318
f 318 307 319
f 307 308 319
f 319 308 320
f 308 309 320
f 320 309 321
f 309 310 321
f 321 310 322
f 310 311 322
f 322 311 323
f 311 312 323
f 323 312 324
f 312 313 324
f 324 313 325
f 313 302 325
f 325 302 314
f 314 315 326
f 326 315 327
f 315 316 327
f 327 316 328
f 316 317 328
f 328 317 329
f 317 318 329
f 329 318 330
f 318 319 330
f 330 319 331
f 319 320 331
f 331 320 332
f 320 321 332
f 332 321 333
f 321 322 333
f 333 322 334
f 322 323 334
f 334 323 335
f 323 324 335
f 335 324 336
f 324 325 336
f 336 325 337
f 325 314 337
f 337 314 326
f 326 327 338
f 338 327 339
f 327 328 339
f 339 328 340
f 328 329 340
f 340 329 341
f 329 330 341
f 341 330 342
f 330 331 342
f 342 331 343
f 331 332 343
f 343 332 344
f 332 333 344
f 344 333 345
f 333 334 345
f 345 334 346
f 334 335 346
f 346 335 347
f 335 336 347
f 347 336 348
f 336 337 348
f 348 337 349
f 337 326 349
f 349 326 338
f 338 339 350
f 350 339 351
f 339 340 351
f 351 340 352
f 340 341 352
f 352 341 353
f 341 342 353
f 353 342 354
f 342 343 354
f 354 343 355
f 343 344 355
f 355 344 356
f 344 345 356
f 356 345 357
f 345 346 357
f 357 346 358
f 346 347 358
f 358 347 359
f 347 348 359
f 359 348 360
f 348 349 360
f 360 349 361
f 349 338 361
f 361 338 350
f 350 351 362
f 362 351 363
f 351 352 363
f 363 352 364
f 352 353 364
f 364 353 365
f 353 354 365
f 365 354 366
f 354 355 366
f 366 355 367
f 355 356 367
f 367 356 368
f 356 357 368
f 368 357 369
f 357 358 369
f 369 358 370
f 358 359 370
f 370 359 371
f 359 360 371
f 371 360 372
f 360 361 372
f 372 361 373
f 361 350 373
f 373 350 362
f 362 363 374
f 374 363 375
f 363 364 375
f 375 364 376
f 364 365 376
f 376 365 377
f 365 366 377
f 377 366 378
f 366 367 378
f 378 367 379
f 367 368 379
f 379 368 380
f 368 369 380
f 380 369 381
f 369 370 381
f 381 370 382
f 370 371 382
f 382 371 383
f 371 372 383
f 383 372 384
f 372 373 384
f 384 373 385
f 373 362 385
f 385 362 374
f 374 375 386
f 386 375 387
f 375 376 387
f 387 376 388
f 376 377 388
f 388 377 389
f 377 378 389
f 389 378 390
f 378 379 390
f 390 379 391
f 379 380 391
f 391 380 392
f 380 381 392
f 392 381 393
f 381 382 393
f 393 382 394
f 382 383 394
f 394 383 395
f 383 384 395
f 395 384 396
f 384 385 396
f 396 385 397
f 385 374 397
f 397 374 386
f 386 387 398
f 398 387 399
f 387 388 399
f 399 388 400
f 388 389 400
f 400 389 401
f 389 390 401
f 401 390 402
f 390 391 402
f 402 391 403
f 391 392 403
f 403 392 404
f 392 393 404
f 404 393 405
f 393 394 405
f 405 394 406
f 394 395 406
f 406 395 407
f 395 396 407
f 407 396 408
f 396 397 408
f 408 397 409
f 397 386 409
f 409 386 398
f 398 399 410
f 410 399 411
f 399 400 411
f 411 400 412
f 400 401 412
f 412 401 413
f 401 402 413
f 413 402 414
f 402 403 414
f 414 403 415
f 403 404 415
f 415 404 416
f 404 405 416
f 416 405 417
f 405 406 417
f 417 406 418
f 406 407 418
f 418 407 419
f 407 408 419
f 419 408 420
f 408 409 420
f 420 409 421
f 409 398 421
f 421 398 410
f 410 411 422
f 422 411 423
f 411 412 423
f 423 412 424
f 412 413 424
f 424 413 425
f 413 414 425
f 425 414 426
f 414 415 426
f 426 415 427
f 415 416 427
f 427 416 428
f 416 417 428
f 428 417 429
f 417 418 429
f 429 418 430
f 418 419 430
f 430 419 431
f 419 420 431
f 431 420 432
f 420 421 432
f 432 421 433
f 421 410 433
f 433 410 422
f 422 423 434
f 434 423 435
f 423 424 435
f 435 424 436
f 424 425 436
f 436 425 437
f 425 426 437
f 437 426 438
f 426 427 438
f 438 427 439
f 427 428 439
f 439 428 440
f 428 429 440
f 440 429 441
f 429 430 441
f 441 430 442
f 430 431 442
f 442 431 443
f 431 432 443
f 443 432 444
f 432 433 444
f 444 433 445
f 433 422 445
f 445 422 434
f 434 435 446
f 446 435 447
f 435 436 447
f 447 436 448
f 436 437 448
f 448 437 449
f 437 438 449
f 449 438 450
f 438 439 450
f 450 439 451
f 439 440 451
f 451 440 452
f 440 441 452
f 452 441 453
f 441 442 453
f 453 442 454
f 442 443 454
f 454 443 455
f 443 444 455
f 455 444 456
f 444 445 456
f 456 445 457
f 445 434 457
f 457 434 446
f 446 447 458
f 458 447 459
f 447 448 459
f 459 448 460
f 448 449 460
f 460 449 461
f 449 450 461
f 461 450 462
f 450 451 462
f 462 451 463
f 451 452 463
f 463 452 464
f 452 453 464
f 464 453 465
f 453 454 465
f 465 454 466
f 454 455 466
f 466 455 467
f 455 456 467
f 467 456 468
f 456 457 468
f 468 457 469
f 457 446 469
f 469 446 458
f 458 459 470
f 470 459 471
f 459 460 471
f 471 460 472
f 460 461 472
f 472 461 473
f 461 462 473
f 473 462 474
f 462 463 474
f 474 463 475
f 463 464 475
f 475 464 476
f 464 465 476
f 476 465 477
f 465 466 477
f 477 466 478
f 466 467 478
f 478 467 479
f 467 468 479
f 479 468 480
f 468 469 480
f 480 469 481
f 469 458 481
f 481 458 470
f 470 471 482
f 482 471 483
f 471 472 483
f 483 472 484
f 472 473 484
f 484 473 485
f 473 474 485
f 485 474 486
f 474 475 486
f 486 475 487
f 475 476 487
f 487 476 488
f 476 477 488
f 488 477 489
f 477 478 489
f 489 478 490
f 478 479 490
f 490 479 491
f 479 480 491
f 491 480 492
f 480 481 492
f 492 481 493
f 481 470 493
f 493 470 482
f 482 483 494
f 494 483 495
f 483 484 495
f 495 484 496
f 484 485 496
f 496 485 497
f 485 486 497
f 497 486 498
f 486 487 498
f 498 487 499
f 487 488 499
f 499 488 500
f 488 489 500
f 500 489 501
f 489 490 501
f 501 490 502
f 490 491 502
f 502 491 503
f 491 492 503
f 503 492 504
f 492 493 504
f 504 493 505
f 493 482 505
f 505 482 494
f 494 495 506
f 506 495 507
f 495 496 507
f 507 496 508
f 496 497 508
f 508 497 509
f 497 498 509
f 509 498 510
f 498 499 510
f 510 499 511
f 499 500 511
f 511 500 512
f 500 501 512
f 512 501 513
f 501 502 513
f 513 502 514
f 502 503 514
f 514 503 515
f 503 504 515
f 515 504 516
f 504 505 516
f 516 505 517
f 505 494 517
f 517 494 506
f 506 507 518
f 518 507 519
f 507 508 519
f 519 508 520
f 508 509 520
f 520 509 521
f 509 510 521
f 521 510 522
f 510 511 522
f 522 511 523
f 511 512 523
f 523 512 524
f 512 513 524
f 524 513 525
f 513 514 525
f 525 514 526
f 514 515 526
f 526 515 527
f 515 516 527
f 527 516 528
f 516 517 528
f 528 517 529
f 517 506 529
f 529 506 518
f 518 519 530
f 530 519 531
f 519 520 531
f 531 520 532
f 520 521 532
f 532 521 533
f 521 522 533
f 533 522 534
f 522 523 534
f 534 523 535
f 523 524 535
f 535 524 536
f 524 525 536
f 536 525 537
f 525 526 537
f 537 526 538
f 526 527 538
f 538 527 539
f 527 528 539
f 539 528 540
f 528 529 540
f 540 529 541
f 529 518 541
f 541 518 530
f 530 531 542
f 542 531 543
f 531 532 543
f 543 532 544
f 532 533 544
f 544 533 545
f 533 534 545
f 545 534 546
f 534 535 546
f 546 535 547
f 535 536 547
f 547 536 548
f 536 537 548
f 548 537 549
f 537 538 549
f 549 538 550
f 538 539 550
f 550 539 551
f 539 540 551
f 551 540 552
f 540 541 552
f 552 541 553
f 541 530 553
f 553 530 542
f 542 543 554
f 554 543 555
f 543 544 555
f 555 544 556
f 544 545 556
f 556 545 557
f 545 546 557
f 557 546 558
f 546 547 558
f 558 547 559
f 547 548 559
f 559 548 560
f 548 549 560
f 560 549 561
f 549 550 561
f 561 550 562
f 550 551 562
f 562 551 563
f 551 552 563
f 563 552 564
f 552 553 564
f 564 553 565
f 553 542 565
f 565 542 554
f 554 555 566
f 566 555 567
f 555 556 567
f 567 556 568
f 556 557 568
f 568 557 569
f 557 558 569
f 569 558 570
f 558 559 570
f 570 559 571
f 559 560 571
f 571 560 572
f 560 561 572
f 572 561 573
f 561 562 573
f 573 562 574
f 562 563 574
f 574 563 575
f 563 564 575
f 575 564 576
f 564 565 576
f 576 565 577
f 565 554 577
f 577 554 566
f 566 567 578
f 578 567 579
f 567 568 579
f 579 568 580
f 568 569 580
f 580 569 581
f 569 570 581
f 581 570 582
f 570 571 582
f 582 571 583
f 571 572 583
f 583 572 584
f 572 573 584
f 584 573 585
f 573 574 585
f 585 574 586
f 574 575 586
f 586 575 587
f 575 576 587
f 587 576 588
f 576 577 588
f 588 577 589
f 577 566 589
f 589 566 578
f 578 579 590
f 590 579 591
f 579 580 591
f 591 580 592
f 580 581 592
f 592 581 593
f 581 582 593
f 593 582 594
f 582 583 594
f 594 583 595
f 583 584 595
f 595 584 596
f 584 585 596
f 596 585 597
f 585 586 597
f 597 586 598
f 586 587 598
f 598 587 599
f 587 588 599
f 599 588 600
f 588 589 600
f 600 589 601
f 589 578 601
f 601 578 590
f 590 591 602
f 602 591 603
f 591 592 603
f 603 592 604
f 592 593 604
f 604 593 605
f 593 594 605
f 605 594 606
f 594 595 606
f 606 595 607
f 595 596 607
f 607 596 608
f 596 597 608
f 608 597 609
f 597 598 609
f 609 598 610
f 598 599 610
f 610 599 611
f 599 600 611
f 611 600 612
f 600 601 612
f 612 601 613
f 601 590 613
f 613 590 602
f 602 603 614
f 614 603 615
f 603 604 615
f 615 604 616
f 604 605 616
f 616 605 617
f 605 606 617
f 617 606 618
f 606 607 618
f 618 607 619
f 607 608 619
f 619 608 620
f 608 609 620
f 620 609 621
f 609 610 621
f 621 610 622
f 610 611 622
f 622 611 623
f 611 612 623
f 623 612 624
f 612 613 624
f 624 613 625
f 613 602 625
f 625 602 614
f 614 615 626
f 626 615 627
f 615 616 627
f 627 616 628
f 616 617 628
f 628 617 629
f 617 618 629
f 629 618 630
f 618 619 630
f 630 619 631
f 619 620 631
f 631 620 632
f 620 621 632
f 632 621 633
f 621 622 633
f 633 622 634
f 622 623 634
f 634 623 635
f 623 624 635
f 635 624 636
f 624 625 636
f 636 625 637
f 625 614 637
f 637 614 626
f 626 627 638
f 638 627 639
f 627 628 639
f 639 628 640
f 628 629 640
f 640 629 641
f 629 630 641
f 641 630 642
f 630 631 642
f 642 631 643
f 631 632 643
f 643 632 644
f 632 633 644
f 644 633 645
f 633 634 645
f 645 634 646
f 634 635 646
f 646 635 647
f 635 636 647
f 647 636 648
f 636 637 648
f 648 637 649
f 637 626 649
f 649 626 638
f 638 639 650
f 650 639 651
f 639 640 651
f 651 640 652
f 640 641 652
f 652 641 653
f 641 642 653
f 653 642 654
f 642 643 654
f 654 643 655
f 643 644 655
f 655 644 656
f 644 645 656
f 656 645 657
f 645 646 657
f 657 646 658
f 646 647 658
f 658 647 659
f 647 648 659
f 659 648 660
f 648 649 660
f 660 649 661
f 649 638 661
f 661 638 650
f 650 651 662
f 662 651 663
f 651 652 663
f 663 652 664
f 652 653 664
f 664 653 665
f 653 654 665
f 665 654 666
f 654 655 666
f 666 655 667
f 655 656 667
f 667 656 668
f 656 657 668
f 668 657 669
f 657 658 669
f 669 658 670
f 658 659 670
f 670 659 671
f 659 660 671
f 671 660 672
f 660 661 672
f 672 661 673
f 661 650 673
f 673 650 662
f 662 663 674
f 674 663 675
f 663 664 675
f 675 664 676
f 664 665 676
f 676 665 677
f 665 666 677
f 677 666 678
f 666 667 678
f 678 667 679
f 667 668 679
f 679 668 680
f 668 669 680
f 680 669 681
f 669 670 681
f 681 670 682
f 670 671 682
f 682 671 683
f 671 672 683
f 683 672 684
f 672 673 684
f 684 673 685
f 673 662 685
f 685 662 674
f 674 675 686
f 686 675 687
f 675 676 687
f 687 676 688
f 676 677 688
f 688 677 689
f 677 678 689
f 689 678 690
f 678 679 690
f 690 679 691
f 679 680 691
f 691 680 692
f 680 681 692
f 692 681 693
f 681 682 693
f 693 682 694
f 682 683 694
f 694 683 695
f 683 684 695
f 695 684 696
f 684 685 696
f 696 685 697
f 685 674 697
f 697 674 686
f 686 687 698
f 698 687 699
f 687 688 699
f 699 688 700
f 688 689 700
f 700 689 701
f 689 690 701
f 701 690 702
f 690 691 702
f 702 691 703
f 691 692 703
f 703 692 704
f 692 693 704
f 704 693 705
f 693 694 705
f 705 694 706
f 694 695 706
f 706 695 707
f 695 696 707
f 707 696 708
f 696 697 708
f 708 697 709
f 697 686 709
f 709 686 698
f 698 699 710
f 710 699 711
f 699 700 711
f 711 700 712
f 700 701 712
f 712 701 713
f 701 702 713
f 713 702 714
f 702 703 714
f 714 703 715
f 703 704 715
f 715 704 716
f 704 705 716
f 716 705 717
f 705 706 717
f 717 706 718
f 706 707 718
f 718 707 719
f 707 708 719
f 719 708 720
f 708 709 720
f 720 709 721
f 709 698 721
f 721 698 710
f 710 711 722
f 722 711 723
f 711 712 723
f 723 712 724
f 712 713 724
f 724 713 725
f 713 714 725
f 725 714 726
f 714 715 726
f 726 715 727
f 715 716 727
f 727 716 728
f 716 717 728
f 728 717 729
f 717 718 729
f 729 718 730
f 718 719 730
f 730 719 731
f 719 720 731
f 731 720 732
f 720 721 732
f 732 721 733
f 721 710 733
f 733 710 722
f 722 723 734
f 734 723 735
f 723 724 735
f 735 724 736
f 724 725 736
f 736 725 737
f 725 726 737
f 737 726 738
f 726 727 738
f 738 727 739
f 727 728 739
f 739 728 740
f 728 729 740
f 740 729 741
f 729 730 741
f 741 730 742
f 730 731 742
f 742 731 743
f 731 732 743
f 743 732 744
f 732 733 744
f 744 733 745
f 733 722 745
f 745 722 734
f 734 735 746
f 746 735 747
f 735 736 747
f 747 736 748
f 736 737 748
f 748 737 749
f 737 738 749
f 749 738 750
f 738 739 750
f 750 739 751
f 739 740 751
f 751 740 752
f 740 741 752
f 752 741 753
f 741 742 753
f 753 742 754
f 742 743 754
f 754 743 755
f 743 744 755
f 755 744 756
f 744 745 756
f 756 745 757
f 745 734 757
f 757 734 746
f 746 747 758
f 758 747 759
f 747 748 759
f 759 748 760
f 748 749 760
f 760 749 761
f 749 750 761
f 761 750 762
f 750 751 762
f 762 751 763
f 751 752 763
f 763 752 764
f 752 753 764
f 764 753 765
f 753 754 765
f 765 754 766
f 754 755 766
f 766 755 767
f 755 756 767
f 767 756 768
f 756 757 768
f 768 757 769
f 757 746 769
f 769 746 758
f 758 759 770
f 770 759 771
f 759 760 771
f 771 760 772
f 760 761 772
f 772 761 773
f 761 762 773
f 773 762 774
f 762 763 774
f 774 763 775
f 763 764 775
f 775 764 776
f 764 765 776
f 776 765 777
f 765 766 777
f 777 766 778
f 766 767 778
f 778 767 779
f 767 768 779
f 779 768 780
f 768 769 780
f 780 769 781
f 769 758 781
f 781 758 770
f 770 771 782
f 782 771 783
f 771 772 783
f 783 772 784
f 772 773 784
f 784 773 785
f 773 774 785
f 785 774 786
f 774 775 786
f 786 775 787
f 775 776 787
f 787 776 788
f 776 777 788
f 788 777 789
f 777 778 789
f 789 778 790
f 778 779 790
f 790 779 791
f 779 780 791
f 791 780 792
f 780 781 792
f 792 781 793
f 781 770 793
f 793 770 782
f 782 783 794
f 794 783 795
f 783 784 795
f 795 784 796
f 784 785 796
f 796 785 797
f 785 786 797
f 797 786 798
f 786 787 798
f 798 787 799
f 787 788 799
f 799 788 800
f 788 789 800
f 800 789 801
f 789 790 801
f 801 790 802
f 790 791 802
f 802 791 803
f 791 792 803
f 803 792 804
f 792 793 804
f 804 793 805
f 793 782 805
f 805 782 794
f 794 795 806
f 806 795 807
f 795 796 807
f 807 796 808
f 796 797 808
f 808 797 809
f 797 798 809
f 809 798 810
f 798 799 810
f 810 799 811
f 799 800 811
f 811 800 812
f 800 801 812
f 812 801 813
f 801 802 813
f 813 802 814
f 802 803 814
f 814 803 815
f 803 804 815
f 815 804 816
f 804 805 816
f 816 805 817
f 805 794 817
f 817 794 806
f 806 807 818
f 818 807 819
f 807 808 819
f 819 808 820
f 808 809 820
f 820 809 821
f 809 810 821
f 821 810 822
f 810 811 822
f 822 811 823
f 811 812 823
f 823 812 824
f 812 813 824
f 824 813 825
f 813 814 825
f 825 814 826
f 814 815 826
f 826 815 827
f 815 816 827
f 827 816 828
f 816 817 828
f 828 817 829
f 817 806 829
f 829 806 818
f 818 819 830
f 830 819 831
f 819 820 831
f 831 820 832
f 820 821 832
f 832 821 833
f 821 822 833
f 833 822 834
f 822 823 834
f 834 823 835
f 823 824 835
f 835 824 836
f 824 825 836
f 836 825 837
f 825 826 837
f 837 826 838
f 826 827 838
f 838 827 839
f 827 828 839
f 839 828 840
f 828 829 840
f 840 829 841
f 829 818 841
f 841 818 830
f 830 831 842
f 842 831 843
f 831 832 843
f 843 832 844
f 832 833 844
f 844 833 845
f 833 834 845
f 845 834 846
f 834 835 846
f 846 835 847
f 835 836 847
f 847 836 848
f 836 837 848
f 848 837 849
f 837 838 849
f 849 838 850
f 838 839 850
f 850 839 851
f 839 840 851
f 851 840 852
f 840 841 852
f 852 841 853
f 841 830 853
f 853 830 842
f 842 843 854
f 854 843 855
f 843 844 855
f 855 844 856
f 844 845 856
f 856 845 857
f 845 846 857
f 857 846 858
f 846 847 858
f 858 847 859
f 847 848 859
f 859 848 860
f 848 849 860
f 860 849 861
f 849 850 861
f 861 850 862
f 850 851 862
f 862 851 863
f 851 852 863
f 863 852 864
f 852 853 864
f 864 853 865
f 853 842 865
f 865 842 854
f 854 855 866
f 866 855 867
f 855 856 867
f 867 856 868
f 856 857 868
f 868 857 869
f 857 858 869
f 869 858 870
f 858 859 870
f 870 859 871
f 859 860 871
f 871 860 872
f 860 861 872
f 872 861 873
f 861 862 873
f 873 862 874
f 862 863 874
f 874 863 875
f 863 864 875
f 875 864 876
f 864 865 876
f 876 865 877
f 865 854 877
f 877 854 866
f 866 867 878
f 878 867 879
f 867 868 879
f 879 868 880
f 868 869 880
f 880 869 881
f 869 870 881
f 881 870 882
f 870 871 882
f 882 871 883
f 871 872 883
f 883 872 884
f 872 873 884
f 884 873 885
f 873 874 885
f 885 874 886
f 874 875 886
f 886 875 887
f 875 876 887
f 887 876 888
f 876 877 888
f 888 877 889
f 877 866 889
f 889 866 878
f 878 879 890
f 890 879 891
f 879 880 891
f 891 880 892
f 880 881 892
f 892 881 893
f 881 882 893
f 893 882 894
f 882 883 894
f 894 883 895
f 883 884 895
f 895 884 896
f 884 885 896
f 896 885 897
f 885 886 897
f 897 886 898
f 886 887 898
f 898 887 899
f 887 888 899
f 899 888 900
f 888 889 900
f 900 889 901
f 889 878 901
f 901 878 890
f 890 891 902
f 902 891 903
f 891 892 903
f 903 892 904
f 892 893 904
f 904 893 905
f 893 894 905
f 905 894 906
f 894 895 906
f 906 895 907
f 895 896 907
f 907 896 908
f 896 897 908
f 908 897 909
f 897 898 909
f 909 898 910
f 898 899 910
f 910 899 911
f 899 900 911
f 911 900 912
f 900 901 912
f 912 901 913
f 901 890 913
f 913 890 902
f 902 903 914
f 914 903 915
f 903 904 915
f 915 904 916
f 904 905 916
f 916 905 917
f 905 906 917
f 917 906 918
f 906 907 918
f 918 907 919
f 907 908 919
f 919 908 920
f 908 909 920
f 920 909 921
f 909 910 921
f 921 910 922
f 910 911 922
f 922 911 923
f 911 912 923
f 923 912 924
f 912 913 924
f 924 913 925
f 913 902 925
f 925 902 914
f 914 915 926
f 926 915 927
f 915 916 927
f 927 916 928
f 916 917 928
f 928 917 929
f 917 918 929
f 929 918 930
f 918 919 930
f 930 919 931
f 919 920 931
f 931 920 932
f 920 921 932
f 932 921 933
f 921 922 933
f 933 922 934
f 922 923 934
f 934 923 935
f 923 924 935
f 935 924 936
f 924 925 936
f 936 925 937
f 925 914 937
f 937 914 926
f 926 927 938
f 938 927 939
f 927 928 939
f 939 928 940
f 928 929 940
f 940 929 941
f 929 930 941
f 941 930 942
f 930 931 942
f 942 931 943
f 931 932 943
f 943 932 944
f 932 933 944
f 944 933 945
f 933 934 945
f 945 934 946
f 934 935 946
f 946 935 947
f 935 936 947
f 947 936 948
f 936 937 948
f 948 937 949
f 937 926 949
f 949 926 938
f 938 939 950
f 950 939 951
f 939 940 951
f 951 940 952
f 940 941 952
f 952 941 953
f 941 942 953
f 953 942 954
f 942 943 954
f 954 943 955
f 943 944 955
f 955 944 956
f 944 945 956
f 956 945 957
f 945 946 957
f 957 946 958
f 946 947 958
f 958 947 959
f 947 948 959
f 959 948 960
f 948 949 960
f 960 949 961
f 949 938 961
f 961 938 950
f 950 951 962
f 962 951 963
f 951 952 963
f 963 952 964
f 952 953 964
f 964 953 965
f 953 954 965
f 965 954 966
f 954 955 966
f 966 955 967
f 955 956 967
f 967 956 968
f 956 957 968
f 968 957 969
f 957 958 969
f 969 958 970
f 958 959 970
f 970 959 971
f 959 960 971
f 971 960 972
f 960 961 972
f 972 961 973
f 961 950 973
f 973 950 962
f 962 963 974
f 974 963 975
f 963 964 975
f 975 964 976
f 964 965 976
f 976 965 977
f 965 966 977
f 977 966 978
f 966 967 978
f 978 967 979
f 967 968 979
f 979 968 980
f 968 969 980
f 980 969 981
f 969 970 981
f 981 970 982
f 970 971 982
f 982 971 983
f 971 972 983
f 983 972 984
f 972 973 984
f 984 973 985
f 973 962 985
f 985 962 974
f 974 975 986
f 986 975 987
f 975 976 987
f 987 976 988
f 976 977 988
f 988 977 989
f 977 978 989
f 989 978 990
f 978 979 990
f 990 979 991
f 979 980 991
f 991 980 992
f 980 981 992
f 992 981 993
f 981 982 993
f 993 982 994
f 982 983 994
f 994 983 995
f 983 984 995
f 995 984 996
f 984 985 996
f 996 985 997
f 985 974 997
f 997 974 986
f 986 987 998
f 998 987 999
f 987 988 999
f 999 988 1000
f 988 989 1000
f 1000 989 1001
f 989 990 1001
f 1001 990 1002
f 990 991 1002
f 1002 991 1003
f 991 992 1003
f 1003 992 1004
f 992 993 1004
f 1004 993 1005
f 993 994 1005
f 1005 994 1006
f 994 995 1006
f 1006 995 1007
f 995 996 1007
f 1007 996 1008
f 996 997 1008
f 1008 997 1009
f 997 986 1009
f 1009 986 998
f 998 999 1010
f 1010 999 1011
f 999 1000 1011
f 1011 1000 1012
f 1000 1001 1012
f 1012 1001 1013
f 1001 1002 1013
f 1013 1002 1014
f 1002 1003 1014
f 1014 1003 1015
f 1003 1004 1015
f 1015 1004 1016
f 1004 1005 1016
f 1016 1005 1017
f 1005 1006 1017
f 1017 1006 1018
f 1006 1007 1018
f 1018 1007 1019
f 1007 1008 1019
f 1019 1008 1020
f 1008 1009 1020
f 1020 1009 1021
f 1009 998 1021
f 1021 998 1010
f 1010 1011 1022
f 1022 1011 1023
f 1011 1012 1023
f 1023 1012 1024
f 1012 1013 1024
f 1024 1013 1025
f 1013 1014 1025
f 1025 1014 1026
f 1014 1015 1026
f 1026 1015 1027
f 1015 1016 1027
f 1027 1016 1028
f 1016 1017 1028
f 1028 1017 1029
f 1017 1018 1029
f 1029 1018 1030
f 1018 1019 1030
f 1030 1019 1031
f 1019 1020 1031
f 1031 1020 1032
f 1020 1021 1032
f 1032 1021 1033
f 1021 1010 1033
f 1033 1010 1022
f 1022 1023 1034
f 1034 1023 1035
f 1023 1024 1035
f 1035 1024 1036
f 1024 1025 1036
f 1036 1025 1037
f 1025 1026 1037
f 1037 1026 1038
f 1026 1027 1038
f 1038 1027 1039
f 1027 1028 1039
f 1039 1028 1040
f 1028 1029 1040
f 1040 1029 1041
f 1029 1030 1041
f 1041 1030 1042
f 1030 1031 1042
f 1042 1031 1043
f 1031 1032 1043
f 1043 1032 1044
f 1032 1033 1044
f 1044 1033 1045
f 1033 1022 1045
f 1045 1022 1034
f 1034 1035 1046
f 1046 1035 1047
f 1035 1036 1047
f 1047 1036 1048
f 1036 1037 1048
f 1048 1037 1049
f 1037 1038 1049
f 1049 1038 1050
f 1038 1039 1050
f 1050 1039 1051
f 1039 1040 1051
f 1051 1040 1052
f 1040 1041 1052
f 1052 1041 1053
f 1041 1042 1053
f 1053 1042 1054
f 1042 1043 1054
f 1054 1043 1055
f 1043 1044 1055
f 1055 1044 1056
f 1044 1045 1056
f 1056 1045 1057
f 1045 1034 1057
f 1057 1034 1046
f 1046 1047 1058
f 1058 1047 1059
f 1047 1048 1059
f 1059 1048 1060
f 1048 1049 1060
f 1060 1049 1061
f 1049 1050 1061
f 1061 1050 1062
f 1050 1051 1062
f 1062 1051 1063
f 1051 1052 1063
f 1063 1052 1064
f 1052 1053 1064
f 1064 1053 1065
f 1053 1054 1065
f 1065 1054 1066
f 1054 1055 1066
f 1066 1055 1067
f 1055 1056 1067
f 1067 1056 1068
f 1056 1057 1068
f 1068 1057 1069
f 1057 1046 1069
f 1069 1046 1058
f 1058 1059 1070
f 1070 1059 1071
f 1059 1060 1071
f 1071 1060 1072
f 1060 1061 1072
f 1072 1061 1073
f 1061 1062 1073
f 1073 1062 1074
f 1062 1063 1074
f 1074 1063 1075
f 1063 1064 1075
f 1075 1064 1076
f 1064 1065 1076
f 1076 1065 1077
f 1065 1066 1077
f 1077 1066 1078
f 1066 1067 1078
f 1078 1067 1079
f 1067 1068 1079
f 1079 1068 1080
f 1068 1069 1080
f 1080 1069 1081
f 1069 1058 1081
f 1081 1058 1070
f 1070 1071 1082
f 1082 1071 1083
f 1071 1072 1083
f 1083 1072 1084
f 1072 1073 1084
f 1084 1073 1085
f 1073 1074 1085
f 1085 1074 1086
f 1074 1075 1086
f 1086 1075 1087
f 1075 1076 1087
f 1087 1076 1088
f 1076 1077 1088
f 1088 1077 1089
f 1077 1078 1089
f 1089 1078 1090
f 1078 1079 1090
f 1090 1079 1091
f 1079 1080 1091
f 1091 1080 1092
f 1080 1081 1092
f 1092 1081 1093
f 1081 1070 1093
f 1093 1070 1082
f 1082 1083 1094
f 1094 1083 1095
f 1083 1084 1095
f 1095 1084 1096
f 1084 1085 1096
f 1096 1085 1097
f 1085 1086 1097
f 1097 1086 1098
f 1086 1087 1098
f 1098 1087 1099
f 1087 1088 1099
f 1099 1088 1100
f 1088 1089 1100
f 1100 1089 1101
f 1089 1090 1101
f 1101 1090 1102
f 1090 1091 1102
f 1102 1091 1103
f 1091 1092 1103
f 1103 1092 1104
f 1092 1093 1104
f 1104 1093 1105
f 1093 1082 1105
f 1105 1082 1094
f 1094 1095 1106
f 1106 1095 1107
f 1095 1096 1107
f 1107 1096 1108
f 1096 1097 1108
f 1108 1097 1109
f 1097 1098 1109
f 1109 1098 1110
f 1098 1099 1110
f 1110 1099 1111
f 1099 1100 1111
f 1111 1100 1112
f 1100 1101 1112
f 1112 1101 1113
f 1101 1102 1113
f 1113 1102 1114
f 1102 1103 1114
f 1114 1103 1115
f 1103 1104 1115
f 1115 1104 1116
f 1104 1105 1116
f 1116 1105 1117
f 1105 1094 1117
f 1117 1094 1106
f 1106 1107 1118
f 1118 1107 1119
f 1107 1108 1119
f 1119 1108 1120
f 1108 1109 1120
f 1120 1109 1121
f 1109 1110 1121
f 1121 1110 1122
f 1110 1111 1122
f 1122 1111 1123
f 1111 1112 1123
f 1123 1112 1124
f 1112 1113 1124
f 1124 1113 1125
f 1113 1114 1125
f 1125 1114 1126
f 1114 1115 1126
f 1126 1115 1127
f 1115 1116 1127
f 1127 1116 1128
f 1116 1117 1128
f 1128 1117 1129
f 1117 1106 1129
f 1129 1106 1118
f 1118 1119 1130
f 1130 1119 1131
f 1119 1120 1131
f 1131 1120 1132
f 1120 1121 1132
f 1132 1121 1133
f 1121 1122 1133
f 1133 1122 1134
f 1122 1123 1134
f 1134 1123 1135
f 1123 1124 1135
f 1135 1124 1136
f 1124 1125 1136
f 1136 1125 1137
f 1125 1126 1137
f 1137 1126 1138
f 1126 1127 1138
f 1138 1127 1139
f 1127 1128 1139
f 1139 1128 1140
f 1128 1129 1140
f 1140 1129 1141
f 1129 1118 1141
f 1141 1118 1130
f 1130 1131 1142
f 1142 1131 1143
f 1131 1132 1143
f 1143 1132 1144
f 1132 1133 1144
f 1144 1133 1145
f 1133 1134 1145
f 1145 1134 1146
f 1134 1135 1146
f 1146 1135 1147
f 1135 1136 1147
f 1147 1136 1148
f 1136 1137 1148
f 1148 1137 1149
f 1137 1138 1149
f 1149 1138 1150
f 1138 1139 1150
f 1150 1139 1151
f 1139 1140 1151
f 1151 1140 1152
f 1140 1141 1152
f 1152 1141 1153
f 1141 1130 1153
f 1153 1130 1142
f 1142 1143 1154
f 1154 1143 1155
f 1143 1144 1155
f 1155 1144 1156
f 1144 1145 1156
f 1156 1145 1157
f 1145 1146 1157
f 1157 1146 1158
f 1146 1147 1158
f 1158 1147 1159
f 1147 1148 1159
f 1159 1148 1160
f 1148 1149 1160
f 1160 1149 1161
f 1149 1150 1161
f 1161 1150 1162
f 1150 1151 1162
f 1162 1151 1163
f 1151 1152 1163
f 1163 1152 1164
f 1152 1153 1164
f 1164 1153 1165
f 1153 1142 1165
f 1165 1142 1154
f 1154 1155 1166
f 1166 1155 1167
f 1155 1156 1167
f 1167 1156 1168
f 1156 1157 1168
f 1168 1157 1169
f 1157 1158 1169
f 1169 1158 1170
f 1158 1159 1170
f 1170 1159 1171
f 1159 1160 1171
f 1171 1160 1172
f 1160 1161 1172
f 1172 1161 1173
f 1161 1162 1173
f 1173 1162 1174
f 1162 1163 1174
f 1174 1163 1175
f 1163 1164 1175
f 1175 1164 1176
f 1164 1165 1176
f 1176 1165 1177
f 1165 1154 1177
f 1177 1154 1166
f 1166 1167 1178
f 1178 1167 1179
f 1167 1168 1179
f 1179 1168 1180
f 1168 1169 1180
f 1180 1169 1181
f 1169 1170 1181
f 1181 1170 1182
f 1170 1171 1182
f 1182 1171 1183
f 1171 1172 1183
f 1183 1172 1184
f 1172 1173 1184
f 1184 1173 1185
f 1173 1174 1185
f 1185 1174 1186
f 1174 1175 1186
f 1186 1175 1187
f 1175 1176 1187
f 1187 1176 1188
f 1176 1177 1188
f 1188 1177 1189
f 1177 1166 1189
f 1189 1166 1178
f 1178 1179 1190
f 1190 1179 1191
f 1179 1180 1191
f 1191 1180 1192
f 1180 1181 1192
f 1192 1181 1193
f 1181 1182 1193
f 1193 1182 1194
f 1182 1183 1194
f 1194 1183 1195
f 1183 1184 1195
f 1195 1184 1196
f 1184 1185 1196
f 1196 1185 1197
f 1185 1186 1197
f 1197 1186 1198
f 1186 1187 1198
f 1198 1187 1199
f 1187 1188 1199
f 1199 1188 1200
f 1188 1189 1200
f 1200 1189 1201
f 1189 1178 1201
f 1201 1178 1190
f 1190 1191 1202
f 1202 1191 1203
f 1191 1192 1203
f 1203 1192 1204
f 1192 1193 1204
f 1204 1193 1205
f 1193 1194 1205
f 1205 1194 1206
f 1194 1195 1206
f 1206 1195 1207
f 1195 1196 1207
f 1207 1196 1208
f 1196 1197 1208
f 1208 1197 1209
f 1197 1198 1209
f 1209 1198 1210
f 1198 1199 1210
f 1210 1199 1211
f 1199 1200 1211
f 1211 1200 1212
f 1200 1201 1212
f 1212 1201 1213
f 1201 1190 1213
f 1213 1190 1202
f 1202 1203 1214
f 1214 1203 1215
f 1203 1204 1215
f 1215 1204 1216
f 1204 1205 1216
f 1216 1205 1217
f 1205 1206 1217
f 1217 1206 1218
f 1206 1207 1218
f 1218 1207 1219
f 1207 1208 1219
f 1219 1208 1220
f 1208 1209 1220
f 1220 1209 1221
f 1209 1210 1221
f 1221 1210 1222
f 1210 1211 1222
f 1222 1211 1223
f 1211 1212 1223
f 1223 1212 1224
f 1212 1213 1224
f 1224 1213 1225
f 1213 1202 1225
f 1225 1202 1214
f 1214 1215 1226
f 1226 1215 1227
f 1215 1216 1227
f 1227 1216 1228
f 1216 1217 1228
f 1228 1217 1229
f 1217 1218 1229
f 1229 1218 1230
f 1218 1219 1230
f 1230 1219 1231
f 1219 1220 1231
f 1231 1220 1232
f 1220 1221 1232
f 1232 1221 1233
f 1221 1222 1233
f 1233 1222 1234
f 1222 1223 1234
f 1234 1223 1235
f 1223 1224 1235
f 1235 1224 1236
f 1224 1225 1236
f 1236 1225 1237
f 1225 1214 1237
f 1237 1214 1226
f 1226 1227 1238
f 1238 1227 1239
f 1227 1228 1239
f 1239 1228 1240
f 1228 1229 1240
f 1240 1229 1241
f 1229 1230 1241
f 1241 1230 1242
f 1230 1231 1242
f 1242 1231 1243
f 1231 1232 1243
f 1243 1232 1244
f 1232 1233 1244
f 1244 1233 1245
f 1233 1234 1245
f 1245 1234 1246
f 1234 1235 1246
f 1246 1235 1247
f 1235 1236 1247
f 1247 1236 1248
f 1236 1237 1248
f 1248 1237 1249
f 1237 1226 1249
f 1249 1226 1238
f 1238 1239 1250
f 1250 1239 1251
f 1239 1240 1251
f 1251 1240 1252
f 1240 1241 1252
f 1252 1241 1253
f 1241 1242 1253
f 1253 1242 1254
f 1242 1243 1254
f 1254 1243 1255
f 1243 1244 1255
f 1255 1244 1256
f 1244 1245 1256
f 1256 1245 1257
f 1245 1246 1257
f 1257 1246 1258
f 1246 1247 1258
f 1258 1247 1259
f 1247 1248 1259
f 1259 1248 1260
f 1248 1249 1260
f 1260 1249 1261
f 1249 1238 1261
f 1261 1238 1250
f 1250 1251 1262
f 1262 1251 1263
f 1251 1252 1263
f 1263 1252 1264
f 1252 1253 1264
f 1264 1253 1265
f 1253 1254 1265
f 1265 1254 1266
f 1254 1255 1266
f 1266 1255 1267
f 1255 1256 1267
f 1267 1256 1268
f 1256 1257 1268
f 1268 1257 1269
f 1257 1258 1269
f 1269 1258 1270
f 1258 1259 1270
f 1270 1259 1271
f 1259 1260 1271
f 1271 1260 1272
f 1260 1261 1272
f 1272 1261 1273
f 1261 1250 1273
f 1273 1250 1262
f 1262 1263 1274
f 1274 1263 1275
f 1263 1264 1275
f 1275 1264 1276
f 1264 1265 1276
f 1276 1265 1277
f 1265 1266 1277
f 1277 1266 1278
f 1266 1267 1278
f 1278 1267 1279
f 1267 1268 1279
f 1279 1268 1280
f 1268 1269 1280
f 1280 1269 1281
f 1269 1270 1281
f 1281 1270 1282
f 1270 1271 1282
f 1282 1271 1283
f 1271 1272 1283
f 1283 1272 1284
f 1272 1273 1284
f 1284 1273 1285
f 1273 1262 1285
f 1285 1262 1274
f 1274 1275 1286
f 1286 1275 1287
f 1275 1276 1287
f 1287 1276 1288
f 1276 1277 1288
f 1288 1277 1289
f 1277 1278 1289
f 1289 1278 1290
f 1278 1279 1290
f 1290 1279 1291
f 1279 1280 1291
f 1291 1280 1292
f 1280 1281 1292
f 1292 1281 1293
f 1281 1282 1293
f 1293 1282 1294
f 1282 1283 1294
f 1294 1283 1295
f 1283 1284 1295
f 1295 1284 1296
f 1284 1285 1296
f 1296 1285 1297
f 1285 1274 1297
f 1297 1274 1286
f 1286 1287 1298
f 1298 1287 1299
f 1287 1288 1299
f 1299 1288 1300
f 1288 1289 1300
f 1300 1289 1301
f 1289 1290 1301
f 1301 1290 1302
f 1290 1291 1302
f 1302 1291 1303
f 1291 1292 1303
f 1303 1292 1304
f 1292 1293 1304
f 1304 1293 1305
f 1293 1294 1305
f 1305 1294 1306
f 1294 1295 1306
f 1306 1295 1307
f 1295 1296 1307
f 1307 1296 1308
f 1296 1297 1308
f 1308 1297 1309
f 1297 1286 1309
f 1309 1286 1298
f 1298 1299 1310
f 1310 1299 1311
f 1299 1300 1311
f 1311 1300 1312
f 1300 1301 1312
f 1312 1301 1313
f 1301 1302 1313
f 1313 1302 1314
f 1302 1303 1314
f 1314 1303 1315
f 1303 1304 1315
f 1315 1304 1316
f 1304 1305 1316
f 1316 1305 1317
f 1305 1306 1317
f 1317 1306 1318
f 1306 1307 1318
f 1318 1307 1319
f 1307 1308 1319
f 1319 1308 1320
f 1308 1309 1320
f 1320 1309 1321
f 1309 1298 1321
f 1321 1298 1310
f 1310 1311 1322
f 1322 1311 1323
f 1311 1312 1323
f 1323 1312 1324
f 1312 1313 1324
f 1324 1313 1325
f 1313 1314 1325
f 1325 1314 1326
f 1314 1315 1326
f 1326 1315 1327
f 1315 1316 1327
f 1327 1316 1328
f 1316 1317 1328
f 1328 1317 1329
f 1317 1318 1329
f 1329 1318 1330
f 1318 1319 1330
f 1330 1319 1331
f 1319 1320 1331
f 1331 1320 1332
f 1320 1321 1332
f 1332 1321 1333
f 1321 1310 1333
f 1333 1310 1322
f 1322 1323 1334
f 1334 1323 1335
f 1323 1324 1335
f 1335 1324 1336
f 1324 1325 1336
f 1336 1325 1337
f 1325 1326 1337
f 1337 1326 1338
f 1326 1327 1338
f 1338 1327 1339
f 1327 1328 1339
f 1339 1328 1340
f 1328 1329 1340
f 1340 1329 1341
f 1329 1330 1341
f 1341 1330 1342
f 1330 1331 1342
f 1342 1331 1343
f 1331 1332 1343
f 1343 1332 1344
f 1332 1333 1344
f 1344 1333 1345
f 1333 1322 1345
f 1345 1322 1334
f 1334 1335 1346
f 1346 1335 1347
f 1335 1336 1347
f 1347 1336 1348
f 1336 1337 1348
f 1348 1337 1349
f 1337 1338 1349
f 1349 1338 1350
f 1338 1339 1350
f 1350 1339 1351
f 1339 1340 1351
f 1351 1340 1352
f 1340 1341 1352
f 1352 1341 1353
f 1341 1342 1353
f 1353 1342 1354
f 1342 1343 1354
f 1354 1343 1355
f 1343 1344 1355
f 1355 1344 1356
f 1344 1345 1356
f 1356 1345 1357
f 1345 1334 1357
f 1357 1334 1346
f 1346 1347 1358
f 1358 1347 1359
f 1347 1348 1359
f 1359 1348 1360
f 1348 1349 1360
f 1360 1349 1361
f 1349 1350 1361
f 1361 1350 1362
f 1350 1351 1362
f 1362 1351 1363
f 1351 1352 1363
f 1363 1352 1364
f 1352 1353 1364
f 1364 1353 1365
f 1353 1354 1365
f 1365 1354 1366
f 1354 1355 1366
f 1366 1355 1367
f 1355 1356 1367
f 1367 1356 1368
f 1356 1357 1368
f 1368 1357 1369
f 1357 1346 1369
f 1369 1346 1358
f 1358 1359 1370
f 1370 1359 1371
f 1359 1360 1371
f 1371 1360 1372
f 1360 1361 1372
f 1372 1361 1373
f 1361 1362 1373
f 1373 1362 1374
f 1362 1363 1374
f 1374 1363 1375
f 1363 1364 1375
f 1375 1364 1376
f 1364 1365 1376
f 1376 1365 1377
f 1365 1366 1377
f 1377 1366 1378
f 1366 1367 1378
f 1378 1367 1379
f 1367 1368 1379
f 1379 1368 1380
f 1368 1369 1380
f 1380 1369 1381
f 1369 1358 1381
f 1381 1358 1370
f 1370 1371 1382
f 1382 1371 1383
f 1371 1372 1383
f 1383 1372 1384
f 1372 1373 1384
f 1384 1373 1385
f 1373 1374 1385
f 1385 1374 1386
f 1374 1375 1386
f 1386 1375 1387
f 1375 1376 1387
f 1387 1376 1388
f 1376 1377 1388
f 1388 1377 1389
f 1377 1378 1389
f 1389 1378 1390
f 1378 1379 1390
f 1390 1379 1391
f 1379 1380 1391
f 1391 1380 1392
f 1380 1381 1392
f 1392 1381 1393
f 1381 1370 1393
f 1393 1370 1382
f 1382 1383 1394
f 1394 1383 1395
f 1383 1384 1395
f 1395 1384 1396
f 1384 1385 1396
f 1396 1385 1397
f 1385 1386 1397
f 1397 1386 1398
f 1386 1387 1398
f 1398 1387 1399
f 1387 1388 1399
f 1399 1388 1400
f 1388 1389 1400
f 1400 1389 1401
f 1389 1390 1401
f 1401 1390 1402
f 1390 1391 1402
f 1402 1391 1403
f 1391 1392 1403
f 1403 1392 1404
f 1392 1393 1404
f 1404 1393 1405
f 1393 1382 1405
f 1405 1382 1394
f 1394 1395 1406
f 1406 1395 1407
f 1395 1396 1407
f 1407 1396 1408
f 1396 1397 1408
f 1408 1397 1409
f 1397 1398 1409
f 1409 1398 1410
f 1398 1399 1410
f 1410 1399 1411
f 1399 1400 1411
f 1411 1400 1412
f 1400 1401 1412
f 1412 1401 1413
f 1401 1402 1413
f 1413 1402 1414
f 1402 1403 1414
f 1414 1403 1415
f 1403 1404 1415
f 1415 1404 1416
f 1404 1405 1416
f 1416 1405 1417
f 1405 1394 1417
f 1417 1394 1406
f 1406 1407 1418
f 1418 1407 1419
f 1407 1408 1419
f 1419 1408 1420
f 1408 1409 1420
f 1420 1409 1421
f 1409 1410 1421
f 1421 1410 1422
f 1410 1411 1422
f 1422 1411 1423
f 1411 1412 1423
f 1423 1412 1424
f 1412 1413 1424
f 1424 1413 1425
f 1413 1414 1425
f 1425 1414 1426
f 1414 1415 1426
f 1426 1415 1427
f 1415 1416 1427
f 1427 1416 1428
f 1416 1417 1428
f 1428 1417 1429
f 1417 1406 1429
f 1429 1406 1418
f 1418 1419 1430
f 1430 1419 1431
f 1419 1420 1431
f 1431 1420 1432
f 1420 1421 1432
f 1432 1421 1433
f 1421 1422 1433
f 1433 1422 1434
f 1422 1423 1434
f 1434 1423 1435
f 1423 1424 1435
f 1435 1424 1436
f 1424 1425 1436
f 1436 1425 1437
f 1425 1426 1437
f 1437 1426 1438
f 1426 1427 1438
f 1438 1427 1439
f 1427 1428 1439
f 1439 1428 1440
f 1428 1429 1440
f 1440 1429 1441
f 1429 1418 1441
f 1441 1418 1430
f 1430 1431 1442
f 1442 1431 1443
f 1431 1432 1443
f 1443 1432 1444
f 1432 1433 1444
f 1444 1433 1445
f 1433 1434 1445
f 1445 1434 1446
f 1434 1435 1446
f 1446 1435 1447
f 1435 1436 1447
f 1447 1436 1448
f 1436 1437 1448
f 1448 1437 1449
f 1437 1438 1449
f 1449 1438 1450
f 1438 1439 1450
f 1450 1439 1451
f 1439 1440 1451
f 1451 1440 1452
f 1440 1441 1452
f 1452 1441 1453
f 1441 1430 1453
f 1453 1430 1442
f 1442 1443 1454
f 1454 1443 1455
f 1443 1444 1455
f 1455 1444 1456
f 1444 1445 1456
f 1456 1445 1457
f 1445 1446 1457
f 1457 1446 1458
f 1446 1447 1458
f 1458 1447 1459
f 1447 1448 1459
f 1459 1448 1460
f 1448 1449 1460
f 1460 1449 1461
f 1449 1450 1461
f 1461 1450 1462
f 1450 1451 1462
f 1462 1451 1463
f 1451 1452 1463
f 1463 1452 1464
f 1452 1453 1464
f 1464 1453 1465
f 1453 1442 1465
f 1465 1442 1454
f 1454 1455 1466
f 1466 1455 1467
f 1455 1456 1467
f 1467 1456 1468
f 1456 1457 1468
f 1468 1457 1469
f 1457 1458 1469
f 1469 1458 1470
f 1458 1459 1470
f 1470 1459 1471
f 1459 1460 1471
f 1471 1460 1472
f 1460 1461 1472
f 1472 1461 1473
f 1461 1462 1473
f 1473 1462 1474
f 1462 1463 1474
f 1474 1463 1475
f 1463 1464 1475
f 1475 1464 1476
f 1464 1465 1476
f 1476 1465 1477
f 1465 1454 1477
f 1477 1454 1466
f 1466 1467 1478
f 1478 1467 1479
f 1467 1468 1479
f 1479 1468 1480
f 1468 1469 1480
f 1480 1469 1481
f 1469 1470 1481
f 1481 1470 1482
f 1470 1471 1482
f 1482 1471 1483
f 1471 1472 1483
f 1483 1472 1484
f 1472 1473 1484
f 1484 1473 1485
f 1473 1474 1485
f 1485 1474 1486
f 1474 1475 1486
f 1486 1475 1487
f 1475 1476 1487
f 1487 1476 1488
f 1476 1477 1488
f 1488 1477 1489
f 1477 1466 1489
f 1489 1466 1478
f 1478 1479 1490
f 1490 1479 1491
f 1479 1480 1491
f 1491 1480 1492
f 1480 1481 1492
f 1492 1481 1493
f 1481 1482 1493
f 1493 1482 1494
f 1482 1483 1494
f 1494 1483 1495
f 1483 1484 1495
f 1495 1484 1496
f 1484 1485 1496
f 1496 1485 1497
f 1485 1486 1497
f 1497 1486 1498
f 1486 1487 1498
f 1498 1487 1499
f 1487 1488 1499
f 1499 1488 1500
f 1488 1489 1500
f 1500 1489 1501
f 1489 1478 1501
f 1501 1478 1490
f 1490 1491 1502
f 1502 1491 1503
f 1491 1492 1503
f 1503 1492 1504
f 1492 1493 1504
f 1504 1493 1505
f 1493 1494 1505
f 1505 1494 1506
f 1494 1495 1506
f 1506 1495 1507
f 1495 1496 1507
f 1507 1496 1508
f 1496 1497 1508
f 1508 1497 1509
f 1497 1498 1509
f 1509 1498 1510
f 1498 1499 1510
f 1510 1499 1511
f 1499 1500 1511
f 1511 1500 1512
f 1500 1501 1512
f 1512 1501 1513
f 1501 1490 1513
f 1513 1490 1502
f 1502 1503 1514
f 1514 1503 1515
f 1503 1504 1515
f 1515 1504 1516
f 1504 1505 1516
f 1516 1505 1517
f 1505 1506 1517
f 1517 1506 1518
f 1506 1507 1518
f 1518 1507 1519
f 1507 1508 1519
f 1519 1508 1520
f 1508 1509 1520
f 1520 1509 1521
f 1509 1510 1521
f 1521 1510 1522
f 1510 1511 1522
f 1522 1511 1523
f 1511 1512 1523
f 1523 1512 1524
f 1512 1513 1524
f 1524 1513 1525
f 1513 1502 1525
f 1525 1502 1514
f 1514 1515 1526
f 1526 1515 1527
f 1515 1516 1527
f 1527 1516 1528
f 1516 1517 1528
f 1528 1517 1529
f 1517 1518 1529
f 1529 1518 1530
f 1518 1519 1530
f 1530 1519 1531
f 1519 1520 1531
f 1531 1520 1532
f 1520 1521 1532
f 1532 1521 1533
f 1521 1522 1533
f 1533 1522 1534
f 1522 1523 1534
f 1534 1523 1535
f 1523 1524 1535
f 1535 1524 1536
f 1524 1525 1536
f 1536 1525 1537
f 1525 1514 1537
f 1537 1514 1526
f 1526 1527 1538
f 1538 1527 1539
f 1527 1528 1539
f 1539 1528 1540
f 1528 1529 1540
f 1540 1529 1541
f 1529 1530 1541
f 1541 1530 1542
f 1530 1531 1542
f 1542 1531 1543
f 1531 1532 1543
f 1543 1532 1544
f 1532 1533 1544
f 1544 1533 1545
f 1533 1534 1545
f 1545 1534 1546
f 1534 1535 1546
f 1546 1535 1547
f 1535 1536 1547
f 1547 1536 1548
f 1536 1537 1548
f 1548 1537 1549
f 1537 1526 1549
f 1549 1526 1538
f 1538 1539 1550
f 1550 1539 1551
f 1539 1540 1551
f 1551 1540 1552
f 1540 1541 1552
f 1552 1541 1553
f 1541 1542 1553
f 1553 1542 1554
f 1542 1543 1554
f 1554 1543 1555
f 1543 1544 1555
f 1555 1544 1556
f 1544 1545 1556
f 1556 1545 1557
f 1545 1546 1557
f 1557 1546 1558
f 1546 1547 1558
f 1558 1547 1559
f 1547 1548 1559
f 1559 1548 1560
f 1548 1549 1560
f 1560 1549 1561
f 1549 1538 1561
f 1561 1538 1550
f 1550 1551 1562
f 1562 1551 1563
f 1551 1552 1563
f 1563 1552 1564
f 1552 1553 1564
f 1564 1553 1565
f 1553 1554 1565
f 1565 1554 1566
f 1554 1555 1566
f 1566 1555 1567
f 1555 1556 1567
f 1567 1556 1568
f 1556 1557 1568
f 1568 1557 1569
f 1557 1558 1569
f 1569 1558 1570
f 1558 1559 1570
f 1570 1559 1571
f 1559 1560 1571
f 1571 1560 1572
f 1560 1561 1572
f 1572 1561 1573
f 1561 1550 1573
f 1573 1550 1562
f 1562 1563 1574
f 1574 1563 1575
f 1563 1564 1575
f 1575 1564 1576
f 1564 1565 1576
f 1576 1565 1577
f 1565 1566 1577
f 1577 1566 1578
f 1566 1567 1578
f 1578 1567 1579
f 1567 1568 1579
f 1579 1568 1580
f 1568 1569 1580
f 1580 1569 1581
f 1569 1570 1581
f 1581 1570 1582
f 1570 1571 1582
f 1582 1571 1583
f 1571 1572 1583
f 1583 1572 1584
f 1572 1573 1584
f 1584 1573 1585
f 1573 1562 1585
f 1585 1562 1574
f 1574 1575 1586
f 1586 1575 1587
f 1575 1576 1587
f 1587 1576 1588
f 1576 1577 1588
f 1588 1577 1589
f 1577 1578 1589
f 1589 1578 1590
f 1578 1579 1590
f 1590 1579 1591
f 1579 1580 1591
f 1591 1580 1592
f 1580 1581 1592
f 1592 1581 1593
f 1581 1582 1593
f 1593 1582 1594
f 1582 1583 1594
f 1594 1583 1595
f 1583 1584 1595
f 1595 1584 1596
f 1584 1585 1596
f 1596 1585 1597
f 1585 1574 1597
f 1597 1574 1586
f 1586 1587 1598
f 1598 1587 1599
f 1587 1588 1599
f 1599 1588 1600
f 1588 1589 1600
f 1600 1589 1601
f 1589 1590 1601
f 1601 1590 1602
f 1590 1591 1602
f 1602 1591 1603
f 1591 1592 1603
f 1603 1592 1604
f 1592 1593 1604
f 1604 1593 1605
f 1593 1594 1605
f 1605 1594 1606
f 1594 1595 1606
f 1606 1595 1607
f 1595 1596 1607
f 1607 1596 1608
f 1596 1597 1608
f 1608 1597 1609
f 1597 1586 1609
f 1609 1586 1598
f 1598 1599 1610
f 1610 1599 1611
f 1599 1600 1611
f 1611 1600 1612
f 1600 1601 1612
f 1612 1601 1613
f 1601 1602 1613
f 1613 1602 1614
f 1602 1603 1614
f 1614 1603 1615
f 1603 1604 1615
f 1615 1604 1616
f 1604 1605 1616
f 1616 1605 1617
f 1605 1606 1617
f 1617 1606 1618
f 1606 1607 1618
f 1618 1607 1619
f 1607 1608 1619
f 1619 1608 1620
f 1608 1609 1620
f 1620 1609 1621
f 1609 1598 1621
f 1621 1598 1610
f 1610 1611 1622
f 1622 1611 1623
f 1611 1612 1623
f 1623 1612 1624
f 1612 1613 1624
f 1624 1613 1625
f 1613 1614 1625
f 1625 1614 1626
f 1614 1615 1626
f 1626 1615 1627
f 1615 1616 1627
f 1627 1616 1628
f 1616 1617 1628
f 1628 1617 1629
f 1617 1618 1629
f 1629 1618 1630
f 1618 1619 1630
f 1630 1619 1631
f 1619 1620 1631
f 1631 1620 1632
f 1620 1621 1632
f 1632 1621 1633
f 1621 1610 1633
f 1633 1610 1622
f 1622 1623 1634
f 1634 1623 1635
f 1623 1624 1635
f 1635 1624 1636
f 1624 1625 1636
f 1636 1625 1637
f 1625 1626 1637
f 1637 1626 1638
f 1626 1627 1638
f 1638 1627 1639
f 1627 1628 1639
f 1639 1628 1640
f 1628 1629 1640
f 1640 1629 1641
f 1629 1630 1641
f 1641 1630 1642
f 1630 1631 1642
f 1642 1631 1643
f 1631 1632 1643
f 1643 1632 1644
f 1632 1633 1644
f 1644 1633 1645
f 1633 1622 1645
f 1645 1622 1634
f 1634 1635 1646
f 1646 1635 1647
f 1635 1636 1647
f 1647 1636 1648
f 1636 1637 1648
f 1648 1637 1649
f 1637 1638 1649
f 1649 1638 1650
f 1638 1639 1650
f 1650 1639 1651
f 1639 1640 1651
f 1651 1640 1652
f 1640 1641 1652
f 1652 1641 1653
f 1641 1642 1653
f 1653 1642 1654
f 1642 1643 1654
f 1654 1643 1655
f 1643 1644 1655
f 1655 1644 1656
f 1644 1645 1656
f 1656 1645 1657
f 1645 1634 1657
f 1657 1634 1646
f 1646 1647 1658
f 1658 1647 1659
f 1647 1648 1659
f 1659 1648 1660
f 1648 1649 1660
f 1660 1649 1661
f 1649 1650 1661
f 1661 1650 1662
f 1650 1651 1662
f 1662 1651 1663
f 1651 1652 1663
f 1663 1652 1664
f 1652 1653 1664
f 1664 1653 1665
f 1653 1654 1665
f 1665 1654 1666
f 1654 1655 1666
f 1666 1655 1667
f 1655 1656 1667
f 1667 1656 1668
f 1656 1657 1668
f 1668 1657 1669
f 1657 1646 1669
f 1669 1646 1658
f 1658 1659 1670
f 1670 1659 1671
f 1659 1660 1671
f 1671 1660 1672
f 1660 1661 1672
f 1672 1661 1673
f 1661 1662 1673
f 1673 1662 1674
f 1662 1663 1674
f 1674 1663 1675
f 1663 1664 1675
f 1675 1664 1676
f 1664 1665 1676
f 1676 1665 1677
f 1665 1666 1677
f 1677 1666 1678
f 1666 1667 1678
f 1678 1667 1679
f 1667 1668 1679
f 1679 1668 1680
f 1668 1669 1680
f 1680 1669 1681
f 1669 1658 1681
f 1681 1658 1670
f 1670 1671 1682
f 1682 1671 1683
f 1671 1672 1683
f 1683 1672 1684
f 1672 1673 1684
f 1684 1673 1685
f 1673 1674 1685
f 1685 1674 1686
f 1674 1675 1686
f 1686 1675 1687
f 1675 1676 1687
f 1687 1676 1688
f 1676 1677 1688
f 1688 1677 1689
f 1677 1678 1689
f 1689 1678 1690
f 1678 1679 1690
f 1690 1679 1691
f 1679 1680 1691
f 1691 1680 1692
f 1680 1681 1692
f 1692 1681 1693
f 1681 1670 1693
f 1693 1670 1682
f 1682 1683 1694
f 1694 1683 1695
f 1683 1684 1695
f 1695 1684 1696
f 1684 1685 1696
f 1696 1685 1697
f 1685 1686 1697
f 1697 1686 1698
f 1686 1687 1698
f 1698 1687 1699
f 1687 1688 1699
f 1699 1688 1700
f 1688 1689 1700
f 1700 1689 1701
f 1689 1690 1701
f 1701 1690 1702
f 1690 1691 1702
f 1702 1691 1703
f 1691 1692 1703
f 1703 1692 1704
f 1692 1693 1704
f 1704 1693 1705
f 1693 1682 1705
f 1705 1682 1694
f 1694 1695 1706
f 1706 1695 1707
f 1695 1696 1707
f 1707 1696 1708
f 1696 1697 1708
f 1708 1697 1709
f 1697 1698 1709
f 1709 1698 1710
f 1698 1699 1710
f 1710 1699 1711
f 1699 1700 1711
f 1711 1700 1712
f 1700 1701 1712
f 1712 1701 1713
f 1701 1702 1713
f 1713 1702 1714
f 1702 1703 1714
f 1714 1703 1715
f 1703 1704 1715
f 1715 1704 1716
f 1704 1705 1716
f 1716 1705 1717
f 1705 1694 1717
f 1717 1694 1706
f 1706 1707 1718
f 1718 1707 1719
f 1707 1708 1719
f 1719 1708 1720
f 1708 1709 1720
f 1720 1709 1721
f 1709 1710 1721
f 1721 1710 1722
f 1710 1711 1722
f 1722 1711 1723
f 1711 1712 1723
f 1723 1712 1724
f 1712 1713 1724
f 1724 1713 1725
f 1713 1714 1725
f 1725 1714 1726
f 1714 1715 1726
f 1726 1715 1727
f 1715 1716 1727
f 1727 1716 1728
f 1716 1717 1728
f 1728 1717 1729
f 1717 1706 1729
f 1729 1706 1718
f 1718 1719 1730
f 1730 1719 1731
f 1719 1720 1731
f 1731 1720 1732
f 1720 1721 1732
f 1732 1721 1733
f 1721 1722 1733
f 1733 1722 1734
f 1722 1723 1734
f 1734 1723 1735
f 1723 1724 1735
f 1735 1724 1736
f 1724 1725 1736
f 1736 1725 1737
f 1725 1726 1737
f 1737 1726 1738
f 1726 1727 1738
f 1738 1727 1739
f 1727 1728 1739
f 1739 1728 1740
f 1728 1729 1740
f 1740 1729 1741
f 1729 1718 1741
f 1741 1718 1730
f 1730 1731 1742
f 1742 1731 1743
f 1731 1732 1743
f 1743 1732 1744
f 1732 1733 1744
f 1744 1733 1745
f 1733 1734 1745
f 1745 1734 1746
f 1734 1735 1746
f 1746 1735 1747
f 1735 1736 1747
f 1747 1736 1748
f 1736 1737 1748
f 1748 1737 1749
f 1737 1738 1749
f 1749 1738 1750
f 1738 1739 1750
f 1750 1739 1751
f 1739 1740 1751
f 1751 1740 1752
f 1740 1741 1752
f 1752 1741 1753
f 1741 1730 1753
f 1753 1730 1742
f 1742 1743 1754
f 1754 1743 1755
f 1743 1744 1755
f 1755 1744 1756
f 1744 1745 1756
f 1756 1745 1757
f 1745 1746 1757
f 1757 1746 1758
f 1746 1747 1758
f 1758 1747 1759
f 1747 1748 1759
f 1759 1748 1760
f 1748 1749 1760
f 1760 1749 1761
f 1749 1750 1761
f 1761 1750 1762
f 1750 1751 1762
f 1762 1751 1763
f 1751 1752 1763
f 1763 1752 1764
f 1752 1753 1764
f 1764 1753 1765
f 1753 1742 1765
f 1765 1742 1754
f 1754 1755 1766
f 1766 1755 1767
f 1755 1756 1767
f 1767 1756 1768
f 1756 1757 1768
f 1768 1757 1769
f 1757 1758 1769
f 1769 1758 1770
f 1758 1759 1770
f 1770 1759 1771
f 1759 1760 1771
f 1771 1760 1772
f 1760 1761 1772
f 1772 1761 1773
f 1761 1762 1773
f 1773 1762 1774
f 1762 1763 1774
f 1774 1763 1775
f 1763 1764 1775
f 1775 1764 1776
f 1764 1765 1776
f 1776 1765 1777
f 1765 1754 1777
f 1777 1754 1766
f 1766 1767 1778
f 1778 1767 1779
f 1767 1768 1779
f 1779 1768 1780
f 1768 1769 1780
f 1780 1769 1781
f 1769 1770 1781
f 1781 1770 1782
f 1770 1771 1782
f 1782 1771 1783
f 1771 1772 1783
f 1783 1772 1784
f 1772 1773 1784
f 1784 1773 1785
f 1773 1774 1785
f 1785 1774 1786
f 1774 1775 1786
f 1786 1775 1787
f 1775 1776 1787
f 1787 1776 1788
f 1776 1777 1788
f 1788 1777 1789
f 1777 1766 1789
f 1789 1766 1778
f 1778 1779 1790
f 1790 1779 1791
f 1779 1780 1791
f 1791 1780 1792
f 1780 1781 1792
f 1792 1781 1793
f 1781 1782 1793
f 1793 1782 1794
f 1782 1783 1794
f 1794 1783 1795
f 1783 1784 1795
f 1795 1784 1796
f 1784 1785 1796
f 1796 1785 1797
f 1785 1786 1797
f 1797 1786 1798
f 1786 1787 1798
f 1798 1787 1799
f 1787 1788 1799
f 1799 1788 1800
f 1788 1789 1800
f 1800 1789 1801
f 1789 1778 1801
f 1801 1778 1790
f 1790 1791 1802
f 1802 1791 1803
f 1791 1792 1803
f 1803 1792 1804
f 1792 1793 1804
f 1804 1793 1805
f 1793 1794 1805
f 1805 1794 1806
f 1794 1795 1806
f 1806 1795 1807
f 1795 1796 1807
f 1807 1796 1808
f 1796 1797 1808
f 1808 1797 1809
f 1797 1798 1809
f 1809 1798 1810
f 1798 1799 1810
f 1810 1799 1811
f 1799 1800 1811
f 1811 1800 1812
f 1800 1801 1812
f 1812 1801 1813
f 1801 1790 1813
f 1813 1790 1802
f 1802 1803 1814
f 1814 1803 1815
f 1803 1804 1815
f 1815 1804 1816
f 1804 1805 1816
f 1816 1805 1817
f 1805 1806 1817
f 1817 1806 1818
f 1806 1807 1818
f 1818 1807 1819
f 1807 1808 1819
f 1819 1808 1820
f 1808 1809 1820
f 1820 1809 1821
f 1809 1810 1821
f 1821 1810 1822
f 1810 1811 1822
f 1822 1811 1823
f 1811 1812 1823
f 1823 1812 1824
f 1812 1813 1824
f 1824 1813 1825
f 1813 1802 1825
f 1825 1802 1814
f 1814 1815 1826
f 1826 1815 1827
f 1815 1816 1827
f 1827 1816 1828
f 1816 1817 1828
f 1828 1817 1829
f 1817 1818 1829
f 1829 1818 1830
f 1818 1819 1830
f 1830 1819 1831
f 1819 1820 1831
f 1831 1820 1832
f 1820 1821 1832
f 1832 1821 1833
f 1821 1822 1833
f 1833 1822 1834
f 1822 1823 1834
f 1834 1823 1835
f 1823 1824 1835
f 1835 1824 1836
f 1824 1825 1836
f 1836 1825 1837
f 1825 1814 1837
f 1837 1814 1826
f 1826 1827 1838
f 1838 1827 1839
f 1827 1828 1839
f 1839 1828 1840
f 1828 1829 1840
f 1840 1829 1841
f 1829 1830 1841
f 1841 1830 1842
f 1830 1831 1842
f 1842 1831 1843
f 1831 1832 1843
f 1843 1832 1844
f 1832 1833 1844
f 1844 1833 1845
f 1833 1834 1845
f 1845 1834 1846
f 1834 1835 1846
f 1846 1835 1847
f 1835 1836 1847
f 1847 1836 1848
f 1836 1837 1848
f 1848 1837 1849
f 1837 1826 1849
f 1849 1826 1838
f 1838 1839 1850
f 1850 1839 1851
f 1839 1840 1851
f 1851 1840 1852
f 1840 1841 1852
f 1852 1841 1853
f 1841 1842 1853
f 1853 1842 1854
f 1842 1843 1854
f 1854 1843 1855
f 1843 1844 1855
f 1855 1844 1856
f 1844 1845 1856
f 1856 1845 1857
f 1845 1846 1857
f 1857 1846 1858
f 1846 1847 1858
f 1858 1847 1859
f 1847 1848 1859
f 1859 1848 1860
f 1848 1849 1860
f 1860 1849 1861
f 1849 1838 1861
f 1861 1838 1850
f 1850 1851 1862
f 1862 1851 1863
f 1851 1852 1863
f 1863 1852 1864
f 1852 1853 1864
f 1864 1853 1865
f 1853 1854 1865
f 1865 1854 1866
f 1854 1855 1866
f 1866 1855 1867
f 1855 1856 1867
f 1867 1856 1868
f 1856 1857 1868
f 1868 1857 1869
f 1857 1858 1869
f 1869 1858 1870
f 1858 1859 1870
f 1870 1859 1871
f 1859 1860 1871
f 1871 1860 1872
f 1860 1861 1872
f 1872 1861 1873
f 1861 1850 1873
f 1873 1850 1862
f 1862 1863 1874
f 1874 1863 1875
f 1863 1864 1875
f 1875 1864 1876
f 1864 1865 1876
f 1876 1865 1877
f 1865 1866 1877
f 1877 1866 1878
f 1866 1867 1878
f 1878 1867 1879
f 1867 1868 1879
f 1879 1868 1880
f 1868 1869 1880
f 1880 1869 1881
f 1869 1870 1881
f 1881 1870 1882
f 1870 1871 1882
f 1882 1871 1883
f 1871 1872 1883
f 1883 1872 1884
f 1872 1873 1884
f 1884 1873 1885
f 1873 1862 1885
f 1885 1862 1874
f 1874 1875 1886
f 1886 1875 1887
f 1875 1876 1887
f 1887 1876 1888
f 1876 1877 1888
f 1888 1877 1889
f 1877 1878 1889
f 1889 1878 1890
f 1878 1879 1890
f 1890 1879 1891
f 1879 1880 1891
f 1891 1880 1892
f 1880 1881 1892
f 1892 1881 1893
f 1881 1882 1893
f 1893 1882 1894
f 1882 1883 1894
f 1894 1883 1895
f 1883 1884 1895
f 1895 1884 1896
f 1884 1885 1896
f 1896 1885 1897
f 1885 1874 1897
f 1897 1874 1886
f 1886 1887 1898
f 1898 1887 1899
f 1887 1888 1899
f 1899 1888 1900
f 1888 1889 1900
f 1900 1889 1901
f 1889 1890 1901
f 1901 1890 1902
f 1890 1891 1902
f 1902 1891 1903
f 1891 1892 1903
f 1903 1892 1904
f 1892 1893 1904
f 1904 1893 1905
f 1893 1894 1905
f 1905 1894 1906
f 1894 1895 1906
f 1906 1895 1907
f 1895 1896 1907
f 1907 1896 1908
f 1896 1897 1908
f 1908 1897 1909
f 1897 1886 1909
f 1909 1886 1898
f 1898 1899 1910
f 1910 1899 1911
f 1899 1900 1911
f 1911 1900 1912
f 1900 1901 1912
f 1912 1901 1913
f 1901 1902 1913
f 1913 1902 1914
f 1902 1903 1914
f 1914 1903 1915
f 1903 1904 1915
f 1915 1904 1916
f 1904 1905 1916
f 1916 1905 1917
f 1905 1906 1917
f 1917 1906 1918
f 1906 1907 1918
f 1918 1907 1919
f 1907 1908 1919
f 1919 1908 1920
f 1908 1909 1920
f 1920 1909 1921
f 1909 1898 1921
f 1921 1898 1910
f 1910 1911 1922
f 1922 1911 1923
f 1911 1912 1923
f 1923 1912 1924
f 1912 1913 1924
f 1924 1913 1925
f 1913 1914 1925
f 1925 1914 1926
f 1914 1915 1926
f 1926 1915 1927
f 1915 1916 1927
f 1927 1916 1928
f 1916 1917 1928
f 1928 1917 1929
f 1917 1918 1929
f 1929 1918 1930
f 1918 1919 1930
f 1930 1919 1931
f 1919 1920 1931
f 1931 1920 1932
f 1920 1921 1932
f 1932 1921 1933
f 1921 1910 1933
f 1933 1910 1922
f 1922 1923 1934
f 1934 1923 1935
f 1923 1924 1935
f 1935 1924 1936
f 1924 1925 1936
f 1936 1925 1937
f 1925 1926 1937
f 1937 1926 1938
f 1926 1927 1938
f 1938 1927 1939
f 1927 1928 1939
f 1939 1928 1940
f 1928 1929 1940
f 1940 1929 1941
f 1929 1930 1941
f 1941 1930 1942
f 1930 1931 1942
f 1942 1931 1943
f 1931 1932 1943
f 1943 1932 1944
f 1932 1933 1944
f 1944 1933 1945
f 1933 1922 1945
f 1945 1922 1934
f 1934 1935 1946
f 1946 1935 1947
f 1935 1936 1947
f 1947 1936 1948
f 1936 1937 1948
f 1948 1937 1949
f 1937 1938 1949
f 1949 1938 1950
f 1938 1939 1950
f 1950 1939 1951
f 1939 1940 1951
f 1951 1940 1952
f 1940 1941 1952
f 1952 1941 1953
f 1941 1942 1953
f 1953 1942 1954
f 1942 1943 1954
f 1954 1943 1955
f 1943 1944 1955
f 1955 1944 1956
f 1944 1945 1956
f 1956 1945 1957
f 1945 1934 1957
f 1957 1934 1946
f 1946 1947 1958
f 1958 1947 1959
f 1947 1948 1959
f 1959 1948 1960
f 1948 1949 1960
f 1960 1949 1961
f 1949 1950 1961
f 1961 1950 1962
f 1950 1951 1962
f 1962 1951 1963
f 1951 1952 1963
f 1963 1952 1964
f 1952 1953 1964
f 1964 1953 1965
f 1953 1954 1965
f 1965 1954 1966
f 1954 1955 1966
f 1966 1955 1967
f 1955 1956 1967
f 1967 1956 1968
f 1956 1957 1968
f 1968 1957 1969
f 1957 1946 1969
f 1969 1946 1958
f 1958 1959 1970
f 1970 1959 1971
f 1959 1960 1971
f 1971 1960 1972
f 1960 1961 1972
f 1972 1961 1973
f 1961 1962 1973
f 1973 1962 1974
f 1962 1963 1974
f 1974 1963 1975
f 1963 1964 1975
f 1975 1964 1976
f 1964 1965 1976
f 1976 1965 1977
f 1965 1966 1977
f 1977 1966 1978
f 1966 1967 1978
f 1978 1967 1979
f 1967 1968 1979
f 1979 1968 1980
f 1968 1969 1980
f 1980 1969 1981
f 1969 1958 1981
f 1981 1958 1970
f 1970 1971 1982
f 1982 1971 1983
f 1971 1972 1983
f 1983 1972 1984
f 1972 1973 1984
f 1984 1973 1985
f 1973 1974 1985
f 1985 1974 1986
f 1974 1975 1986
f 1986 1975 1987
f 1975 1976 1987
f 1987 1976 1988
f 1976 1977 1988
f 1988 1977 1989
f 1977 1978 1989
f 1989 1978 1990
f 1978 1979 1990
f 1990 1979 1991
f 1979 1980 1991
f 1991 1980 1992
f 1980 1981 1992
f 1992 1981 1993
f 1981 1970 1993
f 1993 1970 1982
f 1982 1983 1994
f 1994 1983 1995
f 1983 1984 1995
f 1995 1984 1996
f 1984 1985 1996
f 1996 1985 1997
f 1985 1986 1997
f 1997 1986 1998
f 1986 1987 1998
f 1998 1987 1999
f 1987 1988 1999
f 1999 1988 2000
f 1988 1989 2000
f 2000 1989 2001
f 1989 1990 2001
f 2001 1990 2002
f 1990 1991 2002
f 2002 1991 2003
f 1991 1992 2003
f 2003 1992 2004
f 1992 1993 2004
f 2004 1993 2005
f 1993 1982 2005
f 2005 1982 1994
f 1994 1995 2006
f 2006 1995 2007
f 1995 1996 2007
f 2007 1996 2008
f 1996 1997 2008
f 2008 1997 2009
f 1997 1998 2009
f 2009 1998 2010
f 1998 1999 2010
f 2010 1999 2011
f 1999 2000 2011
f 2011 2000 2012
f 2000 2001 2012
f 2012 2001 2013
f 2001 2002 2013
f 2013 2002 2014
f 2002 2003 2014
f 2014 2003 2015
f 2003 2004 2015
f 2015 2004 2016
f 2004 2005 2016
f 2016 2005 2017
f 2005 1994 2017
f 2017 1994 2006
f 2006 2007 2018
f 2018 2007 2019
f 2007 2008 2019
f 2019 2008 2020
f 2008 2009 2020
f 2020 2009 2021
f 2009 2010 2021
f 2021 2010 2022
f 2010 2011 2022
f 2022 2011 2023
f 2011 2012 2023
f 2023 2012 2024
f 2012 2013 2024
f 2024 2013 2025
f 2013 2014 2025
f 2025 2014 2026
f 2014 2015 2026
f 2026 2015 2027
f 2015 2016 2027
f 2027 2016 2028
f 2016 2017 2028
f 2028 2017 2029
f 2017 2006 2029
f 2029 2006 2018
f 2018 2019 2030
f 2030 2019 2031
f 2019 2020 2031
f 2031 2020 2032
f 2020 2021 2032
f 2032 2021 2033
f 2021 2022 2033
f 2033 2022 2034
f 2022 2023 2034
f 2034 2023 2035
f 2023 2024 2035
f 2035 2024 2036
f 2024 2025 2036
f 2036 2025 2037
f 2025 2026 2037
f 2037 2026 2038
f 2026 2027 2038
f 2038 2027 2039
f 2027 2028 2039
f 2039 2028 2040
f 2028 2029 2040
f 2040 2029 2041
f 2029 2018 2041
f 2041 2018 2030
f 2030 2031 2042
f 2042 2031 2043
f 2031 2032 2043
f 2043 2032 2044
f 2032 2033 2044
f 2044 2033 2045
f 2033 2034 2045
f 2045 2034 2046
f 2034 2035 2046
f 2046 2035 2047
f 2035 2036 2047
f 2047 2036 2048
f 2036 2037 2048
f 2048 2037 2049
f 2037 2038 2049
f 2049 2038 2050
f 2038 2039 2050
f 2050 2039 2051
f 2039 2040 2051
f 2051 2040 2052
f 2040 2041 2052
f 2052 2041 2053
f 2041 2030 2053
f 2053 2030 2042
f 2042 2043 2054
f 2054 2043 2055
f 2043 2044 2055
f 2055 2044 2056
f 2044 2045 2056
f 2056 2045 2057
f 2045 2046 2057
f 2057 2046 2058
f 2046 2047 2058
f 2058 2047 2059
f 2047 2048 2059
f 2059 2048 2060
f 2048 2049 2060
f 2060 2049 2061
f 2049 2050 2061
f 2061 2050 2062
f 2050 2051 2062
f 2062 2051 2063
f 2051 2052 2063
f 2063 2052 2064
f 2052 2053 2064
f 2064 2053 2065
f 2053 2042 2065
f 2065 2042 2054
f 2054 2055 2066
f 2066 2055 2067
f 2055 2056 2067
f 2067 2056 2068
f 2056 2057 2068
f 2068 2057 2069
f 2057 2058 2069
f 2069 2058 2070
f 2058 2059 2070
f 2070 2059 2071
f 2059 2060 2071
f 2071 2060 2072
f 2060 2061 2072
f 2072 2061 2073
f 2061 2062 2073
f 2073 2062 2074
f 2062 2063 2074
f 2074 2063 2075
f 2063 2064 2075
f 2075 2064 2076
f 2064 2065 2076
f 2076 2065 2077
f 2065 2054 2077
f 2077 2054 2066
f 2066 2067 2078
f 2078 2067 2079
f 2067 2068 2079
f 2079 2068 2080
f 2068 2069 2080
f 2080 2069 2081
f 2069 2070 2081
f 2081 2070 2082
f 2070 2071 2082
f 2082 2071 2083
f 2071 2072 2083
f 2083 2072 2084
f 2072 2073 2084
f 2084 2073 2085
f 2073 2074 2085
f 2085 2074 2086
f 2074 2075 2086
f 2086 2075 2087
f 2075 2076 2087
f 2087 2076 2088
f 2076 2077 2088
f 2088 2077 2089
f 2077 2066 2089
f 2089 2066 2078
f 2078 2079 2090
f 2090 2079 2091
f 2079 2080 2091
f 2091 2080 2092
f 2080 2081 2092
f 2092 2081 2093
f 2081 2082 2093
f 2093 2082 2094
f 2082 2083 2094
f 2094 2083 2095
f 2083 2084 2095
f 2095 2084 2096
f 2084 2085 2096
f 2096 2085 2097
f 2085 2086 2097
f 2097 2086 2098
f 2086 2087 2098
f 2098 2087 2099
f 2087 2088 2099
f 2099 2088 2100
f 2088 2089 2100
f 2100 2089 2101
f 2089 2078 2101
f 2101 2078 2090
f 2090 2091 2102
f 2102 2091 2103
f 2091 2092 2103
f 2103 2092 2104
f 2092 2093 2104
f 2104 2093 2105
f 2093 2094 2105
f 2105 2094 2106
f 2094 2095 2106
f 2106 2095 2107
f 2095 2096 2107
f 2107 2096 2108
f 2096 2097 2108
f 2108 2097 2109
f 2097 2098 2109
f 2109 2098 2110
f 2098 2099 2110
f 2110 2099 2111
f 2099 2100 2111
f 2111 2100 2112
f 2100 2101 2112
f 2112 2101 2113
f 2101 2090 2113
f 2113 2090 2102
f 2102 2103 2114
f 2114 2103 2115
f 2103 2104 2115
f 2115 2104 2116
f 2104 2105 2116
f 2116 2105 2117
f 2105 2106 2117
f 2117 2106 2118
f 2106 2107 2118
f 2118 2107 2119
f 2107 2108 2119
f 2119 2108 2120
f 2108 2109 2120
f 2120 2109 2121
f 2109 2110 2121
f 2121 2110 2122
f 2110 2111 2122
f 2122 2111 2123
f 2111 2112 2123
f 2123 2112 2124
f 2112 2113 2124
f 2124 2113 2125
f 2113 2102 2125
f 2125 2102 2114
f 2114 2115 2126
f 2126 2115 2127
f 2115 2116 2127
f 2127 2116 2128
f 2116 2117 2128
f 2128 2117 2129
f 2117 2118 2129
f 2129 2118 2130
f 2118 2119 2130
f 2130 2119 2131
f 2119 2120 2131
f 2131 2120 2132
f 2120 2121 2132
f 2132 2121 2133
f 2121 2122 2133
f 2133 2122 2134
f 2122 2123 2134
f 2134 2123 2135
f 2123 2124 2135
f 2135 2124 2136
f 2124 2125 2136
f 2136 2125 2137
f 2125 2114 2137
f 2137 2114 2126
f 2126 2127 2138
f 2138 2127 2139
f 2127 2128 2139
f 2139 2128 2140
f 2128 2129 2140
f 2140 2129 2141
f 2129 2130 2141
f 2141 2130 2142
f 2130 2131 2142
f 2142 2131 2143
f 2131 2132 2143
f 2143 2132 2144
f 2132 2133 2144
f 2144 2133 2145
f 2133 2134 2145
f 2145 2134 2146
f 2134 2135 2146
f 2146 2135 2147
f 2135 2136 2147
f 2147 2136 2148
f 2136 2137 2148
f 2148 2137 2149
f 2137 2126 2149
f 2149 2126 2138
f 2138 2139 2150
f 2150 2139 2151
f 2139 2140 2151
f 2151 2140 2152
f 2140 2141 2152
f 2152 2141 2153
f 2141 2142 2153
f 2153 2142 2154
f 2142 2143 2154
f 2154 2143 2155
f 2143 2144 2155
f 2155 2144 2156
f 2144 2145 2156
f 2156 2145 2157
f 2145 2146 2157
f 2157 2146 2158
f 2146 2147 2158
f 2158 2147 2159
f 2147 2148 2159
f 2159 2148 2160
f 2148 2149 2160
f 2160 2149 2161
f 2149 2138 2161
f 2161 2138 2150
f 2150 2151 2162
f 2162 2151 2163
f 2151 2152 2163
f 2163 2152 2164
f 2152 2153 2164
f 2164 2153 2165
f 2153 2154 2165
f 2165 2154 2166
f 2154 2155 2166
f 2166 2155 2167
f 2155 2156 2167
f 2167 2156 2168
f 2156 2157 2168
f 2168 2157 2169
f 2157 2158 2169
f 2169 2158 2170
f 2158 2159 2170
f 2170 2159 2171
f 2159 2160 2171
f 2171 2160 2172
f 2160 2161 2172
f 2172 2161 2173
f 2161 2150 2173
f 2173 2150 2162
f 2162 2163 2174
f 2174 2163 2175
f 2163 2164 2175
f 2175 2164 2176
f 2164 2165 2176
f 2176 2165 2177
f 2165 2166 2177
f 2177 2166 2178
f 2166 2167 2178
f 2178 2167 2179
f 2167 2168 2179
f 2179 2168 2180
f 2168 2169 2180
f 2180 2169 2181
f 2169 2170 2181
f 2181 2170 2182
f 2170 2171 2182
f 2182 2171 2183
f 2171 2172 2183
f 2183 2172 2184
f 2172 2173 2184
f 2184 2173 2185
f 2173 2162 2185
f 2185 2162 2174
f 2174 2175 2186
f 2186 2175 2187
f 2175 2176 2187
f 2187 2176 2188
f 2176 2177 2188
f 2188 2177 2189
f 2177 2178 2189
f 2189 2178 2190
f 2178 2179 2190
f 2190 2179 2191
f 2179 2180 2191
f 2191 2180 2192
f 2180 2181 2192
f 2192 2181 2193
f 2181 2182 2193
f 2193 2182 2194
f 2182 2183 2194
f 2194 2183 2195
f 2183 2184 2195
f 2195 2184 2196
f 2184 2185 2196
f 2196 2185 2197
f 2185 2174 2197
f 2197 2174 2186
f 2186 2187 2198
f 2198 2187 2199
f 2187 2188 2199
f 2199 2188 2200
f 2188 2189 2200
f 2200 2189 2201
f 2189 2190 2201
f 2201 2190 2202
f 2190 2191 2202
f 2202 2191 2203
f 2191 2192 2203
f 2203 2192 2204
f 2192 2193 2204
f 2204 2193 2205
f 2193 2194 2205
f 2205 2194 2206
f 2194 2195 2206
f 2206 2195 2207
f 2195 2196 2207
f 2207 2196 2208
f 2196 2197 2208
f 2208 2197 2209
f 2197 2186 2209
f 2209 2186 2198
f 2198 2199 2210
f 2210 2199 2211
f 2199 2200 2211
f 2211 2200 2212
f 2200 2201 2212
f 2212 2201 2213
f 2201 2202 2213
f 2213 2202 2214
f 2202 2203 2214
f 2214 2203 2215
f 2203 2204 2215
f 2215 2204 2216
f 2204 2205 2216
f 2216 2205 2217
f 2205 2206 2217
f 2217 2206 2218
f 2206 2207 2218
f 2218 2207 2219
f 2207 2208 2219
f 2219 2208 2220
f 2208 2209 2220
f 2220 2209 2221
f 2209 2198 2221
f 2221 2198 2210
f 2210 2211 2222
f 2222 2211 2223
f 2211 2212 2223
f 2223 2212 2224
f 2212 2213 2224
f 2224 2213 2225
f 2213 2214 2225
f 2225 2214 2226
f 2214 2215 2226
f 2226 2215 2227
f 2215 2216 2227
f 2227 2216 2228
f 2216 2217 2228
f 2228 2217 2229
f 2217 2218 2229
f 2229 2218 2230
f 2218 2219 2230
f 2230 2219 2231
f 2219 2220 2231
f 2231 2220 2232
f 2220 2221 2232
f 2232 2221 2233
f 2221 2210 2233
f 2233 2210 2222
f 2222 2223 2234
f 2234 2223 2235
f 2223 2224 2235
f 2235 2224 2236
f 2224 2225 2236
f 2236 2225 2237
f 2225 2226 2237
f 2237 2226 2238
f 2226 2227 2238
f 2238 2227 2239
f 2227 2228 2239
f 2239 2228 2240
f 2228 2229 2240
f 2240 2229 2241
f 2229 2230 2241
f 2241 2230 2242
f 2230 2231 2242
f 2242 2231 2243
f 2231 2232 2243
f 2243 2232 2244
f 2232 2233 2244
f 2244 2233 2245
f 2233 2222 2245
f 2245 2222 2234
f 2234 2235 2246
f 2246 2235 2247
f 2235 2236 2247
f 2247 2236 2248
f 2236 2237 2248
f 2248 2237 2249
f 2237 2238 2249
f 2249 2238 2250
f 2238 2239 2250
f 2250 2239 2251
f 2239 2240 2251
f 2251 2240 2252
f 2240 2241 2252
f 2252 2241 2253
f 2241 2242 2253
f 2253 2242 2254
f 2242 2243 2254
f 2254 2243 2255
f 2243 2244 2255
f 2255 2244 2256
f 2244 2245 2256
f 2256 2245 2257
f 2245 2234 2257
f 2257 2234 2246
f 2246 2247 2258
f 2258 2247 2259
f 2247 2248 2259
f 2259 2248 2260
f 2248 2249 2260
f 2260 2249 2261
f 2249 2250 2261
f 2261 2250 2262
f 2250 2251 2262
f 2262 2251 2263
f 2251 2252 2263
f 2263 2252 2264
f 2252 2253 2264
f 2264 2253 2265
f 2253 2254 2265
f 2265 2254 2266
f 2254 2255 2266
f 2266 2255 2267
f 2255 2256 2267
f 2267 2256 2268
f 2256 2257 2268
f 2268 2257 2269
f 2257 2246 2269
f 2269 2246 2258
f 2258 2259 2270
f 2270 2259 2271
f 2259 2260 2271
f 2271 2260 2272
f 2260 2261 2272
f 2272 2261 2273
f 2261 2262 2273
f 2273 2262 2274
f 2262 2263 2274
f 2274 2263 2275
f 2263 2264 2275
f 2275 2264 2276
f 2264 2265 2276
f 2276 2265 2277
f 2265 2266 2277
f 2277 2266 2278
f 2266 2267 2278
f 2278 2267 2279
f 2267 2268 2279
f 2279 2268 2280
f 2268 2269 2280
f 2280 2269 2281
f 2269 2258 2281
f 2281 2258 2270
f 2270 2271 2282
f 2282 2271 2283
f 2271 2272 2283
f 2283 2272 2284
f 2272 2273 2284
f 2284 2273 2285
f 2273 2274 2285
f 2285 2274 2286
f 2274 2275 2286
f 2286 2275 2287
f 2275 2276 2287
f 2287 2276 2288
f 2276 2277 2288
f 2288 2277 2289
f 2277 2278 2289
f 2289 2278 2290
f 2278 2279 2290
f 2290 2279 2291
f 2279 2280 2291
f 2291 2280 2292
f 2280 2281 2292
f 2292 2281 2293
f 2281 2270 2293
f 2293 2270 2282
f 2282 2283 2294
f 2294 2283 2295
f 2283 2284 2295
f 2295 2284 2296
f 2284 2285 2296
f 2296 2285 2297
f 2285 2286 2297
f 2297 2286 2298
f 2286 2287 2298
f 2298 2287 2299
f 2287 2288 2299
f 2299 2288 2300
f 2288 2289 2300
f 2300 2289 2301
f 2289 2290 2301
f 2301 2290 2302
f 2290 2291 2302
f 2302 2291 2303
f 2291 2292 2303
f 2303 2292 2304
f 2292 2293 2304
f 2304 2293 2305
f 2293 2282 2305
f 2305 2282 2294
f 2294 2295 2306
f 2306 2295 2307
f 2295 2296 2307
f 2307 2296 2308
f 2296 2297 2308
f 2308 2297 2309
f 2297 2298 2309
f 2309 2298 2310
f 2298 2299 2310
f 2310 2299 2311
f 2299 2300 2311
f 2311 2300 2312
f 2300 2301 2312
f 2312 2301 2313
f 2301 2302 2313
f 2313 2302 2314
f 2302 2303 2314
f 2314 2303 2315
f 2303 2304 2315
f 2315 2304 2316
f 2304 2305 2316
f 2316 2305 2317
f 2305 2294 2317
f 2317 2294 2306
f 2306 2307 2318
f 2318 2307 2319
f 2307 2308 2319
f 2319 2308 2320
f 2308 2309 2320
f 2320 2309 2321
f 2309 2310 2321
f 2321 2310 2322
f 2310 2311 2322
f 2322 2311 2323
f 2311 2312 2323
f 2323 2312 2324
f 2312 2313 2324
f 2324 2313 2325
f 2313 2314 2325
f 2325 2314 2326
f 2314 2315 2326
f 2326 2315 2327
f 2315 2316 2327
f 2327 2316 2328
f 2316 2317 2328
f 2328 2317 2329
f 2317 2306 2329
f 2329 2306 2318
f 2318 2319 2330
f 2330 2319 2331
f 2319 2320 2331
f 2331 2320 2332
f 2320 2321 2332
f 2332 2321 2333
f 2321 2322 2333
f 2333 2322 2334
f 2322 2323 2334
f 2334 2323 2335
f 2323 2324 2335
f 2335 2324 2336
f 2324 2325 2336
f 2336 2325 2337
f 2325 2326 2337
f 2337 2326 2338
f 2326 2327 2338
f 2338 2327 2339
f 2327 2328 2339
f 2339 2328 2340
f 2328 2329 2340
f 2340 2329 2341
f 2329 2318 2341
f 2341 2318 2330
f 2330 2331 2342
f 2342 2331 2343
f 2331 2332 2343
f 2343 2332 2344
f 2332 2333 2344
f 2344 2333 2345
f 2333 2334 2345
f 2345 2334 2346
f 2334 2335 2346
f 2346 2335 2347
f 2335 2336 2347
f 2347 2336 2348
f 2336 2337 2348
f 2348 2337 2349
f 2337 2338 2349
f 2349 2338 2350
f 2338 2339 2350
f 2350 2339 2351
f 2339 2340 2351
f 2351 2340 2352
f 2340 2341 2352
f 2352 2341 2353
f 2341 2330 2353
f 2353 2330 2342
f 2342 2343 2354
f 2354 2343 2355
f 2343 2344 2355
f 2355 2344 2356
f 2344 2345 2356
f 2356 2345 2357
f 2345 2346 2357
f 2357 2346 2358
f 2346 2347 2358
f 2358 2347 2359
f 2347 2348 2359
f 2359 2348 2360
f 2348 2349 2360
f 2360 2349 2361
f 2349 2350 2361
f 2361 2350 2362
f 2350 2351 2362
f 2362 2351 2363
f 2351 2352 2363
f 2363 2352 2364
f 2352 2353 2364
f 2364 2353 2365
f 2353 2342 2365
f 2365 2342 2354
f 2354 2355 2366
f 2366 2355 2367
f 2355 2356 2367
f 2367 2356 2368
f 2356 2357 2368
f 2368 2357 2369
f 2357 2358 2369
f 2369 2358 2370
f 2358 2359 2370
f 2370 2359 2371
f 2359 2360 2371
f 2371 2360 2372
f 2360 2361 2372
f 2372 2361 2373
f 2361 2362 2373
f 2373 2362 2374
f 2362 2363 2374
f 2374 2363 2375
f 2363 2364 2375
f 2375 2364 2376
f 2364 2365 2376
f 2376 2365 2377
f 2365 2354 2377
f 2377 2354 2366
f 2366 2367 2378
f 2378 2367 2379
f 2367 2368 2379
f 2379 2368 2380
f 2368 2369 2380
f 2380 2369 2381
f 2369 2370 2381
f 2381 2370 2382
f 2370 2371 2382
f 2382 2371 2383
f 2371 2372 2383
f 2383 2372 2384
f 2372 2373 2384
f 2384 2373 2385
f 2373 2374 2385
f 2385 2374 2386
f 2374 2375 2386
f 2386 2375 2387
f 2375 2376 2387
f 2387 2376 2388
f 2376 2377 2388
f 2388 2377 2389
f 2377 2366 2389
f 2389 2366 2378
f 2378 2379 2390
f 2390 2379 2391
f 2379 2380 2391
f 2391 2380 2392
f 2380 2381 2392
f 2392 2381 2393
f 2381 2382 2393
f 2393 2382 2394
f 2382 2383 2394
f 2394 2383 2395
f 2383 2384 2395
f 2395 2384 2396
f 2384 2385 2396
f 2396 2385 2397
f 2385 2386 2397
f 2397 2386 2398
f 2386 2387 2398
f 2398 2387 2399
f 2387 2388 2399
f 2399 2388 2400
f 2388 2389 2400
f 2400 2389 2401
f 2389 2378 2401
f 2401 2378 2390
f 2390 2391 2402
f 2402 2391 2403
f 2391 2392 2403
f 2403 2392 2404
f 2392 2393 2404
f 2404 2393 2405
f 2393 2394 2405
f 2405 2394 2406
f 2394 2395 2406
f 2406 2395 2407
f 2395 2396 2407
f 2407 2396 2408
f 2396 2397 2408
f 2408 2397 2409
f 2397 2398 2409
f 2409 2398 2410
f 2398 2399 2410
f 2410 2399 2411
f 2399 2400 2411
f 2411 2400 2412
f 2400 2401 2412
f 2412 2401 2413
f 2401 2390 2413
f 2413 2390 2402
f 2402 2403 2414
f 2414 2403 2415
f 2403 2404 2415
f 2415 2404 2416
f 2404 2405 2416
f 2416 2405 2417
f 2405 2406 2417
f 2417 2406 2418
f 2406 2407 2418
f 2418 2407 2419
f 2407 2408 2419
f 2419 2408 2420
f 2408 2409 2420
f 2420 2409 2421
f 2409 2410 2421
f 2421 2410 2422
f 2410 2411 2422
f 2422 2411 2423
f 2411 2412 2423
f 2423 2412 2424
f 2412 2413 2424
f 2424 2413 2425
f 2413 2402 2425
f 2425 2402 2414
f 2414 2415 2426
f 2426 2415 2427
f 2415 2416 2427
f 2427 2416 2428
f 2416 2417 2428
f 2428 2417 2429
f 2417 2418 2429
f 2429 2418 2430
f 2418 2419 2430
f 2430 2419 2431
f 2419 2420 2431
f 2431 2420 2432
f 2420 2421 2432
f 2432 2421 2433
f 2421 2422 2433
f 2433 2422 2434
f 2422 2423 2434
f 2434 2423 2435
f 2423 2424 2435
f 2435 2424 2436
f 2424 2425 2436
f 2436 2425 2437
f 2425 2414 2437
f 2437 2414 2426
f 2426 2427 2438
f 2438 2427 2439
f 2427 2428 2439
f 2439 2428 2440
f 2428 2429 2440
f 2440 2429 2441
f 2429 2430 2441
f 2441 2430 2442
f 2430 2431 2442
f 2442 2431 2443
f 2431 2432 2443
f 2443 2432 2444
f 2432 2433 2444
f 2444 2433 2445
f 2433 2434 2445
f 2445 2434 2446
f 2434 2435 2446
f 2446 2435 2447
f 2435 2436 2447
f 2447 2436 2448
f 2436 2437 2448
f 2448 2437 2449
f 2437 2426 2449
f 2449 2426 2438
f 2438 2439 2450
f 2450 2439 2451
f 2439 2440 2451
f 2451 2440 2452
f 2440 2441 2452
f 2452 2441 2453
f 2441 2442 2453
f 2453 2442 2454
f 2442 2443 2454
f 2454 2443 2455
f 2443 2444 2455
f 2455 2444 2456
f 2444 2445 2456
f 2456 2445 2457
f 2445 2446 2457
f 2457 2446 2458
f 2446 2447 2458
f 2458 2447 2459
f 2447 2448 2459
f 2459 2448 2460
f 2448 2449 2460
f 2460 2449 2461
f 2449 2438 2461
f 2461 2438 2450
f 2450 2451 2462
f 2462 2451 2463
f 2451 2452 2463
f 2463 2452 2464
f 2452 2453 2464
f 2464 2453 2465
f 2453 2454 2465
f 2465 2454 2466
f 2454 2455 2466
f 2466 2455 2467
f 2455 2456 2467
f 2467 2456 2468
f 2456 2457 2468
f 2468 2457 2469
f 2457 2458 2469
f 2469 2458 2470
f 2458 2459 2470
f 2470 2459 2471
f 2459 2460 2471
f 2471 2460 2472
f 2460 2461 2472
f 2472 2461 2473
f 2461 2450 2473
f 2473 2450 2462
f 2462 2463 2474
f 2474 2463 2475
f 2463 2464 2475
f 2475 2464 2476
f 2464 2465 2476
f 2476 2465 2477
f 2465 2466 2477
f 2477 2466 2478
f 2466 2467 2478
f 2478 2467 2479
f 2467 2468 2479
f 2479 2468 2480
f 2468 2469 2480
f 2480 2469 2481
f 2469 2470 2481
f 2481 2470 2482
f 2470 2471 2482
f 2482 2471 2483
f 2471 2472 2483
f 2483 2472 2484
f 2472 2473 2484
f 2484 2473 2485
f 2473 2462 2485
f 2485 2462 2474
f 2474 2475 2486
f 2486 2475 2487
f 2475 2476 2487
f 2487 2476 2488
f 2476 2477 2488
f 2488 2477 2489
f 2477 2478 2489
f 2489 2478 2490
f 2478 2479 2490
f 2490 2479 2491
f 2479 2480 2491
f 2491 2480 2492
f 2480 2481 2492
f 2492 2481 2493
f 2481 2482 2493
f 2493 2482 2494
f 2482 2483 2494
f 2494 2483 2495
f 2483 2484 2495
f 2495 2484 2496
f 2484 2485 2496
f 2496 2485 2497
f 2485 2474 2497
f 2497 2474 2486
f 2486 2487 2498
f 2498 2487 2499
f 2487 2488 2499
f 2499 2488 2500
f 2488 2489 2500
f 2500 2489 2501
f 2489 2490 2501
f 2501 2490 2502
f 2490 2491 2502
f 2502 2491 2503
f 2491 2492 2503
f 2503 2492 2504
f 2492 2493 2504
f 2504 2493 2505
f 2493 2494 2505
f 2505 2494 2506
f 2494 2495 2506
f 2506 2495 2507
f 2495 2496 2507
f 2507 2496 2508
f 2496 2497 2508
f 2508 2497 2509
f 2497 2486 2509
f 2509 2486 2498
f 2498 2499 2510
f 2510 2499 2511
f 2499 2500 2511
f 2511 2500 2512
f 2500 2501 2512
f 2512 2501 2513
f 2501 2502 2513
f 2513 2502 2514
f 2502 2503 2514
f 2514 2503 2515
f 2503 2504 2515
f 2515 2504 2516
f 2504 2505 2516
f 2516 2505 2517
f 2505 2506 2517
f 2517 2506 2518
f 2506 2507 2518
f 2518 2507 2519
f 2507 2508 2519
f 2519 2508 2520
f 2508 2509 2520
f 2520 2509 2521
f 2509 2498 2521
f 2521 2498 2510
f 2510 2511 2522
f 2522 2511 2523
f 2511 2512 2523
f 2523 2512 2524
f 2512 2513 2524
f 2524 2513 2525
f 2513 2514 2525
f 2525 2514 2526
f 2514 2515 2526
f 2526 2515 2527
f 2515 2516 2527
f 2527 2516 2528
f 2516 2517 2528
f 2528 2517 2529
f 2517 2518 2529
f 2529 2518 2530
f 2518 2519 2530
f 2530 2519 2531
f 2519 2520 2531
f 2531 2520 2532
f 2520 2521 2532
f 2532 2521 2533
f 2521 2510 2533
f 2533 2510 2522
f 2522 2523 2534
f 2534 2523 2535
f 2523 2524 2535
f 2535 2524 2536
f 2524 2525 2536
f 2536 2525 2537
f 2525 2526 2537
f 2537 2526 2538
f 2526 2527 2538
f 2538 2527 2539
f 2527 2528 2539
f 2539 2528 2540
f 2528 2529 2540
f 2540 2529 2541
f 2529 2530 2541
f 2541 2530 2542
f 2530 2531 2542
f 2542 2531 2543
f 2531 2532 2543
f 2543 2532 2544
f 2532 2533 2544
f 2544 2533 2545
f 2533 2522 2545
f 2545 2522 2534
f 2534 2535 2546
f 2546 2535 2547
f 2535 2536 2547
f 2547 2536 2548
f 2536 2537 2548
f 2548 2537 2549
f 2537 2538 2549
f 2549 2538 2550
f 2538 2539 2550
f 2550 2539 2551
f 2539 2540 2551
f 2551 2540 2552
f 2540 2541 2552
f 2552 2541 2553
f 2541 2542 2553
f 2553 2542 2554
f 2542 2543 2554
f 2554 2543 2555
f 2543 2544 2555
f 2555 2544 2556
f 2544 2545 2556
f 2556 2545 2557
f 2545 2534 2557
f 2557 2534 2546
f 2546 2547 2558
f 2558 2547 2559
f 2547 2548 2559
f 2559 2548 2560
f 2548 2549 2560
f 2560 2549 2561
f 2549 2550 2561
f 2561 2550 2562
f 2550 2551 2562
f 2562 2551 2563
f 2551 2552 2563
f 2563 2552 2564
f 2552 2553 2564
f 2564 2553 2565
f 2553 2554 2565
f 2565 2554 2566
f 2554 2555 2566
f 2566 2555 2567
f 2555 2556 2567
f 2567 2556 2568
f 2556 2557 2568
f 2568 2557 2569
f 2557 2546 2569
f 2569 2546 2558
f 2558 2559 2570
f 2570 2559 2571
f 2559 2560 2571
f 2571 2560 2572
f 2560 2561 2572
f 2572 2561 2573
f 2561 2562 2573
f 2573 2562 2574
f 2562 2563 2574
f 2574 2563 2575
f 2563 2564 2575
f 2575 2564 2576
f 2564 2565 2576
f 2576 2565 2577
f 2565 2566 2577
f 2577 2566 2578
f 2566 2567 2578
f 2578 2567 2579
f 2567 2568 2579
f 2579 2568 2580
f 2568 2569 2580
f 2580 2569 2581
f 2569 2558 2581
f 2581 2558 2570
f 2570 2571 2582
f 2582 2571 2583
f 2571 2572 2583
f 2583 2572 2584
f 2572 2573 2584
f 2584 2573 2585
f 2573 2574 2585
f 2585 2574 2586
f 2574 2575 2586
f 2586 2575 2587
f 2575 2576 2587
f 2587 2576 2588
f 2576 2577 2588
f 2588 2577 2589
f 2577 2578 2589
f 2589 2578 2590
f 2578 2579 2590
f 2590 2579 2591
f 2579 2580 2591
f 2591 2580 2592
f 2580 2581 2592
f 2592 2581 2593
f 2581 2570 2593
f 2593 2570 2582
f 2582 2583 2594
f 2594 2583 2595
f 2583 2584 2595
f 2595 2584 2596
f 2584 2585 2596
f 2596 2585 2597
f 2585 2586 2597
f 2597 2586 2598
f 2586 2587 2598
f 2598 2587 2599
f 2587 2588 2599
f 2599 2588 2600
f 2588 2589 2600
f 2600 2589 2601
f 2589 2590 2601
f 2601 2590 2602
f 2590 2591 2602
f 2602 2591 2603
f 2591 2592 2603
f 2603 2592 2604
f 2592 2593 2604
f 2604 2593 2605
f 2593 2582 2605
f 2605 2582 2594
f 2594 2595 2606
f 2606 2595 2607
f 2595 2596 2607
f 2607 2596 2608
f 2596 2597 2608
f 2608 2597 2609
f 2597 2598 2609
f 2609 2598 2610
f 2598 2599 2610
f 2610 2599 2611
f 2599 2600 2611
f 2611 2600 2612
f 2600 2601 2612
f 2612 2601 2613
f 2601 2602 2613
f 2613 2602 2614
f 2602 2603 2614
f 2614 2603 2615
f 2603 2604 2615
f 2615 2604 2616
f 2604 2605 2616
f 2616 2605 2617
f 2605 2594 2617
f 2617 2594 2606
f 2606 2607 2618
f 2618 2607 2619
f 2607 2608 2619
f 2619 2608 2620
f 2608 2609 2620
f 2620 2609 2621
f 2609 2610 2621
f 2621 2610 2622
f 2610 2611 2622
f 2622 2611 2623
f 2611 2612 2623
f 2623 2612 2624
f 2612 2613 2624
f 2624 2613 2625
f 2613 2614 2625
f 2625 2614 2626
f 2614 2615 2626
f 2626 2615 2627
f 2615 2616 2627
f 2627 2616 2628
f 2616 2617 2628
f 2628 2617 2629
f 2617 2606 2629
f 2629 2606 2618
f 2618 2619 2630
f 2630 2619 2631
f 2619 2620 2631
f 2631 2620 2632
f 2620 2621 2632
f 2632 2621 2633
f 2621 2622 2633
f 2633 2622 2634
f 2622 2623 2634
f 2634 2623 2635
f 2623 2624 2635
f 2635 2624 2636
f 2624 2625 2636
f 2636 2625 2637
f 2625 2626 2637
f 2637 2626 2638
f 2626 2627 2638
f 2638 2627 2639
f 2627 2628 2639
f 2639 2628 2640
f 2628 2629 2640
f 2640 2629 2641
f 2629 2618 2641
f 2641 2618 2630
f 2630 2631 2642
f 2642 2631 2643
f 2631 2632 2643
f 2643 2632 2644
f 2632 2633 2644
f 2644 2633 2645
f 2633 2634 2645
f 2645 2634 2646
f 2634 2635 2646
f 2646 2635 2647
f 2635 2636 2647
f 2647 2636 2648
f 2636 2637 2648
f 2648 2637 2649
f 2637 2638 2649
f 2649 2638 2650
f 2638 2639 2650
f 2650 2639 2651
f 2639 2640 2651
f 2651 2640 2652
f 2640 2641 2652
f 2652 2641 2653
f 2641 2630 2653
f 2653 2630 2642
f 2642 2643 2654
f 2654 2643 2655
f 2643 2644 2655
f 2655 2644 2656
f 2644 2645 2656
f 2656 2645 2657
f 2645 2646 2657
f 2657 2646 2658
f 2646 2647 2658
f 2658 2647 2659
f 2647 2648 2659
f 2659 2648 2660
f 2648 2649 2660
f 2660 2649 2661
f 2649 2650 2661
f 2661 2650 2662
f 2650 2651 2662
f 2662 2651 2663
f 2651 2652 2663
f 2663 2652 2664
f 2652 2653 2664
f 2664 2653 2665
f 2653 2642 2665
f 2665 2642 2654
f 2654 2655 2666
f 2666 2655 2667
f 2655 2656 2667
f 2667 2656 2668
f 2656 2657 2668
f 2668 2657 2669
f 2657 2658 2669
f 2669 2658 2670
f 2658 2659 2670
f 2670 2659 2671
f 2659 2660 2671
f 2671 2660 2672
f 2660 2661 2672
f 2672 2661 2673
f 2661 2662 2673
f 2673 2662 2674
f 2662 2663 2674
f 2674 2663 2675
f 2663 2664 2675
f 2675 2664 2676
f 2664 2665 2676
f 2676 2665 2677
f 2665 2654 2677
f 2677 2654 2666
f 2666 2667 2678
f 2678 2667 2679
f 2667 2668 2679
f 2679 2668 2680
f 2668 2669 2680
f 2680 2669 2681
f 2669 2670 2681
f 2681 2670 2682
f 2670 2671 2682
f 2682 2671 2683
f 2671 2672 2683
f 2683 2672 2684
f 2672 2673 2684
f 2684 2673 2685
f 2673 2674 2685
f 2685 2674 2686
f 2674 2675 2686
f 2686 2675 2687
f 2675 2676 2687
f 2687 2676 2688
f 2676 2677 2688
f 2688 2677 2689
f 2677 2666 2689
f 2689 2666 2678
f 2678 2679 2690
f 2690 2679 2691
f 2679 2680 2691
f 2691 2680 2692
f 2680 2681 2692
f 2692 2681 2693
f 2681 2682 2693
f 2693 2682 2694
f 2682 2683 2694
f 2694 2683 2695
f 2683 2684 2695
f 2695 2684 2696
f 2684 2685 2696
f 2696 2685 2697
f 2685 2686 2697
f 2697 2686 2698
f 2686 2687 2698
f 2698 2687 2699
f 2687 2688 2699
f 2699 2688 2700
f 2688 2689 2700
f 2700 2689 2701
f 2689 2678 2701
f 2701 2678 2690
f 2690 2691 2702
f 2702 2691 2703
f 2691 2692 2703
f 2703 2692 2704
f 2692 2693 2704
f 2704 2693 2705
f 2693 2694 2705
f 2705 2694 2706
f 2694 2695 2706
f 2706 2695 2707
f 2695 2696 2707
f 2707 2696 2708
f 2696 2697 2708
f 2708 2697 2709
f 2697 2698 2709
f 2709 2698 2710
f 2698 2699 2710
f 2710 2699 2711
f 2699 2700 2711
f 2711 2700 2712
f 2700 2701 2712
f 2712 2701 2713
f 2701 2690 2713
f 2713 2690 2702
f 2702 2703 2714
f 2714 2703 2715
f 2703 2704 2715
f 2715 2704 2716
f 2704 2705 2716
f 2716 2705 2717
f 2705 2706 2717
f 2717 2706 2718
f 2706 2707 2718
f 2718 2707 2719
f 2707 2708 2719
f 2719 2708 2720
f 2708 2709 2720
f 2720 2709 2721
f 2709 2710 2721
f 2721 2710 2722
f 2710 2711 2722
f 2722 2711 2723
f 2711 2712 2723
f 2723 2712 2724
f 2712 2713 2724
f 2724 2713 2725
f 2713 2702 2725
f 2725 2702 2714
f 2714 2715 2726
f 2726 2715 2727
f 2715 2716 2727
f 2727 2716 2728
f 2716 2717 2728
f 2728 2717 2729
f 2717 2718 2729
f 2729 2718 2730
f 2718 2719 2730
f 2730 2719 2731
f 2719 2720 2731
f 2731 2720 2732
f 2720 2721 2732
f 2732 2721 2733
f 2721 2722 2733
f 2733 2722 2734
f 2722 2723 2734
f 2734 2723 2735
f 2723 2724 2735
f 2735 2724 2736
f 2724 2725 2736
f 2736 2725 2737
f 2725 2714 2737
f 2737 2714 2726
f 2726 2727 2738
f 2738 2727 2739
f 2727 2728 2739
f 2739 2728 2740
f 2728 2729 2740
f 2740 2729 2741
f 2729 2730 2741
f 2741 2730 2742
f 2730 2731 2742
f 2742 2731 2743
f 2731 2732 2743
f 2743 2732 2744
f 2732 2733 2744
f 2744 2733 2745
f 2733 2734 2745
f 2745 2734 2746
f 2734 2735 2746
f 2746 2735 2747
f 2735 2736 2747
f 2747 2736 2748
f 2736 2737 2748
f 2748 2737 2749
f 2737 2726 2749
f 2749 2726 2738
f 2738 2739 2750
f 2750 2739 2751
f 2739 2740 2751
f 2751 2740 2752
f 2740 2741 2752
f 2752 2741 2753
f 2741 2742 2753
f 2753 2742 2754
f 2742 2743 2754
f 2754 2743 2755
f 2743 2744 2755
f 2755 2744 2756
f 2744 2745 2756
f 2756 2745 2757
f 2745 2746 2757
f 2757 2746 2758
f 2746 2747 2758
f 2758 2747 2759
f 2747 2748 2759
f 2759 2748 2760
f 2748 2749 2760
f 2760 2749 2761
f 2749 2738 2761
f 2761 2738 2750
f 2750 2751 2762
f 2762 2751 2763
f 2751 2752 2763
f 2763 2752 2764
f 2752 2753 2764
f 2764 2753 2765
f 2753 2754 2765
f 2765 2754 2766
f 2754 2755 2766
f 2766 2755 2767
f 2755 2756 2767
f 2767 2756 2768
f 2756 2757 2768
f 2768 2757 2769
f 2757 2758 2769
f 2769 2758 2770
f 2758 2759 2770
f 2770 2759 2771
f 2759 2760 2771
f 2771 2760 2772
f 2760 2761 2772
f 2772 2761 2773
f 2761 2750 2773
f 2773 2750 2762
f 2762 2763 2774
f 2774 2763 2775
f 2763 2764 2775
f 2775 2764 2776
f 2764 2765 2776
f 2776 2765 2777
f 2765 2766 2777
f 2777 2766 2778
f 2766 2767 2778
f 2778 2767 2779
f 2767 2768 2779
f 2779 2768 2780
f 2768 2769 2780
f 2780 2769 2781
f 2769 2770 2781
f 2781 2770 2782
f 2770 2771 2782
f 2782 2771 2783
f 2771 2772 2783
f 2783 2772 2784
f 2772 2773 2784
f 2784 2773 2785
f 2773 2762 2785
f 2785 2762 2774
f 2774 2775 2786
f 2786 2775 2787
f 2775 2776 2787
f 2787 2776 2788
f 2776 2777 2788
f 2788 2777 2789
f 2777 2778 2789
f 2789 2778 2790
f 2778 2779 2790
f 2790 2779 2791
f 2779 2780 2791
f 2791 2780 2792
f 2780 2781 2792
f 2792 2781 2793
f 2781 2782 2793
f 2793 2782 2794
f 2782 2783 2794
f 2794 2783 2795
f 2783 2784 2795
f 2795 2784 2796
f 2784 2785 2796
f 2796 2785 2797
f 2785 2774 2797
f 2797 2774 2786
f 2786 2787 2798
f 2798 2787 2799
f 2787 2788 2799
f 2799 2788 2800
f 2788 2789 2800
f 2800 2789 2801
f 2789 2790 2801
f 2801 2790 2802
f 2790 2791 2802
f 2802 2791 2803
f 2791 2792 2803
f 2803 2792 2804
f 2792 2793 2804
f 2804 2793 2805
f 2793 2794 2805
f 2805 2794 2806
f 2794 2795 2806
f 2806 2795 2807
f 2795 2796 2807
f 2807 2796 2808
f 2796 2797 2808
f 2808 2797 2809
f 2797 2786 2809
f 2809 2786 2798
f 2798 2799 2810
f 2810 2799 2811
f 2799 2800 2811
f 2811 2800 2812
f 2800 2801 2812
f 2812 2801 2813
f 2801 2802 2813
f 2813 2802 2814
f 2802 2803 2814
f 2814 2803 2815
f 2803 2804 2815
f 2815 2804 2816
f 2804 2805 2816
f 2816 2805 2817
f 2805 2806 2817
f 2817 2806 2818
f 2806 2807 2818
f 2818 2807 2819
f 2807 2808 2819
f 2819 2808 2820
f 2808 2809 2820
f 2820 2809 2821
f 2809 2798 2821
f 2821 2798 2810
f 2810 2811 2822
f 2822 2811 2823
f 2811 2812 2823
f 2823 2812 2824
f 2812 2813 2824
f 2824 2813 2825
f 2813 2814 2825
f 2825 2814 2826
f 2814 2815 2826
f 2826 2815 2827
f 2815 2816 2827
f 2827 2816 2828
f 2816 2817 2828
f 2828 2817 2829
f 2817 2818 2829
f 2829 2818 2830
f 2818 2819 2830
f 2830 2819 2831
f 2819 2820 2831
f 2831 2820 2832
f 2820 2821 2832
f 2832 2821 2833
f 2821 2810 2833
f 2833 2810 2822
f 2822 2823 2834
f 2834 2823 2835
f 2823 2824 2835
f 2835 2824 2836
f 2824 2825 2836
f 2836 2825 2837
f 2825 2826 2837
f 2837 2826 2838
f 2826 2827 2838
f 2838 2827 2839
f 2827 2828 2839
f 2839 2828 2840
f 2828 2829 2840
f 2840 2829 2841
f 2829 2830 2841
f 2841 2830 2842
f 2830 2831 2842
f 2842 2831 2843
f 2831 2832 2843
f 2843 2832 2844
f 2832 2833 2844
f 2844 2833 2845
f 2833 2822 2845
f 2845 2822 2834
f 2834 2835 2846
f 2846 2835 2847
f 2835 2836 2847
f 2847 2836 2848
f 2836 2837 2848
f 2848 2837 2849
f 2837 2838 2849
f 2849 2838 2850
f 2838 2839 2850
f 2850 2839 2851
f 2839 2840 2851
f 2851 2840 2852
f 2840 2841 2852
f 2852 2841 2853
f 2841 2842 2853
f 2853 2842 2854
f 2842 2843 2854
f 2854 2843 2855
f 2843 2844 2855
f 2855 2844 2856
f 2844 2845 2856
f 2856 2845 2857
f 2845 2834 2857
f 2857 2834 2846
f 2846 2847 2858
f 2858 2847 2859
f 2847 2848 2859
f 2859 2848 2860
f 2848 2849 2860
f 2860 2849 2861
f 2849 2850 2861
f 2861 2850 2862
f 2850 2851 2862
f 2862 2851 2863
f 2851 2852 2863
f 2863 2852 2864
f 2852 2853 2864
f 2864 2853 2865
f 2853 2854 2865
f 2865 2854 2866
f 2854 2855 2866
f 2866 2855 2867
f 2855 2856 2867
f 2867 2856 2868
f 2856 2857 2868
f 2868 2857 2869
f 2857 2846 2869
f 2869 2846 2858
f 2858 2859 2870
f 2870 2859 2871
f 2859 2860 2871
f 2871 2860 2872
f 2860 2861 2872
f 2872 2861 2873
f 2861 2862 2873
f 2873 2862 2874
f 2862 2863 2874
f 2874 2863 2875
f 2863 2864 2875
f 2875 2864 2876
f 2864 2865 2876
f 2876 2865 2877
f 2865 2866 2877
f 2877 2866 2878
f 2866 2867 2878
f 2878 2867 2879
f 2867 2868 2879
f 2879 2868 2880
f 2868 2869 2880
f 2880 2869 2881
f 2869 2858 2881
f 2881 2858 2870
f 2870 2871 2882
f 2882 2871 2883
f 2871 2872 2883
f 2883 2872 2884
f 2872 2873 2884
f 2884 2873 2885
f 2873 2874 2885
f 2885 2874 2886
f 2874 2875 2886
f 2886 2875 2887
f 2875 2876 2887
f 2887 2876 2888
f 2876 2877 2888
f 2888 2877 2889
f 2877 2878 2889
f 2889 2878 2890
f 2878 2879 2890
f 2890 2879 2891
f 2879 2880 2891
f 2891 2880 2892
f 2880 2881 2892
f 2892 2881 2893
f 2881 2870 2893
f 2893 2870 2882
f 2882 2883 2894
f 2894 2883 2895
f 2883 2884 2895
f 2895 2884 2896
f 2884 2885 2896
f 2896 2885 2897
f 2885 2886 2897
f 2897 2886 2898
f 2886 2887 2898
f 2898 2887 2899
f 2887 2888 2899
f 2899 2888 2900
f 2888 2889 2900
f 2900 2889 2901
f 2889 2890 2901
f 2901 2890 2902
f 2890 2891 2902
f 2902 2891 2903
f 2891 2892 2903
f 2903 2892 2904
f 2892 2893 2904
f 2904 2893 2905
f 2893 2882 2905
f 2905 2882 2894
f 2894 2895 2906
f 2906 2895 2907
f 2895 2896 2907
f 2907 2896 2908
f 2896 2897 2908
f 2908 2897 2909
f 2897 2898 2909
f 2909 2898 2910
f 2898 2899 2910
f 2910 2899 2911
f 2899 2900 2911
f 2911 2900 2912
f 2900 2901 2912
f 2912 2901 2913
f 2901 2902 2913
f 2913 2902 2914
f 2902 2903 2914
f 2914 2903 2915
f 2903 2904 2915
f 2915 2904 2916
f 2904 2905 2916
f 2916 2905 2917
f 2905 2894 2917
f 2917 2894 2906
f 2906 2907 2918
f 2918 2907 2919
f 2907 2908 2919
f 2919 2908 2920
f 2908 2909 2920
f 2920 2909 2921
f 2909 2910 2921
f 2921 2910 2922
f 2910 2911 2922
f 2922 2911 2923
f 2911 2912 2923
f 2923 2912 2924
f 2912 2913 2924
f 2924 2913 2925
f 2913 2914 2925
f 2925 2914 2926
f 2914 2915 2926
f 2926 2915 2927
f 2915 2916 2927
f 2927 2916 2928
f 2916 2917 2928
f 2928 2917 2929
f 2917 2906 2929
f 2929 2906 2918
f 2918 2919 2930
f 2930 2919 2931
f 2919 2920 2931
f 2931 2920 2932
f 2920 2921 2932
f 2932 2921 2933
f 2921 2922 2933
f 2933 2922 2934
f 2922 2923 2934
f 2934 2923 2935
f 2923 2924 2935
f 2935 2924 2936
f 2924 2925 2936
f 2936 2925 2937
f 2925 2926 2937
f 2937 2926 2938
f 2926 2927 2938
f 2938 2927 2939
f 2927 2928 2939
f 2939 2928 2940
f 2928 2929 2940
f 2940 2929 2941
f 2929 2918 2941
f 2941 2918 2930
f 2930 2931 2942
f 2942 2931 2943
f 2931 2932 2943
f 2943 2932 2944
f 2932 2933 2944
f 2944 2933 2945
f 2933 2934 2945
f 2945 2934 2946
f 2934 2935 2946
f 2946 2935 2947
f 2935 2936 2947
f 2947 2936 2948
f 2936 2937 2948
f 2948 2937 2949
f 2937 2938 2949
f 2949 2938 2950
f 2938 2939 2950
f 2950 2939 2951
f 2939 2940 2951
f 2951 2940 2952
f 2940 2941 2952
f 2952 2941 2953
f 2941 2930 2953
f 2953 2930 2942
f 2942 2943 2954
f 2954 2943 2955
f 2943 2944 2955
f 2955 2944 2956
f 2944 2945 2956
f 2956 2945 2957
f 2945 2946 2957
f 2957 2946 2958
f 2946 2947 2958
f 2958 2947 2959
f 2947 2948 2959
f 2959 2948 2960
f 2948 2949 2960
f 2960 2949 2961
f 2949 2950 2961
f 2961 2950 2962
f 2950 2951 2962
f 2962 2951 2963
f 2951 2952 2963
f 2963 2952 2964
f 2952 2953 2964
f 2964 2953 2965
f 2953 2942 2965
f 2965 2942 2954
f 2954 2955 2966
f 2966 2955 2967
f 2955 2956 2967
f 2967 2956 2968
f 2956 2957 2968
f 2968 2957 2969
f 2957 2958 2969
f 2969 2958 2970
f 2958 2959 2970
f 2970 2959 2971
f 2959 2960 2971
f 2971 2960 2972
f 2960 2961 2972
f 2972 2961 2973
f 2961 2962 2973
f 2973 2962 2974
f 2962 2963 2974
f 2974 2963 2975
f 2963 2964 2975
f 2975 2964 2976
f 2964 2965 2976
f 2976 2965 2977
f 2965 2954 2977
f 2977 2954 2966
f 2966 2967 2978
f 2978 2967 2979
f 2967 2968 2979
f 2979 2968 2980
f 2968 2969 2980
f 2980 2969 2981
f 2969 2970 2981
f 2981 2970 2982
f 2970 2971 2982
f 2982 2971 2983
f 2971 2972 2983
f 2983 2972 2984
f 2972 2973 2984
f 2984 2973 2985
f 2973 2974 2985
f 2985 2974 2986
f 2974 2975 2986
f 2986 2975 2987
f 2975 2976 2987
f 2987 2976 2988
f 2976 2977 2988
f 2988 2977 2989
f 2977 2966 2989
f 2989 2966 2978
f 2978 2979 2990
f 2990 2979 2991
f 2979 2980 2991
f 2991 2980 2992
f 2980 2981 2992
f 2992 2981 2993
f 2981 2982 2993
f 2993 2982 2994
f 2982 2983 2994
f 2994 2983 2995
f 2983 2984 2995
f 2995 2984 2996
f 2984 2985 2996
f 2996 2985 2997
f 2985 2986 2997
f 2997 2986 2998
f 2986 2987 2998
f 2998 2987 2999
f 2987 2988 2999
f 2999 2988 3000
f 2988 2989 3000
f 3000 2989 3001
f 2989 2978 3001
f 3001 2978 2990
f 2990 2991 3002
f 3002 2991 3003
f 2991 2992 3003
f 3003 2992 3004
f 2992 2993 3004
f 3004 2993 3005
f 2993 2994 3005
f 3005 2994 3006
f 2994 2995 3006
f 3006 2995 3007
f 2995 2996 3007
f 3007 2996 3008
f 2996 2997 3008
f 3008 2997 3009
f 2997 2998 3009
f 3009 2998 3010
f 2998 2999 3010
f 3010 2999 3011
f 2999 3000 3011
f 3011 3000 3012
f 3000 3001 3012
f 3012 3001 3013
f 3001 2990 3013
f 3013 2990 3002
f 3002 3003 3014
f 3014 3003 3015
f 3003 3004 3015
f 3015 3004 3016
f 3004 3005 3016
f 3016 3005 3017
f 3005 3006 3017
f 3017 3006 3018
f 3006 3007 3018
f 3018 3007 3019
f 3007 3008 3019
f 3019 3008 3020
f 3008 3009 3020
f 3020 3009 3021
f 3009 3010 3021
f 3021 3010 3022
f 3010 3011 3022
f 3022 3011 3023
f 3011 3012 3023
f 3023 3012 3024
f 3012 3013 3024
f 3024 3013 3025
f 3013 3002 3025
f 3025 3002 3014
f 3014 3015 3026
f 3026 3015 3027
f 3015 3016 3027
f 3027 3016 3028
f 3016 3017 3028
f 3028 3017 3029
f 3017 3018 3029
f 3029 3018 3030
f 3018 3019 3030
f 3030 3019 3031
f 3019 3020 3031
f 3031 3020 3032
f 3020 3021 3032
f 3032 3021 3033
f 3021 3022 3033
f 3033 3022 3034
f 3022 3023 3034
f 3034 3023 3035
f 3023 3024 3035
f 3035 3024 3036
f 3024 3025 3036
f 3036 3025 3037
f 3025 3014 3037
f 3037 3014 3026
f 3026 3027 3038
f 3038 3027 3039
f 3027 3028 3039
f 3039 3028 3040
f 3028 3029 3040
f 3040 3029 3041
f 3029 3030 3041
f 3041 3030 3042
f 3030 3031 3042
f 3042 3031 3043
f 3031 3032 3043
f 3043 3032 3044
f 3032 3033 3044
f 3044 3033 3045
f 3033 3034 3045
f 3045 3034 3046
f 3034 3035 3046
f 3046 3035 3047
f 3035 3036 3047
f 3047 3036 3048
f 3036 3037 3048
f 3048 3037 3049
f 3037 3026 3049
f 3049 3026 3038
f 3038 3039 3050
f 3050 3039 3051
f 3039 3040 3051
f 3051 3040 3052
f 3040 3041 3052
f 3052 3041 3053
f 3041 3042 3053
f 3053 3042 3054
f 3042 3043 3054
f 3054 3043 3055
f 3043 3044 3055
f 3055 3044 3056
f 3044 3045 3056
f 3056 3045 3057
f 3045 3046 3057
f 3057 3046 3058
f 3046 3047 3058
f 3058 3047 3059
f 3047 3048 3059
f 3059 3048 3060
f 3048 3049 3060
f 3060 3049 3061
f 3049 3038 3061
f 3061 3038 3050
f 3050 3051 3062
f 3062 3051 3063
f 3051 3052 3063
f 3063 3052 3064
f 3052 3053 3064
f 3064 3053 3065
f 3053 3054 3065
f 3065 3054 3066
f 3054 3055 3066
f 3066 3055 3067
f 3055 3056 3067
f 3067 3056 3068
f 3056 3057 3068
f 3068 3057 3069
f 3057 3058 3069
f 3069 3058 3070
f 3058 3059 3070
f 3070 3059 3071
f 3059 3060 3071
f 3071 3060 3072
f 3060 3061 3072
f 3072 3061 3073
f 3061 3050 3073
f 3073 3050 3062
f 3062 3063 3074
f 3074 3063 3075
f 3063 3064 3075
f 3075 3064 3076
f 3064 3065 3076
f 3076 3065 3077
f 3065 3066 3077
f 3077 3066 3078
f 3066 3067 3078
f 3078 3067 3079
f 3067 3068 3079
f 3079 3068 3080
f 3068 3069 3080
f 3080 3069 3081
f 3069 3070 3081
f 3081 3070 3082
f 3070 3071 3082
f 3082 3071 3083
f 3071 3072 3083
f 3083 3072 3084
f 3072 3073 3084
f 3084 3073 3085
f 3073 3062 3085
f 3085 3062 3074
f 3074 3075 3086
f 3086 3075 3087
f 3075 3076 3087
f 3087 3076 3088
f 3076 3077 3088
f 3088 3077 3089
f 3077 3078 3089
f 3089 3078 3090
f 3078 3079 3090
f 3090 3079 3091
f 3079 3080 3091
f 3091 3080 3092
f 3080 3081 3092
f 3092 3081 3093
f 3081 3082 3093
f 3093 3082 3094
f 3082 3083 3094
f 3094 3083 3095
f 3083 3084 3095
f 3095 3084 3096
f 3084 3085 3096
f 3096 3085 3097
f 3085 3074 3097
f 3097 3074 3086
f 3086 3087 3098
f 3098 3087 3099
f 3087 3088 3099
f 3099 3088 3100
f 3088 3089 3100
f 3100 3089 3101
f 3089 3090 3101
f 3101 3090 3102
f 3090 3091 3102
f 3102 3091 3103
f 3091 3092 3103
f 3103 3092 3104
f 3092 3093 3104
f 3104 3093 3105
f 3093 3094 3105
f 3105 3094 3106
f 3094 3095 3106
f 3106 3095 3107
f 3095 3096 3107
f 3107 3096 3108
f 3096 3097 3108
f 3108 3097 3109
f 3097 3086 3109
f 3109 3086 3098
f 3098 3099 3110
f 3110 3099 3111
f 3099 3100 3111
f 3111 3100 3112
f 3100 3101 3112
f 3112 3101 3113
f 3101 3102 3113
f 3113 3102 3114
f 3102 3103 3114
f 3114 3103 3115
f 3103 3104 3115
f 3115 3104 3116
f 3104 3105 3116
f 3116 3105 3117
f 3105 3106 3117
f 3117 3106 3118
f 3106 3107 3118
f 3118 3107 3119
f 3107 3108 3119
f 3119 3108 3120
f 3108 3109 3120
f 3120 3109 3121
f 3109 3098 3121
f 3121 3098 3110
f 3110 3111 3122
f 3122 3111 3123
f 3111 3112 3123
f 3123 3112 3124
f 3112 3113 3124
f 3124 3113 3125
f 3113 3114 3125
f 3125 3114 3126
f 3114 3115 3126
f 3126 3115 3127
f 3115 3116 3127
f 3127 3116 3128
f 3116 3117 3128
f 3128 3117 3129
f 3117 3118 3129
f 3129 3118 3130
f 3118 3119 3130
f 3130 3119 3131
f 3119 3120 3131
f 3131 3120 3132
f 3120 3121 3132
f 3132 3121 3133
f 3121 3110 3133
f 3133 3110 3122
f 3122 3123 3134
f 3134 3123 3135
f 3123 3124 3135
f 3135 3124 3136
f 3124 3125 3136
f 3136 3125 3137
f 3125 3126 3137
f 3137 3126 3138
f 3126 3127 3138
f 3138 3127 3139
f 3127 3128 3139
f 3139 3128 3140
f 3128 3129 3140
f 3140 3129 3141
f 3129 3130 3141
f 3141 3130 3142
f 3130 3131 3142
f 3142 3131 3143
f 3131 3132 3143
f 3143 3132 3144
f 3132 3133 3144
f 3144 3133 3145
f 3133 3122 3145
f 3145 3122 3134
f 3134 3135 3146
f 3146 3135 3147
f 3135 3136 3147
f 3147 3136 3148
f 3136 3137 3148
f 3148 3137 3149
f 3137 3138 3149
f 3149 3138 3150
f 3138 3139 3150
f 3150 3139 3151
f 3139 3140 3151
f 3151 3140 3152
f 3140 3141 3152
f 3152 3141 3153
f 3141 3142 3153
f 3153 3142 3154
f 3142 3143 3154
f 3154 3143 3155
f 3143 3144 3155
f 3155 3144 3156
f 3144 3145 3156
f 3156 3145 3157
f 3145 3134 3157
f 3157 3134 3146
f 3146 3147 3158
f 3158 3147 3159
f 3147 3148 3159
f 3159 3148 3160
f 3148 3149 3160
f 3160 3149 3161
f 3149 3150 3161
f 3161 3150 3162
f 3150 3151 3162
f 3162 3151 3163
f 3151 3152 3163
f 3163 3152 3164
f 3152 3153 3164
f 3164 3153 3165
f 3153 3154 3165
f 3165 3154 3166
f 3154 3155 3166
f 3166 3155 3167
f 3155 3156 3167
f 3167 3156 3168
f 3156 3157 3168
f 3168 3157 3169
f 3157 3146 3169
f 3169 3146 3158
f 3158 3159 3170
f 3170 3159 3171
f 3159 3160 3171
f 3171 3160 3172
f 3160 3161 3172
f 3172 3161 3173
f 3161 3162 3173
f 3173 3162 3174
f 3162 3163 3174
f 3174 3163 3175
f 3163 3164 3175
f 3175 3164 3176
f 3164 3165 3176
f 3176 3165 3177
f 3165 3166 3177
f 3177 3166 3178
f 3166 3167 3178
f 3178 3167 3179
f 3167 3168 3179
f 3179 3168 3180
f 3168 3169 3180
f 3180 3169 3181
f 3169 3158 3181
f 3181 3158 3170
f 3170 3171 3182
f 3182 3171 3183
f 3171 3172 3183
f 3183 3172 3184
f 3172 3173 3184
f 3184 3173 3185
f 3173 3174 3185
f 3185 3174 3186
f 3174 3175 3186
f 3186 3175 3187
f 3175 3176 3187
f 3187 3176 3188
f 3176 3177 3188
f 3188 3177 3189
f 3177 3178 3189
f 3189 3178 3190
f 3178 3179 3190
f 3190 3179 3191
f 3179 3180 3191
f 3191 3180 3192
f 3180 3181 3192
f 3192 3181 3193
f 3181 3170 3193
f 3193 3170 3182
f 3182 3183 3194
f 3194 3183 3195
f 3183 3184 3195
f 3195 3184 3196
f 3184 3185 3196
f 3196 3185 3197
f 3185 3186 3197
f 3197 3186 3198
f 3186 3187 3198
f 3198 3187 3199
f 3187 3188 3199
f 3199 3188 3200
f 3188 3189 3200
f 3200 3189 3201
f 3189 3190 3201
f 3201 3190 3202
f 3190 3191 3202
f 3202 3191 3203
f 3191 3192 3203
f 3203 3192 3204
f 3192 3193 3204
f 3204 3193 3205
f 3193 3182 3205
f 3205 3182 3194
f 3194 3195 3206
f 3206 3195 3207
f 3195 3196 3207
f 3207 3196 3208
f 3196 3197 3208
f 3208 3197 3209
f 3197 3198 3209
f 3209 3198 3210
f 3198 3199 3210
f 3210 3199 3211
f 3199 3200 3211
f 3211 3200 3212
f 3200 3201 3212
f 3212 3201 3213
f 3201 3202 3213
f 3213 3202 3214
f 3202 3203 3214
f 3214 3203 3215
f 3203 3204 3215
f 3215 3204 3216
f 3204 3205 3216
f 3216 3205 3217
f 3205 3194 3217
f 3217 3194 3206
f 3206 3207 3218
f 3218 3207 3219
f 3207 3208 3219
f 3219 3208 3220
f 3208 3209 3220
f 3220 3209 3221
f 3209 3210 3221
f 3221 3210 3222
f 3210 3211 3222
f 3222 3211 3223
f 3211 3212 3223
f 3223 3212 3224
f 3212 3213 3224
f 3224 3213 3225
f 3213 3214 3225
f 3225 3214 3226
f 3214 3215 3226
f 3226 3215 3227
f 3215 3216 3227
f 3227 3216 3228
f 3216 3217 3228
f 3228 3217 3229
f 3217 3206 3229
f 3229 3206 3218
f 3218 3219 3230
f 3230 3219 3231
f 3219 3220 3231
f 3231 3220 3232
f 3220 3221 3232
f 3232 3221 3233
f 3221 3222 3233
f 3233 3222 3234
f 3222 3223 3234
f 3234 3223 3235
f 3223 3224 3235
f 3235 3224 3236
f 3224 3225 3236
f 3236 3225 3237
f 3225 3226 3237
f 3237 3226 3238
f 3226 3227 3238
f 3238 3227 3239
f 3227 3228 3239
f 3239 3228 3240
f 3228 3229 3240
f 3240 3229 3241
f 3229 3218 3241
f 3241 3218 3230
f 3230 3231 3242
f 3242 3231 3243
f 3231 3232 3243
f 3243 3232 3244
f 3232 3233 3244
f 3244 3233 3245
f 3233 3234 3245
f 3245 3234 3246
f 3234 3235 3246
f 3246 3235 3247
f 3235 3236 3247
f 3247 3236 3248
f 3236 3237 3248
f 3248 3237 3249
f 3237 3238 3249
f 3249 3238 3250
f 3238 3239 3250
f 3250 3239 3251
f 3239 3240 3251
f 3251 3240 3252
f 3240 3241 3252
f 3252 3241 3253
f 3241 3230 3253
f 3253 3230 3242
f 3242 3243 3254
f 3254 3243 3255
f 3243 3244 3255
f 3255 3244 3256
f 3244 3245 3256
f 3256 3245 3257
f 3245 3246 3257
f 3257 3246 3258
f 3246 3247 3258
f 3258 3247 3259
f 3247 3248 3259
f 3259 3248 3260
f 3248 3249 3260
f 3260 3249 3261
f 3249 3250 3261
f 3261 3250 3262
f 3250 3251 3262
f 3262 3251 3263
f 3251 3252 3263
f 3263 3252 3264
f 3252 3253 3264
f 3264 3253 3265
f 3253 3242 3265
f 3265 3242 3254
f 3254 3255 3266
f 3266 3255 3267
f 3255 3256 3267
f 3267 3256 3268
f 3256 3257 3268
f 3268 3257 3269
f 3257 3258 3269
f 3269 3258 3270
f 3258 3259 3270
f 3270 3259 3271
f 3259 3260 3271
f 3271 3260 3272
f 3260 3261 3272
f 3272 3261 3273
f 3261 3262 3273
f 3273 3262 3274
f 3262 3263 3274
f 3274 3263 3275
f 3263 3264 3275
f 3275 3264 3276
f 3264 3265 3276
f 3276 3265 3277
f 3265 3254 3277
f 3277 3254 3266
f 3266 3267 3278
f 3278 3267 3279
f 3267 3268 3279
f 3279 3268 3280
f 3268 3269 3280
f 3280 3269 3281
f 3269 3270 3281
f 3281 3270 3282
f 3270 3271 3282
f 3282 3271 3283
f 3271 3272 3283
f 3283 3272 3284
f 3272 3273 3284
f 3284 3273 3285
f 3273 3274 3285
f 3285 3274 3286
f 3274 3275 3286
f 3286 3275 3287
f 3275 3276 3287
f 3287 3276 3288
f 3276 3277 3288
f 3288 3277 3289
f 3277 3266 3289
f 3289 3266 3278
f 3278 3279 3290
f 3290 3279 3291
f 3279 3280 3291
f 3291 3280 3292
f 3280 3281 3292
f 3292 3281 3293
f 3281 3282 3293
f 3293 3282 3294
f 3282 3283 3294
f 3294 3283 3295
f 3283 3284 3295
f 3295 3284 3296
f 3284 3285 3296
f 3296 3285 3297
f 3285 3286 3297
f 3297 3286 3298
f 3286 3287 3298
f 3298 3287 3299
f 3287 3288 3299
f 3299 3288 3300
f 3288 3289 3300
f 3300 3289 3301
f 3289 3278 3301
f 3301 3278 3290
f 3290 3291 3302
f 3302 3291 3303
f 3291 3292 3303
f 3303 3292 3304
f 3292 3293 3304
f 3304 3293 3305
f 3293 3294 3305
f 3305 3294 3306
f 3294 3295 3306
f 3306 3295 3307
f 3295 3296 3307
f 3307 3296 3308
f 3296 3297 3308
f 3308 3297 3309
f 3297 3298 3309
f 3309 3298 3310
f 3298 3299 3310
f 3310 3299 3311
f 3299 3300 3311
f 3311 3300 3312
f 3300 3301 3312
f 3312 3301 3313
f 3301 3290 3313
f 3313 3290 3302
f 3302 3303 3314
f 3314 3303 3315
f 3303 3304 3315
f 3315 3304 3316
f 3304 3305 3316
f 3316 3305 3317
f 3305 3306 3317
f 3317 3306 3318
f 3306 3307 3318
f 3318 3307 3319
f 3307 3308 3319
f 3319 3308 3320
f 3308 3309 3320
f 3320 3309 3321
f 3309 3310 3321
f 3321 3310 3322
f 3310 3311 3322
f 3322 3311 3323
f 3311 3312 3323
f 3323 3312 3324
f 3312 3313 3324
f 3324 3313 3325
f 3313 3302 3325
f 3325 3302 3314
f 3314 3315 3326
f 3326 3315 3327
f 3315 3316 3327
f 3327 3316 3328
f 3316 3317 3328
f 3328 3317 3329
f 3317 3318 3329
f 3329 3318 3330
f 3318 3319 3330
f 3330 3319 3331
f 3319 3320 3331
f 3331 3320 3332
f 3320 3321 3332
f 3332 3321 3333
f 3321 3322 3333
f 3333 3322 3334
f 3322 3323 3334
f 3334 3323 3335
f 3323 3324 3335
f 3335 3324 3336
f 3324 3325 3336
f 3336 3325 3337
f 3325 3314 3337
f 3337 3314 3326
f 3326 3327 3338
f 3338 3327 3339
f 3327 3328 3339
f 3339 3328 3340
f 3328 3329 3340
f 3340 3329 3341
f 3329 3330 3341
f 3341 3330 3342
f 3330 3331 3342
f 3342 3331 3343
f 3331 3332 3343
f 3343 3332 3344
f 3332 3333 3344
f 3344 3333 3345
f 3333 3334 3345
f 3345 3334 3346
f 3334 3335 3346
f 3346 3335 3347
f 3335 3336 3347
f 3347 3336 3348
f 3336 3337 3348
f 3348 3337 3349
f 3337 3326 3349
f 3349 3326 3338
f 3338 3339 3350
f 3350 3339 3351
f 3339 3340 3351
f 3351 3340 3352
f 3340 3341 3352
f 3352 3341 3353
f 3341 3342 3353
f 3353 3342 3354
f 3342 3343 3354
f 3354 3343 3355
f 3343 3344 3355
f 3355 3344 3356
f 3344 3345 3356
f 3356 3345 3357
f 3345 3346 3357
f 3357 3346 3358
f 3346 3347 3358
f 3358 3347 3359
f 3347 3348 3359
f 3359 3348 3360
f 3348 3349 3360
f 3360 3349 3361
f 3349 3338 3361
f 3361 3338 3350
f 3350 3351 3362
f 3362 3351 3363
f 3351 3352 3363
f 3363 3352 3364
f 3352 3353 3364
f 3364 3353 3365
f 3353 3354 3365
f 3365 3354 3366
f 3354 3355 3366
f 3366 3355 3367
f 3355 3356 3367
f 3367 3356 3368
f 3356 3357 3368
f 3368 3357 3369
f 3357 3358 3369
f 3369 3358 3370
f 3358 3359 3370
f 3370 3359 3371
f 3359 3360 3371
f 3371 3360 3372
f 3360 3361 3372
f 3372 3361 3373
f 3361 3350 3373
f 3373 3350 3362
f 3362 3363 3374
f 3374 3363 3375
f 3363 3364 3375
f 3375 3364 3376
f 3364 3365 3376
f 3376 3365 3377
f 3365 3366 3377
f 3377 3366 3378
f 3366 3367 3378
f 3378 3367 3379
f 3367 3368 3379
f 3379 3368 3380
f 3368 3369 3380
f 3380 3369 3381
f 3369 3370 3381
f 3381 3370 3382
f 3370 3371 3382
f 3382 3371 3383
f 3371 3372 3383
f 3383 3372 3384
f 3372 3373 3384
f 3384 3373 3385
f 3373 3362 3385
f 3385 3362 3374
f 3374 3375 3386
f 3386 3375 3387
f 3375 3376 3387
f 3387 3376 3388
f 3376 3377 3388
f 3388 3377 3389
f 3377 3378 3389
f 3389 3378 3390
f 3378 3379 3390
f 3390 3379 3391
f 3379 3380 3391
f 3391 3380 3392
f 3380 3381 3392
f 3392 3381 3393
f 3381 3382 3393
f 3393 3382 3394
f 3382 3383 3394
f 3394 3383 3395
f 3383 3384 3395
f 3395 3384 3396
f 3384 3385 3396
f 3396 3385 3397
f 3385 3374 3397
f 3397 3374 3386
f 3386 3387 3398
f 3398 3387 3399
f 3387 3388 3399
f 3399 3388 3400
f 3388 3389 3400
f 3400 3389 3401
f 3389 3390 3401
f 3401 3390 3402
f 3390 3391 3402
f 3402 3391 3403
f 3391 3392 3403
f 3403 3392 3404
f 3392 3393 3404
f 3404 3393 3405
f 3393 3394 3405
f 3405 3394 3406
f 3394 3395 3406
f 3406 3395 3407
f 3395 3396 3407
f 3407 3396 3408
f 3396 3397 3408
f 3408 3397 3409
f 3397 3386 3409
f 3409 3386 3398
f 3398 3399 3410
f 3410 3399 3411
f 3399 3400 3411
f 3411 3400 3412
f 3400 3401 3412
f 3412 3401 3413
f 3401 3402 3413
f 3413 3402 3414
f 3402 3403 3414
f 3414 3403 3415
f 3403 3404 3415
f 3415 3404 3416
f 3404 3405 3416
f 3416 3405 3417
f 3405 3406 3417
f 3417 3406 3418
f 3406 3407 3418
f 3418 3407 3419
f 3407 3408 3419
f 3419 3408 3420
f 3408 3409 3420
f 3420 3409 3421
f 3409 3398 3421
f 3421 3398 3410
f 3410 3411 3422
f 3422 3411 3423
f 3411 3412 3423
f 3423 3412 3424
f 3412 3413 3424
f 3424 3413 3425
f 3413 3414 3425
f 3425 3414 3426
f 3414 3415 3426
f 3426 3415 3427
f 3415 3416 3427
f 3427 3416 3428
f 3416 3417 3428
f 3428 3417 3429
f 3417 3418 3429
f 3429 3418 3430
f 3418 3419 3430
f 3430 3419 3431
f 3419 3420 3431
f 3431 3420 3432
f 3420 3421 3432
f 3432 3421 3433
f 3421 3410 3433
f 3433 3410 3422
f 3422 3423 3434
f 3434 3423 3435
f 3423 3424 3435
f 3435 3424 3436
f 3424 3425 3436
f 3436 3425 3437
f 3425 3426 3437
f 3437 3426 3438
f 3426 3427 3438
f 3438 3427 3439
f 3427 3428 3439
f 3439 3428 3440
f 3428 3429 3440
f 3440 3429 3441
f 3429 3430 3441
f 3441 3430 3442
f 3430 3431 3442
f 3442 3431 3443
f 3431 3432 3443
f 3443 3432 3444
f 3432 3433 3444
f 3444 3433 3445
f 3433 3422 3445
f 3445 3422 3434
f 3434 3435 3446
f 3446 3435 3447
f 3435 3436 3447
f 3447 3436 3448
f 3436 3437 3448
f 3448 3437 3449
f 3437 3438 3449
f 3449 3438 3450
f 3438 3439 3450
f 3450 3439 3451
f 3439 3440 3451
f 3451 3440 3452
f 3440 3441 3452
f 3452 3441 3453
f 3441 3442 3453
f 3453 3442 3454
f 3442 3443 3454
f 3454 3443 3455
f 3443 3444 3455
f 3455 3444 3456
f 3444 3445 3456
f 3456 3445 3457
f 3445 3434 3457
f 3457 3434 3446
f 3446 3447 3458
f 3458 3447 3459
f 3447 3448 3459
f 3459 3448 3460
f 3448 3449 3460
f 3460 3449 3461
f 3449 3450 3461
f 3461 3450 3462
f 3450 3451 3462
f 3462 3451 3463
f 3451 3452 3463
f 3463 3452 3464
f 3452 3453 3464
f 3464 3453 3465
f 3453 3454 3465
f 3465 3454 3466
f 3454 3455 3466
f 3466 3455 3467
f 3455 3456 3467
f 3467 3456 3468
f 3456 3457 3468
f 3468 3457 3469
f 3457 3446 3469
f 3469 3446 3458
f 3458 3459 3470
f 3470 3459 3471
f 3459 3460 3471
f 3471 3460 3472
f 3460 3461 3472
f 3472 3461 3473
f 3461 3462 3473
f 3473 3462 3474
f 3462 3463 3474
f 3474 3463 3475
f 3463 3464 3475
f 3475 3464 3476
f 3464 3465 3476
f 3476 3465 3477
f 3465 3466 3477
f 3477 3466 3478
f 3466 3467 3478
f 3478 3467 3479
f 3467 3468 3479
f 3479 3468 3480
f 3468 3469 3480
f 3480 3469 3481
f 3469 3458 3481
f 3481 3458 3470
f 3470 3471 3482
f 3482 3471 3483
f 3471 3472 3483
f 3483 3472 3484
f 3472 3473 3484
f 3484 3473 3485
f 3473 3474 3485
f 3485 3474 3486
f 3474 3475 3486
f 3486 3475 3487
f 3475 3476 3487
f 3487 3476 3488
f 3476 3477 3488
f 3488 3477 3489
f 3477 3478 3489
f 3489 3478 3490
f 3478 3479 3490
f 3490 3479 3491
f 3479 3480 3491
f 3491 3480 3492
f 3480 3481 3492
f 3492 3481 3493
f 3481 3470 3493
f 3493 3470 3482
f 3482 3483 3494
f 3494 3483 3495
f 3483 3484 3495
f 3495 3484 3496
f 3484 3485 3496
f 3496 3485 3497
f 3485 3486 3497
f 3497 3486 3498
f 3486 3487 3498
f 3498 3487 3499
f 3487 3488 3499
f 3499 3488 3500
f 3488 3489 3500
f 3500 3489 3501
f 3489 3490 3501
f 3501 3490 3502
f 3490 3491 3502
f 3502 3491 3503
f 3491 3492 3503
f 3503 3492 3504
f 3492 3493 3504
f 3504 3493 3505
f 3493 3482 3505
f 3505 3482 3494
f 3494 3495 3506
f 3506 3495 3507
f 3495 3496 3507
f 3507 3496 3508
f 3496 3497 3508
f 3508 3497 3509
f 3497 3498 3509
f 3509 3498 3510
f 3498 3499 3510
f 3510 3499 3511
f 3499 3500 3511
f 3511 3500 3512
f 3500 3501 3512
f 3512 3501 3513
f 3501 3502 3513
f 3513 3502 3514
f 3502 3503 3514
f 3514 3503 3515
f 3503 3504 3515
f 3515 3504 3516
f 3504 3505 3516
f 3516 3505 3517
f 3505 3494 3517
f 3517 3494 3506
f 3506 3507 3518
f 3518 3507 3519
f 3507 3508 3519
f 3519 3508 3520
f 3508 3509 3520
f 3520 3509 3521
f 3509 3510 3521
f 3521 3510 3522
f 3510 3511 3522
f 3522 3511 3523
f 3511 3512 3523
f 3523 3512 3524
f 3512 3513 3524
f 3524 3513 3525
f 3513 3514 3525
f 3525 3514 3526
f 3514 3515 3526
f 3526 3515 3527
f 3515 3516 3527
f 3527 3516 3528
f 3516 3517 3528
f 3528 3517 3529
f 3517 3506 3529
f 3529 3506 3518
f 3518 3519 3530
f 3530 3519 3531
f 3519 3520 3531
f 3531 3520 3532
f 3520 3521 3532
f 3532 3521 3533
f 3521 3522 3533
f 3533 3522 3534
f 3522 3523 3534
f 3534 3523 3535
f 3523 3524 3535
f 3535 3524 3536
f 3524 3525 3536
f 3536 3525 3537
f 3525 3526 3537
f 3537 3526 3538
f 3526 3527 3538
f 3538 3527 3539
f 3527 3528 3539
f 3539 3528 3540
f 3528 3529 3540
f 3540 3529 3541
f 3529 3518 3541
f 3541 3518 3530
f 3530 3531 3542
f 3542 3531 3543
f 3531 3532 3543
f 3543 3532 3544
f 3532 3533 3544
f 3544 3533 3545
f 3533 3534 3545
f 3545 3534 3546
f 3534 3535 3546
f 3546 3535 3547
f 3535 3536 3547
f 3547 3536 3548
f 3536 3537 3548
f 3548 3537 3549
f 3537 3538 3549
f 3549 3538 3550
f 3538 3539 3550
f 3550 3539 3551
f 3539 3540 3551
f 3551 3540 3552
f 3540 3541 3552
f 3552 3541 3553
f 3541 3530 3553
f 3553 3530 3542
f 3542 3543 3554
f 3554 3543 3555
f 3543 3544 3555
f 3555 3544 3556
f 3544 3545 3556
f 3556 3545 3557
f 3545 3546 3557
f 3557 3546 3558
f 3546 3547 3558
f 3558 3547 3559
f 3547 3548 3559
f 3559 3548 3560
f 3548 3549 3560
f 3560 3549 3561
f 3549 3550 3561
f 3561 3550 3562
f 3550 3551 3562
f 3562 3551 3563
f 3551 3552 3563
f 3563 3552 3564
f 3552 3553 3564
f 3564 3553 3565
f 3553 3542 3565
f 3565 3542 3554
f 3554 3555 3566
f 3566 3555 3567
f 3555 3556 3567
f 3567 3556 3568
f 3556 3557 3568
f 3568 3557 3569
f 3557 3558 3569
f 3569 3558 3570
f 3558 3559 3570
f 3570 3559 3571
f 3559 3560 3571
f 3571 3560 3572
f 3560 3561 3572
f 3572 3561 3573
f 3561 3562 3573
f 3573 3562 3574
f 3562 3563 3574
f 3574 3563 3575
f 3563 3564 3575
f 3575 3564 3576
f 3564 3565 3576
f 3576 3565 3577
f 3565 3554 3577
f 3577 3554 3566
f 3566 3567 3578
f 3578 3567 3579
f 3567 3568 3579
f 3579 3568 3580
f 3568 3569 3580
f 3580 3569 3581
f 3569 3570 3581
f 3581 3570 3582
f 3570 3571 3582
f 3582 3571 3583
f 3571 3572 3583
f 3583 3572 3584
f 3572 3573 3584
f 3584 3573 3585
f 3573 3574 3585
f 3585 3574 3586
f 3574 3575 3586
f 3586 3575 3587
f 3575 3576 3587
f 3587 3576 3588
f 3576 3577 3588
f 3588 3577 3589
f 3577 3566 3589
f 3589 3566 3578
f 3578 3579 3590
f 3590 3579 3591
f 3579 3580 3591
f 3591 3580 3592
f 3580 3581 3592
f 3592 3581 3593
f 3581 3582 3593
f 3593 3582 3594
f 3582 3583 3594
f 3594 3583 3595
f 3583 3584 3595
f 3595 3584 3596
f 3584 3585 3596
f 3596 3585 3597
f 3585 3586 3597
f 3597 3586 3598
f 3586 3587 3598
f 3598 3587 3599
f 3587 3588 3599
f 3599 3588 3600
f 3588 3589 3600
f 3600 3589 3601
f 3589 3578 3601
f 3601 3578 3590
f 3590 3591 3602
f 3602 3591 3603
f 3591 3592 3603
f 3603 3592 3604
f 3592 3593 3604
f 3604 3593 3605
f 3593 3594 3605
f 3605 3594 3606
f 3594 3595 3606
f 3606 3595 3607
f 3595 3596 3607
f 3607 3596 3608
f 3596 3597 3608
f 3608 3597 3609
f 3597 3598 3609
f 3609 3598 3610
f 3598 3599 3610
f 3610 3599 3611
f 3599 3600 3611
f 3611 3600 3612
f 3600 3601 3612
f 3612 3601 3613
f 3601 3590 3613
f 3613 3590 3602
f 3602 3603 3614
f 3614 3603 3615
f 3603 3604 3615
f 3615 3604 3616
f 3604 3605 3616
f 3616 3605 3617
f 3605 3606 3617
f 3617 3606 3618
f 3606 3607 3618
f 3618 3607 3619
f 3607 3608 3619
f 3619 3608 3620
f 3608 3609 3620
f 3620 3609 3621
f 3609 3610 3621
f 3621 3610 3622
f 3610 3611 3622
f 3622 3611 3623
f 3611 3612 3623
f 3623 3612 3624
f 3612 3613 3624
f 3624 3613 3625
f 3613 3602 3625
f 3625 3602 3614
f 3614 3615 3626
f 3626 3615 3627
f 3615 3616 3627
f 3627 3616 3628
f 3616 3617 3628
f 3628 3617 3629
f 3617 3618 3629
f 3629 3618 3630
f 3618 3619 3630
f 3630 3619 3631
f 3619 3620 3631
f 3631 3620 3632
f 3620 3621 3632
f 3632 3621 3633
f 3621 3622 3633
f 3633 3622 3634
f 3622 3623 3634
f 3634 3623 3635
f 3623 3624 3635
f 3635 3624 3636
f 3624 3625 3636
f 3636 3625 3637
f 3625 3614 3637
f 3637 3614 3626
f 3626 3627 3638
f 3638 3627 3639
f 3627 3628 3639
f 3639 3628 3640
f 3628 3629 3640
f 3640 3629 3641
f 3629 3630 3641
f 3641 3630 3642
f 3630 3631 3642
f 3642 3631 3643
f 3631 3632 3643
f 3643 3632 3644
f 3632 3633 3644
f 3644 3633 3645
f 3633 3634 3645
f 3645 3634 3646
f 3634 3635 3646
f 3646 3635 3647
f 3635 3636 3647
f 3647 3636 3648
f 3636 3637 3648
f 3648 3637 3649
f 3637 3626 3649
f 3649 3626 3638
f 3638 3639 3650
f 3650 3639 3651
f 3639 3640 3651
f 3651 3640 3652
f 3640 3641 3652
f 3652 3641 3653
f 3641 3642 3653
f 3653 3642 3654
f 3642 3643 3654
f 3654 3643 3655
f 3643 3644 3655
f 3655 3644 3656
f 3644 3645 3656
f 3656 3645 3657
f 3645 3646 3657
f 3657 3646 3658
f 3646 3647 3658
f 3658 3647 3659
f 3647 3648 3659
f 3659 3648 3660
f 3648 3649 3660
f 3660 3649 3661
f 3649 3638 3661
f 3661 3638 3650
f 3650 3651 3662
f 3662 3651 3663
f 3651 3652 3663
f 3663 3652 3664
f 3652 3653 3664
f 3664 3653 3665
f 3653 3654 3665
f 3665 3654 3666
f 3654 3655 3666
f 3666 3655 3667
f 3655 3656 3667
f 3667 3656 3668
f 3656 3657 3668
f 3668 3657 3669
f 3657 3658 3669
f 3669 3658 3670
f 3658 3659 3670
f 3670 3659 3671
f 3659 3660 3671
f 3671 3660 3672
f 3660 3661 3672
f 3672 3661 3673
f 3661 3650 3673
f 3673 3650 3662
f 3662 3663 3674
f 3674 3663 3675
f 3663 3664 3675
f 3675 3664 3676
f 3664 3665 3676
f 3676 3665 3677
f 3665 3666 3677
f 3677 3666 3678
f 3666 3667 3678
f 3678 3667 3679
f 3667 3668 3679
f 3679 3668 3680
f 3668 3669 3680
f 3680 3669 3681
f 3669 3670 3681
f 3681 3670 3682
f 3670 3671 3682
f 3682 3671 3683
f 3671 3672 3683
f 3683 3672 3684
f 3672 3673 3684
f 3684 3673 3685
f 3673 3662 3685
f 3685 3662 3674
f 3674 3675 3686
f 3686 3675 3687
f 3675 3676 3687
f 3687 3676 3688
f 3676 3677 3688
f 3688 3677 3689
f 3677 3678 3689
f 3689 3678 3690
f 3678 3679 3690
f 3690 3679 3691
f 3679 3680 3691
f 3691 3680 3692
f 3680 3681 3692
f 3692 3681 3693
f 3681 3682 3693
f 3693 3682 3694
f 3682 3683 3694
f 3694 3683 3695
f 3683 3684 3695
f 3695 3684 3696
f 3684 3685 3696
f 3696 3685 3697
f 3685 3674 3697
f 3697 3674 3686
f 3686 3687 3698
f 3698 3687 3699
f 3687 3688 3699
f 3699 3688 3700
f 3688 3689 3700
f 3700 3689 3701
f 3689 3690 3701
f 3701 3690 3702
f 3690 3691 3702
f 3702 3691 3703
f 3691 3692 3703
f 3703 3692 3704
f 3692 3693 3704
f 3704 3693 3705
f 3693 3694 3705
f 3705 3694 3706
f 3694 3695 3706
f 3706 3695 3707
f 3695 3696 3707
f 3707 3696 3708
f 3696 3697 3708
f 3708 3697 3709
f 3697 3686 3709
f 3709 3686 3698
f 3698 3699 3710
f 3710 3699 3710
f 3699 3700 3710
f 3710 3700 3710
f 3700 3701 3710
f 3710 3701 3710
f 3701 3702 3710
f 3710 3702 3710
f 3702 3703 3710
f 3710 3703 3710
f 3703 3704 3710
f 3710 3704 3710
f 3704 3705 3710
f 3710 3705 3710
f 3705 3706 3710
f 3710 3706 3710
f 3706 3707 3710
f 3710 3707 3710
f 3707 3708 3710
f 3710 3708 3710
f 3708 3709 3710
f 3710 3709 3710
f 3709 3698 3710
f 3710 3698 3710
f 3710 3710 3710
f 3710 3710 3710
f 3710 3710 3710
f 3710 3710 3710
f 3710 3710 3710
f 3710 3710 3710
f 3710 3710 3710
f 3710 3710 3710
f 3710 3710 3710
f 3710 3710 3710
f 3710 3710 3710
f 3710 3710 3710
f 3710 3710 3710
f 3710 3710 3710
f 3710 3710 3710
f 3710 3710 3710
f 3710 3710 3710
f 3710 3710 3710
f 3710 3710 3710
f 3710 3710 3710
f 3710 3710 3710
f 3710 3710 3710
f 3710 3710 3710
f 3710 3710 3710

g Path_(4)
v 240.5764 181.79478 54.64609
v 240.80878 181.48247 54.64609
v 240.77765 181.5243 54.45145
v 240.69258 181.63863 54.308964
v 240.5764 181.79478 54.25681
v 240.4602 181.95094 54.308964
v 240.37515 182.06526 54.45145
v 240.34401 182.1071 54.64609
v 240.37515 182.06526 54.840733
v 240.4602 181.95094 54.98322
v 240.5764 181.79478 55.035374
v 240.69258 181.63863 54.98322
v 240.77765 181.5243 54.840733
v 241.20035 181.77948 54.64609
v 241.17595 181.82556 54.45145
v 241.10927 181.95149 54.308964
v 241.01819 182.1235 54.25681
v 240.92712 182.29553 54.308964
v 240.86044 182.42145 54.45145
v 240.83604 182.46754 54.64609
v 240.86044 182.42145 54.840733
v 240.92712 182.29553 54.98322
v 241.01819 182.1235 55.035374
v 241.10927 181.95149 54.98322
v 241.17595 181.82556 54.840733
v 241.70464 181.95213 54.64609
v 241.68236 181.99928 54.45145
v 241.62152 182.12813 54.308964
v 241.5384 182.30414 54.25681
v 241.45529 182.48013 54.308964
v 241.39444 182.60898 54.45145
v 241.37218 182.65614 54.64609
v 241.39444 182.60898 54.840733
v 241.45529 182.48013 54.98322
v 241.5384 182.30414 55.035374
v 241.62152 182.12813 54.98322
v 241.68236 181.99928 54.840733
v 242.25955 182.2937 54.64609
v 242.2259 182.33356 54.45145
v 242.13397 182.44241 54.308964
v 242.00839 182.59113 54.25681
v 241.8828 182.73982 54.308964
v 241.79086 182.8487 54.45145
v 241.75722 182.88853 54.64609
v 241.79086 182.8487 54.840733
v 241.8828 182.73982 54.98322
v 242.00839 182.59113 55.035374
v 242.13397 182.44241 54.98322
v 242.2259 182.33356 54.840733
v 242.65425 182.74043 54.64609
v 242.61618 182.77608 54.45145
v 242.51213 182.87343 54.308964
v 242.37001 183.00642 54.25681
v 242.22789 183.1394 54.308964
v 242.12384 183.23676 54.45145
v 242.08575 183.2724 54.64609
v 242.12384 183.23676 54.840733
v 242.22789 183.1394 54.98322
v 242.37001 183.00642 55.035374
v 242.51213 182.87343 54.98322
v 242.61618 182.77608 54.840733
v 243.03532 183.11919 54.64609
v 242.99849 183.15611 54.45145
v 242.89786 183.25699 54.308964
v 242.7604 183.39479 54.25681
v 242.62294 183.5326 54.308964
v 242.52231 183.63348 54.45145
v 242.48549 183.6704 54.64609
v 242.52231 183.63348 54.840733
v 242.62294 183.5326 54.98322
v 242.7604 183.39479 55.035374
v 242.89786 183.25699 54.98322
v 242.99849 183.15611 54.840733
v 243.42503 183.50897 54.64609
v 243.38815 183.54584 54.45145
v 243.28738 183.64659 54.308964
v 243.14975 183.78423 54.25681
v 243.01212 183.92184 54.308964
v 242.91135 184.0226 54.45145
v 242.87448 184.05946 54.64609
v 242.91135 184.0226 54.840733
v 243.01212 183.92184 54.98322
v 243.14975 183.78423 55.035374
v 243.28738 183.64659 54.98322
v 243.38815 183.54584 54.840733
v 243.8144 183.89835 54.64609
v 243.77753 183.93521 54.45145
v 243.67677 184.03596 54.308964
v 243.53914 184.1736 54.25681
v 243.4015 184.31123 54.308964
v 243.30075 184.41199 54.45145
v 243.26387 184.44887 54.64609
v 243.30075 184.41199 54.840733
v 243.4015 184.31123 54.98322
v 243.53914 184.1736 55.035374
v 243.67677 184.03596 54.98322
v 243.77753 183.93521 54.840733
v 244.21368 184.29799 54.64609
v 244.17548 184.3335 54.45145
v 244.0711 184.43048 54.308964
v 243.92853 184.56299 54.25681
v 243.78595 184.6955 54.308964
v 243.68158 184.7925 54.45145
v 243.64337 184.82799 54.64609
v 243.68158 184.7925 54.840733
v 243.78595 184.6955 54.98322
v 243.92853 184.56299 55.035374
v 244.0711 184.43048 54.98322
v 244.17548 184.3335 54.840733
v 244.61958 184.77525 54.64609
v 244.57521 184.80266 54.45145
v 244.45398 184.87753 54.308964
v 244.28838 184.97983 54.25681
v 244.12277 185.0821 54.308964
v 244.00156 185.15698 54.45145
v 243.95718 185.18439 54.64609
v 244.00156 185.15698 54.840733
v 244.12277 185.0821 54.98322
v 244.28838 184.97983 55.035374
v 244.45398 184.87753 54.98322
v 244.57521 184.80266 54.840733
v 244.87407 185.3805 54.64609
v 244.82394 185.39493 54.45145
v 244.68703 185.43436 54.308964
v 244.49998 185.48822 54.25681
v 244.31294 185.54208 54.308964
v 244.17601 185.58151 54.45145
v 244.1259 185.59593 54.64609
v 244.17601 185.58151 54.840733
v 244.31294 185.54208 54.98322
v 244.49998 185.48822 55.035374
v 244.68703 185.43436 54.98322
v 244.82394 185.39493 54.840733
v 244.93323 185.84547 54.64609
v 244.8874 185.87038 54.45145
v 244.76219 185.93839 54.308964
v 244.59116 186.0313 54.25681
v 244.42012 186.1242 54.308964
v 244.29492 186.19221 54.45145
v 244.24908 186.2171 54.64609
v 244.29492 186.19221 54.840733
v 244.42012 186.1242 54.98322
v 244.59116 186.0313 55.035374
v 244.76219 185.93839 54.98322
v 244.8874 185.87038 54.840733
v 245.26784 186.12366 54.64609
v 245.23157 186.16113 54.45145
v 245.13248 186.26352 54.308964
v 244.9971 186.40338 54.25681
v 244.86174 186.54324 54.308964
v 244.76265 186.64563 54.45145
v 244.72636 186.6831 54.64609
v 244.76265 186.64563 54.840733
v 244.86174 186.54324 54.98322
v 244.9971 186.40338 55.035374
v 245.13248 186.26352 54.98322
v 245.23157 186.16113 54.840733
v 245.65863 186.52283 54.64609
v 245.62161 186.55956 54.45145
v 245.52045 186.6599 54.308964
v 245.38225 186.79697 54.25681
v 245.24406 186.93404 54.308964
v 245.1429 187.03438 54.45145
v 245.10588 187.0711 54.64609
v 245.1429 187.03438 54.840733
v 245.24406 186.93404 54.98322
v 245.38225 186.79697 55.035374
v 245.52045 186.6599 54.98322
v 245.62161 186.55956 54.840733
v 246.04767 186.90976 54.64609
v 246.01083 186.94667 54.45145
v 245.91019 187.04753 54.308964
v 245.77269 187.1853 54.25681
v 245.6352 187.32307 54.308964
v 245.53455 187.42392 54.45145
v 245.4977 187.46085 54.64609
v 245.53455 187.42392 54.840733
v 245.6352 187.32307 54.98322
v 245.77269 187.1853 55.035374
v 245.91019 187.04753 54.98322
v 246.01083 186.94667 54.840733
v 246.43715 187.29976 54.64609
v 246.40025 187.33662 54.45145
v 246.29948 187.43735 54.308964
v 246.16182 187.57495 54.25681
v 246.02414 187.71254 54.308964
v 245.92337 187.81328 54.45145
v 245.88647 187.85014 54.64609
v 245.92337 187.81328 54.840733
v 246.02414 187.71254 54.98322
v 246.16182 187.57495 55.035374
v 246.29948 187.43735 54.98322
v 246.40025 187.33662 54.840733
v 246.8265 187.68898 54.64609
v 246.78964 187.72586 54.45145
v 246.68889 187.82663 54.308964
v 246.55127 187.96426 54.25681
v 246.41364 188.10191 54.308964
v 246.3129 188.20267 54.45145
v 246.27602 188.23955 54.64609
v 246.3129 188.20267 54.840733
v 246.41364 188.10191 54.98322
v 246.55127 187.96426 55.035374
v 246.68889 187.82663 54.98322
v 246.78964 187.72586 54.840733
v 247.2159 188.07841 54.64609
v 247.17903 188.1153 54.45145
v 247.07826 188.21603 54.308964
v 246.94063 188.35367 54.25681
v 246.803 188.4913 54.308964
v 246.70224 188.59206 54.45145
v 246.66536 188.62894 54.64609
v 246.70224 188.59206 54.840733
v 246.803 188.4913 54.98322
v 246.94063 188.35367 55.035374
v 247.07826 188.21603 54.98322
v 247.17903 188.1153 54.840733
v 247.60529 188.46779 54.64609
v 247.5684 188.50467 54.45145
v 247.46765 188.60542 54.308964
v 247.33003 188.74306 54.25681
v 247.1924 188.88069 54.308964
v 247.09164 188.98145 54.45145
v 247.05476 189.01833 54.64609
v 247.09164 188.98145 54.840733
v 247.1924 188.88069 54.98322
v 247.33003 188.74306 55.035374
v 247.46765 188.60542 54.98322
v 247.5684 188.50467 54.840733
v 247.99467 188.85718 54.64609
v 247.9578 188.89406 54.45145
v 247.85704 188.99481 54.308964
v 247.7194 189.13245 54.25681
v 247.58177 189.27007 54.308964
v 247.48102 189.37082 54.45145
v 247.44415 189.4077 54.64609
v 247.48102 189.37082 54.840733
v 247.58177 189.27007 54.98322
v 247.7194 189.13245 55.035374
v 247.85704 188.99481 54.98322
v 247.9578 188.89406 54.840733
v 248.38406 189.24657 54.64609
v 248.34718 189.28345 54.45145
v 248.24643 189.3842 54.308964
v 248.1088 189.52182 54.25681
v 247.97116 189.65945 54.308964
v 247.8704 189.76021 54.45145
v 247.83353 189.79709 54.64609
v 247.8704 189.76021 54.840733
v 247.97116 189.65945 54.98322
v 248.1088 189.52182 55.035374
v 248.24643 189.3842 54.98322
v 248.34718 189.28345 54.840733
v 248.77345 189.63596 54.64609
v 248.73657 189.67282 54.45145
v 248.63582 189.77357 54.308964
v 248.49818 189.91121 54.25681
v 248.36055 190.04884 54.308964
v 248.2598 190.1496 54.45145
v 248.22292 190.18648 54.64609
v 248.2598 190.1496 54.840733
v 248.36055 190.04884 54.98322
v 248.49818 189.91121 55.035374
v 248.63582 189.77357 54.98322
v 248.73657 189.67282 54.840733
v 249.16257 190.02507 54.64609
v 249.12572 190.06198 54.45145
v 249.02507 190.16283 54.308964
v 248.88757 190.3006 54.25681
v 248.75008 190.43837 54.308964
v 248.64941 190.53922 54.45145
v 248.61258 190.57613 54.64609
v 248.64941 190.53922 54.840733
v 248.75008 190.43837 54.98322
v 248.88757 190.3006 55.035374
v 249.02507 190.16283 54.98322
v 249.12572 190.06198 54.840733
v 249.54549 190.40666 54.64609
v 249.50961 190.44452 54.45145
v 249.4116 190.54794 54.308964
v 249.27773 190.68922 54.25681
v 249.14383 190.8305 54.308964
v 249.04582 190.93393 54.45145
v 249.00995 190.97179 54.64609
v 249.04582 190.93393 54.840733
v 249.14383 190.8305 54.98322
v 249.27773 190.68922 55.035374
v 249.4116 190.54794 54.98322
v 249.50961 190.44452 54.840733
v 249.916 190.74335 54.64609
v 249.88528 190.78549 54.45145
v 249.80136 190.90065 54.308964
v 249.68672 191.05794 54.25681
v 249.57208 191.21524 54.308964
v 249.48817 191.3304 54.45145
v 249.45744 191.37254 54.64609
v 249.48817 191.3304 54.840733
v 249.57208 191.21524 54.98322
v 249.68672 191.05794 55.035374
v 249.80136 190.90065 54.98322
v 249.88528 190.78549 54.840733
v 250.4096 191.0332 54.64609
v 250.37657 191.07356 54.45145
v 250.2863 191.1838 54.308964
v 250.16298 191.3344 54.25681
v 250.03967 191.48499 54.308964
v 249.94939 191.59523 54.45145
v 249.91635 191.63557 54.64609
v 249.94939 191.59523 54.840733
v 250.03967 191.48499 54.98322
v 250.16298 191.3344 55.035374
v 250.2863 191.1838 54.98322
v 250.37657 191.07356 54.840733
v 250.81137 191.47995 54.64609
v 250.77339 191.51569 54.45145
v 250.66965 191.61336 54.308964
v 250.52792 191.74678 54.25681
v 250.3862 191.88019 54.308964
v 250.28246 191.97786 54.45145
v 250.24448 192.01361 54.64609
v 250.28246 191.97786 54.840733
v 250.3862 191.88019 54.98322
v 250.52792 191.74678 55.035374
v 250.66965 191.61336 54.98322
v 250.77339 191.51569 54.840733
v 251.19273 191.86058 54.64609
v 251.15585 191.89748 54.45145
v 251.05513 191.99826 54.308964
v 250.91754 192.13593 54.25681
v 250.77995 192.2736 54.308964
v 250.67923 192.37439 54.45145
v 250.64236 192.41127 54.64609
v 250.67923 192.37439 54.840733
v 250.77995 192.2736 54.98322
v 250.91754 192.13593 55.035374
v 251.05513 191.99826 54.98322
v 251.15585 191.89748 54.840733
v 251.5822 192.25006 54.64609
v 251.54532 192.28693 54.45145
v 251.44456 192.38768 54.308964
v 251.30693 192.52531 54.25681
v 251.1693 192.66295 54.308964
v 251.06854 192.7637 54.45145
v 251.03166 192.80058 54.64609
v 251.06854 192.7637 54.840733
v 251.1693 192.66295 54.98322
v 251.30693 192.52531 55.035374
v 251.44456 192.38768 54.98322
v 251.54532 192.28693 54.840733
v 251.97157 192.63943 54.64609
v 251.93471 192.67632 54.45145
v 251.83395 192.77707 54.308964
v 251.69632 192.9147 54.25681
v 251.55869 193.05234 54.308964
v 251.45793 193.15309 54.45145
v 251.42105 193.18997 54.64609
v 251.45793 193.15309 54.840733
v 251.55869 193.05234 54.98322
v 251.69632 192.9147 55.035374
v 251.83395 192.77707 54.98322
v 251.93471 192.67632 54.840733
v 252.36096 193.02882 54.64609
v 252.32408 193.0657 54.45145
v 252.22333 193.16646 54.308964
v 252.08571 193.3041 54.25681
v 251.94807 193.44173 54.308964
v 251.84732 193.54248 54.45145
v 251.81044 193.57936 54.64609
v 251.84732 193.54248 54.840733
v 251.94807 193.44173 54.98322
v 252.08571 193.3041 55.035374
v 252.22333 193.16646 54.98322
v 252.32408 193.0657 54.840733
v 252.75035 193.41821 54.64609
v 252.71347 193.4551 54.45145
v 252.61272 193.55585 54.308964
v 252.47508 193.69348 54.25681
v 252.33746 193.83112 54.308964
v 252.23671 193.93187 54.45145
v 252.19983 193.96873 54.64609
v 252.23671 193.93187 54.840733
v 252.33746 193.83112 54.98322
v 252.47508 193.69348 55.035374
v 252.61272 193.55585 54.98322
v 252.71347 193.4551 54.840733
v 253.13974 193.8076 54.64609
v 253.10286 193.84448 54.45145
v 253.0021 193.94524 54.308964
v 252.86447 194.08287 54.25681
v 252.72684 194.22049 54.308964
v 252.62608 194.32124 54.45145
v 252.58922 194.35812 54.64609
v 252.62608 194.32124 54.840733
v 252.72684 194.22049 54.98322
v 252.86447 194.08287 55.035374
v 253.0021 193.94524 54.98322
v 253.10286 193.84448 54.840733
v 253.52913 194.19699 54.64609
v 253.49225 194.23387 54.45145
v 253.3915 194.33463 54.308964
v 253.25386 194.47224 54.25681
v 253.11623 194.60988 54.308964
v 253.01547 194.71063 54.45145
v 252.97859 194.74751 54.64609
v 253.01547 194.71063 54.840733
v 253.11623 194.60988 54.98322
v 253.25386 194.47224 55.035374
v 253.3915 194.33463 54.98322
v 253.49225 194.23387 54.840733
v 253.91852 194.58638 54.64609
v 253.88164 194.62325 54.45145
v 253.78088 194.724 54.308964
v 253.64325 194.86163 54.25681
v 253.50562 194.99927 54.308964
v 253.40486 195.10002 54.45145
v 253.36798 195.1369 54.64609
v 253.40486 195.10002 54.840733
v 253.50562 194.99927 54.98322
v 253.64325 194.86163 55.035374
v 253.78088 194.724 54.98322
v 253.88164 194.62325 54.840733
v 254.30789 194.97575 54.64609
v 254.27103 195.01263 54.45145
v 254.17027 195.11339 54.308964
v 254.03264 195.25102 54.25681
v 253.895 195.38866 54.308964
v 253.79425 195.48941 54.45145
v 253.75737 195.52629 54.64609
v 253.79425 195.48941 54.840733
v 253.895 195.38866 54.98322
v 254.03264 195.25102 55.035374
v 254.17027 195.11339 54.98322
v 254.27103 195.01263 54.840733
v 254.69728 195.36514 54.64609
v 254.6604 195.40202 54.45145
v 254.55965 195.50278 54.308964
v 254.42203 195.64041 54.25681
v 254.2844 195.77805 54.308964
v 254.18364 195.8788 54.45145
v 254.14676 195.91568 54.64609
v 254.18364 195.8788 54.840733
v 254.2844 195.77805 54.98322
v 254.42203 195.64041 55.035374
v 254.55965 195.50278 54.98322
v 254.6604 195.40202 54.840733
v 255.08667 195.75453 54.64609
v 255.04979 195.79141 54.45145
v 254.94904 195.89217 54.308964
v 254.8114 196.0298 54.25681
v 254.67378 196.16743 54.308964
v 254.57303 196.26819 54.45145
v 254.53615 196.30505 54.64609
v 254.57303 196.26819 54.840733
v 254.67378 196.16743 54.98322
v 254.8114 196.0298 55.035374
v 254.94904 195.89217 54.98322
v 255.04979 195.79141 54.840733
v 255.47485 196.14272 54.64609
v 255.43813 196.17975 54.45145
v 255.33781 196.28094 54.308964
v 255.20079 196.41919 54.25681
v 255.06377 196.55742 54.308964
v 254.96346 196.65862 54.45145
v 254.92674 196.69565 54.64609
v 254.96346 196.65862 54.840733
v 255.06377 196.55742 54.98322
v 255.20079 196.41919 55.035374
v 255.33781 196.28094 54.98322
v 255.43813 196.17975 54.840733
v 255.85289 196.51479 54.64609
v 255.81815 196.55368 54.45145
v 255.72324 196.65996 54.308964
v 255.59358 196.80513 54.25681
v 255.46394 196.95032 54.308964
v 255.36903 197.0566 54.45145
v 255.33429 197.09549 54.64609
v 255.36903 197.0566 54.840733
v 255.46394 196.95032 54.98322
v 255.59358 196.80513 55.035374
v 255.72324 196.65996 54.98322
v 255.81815 196.55368 54.840733
v 256.23795 196.8285 54.64609
v 256.20892 196.87184 54.45145
v 256.12964 196.99023 54.308964
v 256.02133 197.15195 54.25681
v 255.91301 197.31367 54.308964
v 255.83372 197.43207 54.45145
v 255.8047 197.4754 54.64609
v 255.83372 197.43207 54.840733
v 255.91301 197.31367 54.98322
v 256.02133 197.15195 55.035374
v 256.12964 196.99023 54.98322
v 256.20892 196.87184 54.840733
v 256.71274 197.0863 54.64609
v 256.68488 197.1304 54.45145
v 256.6088 197.25087 54.308964
v 256.50488 197.41545 54.25681
v 256.40094 197.58002 54.308964
v 256.32486 197.70049 54.45145
v 256.297 197.74458 54.64609
v 256.32486 197.70049 54.840733
v 256.40094 197.58002 54.98322
v 256.50488 197.41545 55.035374
v 256.6088 197.25087 54.98322
v 256.68488 197.1304 54.840733
v 257.21524 197.45332 54.64609
v 257.17978 197.49156 54.45145
v 257.08292 197.59607 54.308964
v 256.9506 197.73882 54.25681
v 256.81827 197.88156 54.308964
v 256.7214 197.98607 54.45145
v 256.68597 198.0243 54.64609
v 256.7214 197.98607 54.840733
v 256.81827 197.88156 54.98322
v 256.9506 197.73882 55.035374
v 257.08292 197.59607 54.98322
v 257.17978 197.49156 54.840733
v 257.61575 197.92197 54.64609
v 257.57437 197.95369 54.45145
v 257.46127 198.04037 54.308964
v 257.3068 198.15878 54.25681
v 257.1523 198.27719 54.308964
v 257.0392 198.36386 54.45145
v 256.99783 198.3956 54.64609
v 257.0392 198.36386 54.840733
v 257.1523 198.27719 54.98322
v 257.3068 198.15878 55.035374
v 257.46127 198.04037 54.98322
v 257.57437 197.95369 54.840733
v 257.92444 198.36957 54.64609
v 257.88364 198.40204 54.45145
v 257.7721 198.49072 54.308964
v 257.61975 198.61188 54.25681
v 257.4674 198.73302 54.308964
v 257.3559 198.8217 54.45145
v 257.3151 198.85417 54.64609
v 257.3559 198.8217 54.840733
v 257.4674 198.73302 54.98322
v 257.61975 198.61188 55.035374
v 257.7721 198.49072 54.98322
v 257.88364 198.40204 54.840733
v 258.27145 198.74911 54.64609
v 258.23383 198.78525 54.45145
v 258.1311 198.88397 54.308964
v 257.99075 199.01883 54.25681
v 257.8504 199.15369 54.308964
v 257.74765 199.25243 54.45145
v 257.71005 199.28856 54.64609
v 257.74765 199.25243 54.840733
v 257.8504 199.15369 54.98322
v 257.99075 199.01883 55.035374
v 258.1311 198.88397 54.98322
v 258.23383 198.78525 54.840733
v 258.6571 199.12973 54.64609
v 258.62033 199.1667 54.45145
v 258.51984 199.26773 54.308964
v 258.3826 199.40575 54.25681
v 258.24533 199.54375 54.308964
v 258.14487 199.64478 54.45145
v 258.1081 199.68176 54.64609
v 258.14487 199.64478 54.840733
v 258.24533 199.54375 54.98322
v 258.3826 199.40575 55.035374
v 258.51984 199.26773 54.98322
v 258.62033 199.1667 54.840733
v 259.047 199.52031 54.64609
v 259.0101 199.55717 54.45145
v 258.90933 199.65788 54.308964
v 258.77164 199.79547 54.25681
v 258.63394 199.93304 54.308964
v 258.53317 200.03377 54.45145
v 258.49628 200.07063 54.64609
v 258.53317 200.03377 54.840733
v 258.63394 199.93304 54.98322
v 258.77164 199.79547 55.035374
v 258.90933 199.65788 54.98322
v 259.0101 199.55717 54.840733
v 259.4435 199.91693 54.64609
v 259.40567 199.95282 54.45145
v 259.3023 200.05087 54.308964
v 259.16107 200.18481 54.25681
v 259.01984 200.31874 54.308964
v 258.91644 200.4168 54.45145
v 258.8786 200.45268 54.64609
v 258.91644 200.4168 54.840733
v 259.01984 200.31874 54.98322
v 259.16107 200.18481 55.035374
v 259.3023 200.05087 54.98322
v 259.40567 199.95282 54.840733
v 259.84543 200.36719 54.64609
v 259.80307 200.39761 54.45145
v 259.68735 200.48074 54.308964
v 259.52927 200.5943 54.25681
v 259.3712 200.70786 54.308964
v 259.25546 200.791 54.45145
v 259.2131 200.82143 54.64609
v 259.25546 200.791 54.840733
v 259.3712 200.70786 54.98322
v 259.52927 200.5943 55.035374
v 259.68735 200.48074 54.98322
v 259.80307 200.39761 54.840733
v 260.14026 200.88522 54.64609
v 260.09467 200.9105 54.45145
v 259.97003 200.97958 54.308964
v 259.7998 201.07394 54.25681
v 259.62955 201.1683 54.308964
v 259.50494 201.23738 54.45145
v 259.45932 201.26266 54.64609
v 259.50494 201.23738 54.840733
v 259.62955 201.1683 54.98322
v 259.7998 201.07394 55.035374
v 259.97003 200.97958 54.98322
v 260.09467 200.9105 54.840733
v 260.36142 201.30736 54.64609
v 260.32144 201.34088 54.45145
v 260.21228 201.43245 54.308964
v 260.06317 201.55756 54.25681
v 259.91403 201.68265 54.308964
v 259.80487 201.77422 54.45145
v 259.76492 201.80774 54.64609
v 259.80487 201.77422 54.840733
v 259.91403 201.68265 54.98322
v 260.06317 201.55756 55.035374
v 260.21228 201.43245 54.98322
v 260.32144 201.34088 54.840733
v 260.75415 201.6118 54.64609
v 260.71924 201.65054 54.45145
v 260.62387 201.75641 54.308964
v 260.4936 201.90102 54.25681
v 260.3633 202.04564 54.308964
v 260.26794 202.15149 54.45145
v 260.23303 202.19025 54.64609
v 260.26794 202.15149 54.840733
v 260.3633 202.04564 54.98322
v 260.4936 201.90102 55.035374
v 260.62387 201.75641 54.98322
v 260.71924 201.65054 54.840733
v 261.15622 202.01912 54.64609
v 261.1192 202.05586 54.45145
v 261.0181 202.15625 54.308964
v 260.87997 202.2934 54.25681
v 260.74185 202.43053 54.308964
v 260.64075 202.53093 54.45145
v 260.60373 202.56767 54.64609
v 260.64075 202.53093 54.840733
v 260.74185 202.43053 54.98322
v 260.87997 202.2934 55.035374
v 261.0181 202.15625 54.98322
v 261.1192 202.05586 54.840733
v 261.54477 202.40724 54.64609
v 261.5079 202.44412 54.45145
v 261.40717 202.5449 54.308964
v 261.26956 202.68257 54.25681
v 261.13196 202.82024 54.308964
v 261.03125 202.92102 54.45145
v 260.9944 202.9579 54.64609
v 261.03125 202.92102 54.840733
v 261.13196 202.82024 54.98322
v 261.26956 202.68257 55.035374
v 261.40717 202.5449 54.98322
v 261.5079 202.44412 54.840733
v 261.9342 202.7967 54.64609
v 261.89734 202.83359 54.45145
v 261.79657 202.93434 54.308964
v 261.65894 203.07198 54.25681
v 261.5213 203.2096 54.308964
v 261.42056 203.31035 54.45145
v 261.38367 203.34723 54.64609
v 261.42056 203.31035 54.840733
v 261.5213 203.2096 54.98322
v 261.65894 203.07198 55.035374
v 261.79657 202.93434 54.98322
v 261.89734 202.83359 54.840733
v 262.32358 203.1861 54.64609
v 262.2867 203.22298 54.45145
v 262.18597 203.32373 54.308964
v 262.04834 203.46136 54.25681
v 261.9107 203.59898 54.308964
v 261.80994 203.69974 54.45145
v 261.77307 203.73662 54.64609
v 261.80994 203.69974 54.840733
v 261.9107 203.59898 54.98322
v 262.04834 203.46136 55.035374
v 262.18597 203.32373 54.98322
v 262.2867 203.22298 54.840733
v 262.7109 203.57755 54.59844
v 262.65747 203.631 54.411648
v 262.54514 203.74333 54.287674
v 262.40402 203.88445 54.259735
v 262.27194 204.01653 54.335323
v 262.18427 204.10419 54.494183
v 262.16452 204.12393 54.693745
v 262.21796 204.0705 54.880535
v 262.3303 203.95816 55.00451
v 262.4714 203.81705 55.032448
v 262.6035 203.68497 54.95686
v 262.69116 203.5973 54.798
v 263.1099 203.97615 54.689453
v 263.08844 203.99734 54.49023
v 262.99695 204.08359 54.332775
v 262.85995 204.21178 54.259277
v 262.71414 204.34756 54.289436
v 262.5986 204.45457 54.415165
v 262.5443 204.5041 54.602776
v 262.56577 204.48293 54.802002
v 262.65726 204.39667 54.959457
v 262.79425 204.26848 55.03295
v 262.94006 204.13269 55.002796
v 263.0556 204.0257 54.877068
v 263.51526 204.45409 54.715443
v 263.50836 204.48071 54.518837
v 263.41574 204.55423 54.359802
v 263.26218 204.65492 54.280956
v 263.08884 204.75584 54.30342
v 262.94217 204.82993 54.421177
v 262.86148 204.85732 54.602676
v 262.86838 204.83069 54.799286
v 262.96103 204.75717 54.95832
v 263.1146 204.65648 55.037167
v 263.28793 204.55556 55.0147
v 263.43457 204.48148 54.896942
v 263.69647 205.02565 54.837547
v 263.76306 205.1189 54.628696
v 263.72607 205.22412 54.429337
v 263.5954 205.31314 54.292877
v 263.40604 205.36209 54.25589
v 263.20877 205.35786 54.32828
v 263.05643 205.30159 54.490658
v 262.9898 205.20834 54.69951
v 263.02682 205.10312 54.89887
v 263.1575 205.0141 55.035328
v 263.34686 204.96515 55.072315
v 263.54413 204.96938 54.999924
v 263.65497 205.45018 55.02501
v 263.64993 205.54935 54.891445
v 263.54492 205.63791 54.801086
v 263.36813 205.69214 54.77814
v 263.16687 205.69751 54.828754
v 262.99512 205.65257 54.939373
v 262.89886 205.56938 55.08035
v 262.90393 205.47021 55.213913
v 263.0089 205.38165 55.304276
v 263.18573 205.32742 55.32722
v 263.38696 205.32205 55.276604
v 263.55872 205.36699 55.16599
v 263.75958 205.9117 55.08812
v 263.653 205.97394 54.932217
v 263.48438 206.05275 54.857563
v 263.29883 206.12703 54.884163
v 263.1461 206.17688 55.004894
v 263.0671 206.1889 55.187397
v 263.08304 206.15993 55.38278
v 263.1896 206.09769 55.538685
v 263.35825 206.01886 55.61334
v 263.5438 205.94458 55.586735
v 263.69653 205.89474 55.466007
v 263.7755 205.8827 55.2835
v 264.0051 206.34456 55.109074
v 263.89713 206.41544 54.956966
v 263.73477 206.51239 54.889946
v 263.5615 206.60942 54.92597
v 263.42374 206.68056 55.05539
v 263.35843 206.70671 55.243523
v 263.38303 206.6809 55.43996
v 263.491 206.61002 55.592068
v 263.65335 206.51308 55.65909
v 263.82663 206.41603 55.623062
v 263.9644 206.34491 55.493645
v 264.0297 206.31874 55.30551
v 264.22552 206.84306 55.047493
v 264.08496 206.9303 54.93261
v 263.9128 207.03368 54.915718
v 263.75522 207.12549 55.001347
v 263.65442 207.18114 55.16655
v 263.63742 207.18573 55.36706
v 263.70874 207.13802 55.549156
v 263.8493 207.0508 55.66404
v 264.02145 206.94742 55.68093
v 264.17905 206.8556 55.595303
v 264.27985 206.79994 55.4301
v 264.29684 206.79536 55.229588
v 264.52542 207.27074 55.092422
v 264.40356 207.35887 54.95829
v 264.24295 207.47343 54.917305
v 264.0866 207.58376 54.980442
v 263.97638 207.66025 55.130783
v 263.94186 207.68243 55.32805
v 263.99228 207.64436 55.519382
v 264.1141 207.55624 55.65351
v 264.27472 207.44167 55.6945
v 264.4311 207.33136 55.631363
v 264.5413 207.25485 55.481018
v 264.57584 207.23267 55.283752
v 264.8521 207.67664 55.095673
v 264.73798 207.77464 54.96162
v 264.58786 207.90271 54.920753
v 264.44202 208.02652 54.984016
v 264.33948 208.1129 55.134457
v 264.30777 208.13869 55.33177
v 264.35538 208.097 55.523083
v 264.4695 207.99901 55.657135
v 264.61963 207.87094 55.698
v 264.7655 207.74713 55.63474
v 264.868 207.66075 55.484295
v 264.89972 207.63495 55.286983
v 265.2115 208.07497 55.097267
v 265.10132 208.17746 54.963234
v 264.95667 208.31165 54.922394
v 264.81625 208.44157 54.985683
v 264.7177 208.53244 55.13615
v 264.68747 208.55989 55.333473
v 264.7336 208.51656 55.524784
v 264.84375 208.41406 55.658813
v 264.98843 208.27988 55.699657
v 265.12885 208.14993 55.636364
v 265.2274 208.05908 55.485897
v 265.25763 208.03163 55.288574
v 265.54956 208.50467 55.03508
v 265.42365 208.62627 54.935253
v 265.27863 208.76616 54.93632
v 265.15332 208.88687 55.038
v 265.08136 208.95604 55.21304
v 265.08197 208.95515 55.414543
v 265.15503 208.88443 55.588516
v 265.28094 208.76283 55.688343
v 265.42596 208.62294 55.687275
v 265.55127 208.50224 55.585598
v 265.62323 208.43306 55.410553
v 265.62262 208.43396 55.209053
v 265.87802 208.95274 54.975597
v 265.73807 209.0878 54.922894
v 265.59787 209.22304 54.974495
v 265.495 209.3222 55.11658
v 265.457 209.35873 55.311073
v 265.49405 209.32283 55.50586
v 265.59625 209.22412 55.64875
v 265.7362 209.08907 55.701454
v 265.8764 208.95383 55.649853
v 265.97928 208.85466 55.50777
v 266.01727 208.81813 55.31328
v 265.9802 208.85403 55.11849
v 266.26874 209.36475 54.975384
v 266.1173 209.48698 54.923065
v 265.96582 209.60925 54.975056
v 265.85483 209.69879 55.11742
v 265.8141 209.73163 55.31202
v 265.8545 209.69893 55.506702
v 265.96527 209.60948 55.64931
v 266.11667 209.48726 55.70163
v 266.2682 209.36497 55.649643
v 266.37918 209.27544 55.507275
v 266.41992 209.24261 55.31268
v 266.3795 209.2753 55.117992
v 266.59323 209.84377 54.974804
v 266.4257 209.94312 54.923157
v 266.2584 210.0423 54.975822
v 266.13614 210.11476 55.118683
v 266.0917 210.14108 55.313457
v 266.137 210.1142 55.50796
v 266.25986 210.04134 55.650078
v 266.4274 209.94199 55.70172
v 266.59473 209.8428 55.649055
v 266.71698 209.77034 55.506195
v 266.7614 209.74402 55.31142
v 266.71613 209.7709 55.116917
v 266.84238 210.32921 54.975307
v 266.67752 210.43274 54.923195
v 266.5127 210.53624 54.97539
v 266.39206 210.612 55.11791
v 266.34793 210.63971 55.31256
v 266.39212 210.61194 55.50719
v 266.51282 210.53613 55.649647
v 266.67764 210.43262 55.70176
v 266.84247 210.3291 55.649563
v 266.96313 210.25334 55.507046
v 267.00726 210.22563 55.312393
v 266.96307 210.2534 55.117764
v 267.2077 210.70955 55.018894
v 267.06772 210.82437 54.93042
v 266.9123 210.95187 54.944324
v 266.78305 211.05788 55.056877
v 266.71466 211.11398 55.237923
v 266.7254 211.10516 55.43895
v 266.8124 211.03378 55.606094
v 266.9524 210.91895 55.694565
v 267.10782 210.79146 55.680664
v 267.23706 210.68546 55.568108
v 267.30545 210.62935 55.387062
v 267.2947 210.63817 55.186035
v 267.51364 211.05234 55.02717
v 267.36444 211.15643 54.938396
v 267.21823 211.29459 54.94873
v 267.11417 211.42978 55.05541
v 267.08017 211.52579 55.229843
v 267.1253 211.55688 55.425297
v 267.23752 211.51474 55.589394
v 267.3867 211.41064 55.67817
v 267.5329 211.27249 55.66783
v 267.63696 211.1373 55.561153
v 267.671 211.04129 55.38672
v 267.62582 211.0102 55.19127
v 267.92157 211.42386 54.777725
v 267.77838 211.50777 54.658722
v 267.6144 211.62363 54.636814
v 267.4736 211.74039 54.717876
v 267.39368 211.82675 54.880184
v 267.39603 211.85959 55.08025
v 267.48007 211.8301 55.26446
v 267.62326 211.74619 55.383465
v 267.78723 211.63033 55.405373
v 267.92804 211.51357 55.32431
v 268.008 211.4272 55.162003
v 268.0056 211.39436 54.961937
v 268.21487 212.01773 54.838253
v 268.06555 212.12047 54.75964
v 267.88818 212.21536 54.784645
v 267.73035 212.277 54.906574
v 267.63428 212.28885 55.092747
v 267.62576 212.24776 55.293285
v 267.7071 212.1647 55.454456
v 267.8564 212.06198 55.533066
v 268.03375 211.96709 55.50806
v 268.19162 211.90546 55.386135
v 268.28766 211.8936 55.19996
v 268.29617 211.9347 54.99942
v 268.4217 212.50684 54.90962
v 268.25314 212.59982 54.856487
v 268.0759 212.68497 54.90528
v 267.93744 212.73944 55.04292
v 267.8749 212.74867 55.23252
v 267.90503 212.71017 55.423286
v 268.0197 212.63426 55.5641
v 268.18826 212.54128 55.617226
v 268.3655 212.45615 55.568436
v 268.50394 212.40166 55.430798
v 268.5665 212.39244 55.241196
v 268.53638 212.43094 55.05043
v 268.56375 213.02701 54.9148
v 268.3879 213.12529 54.90923
v 268.23087 213.2077 55.00469
v 268.13464 213.25217 55.175606
v 268.12506 213.24677 55.376183
v 268.20465 213.19293 55.552673
v 268.3521 213.10512 55.657787
v 268.52795 213.00684 55.66336
v 268.685 212.92442 55.567898
v 268.78122 212.87997 55.39698
v 268.7908 212.88538 55.196404
v 268.7112 212.9392 55.019913
v 268.90024 213.43175 54.95329
v 268.74103 213.5483 54.912434
v 268.58557 213.65982 54.97568
v 268.47552 213.73642 55.126087
v 268.4404 213.75758 55.32335
v 268.48956 213.71764 55.514606
v 268.6099 213.62727 55.648617
v 268.7691 213.51071 55.689472
v 268.92456 213.39919 55.626225
v 269.0346 213.32259 55.47582
v 269.06973 213.30142 55.278557
v 269.02057 213.34138 55.0873
v 269.22775 213.83571 54.958138
v 269.0884 213.97583 54.918804
v 268.95322 214.11052 54.983555
v 268.85843 214.20364 55.135036
v 268.82944 214.23029 55.33266
v 268.87402 214.18329 55.52347
v 268.9802 214.07526 55.65635
v 269.11957 213.93513 55.695683
v 269.25476 213.80046 55.63093
v 269.34955 213.70732 55.47945
v 269.37854 213.68068 55.281826
v 269.33395 213.72768 55.091015
v 269.67172 214.14311 54.985016
v 269.54648 214.28777 54.92181
v 269.41702 214.43665 54.962738
v 269.318 214.54987 55.096836
v 269.27597 214.59709 55.28817
v 269.30222 214.56566 55.485474
v 269.38965 214.46399 55.635876
v 269.5149 214.31934 55.699078
v 269.64438 214.17046 55.65815
v 269.74338 214.05724 55.52405
v 269.7854 214.01001 55.332718
v 269.7592 214.04144 55.135418
v 270.08698 214.51752 54.990715
v 269.95648 214.65561 54.923595
v 269.82028 214.79947 54.960464
v 269.7149 214.91055 55.09145
v 269.66855 214.9591 55.28145
v 269.69366 214.93211 55.479553
v 269.7835 214.83679 55.63268
v 269.914 214.6987 55.6998
v 270.0502 214.55484 55.66293
v 270.1556 214.44376 55.531944
v 270.20193 214.3952 55.341946
v 270.17685 214.4222 55.14384
v 270.4658 214.9214 54.974617
v 270.3302 215.06123 54.92291
v 270.19476 215.20084 54.975506
v 270.0957 215.30281 55.11832
v 270.05963 215.33984 55.31308
v 270.09616 215.302 55.5076
v 270.19553 215.19943 55.64976
v 270.33112 215.05962 55.70147
v 270.46655 214.92001 55.648872
v 270.5656 214.81804 55.506058
v 270.6017 214.781 55.3113
v 270.56516 214.81883 55.11678
v 270.83688 215.28448 54.975094
v 270.72568 215.44429 54.923096
v 270.61453 215.604 54.975403
v 270.53317 215.72084 55.118004
v 270.50342 215.7635 55.312687
v 270.53326 215.72054 55.507286
v 270.6147 215.60347 55.649662
v 270.7259 215.44368 55.70166
v 270.83707 215.28395 55.649353
v 270.91843 215.16711 55.506752
v 270.94815 215.12447 55.31207
v 270.9183 215.16742 55.11747
v 271.30298 215.50487 54.97483
v 271.22235 215.68216 54.923172
v 271.1418 215.85922 54.97582
v 271.08298 215.98859 55.118668
v 271.06155 216.0356 55.31344
v 271.08334 215.98767 55.50795
v 271.1425 215.85764 55.650074
v 271.2231 215.68033 55.701733
v 271.30362 215.50328 55.649086
v 271.3625 215.37392 55.506237
v 271.38388 215.32689 55.311466
v 271.36212 215.37482 55.116955
v 271.805 215.7209 54.975426
v 271.7282 215.89973 54.923203
v 271.65143 216.07861 54.975285
v 271.59518 216.20958 55.11772
v 271.5746 216.25757 55.312344
v 271.59512 216.2097 55.507004
v 271.6513 216.07883 55.64954
v 271.7281 215.89998 55.701767
v 271.80487 215.72112 55.64968
v 271.8611 215.59013 55.507248
v 271.8817 215.54214 55.312622
v 271.86118 215.59001 55.117966
v 272.32275 215.94206 54.975403
v 272.23477 216.11568 54.923214
v 272.1468 216.28932 54.975334
v 272.0824 216.41644 55.117798
v 272.0588 216.463 55.31243
v 272.08234 216.4165 55.50708
v 272.14673 216.28941 55.649593
v 272.2347 216.1158 55.70178
v 272.3227 215.94217 55.64966
v 272.38712 215.81505 55.5072
v 272.4107 215.7685 55.312565
v 272.38715 215.81499 55.117916
v 272.8073 216.2289 54.975384
v 272.70844 216.39655 54.92322
v 272.6096 216.56421 54.975365
v 272.5372 216.68695 55.117844
v 272.51068 216.73189 55.312485
v 272.53717 216.68697 55.507126
v 272.60956 216.56424 55.64962
v 272.70844 216.39658 55.701786
v 272.8073 216.22891 55.64964
v 272.87967 216.10617 55.50716
v 272.9062 216.06125 55.312523
v 272.8797 216.10616 55.117878
v 273.2944 216.51529 54.97538
v 273.1834 216.67519 54.92322
v 273.07245 216.83508 54.975372
v 272.9912 216.95215 55.11786
v 272.96146 216.995 55.3125
v 272.99118 216.95215 55.50714
v 273.07242 216.8351 55.64963
v 273.1834 216.6752 55.701786
v 273.2944 216.51529 55.64964
v 273.37564 216.39824 55.507153
v 273.4054 216.3554 55.31251
v 273.37564 216.39824 55.11787
v 273.73804 216.87558 54.975384
v 273.6106 217.0227 54.923225
v 273.48315 217.16983 54.975376
v 273.38986 217.27754 55.11786
v 273.3557 217.31697 55.3125
v 273.38986 217.27754 55.50714
v 273.48315 217.16985 55.64963
v 273.6106 217.02272 55.70179
v 273.738 216.8756 55.64964
v 273.8313 216.76788 55.507153
v 273.86545 216.72845 55.312515
v 273.8313 216.76788 55.11787
v 274.1492 217.2544 54.975384
v 274.01553 217.39589 54.923225
v 273.88187 217.5374 54.975376
v 273.78403 217.64098 55.11786
v 273.74823 217.6789 55.3125
v 273.78403 217.64098 55.50714
v 273.88187 217.5374 55.64963
v 274.01553 217.3959 55.70179
v 274.14917 217.25441 55.64964
v 274.247 217.15082 55.507156
v 274.28284 217.1129 55.312515
v 274.24704 217.15082 55.117874
v 274.54724 217.63974 54.975384
v 274.41116 217.77892 54.923225
v 274.27512 217.9181 54.975376
v 274.1755 218.01999 55.11786
v 274.13904 218.05728 55.3125
v 274.1755 218.02 55.50714
v 274.27512 217.9181 55.64963
v 274.41116 217.77893 55.70179
v 274.54724 217.63976 55.64964
v 274.64685 217.53786 55.507156
v 274.6833 217.50056 55.312515
v 274.64685 217.53786 55.117874
v 274.94006 218.02754 54.97538
v 274.80307 218.1658 54.923225
v 274.66605 218.30405 54.975376
v 274.56573 218.40526 55.117863
v 274.52902 218.44229 55.312504
v 274.56573 218.40526 55.507145
v 274.66605 218.30405 55.649635
v 274.80304 218.1658 55.70179
v 274.94006 218.02754 55.649635
v 275.04037 217.92635 55.507153
v 275.0771 217.8893 55.31251
v 275.04037 217.92635 55.11787
v 275.3314 218.41687 54.97538
v 275.19345 218.55418 54.923225
v 275.05548 218.6915 54.97538
v 274.9545 218.79202 55.117867
v 274.91754 218.82883 55.312508
v 274.9545 218.79202 55.50715
v 275.05548 218.6915 55.649635
v 275.19345 218.55418 55.70179
v 275.3314 218.41687 55.649635
v 275.43237 218.31635 55.50715
v 275.46933 218.27956 55.312508
v 275.43237 218.31635 55.117867
v 275.72794 218.81982 54.97538
v 275.58005 218.94635 54.923225
v 275.43213 219.07286 54.97538
v 275.32385 219.16548 55.117867
v 275.2842 219.19937 55.312508
v 275.32385 219.16548 55.50715
v 275.43213 219.07286 55.649635
v 275.58005 218.94635 55.70179
v 275.72794 218.81982 55.649635
v 275.83624 218.7272 55.50715
v 275.87585 218.69331 55.312508
v 275.83624 218.7272 55.117867
v 276.06714 219.27766 54.97538
v 275.90753 219.38905 54.923225
v 275.74792 219.50044 54.97538
v 275.63107 219.58199 55.117867
v 275.5883 219.61183 55.312508
v 275.63107 219.58199 55.50715
v 275.74792 219.50044 55.649635
v 275.90753 219.38905 55.70179
v 276.06714 219.27766 55.649635
v 276.184 219.19612 55.50715
v 276.22675 219.16628 55.312508
v 276.184 219.19612 55.117867
v 276.366 219.73265 54.97538
v 276.21008 219.84917 54.923225
v 276.05417 219.96568 54.97538
v 275.94003 220.05098 55.117867
v 275.89825 220.0822 55.312508
v 275.94003 220.05098 55.50715
v 276.05417 219.96568 55.649635
v 276.21008 219.84917 55.70179
v 276.366 219.73265 55.649635
v 276.48013 219.64735 55.50715
v 276.5219 219.61613 55.312508
v 276.48013 219.64735 55.117867
v 276.71112 220.14037 54.97538
v 276.56564 220.26967 54.923225
v 276.42017 220.39899 54.97538
v 276.31366 220.49365 55.117867
v 276.2747 220.52829 55.312508
v 276.31366 220.49365 55.50715
v 276.42017 220.39899 55.649635
v 276.56564 220.26967 55.70179
v 276.71112 220.14037 55.649635
v 276.8176 220.0457 55.50715
v 276.8566 220.01106 55.312508
v 276.8176 220.0457 55.117867
v 277.08514 220.5407 54.97538
v 276.94156 220.67209 54.923225
v 276.79794 220.80348 54.97538
v 276.6928 220.89966 55.117867
v 276.65433 220.93486 55.312508
v 276.6928 220.89966 55.50715
v 276.79794 220.80348 55.649635
v 276.94156 220.67209 55.70179
v 277.08514 220.5407 55.649635
v 277.19028 220.4445 55.50715
v 277.22876 220.4093 55.312508
v 277.19028 220.4445 55.117867
v 277.469 220.97125 54.97538
v 277.30905 221.08218 54.923225
v 277.1491 221.19312 54.97538
v 277.03204 221.27432 55.117867
v 276.98917 221.30405 55.312508
v 277.03204 221.27432 55.50715
v 277.1491 221.19312 55.649635
v 277.30905 221.08218 55.70179
v 277.469 220.97125 55.649635
v 277.58606 220.89005 55.50715
v 277.6289 220.86032 55.312508
v 277.58606 220.89005 55.117867
v 277.73273 221.47237 54.97538
v 277.5644 221.57008 54.923225
v 277.39606 221.66779 54.97538
v 277.27283 221.73932 55.117867
v 277.22772 221.7655 55.312508
v 277.27283 221.73932 55.50715
v 277.39606 221.66779 55.649635
v 277.5644 221.57008 55.70179
v 277.73273 221.47237 55.649635
v 277.856 221.40085 55.50715
v 277.9011 221.37466 55.312508
v 277.856 221.40085 55.117867
v 278.0193 221.91997 54.97538
v 277.8614 222.0338 54.923225
v 277.70352 222.14763 54.97538
v 277.58792 222.23097 55.117867
v 277.54562 222.26146 55.312508
v 277.58792 222.23097 55.50715
v 277.70352 222.14763 55.649635
v 277.8614 222.0338 55.70179
v 278.0193 221.91997 55.649635
v 278.13486 221.83664 55.50715
v 278.17715 221.80614 55.312508
v 278.13486 221.83664 55.117867
v 278.3888 222.30728 55.00475
v 278.2475 222.42796 54.926792
v 278.0955 222.55777 54.952183
v 277.9735 222.66196 55.074123
v 277.9142 222.71259 55.25994
v 277.93353 222.69609 55.459843
v 278.02625 222.6169 55.620266
v 278.16754 222.49623 55.698223
v 278.31958 222.36641 55.672832
v 278.44156 222.26224 55.55089
v 278.50085 222.21161 55.365074
v 278.48154 222.2281 55.165173
v 278.68005 222.65517 55.01205
v 278.52805 222.76987 54.944016
v 278.38898 222.91168 54.97587
v 278.3001 223.04259 55.09908
v 278.28528 223.12752 55.280632
v 278.34842 223.14372 55.471878
v 278.47266 223.08685 55.62158
v 278.62466 222.97215 55.689613
v 278.76373 222.83034 55.65776
v 278.8526 222.69943 55.53455
v 278.86743 222.6145 55.352997
v 278.8043 222.5983 55.16175
v 278.92004 222.96982 54.712585
v 278.76407 223.09106 54.67117
v 278.644 223.24399 54.72243
v 278.59198 223.38763 54.852634
v 278.62195 223.48347 55.026894
v 278.7259 223.50586 55.198513
v 278.87595 223.44878 55.32151
v 279.0319 223.32753 55.362926
v 279.15198 223.17459 55.31166
v 279.20398 223.03096 55.181458
v 279.174 222.93512 55.0072
v 279.07007 222.91273 54.83558
v 279.27307 223.41249 54.455833
v 279.12622 223.5497 54.44059
v 279.01303 223.69374 54.52402
v 278.96384 223.806 54.683773
v 278.99185 223.85643 54.87704
v 279.0895 223.83148 55.05204
v 279.2307 223.73787 55.161877
v 279.37756 223.60065 55.177124
v 279.49075 223.45662 55.093693
v 279.53992 223.34435 54.93394
v 279.51193 223.29393 54.740673
v 279.41425 223.31886 54.565674
v 279.75076 223.80653 54.377956
v 279.59964 223.92993 54.32685
v 279.45715 224.0621 54.379787
v 279.36148 224.16765 54.52259
v 279.3383 224.21826 54.71699
v 279.39374 224.20041 54.9109
v 279.51303 224.11885 55.05236
v 279.66415 223.99545 55.10347
v 279.80664 223.86328 55.050533
v 279.9023 223.75774 54.90773
v 279.9255 223.70712 54.71333
v 279.87006 223.72498 54.51942
v 280.14966 224.25352 54.36632
v 279.99313 224.3564 54.291355
v 279.82962 224.47047 54.32027
v 279.70288 224.56517 54.445328
v 279.64694 224.61511 54.63301
v 279.67673 224.60693 54.833035
v 279.7843 224.54282 54.991802
v 279.94083 224.43994 55.06677
v 280.10437 224.32587 55.037853
v 280.23108 224.23117 54.9128
v 280.28705 224.18123 54.725113
v 280.25723 224.1894 54.52509
v 280.48508 224.71916 54.384743
v 280.33447 224.80737 54.282608
v 280.16217 224.91185 54.281193
v 280.0143 225.00458 54.38088
v 279.93054 225.06073 54.554955
v 279.93332 225.06526 54.756775
v 280.02185 225.01694 54.932262
v 280.17245 224.92873 55.034397
v 280.3448 224.82426 55.035812
v 280.4926 224.73152 54.936127
v 280.5764 224.67537 54.762054
v 280.57364 224.67085 54.560234
v 280.79968 225.17902 54.412548
v 280.66122 225.26059 54.29091
v 280.48965 225.36333 54.265945
v 280.331 225.4597 54.344345
v 280.22772 225.5239 54.505104
v 280.20755 225.5387 54.705143
v 280.27582 225.50015 54.89086
v 280.41428 225.41858 55.0125
v 280.58582 225.31584 55.037464
v 280.74448 225.21947 54.959064
v 280.84775 225.15527 54.798306
v 280.86795 225.14046 54.598267
v 281.12717 225.64839 54.47322
v 281.00827 225.71085 54.323017
v 280.83908 225.80042 54.26009
v 280.66498 225.8931 54.301296
v 280.53256 225.96405 54.435596
v 280.47736 225.99426 54.627007
v 280.51413 225.97565 54.824238
v 280.63303 225.9132 54.97444
v 280.80222 225.82362 55.03737
v 280.97635 225.73094 54.996162
v 281.10873 225.65999 54.861862
v 281.16394 225.62978 54.670452
v 281.34592 226.14006 54.455147
v 281.2236 226.2111 54.31164
v 281.05576 226.30891 54.258095
v 280.88736 226.40726 54.308853
v 280.76352 226.4798 54.450314
v 280.71747 226.5071 54.644573
v 280.76147 226.48184 54.839584
v 280.88382 226.41078 54.98309
v 281.05167 226.31299 55.036636
v 281.22006 226.21465 54.985878
v 281.34387 226.1421 54.844418
v 281.38995 226.1148 54.650158
v 281.5984 226.58345 54.382263
v 281.46393 226.68825 54.274826
v 281.30518 226.81212 54.267014
v 281.16467 226.92184 54.360924
v 281.08008 226.98805 54.531395
v 281.07404 226.99298 54.732746
v 281.1482 226.93533 54.911026
v 281.28268 226.83054 55.018463
v 281.44144 226.70667 55.026276
v 281.58194 226.59694 54.93236
v 281.66653 226.53073 54.761894
v 281.67255 226.52579 54.560543
v 281.98917 227.07478 54.374477
v 281.8785 227.21968 54.28929
v 281.7282 227.35353 54.30103
v 281.57855 227.44048 54.40655
v 281.46964 227.45718 54.577583
v 281.4306 227.39922 54.768295
v 281.472 227.28209 54.92759
v 281.58264 227.13719 55.01278
v 281.7329 227.00334 55.001038
v 281.8826 226.91641 54.895515
v 281.99152 226.89969 54.724483
v 282.03055 226.95766 54.53377
v 282.2883 227.3771 54.72165
v 282.20837 227.55182 54.662823
v 282.08118 227.70526 54.693295
v 281.94083 227.79631 54.804893
v 281.82486 227.80055 54.96772
v 281.7644 227.71687 55.138145
v 281.77563 227.56769 55.270504
v 281.85556 227.39296 55.329327
v 281.98273 227.23952 55.29886
v 282.1231 227.14847 55.18726
v 282.23904 227.14423 55.024433
v 282.29953 227.2279 54.854008
v 282.59967 227.62614 54.804485
v 282.57504 227.82613 54.808296
v 282.5296 227.99554 54.905373
v 282.47552 228.08897 55.069702
v 282.4273 228.08139 55.25725
v 282.3979 227.97482 55.417767
v 282.39508 227.79784 55.50824
v 282.4197 227.59785 55.50443
v 282.46515 227.42845 55.40735
v 282.51923 227.33502 55.24302
v 282.56744 227.34259 55.055473
v 282.5969 227.44916 54.894955
v 283.05927 227.55933 54.84913
v 283.1185 227.74759 54.8979
v 283.15378 227.89444 55.03721
v 283.15567 227.96054 55.229717
v 283.12366 227.92818 55.42385
v 283.0663 227.80603 55.56759
v 282.999 227.62682 55.622417
v 282.93976 227.43855 55.573647
v 282.90448 227.2917 55.43434
v 282.9026 227.2256 55.24183
v 282.9346 227.25797 55.047695
v 282.99194 227.38011 54.903957
v 283.43753 227.43066 54.99714
v 283.52017 227.60246 55.033543
v 283.6051 227.71025 55.152256
v 283.66956 227.72513 55.32148
v 283.69626 227.64313 55.49586
v 283.6781 227.48619 55.628677
v 283.61987 227.29639 55.684345
v 283.53726 227.12457 55.64794
v 283.45233 227.01678 55.529224
v 283.38788 227.0019 55.360004
v 283.36115 227.08392 55.185623
v 283.37933 227.24086 55.052803
v 283.78006 227.26315 54.589096
v 283.83514 227.45383 54.609177
v 283.9244 227.59097 54.71595
v 284.02396 227.63785 54.880814
v 284.1071 227.58188 55.059593
v 284.15155 227.43808 55.20438
v 284.1454 227.24496 55.27638
v 284.0903 227.05429 55.2563
v 284.00104 226.91714 55.149525
v 283.90152 226.87027 54.98466
v 283.8184 226.92624 54.805885
v 283.77393 227.07004 54.6611
v 284.37738 227.15375 54.42786
v 284.41837 227.34901 54.458126
v 284.47467 227.49976 54.577362
v 284.53125 227.56558 54.753624
v 284.5729 227.52885 54.939686
v 284.58853 227.3994 55.085686
v 284.57388 227.21193 55.152508
v 284.5329 227.01666 55.122246
v 284.47656 226.86592 55.003006
v 284.42 226.8001 54.826744
v 284.37833 226.83682 54.640686
v 284.36273 226.96628 54.494682
v 284.96603 227.11368 54.325268
v 284.9482 227.2998 54.39987
v 284.94693 227.42487 54.55653
v 284.96262 227.45532 54.753258
v 284.991 227.38301 54.937347
v 285.0245 227.22734 55.05947
v 285.05417 227.02998 55.086906
v 285.072 226.84386 55.0123
v 285.07324 226.71881 54.855644
v 285.0576 226.68835 54.658916
v 285.0292 226.76065 54.474827
v 284.9957 226.91632 54.352703
v 285.45212 227.36977 54.29053
v 285.35843 227.52711 54.374527
v 285.3026 227.62958 54.53859
v 285.2996 227.64967 54.738766
v 285.35016 227.58203 54.92141
v 285.4408 227.44476 55.037586
v 285.5472 227.27467 55.056168
v 285.64087 227.11731 54.97217
v 285.69672 227.01486 54.80811
v 285.69974 226.99477 54.607937
v 285.64917 227.06241 54.42529
v 285.55853 227.19966 54.309113
v 285.8944 227.69753 54.27538
v 285.78113 227.84099 54.36015
v 285.71094 227.93329 54.524906
v 285.70267 227.94966 54.725506
v 285.75848 227.88574 54.9082
v 285.86346 227.75864 55.024033
v 285.9895 227.60243 55.041965
v 286.10278 227.45895 54.9572
v 286.17294 227.36667 54.792442
v 286.18124 227.3503 54.59184
v 286.1254 227.41422 54.40915
v 286.02042 227.5413 54.293316
v 286.30966 228.05914 54.268513
v 286.18768 228.1952 54.353455
v 286.11115 228.28207 54.518368
v 286.10052 228.29648 54.719067
v 286.1587 228.23453 54.90177
v 286.27005 228.11285 55.017525
v 286.40475 227.96405 55.035316
v 286.5267 227.82797 54.950375
v 286.60324 227.7411 54.78546
v 286.61386 227.72672 54.584766
v 286.5557 227.78865 54.40206
v 286.44437 227.91032 54.286304
v 286.73233 228.41379 54.261257
v 286.60217 228.55061 54.331562
v 286.514 228.64395 54.48687
v 286.49146 228.66878 54.685566
v 286.54056 228.61845 54.874405
v 286.64816 228.50644 55.002792
v 286.7854 228.36278 55.036324
v 286.91556 228.22594 54.96602
v 287.00372 228.1326 54.81071
v 287.02628 228.10777 54.61202
v 286.97717 228.15811 54.423176
v 286.8696 228.27011 54.29479
v 287.15057 228.7742 54.258087
v 287.01346 228.91154 54.3123
v 286.914 229.01144 54.45629
v 286.87885 229.04713 54.651474
v 286.91745 229.00905 54.84555
v 287.01944 228.9074 54.98652
v 287.15747 228.76941 55.036606
v 287.2946 228.63206 54.98239
v 287.39404 228.53217 54.838398
v 287.4292 228.49648 54.643215
v 287.3906 228.53456 54.44914
v 287.28864 228.63622 54.308174
v 287.60184 229.11307 54.26653
v 287.447 229.2417 54.27565
v 287.31647 229.35025 54.384197
v 287.24524 229.40962 54.563084
v 287.25238 229.40393 54.764378
v 287.336 229.33469 54.934147
v 287.4737 229.22044 55.026894
v 287.62854 229.09181 55.017773
v 287.75906 228.98328 54.909225
v 287.8303 228.92389 54.73034
v 287.82312 228.92958 54.529045
v 287.73953 228.99883 54.35928
v 287.8672 229.45605 54.322407
v 287.69882 229.56676 54.318077
v 287.57248 229.69078 54.406097
v 287.52197 229.79489 54.562878
v 287.56088 229.8512 54.74641
v 287.67874 229.84459 54.90752
v 287.844 229.77686 55.003033
v 288.01236 229.66615 55.00736
v 288.13873 229.54213 54.91934
v 288.1892 229.43802 54.762558
v 288.1503 229.38171 54.579025
v 288.03244 229.38832 54.41792
v 288.1493 229.76196 53.941196
v 287.9584 229.82137 53.87328
v 287.79752 229.92386 53.895485
v 287.70978 230.04198 54.00186
v 287.7187 230.14406 54.16391
v 287.82184 230.20277 54.338207
v 287.9916 230.20236 54.47805
v 288.18253 230.14296 54.54597
v 288.34338 230.04048 54.523766
v 288.43112 229.92236 54.41739
v 288.42224 229.82028 54.25534
v 288.3191 229.76157 54.081043
v 288.3492 230.33482 53.792427
v 288.166 230.39906 53.735962
v 287.99097 230.487 53.776424
v 287.871 230.57507 53.902977
v 287.83826 230.6397 54.081703
v 287.90152 230.66353 54.264717
v 288.04382 230.64021 54.402985
v 288.22702 230.57597 54.45945
v 288.40207 230.48804 54.418983
v 288.522 230.39996 54.292435
v 288.55475 230.33534 54.113705
v 288.4915 230.31151 53.93069
v 288.63867 230.79622 53.711372
v 288.4799 230.90332 53.648243
v 288.32275 231.02264 53.687878
v 288.20935 231.12221 53.819656
v 288.17004 231.17534 54.008263
v 288.21542 231.1678 54.20317
v 288.33328 231.10161 54.352146
v 288.49203 230.9945 54.41527
v 288.64917 230.87518 54.37564
v 288.7626 230.77562 54.243862
v 288.80188 230.72249 54.055252
v 288.7565 230.73003 53.860348
v 289.0021 231.2089 53.688698
v 288.85916 231.33058 53.615376
v 288.71048 231.46317 53.645485
v 288.59592 231.57112 53.77096
v 288.54614 231.62552 53.958183
v 288.57452 231.61179 54.156982
v 288.67343 231.53362 54.31409
v 288.81638 231.41193 54.38741
v 288.96506 231.27934 54.3573
v 289.07962 231.17139 54.231823
v 289.1294 231.11699 54.0446
v 289.10104 231.13072 53.845802
v 289.3409 231.64539 53.644497
v 289.19748 231.77965 53.59966
v 289.0581 231.91252 53.659046
v 288.96014 232.0084 53.80674
v 288.9298 232.0416 54.00317
v 288.97525 232.00322 54.195705
v 289.0843 231.90353 54.332752
v 289.2277 231.76927 54.37759
v 289.36707 231.6364 54.318207
v 289.46503 231.54051 54.17051
v 289.49536 231.50732 53.97408
v 289.44992 231.54572 53.781544
v 289.7854 232.0302 53.677387
v 289.63388 232.13762 53.59893
v 289.47153 232.2543 53.623695
v 289.34186 232.34898 53.74505
v 289.27957 232.39629 53.930473
v 289.3014 232.38354 54.130283
v 289.40146 232.31416 54.29094
v 289.55298 232.20674 54.369396
v 289.71533 232.09006 54.34463
v 289.845 231.99538 54.223278
v 289.9073 231.94806 54.037857
v 289.88547 231.96082 53.838043
v 289.92804 232.4823 53.707706
v 289.74658 232.56558 53.657692
v 289.59216 232.67432 53.70514
v 289.5062 232.7794 53.837334
v 289.51166 232.85268 54.01886
v 289.60715 232.87448 54.201073
v 289.76706 232.839 54.33515
v 289.94852 232.75574 54.385166
v 290.10294 232.64699 54.33772
v 290.1889 232.5419 54.205524
v 290.18344 232.46863 54.024
v 290.08795 232.44682 53.841785
v 290.08667 232.82121 53.28022
v 289.9026 232.90167 53.232132
v 289.75674 233.01959 53.273567
v 289.6882 233.1434 53.393425
v 289.71533 233.2399 53.55959
v 289.83084 233.28326 53.727535
v 290.0038 233.26184 53.852264
v 290.1879 233.1814 53.900356
v 290.33374 233.06346 53.85892
v 290.40228 232.93967 53.739063
v 290.37515 232.84315 53.5729
v 290.25964 232.7998 53.40495
v 290.33807 233.3706 53.08337
v 290.1604 233.46426 53.0595
v 290.01068 233.57019 53.132584
v 289.92905 233.66 53.283035
v 289.93735 233.70963 53.470547
v 290.0334 233.70578 53.64487
v 290.1914 233.64948 53.759296
v 290.36908 233.5558 53.78317
v 290.5188 233.44987 53.710087
v 290.60043 233.36008 53.55963
v 290.59213 233.31044 53.372124
v 290.4961 233.3143 53.1978
v 290.69852 233.83061 53.037346
v 290.53815 233.94081 52.984592
v 290.38324 234.05898 53.035034
v 290.27533 234.15344 53.175148
v 290.24335 234.1989 53.367397
v 290.2958 234.18317 53.560265
v 290.41867 234.11046 53.702072
v 290.57904 234.00026 53.75482
v 290.73395 233.8821 53.704384
v 290.84186 233.78763 53.564266
v 290.87387 233.74217 53.37202
v 290.82138 233.7579 53.179153
v 291.04666 234.25604 53.005093
v 290.89825 234.38135 52.951336
v 290.7521 234.51056 53.001648
v 290.64743 234.60905 53.142548
v 290.6122 234.65047 53.336277
v 290.6559 234.62369 53.530933
v 290.76685 234.53589 53.67435
v 290.91525 234.4106 53.728107
v 291.06137 234.28139 53.677795
v 291.16608 234.18288 53.536896
v 291.2013 234.14146 53.343163
v 291.1576 234.16824 53.14851
v 291.3529 234.72234 52.952095
v 291.20575 234.85994 52.947388
v 291.07797 234.98213 53.044003
v 291.00375 235.0562 53.21605
v 291.003 235.06227 53.417427
v 291.07593 234.99873 53.59418
v 291.20297 234.88261 53.698948
v 291.3501 234.74501 53.703655
v 291.4779 234.6228 53.60704
v 291.55212 234.54875 53.434994
v 291.55286 234.54266 53.233612
v 291.47995 234.6062 53.05686
v 291.66656 235.18745 52.929855
v 291.52844 235.32706 52.974987
v 291.42535 235.43256 53.112263
v 291.3849 235.4757 53.304897
v 291.41794 235.4449 53.501278
v 291.5156 235.34843 53.648785
v 291.65176 235.21213 53.70789
v 291.7899 235.07253 53.662758
v 291.89297 234.96703 53.525482
v 291.93344 234.92389 53.332848
v 291.9004 234.9547 53.136467
v 291.8027 235.05116 52.98896
v 292.06174 235.57225 52.926636
v 291.94363 235.72804 52.975487
v 291.85645 235.84375 53.115543
v 291.82355 235.88837 53.309273
v 291.85373 235.84995 53.50477
v 291.9389 235.73877 53.649647
v 292.05624 235.58463 53.705086
v 292.17435 235.42883 53.656235
v 292.26154 235.31313 53.51618
v 292.29443 235.2685 53.32245
v 292.26428 235.30693 53.126953
v 292.1791 235.4181 52.982075
v 292.52737 235.86685 52.925247
v 292.4301 236.0345 52.980396
v 292.3599 236.15594 53.12506
v 292.33554 236.19862 53.32048
v 292.36356 236.15112 53.514294
v 292.43643 236.02615 53.654568
v 292.53467 235.85722 53.703712
v 292.63193 235.68958 53.648567
v 292.70215 235.56815 53.5039
v 292.7265 235.52545 53.30848
v 292.6985 235.57295 53.114666
v 292.6256 235.69792 52.974396
v 293.00827 236.13535 52.924515
v 292.90042 236.29659 52.97908
v 292.82227 236.41359 53.12332
v 292.79474 236.45502 53.318596
v 292.82526 236.40977 53.512573
v 292.90558 236.28998 53.653282
v 293.01422 236.12772 53.70302
v 293.12207 235.96649 53.648457
v 293.20023 235.84947 53.50421
v 293.22775 235.80804 53.30894
v 293.19727 235.85329 53.11496
v 293.1169 235.9731 52.97425
v 293.44427 236.47142 52.924194
v 293.32886 236.62842 52.975586
v 293.24417 236.7437 53.117516
v 293.2129 236.78636 53.31195
v 293.24338 236.74501 53.506794
v 293.3275 236.63069 53.649837
v 293.4427 236.47404 53.70275
v 293.5581 236.31706 53.65136
v 293.6428 236.20178 53.50943
v 293.67407 236.1591 53.314995
v 293.6436 236.20047 53.12015
v 293.55945 236.31479 52.977108
v 293.8982 236.78325 52.92408
v 293.79163 236.94618 52.976074
v 293.7136 237.06554 53.118443
v 293.68497 237.10934 53.313038
v 293.71347 237.06584 53.507725
v 293.7914 236.9467 53.65033
v 293.89792 236.78386 53.702644
v 294.0045 236.62091 53.650654
v 294.08252 236.50156 53.50828
v 294.11115 236.45776 53.313686
v 294.08264 236.50125 53.119
v 294.0047 236.62039 52.976395
v 294.36432 237.07664 52.924023
v 294.2735 237.2486 52.976864
v 294.20718 237.37413 53.119854
v 294.18317 237.41965 53.31468
v 294.20786 237.37294 53.509132
v 294.27466 237.2465 53.651115
v 294.36566 237.07425 53.702583
v 294.45648 236.90231 53.649742
v 294.5228 236.77676 53.506756
v 294.54684 236.73125 53.31193
v 294.52216 236.77797 53.117474
v 294.45535 236.90439 52.97549
v 294.86914 237.2969 52.924
v 294.77615 237.46783 52.9763
v 294.7081 237.59291 53.118893
v 294.68326 237.6386 53.313572
v 294.70825 237.59265 53.508175
v 294.7764 237.4674 53.650555
v 294.86945 237.2964 53.70256
v 294.96243 237.12546 53.65026
v 295.0305 237.00038 53.507668
v 295.05533 236.9547 53.31299
v 295.03033 237.00064 53.118385
v 294.9622 237.12589 52.976006
v 295.32883 237.60008 52.92399
v 295.2319 237.76883 52.976242
v 295.16095 237.8923 53.118805
v 295.135 237.93744 53.313473
v 295.16104 237.89214 53.508087
v 295.2321 237.76852 53.6505
v 295.32907 237.59973 53.702553
v 295.426 237.43098 53.650295
v 295.49695 237.3075 53.507732
v 295.5229 237.26236 53.313065
v 295.49683 237.30768 53.11845
v 295.4258 237.43129 52.97604
v 295.82242 237.84428 52.92398
v 295.72296 238.0116 52.976154
v 295.65015 238.13406 53.118652
v 295.6235 238.17888 53.3133
v 295.65018 238.13403 53.507935
v 295.723 238.01154 53.65041
v 295.82245 237.84422 53.702545
v 295.92194 237.67693 53.650375
v 295.99472 237.55446 53.507874
v 296.02136 237.50964 53.31323
v 295.99472 237.55449 53.11859
v 295.92188 237.67697 52.97612
v 296.2729 238.16101 52.92398
v 296.1674 238.32458 52.976097
v 296.09015 238.44435 53.118557
v 296.06186 238.48822 53.313187
v 296.09012 238.44441 53.50784
v 296.16733 238.32469 53.650352
v 296.27283 238.16113 53.702545
v 296.37833 237.99754 53.65043
v 296.45557 237.87778 53.50797
v 296.48386 237.83392 53.313335
v 296.4556 237.87772 53.118687
v 296.3784 237.99744 52.97617
v 296.74725 238.4407 52.923977
v 296.6432 238.60521 52.976135
v 296.56705 238.72563 53.11862
v 296.53915 238.7697 53.313267
v 296.56705 238.72562 53.507904
v 296.64322 238.6052 53.65039
v 296.74725 238.4407 53.70254
v 296.8513 238.2762 53.650387
v 296.92746 238.15578 53.5079
v 296.95532 238.11171 53.313255
v 296.92746 238.15578 53.118618
v 296.8513 238.2762 52.97613
v 297.2032 238.7495 52.923977
v 297.08615 238.90501 52.97613
v 297.00046 239.01886 53.11862
v 296.96912 239.06053 53.313263
v 297.00046 239.01886 53.507904
v 297.08615 238.90501 53.65039
v 297.2032 238.7495 53.70254
v 297.32025 238.59398 53.650387
v 297.40594 238.48013 53.5079
v 297.4373 238.43846 53.31326
v 297.40594 238.48013 53.118618
v 297.32025 238.59398 52.97613
v 297.62613 239.10217 53.70254
v 297.7543 238.9557 53.650387
v 297.84814 238.84848 53.5079
v 297.88248 238.80923 53.31326
v 297.84814 238.84848 53.118618
v 297.7543 238.9557 52.97613
v 297.62613 239.10217 52.923977
v 297.49792 239.24866 52.97613
v 297.4041 239.35588 53.11862
v 297.36975 239.39513 53.313263
v 297.4041 239.35588 53.507904
v 297.49792 239.24866 53.65039
v 298.03177 239.47458 53.70254
v 298.165 239.33269 53.650387
v 298.26254 239.22882 53.5079
v 298.29825 239.1908 53.31326
v 298.26254 239.22882 53.118618
v 298.165 239.33269 52.97613
v 298.03177 239.47458 52.923977
v 297.89853 239.61647 52.97613
v 297.801 239.72035 53.11862
v 297.7653 239.75836 53.313263
v 297.801 239.72034 53.507904
v 297.89853 239.61647 53.65039
v 298.42896 239.85603 53.70254
v 298.5645 239.71637 53.650387
v 298.66376 239.61414 53.5079
v 298.70007 239.5767 53.31326
v 298.66376 239.61414 53.118618
v 298.5645 239.71637 52.97613
v 298.42892 239.85603 52.923977
v 298.29337 239.9957 52.97613
v 298.19412 240.09793 53.11862
v 298.1578 240.13536 53.313263
v 298.19412 240.09793 53.507904
v 298.29337 239.9957 53.65039
v 298.82202 240.24168 53.70254
v 298.95868 240.10309 53.650387
v 299.05872 240.00163 53.5079
v 299.09534 239.9645 53.31326
v 299.05872 240.00163 53.118618
v 298.95868 240.10309 52.97613
v 298.82202 240.24168 52.923977
v 298.68536 240.38028 52.97613
v 298.58533 240.48174 53.118618
v 298.5487 240.51888 53.31326
v 298.5853 240.48174 53.5079
v 298.68536 240.38028 53.650387
v 299.21317 240.62932 53.70254
v 299.34854 240.48949 53.650387
v 299.44766 240.38712 53.5079
v 299.48392 240.34964 53.31326
v 299.44766 240.38712 53.118618
v 299.34854 240.48947 52.97613
v 299.21317 240.62932 52.923977
v 299.07776 240.76917 52.97613
v 298.97867 240.87152 53.118618
v 298.94238 240.909 53.31326
v 298.97867 240.87152 53.5079
v 299.07776 240.76917 53.650387
v 299.6088 241.01488 53.70245
v 299.71176 240.84843 53.65452
v 299.78836 240.72467 53.515144
v 299.818 240.67674 53.32168
v 299.7928 240.71751 53.125954
v 299.71945 240.83603 52.98042
v 299.61765 241.00056 52.92407
v 299.51468 241.167 52.972
v 299.4381 241.29076 53.111374
v 299.40845 241.33868 53.304844
v 299.4337 241.29793 53.500565
v 299.50702 241.1794 53.6461
v 300.10938 241.26834 53.6947
v 300.15982 241.07375 53.680973
v 300.2024 240.91214 53.568604
v 300.22565 240.8268 53.387703
v 300.22342 240.84062 53.186737
v 300.19626 240.94989 53.01956
v 300.15146 241.12532 52.930965
v 300.101 241.31992 52.944695
v 300.05844 241.48152 53.05706
v 300.03516 241.56685 53.237965
v 300.0374 241.55304 53.438927
v 300.06458 241.44377 53.606102
v 300.5384 241.35242 53.68475
v 300.56772 241.15317 53.67345
v 300.6256 240.98851 53.57101
v 300.6966 240.90256 53.40488
v 300.7616 240.91837 53.21957
v 300.80325 241.03168 53.06474
v 300.81036 241.21213 52.98187
v 300.78104 241.41139 52.993168
v 300.7231 241.57605 53.095608
v 300.65216 241.66199 53.26174
v 300.58713 241.6462 53.44705
v 300.5455 241.53288 53.60188
v 300.9029 241.36142 53.996006
v 300.968 241.17075 54.014355
v 301.07025 241.02252 53.952675
v 301.18225 240.95647 53.8275
v 301.27402 240.9903 53.672363
v 301.32092 241.11493 53.52884
v 301.31042 241.29698 53.43538
v 301.24533 241.48766 53.417034
v 301.14307 241.63588 53.47871
v 301.03107 241.70193 53.60389
v 300.9393 241.6681 53.759026
v 300.8924 241.54347 53.90255
v 301.41708 241.63919 54.197514
v 301.5246 241.46951 54.218735
v 301.64236 241.32898 54.142216
v 301.73886 241.25525 53.98846
v 301.7882 241.26807 53.79867
v 301.77722 241.364 53.6237
v 301.70877 241.51735 53.510426
v 301.6013 241.68703 53.48921
v 301.4835 241.82756 53.565727
v 301.387 241.9013 53.719482
v 301.33765 241.88849 53.90927
v 301.34866 241.79254 54.084244
v 301.87296 241.99608 54.282784
v 302.00052 241.84143 54.304226
v 302.12564 241.7064 54.22361
v 302.2148 241.62717 54.062534
v 302.2441 241.62495 53.86416
v 302.2057 241.70035 53.681637
v 302.10986 241.83316 53.563877
v 301.9823 241.98781 53.542435
v 301.85718 242.12283 53.62305
v 301.768 242.20207 53.784126
v 301.73874 242.2043 53.982502
v 301.77713 242.12889 54.165024
v 302.29196 242.37473 54.317867
v 302.42783 242.22743 54.339333
v 302.55597 242.0951 54.25792
v 302.6421 242.01317 54.095444
v 302.6631 242.0036 53.895435
v 302.61334 242.06895 53.71149
v 302.5062 242.19174 53.592896
v 302.37033 242.33902 53.57143
v 302.2422 242.47137 53.652843
v 302.15607 242.5533 53.81532
v 302.13507 242.56287 54.015327
v 302.1848 242.4975 54.199272
v 302.69397 242.76012 54.3324
v 302.83325 242.61606 54.35387
v 302.96265 242.4849 54.272316
v 303.04752 242.40178 54.10959
v 303.06512 242.38898 53.90929
v 303.0107 242.44992 53.72509
v 302.89893 242.56828 53.60635
v 302.75967 242.71234 53.584877
v 302.63025 242.84349 53.666435
v 302.54538 242.9266 53.829163
v 302.5278 242.9394 54.02946
v 302.58218 242.87846 54.213657
v 303.08868 243.1479 54.33846
v 303.22937 243.00522 54.359932
v 303.35928 242.87457 54.27835
v 303.44363 242.79095 54.115578
v 303.4598 242.77676 53.91523
v 303.4035 242.83583 53.730988
v 303.2898 242.9523 53.612217
v 303.1491 243.09499 53.590748
v 303.0192 243.22563 53.672325
v 302.93484 243.30925 53.8351
v 302.91867 243.32344 54.035446
v 302.97498 243.26437 54.219692
v 303.46945 243.54758 54.33466
v 303.60992 243.40623 54.36468
v 303.74237 243.27342 54.291054
v 303.83133 243.18472 54.133503
v 303.85297 243.1639 53.934246
v 303.80148 243.21652 53.746674
v 303.69064 243.3285 53.621044
v 303.5502 243.46985 53.591022
v 303.41776 243.60266 53.66465
v 303.3288 243.69136 53.8222
v 303.30716 243.71219 54.02146
v 303.35864 243.65956 54.209034
v 303.83618 243.96533 54.317196
v 303.97128 243.82478 54.368187
v 304.10605 243.68478 54.314873
v 304.20438 243.58284 54.17154
v 304.2399 243.54626 53.976593
v 304.20316 243.58487 53.782265
v 304.1039 243.68831 53.64063
v 303.9688 243.82886 53.589638
v 303.83405 243.96887 53.642952
v 303.73572 244.07082 53.786285
v 303.7002 244.10738 53.98123
v 303.73697 244.06877 54.17556
v 304.2587 244.35736 54.316982
v 304.3741 244.20047 54.368633
v 304.4894 244.04384 54.31598
v 304.57373 243.92941 54.173122
v 304.60443 243.88788 53.978348
v 304.5733 243.93036 53.783844
v 304.4887 244.04547 53.641724
v 304.37326 244.20236 53.590073
v 304.25797 244.359 53.64273
v 304.17365 244.4734 53.785583
v 304.14294 244.51494 53.98036
v 304.17407 244.47247 54.174866
v 304.7551 244.64775 54.315044
v 304.8497 244.47816 54.368805
v 304.9448 244.30785 54.31826
v 305.01483 244.1824 54.176956
v 305.04108 244.13548 53.98275
v 305.01648 244.17964 53.787685
v 304.94763 244.30305 53.644028
v 304.85303 244.47264 53.590267
v 304.75793 244.64297 53.640812
v 304.6879 244.7684 53.782116
v 304.66165 244.81532 53.97632
v 304.68625 244.77116 54.171387
v 305.2375 244.9067 54.316578
v 305.33514 244.73837 54.368904
v 305.43283 244.56996 54.316917
v 305.5044 244.44661 54.174557
v 305.53067 244.40137 53.979958
v 305.5046 244.44635 53.785275
v 305.4332 244.56949 53.642662
v 305.33554 244.73782 53.59034
v 305.23785 244.90622 53.642323
v 305.1663 245.02957 53.784687
v 305.14 245.07483 53.979282
v 305.16608 245.02985 54.17397
v 305.69376 245.1884 54.316814
v 305.80368 245.02776 54.368935
v 305.91357 244.86713 54.316746
v 305.99402 244.74954 54.174232
v 306.02347 244.70654 53.97958
v 305.994 244.74962 53.78495
v 305.91354 244.86723 53.642487
v 305.80362 245.02788 53.59037
v 305.69373 245.1885 53.64256
v 305.61325 245.30609 53.78507
v 305.58383 245.34909 53.97972
v 305.61328 245.30602 54.17435
v 306.15326 245.53177 54.316853
v 306.24338 245.35924 54.368946
v 306.33353 245.18674 54.31673
v 306.39948 245.06049 54.174202
v 306.4236 245.01433 53.97954
v 306.3994 245.06061 53.78492
v 306.33344 245.18694 53.642475
v 306.2433 245.35947 53.59038
v 306.15317 245.53197 53.642597
v 306.0872 245.6582 53.78513
v 306.06308 245.70438 53.979786
v 306.08725 245.6581 54.17441
v 306.682 245.70624 54.316795
v 306.7666 245.53094 54.368954
v 306.8512 245.35564 54.316803
v 306.91312 245.22731 54.17432
v 306.9358 245.18034 53.97968
v 306.91315 245.22731 53.785038
v 306.8512 245.35564 53.642548
v 306.7666 245.53093 53.59039
v 306.682 245.70622 53.642536
v 306.62006 245.83455 53.785023
v 306.5974 245.88152 53.97966
v 306.62006 245.83455 54.174305
v 307.11005 245.98982 54.316795
v 307.22647 245.83385 54.368958
v 307.34293 245.67787 54.316807
v 307.42816 245.56369 54.174324
v 307.45935 245.5219 53.979683
v 307.42816 245.56369 53.78504
v 307.34293 245.67786 53.64255
v 307.2265 245.83383 53.590393
v 307.11005 245.9898 53.64254
v 307.0248 246.10399 53.785023
v 306.9936 246.14578 53.979664
v 307.0248 246.10399 54.174305
v 307.49634 246.3594 54.2951
v 307.6212 246.21848 54.36691
v 307.7531 246.06955 54.33496
v 307.85678 245.95253 54.207813
v 307.9044 245.89877 54.01954
v 307.8832 245.9227 53.82058
v 307.7989 246.01787 53.66425
v 307.67404 246.1588 53.592438
v 307.5421 246.30772 53.624386
v 307.43848 246.42474 53.751534
v 307.39084 246.4785 53.93981
v 307.41205 246.45459 54.13877
v 307.86295 246.60005 54.314175
v 307.9933 246.44902 54.344086
v 308.139 246.32878 54.27553
v 308.26105 246.27153 54.126873
v 308.3267 246.29263 53.93795
v 308.3184 246.38641 53.75938
v 308.2383 246.52777 53.63901
v 308.10797 246.67879 53.609097
v 307.96228 246.79904 53.67765
v 307.84024 246.85628 53.82631
v 307.77457 246.83517 54.015232
v 307.78287 246.7414 54.193806
v 308.04788 246.88611 54.528946
v 308.13196 246.70773 54.579502
v 308.27957 246.57355 54.56343
v 308.45117 246.5195 54.485043
v 308.60077 246.56006 54.36534
v 308.68826 246.68437 54.2364
v 308.69025 246.85913 54.13277
v 308.60617 247.03749 54.082214
v 308.45856 247.17169 54.098286
v 308.28696 247.22574 54.176674
v 308.1374 247.18517 54.296375
v 308.04987 247.06085 54.425316
v 308.35904 247.15463 55.034912
v 308.4987 247.06042 55.143074
v 308.66953 246.95418 55.151543
v 308.82574 246.86438 55.05805
v 308.9255 246.81508 54.88764
v 308.94205 246.81949 54.68598
v 308.871 246.87642 54.507107
v 308.73135 246.97063 54.39894
v 308.56052 247.07687 54.390472
v 308.4043 247.16669 54.48397
v 308.30457 247.21599 54.654377
v 308.288 247.21158 54.856037
v 308.37582 247.58543 54.37863
v 308.54337 247.66273 54.454205
v 308.74268 247.65553 54.488438
v 308.92035 247.56577 54.47216
v 309.0288 247.4175 54.409733
v 309.039 247.25044 54.317886
v 308.94815 247.10936 54.221226
v 308.7806 247.03206 54.145653
v 308.5813 247.03926 54.11142
v 308.4036 247.12903 54.127697
v 308.29514 247.2773 54.190125
v 308.28497 247.44437 54.28197
v 308.4265 247.81682 53.926533
v 308.5479 247.91917 54.06736
v 308.728 247.94362 54.166676
v 308.91852 247.88364 54.197872
v 309.0684 247.75528 54.152588
v 309.1375 247.59294 54.04296
v 309.1073 247.44012 53.89836
v 308.98587 247.33777 53.757534
v 308.8058 247.31331 53.658215
v 308.6153 247.3733 53.627018
v 308.4654 247.50166 53.672302
v 308.3963 247.664 53.781933
v 308.6194 248.11984 53.45554
v 308.70422 248.24792 53.58023
v 308.86227 248.3041 53.69762
v 309.05115 248.27327 53.776257
v 309.22028 248.16374 53.79507
v 309.3243 248.00484 53.74902
v 309.3354 247.83914 53.650444
v 309.25055 247.71104 53.525757
v 309.0925 247.65488 53.408367
v 308.90363 247.6857 53.329727
v 308.7345 247.79523 53.310917
v 308.63046 247.95413 53.356964
v 308.78064 248.36546 52.887512
v 308.8768 248.50102 53.02526
v 309.0441 248.56306 53.15139
v 309.2377 248.53497 53.232105
v 309.4058 248.42429 53.245777
v 309.50327 248.26064 53.188744
v 309.50406 248.08789 53.076286
v 309.4079 247.95233 52.938538
v 309.24063 247.89029 52.81241
v 309.047 247.91838 52.731693
v 308.8789 248.02908 52.71802
v 308.78143 248.19272 52.775055
v 308.91687 248.6597 52.614506
v 309.01514 248.77931 52.78153
v 309.18488 248.83066 52.92914
v 309.3806 248.79997 53.017784
v 309.5499 248.6955 53.023716
v 309.6474 248.54521 52.94534
v 309.64694 248.38939 52.80366
v 309.54868 248.26979 52.636642
v 309.37894 248.21844 52.489033
v 309.1832 248.24911 52.400387
v 309.01392 248.35359 52.394455
v 308.9164 248.50388 52.472828
v 309.0371 249.0332 52.161175
v 309.13123 249.16205 52.274822
v 309.2981 249.22115 52.367607
v 309.49304 249.19467 52.41467
v 309.66382 249.08969 52.403397
v 309.76462 248.93436 52.33681
v 309.7685 248.77028 52.232754
v 309.67438 248.64143 52.119106
v 309.50748 248.58234 52.02632
v 309.31253 248.60883 51.979263
v 309.14178 248.71379 51.990536
v 309.04095 248.86913 52.057117
v 309.21222 249.29329 51.610783
v 309.28363 249.41309 51.753128
v 309.42822 249.45969 51.88861
v 309.60727 249.42064 51.980927
v 309.77274 249.30638 52.005344
v 309.88034 249.14754 51.955315
v 309.90125 248.98668 51.844246
v 309.8298 248.86688 51.7019
v 309.6852 248.82028 51.566418
v 309.5062 248.85933 51.474102
v 309.3407 248.97359 51.449684
v 309.2331 249.13243 51.499714
v 309.57608 249.73233 51.382553
v 309.6197 249.78438 51.571575
v 309.73218 249.76189 51.73794
v 309.88336 249.67085 51.83708
v 310.0328 249.53569 51.84242
v 310.1404 249.3926 51.752537
v 310.17734 249.27994 51.59151
v 310.13373 249.22787 51.40249
v 310.02124 249.25038 51.23612
v 309.87003 249.3414 51.136982
v 309.7206 249.47658 51.13164
v 309.613 249.61966 51.221527
v 309.9815 250.13928 51.2369
v 309.98264 250.17712 51.434914
v 310.05508 250.14001 51.619293
v 310.17938 250.03793 51.740635
v 310.32224 249.8982 51.766426
v 310.44537 249.75827 51.689754
v 310.5158 249.65562 51.53117
v 310.51468 249.61778 51.333157
v 310.44223 249.65488 51.148777
v 310.31793 249.75697 51.027435
v 310.17508 249.89671 51.001644
v 310.05194 250.03664 51.078312
v 310.4086 250.54027 51.20369
v 310.4023 250.56346 51.403934
v 310.46283 250.50812 51.587833
v 310.57388 250.38911 51.70611
v 310.70578 250.2383 51.727066
v 310.82312 250.0961 51.645092
v 310.89453 250.00063 51.48215
v 310.90082 249.97743 51.281902
v 310.84033 250.03278 51.098003
v 310.72925 250.15178 50.97973
v 310.59735 250.3026 50.958775
v 310.48 250.4448 51.04075
v 310.83987 250.8926 51.194424
v 310.83173 250.90822 51.395107
v 310.8901 250.8456 51.57747
v 310.99933 250.7215 51.69265
v 311.13016 250.56918 51.70979
v 311.2475 250.42947 51.624287
v 311.31995 250.3398 51.45906
v 311.3281 250.32417 51.25838
v 311.2697 250.3868 51.076015
v 311.1605 250.5109 50.960835
v 311.02966 250.66321 50.943695
v 310.91232 250.80292 51.029198
v 311.2182 251.26463 51.283092
v 311.24283 251.24173 51.48178
v 311.33307 251.15036 51.637047
v 311.46475 251.01498 51.707287
v 311.6026 250.87189 51.673676
v 311.70966 250.75941 51.545227
v 311.75726 250.7077 51.356354
v 311.73264 250.7306 51.157665
v 311.6424 250.82198 51.0024
v 311.5107 250.95735 50.932163
v 311.37286 251.10045 50.96577
v 311.26578 251.21292 51.09422
v 311.5581 251.60182 51.250603
v 311.6067 251.63783 51.441177
v 311.72623 251.60503 51.60168
v 311.8847 251.51222 51.68911
v 312.03964 251.38428 51.680035
v 312.14954 251.25548 51.57689
v 312.1849 251.16034 51.407307
v 312.13632 251.12433 51.216732
v 312.01675 251.15714 51.05623
v 311.85828 251.24994 50.9688
v 311.70334 251.37787 50.977875
v 311.59348 251.50668 51.08102
v 311.77576 251.9712 50.91721
v 311.851 252.03384 51.089367
v 311.9955 252.0272 51.23361
v 312.17056 251.9531 51.31128
v 312.32925 251.83134 51.301575
v 312.42908 251.6946 51.20709
v 312.44324 251.57948 51.053143
v 312.368 251.51686 50.880985
v 312.22348 251.52348 50.736744
v 312.04843 251.59761 50.659073
v 311.88974 251.71935 50.668777
v 311.78992 251.8561 50.763264
v 312.10294 252.42534 50.76529
v 312.1707 252.44125 50.95311
v 312.30225 252.38857 51.09764
v 312.46237 252.2814 51.160156
v 312.60815 252.14847 51.123905
v 312.7005 252.02539 50.998604
v 312.71472 251.94514 50.81782
v 312.64694 251.92923 50.63
v 312.51538 251.98192 50.48547
v 312.35526 252.08908 50.422955
v 312.2095 252.22202 50.4592
v 312.11713 252.3451 50.584507
v 312.48907 252.84334 50.607178
v 312.50464 252.86095 50.807083
v 312.5909 252.80652 50.98079
v 312.72476 252.69466 51.08175
v 312.87033 252.55533 51.082916
v 312.98862 252.42584 50.98397
v 313.0479 252.34093 50.81143
v 313.03235 252.32332 50.611526
v 312.94608 252.37775 50.43782
v 312.81223 252.48961 50.336857
v 312.66666 252.62894 50.335693
v 312.54837 252.75842 50.43464
v 312.9023 253.26123 50.660393
v 312.9395 253.23358 50.856285
v 313.03687 253.13622 51.003197
v 313.16833 252.99524 51.061756
v 313.29868 252.8484 51.01628
v 313.39294 252.73508 50.87895
v 313.42587 252.68562 50.68656
v 313.3887 252.71327 50.49067
v 313.29132 252.81062 50.34376
v 313.15985 252.95161 50.2852
v 313.02954 253.09843 50.330677
v 312.93527 253.21176 50.468006
v 313.31204 253.60239 50.72512
v 313.37408 253.5454 50.908173
v 313.4921 253.43086 51.024612
v 313.63446 253.28947 51.043247
v 313.76303 253.15913 50.95908
v 313.84335 253.07474 50.794662
v 313.85388 253.05891 50.594055
v 313.79184 253.1159 50.411003
v 313.67383 253.23044 50.294563
v 313.53146 253.37183 50.27593
v 313.4029 253.50217 50.360096
v 313.32257 253.58656 50.524513
v 313.6684 253.99323 50.792595
v 313.7581 253.91539 50.95538
v 313.8962 253.79346 51.036987
v 314.04575 253.6601 51.015553
v 314.16663 253.55106 50.89682
v 314.22647 253.49554 50.712605
v 314.20926 253.50842 50.512264
v 314.11957 253.58627 50.349483
v 313.98145 253.7082 50.267876
v 313.8319 253.84157 50.28931
v 313.71103 253.9506 50.40804
v 313.65118 254.00612 50.592255
v 314.0525 254.40411 50.789665
v 314.1388 254.32262 50.952488
v 314.2723 254.19568 51.034145
v 314.41724 254.05731 51.012753
v 314.53476 253.94461 50.894043
v 314.59335 253.88774 50.709824
v 314.57736 253.90198 50.50946
v 314.49106 253.98349 50.346638
v 314.35754 254.11043 50.26498
v 314.21265 254.2488 50.286373
v 314.09512 254.3615 50.405083
v 314.0365 254.41835 50.589302
v 314.43988 254.8022 50.788486
v 314.52478 254.71924 50.951317
v 314.65637 254.59032 51.03298
v 314.79938 254.44997 51.011593
v 314.9155 254.3358 50.892887
v 314.97357 254.27843 50.70867
v 314.9581 254.29318 50.5083
v 314.8732 254.37614 50.34547
v 314.7416 254.50507 50.26381
v 314.5986 254.64542 50.285194
v 314.4825 254.75958 50.4039
v 314.4244 254.81696 50.58812
v 314.8243 255.19923 50.771713
v 314.9034 255.12088 50.939663
v 315.0315 254.99385 51.029446
v 315.17426 254.85217 51.016994
v 315.29343 254.73383 50.90565
v 315.3571 254.67052 50.72525
v 315.34818 254.6792 50.524128
v 315.26904 254.75755 50.356174
v 315.14096 254.88458 50.266396
v 314.9982 255.02625 50.278847
v 314.87903 255.14459 50.390186
v 314.81537 255.20792 50.57059
v 315.23553 255.56639 50.843155
v 315.33707 255.46593 50.98531
v 315.47546 255.3289 51.03701
v 315.61368 255.19202 50.9844
v 315.71466 255.09198 50.841583
v 315.75137 255.05557 50.64682
v 315.71396 255.09254 50.4523
v 315.61243 255.19301 50.310146
v 315.47403 255.33003 50.258446
v 315.33582 255.46692 50.311054
v 315.23483 255.56696 50.453873
v 315.19812 255.60336 50.648636
v 315.60733 255.9431 50.843002
v 315.71497 255.84929 50.985188
v 315.8618 255.72131 51.036934
v 316.00842 255.59348 50.984367
v 316.11557 255.50003 50.841583
v 316.15457 255.46602 50.64683
v 316.11493 255.50055 50.4523
v 316.0073 255.59436 50.310116
v 315.8605 255.72234 50.25837
v 315.71387 255.85017 50.310932
v 315.6067 255.94362 50.45372
v 315.56772 255.97763 50.64847
v 315.9211 256.3859 50.80086
v 316.0172 256.3066 50.95926
v 316.1615 256.18756 51.034153
v 316.31534 256.0606 51.005478
v 316.4375 255.95978 50.880917
v 316.49527 255.91211 50.693844
v 316.47314 255.93034 50.49439
v 316.37708 256.0096 50.33599
v 316.2328 256.1287 50.261097
v 316.07892 256.25565 50.289772
v 315.95676 256.35645 50.414333
v 315.89902 256.40414 50.601406
v 316.30875 256.84906 50.749172
v 316.42584 256.82397 50.91384
v 316.57935 256.73105 51.009083
v 316.72812 256.59518 51.009377
v 316.83234 256.4528 50.914646
v 316.864 256.34204 50.750275
v 316.8147 256.29257 50.5603
v 316.6976 256.31766 50.395634
v 316.5441 256.4106 50.300392
v 316.3953 256.54648 50.300095
v 316.2911 256.68884 50.394825
v 316.25943 256.79962 50.5592
v 316.61316 257.17734 50.37451
v 316.74484 257.16837 50.526882
v 316.90375 257.08157 50.615566
v 317.04727 256.94016 50.61681
v 317.13702 256.782 50.53027
v 317.1489 256.64957 50.379143
v 317.07974 256.57825 50.20392
v 316.94806 256.58722 50.05155
v 316.78915 256.674 49.962864
v 316.6456 256.81543 49.961624
v 316.55588 256.97357 50.04816
v 316.544 257.10602 50.199287
v 316.98227 257.5387 50.18169
v 317.06717 257.50305 50.361397
v 317.1939 257.3967 50.47595
v 317.32852 257.24808 50.49465
v 317.43497 257.09708 50.412495
v 317.48468 256.9841 50.25149
v 317.4644 256.93945 50.054783
v 317.37952 256.9751 49.875076
v 317.25278 257.08148 49.760525
v 317.11816 257.23007 49.741817
v 317.01172 257.3811 49.823975
v 316.96198 257.49405 49.984978
v 317.43524 257.89587 50.0902
v 317.4915 257.84653 50.277836
v 317.59113 257.72473 50.403904
v 317.70746 257.5631 50.434624
v 317.8093 257.405 50.361763
v 317.8694 257.29276 50.20485
v 317.8716 257.2564 50.00592
v 317.81537 257.30576 49.818283
v 317.71573 257.42755 49.692215
v 317.5994 257.58917 49.661495
v 317.49756 257.74728 49.734356
v 317.43747 257.85956 49.89127
v 317.94302 258.19843 50.107956
v 317.9973 258.11688 50.282722
v 318.08466 257.96786 50.385155
v 318.1817 257.7913 50.387806
v 318.26245 257.6345 50.289963
v 318.3052 257.5395 50.117847
v 318.29858 257.5317 49.917572
v 318.2443 257.61325 49.7428
v 318.15695 257.76227 49.64037
v 318.05988 257.93884 49.637722
v 317.97916 258.09564 49.73556
v 317.9364 258.19064 49.90768
v 318.42468 258.43536 50.067062
v 318.47208 258.36182 50.24842
v 318.5582 258.2193 50.361797
v 318.6599 258.04602 50.376823
v 318.75 257.88837 50.289467
v 318.80432 257.78864 50.12314
v 318.8083 257.7735 49.9224
v 318.7609 257.84705 49.741047
v 318.67477 257.98953 49.627666
v 318.57306 258.16284 49.61264
v 318.48297 258.32047 49.699997
v 318.42865 258.42023 49.86633
v 318.8524 258.743 49.977455
v 318.87994 258.7051 50.173508
v 318.95795 258.59064 50.319767
v 319.06552 258.4302 50.377037
v 319.17383 258.26685 50.329975
v 319.2538 258.14432 50.19119
v 319.28412 258.09546 49.997868
v 319.25656 258.13333 49.801815
v 319.17853 258.24783 49.655556
v 319.07098 258.40823 49.598286
v 318.96268 258.5716 49.64535
v 318.88266 258.69415 49.784134
v 319.31793 259.0395 49.991478
v 319.3496 258.9932 50.18502
v 319.43036 258.87234 50.324593
v 319.53854 258.70932 50.372795
v 319.64517 258.54782 50.31672
v 319.7217 258.4311 50.171383
v 319.7476 258.3904 49.97573
v 319.71594 258.4367 49.78219
v 319.6352 258.55756 49.642616
v 319.527 258.72058 49.594414
v 319.42035 258.88208 49.650494
v 319.34384 258.9988 49.79583
v 319.73196 259.32175 49.983734
v 319.76678 259.28195 50.178185
v 319.86044 259.1739 50.320145
v 319.98788 259.0265 50.371582
v 320.1149 258.87927 50.31871
v 320.2075 258.77167 50.1757
v 320.24084 258.7325 49.98087
v 320.20602 258.7723 49.786423
v 320.11237 258.88037 49.644463
v 319.98495 259.02777 49.593025
v 319.8579 259.175 49.645893
v 319.76532 259.2826 49.788902
v 320.0435 259.6553 49.984764
v 320.08743 259.62442 50.17898
v 320.20477 259.54156 50.32032
v 320.36404 259.42896 50.370907
v 320.52258 259.31677 50.31719
v 320.63788 259.23505 50.17356
v 320.67908 259.20572 49.978508
v 320.63513 259.2366 49.78429
v 320.51782 259.31943 49.642956
v 320.35855 259.43204 49.592365
v 320.2 259.54422 49.646084
v 320.0847 259.62595 49.78971
v 320.28534 260.12256 49.980278
v 320.3293 260.09555 50.175064
v 320.45032 260.02103 50.31795
v 320.6159 259.919 50.37065
v 320.7817 259.8168 50.319046
v 320.90335 259.74182 50.17696
v 320.94818 259.7141 49.982464
v 320.9042 259.74112 49.787678
v 320.7832 259.8156 49.64479
v 320.6176 259.91763 49.59209
v 320.4518 260.01984 49.643696
v 320.33017 260.09485 49.78578
v 320.622 260.59363 49.98053
v 320.66403 260.56335 50.175266
v 320.77936 260.48013 50.318024
v 320.9371 260.3663 50.37054
v 321.09503 260.25232 50.318752
v 321.21075 260.1688 50.176533
v 321.25333 260.13803 49.98199
v 321.21133 260.1683 49.78725
v 321.09598 260.25153 49.644497
v 320.93823 260.36536 49.59198
v 320.78033 260.47934 49.64377
v 320.66458 260.5629 49.785988
v 320.956 261.05292 49.981033
v 320.99683 261.02063 50.1757
v 321.10852 260.93228 50.318256
v 321.26114 260.81152 50.370502
v 321.41382 260.69073 50.31844
v 321.5256 260.6023 50.176018
v 321.5666 260.56985 49.981403
v 321.52573 260.60217 49.786736
v 321.41403 260.69052 49.644184
v 321.2614 260.81125 49.591938
v 321.10873 260.93204 49.643997
v 320.99695 261.02048 49.78642
v 321.33035 261.48846 49.98128
v 321.36926 261.45367 50.175915
v 321.47543 261.3586 50.31837
v 321.62048 261.2288 50.37048
v 321.7655 261.099 50.318287
v 321.87164 261.00397 50.175766
v 321.91046 260.9692 49.981113
v 321.87158 261.00403 49.786484
v 321.76538 261.09906 49.644028
v 321.62033 261.22888 49.591915
v 321.4753 261.3587 49.64411
v 321.36917 261.4537 49.786633
v 321.69022 261.87317 49.981228
v 321.73114 261.84082 50.175865
v 321.843 261.7525 50.318336
v 321.9957 261.63184 50.370472
v 322.14844 261.5112 50.3183
v 322.26025 261.42288 50.175797
v 322.30115 261.39056 49.98115
v 322.2602 261.42288 49.786514
v 322.14838 261.51123 49.644043
v 321.99564 261.63187 49.591908
v 321.84293 261.75253 49.64408
v 321.7311 261.84085 49.786583
v 321.9795 262.30994 49.98116
v 322.02255 262.28052 50.175804
v 322.14017 262.2001 50.318302
v 322.30084 262.09024 50.37047
v 322.46152 261.9804 50.318325
v 322.57916 261.89996 50.175846
v 322.62222 261.8705 49.98121
v 322.57916 261.89996 49.786564
v 322.46155 261.98038 49.64407
v 322.30087 262.0902 49.591904
v 322.1402 262.20007 49.644043
v 322.02255 262.2805 49.786522
v 322.30887 262.7786 49.981174
v 322.3502 262.74677 50.17582
v 322.46304 262.6598 50.318306
v 322.61722 262.541 50.370464
v 322.77136 262.42215 50.318314
v 322.88425 262.33517 50.17583
v 322.92554 262.30334 49.98119
v 322.88425 262.33517 49.78655
v 322.7714 262.42215 49.64406
v 322.61722 262.54095 49.5919
v 322.46304 262.6598 49.64405
v 322.3502 262.74677 49.786537
v 322.68057 263.21927 49.981174
v 322.7197 263.18475 50.17582
v 322.82654 263.09048 50.318306
v 322.97247 262.96173 50.370464
v 323.11844 262.83295 50.318314
v 323.22528 262.73868 50.175827
v 323.26437 262.70416 49.98119
v 323.22528 262.73868 49.786545
v 323.11844 262.83295 49.64406
v 322.97247 262.9617 49.5919
v 322.82654 263.09048 49.64405
v 322.7197 263.18475 49.786537
v 323.06448 263.6358 49.981182
v 323.10217 263.59973 50.175823
v 323.2051 263.50122 50.31831
v 323.3457 263.36664 50.370464
v 323.4863 263.23203 50.31831
v 323.58923 263.1335 50.175823
v 323.62692 263.09744 49.981182
v 323.58923 263.13348 49.78654
v 323.4863 263.23203 49.644054
v 323.3457 263.3666 49.5919
v 323.2051 263.50122 49.644054
v 323.10217 263.59973 49.78654
v 323.47574 264.0485 49.98118
v 323.5103 264.00946 50.17582
v 323.60483 263.90283 50.31831
v 323.73392 263.75717 50.370464
v 323.86304 263.6115 50.31831
v 323.95752 263.50485 50.175823
v 323.99213 263.46582 49.981182
v 323.95752 263.50485 49.78654
v 323.86304 263.61148 49.644054
v 323.73392 263.75717 49.5919
v 323.60483 263.90283 49.64405
v 323.5103 264.00946 49.786537
v 323.91833 264.39404 49.981182
v 323.9518 264.35406 50.175823
v 324.0433 264.24484 50.31831
v 324.1683 264.09564 50.370464
v 324.2933 263.94644 50.31831
v 324.3848 263.8372 50.175823
v 324.41827 263.7972 49.981182
v 324.3848 263.8372 49.78654
v 324.2933 263.94644 49.644054
v 324.1683 264.09564 49.5919
v 324.0433 264.24484 49.644054
v 323.9518 264.35406 49.78654
v 324.31293 264.7494 49.981182
v 324.3484 264.71115 50.175823
v 324.44528 264.6067 50.31831
v 324.57767 264.46396 50.370464
v 324.71002 264.32126 50.31831
v 324.80692 264.2168 50.175823
v 324.84238 264.17856 49.981182
v 324.80692 264.2168 49.78654
v 324.71002 264.32126 49.644054
v 324.57767 264.46396 49.5919
v 324.44528 264.6067 49.644054
v 324.3484 264.71115 49.78654
v 324.70486 265.12415 49.981182
v 324.74115 265.0867 50.175823
v 324.84027 264.98434 50.31831
v 324.97568 264.8445 50.370464
v 325.11108 264.7047 50.31831
v 325.21024 264.60236 50.175823
v 325.24652 264.56488 49.981182
v 325.21024 264.60236 49.78654
v 325.11108 264.7047 49.644054
v 324.97568 264.8445 49.5919
v 324.84027 264.98434 49.644054
v 324.74115 265.0867 49.78654
v 325.09494 265.50687 49.981182
v 325.13162 265.46982 50.175823
v 325.23187 265.36853 50.31831
v 325.36877 265.23016 50.370464
v 325.50568 265.09183 50.31831
v 325.6059 264.99054 50.175823
v 325.64258 264.9535 49.981182
v 325.6059 264.99054 49.78654
v 325.50568 265.09183 49.644054
v 325.36877 265.23016 49.5919
v 325.23187 265.36853 49.644054
v 325.13162 265.46982 49.78654
v 325.46506 265.875 49.981182
v 325.50436 265.84073 50.175823
v 325.6118 265.7471 50.31831
v 325.7585 265.6192 50.370464
v 325.90524 265.4913 50.31831
v 326.01263 265.3977 50.175823
v 326.05197 265.36343 49.981182
v 326.01263 265.3977 49.78654
v 325.90524 265.4913 49.644054
v 325.7585 265.6192 49.5919
v 325.6118 265.7471 49.644054
v 325.50436 265.84073 49.78654
v 325.75806 266.24057 49.89342
v 325.76413 266.23724 50.094807
v 325.85773 266.186 50.26575
v 326.01373 266.10056 50.360443
v 326.19037 266.0038 50.35351
v 326.3403 265.92172 50.246815
v 326.42334 265.87622 50.068943
v 326.41727 265.87955 49.867554
v 326.32367 265.93082 49.696613
v 326.16766 266.01624 49.60192
v 325.99106 266.11298 49.608852
v 325.84113 266.1951 49.715546
v 325.9193 266.67944 49.88378
v 325.9181 266.66476 50.079853
v 326.0143 266.626 50.245903
v 326.18228 266.57352 50.337437
v 326.3769 266.5214 50.329926
v 326.54608 266.48358 50.225388
v 326.64444 266.4702 50.05183
v 326.6457 266.4849 49.855755
v 326.54944 266.52365 49.68971
v 326.3815 266.57614 49.598175
v 326.18686 266.62827 49.605682
v 326.0177 266.66608 49.71022
v 326.01706 267.22604 49.95412
v 326.01248 267.22034 50.154427
v 326.10474 267.18558 50.327248
v 326.26913 267.13113 50.426277
v 326.4616 267.07156 50.42498
v 326.6306 267.02283 50.323704
v 326.7308 266.998 50.149586
v 326.7354 267.00372 49.94928
v 326.64313 267.03845 49.77646
v 326.47873 267.09293 49.67743
v 326.28625 267.1525 49.678726
v 326.11728 267.20123 49.780003
v 326.24234 267.736 49.937183
v 326.27557 267.79254 50.135445
v 326.39633 267.80054 50.317673
v 326.57227 267.75787 50.435043
v 326.7562 267.67596 50.4561
v 326.89886 267.57675 50.375206
v 326.96207 267.48682 50.214035
v 326.9288 267.4303 50.015774
v 326.80804 267.42227 49.833546
v 326.63214 267.46494 49.71618
v 326.4482 267.54688 49.695118
v 326.3055 267.64606 49.776012
v 326.4188 268.12503 49.506996
v 326.43198 268.22482 49.664627
v 326.5363 268.27478 49.823433
v 326.7038 268.26154 49.940853
v 326.88962 268.18866 49.98543
v 327.04398 268.07565 49.94522
v 327.1255 267.95282 49.830994
v 327.1123 267.85306 49.673363
v 327.008 267.80307 49.514557
v 326.84048 267.8163 49.397137
v 326.65466 267.8892 49.35256
v 326.5003 268.0022 49.39277
v 326.70303 268.62885 49.29769
v 326.70197 268.70062 49.479504
v 326.7861 268.71246 49.659855
v 326.93286 268.66122 49.79043
v 327.10297 268.5606 49.836227
v 327.25082 268.4376 49.78499
v 327.3368 268.3251 49.650436
v 327.33786 268.25333 49.468624
v 327.25375 268.24146 49.28827
v 327.10696 268.2927 49.1577
v 326.93686 268.3933 49.111897
v 326.78903 268.51636 49.16314
v 327.091 269.091 49.17722
v 327.0597 269.15094 49.366077
v 327.10803 269.14377 49.560867
v 327.22305 269.07138 49.709396
v 327.37393 268.95322 49.771862
v 327.5203 268.8209 49.73153
v 327.62283 268.7099 49.599205
v 327.65417 268.64996 49.410347
v 327.60583 268.65714 49.215557
v 327.4908 268.72952 49.067028
v 327.3399 268.8477 49.004562
v 327.19357 268.98 49.044895
v 327.52933 269.49838 49.07396
v 327.4687 269.5781 49.248886
v 327.47754 269.58466 49.450172
v 327.5535 269.51627 49.623882
v 327.67627 269.39127 49.723473
v 327.8129 269.24316 49.72226
v 327.9268 269.1116 49.620564
v 327.98743 269.0319 49.445637
v 327.97858 269.02536 49.24435
v 327.90262 269.09375 49.07064
v 327.77985 269.21875 48.97105
v 327.64322 269.36685 48.972263
v 327.9877 269.87363 49.07005
v 327.93704 269.95053 49.24913
v 327.94666 269.94522 49.45014
v 328.01398 269.85907 49.619217
v 328.12097 269.7152 49.711056
v 328.23895 269.55215 49.70105
v 328.33633 269.4136 49.591877
v 328.387 269.33667 49.412796
v 328.37735 269.342 49.21179
v 328.31003 269.42813 49.04271
v 328.20306 269.57202 48.950874
v 328.08508 269.73508 48.96088
v 328.42883 270.18967 49.079453
v 328.38123 270.25415 49.2645
v 328.39728 270.2374 49.46473
v 328.4727 270.14395 49.626488
v 328.58722 269.9988 49.706432
v 328.71024 269.84088 49.683144
v 328.80875 269.71246 49.56286
v 328.85632 269.64798 49.37781
v 328.8403 269.66473 49.17758
v 328.7649 269.75818 49.015823
v 328.65033 269.90332 48.93588
v 328.52734 270.06125 48.959167
v 328.73514 270.526 49.165436
v 328.75772 270.5981 49.351753
v 328.8527 270.59567 49.529293
v 328.99457 270.5193 49.650482
v 329.14532 270.38947 49.682846
v 329.2646 270.24097 49.61772
v 329.3204 270.1136 49.47255
v 329.29782 270.04144 49.286232
v 329.20285 270.0439 49.108692
v 329.06097 270.12027 48.987503
v 328.91022 270.25012 48.955135
v 328.79095 270.39862 49.020264
v 328.9622 270.78577 48.764313
v 328.98853 270.88852 48.931534
v 329.09726 270.9277 49.100685
v 329.2593 270.8928 49.22644
v 329.43124 270.79315 49.27511
v 329.567 270.65546 49.233643
v 329.63016 270.51663 49.11316
v 329.60385 270.41385 48.94594
v 329.49512 270.37466 48.776787
v 329.33307 270.40958 48.651028
v 329.16113 270.50922 48.602364
v 329.0254 270.6469 48.64383
v 329.27658 271.24725 48.569782
v 329.26425 271.31705 48.754097
v 329.33548 271.3244 48.94088
v 329.47113 271.2673 49.080086
v 329.6349 271.16104 49.13441
v 329.78287 271.03412 49.089302
v 329.8754 270.92053 48.956844
v 329.88773 270.8507 48.77253
v 329.8165 270.84338 48.585747
v 329.68085 270.90048 48.44654
v 329.5171 271.0067 48.392216
v 329.3691 271.13364 48.437325
v 329.66708 271.7075 48.4961
v 329.6391 271.75818 48.68844
v 329.6889 271.73938 48.882545
v 329.80313 271.65616 49.02641
v 329.9512 271.5308 49.081482
v 330.09344 271.39685 49.03301
v 330.1917 271.29028 48.89398
v 330.21973 271.2396 48.70164
v 330.16992 271.25836 48.507534
v 330.0557 271.3416 48.36367
v 329.90762 271.46698 48.308598
v 329.76538 271.60092 48.35707
v 330.06082 272.12408 48.464687
v 330.0251 272.16846 48.657898
v 330.06467 272.14072 48.853462
v 330.16898 272.04828 48.998978
v 330.3101 271.91595 49.055458
v 330.45013 271.77917 49.007763
v 330.5516 271.67456 48.868675
v 330.58734 271.63022 48.675465
v 330.54776 271.65796 48.4799
v 330.44345 271.7504 48.334385
v 330.30237 271.88272 48.277905
v 330.1623 272.0195 48.3256
v 330.4771 272.50958 48.41262
v 330.423 272.56943 48.59728
v 330.4407 272.55524 48.797512
v 330.52545 272.4708 48.959663
v 330.65457 272.33875 49.04029
v 330.79343 272.1945 49.017784
v 330.90485 272.07666 48.89818
v 330.95898 272.0168 48.713516
v 330.94128 272.031 48.513287
v 330.8565 272.11545 48.35113
v 330.7274 272.24747 48.270508
v 330.58853 272.39175 48.29301
v 330.9061 272.88602 48.39553
v 330.8492 272.9539 48.57658
v 330.859 272.9441 48.77763
v 330.93283 272.85925 48.94481
v 331.05093 272.72208 49.033318
v 331.18164 272.56934 49.019447
v 331.28995 272.44196 48.906906
v 331.34683 272.37408 48.725857
v 331.33704 272.38388 48.524807
v 331.2632 272.46872 48.357628
v 331.1451 272.6059 48.26912
v 331.0144 272.75864 48.28299
v 331.3047 273.2689 48.463493
v 331.2743 273.30505 48.65938
v 331.3116 273.26193 48.85265
v 331.4067 273.1511 48.991505
v 331.53403 273.00223 49.038742
v 331.6595 272.85522 48.981705
v 331.74948 272.74948 48.83568
v 331.77988 272.7133 48.639786
v 331.74252 272.7564 48.44652
v 331.64746 272.86725 48.307667
v 331.5201 273.0161 48.26043
v 331.39465 273.16312 48.317467
v 331.70175 273.6292 48.462833
v 331.66968 273.66388 48.65873
v 331.7087 273.62225 48.851994
v 331.80835 273.51547 48.990837
v 331.94193 273.3722 49.038063
v 332.0736 273.23074 48.981014
v 332.16818 273.12906 48.83498
v 332.20023 273.0944 48.639084
v 332.16122 273.13602 48.44582
v 332.06158 273.2428 48.306973
v 331.928 273.38608 48.25975
v 331.7963 273.52753 48.316795
v 332.10635 273.99353 48.43493
v 332.0624 274.03903 48.62626
v 332.0909 274.0097 48.82357
v 332.18423 273.91345 48.974003
v 332.31738 273.77603 49.037243
v 332.45465 273.63428 48.996346
v 332.55927 273.5262 48.86227
v 332.6032 273.4807 48.670944
v 332.5747 273.51004 48.47363
v 332.48138 273.6063 48.3232
v 332.34824 273.7437 48.25996
v 332.21097 273.88547 48.300858
v 332.5199 274.35977 48.397305
v 332.4605 274.4216 48.579662
v 332.47226 274.40942 48.780457
v 332.55203 274.3265 48.945885
v 332.6784 274.19504 49.031616
v 332.81757 274.05026 49.014683
v 332.93216 273.931 48.89962
v 332.99155 273.86917 48.71726
v 332.9798 273.88135 48.516464
v 332.90005 273.96426 48.35104
v 332.77365 274.09573 48.26531
v 332.63452 274.2405 48.28224
v 332.8668 274.71414 48.429417
v 332.8658 274.8091 48.60837
v 332.93478 274.82742 48.7956
v 333.05518 274.76416 48.940933
v 333.1948 274.63632 49.00543
v 333.31616 274.47812 48.971806
v 333.3868 274.33194 48.849075
v 333.3878 274.237 48.67012
v 333.31882 274.2187 48.48289
v 333.19843 274.28192 48.33756
v 333.0588 274.4098 48.27306
v 332.93744 274.568 48.306686
v 333.19247 274.9929 48.182026
v 333.23447 275.0877 48.35254
v 333.34134 275.10092 48.51668
v 333.48447 275.02893 48.63047
v 333.6255 274.89108 48.663414
v 333.72662 274.72427 48.60669
v 333.76077 274.57324 48.47549
v 333.7188 274.47842 48.304977
v 333.61194 274.46524 48.140835
v 333.4688 274.5372 48.027046
v 333.3278 274.67505 47.994102
v 333.22662 274.84186 48.050827
v 333.5866 275.3315 47.956776
v 333.58716 275.39667 48.14828
v 333.66302 275.38983 48.33596
v 333.79395 275.3128 48.46952
v 333.9448 275.18625 48.513172
v 334.07516 275.04407 48.455223
v 334.15012 274.92438 48.311195
v 334.1496 274.85922 48.11969
v 334.0737 274.86606 47.93201
v 333.9428 274.94308 47.798454
v 333.79196 275.06964 47.7548
v 333.6616 275.21182 47.812748
v 333.92447 275.69568 47.786526
v 333.8701 275.75476 47.969685
v 333.90454 275.76083 48.169804
v 334.01852 275.71225 48.333263
v 334.18155 275.62207 48.416267
v 334.3499 275.51443 48.396572
v 334.47852 275.41818 48.279453
v 334.53287 275.3591 48.0963
v 334.49844 275.35303 47.89618
v 334.38446 275.4016 47.732716
v 334.22144 275.4918 47.649715
v 334.05307 275.59943 47.66941
v 334.21725 276.17023 47.711193
v 334.12302 276.2365 47.87569
v 334.11362 276.25336 48.075443
v 334.19156 276.21628 48.25692
v 334.33597 276.13522 48.3715
v 334.50815 276.0319 48.388477
v 334.662 275.934 48.303307
v 334.75623 275.86774 48.138805
v 334.76562 275.85086 47.939053
v 334.68768 275.88794 47.757576
v 334.54327 275.969 47.642998
v 334.3711 276.07233 47.62602
v 334.5481 276.6448 47.70982
v 334.46417 276.7091 47.881508
v 334.46185 276.7156 48.08307
v 334.5417 276.6626 48.260498
v 334.68234 276.56427 48.366245
v 334.84607 276.44696 48.371986
v 334.98907 276.3421 48.276173
v 335.07297 276.27783 48.104485
v 335.0753 276.27133 47.902924
v 334.99545 276.32434 47.725494
v 334.8548 276.42267 47.619743
v 334.69107 276.53998 47.614006
v 334.81595 277.11633 47.758495
v 334.75613 277.15692 47.94655
v 334.78342 277.14117 48.14554
v 334.8905 277.07333 48.302147
v 335.0487 276.9716 48.374413
v 335.2156 276.86316 48.342968
v 335.34653 276.77713 48.21624
v 335.40634 276.73654 48.028187
v 335.37906 276.7523 47.829197
v 335.27197 276.8201 47.67259
v 335.11377 276.92188 47.600323
v 334.94687 277.0303 47.631767
v 335.09476 277.60822 47.78179
v 335.04886 277.6415 47.975147
v 335.0882 277.61478 48.17096
v 335.20224 277.53516 48.316757
v 335.36044 277.424 48.373478
v 335.52042 277.31107 48.325924
v 335.63928 277.22665 48.186836
v 335.6852 277.19333 47.99348
v 335.64587 277.22006 47.797672
v 335.53183 277.29968 47.65187
v 335.3736 277.41086 47.59515
v 335.21362 277.52377 47.642704
v 335.462 278.06174 47.78034
v 335.41922 278.09906 47.97368
v 335.4554 278.06833 48.169506
v 335.5609 277.97775 48.31535
v 335.70743 277.8516 48.372128
v 335.85574 277.7237 48.324627
v 335.96603 277.6283 48.185577
v 336.00882 277.59097 47.992237
v 335.97263 277.6217 47.79641
v 335.86713 277.7123 47.650566
v 335.7206 277.83844 47.59379
v 335.57233 277.96634 47.64129
v 335.84323 278.47867 47.77973
v 335.8019 278.51764 47.973072
v 335.83664 278.48526 48.168903
v 335.9381 278.3902 48.314754
v 336.07913 278.2579 48.371544
v 336.2219 278.1239 48.324055
v 336.3282 278.02402 48.185013
v 336.3695 277.98505 47.991673
v 336.33478 278.01743 47.79584
v 336.2333 278.1125 47.64999
v 336.0923 278.24475 47.5932
v 335.9495 278.37878 47.64069
v 336.23004 278.87918 47.777924
v 336.18872 278.91946 47.970993
v 336.22214 278.88702 48.167046
v 336.32132 278.79056 48.31355
v 336.45972 278.65594 48.371246
v 336.6002 278.5192 48.324677
v 336.70517 278.417 48.18632
v 336.74646 278.3767 47.99325
v 336.71304 278.40912 47.7972
v 336.61386 278.50558 47.650696
v 336.4755 278.64023 47.593
v 336.335 278.77698 47.63957
v 336.61362 279.27737 47.78755
v 336.57657 279.31393 47.98222
v 336.6138 279.27725 48.176834
v 336.71536 279.1772 48.319244
v 336.85397 279.04053 48.371296
v 336.99255 278.9039 48.31904
v 337.09396 278.8039 48.176476
v 337.131 278.76733 47.981808
v 337.09378 278.804 47.787197
v 336.99225 278.90408 47.644783
v 336.8536 279.04074 47.59273
v 336.71503 279.17737 47.64499
v 336.9684 279.63107 47.78741
v 336.92633 279.66177 47.982063
v 336.9685 279.63104 48.176693
v 337.08365 279.54703 48.319145
v 337.2409 279.4323 48.37125
v 337.39813 279.3176 48.31905
v 337.5132 279.23364 48.17653
v 337.55533 279.20294 47.981873
v 337.51312 279.23367 47.787247
v 337.39798 279.3177 47.644794
v 337.24072 279.4324 47.592686
v 337.0835 279.5471 47.644886
v 337.19888 280.08035 47.787277
v 337.15295 280.10507 47.981915
v 337.19885 280.08035 48.17656
v 337.32428 280.01282 48.31906
v 337.49567 279.92053 48.37123
v 337.66702 279.82825 48.319096
v 337.79248 279.76068 48.176624
v 337.83844 279.73593 47.981987
v 337.7925 279.76065 47.787342
v 337.66708 279.8282 47.64484
v 337.49573 279.92047 47.592667
v 337.32434 280.01276 47.644802
v 337.49265 280.60336 47.787292
v 337.4508 280.63452 47.98193
v 337.49265 280.60336 48.176575
v 337.6069 280.51825 48.319065
v 337.763 280.40195 48.371223
v 337.91907 280.28568 48.319073
v 338.03333 280.20056 48.17659
v 338.07516 280.16937 47.98195
v 338.03336 280.20053 47.787308
v 337.91907 280.28568 47.644817
v 337.763 280.40195 47.59266
v 337.6069 280.51822 47.644806
v 337.99957 280.99863 47.684525
v 337.93167 281.0915 47.849953
v 337.9217 281.10516 48.05075
v 337.9723 281.03595 48.233105
v 338.06992 280.9024 48.348164
v 338.18842 280.7403 48.36509
v 338.29605 280.59308 48.27935
v 338.36395 280.5002 48.11392
v 338.37393 280.48654 47.913124
v 338.32333 280.55576 47.730766
v 338.2257 280.6893 47.61571
v 338.1072 280.8514 47.598785
v 338.45328 281.13367 47.640034
v 338.41983 281.2894 47.77267
v 338.44537 281.3791 47.95466
v 338.52304 281.37872 48.137238
v 338.63202 281.2884 48.271484
v 338.7431 281.13232 48.321426
v 338.82657 280.95233 48.273685
v 338.86 280.7966 48.141052
v 338.83444 280.7069 47.95906
v 338.75677 280.70728 47.77648
v 338.6478 280.7976 47.642235
v 338.5367 280.95367 47.592293
v 338.79443 281.25577 47.355427
v 338.7535 281.4341 47.45423
v 338.77872 281.56592 47.609818
v 338.86328 281.61588 47.780495
v 338.98453 281.57062 47.920536
v 339.11 281.44223 47.99241
v 339.20602 281.26514 47.976864
v 339.24695 281.0868 47.87806
v 339.22174 280.95496 47.722473
v 339.13718 280.905 47.551792
v 339.01593 280.9503 47.411755
v 338.89047 281.07867 47.339878
v 339.4337 281.38336 47.100243
v 339.32977 281.55487 47.12129
v 339.2645 281.70715 47.234665
v 339.25537 281.7994 47.409996
v 339.30484 281.80695 47.6003
v 339.39966 281.72772 47.754585
v 339.5144 281.58295 47.83151
v 339.61835 281.41144 47.810463
v 339.68362 281.25916 47.697083
v 339.69275 281.1669 47.52175
v 339.64328 281.15936 47.33145
v 339.54846 281.23862 47.177166
v 339.97385 281.7181 47.012257
v 339.8173 281.84375 46.994675
v 339.68127 281.9659 47.079586
v 339.60226 282.05185 47.244236
v 339.60144 282.07852 47.44451
v 339.67902 282.03882 47.626743
v 339.8142 281.94336 47.742104
v 339.9708 281.81772 47.759686
v 340.10678 281.69556 47.674774
v 340.1858 281.60962 47.510124
v 340.1866 281.58295 47.30985
v 340.10904 281.62265 47.127617
v 340.24213 282.2612 46.967968
v 340.05557 282.33737 46.96689
v 339.89536 282.4076 47.067207
v 339.80438 282.4531 47.24204
v 339.80707 282.46167 47.444542
v 339.90268 282.43103 47.620453
v 340.06558 282.3694 47.722637
v 340.25214 282.2932 47.723713
v 340.41238 282.223 47.623398
v 340.50333 282.1775 47.448563
v 340.50064 282.16888 47.246063
v 340.40503 282.19955 47.070152
v 340.3373 282.8248 46.94189
v 340.14844 282.88577 46.976814
v 340.0023 282.9355 47.10614
v 339.93796 282.9606 47.29522
v 339.9727 282.9544 47.49339
v 340.09723 282.91855 47.647545
v 340.27814 282.86264 47.716385
v 340.46698 282.80167 47.68146
v 340.61316 282.75195 47.552135
v 340.6775 282.72684 47.363056
v 340.64273 282.73303 47.16489
v 340.51822 282.7689 47.010735
v 340.49646 283.35538 46.932884
v 340.3206 283.44214 46.979183
v 340.18948 283.508 47.11732
v 340.13834 283.53528 47.310284
v 340.1808 283.5167 47.506367
v 340.3055 283.4572 47.65303
v 340.47903 283.3728 47.71098
v 340.65494 283.28604 47.66468
v 340.786 283.22018 47.526543
v 340.8372 283.1929 47.33358
v 340.7947 283.2115 47.137497
v 340.67 283.27094 46.990833
v 340.79953 283.81497 46.92939
v 340.6416 283.93185 46.97422
v 340.52313 284.0201 47.11127
v 340.4759 284.05612 47.303818
v 340.5125 284.0302 47.500267
v 340.62317 283.94937 47.64798
v 340.77826 283.83524 47.70738
v 340.9362 283.71838 47.662548
v 341.05463 283.63013 47.525497
v 341.1019 283.59412 47.33295
v 341.06528 283.62 47.1365
v 340.9546 283.70084 46.98879
v 341.07712 284.30185 46.936428
v 340.94092 284.4181 47.028873
v 340.85828 284.48892 47.198467
v 340.85135 284.4954 47.399757
v 340.92197 284.43573 47.578815
v 341.05124 284.32596 47.68766
v 341.2045 284.19547 47.69713
v 341.3407 284.07922 47.60468
v 341.42334 284.0084 47.43509
v 341.43027 284.00192 47.2338
v 341.35962 284.06158 47.05474
v 341.23038 284.17136 46.945896
v 341.50525 284.66107 46.926815
v 341.3561 284.7868 46.97726
v 341.24628 284.87955 47.118496
v 341.2052 284.91437 47.31267
v 341.2439 284.88202 47.507763
v 341.352 284.7911 47.651493
v 341.50052 284.66605 47.70535
v 341.6497 284.54028 47.6549
v 341.75952 284.44757 47.513668
v 341.80057 284.41272 47.31949
v 341.76187 284.4451 47.1244
v 341.65378 284.53598 46.98067
v 341.85144 285.0895 46.926456
v 341.71036 285.22394 46.97779
v 341.6068 285.32266 47.119675
v 341.5685 285.35925 47.314095
v 341.6057 285.3239 47.508953
v 341.7085 285.2261 47.652042
v 341.8493 285.092 47.705013
v 341.9904 284.9576 47.65368
v 342.09393 284.85886 47.511795
v 342.13223 284.82227 47.317375
v 342.095 284.8576 47.122517
v 341.99222 284.95544 46.97943
v 342.26053 285.4581 46.926334
v 342.12833 285.60107 46.978195
v 342.03146 285.70584 47.12047
v 341.99585 285.74435 47.31503
v 342.0311 285.7063 47.50975
v 342.12772 285.60187 47.65245
v 342.25983 285.45905 47.704895
v 342.39206 285.3161 47.653034
v 342.48892 285.21133 47.51076
v 342.5245 285.1728 47.3162
v 342.4893 285.21085 47.12148
v 342.39267 285.31528 46.97878
v 342.65927 285.8379 46.92628
v 342.53534 285.98813 46.978046
v 342.4445 286.09827 47.12025
v 342.41107 286.1388 47.314785
v 342.444 286.09888 47.50953
v 342.53452 285.9892 47.6523
v 342.65833 285.83914 47.70484
v 342.78226 285.6889 47.653076
v 342.8731 285.57877 47.51087
v 342.90656 285.53824 47.316338
v 342.8736 285.57816 47.12159
v 342.78308 285.68784 46.97882
v 343.10745 286.15778 46.926254
v 342.9866 286.31033 46.978462
v 342.89816 286.422 47.12099
v 342.8658 286.46283 47.315647
v 342.89825 286.4219 47.510273
v 342.98676 286.31018 47.652718
v 343.10764 286.15762 47.70482
v 343.2285 286.00507 47.652607
v 343.31693 285.8934 47.51008
v 343.34927 285.85254 47.315422
v 343.31683 285.89346 47.120796
v 343.22833 286.0052 46.97835
v 343.52103 286.5214 47.704807
v 343.65247 286.37787 47.652596
v 343.74866 286.2728 47.510067
v 343.78384 286.23438 47.31541
v 343.7486 286.2729 47.120785
v 343.6523 286.378 46.97834
v 343.52087 286.52155 46.926243
v 343.38943 286.6651 46.97845
v 343.29324 286.77014 47.12098
v 343.25806 286.8086 47.315636
v 343.2933 286.77008 47.51026
v 343.38956 286.66495 47.65271
v 343.91974 286.90125 47.704803
v 344.05502 286.76135 47.65259
v 344.15405 286.65897 47.510063
v 344.19028 286.6215 47.315407
v 344.154 286.65903 47.12078
v 344.0549 286.76147 46.978336
v 343.91956 286.9014 46.92624
v 343.78427 287.0413 46.978447
v 343.68524 287.1437 47.120975
v 343.64902 287.18115 47.31563
v 343.6853 287.14362 47.510258
v 343.7844 287.04117 47.652706
v 344.31268 287.28705 47.7048
v 344.44943 287.14856 47.65259
v 344.5495 287.04718 47.510063
v 344.58612 287.01013 47.315407
v 344.5494 287.04727 47.12078
v 344.44928 287.14868 46.978336
v 344.3125 287.2872 46.926235
v 344.17575 287.4257 46.978447
v 344.07568 287.52704 47.120975
v 344.03906 287.56412 47.31563
v 344.07578 287.52698 47.510258
v 344.1759 287.42554 47.652702
v 344.7034 287.67508 47.7048
v 344.8407 287.5371 47.65259
v 344.9412 287.43616 47.510063
v 344.97794 287.39923 47.315407
v 344.9411 287.43622 47.12078
v 344.84058 287.53726 46.978333
v 344.70325 287.67523 46.926235
v 344.56595 287.81317 46.978447
v 344.46548 287.91415 47.120975
v 344.42874 287.95108 47.31563
v 344.46555 287.91406 47.510258
v 344.5661 287.81305 47.652702
v 345.09323 288.06403 47.7048
v 345.23074 287.92627 47.65264
v 345.3314 287.8254 47.51015
v 345.36826 287.7885 47.31551
v 345.3314 287.8254 47.12087
v 345.23074 287.92627 46.978386
v 345.09323 288.06403 46.926235
v 344.95572 288.20178 46.978394
v 344.85507 288.3026 47.120888
v 344.8182 288.33954 47.31553
v 344.85507 288.3026 47.51017
v 344.95572 288.20178 47.652653
v 345.48282 288.45322 47.7048
v 345.62115 288.31628 47.652645
v 345.72244 288.21606 47.51016
v 345.7595 288.17938 47.315517
v 345.72244 288.21606 47.120876
v 345.62115 288.31628 46.97839
v 345.48282 288.45322 46.926235
v 345.34448 288.59012 46.97839
v 345.2432 288.69037 47.120876
v 345.20612 288.72705 47.315517
v 345.2432 288.69037 47.51016
v 345.34448 288.59012 47.652645
v 345.94345 288.79156 47.69339
v 346.08582 288.6874 47.59598
v 346.16983 288.62598 47.423424
v 346.1729 288.62372 47.221954
v 346.0943 288.6812 47.045555
v 345.95502 288.7831 46.94149
v 345.79242 288.90204 46.93765
v 345.65005 289.0062 47.035053
v 345.56607 289.06766 47.20761
v 345.56296 289.06992 47.409084
v 345.64157 289.0124 47.585484
v 345.78085 288.91052 47.689545
v 346.18652 289.30154 47.701065
v 346.33902 289.20105 47.61648
v 346.43457 289.1359 47.451653
v 346.44754 289.1236 47.25074
v 346.37448 289.16742 47.067585
v 346.23495 289.25558 46.95126
v 346.06638 289.36453 46.932934
v 345.91385 289.46506 47.017517
v 345.81833 289.53018 47.182346
v 345.80533 289.54248 47.38326
v 345.8784 289.4987 47.566414
v 346.0179 289.4105 47.68274
v 346.59796 289.82013 47.677635
v 346.71988 289.68152 47.601257
v 346.77338 289.5659 47.44676
v 346.74414 289.50424 47.25554
v 346.64 289.51306 47.07884
v 346.48886 289.59003 46.964
v 346.3312 289.71448 46.9418
v 346.2093 289.8531 47.01818
v 346.1558 289.96872 47.172676
v 346.18503 290.0304 47.363895
v 346.28915 290.02155 47.540596
v 346.4403 289.94458 47.655434
v 346.90424 290.2054 47.310036
v 347.02264 290.05316 47.25429
v 347.07144 289.9119 47.120987
v 347.03754 289.81946 46.94584
v 346.93002 289.80066 46.775776
v 346.7777 289.8605 46.656372
v 346.6214 289.98297 46.619614
v 346.50296 290.13525 46.675358
v 346.45416 290.27652 46.808662
v 346.48807 290.36893 46.98381
v 346.59558 290.38776 47.153873
v 346.74792 290.32788 47.27328
v 347.20523 290.51843 47.176773
v 347.33194 290.37482 47.114716
v 347.40338 290.25723 46.967945
v 347.4004 290.19717 46.775787
v 347.3238 290.21072 46.589733
v 347.19412 290.29428 46.459633
v 347.04608 290.4254 46.420345
v 346.91937 290.569 46.482403
v 346.84793 290.68658 46.629173
v 346.85092 290.74664 46.82133
v 346.92752 290.7331 47.007385
v 347.0572 290.64957 47.137486
v 347.51062 290.9159 47.10405
v 347.64948 290.77377 47.0706
v 347.75024 290.6549 46.942894
v 347.78592 290.5912 46.755157
v 347.74692 290.59964 46.557693
v 347.6437 290.678 46.403408
v 347.50394 290.80533 46.333645
v 347.36505 290.94745 46.3671
v 347.26428 291.06628 46.4948
v 347.22864 291.13004 46.682537
v 347.26764 291.12158 46.880005
v 347.37085 291.04318 47.034286
v 347.8624 291.31763 47.065098
v 347.9933 291.1652 47.049213
v 348.0976 291.0357 46.934994
v 348.14737 290.9638 46.75304
v 348.1293 290.9688 46.552113
v 348.0482 291.04932 46.386047
v 347.9258 291.18384 46.29934
v 347.79492 291.33624 46.315224
v 347.6906 291.46576 46.429443
v 347.64084 291.53763 46.611393
v 347.6589 291.53265 46.81232
v 347.74002 291.45212 46.97839
v 348.27304 291.67084 47.03494
v 348.4001 291.51456 47.0408
v 348.51004 291.37534 46.94525
v 348.57346 291.29053 46.773895
v 348.5733 291.28284 46.57265
v 348.50967 291.3543 46.39544
v 348.39957 291.4858 46.28974
v 348.27252 291.64212 46.283882
v 348.16257 291.7813 46.37943
v 348.09915 291.86615 46.55078
v 348.0993 291.87384 46.752026
v 348.16293 291.80237 46.92924
v 348.64868 292.05716 47.013233
v 348.78406 291.91043 47.04049
v 348.9098 291.77264 46.964275
v 348.99222 291.68073 46.805016
v 349.00922 291.65933 46.60538
v 348.95624 291.71417 46.418865
v 348.8475 291.83057 46.295444
v 348.71213 291.9773 46.26819
v 348.5864 292.11508 46.344402
v 348.50397 292.207 46.503662
v 348.48697 292.2284 46.703297
v 348.53995 292.17355 46.889812
v 349.01315 292.45786 46.991436
v 349.15222 292.3205 47.04042
v 349.2898 292.18405 46.985107
v 349.389 292.08505 46.840324
v 349.42328 292.05005 46.644863
v 349.38342 292.0884 46.4511
v 349.28012 292.18985 46.310947
v 349.14105 292.3272 46.261963
v 349.00348 292.46365 46.317276
v 348.90427 292.56265 46.46206
v 348.87 292.59766 46.65752
v 348.90985 292.5593 46.851284
v 349.3687 292.84042 46.988888
v 349.5258 292.72467 47.039215
v 349.68198 292.60934 46.985237
v 349.7954 292.5254 46.841423
v 349.83575 292.49527 46.6463
v 349.7921 292.52707 46.452156
v 349.67624 292.61224 46.311012
v 349.51917 292.728 46.260685
v 349.36298 292.84332 46.31466
v 349.24954 292.92728 46.458477
v 349.2092 292.9574 46.6536
v 349.25284 292.92563 46.847744
v 349.62964 293.30258 46.987377
v 349.79752 293.20367 47.038742
v 349.965 293.10492 46.985798
v 350.0872 293.03278 46.84273
v 350.13138 293.0066 46.64788
v 350.08572 293.0334 46.453453
v 349.96243 293.10596 46.311546
v 349.79456 293.20486 46.26018
v 349.62708 293.30362 46.313126
v 349.50485 293.37576 46.45619
v 349.46066 293.40195 46.65104
v 349.50635 293.37515 46.84547
v 349.9066 293.75916 46.986633
v 350.08215 293.67496 47.03856
v 350.25757 293.5908 46.986176
v 350.3859 293.5292 46.84352
v 350.43268 293.5067 46.64882
v 350.38544 293.5293 46.45424
v 350.25677 293.59097 46.31192
v 350.08124 293.67517 46.259995
v 349.9058 293.75934 46.312378
v 349.7775 293.8209 46.455032
v 349.73068 293.8434 46.649734
v 349.77795 293.8208 46.844315
v 350.08615 294.25696 46.986176
v 350.2698 294.19266 47.038456
v 350.45355 294.1283 46.986427
v 350.5881 294.08115 46.844032
v 350.63745 294.06384 46.64942
v 350.58832 294.08102 46.45475
v 350.45392 294.12808 46.312172
v 350.27026 294.19238 46.25989
v 350.08652 294.25674 46.31192
v 349.95197 294.3039 46.454315
v 349.90262 294.3212 46.648926
v 349.95175 294.30402 46.843597
v 350.27097 294.80035 46.98623
v 350.44562 294.71448 47.038414
v 350.6203 294.6286 46.986294
v 350.7482 294.5657 46.843826
v 350.795 294.54266 46.649193
v 350.74823 294.56564 46.454544
v 350.6204 294.6285 46.312035
v 350.4457 294.7144 46.25985
v 350.27106 294.8003 46.311974
v 350.14316 294.86316 46.454437
v 350.09634 294.8862 46.64907
v 350.14313 294.86322 46.84372
v 350.5964 295.28955 46.98621
v 350.7517 295.17224 47.0384
v 350.90704 295.05493 46.986275
v 351.02075 294.96902 46.84381
v 351.06238 294.9376 46.649178
v 351.02078 294.969 46.45453
v 350.9071 295.05484 46.31202
v 350.7518 295.17215 46.259834
v 350.59647 295.2895 46.311954
v 350.48276 295.37537 46.45442
v 350.44113 295.40683 46.64905
v 350.48273 295.37543 46.8437
v 350.96307 295.7214 46.986202
v 351.10834 295.59186 47.03839
v 351.2536 295.46228 46.986267
v 351.35995 295.36743 46.843803
v 351.3989 295.3327 46.649174
v 351.36002 295.36737 46.45452
v 351.2537 295.46222 46.31201
v 351.10843 295.59177 46.259827
v 350.96317 295.7213 46.311947
v 350.8568 295.81616 46.45441
v 350.81787 295.85092 46.649044
v 350.85675 295.81622 46.843693
v 351.34384 296.12827 46.98626
v 351.48465 295.99387 47.038387
v 351.62546 295.85953 46.986206
v 351.72855 295.76117 46.8437
v 351.76627 295.72516 46.64905
v 351.72852 295.7612 46.45442
v 351.6254 295.8596 46.31195
v 351.4846 295.99396 46.259823
v 351.34375 296.12833 46.312004
v 351.2407 296.22665 46.45451
v 351.20297 296.26266 46.64916
v 351.24072 296.22662 46.843792
v 351.72556 296.52048 46.986233
v 351.86865 296.38858 47.038387
v 352.01178 296.25665 46.986233
v 352.11655 296.1601 46.843742
v 352.1549 296.12473 46.6491
v 352.11655 296.1601 46.45446
v 352.01178 296.25665 46.311974
v 351.86865 296.38858 46.259823
v 351.72552 296.52048 46.311977
v 351.62076 296.61707 46.454464
v 351.58243 296.6524 46.649105
v 351.62076 296.61707 46.843746
v 352.05865 296.8943 46.986233
v 352.23077 296.80344 47.038383
v 352.40292 296.7126 46.986233
v 352.52893 296.6461 46.843742
v 352.57504 296.62173 46.6491
v 352.52893 296.6461 46.45446
v 352.40292 296.7126 46.311974
v 352.23077 296.80344 46.25982
v 352.05865 296.8943 46.311974
v 351.93262 296.9608 46.454464
v 351.8865 296.98514 46.649105
v 351.93262 296.9608 46.843746
v 352.17905 297.3792 46.98623
v 352.36896 297.3365 47.038383
v 352.55884 297.29376 46.986233
v 352.69785 297.2625 46.843746
v 352.74875 297.25104 46.649105
v 352.69785 297.2625 46.454464
v 352.55884 297.29376 46.311974
v 352.36896 297.3365 46.25982
v 352.17905 297.3792 46.311974
v 352.04004 297.4105 46.45446
v 351.98917 297.42194 46.6491
v 352.04004 297.4105 46.843742
v 352.28665 297.93558 46.98623
v 352.47238 297.87738 47.038383
v 352.6581 297.81915 46.986233
v 352.7941 297.77655 46.843742
v 352.84387 297.76096 46.6491
v 352.7941 297.77655 46.45446
v 352.6581 297.81915 46.311974
v 352.47238 297.87738 46.25982
v 352.28665 297.93558 46.311974
v 352.1507 297.97818 46.45446
v 352.10092 297.99377 46.6491
v 352.1507 297.97818 46.843742
v 352.52045 298.46436 46.98623
v 352.6961 298.38055 47.038383
v 352.8718 298.29672 46.986233
v 353.0004 298.23538 46.843742
v 353.04745 298.21292 46.6491
v 353.0004 298.23538 46.45446
v 352.8718 298.29672 46.311974
v 352.6961 298.38055 46.25982
v 352.52045 298.46436 46.311974
v 352.39185 298.52573 46.45446
v 352.3448 298.54816 46.6491
v 352.39185 298.52573 46.843742
v 352.7822 298.97543 46.98623
v 352.94644 298.87103 47.038383
v 353.11072 298.76663 46.986233
v 353.231 298.6902 46.843742
v 353.275 298.6622 46.6491
v 353.231 298.6902 46.45446
v 353.11072 298.76663 46.311974
v 352.94644 298.87103 46.25982
v 352.7822 298.97543 46.311974
v 352.66193 299.05188 46.45446
v 352.61792 299.07983 46.6491
v 352.66193 299.05188 46.843742
v 353.13474 299.4305 46.986233
v 353.28427 299.3059 47.038383
v 353.4338 299.1813 46.98623
v 353.54327 299.0901 46.843742
v 353.58334 299.05673 46.6491
v 353.54327 299.0901 46.45446
v 353.4338 299.1813 46.311974
v 353.28427 299.3059 46.25982
v 353.13474 299.4305 46.311974
v 353.02527 299.5217 46.45446
v 352.9852 299.55508 46.6491
v 353.02527 299.5217 46.843742
v 353.4742 299.83243 46.976013
v 353.63467 299.7274 47.03789
v 353.7995 299.61948 46.995594
v 353.92456 299.53763 46.86046
v 353.97635 299.50372 46.668686
v 353.94095 299.5269 46.47167
v 353.82788 299.60092 46.322193
v 353.66742 299.70593 46.260315
v 353.5026 299.81384 46.30261
v 353.37753 299.89572 46.437748
v 353.32574 299.92963 46.62952
v 353.36115 299.90643 46.826538
v 353.66492 300.2914 46.96599
v 353.8443 300.23434 47.039436
v 354.03348 300.17267 47.009136
v 354.18173 300.1229 46.883205
v 354.24936 300.09836 46.695393
v 354.2182 300.10568 46.49602
v 354.09665 300.14285 46.33851
v 353.91727 300.19992 46.26506
v 353.7281 300.2616 46.29536
v 353.57983 300.31137 46.421288
v 353.51224 300.3359 46.6091
v 353.54337 300.32858 46.808475
v 353.88904 300.91858 47.04072
v 354.07983 300.85843 47.09802
v 354.24597 300.77115 47.04882
v 354.34296 300.68008 46.906315
v 354.3448 300.60965 46.708683
v 354.251 300.57874 46.50888
v 354.0867 300.5956 46.360443
v 353.89594 300.65576 46.30315
v 353.7298 300.74307 46.352345
v 353.6328 300.83414 46.49485
v 353.63095 300.90454 46.692482
v 353.72473 300.93546 46.892284
v 354.1317 301.36108 46.543045
v 354.31946 301.29532 46.612183
v 354.47913 301.18756 46.580135
v 354.56793 301.06668 46.45549
v 354.56207 300.9651 46.27165
v 354.46313 300.90997 46.077866
v 354.2976 300.91614 45.92607
v 354.10986 300.9819 45.85693
v 353.9502 301.08966 45.888977
v 353.8614 301.21054 46.013622
v 353.86725 301.31213 46.197464
v 353.9662 301.36725 46.391247
v 354.2054 301.76657 46.338715
v 354.39313 301.7233 46.41607
v 354.57764 301.65393 46.399128
v 354.70956 301.5771 46.29243
v 354.75354 301.51334 46.124565
v 354.69778 301.47977 45.94051
v 354.5572 301.48538 45.789585
v 354.3695 301.52863 45.71223
v 354.18497 301.598 45.72917
v 354.05304 301.67484 45.835873
v 354.0091 301.7386 46.00374
v 354.06485 301.77216 46.18779
v 354.29376 302.27582 46.283554
v 354.46094 302.21814 46.38673
v 354.64752 302.14212 46.39148
v 354.80347 302.06815 46.296535
v 354.88705 302.01602 46.127335
v 354.87582 301.99973 45.92922
v 354.77283 302.02362 45.755264
v 354.60565 302.0813 45.652092
v 354.41907 302.15732 45.64734
v 354.2631 302.2313 45.742287
v 354.17953 302.28342 45.911484
v 354.19077 302.2997 46.109604
v 354.5247 302.75977 46.26413
v 354.68057 302.69858 46.376785
v 354.8659 302.62057 46.390415
v 355.03098 302.5467 46.301365
v 355.1316 302.49667 46.1335
v 355.14078 302.48395 45.931797
v 355.0561 302.51193 45.7503
v 354.9002 302.57312 45.637646
v 354.71487 302.65112 45.624016
v 354.5498 302.725 45.713066
v 354.4492 302.77502 45.88093
v 354.44 302.78775 46.082634
v 354.73578 303.2346 46.300167
v 354.91406 303.18155 46.377636
v 355.10498 303.1225 46.35191
v 355.25742 303.07324 46.22988
v 355.3305 303.047 46.044247
v 355.30466 303.0508 45.84475
v 355.18683 303.08362 45.68484
v 355.00854 303.13666 45.60737
v 354.81763 303.1957 45.633095
v 354.6652 303.24493 45.755123
v 354.5921 303.27118 45.940758
v 354.61795 303.2674 46.14026
v 354.92633 303.76733 46.319416
v 355.1055 303.69467 46.3762
v 355.28668 303.62036 46.328716
v 355.42133 303.56427 46.18969
v 355.47336 303.54144 45.996372
v 355.42883 303.558 45.800564
v 355.29965 303.60953 45.654728
v 355.12048 303.6822 45.597942
v 354.93933 303.7565 45.645424
v 354.8047 303.8126 45.78445
v 354.75266 303.83542 45.97777
v 354.79718 303.81885 46.17358
v 355.2074 304.28168 46.318874
v 355.37054 304.17706 46.37404
v 355.5349 304.07132 46.324905
v 355.6564 303.99277 46.184647
v 355.70248 303.96243 45.99084
v 355.66083 303.98846 45.795418
v 355.54257 304.0639 45.65074
v 355.3794 304.16852 45.595577
v 355.21506 304.27426 45.644707
v 355.09357 304.3528 45.78497
v 355.0475 304.38315 45.978775
v 355.08914 304.35712 46.1742
v 355.56772 304.724 46.329845
v 355.72165 304.60114 46.372524
v 355.87152 304.48132 46.311016
v 355.9772 304.3966 46.161804
v 356.01038 304.36975 45.964867
v 355.96213 304.40793 45.772976
v 355.84543 304.5009 45.637547
v 355.6915 304.62372 45.594864
v 355.54163 304.74356 45.656372
v 355.43594 304.82825 45.805584
v 355.40277 304.85513 46.00252
v 355.45102 304.81696 46.194412
v 355.8922 305.16467 46.30776
v 356.0434 305.0478 46.37172
v 356.1996 304.92697 46.33157
v 356.3189 304.83453 46.198063
v 356.36942 304.7953 46.006977
v 356.33755 304.81973 45.809513
v 356.2319 304.90134 45.658577
v 356.08072 305.01822 45.594616
v 355.92453 305.13904 45.63477
v 355.8052 305.23148 45.768272
v 355.7547 305.27072 45.95936
v 355.78653 305.24628 46.156822
v 356.22552 305.60373 46.31923
v 356.3786 305.48386 46.37217
v 356.53198 305.3637 46.3208
v 356.6446 305.27545 46.17889
v 356.68622 305.24277 45.984463
v 356.64575 305.27438 45.78961
v 356.534 305.36185 45.64655
v 356.38092 305.48172 45.593613
v 356.2275 305.60187 45.644978
v 356.11493 305.69012 45.78689
v 356.0733 305.7228 45.981316
v 356.11377 305.6912 46.176167
v 356.59378 306.0267 46.320057
v 356.7406 305.89883 46.372055
v 356.88736 305.77106 46.31974
v 356.9947 305.67755 46.17714
v 357.0339 305.64337 45.982456
v 356.99442 305.6777 45.787857
v 356.88687 305.77133 45.645485
v 356.74005 305.89917 45.59349
v 356.5933 306.02698 45.6458
v 356.48593 306.12048 45.788406
v 356.44675 306.15466 45.98309
v 356.4862 306.12033 46.17769
v 356.9993 306.38574 46.350895
v 357.16418 306.27072 46.3648
v 357.31268 306.16714 46.27633
v 357.40497 306.10275 46.109188
v 357.41638 306.0948 45.90816
v 357.3438 306.1454 45.727116
v 357.20673 306.241 45.61456
v 357.04184 306.35602 45.600655
v 356.89334 306.4596 45.689125
v 356.80106 306.52402 45.85627
v 356.78964 306.53198 46.057293
v 356.8622 306.48135 46.238342
v 357.31726 306.98035 46.341587
v 357.49362 306.88446 46.378376
v 357.63593 306.76508 46.319393
v 357.70605 306.6542 46.18045
v 357.68527 306.58157 45.998775
v 357.57907 306.56662 45.823044
v 357.41595 306.61334 45.700344
v 357.23962 306.70926 45.66356
v 357.09732 306.82864 45.722538
v 357.02716 306.9395 45.86148
v 357.04797 307.01215 46.04316
v 357.15417 307.0271 46.21889
v 357.5492 307.3654 45.836933
v 357.73038 307.27963 45.88535
v 357.87332 307.15527 45.844723
v 357.93973 307.02567 45.72594
v 357.9118 306.9255 45.560833
v 357.797 306.88165 45.39364
v 357.6261 306.90582 45.269154
v 357.44492 306.99158 45.220737
v 357.30194 307.11594 45.261364
v 357.23553 307.24554 45.380146
v 357.2635 307.3457 45.545254
v 357.3783 307.38956 45.712452
v 357.7806 307.72684 45.782703
v 357.95187 307.6209 45.781384
v 358.08575 307.51175 45.684643
v 358.1463 307.42862 45.518402
v 358.11734 307.39383 45.32721
v 358.00662 307.41666 45.162292
v 357.8438 307.491 45.067837
v 357.67252 307.59695 45.06916
v 357.53867 307.70612 45.1659
v 357.47812 307.78925 45.332138
v 357.50708 307.82404 45.523335
v 357.6178 307.8012 45.68825
v 358.13507 308.096 45.74815
v 358.287 307.96786 45.7168
v 358.39975 307.86035 45.590466
v 358.4431 307.80222 45.402992
v 358.40546 307.80905 45.204617
v 358.29694 307.87906 45.048492
v 358.14655 307.99344 44.976456
v 357.99463 308.12158 45.007805
v 357.8819 308.2291 45.13414
v 357.83853 308.28723 45.321613
v 357.87616 308.2804 45.51999
v 357.9847 308.2104 45.676113
v 358.4337 308.532 45.712193
v 358.59045 308.4054 45.713245
v 358.72427 308.29257 45.613358
v 358.79932 308.22375 45.43929
v 358.79547 308.2174 45.237686
v 358.71375 308.2752 45.062565
v 358.57605 308.38168 44.96085
v 358.41928 308.5083 44.959797
v 358.28546 308.62112 45.059685
v 358.21042 308.6899 45.233753
v 358.2143 308.6963 45.435356
v 358.29602 308.6385 45.610477
v 358.7488 308.96326 45.700413
v 358.91534 308.8498 45.702316
v 359.05945 308.74976 45.60331
v 359.14258 308.68994 45.429924
v 359.1424 308.6864 45.22861
v 359.059 308.74002 45.053318
v 358.91467 308.83652 44.951015
v 358.74814 308.94995 44.949112
v 358.60403 309.05 45.04812
v 358.5209 309.1098 45.221508
v 358.5211 309.11337 45.422817
v 358.60452 309.05972 45.59811
v 359.11188 309.37894 45.709187
v 359.27118 309.26334 45.665985
v 359.3912 309.1753 45.530167
v 359.4398 309.13843 45.338127
v 359.40393 309.16257 45.141323
v 359.2932 309.24127 44.992485
v 359.13733 309.35345 44.9315
v 358.97803 309.46906 44.9747
v 358.858 309.55707 45.11052
v 358.80942 309.59396 45.30256
v 358.84528 309.56982 45.499363
v 358.956 309.49112 45.648197
v 359.463 309.80313 45.70683
v 359.61105 309.67337 45.66372
v 359.72284 309.575 45.52796
v 359.7684 309.53433 45.33594
v 359.73557 309.56226 45.139103
v 359.63312 309.65134 44.99019
v 359.4885 309.77765 44.929104
v 359.34045 309.90738 44.972218
v 359.22867 310.00577 45.10797
v 359.18307 310.04645 45.29999
v 359.2159 310.0185 45.496834
v 359.3184 309.92944 45.645744
v 359.86618 310.1797 45.70562
v 360.0051 310.04813 45.64241
v 360.10236 309.9558 45.492
v 360.13193 309.92752 45.294693
v 360.08585 309.97076 45.103355
v 359.97647 310.07404 44.969257
v 359.83313 310.20963 44.92833
v 359.6942 310.3412 44.99154
v 359.59692 310.4335 45.14195
v 359.56738 310.4618 45.339256
v 359.61346 310.41855 45.530594
v 359.72284 310.31528 45.664692
v 360.23322 310.5901 45.705845
v 360.37625 310.4582 45.65342
v 360.48083 310.3617 45.510735
v 360.51892 310.32645 45.31602
v 360.4803 310.3619 45.121452
v 360.37534 310.45856 44.979164
v 360.23215 310.5905 44.92728
v 360.0891 310.7224 44.979706
v 359.98453 310.81888 45.12239
v 359.94644 310.85413 45.317104
v 359.98508 310.81866 45.511673
v 360.09003 310.72202 45.65396
v 360.59705 311.00363 45.705677
v 360.7644 310.90463 45.652878
v 360.88663 310.8323 45.50992
v 360.93094 310.80606 45.315105
v 360.88547 310.8329 45.120636
v 360.76242 310.90564 44.978622
v 360.59473 311.0048 44.927116
v 360.42734 311.1038 44.979916
v 360.3051 311.17612 45.12287
v 360.2608 311.20236 45.317688
v 360.30627 311.17554 45.512154
v 360.42935 311.10278 45.654167
v 360.783 311.52228 45.7056
v 360.95444 311.42996 45.653824
v 361.08014 311.36227 45.511612
v 361.1264 311.33737 45.317074
v 361.08078 311.3619 45.12233
v 360.95557 311.4293 44.97957
v 360.78427 311.5215 44.927036
v 360.6128 311.61383 44.978817
v 360.4871 311.68152 45.121025
v 360.44086 311.70642 45.315567
v 360.48645 311.68192 45.510307
v 360.6117 311.6145 45.653072
v 361.11362 311.96298 45.705574
v 361.28207 311.86588 45.652725
v 361.4051 311.79495 45.50973
v 361.44968 311.76926 45.314907
v 361.40387 311.79565 45.120453
v 361.27997 311.86703 44.978474
v 361.11118 311.96436 44.927017
v 360.94272 312.06146 44.979866
v 360.8197 312.13235 45.12286
v 360.77515 312.15805 45.317684
v 360.82092 312.13168 45.51214
v 360.94482 312.06027 45.654118
v 361.32986 312.4696 45.705563
v 361.49893 312.37317 45.653423
v 361.6227 312.30258 45.510944
v 361.66803 312.27673 45.316307
v 361.62274 312.30255 45.121662
v 361.49896 312.37314 44.979168
v 361.3299 312.46954 44.927
v 361.1608 312.56598 44.97914
v 361.03702 312.63657 45.121616
v 360.99173 312.6624 45.316254
v 361.03702 312.6366 45.5109
v 361.16077 312.566 45.653397
v 361.6545 312.91437 45.70556
v 361.80624 312.79242 45.653435
v 361.9173 312.70316 45.510967
v 361.95798 312.67044 45.316334
v 361.91736 312.7031 45.121685
v 361.8063 312.79236 44.979176
v 361.6546 312.9143 44.926994
v 361.5029 313.03625 44.97912
v 361.3918 313.12555 45.121582
v 361.35117 313.15823 45.316216
v 361.39178 313.12558 45.510864
v 361.5028 313.03632 45.653374
v 362.01913 313.32706 45.705555
v 362.1671 313.2006 45.6534
v 362.27545 313.10803 45.51091
v 362.3151 313.07416 45.31627
v 362.27545 313.10803 45.121628
v 362.1671 313.20062 44.97914
v 362.01913 313.32706 44.92699
v 361.87115 313.4535 44.979145
v 361.76282 313.54605 45.121635
v 361.72318 313.57993 45.316277
v 361.76285 313.54605 45.510918
v 361.87115 313.4535 45.653404
v 362.36993 313.75156 45.705555
v 362.5351 313.6486 45.6534
v 362.656 313.5732 45.51091
v 362.70026 313.54562 45.31627
v 362.656 313.5732 45.121628
v 362.5351 313.6486 44.97914
v 362.3699 313.75156 44.92699
v 362.20474 313.85452 44.979145
v 362.08383 313.9299 45.12163
v 362.03955 313.9575 45.316273
v 362.08383 313.9299 45.510914
v 362.20474 313.85452 45.6534
v 362.5966 314.25342 45.705555
v 362.77295 314.17102 45.6534
v 362.90204 314.11072 45.510914
v 362.9493 314.08865 45.316273
v 362.90204 314.11072 45.12163
v 362.77295 314.17102 44.979145
v 362.5966 314.2534 44.92699
v 362.42026 314.3358 44.97914
v 362.29114 314.3961 45.121628
v 362.2439 314.41815 45.31627
v 362.29114 314.3961 45.51091
v 362.42026 314.3358 45.6534
v 362.78815 314.77695 45.70162
v 362.96143 314.6769 45.6776
v 363.10107 314.59628 45.55677
v 363.1697 314.55667 45.371494
v 363.1489 314.56866 45.171425
v 363.04425 314.6291 45.010166
v 362.8838 314.7217 44.930927
v 362.71054 314.82175 44.95494
v 362.57086 314.90237 45.075775
v 362.50226 314.942 45.261047
v 362.52304 314.93 45.46112
v 362.6277 314.86957 45.62238
v 363.11963 315.22278 45.7046
v 363.29068 315.1226 45.66883
v 363.4229 315.04437 45.53878
v 363.4809 315.0091 45.349297
v 363.44904 315.0262 45.151154
v 363.33594 315.09116 44.997437
v 363.17188 315.18646 44.92934
v 363.00082 315.28665 44.96511
v 362.8686 315.36484 45.09516
v 362.8106 315.40012 45.284645
v 362.84244 315.383 45.48279
v 362.95557 315.31808 45.636505
v 363.36295 315.84485 45.67379
v 363.5495 315.76956 45.67595
v 363.69336 315.67514 45.589947
v 363.75595 315.58685 45.43883
v 363.7205 315.52835 45.263092
v 363.59653 315.51535 45.109818
v 363.41724 315.55127 45.02008
v 363.23068 315.62656 45.01792
v 363.08685 315.72098 45.103924
v 363.02426 315.80927 45.255043
v 363.0597 315.86777 45.430782
v 363.18365 315.88077 45.584053
v 363.39484 316.3106 45.16569
v 363.5943 316.2849 45.24252
v 363.76657 316.21475 45.211876
v 363.86554 316.11887 45.081966
v 363.8647 316.023 44.887604
v 363.76422 315.95282 44.680866
v 363.59106 315.92712 44.517147
v 363.3916 315.95282 44.44032
v 363.2193 316.023 44.470963
v 363.12033 316.11887 44.600872
v 363.12122 316.21475 44.795235
v 363.22168 316.2849 45.001972
v 363.43524 316.73642 45.080692
v 363.6362 316.7235 45.12831
v 363.81256 316.68823 45.06644
v 363.91708 316.64 44.911663
v 363.92175 316.5918 44.70545
v 363.82535 316.55652 44.503048
v 363.6537 316.5436 44.3587
v 363.45276 316.55652 44.31108
v 363.2764 316.5918 44.37295
v 363.17188 316.64 44.52773
v 363.16718 316.68823 44.733948
v 363.26358 316.7235 44.936344
v 363.3948 317.22836 45.074005
v 363.59177 317.2264 45.13784
v 363.78336 317.2127 45.09817
v 363.9182 317.19095 44.965626
v 363.9602 317.16693 44.77572
v 363.89813 317.14713 44.579338
v 363.74857 317.13684 44.4291
v 363.5516 317.1388 44.365265
v 363.36005 317.1525 44.404934
v 363.22516 317.17426 44.53748
v 363.18317 317.19827 44.727386
v 363.24524 317.21808 44.923767
v 363.43176 317.87567 45.12704
v 363.63138 317.88303 45.184116
v 363.8179 317.8499 45.126606
v 363.94135 317.78522 44.96992
v 363.96866 317.70627 44.756042
v 363.89252 317.63422 44.54228
v 363.7333 317.58835 44.38591
v 363.5337 317.581 44.328835
v 363.34717 317.6141 44.386345
v 363.2237 317.6788 44.54303
v 363.19638 317.75775 44.75691
v 363.27255 317.8298 44.970673
v 363.60507 318.33737 44.47779
v 363.79367 318.2733 44.49948
v 363.92792 318.17285 44.43992
v 363.97183 318.06293 44.31506
v 363.91367 317.973 44.158363
v 363.769 317.92712 44.011814
v 363.5766 317.93765 43.91468
v 363.388 318.00174 43.892986
v 363.25375 318.10217 43.952553
v 363.2098 318.2121 44.077408
v 363.26797 318.30203 44.234108
v 363.41266 318.34787 44.380657
v 363.81705 318.70493 44.468002
v 363.9954 318.6224 44.445255
v 364.12048 318.53918 44.32697
v 364.1588 318.47757 44.144836
v 364.10007 318.45404 43.947662
v 363.96005 318.4749 43.78828
v 363.77625 318.5346 43.709396
v 363.59787 318.61713 43.732143
v 363.4728 318.70035 43.85043
v 363.43448 318.762 44.03256
v 363.4932 318.78552 44.229733
v 363.63324 318.76462 44.38912
v 364.0633 319.14444 44.41727
v 364.23056 319.0686 44.34489
v 364.33313 319.00922 44.189587
v 364.3435 318.98224 43.99297
v 364.25888 318.9949 43.80772
v 364.10193 319.04376 43.683483
v 363.91476 319.11578 43.65354
v 363.74747 319.19165 43.725918
v 363.6449 319.251 43.881226
v 363.63452 319.27798 44.077843
v 363.71915 319.26535 44.26309
v 363.8761 319.21646 44.38733
v 364.24557 319.6406 44.40498
v 364.4184 319.56616 44.33265
v 364.5327 319.51074 44.17576
v 364.55792 319.48917 43.976345
v 364.48727 319.50723 43.78784
v 364.33966 319.5601 43.66076
v 364.1547 319.63358 43.629147
v 363.9819 319.708 43.701473
v 363.86758 319.76343 43.858364
v 363.84238 319.785 44.057777
v 363.91302 319.76694 44.24628
v 364.0606 319.71408 44.373367
v 364.39453 320.17456 44.39709
v 364.57568 320.09747 44.359333
v 364.7107 320.03406 44.227646
v 364.7634 320.00134 44.037315
v 364.71967 320.00806 43.839336
v 364.5912 320.05243 43.686764
v 364.41245 320.12256 43.620472
v 364.2313 320.19965 43.65823
v 364.09625 320.26303 43.789917
v 364.04358 320.29578 43.98025
v 364.0873 320.28906 44.178226
v 364.21576 320.2447 44.330803
v 364.70526 320.8399 44.36905
v 364.87128 320.73526 44.36374
v 364.96964 320.60873 44.27123
v 364.97403 320.49426 44.116302
v 364.88324 320.4225 43.940475
v 364.72165 320.4127 43.79086
v 364.5325 320.46744 43.707546
v 364.36652 320.5721 43.712856
v 364.26816 320.69864 43.805367
v 364.26376 320.8131 43.960293
v 364.35452 320.88486 44.13612
v 364.51614 320.89468 44.285736
v 364.89783 321.1948 43.648117
v 365.04953 321.06717 43.644535
v 365.1182 320.89664 43.573948
v 365.08542 320.72888 43.455265
v 364.96005 320.6089 43.320293
v 364.7756 320.56876 43.205196
v 364.58154 320.6193 43.140812
v 364.42987 320.74692 43.144398
v 364.3612 320.91742 43.214985
v 364.39395 321.08517 43.333664
v 364.51935 321.2052 43.468636
v 364.70377 321.2453 43.583733
v 364.99335 321.40945 43.193783
v 365.1538 321.3127 43.18575
v 365.23425 321.18512 43.100582
v 365.21317 321.06085 42.961098
v 365.0962 320.97318 42.804672
v 364.91464 320.94565 42.67322
v 364.7172 320.98557 42.601967
v 364.55676 321.0823 42.61
v 364.4763 321.2099 42.695168
v 364.49738 321.33417 42.834652
v 364.61438 321.42184 42.991074
v 364.7959 321.44937 43.122524
v 365.1296 321.73767 43.111897
v 365.25433 321.65582 42.99028
v 365.28897 321.58737 42.817795
v 365.22427 321.5507 42.64065
v 365.07755 321.55557 42.50632
v 364.88812 321.60074 42.450794
v 364.70676 321.67407 42.488953
v 364.58203 321.75595 42.61057
v 364.5474 321.8244 42.78306
v 364.6121 321.86108 42.9602
v 364.75882 321.8562 43.094532
v 364.94824 321.811 43.150055
v 365.27606 322.17804 43.095894
v 365.41965 322.07324 43.00592
v 365.49722 321.998 42.837658
v 365.488 321.97238 42.636192
v 365.3944 322.00333 42.45551
v 365.24158 322.08252 42.34402
v 365.07043 322.18872 42.3316
v 364.92682 322.29352 42.421577
v 364.84927 322.36877 42.58984
v 364.8585 322.39438 42.791306
v 364.9521 322.36343 42.971985
v 365.10492 322.28424 43.083473
v 365.61084 322.5835 43.052258
v 365.75244 322.492 42.941563
v 365.82513 322.43695 42.76103
v 365.8094 322.43307 42.559036
v 365.7095 322.4814 42.389706
v 365.5522 322.569 42.298412
v 365.3796 322.6724 42.309616
v 365.238 322.7639 42.420315
v 365.16534 322.81894 42.60085
v 365.18106 322.8228 42.80284
v 365.28094 322.77448 42.972168
v 365.43826 322.6869 43.06346
v 365.78088 323.11215 43.050972
v 365.94897 323.03113 42.975258
v 366.05917 322.9751 42.815784
v 366.0819 322.95905 42.61529
v 366.01114 322.9873 42.427494
v 365.86578 323.0523 42.302715
v 365.68484 323.1366 42.27439
v 365.51675 323.21762 42.350105
v 365.40656 323.27368 42.50958
v 365.38382 323.28973 42.71007
v 365.4546 323.26144 42.89787
v 365.5999 323.19647 43.022648
v 366.0107 323.60782 43.042557
v 366.1804 323.53073 42.965866
v 366.29196 323.47876 42.806213
v 366.3155 323.4658 42.606377
v 366.24472 323.49533 42.419903
v 366.0986 323.55942 42.296753
v 365.91626 323.6409 42.26993
v 365.74658 323.718 42.34662
v 365.635 323.76996 42.50627
v 365.61148 323.78293 42.70611
v 365.68225 323.7534 42.892582
v 365.82837 323.6893 43.01573
v 366.26678 324.09857 43.032204
v 366.43225 324.03384 42.937153
v 366.53116 323.99466 42.765938
v 366.53696 323.99146 42.564434
v 366.4481 324.02515 42.386642
v 366.2884 324.0867 42.280193
v 366.10065 324.15958 42.273613
v 365.93515 324.2243 42.368668
v 365.83627 324.2635 42.539883
v 365.83047 324.2667 42.741383
v 365.9193 324.233 42.919178
v 366.079 324.17145 43.025627
v 366.53122 324.5871 42.99653
v 366.66983 324.53467 42.86
v 366.72592 324.51318 42.667664
v 366.68448 324.52838 42.47106
v 366.5566 324.5762 42.322865
v 366.37656 324.64383 42.262787
v 366.19257 324.71317 42.306927
v 366.05396 324.7656 42.443455
v 365.99783 324.78708 42.635788
v 366.03928 324.77188 42.832394
v 366.16718 324.72406 42.980587
v 366.34723 324.6564 43.040665
v 366.7564 325.0848 42.985355
v 366.88654 325.03204 42.84083
v 366.93222 325.01337 42.64546
v 366.88123 325.0338 42.451588
v 366.7472 325.08792 42.311165
v 366.56607 325.1612 42.261818
v 366.38638 325.23395 42.31677
v 366.25626 325.28674 42.461296
v 366.21057 325.3054 42.656666
v 366.2616 325.28494 42.85054
v 366.3956 325.23083 42.99096
v 366.57672 325.1576 43.040306
v 366.9729 325.59924 42.978268
v 367.10025 325.55292 42.829144
v 367.14047 325.5382 42.632236
v 367.08276 325.5591 42.440304
v 366.9426 325.61002 42.30477
v 366.75754 325.67725 42.26196
v 366.57715 325.74283 42.323334
v 366.44977 325.78915 42.472458
v 366.40958 325.80383 42.669365
v 366.4673 325.78293 42.861298
v 366.60745 325.73206 42.99683
v 366.7925 325.66483 43.039642
v 367.21207 326.09906 42.919876
v 367.30328 326.0663 42.7432
v 367.29913 326.06778 42.541733
v 367.2007 326.10306 42.369453
v 367.03442 326.16275 42.272533
v 366.84482 326.2308 42.27693
v 366.68268 326.289 42.381474
v 366.59146 326.32178 42.55815
v 366.59564 326.3203 42.759617
v 366.69403 326.285 42.931896
v 366.86032 326.22534 43.02882
v 367.04996 326.1573 43.024418
v 367.44696 326.60504 42.85369
v 367.51843 326.59723 42.659843
v 367.4904 326.6189 42.459423
v 367.3703 326.66425 42.30614
v 367.19037 326.72113 42.24106
v 366.9988 326.7743 42.28162
v 366.84695 326.8095 42.416958
v 366.77545 326.81732 42.610806
v 366.80353 326.79565 42.811222
v 366.92358 326.7503 42.964508
v 367.10352 326.69342 43.02959
v 367.29507 326.64026 42.989025
v 367.60663 327.24326 43.041718
v 367.63452 327.18585 42.86216
v 367.5596 327.14383 42.668297
v 367.402 327.12845 42.512074
v 367.2039 327.14383 42.43535
v 367.0184 327.18588 42.458683
v 366.8952 327.2433 42.575825
v 366.8673 327.30072 42.755383
v 366.9422 327.34274 42.949245
v 367.09982 327.3581 43.10547
v 367.2979 327.3427 43.182194
v 367.48343 327.30066 43.15886
v 367.55173 327.8783 42.877575
v 367.64694 327.7371 42.79351
v 367.64066 327.57867 42.645477
v 367.53452 327.4455 42.473145
v 367.357 327.37326 42.32269
v 367.15564 327.3813 42.23442
v 366.98444 327.46744 42.232
v 366.88922 327.60864 42.316063
v 366.8955 327.76706 42.464096
v 367.00165 327.90024 42.63643
v 367.17917 327.97247 42.786884
v 367.38052 327.96445 42.875153
v 367.5282 328.1703 41.932198
v 367.6425 328.01358 41.918
v 367.65894 327.82767 41.87164
v 367.57312 327.66235 41.805542
v 367.40808 327.56195 41.73742
v 367.20798 327.55338 41.685524
v 367.0265 327.6389 41.663757
v 366.9122 327.79562 41.67796
v 366.89575 327.98154 41.724316
v 366.98157 328.14682 41.790413
v 367.1466 328.24722 41.858536
v 367.3467 328.25583 41.910435
v 367.58942 328.3463 41.51024
v 367.71317 328.1979 41.488853
v 367.74298 328.02155 41.4091
v 367.67084 327.86453 41.292355
v 367.5161 327.7689 41.169895
v 367.32025 327.76028 41.074535
v 367.1357 327.841 41.031826
v 367.01196 327.98944 41.05321
v 366.98215 328.16577 41.13296
v 367.0543 328.3228 41.24971
v 367.209 328.41843 41.37217
v 367.40488 328.42703 41.46753
v 367.6186 328.60748 41.199745
v 367.77576 328.51074 41.16421
v 367.85254 328.39206 41.0372
v 367.82837 328.2832 40.85275
v 367.70972 328.2134 40.66028
v 367.52835 328.20132 40.51136
v 367.3329 328.25018 40.4459
v 367.1757 328.34692 40.481434
v 367.0989 328.4656 40.608444
v 367.12308 328.57443 40.792896
v 367.24176 328.64426 40.985367
v 367.42313 328.65634 41.134285
v 367.70105 329.00735 41.087315
v 367.86932 328.95984 41.019333
v 367.96158 328.90802 40.871418
v 367.9531 328.86578 40.6832
v 367.8462 328.84442 40.50511
v 367.66946 328.84967 40.384872
v 367.47028 328.88016 40.354702
v 367.302 328.92767 40.42268
v 367.20975 328.9795 40.5706
v 367.21823 329.02176 40.758816
v 367.32513 329.0431 40.9369
v 367.50186 329.03784 41.05714
v 367.74634 329.50494 41.07234
v 367.9147 329.46353 40.972195
v 368.00818 329.42847 40.800632
v 368.00177 329.40918 40.603626
v 367.89713 329.41086 40.433956
v 367.72235 329.433 40.337093
v 367.52423 329.46973 40.338985
v 367.35587 329.51117 40.43913
v 367.2624 329.5462 40.610687
v 367.26883 329.5655 40.807697
v 367.37344 329.5638 40.977364
v 367.54822 329.54166 41.07423
v 367.92368 329.97662 41.03462
v 368.0706 329.9103 40.914062
v 368.1404 329.87247 40.72941
v 368.11444 329.87326 40.53013
v 367.99963 329.91245 40.36962
v 367.82675 329.97955 40.290894
v 367.64215 330.05655 40.315044
v 367.49527 330.12286 40.4356
v 367.42545 330.1607 40.620255
v 367.45142 330.1599 40.819534
v 367.56622 330.12073 40.98004
v 367.73907 330.05365 41.058765
v 368.1867 330.41547 41.01754
v 368.31598 330.3276 40.89042
v 368.37408 330.28537 40.702225
v 368.3454 330.30002 40.50338
v 368.23767 330.36768 40.347168
v 368.0797 330.4702 40.275448
v 367.91388 330.58014 40.30743
v 367.7846 330.668 40.43455
v 367.72653 330.71027 40.622746
v 367.7552 330.6956 40.82159
v 367.86295 330.62793 40.977802
v 368.02087 330.5254 41.049522
v 368.45746 330.88098 41.036076
v 368.59576 330.76917 40.941525
v 368.67813 330.70142 40.7707
v 368.68246 330.69583 40.569363
v 368.60764 330.75394 40.39147
v 368.4737 330.8602 40.284687
v 368.3165 330.98608 40.277626
v 368.1782 331.0979 40.372173
v 368.09583 331.16565 40.543003
v 368.0915 331.17123 40.744335
v 368.16632 331.1131 40.922226
v 368.30026 331.00687 41.02901
v 368.8016 331.45044 41.03491
v 368.95316 331.32706 40.99433
v 369.0473 331.2117 40.867046
v 369.0588 331.13535 40.687157
v 368.98456 331.11838 40.502865
v 368.8445 331.16537 40.363556
v 368.67615 331.26376 40.30655
v 368.52457 331.38715 40.347126
v 368.43042 331.5025 40.47441
v 368.41895 331.5789 40.6543
v 368.49316 331.59583 40.83859
v 368.6332 331.54883 40.9779
v 368.99588 331.93842 40.640873
v 369.16653 331.83347 40.647457
v 369.28235 331.70895 40.55994
v 369.31232 331.5983 40.401764
v 369.24838 331.53113 40.215317
v 369.1077 331.52545 40.050556
v 368.92795 331.58276 39.95163
v 368.7573 331.6877 39.945045
v 368.64145 331.81223 40.032562
v 368.6115 331.92288 40.19074
v 368.6754 331.99005 40.377182
v 368.8161 331.99573 40.541943
v 369.1368 332.36044 40.504513
v 369.31784 332.27295 40.528664
v 369.46884 332.1704 40.447224
v 369.54935 332.08032 40.28201
v 369.5378 332.02682 40.077297
v 369.43732 332.02426 39.887936
v 369.2748 332.07333 39.76466
v 369.09378 332.16083 39.74051
v 368.94278 332.26337 39.821953
v 368.86227 332.35345 39.987164
v 368.87378 332.40695 40.191875
v 368.97427 332.40952 40.38124
v 369.4043 332.7706 40.444008
v 369.59332 332.7051 40.421425
v 369.7412 332.63965 40.299534
v 369.80838 332.5917 40.110985
v 369.77682 332.57416 39.90631
v 369.65497 332.5917 39.740345
v 369.4755 332.63965 39.657562
v 369.2865 332.7051 39.68014
v 369.13858 332.7706 39.802036
v 369.0714 332.81854 39.99058
v 369.10297 332.83606 40.19526
v 369.22482 332.81854 40.361225
v 369.50616 333.2718 40.424873
v 369.70312 333.24316 40.402664
v 369.85718 333.2148 40.282833
v 369.92706 333.19437 40.097485
v 369.89407 333.18726 39.896286
v 369.76706 333.19543 39.733147
v 369.58002 333.21667 39.651783
v 369.3831 333.2453 39.673992
v 369.22903 333.27362 39.793823
v 369.15912 333.2941 39.97917
v 369.1921 333.30118 40.18037
v 369.31915 333.29303 40.34351
v 369.50616 333.94177 40.45259
v 369.70496 333.90884 40.506012
v 369.87234 333.8448 40.451275
v 369.96347 333.7668 40.30304
v 369.95395 333.69577 40.101032
v 369.8463 333.65073 39.899376
v 369.6694 333.6437 39.752106
v 369.4706 333.67667 39.69868
v 369.30322 333.7407 39.75342
v 369.2121 333.8187 39.901653
v 369.22162 333.88974 40.10366
v 369.32925 333.93478 40.30532
v 369.79147 334.47772 39.851288
v 369.96417 334.37793 39.83425
v 370.06772 334.23077 39.759407
v 370.07434 334.07565 39.64681
v 369.98227 333.95413 39.52663
v 369.8162 333.8988 39.43107
v 369.6206 333.92447 39.385735
v 369.4479 334.02426 39.40277
v 369.34436 334.17142 39.477615
v 369.33774 334.32654 39.590214
v 369.42978 334.44806 39.710392
v 369.59586 334.5034 39.805954
v 369.99896 334.70065 39.39893
v 370.14566 334.5708 39.38671
v 370.21222 334.41467 39.303688
v 370.18088 334.2741 39.172104
v 370.05997 334.1868 39.027218
v 369.88196 334.17612 38.907852
v 369.6945 334.24493 38.84599
v 369.5478 334.3748 38.858208
v 369.4812 334.5309 38.94123
v 369.51257 334.67148 39.072815
v 369.63345 334.7588 39.2177
v 369.8115 334.76947 39.337067
v 370.13196 335.01675 39.20496
v 370.29306 334.90414 39.183777
v 370.39282 334.78522 39.072254
v 370.40454 334.69183 38.900272
v 370.32504 334.64905 38.713917
v 370.17563 334.6683 38.563118
v 369.99637 334.74445 38.48829
v 369.83527 334.85706 38.50947
v 369.7355 334.97598 38.620995
v 369.7238 335.06937 38.792976
v 369.80328 335.11215 38.979332
v 369.95267 335.0929 39.13013
v 370.352 335.41098 39.142113
v 370.52066 335.30853 39.108562
v 370.64035 335.2151 38.978764
v 370.67902 335.15564 38.78749
v 370.6263 335.14618 38.586
v 370.4963 335.1892 38.428276
v 370.32388 335.2732 38.356583
v 370.1552 335.3756 38.39013
v 370.03552 335.4691 38.51993
v 369.99683 335.5285 38.7112
v 370.04956 335.53796 38.912697
v 370.17957 335.49496 39.07042
v 370.5769 335.87024 39.07605
v 370.75403 335.78085 39.043625
v 370.8879 335.70352 38.918056
v 370.9426 335.65903 38.732994
v 370.9035 335.65924 38.538025
v 370.78107 335.70413 38.385387
v 370.60812 335.78165 38.315987
v 370.43097 335.87103 38.348415
v 370.29712 335.94833 38.473984
v 370.2424 335.99286 38.659046
v 370.2815 335.99265 38.854015
v 370.40393 335.94775 39.00665
v 370.80286 336.35278 39.06332
v 370.97348 336.25323 39.02357
v 371.10214 336.17374 38.890495
v 371.1544 336.13556 38.699753
v 371.11618 336.149 38.50245
v 370.9978 336.2104 38.35145
v 370.83093 336.30328 38.287224
v 370.6603 336.40286 38.326973
v 370.53165 336.48236 38.46005
v 370.4794 336.5205 38.65079
v 370.5176 336.5071 38.848095
v 370.636 336.4457 38.999092
v 371.13547 336.7874 39.051678
v 371.2688 336.6439 39.00437
v 371.36685 336.53574 38.865482
v 371.40335 336.49188 38.672222
v 371.36856 336.5241 38.476376
v 371.27176 336.62378 38.33042
v 371.13892 336.7642 38.273464
v 371.0056 336.90768 38.32077
v 370.90756 337.01587 38.45966
v 370.87103 337.05972 38.65292
v 370.90582 337.0275 38.848766
v 371.00262 336.92783 38.99472
v 371.56528 337.1668 39.03029
v 371.64423 336.98148 39.03393
v 371.71268 336.81882 38.936398
v 371.75226 336.7225 38.763817
v 371.7524 336.71826 38.562435
v 371.71304 336.80728 38.386208
v 371.6447 336.9657 38.28236
v 371.56577 337.15103 38.278713
v 371.49734 337.31366 38.376247
v 371.45776 337.41 38.54883
v 371.4576 337.41425 38.750214
v 371.49698 337.32523 38.926437
v 372.23843 337.30157 39.017677
v 372.2928 337.10837 39.0011
v 372.30582 336.9403 38.892593
v 372.27405 336.8424 38.721245
v 372.206 336.84088 38.53296
v 372.1199 336.9362 38.378185
v 372.03885 337.10278 38.298405
v 371.9845 337.296 38.314983
v 371.97147 337.46405 38.423485
v 372.00323 337.56195 38.594837
v 372.07126 337.56348 38.783123
v 372.15738 337.46817 38.937893
v 372.72226 337.44135 38.658737
v 372.7986 337.2644 38.59567
v 372.80676 337.1136 38.46647
v 372.74457 337.0293 38.30575
v 372.62866 337.03412 38.15658
v 372.49008 337.12677 38.058933
v 372.36603 337.2824 38.038967
v 372.28967 337.45935 38.102036
v 372.28152 337.61017 38.231236
v 372.34372 337.69446 38.391953
v 372.45963 337.68964 38.541122
v 372.5982 337.597 38.63877
v 373.0991 337.69528 38.47806
v 373.2048 337.57468 38.36256
v 373.23358 337.49185 38.18588
v 373.1777 337.469 37.99537
v 373.05212 337.51224 37.84207
v 372.89053 337.61 37.767063
v 372.7362 337.73605 37.790443
v 372.6305 337.8567 37.90595
v 372.6017 337.9395 38.082626
v 372.6576 337.96237 38.27314
v 372.78314 337.9191 38.426437
v 372.94473 337.82135 38.501442
v 373.4081 338.25363 38.419315
v 373.50543 338.1224 38.320698
v 373.51334 338.01114 38.159973
v 373.42966 337.94962 37.980206
v 373.27686 337.9543 37.829563
v 373.0959 338.024 37.748417
v 372.93518 338.13995 37.758503
v 372.83786 338.27115 37.85712
v 372.82996 338.38242 38.017845
v 372.91364 338.44397 38.197613
v 373.06644 338.43927 38.34825
v 373.2474 338.3696 38.4294
v 373.60843 338.70316 37.82639
v 373.71707 338.54446 37.786713
v 373.73288 338.37402 37.687897
v 373.65164 338.2375 37.55642
v 373.49512 338.17148 37.427513
v 373.30527 338.1936 37.335712
v 373.1329 338.298 37.305622
v 373.0243 338.4567 37.3453
v 373.00845 338.62714 37.444115
v 373.0897 338.76364 37.575592
v 373.24622 338.82968 37.7045
v 373.4361 338.80756 37.7963
v 373.76358 338.93185 37.399742
v 373.87234 338.78336 37.343903
v 373.88928 338.63147 37.22214
v 373.8098 338.5169 37.067085
v 373.6553 338.47034 36.92028
v 373.4671 338.50427 36.82106
v 373.29562 338.6096 36.796013
v 373.18686 338.7581 36.851852
v 373.16995 338.90997 36.973614
v 373.2494 339.02457 37.12867
v 373.40393 339.0711 37.275475
v 373.59213 339.0372 37.374695
v 374.0028 339.2017 37.138985
v 374.0938 339.09436 37.0171
v 374.09137 339.01144 36.841637
v 373.99615 338.9752 36.65961
v 373.83368 338.99527 36.5198
v 373.64743 339.06635 36.45966
v 373.4874 339.16934 36.495308
v 373.3964 339.27667 36.617195
v 373.39883 339.3596 36.792656
v 373.49405 339.39584 36.97468
v 373.65656 339.37576 37.1145
v 373.84277 339.3047 37.174637
v 374.1678 339.63177 37.046413
v 374.27344 339.55316 36.90387
v 374.29086 339.50937 36.715252
v 374.21542 339.51215 36.5311
v 374.0673 339.56076 36.400757
v 373.88617 339.64218 36.359146
v 373.7206 339.73456 36.41742
v 373.61496 339.81317 36.559963
v 373.5975 339.85693 36.74858
v 373.67297 339.85416 36.93273
v 373.8211 339.80554 37.063076
v 374.00223 339.72415 37.104687
v 374.4215 340.0689 37.015392
v 374.52893 339.99582 36.863106
v 374.55258 339.96658 36.666862
v 374.48605 339.989 36.47924
v 374.34723 340.05713 36.350517
v 374.17325 340.15265 36.315178
v 374.01077 340.25 36.382698
v 373.90332 340.3231 36.53498
v 373.8797 340.35233 36.731228
v 373.9462 340.32986 36.91885
v 374.08505 340.26178 37.047573
v 374.25903 340.16626 37.082912
v 374.7376 340.48242 36.925217
v 374.8053 340.42957 36.743176
v 374.78705 340.43292 36.54277
v 374.6878 340.49164 36.377705
v 374.53412 340.58997 36.292206
v 374.3672 340.70154 36.30918
v 374.23172 340.79645 36.424084
v 374.16406 340.8493 36.606125
v 374.18228 340.84595 36.806526
v 374.28152 340.78723 36.971592
v 374.4352 340.6889 37.057095
v 374.60214 340.57733 37.04012
v 375.07114 340.87094 36.883873
v 375.12106 340.82513 36.69412
v 375.09116 340.84595 36.495953
v 374.98944 340.92776 36.34247
v 374.84314 341.04868 36.274796
v 374.69147 341.1763 36.31107
v 374.57504 341.2764 36.441563
v 374.52512 341.3222 36.631317
v 374.55502 341.3014 36.829483
v 374.65674 341.21957 36.982967
v 374.80304 341.09866 37.05064
v 374.9547 340.97104 37.01437
v 375.41534 341.25 36.8728
v 375.45874 341.20248 36.681847
v 375.43033 341.23032 36.484303
v 375.33768 341.32602 36.3331
v 375.20566 341.464 36.268757
v 375.0696 341.6072 36.30851
v 374.966 341.71735 36.441708
v 374.9226 341.76486 36.632664
v 374.95102 341.73703 36.830208
v 375.04364 341.6413 36.98141
v 375.1757 341.50336 37.045753
v 375.31174 341.3601 37.006
v 375.8525 341.55417 36.79633
v 375.86627 341.53683 36.596027
v 375.81357 341.59833 36.411522
v 375.70847 341.7221 36.292244
v 375.57913 341.87503 36.27016
v 375.46024 342.01614 36.351185
v 375.38364 342.10764 36.513607
v 375.36984 342.12494 36.713905
v 375.42258 342.06348 36.89841
v 375.52768 341.9397 37.01769
v 375.657 341.78674 37.039772
v 375.77588 341.64563 36.95875
v 376.3092 341.92706 36.70759
v 376.24646 341.89835 36.517784
v 376.1262 341.94894 36.36405
v 375.98062 342.0653 36.287582
v 375.84875 342.21625 36.30886
v 375.76593 342.36133 36.422188
v 375.7543 342.46167 36.5972
v 375.81705 342.4904 36.787
v 375.93732 342.4398 36.940735
v 376.0829 342.32343 37.017204
v 376.21475 342.1725 36.995926
v 376.2976 342.0274 36.8826
v 376.6797 342.33035 36.361736
v 376.6107 342.25766 36.170094
v 376.468 342.25116 36.00499
v 376.28983 342.3126 35.910667
v 376.12393 342.42545 35.912395
v 376.01474 342.55954 36.009716
v 375.99155 342.6789 36.17655
v 376.06055 342.7516 36.368195
v 376.20325 342.7581 36.5333
v 376.3814 342.6967 36.62762
v 376.5473 342.5838 36.62589
v 376.65646 342.4497 36.52857
v 376.88498 342.87427 36.16304
v 376.83887 342.83994 35.953255
v 376.70615 342.84622 35.779003
v 376.5224 342.89145 35.686974
v 376.33688 342.96347 35.701824
v 376.19925 343.043 35.819576
v 376.14642 343.10873 36.00868
v 376.19254 343.14307 36.21846
v 376.32523 343.13678 36.39271
v 376.50897 343.09158 36.484745
v 376.69452 343.01956 36.469894
v 376.83215 342.94003 36.352142
v 377.05338 343.41553 35.98372
v 376.96664 343.4167 35.791824
v 376.80356 343.44305 35.662735
v 376.60785 343.48755 35.63104
v 376.43195 343.53827 35.705235
v 376.323 343.5816 35.86544
v 376.31015 343.606 36.06872
v 376.3969 343.60483 36.26062
v 376.55997 343.57846 36.38971
v 376.75568 343.53397 36.421402
v 376.93158 343.48325 36.34721
v 377.04056 343.43988 36.187004
v 377.13562 343.9692 35.921173
v 377.03793 343.9815 35.74673
v 376.86783 344.0131 35.64396
v 376.67084 344.0555 35.640385
v 376.49982 344.0974 35.736973
v 376.40054 344.12753 35.907837
v 376.39963 344.13785 36.1072
v 376.4973 344.12555 36.28164
v 376.66742 344.09396 36.384415
v 376.8644 344.05154 36.387985
v 377.03543 344.00964 36.2914
v 377.1347 343.97952 36.120533
v 377.25082 344.47488 35.83811
v 377.12744 344.50964 35.682827
v 376.9468 344.56436 35.61231
v 376.75732 344.62436 35.645454
v 376.60977 344.67358 35.773384
v 376.5437 344.69885 35.96181
v 376.57678 344.69336 36.160255
v 376.7002 344.6586 36.31554
v 376.88083 344.6039 36.386055
v 377.0703 344.54388 36.35291
v 377.21783 344.49466 36.224983
v 377.28394 344.46942 36.036552
v 377.41568 344.9509 35.83162
v 377.2995 345.00412 35.675888
v 377.1287 345.08408 35.604893
v 376.94907 345.1693 35.637657
v 376.80875 345.23703 35.765396
v 376.74533 345.269 35.953888
v 376.77582 345.25677 36.152626
v 376.892 345.20355 36.308353
v 377.0628 345.1236 36.37935
v 377.24243 345.03833 36.34659
v 377.38275 344.97064 36.218845
v 377.44617 344.93863 36.030354
v 377.6867 345.40805 35.813145
v 377.56824 345.47162 35.663063
v 377.3998 345.5627 35.600304
v 377.22656 345.65695 35.641685
v 377.0949 345.72903 35.776123
v 377.04013 345.7597 35.96759
v 377.0769 345.7407 36.164783
v 377.1954 345.67712 36.314865
v 377.3638 345.586 36.377625
v 377.53705 345.4918 36.336243
v 377.6687 345.41968 36.201805
v 377.72348 345.38904 36.01034
v 377.91232 345.895 35.799194
v 377.7923 345.96674 35.65411
v 377.62622 346.06635 35.598385
v 377.45862 346.16708 35.64695
v 377.33435 346.242 35.78679
v 377.28677 346.271 35.98044
v 377.32858 346.2463 36.176003
v 377.4486 346.17453 36.321083
v 377.6147 346.07495 36.37681
v 377.78232 345.97418 36.328247
v 377.90656 345.8993 36.188404
v 377.95416 345.8703 35.99476
v 378.23462 346.31952 35.81264
v 378.12372 346.39432 35.66196
v 377.96524 346.50134 35.598366
v 377.80173 346.6119 35.638893
v 377.67694 346.69638 35.772682
v 377.62436 346.73212 35.96389
v 377.65802 346.70956 36.161278
v 377.76895 346.63477 36.311954
v 377.9274 346.52774 36.375553
v 378.0909 346.41718 36.335026
v 378.2157 346.3327 36.201233
v 378.2683 346.29697 36.010025
v 378.51376 346.7919 35.79054
v 378.39578 346.87292 35.648674
v 378.2352 346.98328 35.59737
v 378.07498 347.09344 35.65037
v 377.95813 347.17386 35.79348
v 377.9159 347.20297 35.988346
v 377.95963 347.173 36.18276
v 378.07758 347.09198 36.324623
v 378.23816 346.98163 36.375927
v 378.39838 346.87146 36.32292
v 378.51523 346.79105 36.179817
v 378.55746 346.76193 35.984947
v 378.87268 347.23672 35.826374
v 378.76364 347.303 35.670418
v 378.6026 347.40097 35.59916
v 378.4327 347.50433 35.63169
v 378.29947 347.5854 35.759296
v 378.23862 347.62244 35.947784
v 378.26645 347.60556 36.14665
v 378.37546 347.53925 36.302605
v 378.5365 347.44128 36.373863
v 378.70642 347.33795 36.34133
v 378.83963 347.25687 36.213726
v 378.90048 347.21982 36.025238
v 379.11835 347.83337 35.71768
v 379.00226 347.9476 35.61652
v 378.83362 348.05402 35.605103
v 378.65756 348.12408 35.686497
v 378.5213 348.13907 35.83889
v 378.46136 348.09494 36.021442
v 378.49374 348.00348 36.18525
v 378.60983 347.88928 36.28641
v 378.7785 347.78287 36.297825
v 378.95453 347.71277 36.21643
v 379.0908 347.69778 36.06404
v 379.15076 347.74194 35.881485
v 379.2096 348.1151 36.02463
v 379.06046 348.2311 35.953445
v 378.90695 348.35724 35.985985
v 378.7902 348.4597 36.113525
v 378.74146 348.511 36.3019
v 378.7738 348.49744 36.50063
v 378.87857 348.4226 36.656464
v 379.02768 348.3066 36.72765
v 379.1812 348.18048 36.69511
v 379.29797 348.07803 36.56757
v 379.3467 348.02673 36.379196
v 379.31436 348.04028 36.18047
v 379.29166 348.2371 35.716454
v 379.1252 348.34384 35.676132
v 379.00922 348.50497 35.709126
v 378.9748 348.6773 35.806602
v 379.03113 348.81467 35.942436
v 379.16315 348.88025 36.080235
v 379.33548 348.85648 36.183075
v 379.50192 348.74973 36.2234
v 379.61792 348.5886 36.190403
v 379.65234 348.41626 36.09293
v 379.596 348.2789 35.957092
v 379.464 348.21332 35.819294
v 379.5312 348.49728 35.354385
v 379.36346 348.60477 35.322903
v 379.25458 348.7712 35.35423
v 379.23373 348.95197 35.43997
v 379.30646 349.09863 35.557148
v 379.45334 349.1719 35.674374
v 379.63495 349.15213 35.760227
v 379.80264 349.04465 35.79171
v 379.91153 348.8782 35.760384
v 379.9324 348.69745 35.674644
v 379.85965 348.55078 35.557465
v 379.7128 348.4775 35.440243
v 379.7198 348.66263 34.92008
v 379.54453 348.75806 34.890553
v 379.43042 348.92288 34.909645
v 379.40802 349.11298 34.972244
v 379.48337 349.27737 35.061577
v 379.63626 349.372 35.15371
v 379.8257 349.37158 35.223946
v 380.00098 349.27612 35.253475
v 380.11508 349.1113 35.234383
v 380.13748 348.9212 35.17178
v 380.06213 348.7568 35.082447
v 379.90924 348.66217 34.99032
v 379.88458 348.89075 34.279003
v 379.711 348.99295 34.24601
v 379.5981 349.148 34.287018
v 379.57614 349.31433 34.391037
v 379.65103 349.44733 34.530197
v 379.80267 349.5114 34.667213
v 379.99045 349.4894 34.76537
v 380.16403 349.38718 34.798363
v 380.27695 349.23215 34.75736
v 380.2989 349.06583 34.653336
v 380.224 348.9328 34.514175
v 380.07236 348.8687 34.37716
v 380.1447 349.4263 33.897636
v 379.96317 349.513 33.878696
v 379.82864 349.62375 33.94972
v 379.77716 349.72885 34.091675
v 379.82254 349.80014 34.26652
v 379.9526 349.81848 34.427414
v 380.1325 349.77902 34.531242
v 380.31406 349.69232 34.550182
v 380.4486 349.58157 34.47916
v 380.50006 349.47647 34.337208
v 380.4547 349.4052 34.162357
v 380.32462 349.38684 34.001465
v 380.3587 349.99496 33.738567
v 380.18433 350.094 33.74617
v 380.0519 350.19278 33.84927
v 379.99692 350.26483 34.020245
v 380.03412 350.2909 34.21328
v 380.1535 350.26395 34.37665
v 380.3231 350.19122 34.466587
v 380.49747 350.0922 34.45899
v 380.62988 349.9934 34.355885
v 380.68488 349.92136 34.18491
v 380.64767 349.8953 33.991875
v 380.5283 349.92224 33.828503
v 380.74194 350.44534 33.68349
v 380.5683 350.54626 33.666718
v 380.41605 350.64664 33.752796
v 380.32593 350.71957 33.918663
v 380.32214 350.74548 34.11987
v 380.40567 350.71747 34.302505
v 380.55414 350.643 34.417633
v 380.72778 350.54205 34.434406
v 380.88004 350.44168 34.348328
v 380.97015 350.36877 34.18246
v 380.97394 350.34286 33.981255
v 380.8904 350.37088 33.79862
v 381.0071 350.98367 33.66463
v 380.81302 351.03702 33.648716
v 380.6417 351.08936 33.734585
v 380.5391 351.12674 33.89923
v 380.53265 351.13907 34.098534
v 380.6241 351.1231 34.279095
v 380.78897 351.08307 34.392532
v 380.98306 351.02975 34.408447
v 381.1544 350.9774 34.32258
v 381.257 350.94003 34.157932
v 381.26343 350.92767 33.95863
v 381.17197 350.94366 33.77807
v 381.01868 351.44482 33.676563
v 380.8213 351.48526 33.648445
v 380.6547 351.55173 33.73155
v 380.56345 351.62646 33.90361
v 380.57205 351.68942 34.118523
v 380.67816 351.7237 34.3187
v 380.8534 351.72015 34.45051
v 381.05075 351.67972 34.478626
v 381.21738 351.61322 34.39552
v 381.3086 351.53848 34.22346
v 381.3 351.47556 34.00855
v 381.19388 351.44125 33.808372
v 381.2265 351.78375 33.38216
v 381.03827 351.83688 33.311775
v 380.86774 351.9348 33.325916
v 380.76062 352.05127 33.420795
v 380.74554 352.15506 33.570995
v 380.82663 352.21838 33.736263
v 380.98212 352.22424 33.872322
v 381.17032 352.17108 33.942707
v 381.34085 352.07318 33.928566
v 381.448 351.95673 33.833683
v 381.46304 351.85294 33.683487
v 381.382 351.7896 33.51822
v 381.45557 352.29413 33.177967
v 381.28143 352.37686 33.11763
v 381.117 352.48557 33.154915
v 381.00635 352.5911 33.279827
v 380.97913 352.66522 33.4589
v 381.04263 352.68802 33.644154
v 381.1798 352.65344 33.785942
v 381.35394 352.5707 33.84628
v 381.51837 352.462 33.808994
v 381.629 352.35648 33.684082
v 381.65622 352.28235 33.50501
v 381.59274 352.25955 33.31976
v 381.78296 352.72675 33.091946
v 381.6379 352.84384 33.014286
v 381.49167 352.98 33.039494
v 381.38345 353.09875 33.160812
v 381.34225 353.16824 33.345737
v 381.3791 353.16986 33.544716
v 381.48413 353.10318 33.704433
v 381.62918 352.98605 33.78209
v 381.77542 352.84988 33.75688
v 381.88364 352.73117 33.635563
v 381.92484 352.66168 33.450638
v 381.888 352.66006 33.25166
v 382.2092 353.12073 33.037193
v 382.0602 353.23557 32.96441
v 381.90668 353.36227 32.995434
v 381.7897 353.46695 33.121964
v 381.74063 353.5215 33.310085
v 381.7726 353.51135 33.5094
v 381.87708 353.43918 33.666496
v 382.02603 353.32434 33.739285
v 382.17957 353.19763 33.708256
v 382.29657 353.093 33.58173
v 382.34564 353.03842 33.393604
v 382.31366 353.04858 33.19429
v 382.55826 353.58542 33.085926
v 382.41995 353.67615 32.969822
v 382.25375 353.78882 32.951805
v 382.1042 353.89322 33.036694
v 382.0113 353.9614 33.201744
v 382.0 353.9751 33.402733
v 382.07333 353.9306 33.585808
v 382.2116 353.83987 33.70191
v 382.3778 353.7272 33.71993
v 382.52737 353.6228 33.63504
v 382.62027 353.55463 33.469986
v 382.63156 353.54092 33.268997
v 382.88138 353.91727 33.166325
v 382.7459 353.97122 33.02265
v 382.58765 354.083 32.962734
v 382.449 354.2227 33.002625
v 382.36713 354.35284 33.131634
v 382.36395 354.43857 33.315193
v 382.44034 354.45694 33.504124
v 382.5758 354.40298 33.647793
v 382.73407 354.29117 33.707714
v 382.8727 354.1515 33.667824
v 382.9546 354.02133 33.538815
v 382.95776 353.9356 33.355255
v 383.0896 354.19727 32.7937
v 382.9391 354.2732 32.686203
v 382.79498 354.41144 32.663193
v 382.69586 354.57492 32.730835
v 382.6683 354.71985 32.871006
v 382.7197 354.80737 33.046146
v 382.83624 354.81406 33.209328
v 382.98672 354.7381 33.316826
v 383.13086 354.59988 33.339836
v 383.22995 354.4364 33.272194
v 383.25754 354.29147 33.132023
v 383.20615 354.20395 32.956882
v 383.5248 354.5462 32.5778
v 383.3981 354.64664 32.46057
v 383.26355 354.7941 32.43531
v 383.1572 354.94907 32.508793
v 383.10754 355.07 32.661324
v 383.12793 355.12454 32.85203
v 383.21283 355.09802 33.029823
v 383.33954 354.99756 33.147053
v 383.47412 354.8501 33.172314
v 383.58044 354.69513 33.09883
v 383.6301 354.5742 32.9463
v 383.6097 354.51968 32.755592
v 384.01474 354.96655 32.50782
v 383.8906 355.04654 32.36917
v 383.7341 355.16498 32.322334
v 383.58725 355.2902 32.379868
v 383.48932 355.3886 32.52635
v 383.4666 355.43384 32.72253
v 383.52518 355.4138 32.915848
v 383.64932 355.3338 33.054497
[truncated: 1,332,380 more chars]
