# Supplementary material for: Heterogeneous somatostatin-expressing neuron population in mouse ventral tegmental area
Source: eLife. 2020 Aug 4;9:e59328. doi: 10.7554/eLife.59328 (PMC7440918; doi:10.7554/eLife.59328)
Supplement: Figure 5—source data 2. — This zip archive contains morphological images of all traced neurons grouped according their electrophysiological profiles. Each subtype’s folder contains a PDF file (with the list of neurons, their original location within the VTA, images of the traced morphology and individual Sholl curves) and two subfolders: ‘3D_gif’ – with *.gif files of the listed neurons; and ‘WaveFront_3D_obj’ – with corresponding *.obj files. *.gif files can be opened by any image viewer. *.obj files save information about the 3D model of the neurons and can be opened/reused with any 3D viewer or graphic software. [file elife-59328-fig5-data2.zip › Morphology_Source/Delayed/WaveFront_3D_obj/9.obj]

# OBJ File
mtllib 140317_c2_model.mtl
g Start_point
v 163.29758 226.84363 14.5196295
v 162.93333 226.63335 14.575
v 163.35391 226.63335 14.5196295
v 163.14363 226.99757 14.5196295
v 162.93333 227.05392 14.5196295
v 162.72305 226.99757 14.5196295
v 162.5691 226.84363 14.5196295
v 162.51276 226.63335 14.5196295
v 162.5691 226.42305 14.5196295
v 162.72305 226.2691 14.5196295
v 162.93333 226.21275 14.5196295
v 163.14363 226.2691 14.5196295
v 163.29758 226.42305 14.5196295
v 163.63698 227.0396 14.357291
v 163.74583 226.63335 14.357291
v 163.33958 227.33699 14.357291
v 162.93333 227.44585 14.357291
v 162.52708 227.33699 14.357291
v 162.22969 227.0396 14.357291
v 162.12083 226.63335 14.357291
v 162.22969 226.2271 14.357291
v 162.52708 225.92969 14.357291
v 162.93333 225.82085 14.357291
v 163.33958 225.92969 14.357291
v 163.63698 226.2271 14.357291
v 163.92844 227.20787 14.099049
v 164.08238 226.63335 14.099049
v 163.50786 227.62845 14.099049
v 162.93333 227.7824 14.099049
v 162.35881 227.62845 14.099049
v 161.93823 227.20787 14.099049
v 161.78429 226.63335 14.099049
v 161.93823 226.0588 14.099049
v 162.35881 225.63823 14.099049
v 162.93333 225.48428 14.099049
v 163.50786 225.63823 14.099049
v 163.92844 226.0588 14.099049
v 164.15208 227.33699 13.7625
v 164.34062 226.63335 13.7625
v 163.63698 227.8521 13.7625
v 162.93333 228.04063 13.7625
v 162.22969 227.8521 13.7625
v 161.71458 227.33699 13.7625
v 161.52605 226.63335 13.7625
v 161.71458 225.92969 13.7625
v 162.22969 225.4146 13.7625
v 162.93333 225.22604 13.7625
v 163.63698 225.4146 13.7625
v 164.15208 225.92969 13.7625
v 164.29268 227.41815 13.370581
v 164.50296 226.63335 13.370581
v 163.71815 227.99268 13.370581
v 162.93333 228.20297 13.370581
v 162.14853 227.99268 13.370581
v 161.574 227.41815 13.370581
v 161.36371 226.63335 13.370581
v 161.574 225.84853 13.370581
v 162.14853 225.274 13.370581
v 162.93333 225.0637 13.370581
v 163.71815 225.274 13.370581
v 164.29268 225.84853 13.370581
v 164.34062 227.44585 12.95
v 164.55833 226.63335 12.95
v 163.74583 228.04063 12.95
v 162.93333 228.25835 12.95
v 162.12083 228.04063 12.95
v 161.52605 227.44585 12.95
v 161.30833 226.63335 12.95
v 161.52605 225.82085 12.95
v 162.12083 225.22604 12.95
v 162.93333 225.00835 12.95
v 163.74583 225.22604 12.95
v 164.34062 225.82085 12.95
v 164.29268 227.41815 12.529419
v 164.50296 226.63335 12.529419
v 163.71815 227.99268 12.529419
v 162.93333 228.20297 12.529419
v 162.14853 227.99268 12.529419
v 161.574 227.41815 12.529419
v 161.36371 226.63335 12.529419
v 161.574 225.84853 12.529419
v 162.14853 225.274 12.529419
v 162.93333 225.0637 12.529419
v 163.71815 225.274 12.529419
v 164.29268 225.84853 12.529419
v 164.15208 227.33699 12.1375
v 164.34062 226.63335 12.1375
v 163.63698 227.8521 12.1375
v 162.93333 228.04063 12.1375
v 162.22969 227.8521 12.1375
v 161.71458 227.33699 12.1375
v 161.52605 226.63335 12.1375
v 161.71458 225.92969 12.1375
v 162.22969 225.4146 12.1375
v 162.93333 225.22604 12.1375
v 163.63698 225.4146 12.1375
v 164.15208 225.92969 12.1375
v 163.92844 227.20787 11.800951
v 164.08238 226.63335 11.800951
v 163.50786 227.62845 11.800951
v 162.93333 227.7824 11.800951
v 162.35881 227.62845 11.800951
v 161.93823 227.20787 11.800951
v 161.78429 226.63335 11.800951
v 161.93823 226.0588 11.800951
v 162.35881 225.63823 11.800951
v 162.93333 225.48428 11.800951
v 163.50786 225.63823 11.800951
v 163.92844 226.0588 11.800951
v 163.63698 227.0396 11.542708
v 163.74583 226.63335 11.542708
v 163.33958 227.33699 11.542708
v 162.93333 227.44585 11.542708
v 162.52708 227.33699 11.542708
v 162.22969 227.0396 11.542708
v 162.12083 226.63335 11.542708
v 162.22969 226.2271 11.542708
v 162.52708 225.92969 11.542708
v 162.93333 225.82085 11.542708
v 163.33958 225.92969 11.542708
v 163.63698 226.2271 11.542708
v 163.29758 226.84363 11.38037
v 163.35391 226.63335 11.38037
v 163.14363 226.99757 11.38037
v 162.93333 227.05392 11.38037
v 162.72305 226.99757 11.38037
v 162.5691 226.84363 11.38037
v 162.51276 226.63335 11.38037
v 162.5691 226.42305 11.38037
v 162.72305 226.2691 11.38037
v 162.93333 226.21275 11.38037
v 163.14363 226.2691 11.38037
v 163.29758 226.42305 11.38037
v 162.93333 226.63335 11.325
usemtl mat_11
s 1
f 1 2 3
f 4 2 1
f 5 2 4
f 6 2 5
f 7 2 6
f 8 2 7
f 9 2 8
f 10 2 9
f 11 2 10
f 12 2 11
f 13 2 12
f 3 2 13
f 14 3 15
f 3 14 1
f 16 1 14
f 1 16 4
f 17 4 16
f 4 17 5
f 18 5 17
f 5 18 6
f 19 6 18
f 6 19 7
f 20 7 19
f 7 20 8
f 21 8 20
f 8 21 9
f 22 9 21
f 9 22 10
f 23 10 22
f 10 23 11
f 24 11 23
f 11 24 12
f 25 12 24
f 12 25 13
f 15 13 25
f 13 15 3
f 26 15 27
f 15 26 14
f 28 14 26
f 14 28 16
f 29 16 28
f 16 29 17
f 30 17 29
f 17 30 18
f 31 18 30
f 18 31 19
f 32 19 31
f 19 32 20
f 33 20 32
f 20 33 21
f 34 21 33
f 21 34 22
f 35 22 34
f 22 35 23
f 36 23 35
f 23 36 24
f 37 24 36
f 24 37 25
f 27 25 37
f 25 27 15
f 38 27 39
f 27 38 26
f 40 26 38
f 26 40 28
f 41 28 40
f 28 41 29
f 42 29 41
f 29 42 30
f 43 30 42
f 30 43 31
f 44 31 43
f 31 44 32
f 45 32 44
f 32 45 33
f 46 33 45
f 33 46 34
f 47 34 46
f 34 47 35
f 48 35 47
f 35 48 36
f 49 36 48
f 36 49 37
f 39 37 49
f 37 39 27
f 50 39 51
f 39 50 38
f 52 38 50
f 38 52 40
f 53 40 52
f 40 53 41
f 54 41 53
f 41 54 42
f 55 42 54
f 42 55 43
f 56 43 55
f 43 56 44
f 57 44 56
f 44 57 45
f 58 45 57
f 45 58 46
f 59 46 58
f 46 59 47
f 60 47 59
f 47 60 48
f 61 48 60
f 48 61 49
f 51 49 61
f 49 51 39
f 62 51 63
f 51 62 50
f 64 50 62
f 50 64 52
f 65 52 64
f 52 65 53
f 66 53 65
f 53 66 54
f 67 54 66
f 54 67 55
f 68 55 67
f 55 68 56
f 69 56 68
f 56 69 57
f 70 57 69
f 57 70 58
f 71 58 70
f 58 71 59
f 72 59 71
f 59 72 60
f 73 60 72
f 60 73 61
f 63 61 73
f 61 63 51
f 74 63 75
f 63 74 62
f 76 62 74
f 62 76 64
f 77 64 76
f 64 77 65
f 78 65 77
f 65 78 66
f 79 66 78
f 66 79 67
f 80 67 79
f 67 80 68
f 81 68 80
f 68 81 69
f 82 69 81
f 69 82 70
f 83 70 82
f 70 83 71
f 84 71 83
f 71 84 72
f 85 72 84
f 72 85 73
f 75 73 85
f 73 75 63
f 86 75 87
f 75 86 74
f 88 74 86
f 74 88 76
f 89 76 88
f 76 89 77
f 90 77 89
f 77 90 78
f 91 78 90
f 78 91 79
f 92 79 91
f 79 92 80
f 93 80 92
f 80 93 81
f 94 81 93
f 81 94 82
f 95 82 94
f 82 95 83
f 96 83 95
f 83 96 84
f 97 84 96
f 84 97 85
f 87 85 97
f 85 87 75
f 98 87 99
f 87 98 86
f 100 86 98
f 86 100 88
f 101 88 100
f 88 101 89
f 102 89 101
f 89 102 90
f 103 90 102
f 90 103 91
f 104 91 103
f 91 104 92
f 105 92 104
f 92 105 93
f 106 93 105
f 93 106 94
f 107 94 106
f 94 107 95
f 108 95 107
f 95 108 96
f 109 96 108
f 96 109 97
f 99 97 109
f 97 99 87
f 110 99 111
f 99 110 98
f 112 98 110
f 98 112 100
f 113 100 112
f 100 113 101
f 114 101 113
f 101 114 102
f 115 102 114
f 102 115 103
f 116 103 115
f 103 116 104
f 117 104 116
f 104 117 105
f 118 105 117
f 105 118 106
f 119 106 118
f 106 119 107
f 120 107 119
f 107 120 108
f 121 108 120
f 108 121 109
f 111 109 121
f 109 111 99
f 122 111 123
f 111 122 110
f 124 110 122
f 110 124 112
f 125 112 124
f 112 125 113
f 126 113 125
f 113 126 114
f 127 114 126
f 114 127 115
f 128 115 127
f 115 128 116
f 129 116 128
f 116 129 117
f 130 117 129
f 117 130 118
f 131 118 130
f 118 131 119
f 132 119 131
f 119 132 120
f 133 120 132
f 120 133 121
f 123 121 133
f 121 123 111
f 123 134 122
f 122 134 124
f 124 134 125
f 125 134 126
f 126 134 127
f 127 134 128
f 128 134 129
f 129 134 130
f 130 134 131
f 131 134 132
f 132 134 133
f 133 134 123

g Path_(7)
v 168.02501 224.25002 18.199999
v 167.82094 223.64774 18.396206
v 167.78957 223.6778 18.05843
v 167.82127 223.86118 17.766844
v 167.90758 224.14876 17.599579
v 168.02534 224.46346 17.601454
v 168.14304 224.72098 17.771963
v 168.22908 224.8523 18.065424
v 168.26045 224.82224 18.403198
v 168.22874 224.63884 18.694784
v 168.14244 224.35127 18.86205
v 168.02467 224.03656 18.860176
v 167.90698 223.77905 18.689665
v 168.5023 223.44525 18.37423
v 168.40096 223.42293 18.065296
v 168.36813 223.56009 17.748678
v 168.41263 223.81995 17.509212
v 168.5225 224.13287 17.411062
v 168.66833 224.41505 17.48053
v 168.81104 224.59084 17.699
v 168.91237 224.61316 18.007933
v 168.94519 224.47601 18.32455
v 168.9007 224.21616 18.564016
v 168.79082 223.90321 18.662167
v 168.64499 223.62103 18.5927
v 169.10675 223.25874 18.234549
v 168.99893 223.16258 17.938622
v 168.95206 223.22798 17.603975
v 168.97867 223.43741 17.320278
v 169.07167 223.73474 17.163548
v 169.2061 224.04033 17.175777
v 169.34598 224.27228 17.353693
v 169.4538 224.36842 17.64962
v 169.50067 224.30304 17.984266
v 169.47404 224.09361 18.267963
v 169.38106 223.79628 18.424694
v 169.24661 223.49069 18.412464
v 169.73969 223.01526 18.232395
v 169.69421 222.90146 17.92071
v 169.70952 222.94876 17.589235
v 169.78152 223.14449 17.326792
v 169.89093 223.43619 17.203701
v 170.0084 223.7457 17.252943
v 170.1025 223.99011 17.461325
v 170.14798 224.1039 17.77301
v 170.13268 224.05661 18.104485
v 170.06067 223.86089 18.366928
v 169.95126 223.56917 18.490019
v 169.83379 223.25966 18.440777
v 169.86018 223.52573 17.848469
usemtl mat_12
s 1
f 135 135 136
f 136 135 137
f 135 135 137
f 137 135 138
f 135 135 138
f 138 135 139
f 135 135 139
f 139 135 140
f 135 135 140
f 140 135 141
f 135 135 141
f 141 135 142
f 135 135 142
f 142 135 143
f 135 135 143
f 143 135 144
f 135 135 144
f 144 135 145
f 135 135 145
f 145 135 146
f 135 135 146
f 146 135 147
f 135 135 147
f 147 135 136
f 136 137 148
f 148 137 149
f 137 138 149
f 149 138 150
f 138 139 150
f 150 139 151
f 139 140 151
f 151 140 152
f 140 141 152
f 152 141 153
f 141 142 153
f 153 142 154
f 142 143 154
f 154 143 155
f 143 144 155
f 155 144 156
f 144 145 156
f 156 145 157
f 145 146 157
f 157 146 158
f 146 147 158
f 158 147 159
f 147 136 159
f 159 136 148
f 148 149 160
f 160 149 161
f 149 150 161
f 161 150 162
f 150 151 162
f 162 151 163
f 151 152 163
f 163 152 164
f 152 153 164
f 164 153 165
f 153 154 165
f 165 154 166
f 154 155 166
f 166 155 167
f 155 156 167
f 167 156 168
f 156 157 168
f 168 157 169
f 157 158 169
f 169 158 170
f 158 159 170
f 170 159 171
f 159 148 171
f 171 148 160
f 160 161 172
f 172 161 173
f 161 162 173
f 173 162 174
f 162 163 174
f 174 163 175
f 163 164 175
f 175 164 176
f 164 165 176
f 176 165 177
f 165 166 177
f 177 166 178
f 166 167 178
f 178 167 179
f 167 168 179
f 179 168 180
f 168 169 180
f 180 169 181
f 169 170 181
f 181 170 182
f 170 171 182
f 182 171 183
f 171 160 183
f 183 160 172
f 172 173 184
f 184 173 184
f 173 174 184
f 184 174 184
f 174 175 184
f 184 175 184
f 175 176 184
f 184 176 184
f 176 177 184
f 184 177 184
f 177 178 184
f 184 178 184
f 178 179 184
f 184 179 184
f 179 180 184
f 184 180 184
f 180 181 184
f 184 181 184
f 181 182 184
f 184 182 184
f 182 183 184
f 184 183 184
f 183 172 184
f 184 172 184

g Path_(4)
v 157.3 230.42502 27.3
v 157.29535 229.78058 27.384773
v 157.31367 229.82446 27.051722
v 157.32834 230.02927 26.785263
v 157.33542 230.3401 26.656797
v 157.33301 230.6737 26.700745
v 157.32175 230.94066 26.90533
v 157.30467 231.06944 27.215736
v 157.28635 231.02556 27.54879
v 157.27168 230.82076 27.815247
v 157.2646 230.50992 27.943714
v 157.26701 230.17633 27.899765
v 157.27826 229.90936 27.695179
v 158.0295 229.78198 27.437403
v 158.10255 229.82121 27.117342
v 158.15788 230.02223 26.861492
v 158.18068 230.33116 26.738409
v 158.16483 230.66525 26.781073
v 158.11458 230.93497 26.97805
v 158.04338 231.06804 27.276564
v 157.97032 231.02881 27.596624
v 157.91498 230.8278 27.852474
v 157.89218 230.51886 27.975557
v 157.90804 230.18477 27.932896
v 157.9583 229.91505 27.735916
v 158.75703 229.83856 27.852299
v 158.90024 229.84271 27.58266
v 158.99452 230.01146 27.342066
v 159.0146 230.2996 27.194979
v 158.95511 230.62993 27.180813
v 158.83199 230.91394 27.303366
v 158.67822 231.07552 27.529797
v 158.53502 231.07137 27.799435
v 158.44073 230.90262 28.04003
v 158.42065 230.61447 28.187117
v 158.48015 230.28415 28.201283
v 158.60327 230.00014 28.07873
v 159.46233 230.10793 28.10992
v 159.61679 230.12242 27.835394
v 159.6943 230.29205 27.579391
v 159.67412 230.57138 27.410505
v 159.56163 230.88556 27.373991
v 159.38698 231.1504 27.479631
v 159.19696 231.29495 27.699121
v 159.04251 231.28047 27.973646
v 158.96498 231.11084 28.22965
v 158.98518 230.83151 28.398535
v 159.09767 230.51733 28.43505
v 159.27232 230.25249 28.329409
v 160.12086 230.36679 28.371824
v 160.24634 230.45013 28.065283
v 160.28743 230.6757 27.803514
v 160.2331 230.98305 27.656662
v 160.09792 231.28984 27.664072
v 159.9181 231.51385 27.82376
v 159.74185 231.59508 28.092937
v 159.61638 231.51173 28.399479
v 159.5753 231.28618 28.661245
v 159.62962 230.97882 28.8081
v 159.7648 230.67203 28.80069
v 159.94461 230.44801 28.641
v 160.70964 230.56868 28.909113
v 160.897 230.64056 28.6782
v 160.99445 230.85802 28.454994
v 160.97588 231.16278 28.299305
v 160.84627 231.47319 28.25285
v 160.64034 231.70609 28.328074
v 160.41328 231.79904 28.504822
v 160.22594 231.72716 28.735735
v 160.1285 231.5097 28.958939
v 160.14706 231.20493 29.114628
v 160.27667 230.89452 29.161085
v 160.48259 230.66164 29.085861
v 161.06366 230.87076 29.460358
v 161.26947 230.85686 29.192677
v 161.40176 231.00063 28.913626
v 161.4251 231.26355 28.697975
v 161.33319 231.57518 28.60351
v 161.1507 231.85202 28.655542
v 160.9265 232.01987 28.840128
v 160.72067 232.03378 29.10781
v 160.58838 231.89 29.38686
v 160.56505 231.62708 29.60251
v 160.65695 231.31544 29.696976
v 160.83946 231.03862 29.644943
v 161.64977 231.22456 29.776693
v 161.74736 231.09505 29.494658
v 161.81274 231.13347 29.179615
v 161.8284 231.32954 28.915981
v 161.79012 231.63074 28.774399
v 161.70818 231.95634 28.792803
v 161.6045 232.21912 28.966263
v 161.50691 232.34863 29.2483
v 161.44153 232.31021 29.563341
v 161.42587 232.11412 29.826975
v 161.46416 231.81293 29.968557
v 161.5461 231.48734 29.950153
v 162.37749 231.25122 29.83761
v 162.47139 231.13443 29.538832
v 162.53586 231.1875 29.21043
v 162.55362 231.39624 28.940401
v 162.51991 231.7047 28.8011
v 162.44376 232.03023 28.829851
v 162.34557 232.2856 29.018951
v 162.25166 232.4024 29.31773
v 162.1872 232.34932 29.646132
v 162.16943 232.1406 29.91616
v 162.20316 231.83214 30.055462
v 162.2793 231.5066 30.02671
v 162.95232 231.54808 30.119205
v 163.07874 231.3894 29.87781
v 163.18549 231.39624 29.578588
v 163.24396 231.56673 29.301716
v 163.2385 231.85521 29.121378
v 163.17053 232.18436 29.0859
v 163.05832 232.466 29.204784
v 162.93188 232.62466 29.446178
v 162.82513 232.61784 29.7454
v 162.76666 232.44734 30.022274
v 162.77214 232.15887 30.20261
v 162.84009 231.82971 30.23809
v 163.65724 231.48827 30.198702
v 163.79877 231.42532 29.921879
v 163.91791 231.53506 29.656834
v 163.98271 231.78807 29.474586
v 163.97585 232.11656 29.423971
v 163.89912 232.43251 29.51855
v 163.77312 232.65128 29.732979
v 163.63159 232.71422 30.009804
v 163.51247 232.60449 30.274849
v 163.44765 232.35147 30.457094
v 163.45453 232.02298 30.50771
v 163.53123 231.70703 30.413132
v 164.29529 231.64441 30.810862
v 164.50502 231.55634 30.590986
v 164.66675 231.63144 30.315928
v 164.73715 231.84962 30.05939
v 164.69736 232.1524 29.890106
v 164.55803 232.45866 29.853441
v 164.35649 232.68633 29.959219
v 164.14677 232.77441 30.179092
v 163.98503 232.6993 30.454151
v 163.91464 232.48112 30.710691
v 163.95444 232.17833 30.879972
v 164.09377 231.87209 30.916637
v 164.82133 232.13316 31.146603
v 165.00754 231.99374 30.903597
v 165.14513 232.00903 30.597206
v 165.19724 232.17491 30.309526
v 165.1499 232.44696 30.117641
v 165.01581 232.75226 30.072968
v 164.83089 233.009 30.187475
v 164.64468 233.14842 30.430481
v 164.5071 233.13313 30.736874
v 164.45499 232.96725 31.024553
v 164.50232 232.69522 31.216436
v 164.63641 232.38992 31.26111
v 165.50789 232.30298 31.32383
v 165.54831 232.13939 31.032598
v 165.57794 232.14401 30.697481
v 165.58888 232.3156 30.40827
v 165.57817 232.60817 30.242458
v 165.54868 232.94333 30.244478
v 165.50832 233.23128 30.413786
v 165.46791 233.39487 30.705015
v 165.43826 233.39024 31.040134
v 165.42732 233.21866 31.329346
v 165.43805 232.92609 31.495155
v 165.46753 232.59093 31.493137
v 166.24883 232.36159 31.351822
v 166.22702 232.12747 31.111675
v 166.20824 232.0453 30.786129
v 166.1975 232.13712 30.462418
v 166.1977 232.3783 30.227274
v 166.20877 232.70421 30.14371
v 166.22775 233.02754 30.234112
v 166.24956 233.26166 30.474258
v 166.26834 233.34381 30.799803
v 166.27907 233.25201 31.123516
v 166.27887 233.01083 31.35866
v 166.2678 232.68492 31.442225
v 166.95844 232.36778 31.35947
v 166.94841 232.13338 31.118303
v 166.94572 232.05081 30.792141
v 166.95108 232.14221 30.468378
v 166.96306 232.38309 30.233767
v 166.97845 232.7089 30.15117
v 166.99312 233.03233 30.242723
v 167.00313 233.26674 30.48389
v 167.00583 233.3493 30.810053
v 167.00046 233.2579 31.133814
v 166.98848 233.01701 31.368425
v 166.9731 232.69121 31.451021
v 167.60056 232.3272 31.366177
v 167.51762 232.10127 31.131033
v 167.48613 232.01607 30.807064
v 167.51454 232.09439 30.48108
v 167.59521 232.31526 30.240425
v 167.70654 232.6195 30.149584
v 167.8187 232.92558 30.232897
v 167.90163 233.1515 30.468042
v 167.9331 233.23671 30.79201
v 167.90471 233.15839 31.117994
v 167.82404 232.93752 31.358648
v 167.7127 232.63327 31.44949
v 168.17638 231.91649 31.363127
v 168.07301 231.70197 31.125404
v 168.03517 231.62325 30.800476
v 168.07298 231.7014 30.475405
v 168.1763 231.9155 30.237293
v 168.31747 232.20816 30.149946
v 168.45865 232.50098 30.236763
v 168.562 232.71548 30.474485
v 168.59985 232.7942 30.799416
v 168.56204 232.71605 31.124485
v 168.45871 232.50195 31.362597
v 168.31755 232.2093 31.449945
v 168.9875 231.6702 31.363026
v 168.96165 231.43362 31.125175
v 168.9522 231.34697 30.8002
v 168.96165 231.43344 30.475174
v 168.98752 231.66989 30.237192
v 169.02284 231.99294 30.150019
v 169.05815 232.31604 30.237013
v 169.08401 232.55261 30.474863
v 169.09348 232.63927 30.799839
v 169.084 232.5528 31.124863
v 169.05815 232.31635 31.362844
v 169.02283 231.9933 31.45002
v 169.78815 231.63052 31.294561
v 169.80173 231.44023 31.017406
v 169.80362 231.41367 30.681997
v 169.79332 231.55794 30.378208
v 169.77356 231.83438 30.187435
v 169.74966 232.16895 30.160799
v 169.72801 232.47195 30.305437
v 169.71442 232.66225 30.582592
v 169.71252 232.68881 30.918001
v 169.72284 232.54454 31.22179
v 169.7426 232.2681 31.412563
v 169.7665 231.93355 31.439198
v 170.59727 231.62828 31.237047
v 170.64395 231.481 30.93783
v 170.65047 231.49911 30.60104
v 170.6151 231.67775 30.316921
v 170.5473 231.96906 30.161602
v 170.46527 232.29497 30.176699
v 170.39096 232.56818 30.358168
v 170.3443 232.71545 30.657385
v 170.33778 232.69736 30.994175
v 170.37315 232.51872 31.278296
v 170.44093 232.2274 31.433615
v 170.52298 231.90149 31.418516
v 171.2114 232.00648 31.342993
v 171.35999 231.8406 31.102629
v 171.45612 231.8254 30.784885
v 171.47403 231.96494 30.474903
v 171.4089 232.22183 30.255741
v 171.27823 232.52724 30.186123
v 171.11699 232.79933 30.284702
v 170.9684 232.96521 30.525066
v 170.87227 232.98042 30.84281
v 170.85437 232.84088 31.152792
v 170.91948 232.584 31.371956
v 171.05016 232.27858 31.441574
v 171.75601 232.24263 31.605865
v 171.93597 232.11119 31.354012
v 172.07014 232.13841 31.047249
v 172.12253 232.31703 30.767776
v 172.07913 232.59917 30.590477
v 171.95155 232.90923 30.562859
v 171.77399 233.16412 30.692322
v 171.59402 233.29558 30.944178
v 171.45987 233.26836 31.250938
v 171.40747 233.08974 31.53041
v 171.45088 232.8076 31.70771
v 171.57845 232.49754 31.735329
v 172.3953 232.48422 31.873066
v 172.50523 232.34138 31.58895
v 172.58566 232.36505 31.263079
v 172.615 232.54886 30.982773
v 172.58542 232.84357 30.82314
v 172.50484 233.17023 30.82695
v 172.39482 233.44127 30.993185
v 172.28488 233.5841 31.277304
v 172.20445 233.56046 31.603172
v 172.17511 233.37663 31.883478
v 172.2047 233.08192 32.043114
v 172.28528 232.75528 32.039303
v 173.13272 232.48006 31.849882
v 173.15059 232.38542 31.52745
v 173.1616 232.46478 31.200544
v 173.16281 232.69684 30.956757
v 173.15388 233.01944 30.861412
v 173.1372 233.34613 30.940056
v 173.11726 233.58937 31.171618
v 173.0994 233.684 31.49405
v 173.08838 233.60466 31.820955
v 173.08717 233.37259 32.064743
v 173.0961 233.05 32.160088
v 173.11278 232.72331 32.081444
v 173.8697 232.54155 31.934496
v 173.86993 232.38719 31.635538
v 173.86812 232.40297 31.299461
v 173.86475 232.58469 31.016317
v 173.86072 232.88364 30.861973
v 173.85712 233.21971 30.877785
v 173.8549 233.50285 31.059517
v 173.85468 233.65723 31.358475
v 173.85649 233.64143 31.694551
v 173.85986 233.45972 31.977695
v 173.86389 233.16078 32.13204
v 173.8675 232.8247 32.116226
v 174.66609 232.64046 32.002853
v 174.73163 232.45595 31.728786
v 174.76169 232.43083 31.393385
v 174.74825 232.57185 31.086521
v 174.69487 232.84122 30.890419
v 174.61588 233.16675 30.857622
v 174.53244 233.46123 30.996922
v 174.4669 233.64575 31.27099
v 174.43683 233.67085 31.60639
v 174.45029 233.52985 31.913254
v 174.50366 233.26047 32.109356
v 174.58264 232.93494 32.142155
v 175.39857 232.86739 31.979721
v 175.51933 232.78151 31.678303
v 175.5699 232.85342 31.354437
v 175.53676 233.06386 31.094902
v 175.42877 233.35641 30.969244
v 175.27487 233.65271 31.01113
v 175.1163 233.87335 31.209337
v 174.99556 233.95921 31.510756
v 174.94499 233.8873 31.834621
v 174.97813 233.67688 32.094154
v 175.08612 233.38432 32.219814
v 175.24002 233.08803 32.17793
v 175.99287 233.13872 32.23586
v 176.08026 233.05275 31.931847
v 176.11531 233.13248 31.610264
v 176.08862 233.35655 31.357277
v 176.00735 233.66493 31.240677
v 175.89328 233.97498 31.291704
v 175.77696 234.20363 31.496689
v 175.68958 234.2896 31.800701
v 175.65454 234.20985 32.122284
v 175.68123 233.98578 32.37527
v 175.7625 233.67741 32.49187
v 175.87657 233.36736 32.44084
v 176.77786 233.40717 32.32829
v 176.84952 233.24281 32.043507
v 176.85654 233.23178 31.707207
v 176.79701 233.37701 31.409502
v 176.68692 233.63959 31.230164
v 176.55573 233.94916 31.217243
v 176.43861 234.22278 31.374205
v 176.36696 234.38712 31.658989
v 176.35994 234.39815 31.995289
v 176.41946 234.25291 32.29299
v 176.52956 233.99034 32.472332
v 176.66074 233.68077 32.485252
v 177.33183 233.93333 32.41371
v 177.41783 233.71089 32.17636
v 177.44936 233.62889 31.85157
v 177.41794 233.70927 31.526363
v 177.33202 233.93053 31.287882
v 177.2146 234.23335 31.200026
v 177.09717 234.53662 31.286335
v 177.01117 234.75905 31.523684
v 176.97964 234.84106 31.848476
v 177.01106 234.76068 32.173683
v 177.09698 234.53943 32.412163
v 177.2144 234.2366 32.50002
v 177.96875 234.00867 32.412746
v 177.98573 233.77148 32.17471
v 177.99194 233.68478 31.849667
v 177.9857 233.77182 31.52471
v 177.96869 234.00925 31.286915
v 177.94545 234.33345 31.199997
v 177.92221 234.65758 31.287247
v 177.90523 234.89476 31.525284
v 177.89902 234.98146 31.850328
v 177.90526 234.89444 32.175285
v 177.92227 234.65701 32.41308
v 177.94551 234.3328 32.499996
v 178.71695 234.01701 32.412918
v 178.7418 233.7804 32.175003
v 178.75092 233.69379 31.850004
v 178.7418 233.7804 31.525003
v 178.71695 234.017 31.287085
v 178.68298 234.34023 31.2
v 178.64903 234.66344 31.28708
v 178.62416 234.90005 31.524996
v 178.61507 234.98666 31.849997
v 178.62416 234.90005 32.174995
v 178.64903 234.66345 32.412914
v 178.68298 234.34023 32.5
v 179.52266 234.18326 32.412907
v 179.60815 233.96124 32.17498
v 179.63943 233.87999 31.849977
v 179.60814 233.96126 31.52498
v 179.52264 234.18329 31.287071
v 179.40585 234.48659 31.199999
v 179.28906 234.78987 31.287094
v 179.20358 235.0119 31.525019
v 179.17229 235.09315 31.850021
v 179.20358 235.01187 32.17502
v 179.28908 234.78984 32.412926
v 179.40587 234.48654 32.5
v 180.16032 234.56087 32.412914
v 180.24826 234.3398 32.175
v 180.28046 234.25888 31.849998
v 180.24826 234.3398 31.525
v 180.16032 234.56087 31.287083
v 180.0402 234.86284 31.199999
v 179.92007 235.16483 31.287083
v 179.83214 235.3859 31.525
v 179.79994 235.46681 31.85
v 179.83214 235.3859 32.175
v 179.92007 235.16483 32.412918
v 180.0402 234.86284 32.5
v 180.78397 234.701 32.412914
v 180.80176 234.46376 32.175
v 180.80827 234.37692 31.85
v 180.80176 234.46376 31.525
v 180.78397 234.701 31.287083
v 180.75967 235.0251 31.199999
v 180.73537 235.3492 31.287083
v 180.71759 235.58644 31.525
v 180.71107 235.67328 31.849998
v 180.71759 235.58644 32.175
v 180.73537 235.3492 32.412914
v 180.75967 235.0251 32.5
v 181.48436 234.64713 32.412918
v 181.47636 234.40935 32.175
v 181.47343 234.32231 31.85
v 181.47636 234.40935 31.525
v 181.48436 234.64713 31.287083
v 181.4953 234.97194 31.199999
v 181.50623 235.29675 31.287083
v 181.51422 235.53455 31.525
v 181.51715 235.62158 31.849998
v 181.51422 235.53455 32.175
v 181.50623 235.29675 32.412914
v 181.4953 234.97194 32.5
v 182.23347 234.65053 32.412918
v 182.23393 234.41261 32.175
v 182.23412 234.32553 31.85
v 182.23393 234.41261 31.525
v 182.23347 234.65053 31.287083
v 182.23283 234.97552 31.199999
v 182.23218 235.30052 31.287083
v 182.23172 235.53844 31.525
v 182.23154 235.62553 31.849998
v 182.23172 235.53844 32.175
v 182.23218 235.30052 32.412914
v 182.23283 234.97552 32.5
v 182.97032 234.80072 32.47624
v 182.97023 234.51093 32.305267
v 182.97018 234.34544 32.012306
v 182.97018 234.34862 31.675858
v 182.97023 234.51959 31.386068
v 182.97032 234.81255 31.22059
v 182.97041 235.149 31.22376
v 182.9705 235.43878 31.394732
v 182.97055 235.60426 31.68769
v 182.97055 235.60109 32.02414
v 182.9705 235.43013 32.31393
v 182.97041 235.13716 32.47941
v 183.7046 234.78311 32.470993
v 183.70796 234.49834 32.291817
v 183.7113 234.34131 31.99426
v 183.71373 234.35411 31.658049
v 183.7146 234.5333 31.373268
v 183.71368 234.83087 31.216228
v 183.71121 235.16708 31.229008
v 183.70786 235.45184 31.40818
v 183.70451 235.60887 31.705738
v 183.70209 235.59607 32.04195
v 183.70122 235.41689 32.32673
v 183.70213 235.11932 32.48377
v 184.40547 234.79237 32.480495
v 184.44525 234.50903 32.303436
v 184.48506 234.35332 32.007847
v 184.5142 234.36693 31.672924
v 184.52489 234.54622 31.388412
v 184.51424 234.84317 31.23055
v 184.48512 235.17819 31.241632
v 184.44533 235.46152 31.418692
v 184.40553 235.61723 31.714285
v 184.37639 235.60362 32.049206
v 184.3657 235.42433 32.333717
v 184.37634 235.12738 32.49158
v 185.05106 234.89214 32.588
v 185.16422 234.62102 32.42401
v 185.27739 234.47751 32.141506
v 185.36023 234.50008 31.816181
v 185.39055 234.68268 31.535208
v 185.36023 234.97638 31.373873
v 185.27739 235.30249 31.375406
v 185.16423 235.57361 31.539396
v 185.05107 235.71712 31.821901
v 184.96822 235.69455 32.147224
v 184.9379 235.51195 32.4282
v 184.96822 235.21825 32.58953
v 185.7513 235.13597 32.85061
v 185.81631 234.85548 32.67652
v 185.88132 234.70262 32.38392
v 185.92891 234.71834 32.05121
v 185.94632 234.89844 31.767538
v 185.92891 235.19466 31.608917
v 185.88132 235.52762 31.617847
v 185.81631 235.80812 31.791939
v 185.7513 235.96098 32.08454
v 185.7037 235.94525 32.41725
v 185.6863 235.76515 32.70092
v 185.7037 235.46893 32.859543
v 186.56158 235.09853 32.810284
v 186.55128 234.81367 32.6315
v 186.54099 234.65645 32.334206
v 186.53345 234.66899 31.998058
v 186.5307 234.84792 31.71313
v 186.53345 235.14531 31.555767
v 186.54099 235.48146 31.568132
v 186.55128 235.76631 31.746916
v 186.56158 235.92352 32.044212
v 186.56912 235.911 32.380356
v 186.57187 235.73206 32.665287
v 186.56912 235.43468 32.82265
v 187.27187 235.1084 32.82091
v 187.28868 234.82373 32.642326
v 187.3055 234.66669 32.345234
v 187.31781 234.67937 32.00923
v 187.32231 234.85834 31.724358
v 187.31781 235.15569 31.566938
v 187.3055 235.4917 31.579159
v 187.28868 235.77637 31.75774
v 187.27187 235.9334 32.054836
v 187.25955 235.92073 32.390835
v 187.25504 235.74174 32.675713
v 187.25955 235.44441 32.83313
v 187.93292 235.14175 32.856842
v 188.02365 234.86559 32.687412
v 188.11438 234.71706 32.399467
v 188.1808 234.73595 32.070164
v 188.20511 234.9172 31.78774
v 188.1808 235.21227 31.62787
v 188.11438 235.54205 31.633392
v 188.02365 235.81822 31.802824
v 187.93292 235.96677 32.090767
v 187.8665 235.94788 32.42007
v 187.84218 235.76662 32.702496
v 187.8665 235.47156 32.862366
v 188.58049 235.37337 33.10627
v 188.67703 235.09839 32.938118
v 188.77357 234.95105 32.651455
v 188.84425 234.97081 32.32309
v 188.87012 235.15237 32.04101
v 188.84425 235.44711 31.880798
v 188.77357 235.77605 31.885382
v 188.67703 236.05103 32.05353
v 188.58049 236.19838 32.340195
v 188.50983 236.17862 32.66856
v 188.48395 235.99704 32.95064
v 188.50983 235.7023 33.110855
v 189.39404 235.44362 33.18192
v 189.4092 235.15889 33.003277
v 189.42435 235.0018 32.70612
v 189.43544 235.01443 32.370075
v 189.43951 235.1934 32.085186
v 189.43544 235.49075 31.927782
v 189.42435 235.82681 31.940046
v 189.4092 236.11153 32.11869
v 189.39404 236.26862 32.415844
v 189.38295 236.256 32.75189
v 189.37889 236.07703 33.03678
v 189.38295 235.77968 33.194183
v 190.15019 235.4817 33.180893
v 190.147 235.18301 33.026024
v 190.14366 235.00179 32.742565
v 190.14107 234.98659 32.406467
v 190.13992 235.14148 32.107788
v 190.14053 235.42496 31.926561
v 190.14273 235.76106 31.911343
v 190.14592 236.05975 32.06621
v 190.14926 236.24098 32.34967
v 190.15184 236.25618 32.68577
v 190.15298 236.10129 32.984447
v 190.15239 235.81781 33.165676
v 190.882 235.6318 33.20005
v 190.89484 235.30617 33.116367
v 190.90475 235.066 32.88095
v 190.90912 234.97562 32.55688
v 190.90674 235.05928 32.23099
v 190.89825 235.29454 31.990608
v 190.88596 235.61838 31.900137
v 190.87312 235.94402 31.983822
v 190.8632 236.1842 32.21924
v 190.85884 236.27458 32.54331
v 190.86122 236.19092 32.869198
v 190.8697 235.95566 33.10958
v 191.64555 235.59224 33.19372
v 191.73477 235.29556 33.062473
v 191.79314 235.10146 32.793903
v 191.805 235.06197 32.459976
v 191.76717 235.18765 32.150166
v 191.6898 235.44484 31.947489
v 191.59363 235.76462 31.90625
v 191.50441 236.0613 32.0375
v 191.44604 236.25539 32.30607
v 191.43419 236.29489 32.639996
v 191.47202 236.1692 32.949806
v 191.54938 235.91202 33.152485
v 192.2938 235.9437 33.188713
v 192.44106 235.67334 33.054672
v 192.54051 235.50116 32.784492
v 192.56548 235.47327 32.45057
v 192.5093 235.59717 32.14238
v 192.387 235.83966 31.942503
v 192.23135 236.13574 31.904493
v 192.08409 236.4061 32.038536
v 191.98465 236.5783 32.308716
v 191.95967 236.60617 32.642635
v 192.01587 236.48227 32.950825
v 192.13817 236.23979 33.150703
v 192.8951 236.12932 33.16272
v 193.05423 235.89355 32.989082
v 193.1779 235.78488 32.70398
v 193.23299 235.83241 32.383812
v 193.20471 236.02342 32.114357
v 193.10066 236.3067 31.967825
v 192.94872 236.60637 31.983473
v 192.7896 236.84213 32.15711
v 192.66592 236.95079 32.44221
v 192.61084 236.90326 32.76238
v 192.6391 236.71227 33.031834
v 192.74315 236.42899 33.178368
v 193.58342 236.29074 33.391003
v 193.7244 236.11186 33.14273
v 193.81606 236.08237 32.818676
v 193.83385 236.21017 32.50567
v 193.77301 236.46103 32.28758
v 193.64983 236.76772 32.222843
v 193.49731 237.04807 32.328808
v 193.35634 237.22694 32.577076
v 193.26468 237.25642 32.90113
v 193.24689 237.12862 33.21414
v 193.30772 236.87776 33.43223
v 193.43091 236.57108 33.496967
v 194.2409 236.6577 33.47976
v 194.30821 236.41597 33.258198
v 194.35165 236.31831 32.940105
v 194.35957 236.39091 32.610714
v 194.32985 236.6143 32.358288
v 194.27045 236.92863 32.250458
v 194.1973 237.24968 32.316124
v 194.12999 237.49141 32.53769
v 194.08655 237.58907 32.85578
v 194.07863 237.51646 33.185173
v 194.10835 237.29308 33.4376
v 194.16776 236.97874 33.545425
v 194.88235 236.64723 33.515434
v 194.99045 236.41684 33.297085
v 195.08897 236.33467 32.99079
v 195.15152 236.42273 32.678635
v 195.16133 236.65744 32.444252
v 195.11577 236.9759 32.350445
v 195.02705 237.29279 32.42235
v 194.91896 237.52318 32.640705
v 194.82043 237.60536 32.946995
v 194.75789 237.51729 33.259155
v 194.74808 237.28258 33.493538
v 194.79362 236.96411 33.58734
v 195.4965 236.92816 33.815144
v 195.64049 236.70927 33.61662
v 195.76485 236.63638 33.32978
v 195.83626 236.72902 33.031487
v 195.83557 236.96237 32.801662
v 195.76299 237.2739 32.701893
v 195.63794 237.58011 32.758907
v 195.49394 237.799 32.95743
v 195.36958 237.87189 33.24427
v 195.29819 237.77925 33.54257
v 195.29886 237.5459 33.77239
v 195.37146 237.23439 33.87216
v 196.3631 237.02077 33.90128
v 196.53732 236.88335 33.659084
v 196.6407 236.89014 33.34968
v 196.64551 237.03932 33.05598
v 196.55048 237.29091 32.856674
v 196.38104 237.57751 32.80517
v 196.18263 237.82233 32.915268
v 196.0084 237.95975 33.157463
v 195.90503 237.95296 33.466866
v 195.9002 237.80377 33.76057
v 195.99525 237.55219 33.959873
v 196.16467 237.26558 34.01138
v 196.93051 237.66438 34.13314
v 197.1118 237.55675 33.870186
v 197.17952 237.56271 33.541393
v 197.1155 237.68065 33.23486
v 196.9369 237.87898 33.032722
v 196.69159 238.10457 32.989143
v 196.44528 238.29694 33.115795
v 196.26399 238.40457 33.37875
v 196.19629 238.3986 33.707542
v 196.26031 238.28065 34.014076
v 196.4389 238.08232 34.216213
v 196.68422 237.85675 34.259792
v 197.54205 238.17651 34.066437
v 197.65869 238.04947 33.777504
v 197.65718 238.04123 33.441128
v 197.5379 238.15402 33.14744
v 197.33282 238.35762 32.97514
v 197.09691 238.59747 32.97039
v 196.89336 238.8093 33.134464
v 196.7767 238.93636 33.423397
v 196.77823 238.94458 33.75977
v 196.8975 238.83179 34.053455
v 197.10257 238.62819 34.225758
v 197.3385 238.38835 34.23051
v 197.96506 238.78253 34.163677
v 198.13138 238.61154 33.926388
v 198.19266 238.54846 33.60162
v 198.13248 238.6102 33.27639
v 197.96695 238.78023 33.03785
v 197.74043 239.01297 32.94991
v 197.51364 239.24606 33.036133
v 197.34732 239.41705 33.273422
v 197.28604 239.48013 33.59819
v 197.34622 239.4184 33.92342
v 197.51175 239.24837 34.16196
v 197.73827 239.01562 34.249905
v 198.47418 239.2647 34.162815
v 198.62009 239.07686 33.924828
v 198.67345 239.00816 33.5998
v 198.62 239.07704 33.274826
v 198.47403 239.26501 33.036983
v 198.27467 239.52173 32.95
v 198.07535 239.77838 33.037186
v 197.92946 239.96623 33.275177
v 197.87608 240.03491 33.600204
v 197.92955 239.96605 33.92518
v 198.0755 239.77806 34.16302
v 198.27486 239.52135 34.25
v 199.04083 239.62239 34.162918
v 199.14482 239.4084 33.925003
v 199.18288 239.33006 33.600002
v 199.14482 239.40839 33.275
v 199.04083 239.62238 33.037083
v 198.89879 239.91469 32.95
v 198.75673 240.207 33.037083
v 198.65274 240.42099 33.274998
v 198.61469 240.49933 33.599995
v 198.65274 240.421 33.924995
v 198.75673 240.20702 34.162914
v 198.89879 239.9147 34.25
v 199.65175 239.84264 34.162914
v 199.69438 239.60857 33.925
v 199.70999 239.5229 33.6
v 199.69438 239.60857 33.275
v 199.65175 239.84264 33.037083
v 199.59349 240.16237 32.95
v 199.53525 240.4821 33.037083
v 199.4926 240.71617 33.274998
v 199.477 240.80185 33.6
v 199.4926 240.71617 33.925
v 199.53525 240.48212 34.162914
v 199.59349 240.16237 34.25
v 200.33368 239.8506 34.162914
v 200.33571 239.6127 33.925
v 200.33646 239.52562 33.6
v 200.33571 239.6127 33.275
v 200.33368 239.8506 33.037083
v 200.33092 240.1756 32.95
v 200.32816 240.50058 33.037083
v 200.32613 240.7385 33.274998
v 200.32538 240.82556 33.6
v 200.32613 240.7385 33.925
v 200.32816 240.50058 34.162914
v 200.33092 240.1756 34.25
v 201.06897 239.84993 34.162914
v 201.06934 239.61201 33.925
v 201.06947 239.52493 33.6
v 201.06934 239.61201 33.274998
v 201.06897 239.84993 33.037083
v 201.06845 240.17493 32.95
v 201.06795 240.49992 33.037083
v 201.06757 240.73784 33.274998
v 201.06743 240.82492 33.6
v 201.06757 240.73784 33.925
v 201.06795 240.49992 34.162914
v 201.06845 240.17493 34.25
v 201.82146 239.85265 34.162548
v 201.83275 239.61526 33.924362
v 201.83687 239.52864 33.599262
v 201.83272 239.616 33.27436
v 201.8214 239.85391 33.036716
v 201.80595 240.17865 32.95
v 201.79053 240.50317 33.037453
v 201.77924 240.74055 33.27564
v 201.77512 240.82718 33.60074
v 201.77927 240.73982 33.925636
v 201.79059 240.5019 34.163284
v 201.80603 240.17717 34.25
v 202.60033 240.01456 34.204845
v 202.66853 239.75276 34.00479
v 202.70244 239.62285 33.69627
v 202.69293 239.65962 33.361954
v 202.6426 239.85324 33.091415
v 202.56488 240.15181 32.95715
v 202.48064 240.47534 32.995132
v 202.41243 240.73712 33.195187
v 202.37852 240.86703 33.503708
v 202.38802 240.83026 33.838028
v 202.43837 240.63664 34.108562
v 202.51608 240.33807 34.24283
v 203.30977 240.24258 34.16342
v 203.42494 240.02876 33.933876
v 203.48369 239.95316 33.612534
v 203.47029 240.03604 33.2855
v 203.38832 240.2552 33.040405
v 203.25975 240.55191 32.94292
v 203.11902 240.84666 33.01917
v 203.00385 241.06049 33.248714
v 202.9451 241.1361 33.570057
v 202.9585 241.0532 33.89709
v 203.04047 240.83405 34.142185
v 203.16904 240.53734 34.23967
v 203.96593 240.39897 34.14051
v 204.09955 240.26999 33.8627
v 204.17325 240.29778 33.539352
v 204.16728 240.47488 33.2571
v 204.08324 240.75386 33.09158
v 203.94363 241.05995 33.087135
v 203.7859 241.31114 33.244965
v 203.65228 241.44012 33.522774
v 203.57858 241.41234 33.846127
v 203.58455 241.23523 34.128376
v 203.6686 240.95625 34.2939
v 203.8082 240.65016 34.29834
v 204.51054 240.72183 34.439163
v 204.59888 240.53941 34.170605
v 204.66354 240.5184 33.84108
v 204.68721 240.66444 33.538887
v 204.66354 240.9384 33.345
v 204.59888 241.26688 33.31137
v 204.51054 241.56186 33.447006
v 204.42223 241.7443 33.71557
v 204.35756 241.76529 34.045094
v 204.3339 241.61925 34.347282
v 204.35756 241.34529 34.541172
v 204.42223 241.01682 34.574802
v 205.248 240.73077 34.446728
v 205.2503 240.53902 34.17027
v 205.252 240.51117 33.83496
v 205.25262 240.65472 33.530655
v 205.252 240.93118 33.338882
v 205.2503 241.2665 33.311035
v 205.248 241.57079 33.454575
v 205.24568 241.76256 33.731033
v 205.24399 241.79039 34.06634
v 205.24338 241.64685 34.370647
v 205.24399 241.37039 34.56242
v 205.24568 241.03508 34.590267
v 205.98553 240.72984 34.445942
v 205.98532 240.53809 34.16948
v 205.98518 240.51024 33.834167
v 205.98512 240.65378 33.529858
v 205.98518 240.93024 33.33809
v 205.98532 241.26555 33.310246
v 205.98553 241.56987 33.45379
v 205.98573 241.76163 33.73025
v 205.98589 241.78947 34.065563
v 205.98595 241.64594 34.369873
v 205.98589 241.36946 34.56164
v 205.98573 241.03416 34.589485
v 206.72307 240.73006 34.446125
v 206.72311 240.5383 34.16966
v 206.72316 240.51045 33.83435
v 206.72316 240.65399 33.53004
v 206.72316 240.93045 33.338272
v 206.72311 241.26576 33.31043
v 206.72307 241.57008 33.453968
v 206.72302 241.76184 33.730434
v 206.72299 241.78969 34.065746
v 206.72299 241.64615 34.370056
v 206.72299 241.36969 34.561825
v 206.72302 241.03438 34.58967
v 207.46062 240.73001 34.446075
v 207.4606 240.53824 34.16961
v 207.46059 240.51039 33.8343
v 207.46059 240.65393 33.52999
v 207.46059 240.9304 33.338223
v 207.4606 241.26572 33.31038
v 207.46062 241.57002 33.45392
v 207.46063 241.7618 33.730385
v 207.46065 241.78963 34.065697
v 207.46065 241.64609 34.370007
v 207.46065 241.36963 34.561775
v 207.46063 241.03432 34.58962
v 208.19815 240.73001 34.44608
v 208.19815 240.53824 34.169613
v 208.19815 240.51039 33.8343
v 208.19815 240.65393 33.52999
v 208.19815 240.9304 33.338223
v 208.19815 241.26572 33.31038
v 208.19815 241.57002 33.453922
v 208.19815 241.7618 33.73039
v 208.19815 241.78963 34.065697
v 208.19815 241.64609 34.370007
v 208.19815 241.36963 34.561775
v 208.19815 241.03432 34.58962
v 208.9357 240.73001 34.44608
v 208.9357 240.53824 34.169613
v 208.9357 240.51039 33.8343
v 208.9357 240.65393 33.52999
v 208.9357 240.9304 33.338223
v 208.9357 241.26572 33.31038
v 208.9357 241.57002 33.453922
v 208.9357 241.7618 33.730385
v 208.9357 241.78963 34.065697
v 208.9357 241.64609 34.370007
v 208.9357 241.36963 34.561775
v 208.9357 241.03432 34.58962
v 208.9357 241.15001 33.95
usemtl mat_13
s 1
f 185 185 186
f 186 185 187
f 185 185 187
f 187 185 188
f 185 185 188
f 188 185 189
f 185 185 189
f 189 185 190
f 185 185 190
f 190 185 191
f 185 185 191
f 191 185 192
f 185 185 192
f 192 185 193
f 185 185 193
f 193 185 194
f 185 185 194
f 194 185 195
f 185 185 195
f 195 185 196
f 185 185 196
f 196 185 197
f 185 185 197
f 197 185 186
f 186 187 198
f 198 187 199
f 187 188 199
f 199 188 200
f 188 189 200
f 200 189 201
f 189 190 201
f 201 190 202
f 190 191 202
f 202 191 203
f 191 192 203
f 203 192 204
f 192 193 204
f 204 193 205
f 193 194 205
f 205 194 206
f 194 195 206
f 206 195 207
f 195 196 207
f 207 196 208
f 196 197 208
f 208 197 209
f 197 186 209
f 209 186 198
f 198 199 210
f 210 199 211
f 199 200 211
f 211 200 212
f 200 201 212
f 212 201 213
f 201 202 213
f 213 202 214
f 202 203 214
f 214 203 215
f 203 204 215
f 215 204 216
f 204 205 216
f 216 205 217
f 205 206 217
f 217 206 218
f 206 207 218
f 218 207 219
f 207 208 219
f 219 208 220
f 208 209 220
f 220 209 221
f 209 198 221
f 221 198 210
f 210 211 222
f 222 211 223
f 211 212 223
f 223 212 224
f 212 213 224
f 224 213 225
f 213 214 225
f 225 214 226
f 214 215 226
f 226 215 227
f 215 216 227
f 227 216 228
f 216 217 228
f 228 217 229
f 217 218 229
f 229 218 230
f 218 219 230
f 230 219 231
f 219 220 231
f 231 220 232
f 220 221 232
f 232 221 233
f 221 210 233
f 233 210 222
f 222 223 234
f 234 223 235
f 223 224 235
f 235 224 236
f 224 225 236
f 236 225 237
f 225 226 237
f 237 226 238
f 226 227 238
f 238 227 239
f 227 228 239
f 239 228 240
f 228 229 240
f 240 229 241
f 229 230 241
f 241 230 242
f 230 231 242
f 242 231 243
f 231 232 243
f 243 232 244
f 232 233 244
f 244 233 245
f 233 222 245
f 245 222 234
f 234 235 246
f 246 235 247
f 235 236 247
f 247 236 248
f 236 237 248
f 248 237 249
f 237 238 249
f 249 238 250
f 238 239 250
f 250 239 251
f 239 240 251
f 251 240 252
f 240 241 252
f 252 241 253
f 241 242 253
f 253 242 254
f 242 243 254
f 254 243 255
f 243 244 255
f 255 244 256
f 244 245 256
f 256 245 257
f 245 234 257
f 257 234 246
f 246 247 258
f 258 247 259
f 247 248 259
f 259 248 260
f 248 249 260
f 260 249 261
f 249 250 261
f 261 250 262
f 250 251 262
f 262 251 263
f 251 252 263
f 263 252 264
f 252 253 264
f 264 253 265
f 253 254 265
f 265 254 266
f 254 255 266
f 266 255 267
f 255 256 267
f 267 256 268
f 256 257 268
f 268 257 269
f 257 246 269
f 269 246 258
f 258 259 270
f 270 259 271
f 259 260 271
f 271 260 272
f 260 261 272
f 272 261 273
f 261 262 273
f 273 262 274
f 262 263 274
f 274 263 275
f 263 264 275
f 275 264 276
f 264 265 276
f 276 265 277
f 265 266 277
f 277 266 278
f 266 267 278
f 278 267 279
f 267 268 279
f 279 268 280
f 268 269 280
f 280 269 281
f 269 258 281
f 281 258 270
f 270 271 282
f 282 271 283
f 271 272 283
f 283 272 284
f 272 273 284
f 284 273 285
f 273 274 285
f 285 274 286
f 274 275 286
f 286 275 287
f 275 276 287
f 287 276 288
f 276 277 288
f 288 277 289
f 277 278 289
f 289 278 290
f 278 279 290
f 290 279 291
f 279 280 291
f 291 280 292
f 280 281 292
f 292 281 293
f 281 270 293
f 293 270 282
f 282 283 294
f 294 283 295
f 283 284 295
f 295 284 296
f 284 285 296
f 296 285 297
f 285 286 297
f 297 286 298
f 286 287 298
f 298 287 299
f 287 288 299
f 299 288 300
f 288 289 300
f 300 289 301
f 289 290 301
f 301 290 302
f 290 291 302
f 302 291 303
f 291 292 303
f 303 292 304
f 292 293 304
f 304 293 305
f 293 282 305
f 305 282 294
f 294 295 306
f 306 295 307
f 295 296 307
f 307 296 308
f 296 297 308
f 308 297 309
f 297 298 309
f 309 298 310
f 298 299 310
f 310 299 311
f 299 300 311
f 311 300 312
f 300 301 312
f 312 301 313
f 301 302 313
f 313 302 314
f 302 303 314
f 314 303 315
f 303 304 315
f 315 304 316
f 304 305 316
f 316 305 317
f 305 294 317
f 317 294 306
f 306 307 318
f 318 307 319
f 307 308 319
f 319 308 320
f 308 309 320
f 320 309 321
f 309 310 321
f 321 310 322
f 310 311 322
f 322 311 323
f 311 312 323
f 323 312 324
f 312 313 324
f 324 313 325
f 313 314 325
f 325 314 326
f 314 315 326
f 326 315 327
f 315 316 327
f 327 316 328
f 316 317 328
f 328 317 329
f 317 306 329
f 329 306 318
f 318 319 330
f 330 319 331
f 319 320 331
f 331 320 332
f 320 321 332
f 332 321 333
f 321 322 333
f 333 322 334
f 322 323 334
f 334 323 335
f 323 324 335
f 335 324 336
f 324 325 336
f 336 325 337
f 325 326 337
f 337 326 338
f 326 327 338
f 338 327 339
f 327 328 339
f 339 328 340
f 328 329 340
f 340 329 341
f 329 318 341
f 341 318 330
f 330 331 342
f 342 331 343
f 331 332 343
f 343 332 344
f 332 333 344
f 344 333 345
f 333 334 345
f 345 334 346
f 334 335 346
f 346 335 347
f 335 336 347
f 347 336 348
f 336 337 348
f 348 337 349
f 337 338 349
f 349 338 350
f 338 339 350
f 350 339 351
f 339 340 351
f 351 340 352
f 340 341 352
f 352 341 353
f 341 330 353
f 353 330 342
f 342 343 354
f 354 343 355
f 343 344 355
f 355 344 356
f 344 345 356
f 356 345 357
f 345 346 357
f 357 346 358
f 346 347 358
f 358 347 359
f 347 348 359
f 359 348 360
f 348 349 360
f 360 349 361
f 349 350 361
f 361 350 362
f 350 351 362
f 362 351 363
f 351 352 363
f 363 352 364
f 352 353 364
f 364 353 365
f 353 342 365
f 365 342 354
f 354 355 366
f 366 355 367
f 355 356 367
f 367 356 368
f 356 357 368
f 368 357 369
f 357 358 369
f 369 358 370
f 358 359 370
f 370 359 371
f 359 360 371
f 371 360 372
f 360 361 372
f 372 361 373
f 361 362 373
f 373 362 374
f 362 363 374
f 374 363 375
f 363 364 375
f 375 364 376
f 364 365 376
f 376 365 377
f 365 354 377
f 377 354 366
f 366 367 378
f 378 367 379
f 367 368 379
f 379 368 380
f 368 369 380
f 380 369 381
f 369 370 381
f 381 370 382
f 370 371 382
f 382 371 383
f 371 372 383
f 383 372 384
f 372 373 384
f 384 373 385
f 373 374 385
f 385 374 386
f 374 375 386
f 386 375 387
f 375 376 387
f 387 376 388
f 376 377 388
f 388 377 389
f 377 366 389
f 389 366 378
f 378 379 390
f 390 379 391
f 379 380 391
f 391 380 392
f 380 381 392
f 392 381 393
f 381 382 393
f 393 382 394
f 382 383 394
f 394 383 395
f 383 384 395
f 395 384 396
f 384 385 396
f 396 385 397
f 385 386 397
f 397 386 398
f 386 387 398
f 398 387 399
f 387 388 399
f 399 388 400
f 388 389 400
f 400 389 401
f 389 378 401
f 401 378 390
f 390 391 402
f 402 391 403
f 391 392 403
f 403 392 404
f 392 393 404
f 404 393 405
f 393 394 405
f 405 394 406
f 394 395 406
f 406 395 407
f 395 396 407
f 407 396 408
f 396 397 408
f 408 397 409
f 397 398 409
f 409 398 410
f 398 399 410
f 410 399 411
f 399 400 411
f 411 400 412
f 400 401 412
f 412 401 413
f 401 390 413
f 413 390 402
f 402 403 414
f 414 403 415
f 403 404 415
f 415 404 416
f 404 405 416
f 416 405 417
f 405 406 417
f 417 406 418
f 406 407 418
f 418 407 419
f 407 408 419
f 419 408 420
f 408 409 420
f 420 409 421
f 409 410 421
f 421 410 422
f 410 411 422
f 422 411 423
f 411 412 423
f 423 412 424
f 412 413 424
f 424 413 425
f 413 402 425
f 425 402 414
f 414 415 426
f 426 415 427
f 415 416 427
f 427 416 428
f 416 417 428
f 428 417 429
f 417 418 429
f 429 418 430
f 418 419 430
f 430 419 431
f 419 420 431
f 431 420 432
f 420 421 432
f 432 421 433
f 421 422 433
f 433 422 434
f 422 423 434
f 434 423 435
f 423 424 435
f 435 424 436
f 424 425 436
f 436 425 437
f 425 414 437
f 437 414 426
f 426 427 438
f 438 427 439
f 427 428 439
f 439 428 440
f 428 429 440
f 440 429 441
f 429 430 441
f 441 430 442
f 430 431 442
f 442 431 443
f 431 432 443
f 443 432 444
f 432 433 444
f 444 433 445
f 433 434 445
f 445 434 446
f 434 435 446
f 446 435 447
f 435 436 447
f 447 436 448
f 436 437 448
f 448 437 449
f 437 426 449
f 449 426 438
f 438 439 450
f 450 439 451
f 439 440 451
f 451 440 452
f 440 441 452
f 452 441 453
f 441 442 453
f 453 442 454
f 442 443 454
f 454 443 455
f 443 444 455
f 455 444 456
f 444 445 456
f 456 445 457
f 445 446 457
f 457 446 458
f 446 447 458
f 458 447 459
f 447 448 459
f 459 448 460
f 448 449 460
f 460 449 461
f 449 438 461
f 461 438 450
f 450 451 462
f 462 451 463
f 451 452 463
f 463 452 464
f 452 453 464
f 464 453 465
f 453 454 465
f 465 454 466
f 454 455 466
f 466 455 467
f 455 456 467
f 467 456 468
f 456 457 468
f 468 457 469
f 457 458 469
f 469 458 470
f 458 459 470
f 470 459 471
f 459 460 471
f 471 460 472
f 460 461 472
f 472 461 473
f 461 450 473
f 473 450 462
f 462 463 474
f 474 463 475
f 463 464 475
f 475 464 476
f 464 465 476
f 476 465 477
f 465 466 477
f 477 466 478
f 466 467 478
f 478 467 479
f 467 468 479
f 479 468 480
f 468 469 480
f 480 469 481
f 469 470 481
f 481 470 482
f 470 471 482
f 482 471 483
f 471 472 483
f 483 472 484
f 472 473 484
f 484 473 485
f 473 462 485
f 485 462 474
f 474 475 486
f 486 475 487
f 475 476 487
f 487 476 488
f 476 477 488
f 488 477 489
f 477 478 489
f 489 478 490
f 478 479 490
f 490 479 491
f 479 480 491
f 491 480 492
f 480 481 492
f 492 481 493
f 481 482 493
f 493 482 494
f 482 483 494
f 494 483 495
f 483 484 495
f 495 484 496
f 484 485 496
f 496 485 497
f 485 474 497
f 497 474 486
f 486 487 498
f 498 487 499
f 487 488 499
f 499 488 500
f 488 489 500
f 500 489 501
f 489 490 501
f 501 490 502
f 490 491 502
f 502 491 503
f 491 492 503
f 503 492 504
f 492 493 504
f 504 493 505
f 493 494 505
f 505 494 506
f 494 495 506
f 506 495 507
f 495 496 507
f 507 496 508
f 496 497 508
f 508 497 509
f 497 486 509
f 509 486 498
f 498 499 510
f 510 499 511
f 499 500 511
f 511 500 512
f 500 501 512
f 512 501 513
f 501 502 513
f 513 502 514
f 502 503 514
f 514 503 515
f 503 504 515
f 515 504 516
f 504 505 516
f 516 505 517
f 505 506 517
f 517 506 518
f 506 507 518
f 518 507 519
f 507 508 519
f 519 508 520
f 508 509 520
f 520 509 521
f 509 498 521
f 521 498 510
f 510 511 522
f 522 511 523
f 511 512 523
f 523 512 524
f 512 513 524
f 524 513 525
f 513 514 525
f 525 514 526
f 514 515 526
f 526 515 527
f 515 516 527
f 527 516 528
f 516 517 528
f 528 517 529
f 517 518 529
f 529 518 530
f 518 519 530
f 530 519 531
f 519 520 531
f 531 520 532
f 520 521 532
f 532 521 533
f 521 510 533
f 533 510 522
f 522 523 534
f 534 523 535
f 523 524 535
f 535 524 536
f 524 525 536
f 536 525 537
f 525 526 537
f 537 526 538
f 526 527 538
f 538 527 539
f 527 528 539
f 539 528 540
f 528 529 540
f 540 529 541
f 529 530 541
f 541 530 542
f 530 531 542
f 542 531 543
f 531 532 543
f 543 532 544
f 532 533 544
f 544 533 545
f 533 522 545
f 545 522 534
f 534 535 546
f 546 535 547
f 535 536 547
f 547 536 548
f 536 537 548
f 548 537 549
f 537 538 549
f 549 538 550
f 538 539 550
f 550 539 551
f 539 540 551
f 551 540 552
f 540 541 552
f 552 541 553
f 541 542 553
f 553 542 554
f 542 543 554
f 554 543 555
f 543 544 555
f 555 544 556
f 544 545 556
f 556 545 557
f 545 534 557
f 557 534 546
f 546 547 558
f 558 547 559
f 547 548 559
f 559 548 560
f 548 549 560
f 560 549 561
f 549 550 561
f 561 550 562
f 550 551 562
f 562 551 563
f 551 552 563
f 563 552 564
f 552 553 564
f 564 553 565
f 553 554 565
f 565 554 566
f 554 555 566
f 566 555 567
f 555 556 567
f 567 556 568
f 556 557 568
f 568 557 569
f 557 546 569
f 569 546 558
f 558 559 570
f 570 559 571
f 559 560 571
f 571 560 572
f 560 561 572
f 572 561 573
f 561 562 573
f 573 562 574
f 562 563 574
f 574 563 575
f 563 564 575
f 575 564 576
f 564 565 576
f 576 565 577
f 565 566 577
f 577 566 578
f 566 567 578
f 578 567 579
f 567 568 579
f 579 568 580
f 568 569 580
f 580 569 581
f 569 558 581
f 581 558 570
f 570 571 582
f 582 571 583
f 571 572 583
f 583 572 584
f 572 573 584
f 584 573 585
f 573 574 585
f 585 574 586
f 574 575 586
f 586 575 587
f 575 576 587
f 587 576 588
f 576 577 588
f 588 577 589
f 577 578 589
f 589 578 590
f 578 579 590
f 590 579 591
f 579 580 591
f 591 580 592
f 580 581 592
f 592 581 593
f 581 570 593
f 593 570 582
f 582 583 594
f 594 583 595
f 583 584 595
f 595 584 596
f 584 585 596
f 596 585 597
f 585 586 597
f 597 586 598
f 586 587 598
f 598 587 599
f 587 588 599
f 599 588 600
f 588 589 600
f 600 589 601
f 589 590 601
f 601 590 602
f 590 591 602
f 602 591 603
f 591 592 603
f 603 592 604
f 592 593 604
f 604 593 605
f 593 582 605
f 605 582 594
f 594 595 606
f 606 595 607
f 595 596 607
f 607 596 608
f 596 597 608
f 608 597 609
f 597 598 609
f 609 598 610
f 598 599 610
f 610 599 611
f 599 600 611
f 611 600 612
f 600 601 612
f 612 601 613
f 601 602 613
f 613 602 614
f 602 603 614
f 614 603 615
f 603 604 615
f 615 604 616
f 604 605 616
f 616 605 617
f 605 594 617
f 617 594 606
f 606 607 618
f 618 607 619
f 607 608 619
f 619 608 620
f 608 609 620
f 620 609 621
f 609 610 621
f 621 610 622
f 610 611 622
f 622 611 623
f 611 612 623
f 623 612 624
f 612 613 624
f 624 613 625
f 613 614 625
f 625 614 626
f 614 615 626
f 626 615 627
f 615 616 627
f 627 616 628
f 616 617 628
f 628 617 629
f 617 606 629
f 629 606 618
f 618 619 630
f 630 619 631
f 619 620 631
f 631 620 632
f 620 621 632
f 632 621 633
f 621 622 633
f 633 622 634
f 622 623 634
f 634 623 635
f 623 624 635
f 635 624 636
f 624 625 636
f 636 625 637
f 625 626 637
f 637 626 638
f 626 627 638
f 638 627 639
f 627 628 639
f 639 628 640
f 628 629 640
f 640 629 641
f 629 618 641
f 641 618 630
f 630 631 642
f 642 631 643
f 631 632 643
f 643 632 644
f 632 633 644
f 644 633 645
f 633 634 645
f 645 634 646
f 634 635 646
f 646 635 647
f 635 636 647
f 647 636 648
f 636 637 648
f 648 637 649
f 637 638 649
f 649 638 650
f 638 639 650
f 650 639 651
f 639 640 651
f 651 640 652
f 640 641 652
f 652 641 653
f 641 630 653
f 653 630 642
f 642 643 654
f 654 643 655
f 643 644 655
f 655 644 656
f 644 645 656
f 656 645 657
f 645 646 657
f 657 646 658
f 646 647 658
f 658 647 659
f 647 648 659
f 659 648 660
f 648 649 660
f 660 649 661
f 649 650 661
f 661 650 662
f 650 651 662
f 662 651 663
f 651 652 663
f 663 652 664
f 652 653 664
f 664 653 665
f 653 642 665
f 665 642 654
f 654 655 666
f 666 655 667
f 655 656 667
f 667 656 668
f 656 657 668
f 668 657 669
f 657 658 669
f 669 658 670
f 658 659 670
f 670 659 671
f 659 660 671
f 671 660 672
f 660 661 672
f 672 661 673
f 661 662 673
f 673 662 674
f 662 663 674
f 674 663 675
f 663 664 675
f 675 664 676
f 664 665 676
f 676 665 677
f 665 654 677
f 677 654 666
f 666 667 678
f 678 667 679
f 667 668 679
f 679 668 680
f 668 669 680
f 680 669 681
f 669 670 681
f 681 670 682
f 670 671 682
f 682 671 683
f 671 672 683
f 683 672 684
f 672 673 684
f 684 673 685
f 673 674 685
f 685 674 686
f 674 675 686
f 686 675 687
f 675 676 687
f 687 676 688
f 676 677 688
f 688 677 689
f 677 666 689
f 689 666 678
f 678 679 690
f 690 679 691
f 679 680 691
f 691 680 692
f 680 681 692
f 692 681 693
f 681 682 693
f 693 682 694
f 682 683 694
f 694 683 695
f 683 684 695
f 695 684 696
f 684 685 696
f 696 685 697
f 685 686 697
f 697 686 698
f 686 687 698
f 698 687 699
f 687 688 699
f 699 688 700
f 688 689 700
f 700 689 701
f 689 678 701
f 701 678 690
f 690 691 702
f 702 691 703
f 691 692 703
f 703 692 704
f 692 693 704
f 704 693 705
f 693 694 705
f 705 694 706
f 694 695 706
f 706 695 707
f 695 696 707
f 707 696 708
f 696 697 708
f 708 697 709
f 697 698 709
f 709 698 710
f 698 699 710
f 710 699 711
f 699 700 711
f 711 700 712
f 700 701 712
f 712 701 713
f 701 690 713
f 713 690 702
f 702 703 714
f 714 703 715
f 703 704 715
f 715 704 716
f 704 705 716
f 716 705 717
f 705 706 717
f 717 706 718
f 706 707 718
f 718 707 719
f 707 708 719
f 719 708 720
f 708 709 720
f 720 709 721
f 709 710 721
f 721 710 722
f 710 711 722
f 722 711 723
f 711 712 723
f 723 712 724
f 712 713 724
f 724 713 725
f 713 702 725
f 725 702 714
f 714 715 726
f 726 715 727
f 715 716 727
f 727 716 728
f 716 717 728
f 728 717 729
f 717 718 729
f 729 718 730
f 718 719 730
f 730 719 731
f 719 720 731
f 731 720 732
f 720 721 732
f 732 721 733
f 721 722 733
f 733 722 734
f 722 723 734
f 734 723 735
f 723 724 735
f 735 724 736
f 724 725 736
f 736 725 737
f 725 714 737
f 737 714 726
f 726 727 738
f 738 727 739
f 727 728 739
f 739 728 740
f 728 729 740
f 740 729 741
f 729 730 741
f 741 730 742
f 730 731 742
f 742 731 743
f 731 732 743
f 743 732 744
f 732 733 744
f 744 733 745
f 733 734 745
f 745 734 746
f 734 735 746
f 746 735 747
f 735 736 747
f 747 736 748
f 736 737 748
f 748 737 749
f 737 726 749
f 749 726 738
f 738 739 750
f 750 739 751
f 739 740 751
f 751 740 752
f 740 741 752
f 752 741 753
f 741 742 753
f 753 742 754
f 742 743 754
f 754 743 755
f 743 744 755
f 755 744 756
f 744 745 756
f 756 745 757
f 745 746 757
f 757 746 758
f 746 747 758
f 758 747 759
f 747 748 759
f 759 748 760
f 748 749 760
f 760 749 761
f 749 738 761
f 761 738 750
f 750 751 762
f 762 751 763
f 751 752 763
f 763 752 764
f 752 753 764
f 764 753 765
f 753 754 765
f 765 754 766
f 754 755 766
f 766 755 767
f 755 756 767
f 767 756 768
f 756 757 768
f 768 757 769
f 757 758 769
f 769 758 770
f 758 759 770
f 770 759 771
f 759 760 771
f 771 760 772
f 760 761 772
f 772 761 773
f 761 750 773
f 773 750 762
f 762 763 774
f 774 763 775
f 763 764 775
f 775 764 776
f 764 765 776
f 776 765 777
f 765 766 777
f 777 766 778
f 766 767 778
f 778 767 779
f 767 768 779
f 779 768 780
f 768 769 780
f 780 769 781
f 769 770 781
f 781 770 782
f 770 771 782
f 782 771 783
f 771 772 783
f 783 772 784
f 772 773 784
f 784 773 785
f 773 762 785
f 785 762 774
f 774 775 786
f 786 775 787
f 775 776 787
f 787 776 788
f 776 777 788
f 788 777 789
f 777 778 789
f 789 778 790
f 778 779 790
f 790 779 791
f 779 780 791
f 791 780 792
f 780 781 792
f 792 781 793
f 781 782 793
f 793 782 794
f 782 783 794
f 794 783 795
f 783 784 795
f 795 784 796
f 784 785 796
f 796 785 797
f 785 774 797
f 797 774 786
f 786 787 798
f 798 787 799
f 787 788 799
f 799 788 800
f 788 789 800
f 800 789 801
f 789 790 801
f 801 790 802
f 790 791 802
f 802 791 803
f 791 792 803
f 803 792 804
f 792 793 804
f 804 793 805
f 793 794 805
f 805 794 806
f 794 795 806
f 806 795 807
f 795 796 807
f 807 796 808
f 796 797 808
f 808 797 809
f 797 786 809
f 809 786 798
f 798 799 810
f 810 799 811
f 799 800 811
f 811 800 812
f 800 801 812
f 812 801 813
f 801 802 813
f 813 802 814
f 802 803 814
f 814 803 815
f 803 804 815
f 815 804 816
f 804 805 816
f 816 805 817
f 805 806 817
f 817 806 818
f 806 807 818
f 818 807 819
f 807 808 819
f 819 808 820
f 808 809 820
f 820 809 821
f 809 798 821
f 821 798 810
f 810 811 822
f 822 811 823
f 811 812 823
f 823 812 824
f 812 813 824
f 824 813 825
f 813 814 825
f 825 814 826
f 814 815 826
f 826 815 827
f 815 816 827
f 827 816 828
f 816 817 828
f 828 817 829
f 817 818 829
f 829 818 830
f 818 819 830
f 830 819 831
f 819 820 831
f 831 820 832
f 820 821 832
f 832 821 833
f 821 810 833
f 833 810 822
f 822 823 834
f 834 823 835
f 823 824 835
f 835 824 836
f 824 825 836
f 836 825 837
f 825 826 837
f 837 826 838
f 826 827 838
f 838 827 839
f 827 828 839
f 839 828 840
f 828 829 840
f 840 829 841
f 829 830 841
f 841 830 842
f 830 831 842
f 842 831 843
f 831 832 843
f 843 832 844
f 832 833 844
f 844 833 845
f 833 822 845
f 845 822 834
f 834 835 846
f 846 835 847
f 835 836 847
f 847 836 848
f 836 837 848
f 848 837 849
f 837 838 849
f 849 838 850
f 838 839 850
f 850 839 851
f 839 840 851
f 851 840 852
f 840 841 852
f 852 841 853
f 841 842 853
f 853 842 854
f 842 843 854
f 854 843 855
f 843 844 855
f 855 844 856
f 844 845 856
f 856 845 857
f 845 834 857
f 857 834 846
f 846 847 858
f 858 847 859
f 847 848 859
f 859 848 860
f 848 849 860
f 860 849 861
f 849 850 861
f 861 850 862
f 850 851 862
f 862 851 863
f 851 852 863
f 863 852 864
f 852 853 864
f 864 853 865
f 853 854 865
f 865 854 866
f 854 855 866
f 866 855 867
f 855 856 867
f 867 856 868
f 856 857 868
f 868 857 869
f 857 846 869
f 869 846 858
f 858 859 870
f 870 859 871
f 859 860 871
f 871 860 872
f 860 861 872
f 872 861 873
f 861 862 873
f 873 862 874
f 862 863 874
f 874 863 875
f 863 864 875
f 875 864 876
f 864 865 876
f 876 865 877
f 865 866 877
f 877 866 878
f 866 867 878
f 878 867 879
f 867 868 879
f 879 868 880
f 868 869 880
f 880 869 881
f 869 858 881
f 881 858 870
f 870 871 882
f 882 871 883
f 871 872 883
f 883 872 884
f 872 873 884
f 884 873 885
f 873 874 885
f 885 874 886
f 874 875 886
f 886 875 887
f 875 876 887
f 887 876 888
f 876 877 888
f 888 877 889
f 877 878 889
f 889 878 890
f 878 879 890
f 890 879 891
f 879 880 891
f 891 880 892
f 880 881 892
f 892 881 893
f 881 870 893
f 893 870 882
f 882 883 894
f 894 883 895
f 883 884 895
f 895 884 896
f 884 885 896
f 896 885 897
f 885 886 897
f 897 886 898
f 886 887 898
f 898 887 899
f 887 888 899
f 899 888 900
f 888 889 900
f 900 889 901
f 889 890 901
f 901 890 902
f 890 891 902
f 902 891 903
f 891 892 903
f 903 892 904
f 892 893 904
f 904 893 905
f 893 882 905
f 905 882 894
f 894 895 906
f 906 895 907
f 895 896 907
f 907 896 908
f 896 897 908
f 908 897 909
f 897 898 909
f 909 898 910
f 898 899 910
f 910 899 911
f 899 900 911
f 911 900 912
f 900 901 912
f 912 901 913
f 901 902 913
f 913 902 914
f 902 903 914
f 914 903 915
f 903 904 915
f 915 904 916
f 904 905 916
f 916 905 917
f 905 894 917
f 917 894 906
f 906 907 918
f 918 907 919
f 907 908 919
f 919 908 920
f 908 909 920
f 920 909 921
f 909 910 921
f 921 910 922
f 910 911 922
f 922 911 923
f 911 912 923
f 923 912 924
f 912 913 924
f 924 913 925
f 913 914 925
f 925 914 926
f 914 915 926
f 926 915 927
f 915 916 927
f 927 916 928
f 916 917 928
f 928 917 929
f 917 906 929
f 929 906 918
f 918 919 930
f 930 919 931
f 919 920 931
f 931 920 932
f 920 921 932
f 932 921 933
f 921 922 933
f 933 922 934
f 922 923 934
f 934 923 935
f 923 924 935
f 935 924 936
f 924 925 936
f 936 925 937
f 925 926 937
f 937 926 938
f 926 927 938
f 938 927 939
f 927 928 939
f 939 928 940
f 928 929 940
f 940 929 941
f 929 918 941
f 941 918 930
f 930 931 942
f 942 931 943
f 931 932 943
f 943 932 944
f 932 933 944
f 944 933 945
f 933 934 945
f 945 934 946
f 934 935 946
f 946 935 947
f 935 936 947
f 947 936 948
f 936 937 948
f 948 937 949
f 937 938 949
f 949 938 950
f 938 939 950
f 950 939 951
f 939 940 951
f 951 940 952
f 940 941 952
f 952 941 953
f 941 930 953
f 953 930 942
f 942 943 954
f 954 943 955
f 943 944 955
f 955 944 956
f 944 945 956
f 956 945 957
f 945 946 957
f 957 946 958
f 946 947 958
f 958 947 959
f 947 948 959
f 959 948 960
f 948 949 960
f 960 949 961
f 949 950 961
f 961 950 962
f 950 951 962
f 962 951 963
f 951 952 963
f 963 952 964
f 952 953 964
f 964 953 965
f 953 942 965
f 965 942 954
f 954 955 966
f 966 955 967
f 955 956 967
f 967 956 968
f 956 957 968
f 968 957 969
f 957 958 969
f 969 958 970
f 958 959 970
f 970 959 971
f 959 960 971
f 971 960 972
f 960 961 972
f 972 961 973
f 961 962 973
f 973 962 974
f 962 963 974
f 974 963 975
f 963 964 975
f 975 964 976
f 964 965 976
f 976 965 977
f 965 954 977
f 977 954 966
f 966 967 978
f 978 967 979
f 967 968 979
f 979 968 980
f 968 969 980
f 980 969 981
f 969 970 981
f 981 970 982
f 970 971 982
f 982 971 983
f 971 972 983
f 983 972 984
f 972 973 984
f 984 973 985
f 973 974 985
f 985 974 986
f 974 975 986
f 986 975 987
f 975 976 987
f 987 976 988
f 976 977 988
f 988 977 989
f 977 966 989
f 989 966 978
f 978 979 990
f 990 979 991
f 979 980 991
f 991 980 992
f 980 981 992
f 992 981 993
f 981 982 993
f 993 982 994
f 982 983 994
f 994 983 995
f 983 984 995
f 995 984 996
f 984 985 996
f 996 985 997
f 985 986 997
f 997 986 998
f 986 987 998
f 998 987 999
f 987 988 999
f 999 988 1000
f 988 989 1000
f 1000 989 1001
f 989 978 1001
f 1001 978 990
f 990 991 1002
f 1002 991 1003
f 991 992 1003
f 1003 992 1004
f 992 993 1004
f 1004 993 1005
f 993 994 1005
f 1005 994 1006
f 994 995 1006
f 1006 995 1007
f 995 996 1007
f 1007 996 1008
f 996 997 1008
f 1008 997 1009
f 997 998 1009
f 1009 998 1010
f 998 999 1010
f 1010 999 1011
f 999 1000 1011
f 1011 1000 1012
f 1000 1001 1012
f 1012 1001 1013
f 1001 990 1013
f 1013 990 1002
f 1002 1003 1014
f 1014 1003 1015
f 1003 1004 1015
f 1015 1004 1016
f 1004 1005 1016
f 1016 1005 1017
f 1005 1006 1017
f 1017 1006 1018
f 1006 1007 1018
f 1018 1007 1019
f 1007 1008 1019
f 1019 1008 1020
f 1008 1009 1020
f 1020 1009 1021
f 1009 1010 1021
f 1021 1010 1022
f 1010 1011 1022
f 1022 1011 1023
f 1011 1012 1023
f 1023 1012 1024
f 1012 1013 1024
f 1024 1013 1025
f 1013 1002 1025
f 1025 1002 1014
f 1014 1015 1026
f 1026 1015 1027
f 1015 1016 1027
f 1027 1016 1028
f 1016 1017 1028
f 1028 1017 1029
f 1017 1018 1029
f 1029 1018 1030
f 1018 1019 1030
f 1030 1019 1031
f 1019 1020 1031
f 1031 1020 1032
f 1020 1021 1032
f 1032 1021 1033
f 1021 1022 1033
f 1033 1022 1034
f 1022 1023 1034
f 1034 1023 1035
f 1023 1024 1035
f 1035 1024 1036
f 1024 1025 1036
f 1036 1025 1037
f 1025 1014 1037
f 1037 1014 1026
f 1026 1027 1038
f 1038 1027 1039
f 1027 1028 1039
f 1039 1028 1040
f 1028 1029 1040
f 1040 1029 1041
f 1029 1030 1041
f 1041 1030 1042
f 1030 1031 1042
f 1042 1031 1043
f 1031 1032 1043
f 1043 1032 1044
f 1032 1033 1044
f 1044 1033 1045
f 1033 1034 1045
f 1045 1034 1046
f 1034 1035 1046
f 1046 1035 1047
f 1035 1036 1047
f 1047 1036 1048
f 1036 1037 1048
f 1048 1037 1049
f 1037 1026 1049
f 1049 1026 1038
f 1038 1039 1050
f 1050 1039 1051
f 1039 1040 1051
f 1051 1040 1052
f 1040 1041 1052
f 1052 1041 1053
f 1041 1042 1053
f 1053 1042 1054
f 1042 1043 1054
f 1054 1043 1055
f 1043 1044 1055
f 1055 1044 1056
f 1044 1045 1056
f 1056 1045 1057
f 1045 1046 1057
f 1057 1046 1058
f 1046 1047 1058
f 1058 1047 1059
f 1047 1048 1059
f 1059 1048 1060
f 1048 1049 1060
f 1060 1049 1061
f 1049 1038 1061
f 1061 1038 1050
f 1050 1051 1062
f 1062 1051 1063
f 1051 1052 1063
f 1063 1052 1064
f 1052 1053 1064
f 1064 1053 1065
f 1053 1054 1065
f 1065 1054 1066
f 1054 1055 1066
f 1066 1055 1067
f 1055 1056 1067
f 1067 1056 1068
f 1056 1057 1068
f 1068 1057 1069
f 1057 1058 1069
f 1069 1058 1070
f 1058 1059 1070
f 1070 1059 1071
f 1059 1060 1071
f 1071 1060 1072
f 1060 1061 1072
f 1072 1061 1073
f 1061 1050 1073
f 1073 1050 1062
f 1062 1063 1074
f 1074 1063 1075
f 1063 1064 1075
f 1075 1064 1076
f 1064 1065 1076
f 1076 1065 1077
f 1065 1066 1077
f 1077 1066 1078
f 1066 1067 1078
f 1078 1067 1079
f 1067 1068 1079
f 1079 1068 1080
f 1068 1069 1080
f 1080 1069 1081
f 1069 1070 1081
f 1081 1070 1082
f 1070 1071 1082
f 1082 1071 1083
f 1071 1072 1083
f 1083 1072 1084
f 1072 1073 1084
f 1084 1073 1085
f 1073 1062 1085
f 1085 1062 1074
f 1074 1075 1086
f 1086 1075 1087
f 1075 1076 1087
f 1087 1076 1088
f 1076 1077 1088
f 1088 1077 1089
f 1077 1078 1089
f 1089 1078 1090
f 1078 1079 1090
f 1090 1079 1091
f 1079 1080 1091
f 1091 1080 1092
f 1080 1081 1092
f 1092 1081 1093
f 1081 1082 1093
f 1093 1082 1094
f 1082 1083 1094
f 1094 1083 1095
f 1083 1084 1095
f 1095 1084 1096
f 1084 1085 1096
f 1096 1085 1097
f 1085 1074 1097
f 1097 1074 1086
f 1086 1087 1098
f 1098 1087 1099
f 1087 1088 1099
f 1099 1088 1100
f 1088 1089 1100
f 1100 1089 1101
f 1089 1090 1101
f 1101 1090 1102
f 1090 1091 1102
f 1102 1091 1103
f 1091 1092 1103
f 1103 1092 1104
f 1092 1093 1104
f 1104 1093 1105
f 1093 1094 1105
f 1105 1094 1106
f 1094 1095 1106
f 1106 1095 1107
f 1095 1096 1107
f 1107 1096 1108
f 1096 1097 1108
f 1108 1097 1109
f 1097 1086 1109
f 1109 1086 1098
f 1098 1099 1110
f 1110 1099 1110
f 1099 1100 1110
f 1110 1100 1110
f 1100 1101 1110
f 1110 1101 1110
f 1101 1102 1110
f 1110 1102 1110
f 1102 1103 1110
f 1110 1103 1110
f 1103 1104 1110
f 1110 1104 1110
f 1104 1105 1110
f 1110 1105 1110
f 1105 1106 1110
f 1110 1106 1110
f 1106 1107 1110
f 1110 1107 1110
f 1107 1108 1110
f 1110 1108 1110
f 1108 1109 1110
f 1110 1109 1110
f 1109 1098 1110
f 1110 1098 1110

g Path_(2)
v 157.3 230.42502 27.3
v 157.40007 231.06726 27.3
v 157.38666 230.98122 26.975
v 157.35004 230.74614 26.737083
v 157.3 230.42502 26.65
v 157.24998 230.10388 26.737083
v 157.21335 229.8688 26.975
v 157.19995 229.78276 27.3
v 157.21335 229.8688 27.625
v 157.24998 230.10388 27.862917
v 157.3 230.42502 27.949999
v 157.35004 230.74614 27.862917
v 157.38666 230.98122 27.625
v 156.61214 231.1874 27.3
v 156.5911 231.10289 26.975
v 156.53362 230.87202 26.737083
v 156.45508 230.55666 26.65
v 156.37656 230.24129 26.737083
v 156.31906 230.0104 26.975
v 156.29803 229.9259 27.3
v 156.31906 230.0104 27.625
v 156.37656 230.24129 27.862917
v 156.45508 230.55666 27.949999
v 156.53362 230.87202 27.862917
v 156.5911 231.10289 27.625
v 155.8846 231.44164 27.3
v 155.85278 231.36058 26.975
v 155.76584 231.13911 26.737083
v 155.64708 230.8366 26.65
v 155.52832 230.53406 26.737083
v 155.44139 230.3126 26.975
v 155.40956 230.23154 27.3
v 155.44139 230.3126 27.625
v 155.52832 230.53406 27.862917
v 155.64708 230.8366 27.949999
v 155.76584 231.13911 27.862917
v 155.85278 231.36058 27.625
v 155.2446 231.70831 27.3
v 155.19366 231.63766 26.975
v 155.0545 231.44469 26.737083
v 154.86443 231.18108 26.65
v 154.67433 230.91747 26.737083
v 154.53519 230.72449 26.975
v 154.48425 230.65385 27.3
v 154.53519 230.72449 27.625
v 154.67433 230.91747 27.862917
v 154.86443 231.18108 27.949999
v 155.0545 231.44469 27.862917
v 155.19366 231.63766 27.625
v 154.76173 232.26245 27.3
v 154.69858 232.2025 26.975
v 154.52605 232.03867 26.737083
v 154.29037 231.81488 26.65
v 154.0547 231.5911 26.737083
v 153.88217 231.42728 26.975
v 153.81902 231.36731 27.3
v 153.88217 231.42728 27.625
v 154.0547 231.5911 27.862917
v 154.29037 231.81488 27.949999
v 154.52605 232.03867 27.862917
v 154.69858 232.2025 27.625
v 154.18271 232.84152 27.3
v 154.1163 232.78517 26.975
v 153.9349 232.63123 26.737083
v 153.68712 232.42094 26.65
v 153.43932 232.21065 26.737083
v 153.25792 232.0567 26.975
v 153.19153 232.00035 27.3
v 153.25792 232.0567 27.625
v 153.43932 232.21065 27.862917
v 153.68712 232.42094 27.949999
v 153.9349 232.63123 27.862917
v 154.1163 232.78517 27.625
v 153.76561 233.41136 27.3
v 153.68813 233.37163 26.975
v 153.47643 233.26306 26.737083
v 153.18724 233.11475 26.65
v 152.89806 232.96643 26.737083
v 152.68636 232.85785 26.975
v 152.60887 232.81812 27.3
v 152.68636 232.85785 27.625
v 152.89806 232.96643 27.862917
v 153.18724 233.11475 27.949999
v 153.47643 233.26306 27.862917
v 153.68813 233.37163 27.625
v 153.52316 234.15616 27.3
v 153.44176 234.12526 26.975
v 153.21931 234.04085 26.737083
v 152.91547 233.92552 26.65
v 152.61162 233.8102 26.737083
v 152.38918 233.72578 26.975
v 152.30775 233.69489 27.3
v 152.38918 233.72578 27.625
v 152.61162 233.8102 27.862917
v 152.91547 233.92552 27.949999
v 153.21931 234.04085 27.862917
v 153.44176 234.12526 27.625
v 153.1892 234.94147 27.3
v 153.10768 234.91078 26.975
v 152.88503 234.82697 26.737083
v 152.58087 234.71246 26.65
v 152.2767 234.59796 26.737083
v 152.05405 234.51414 26.975
v 151.97253 234.48346 27.3
v 152.05405 234.51414 27.625
v 152.2767 234.59796 27.862917
v 152.58087 234.71246 27.949999
v 152.88503 234.82697 27.862917
v 153.10768 234.91078 27.625
v 152.9618 235.57101 27.3
v 152.87494 235.5648 26.975
v 152.63763 235.54785 26.737083
v 152.31346 235.5247 26.65
v 151.98929 235.50154 26.737083
v 151.75197 235.48459 26.975
v 151.66512 235.47838 27.3
v 151.75197 235.48459 27.625
v 151.98929 235.50154 27.862917
v 152.31346 235.5247 27.949999
v 152.63763 235.54785 27.862917
v 152.87494 235.5648 27.625
v 153.10841 236.29225 27.3
v 153.0219 236.30222 26.975
v 152.78555 236.32947 26.737083
v 152.46269 236.3667 26.65
v 152.13983 236.40392 26.737083
v 151.90347 236.43117 26.975
v 151.81697 236.44115 27.3
v 151.90347 236.43117 27.625
v 152.13983 236.40392 27.862917
v 152.46269 236.3667 27.949999
v 152.78555 236.32947 27.862917
v 153.0219 236.30222 27.625
v 153.1259 237.01581 27.3
v 153.04324 237.04324 26.975
v 152.81744 237.11818 26.737083
v 152.50899 237.22057 26.65
v 152.20053 237.32294 26.737083
v 151.97473 237.39789 26.975
v 151.89209 237.42531 27.3
v 151.97473 237.39789 27.625
v 152.20053 237.32294 27.862917
v 152.50899 237.22057 27.949999
v 152.81744 237.11818 27.862917
v 153.04324 237.04324 27.625
v 153.5339 237.5886 27.3
v 153.46002 237.63469 26.975
v 153.25816 237.76062 26.737083
v 152.98244 237.93266 26.65
v 152.7067 238.10469 26.737083
v 152.50485 238.23064 26.975
v 152.43097 238.27673 27.3
v 152.50485 238.23064 27.625
v 152.7067 238.10469 27.862917
v 152.98244 237.93266 27.949999
v 153.25816 237.76062 27.862917
v 153.46002 237.63469 27.625
v 153.91808 238.26068 27.3
v 153.85052 238.31564 26.975
v 153.66599 238.4658 26.737083
v 153.41391 238.67094 26.65
v 153.16182 238.87608 26.737083
v 152.9773 239.02625 26.975
v 152.90974 239.0812 27.3
v 152.9773 239.02625 27.625
v 153.16182 238.87608 27.862917
v 153.41391 238.67094 27.949999
v 153.66599 238.4658 27.862917
v 153.85052 238.31564 27.625
v 154.53091 238.82376 27.419182
v 154.5113 238.84084 27.083723
v 154.36784 238.9658 26.806217
v 154.13896 239.16516 26.661018
v 153.88602 239.3855 26.687037
v 153.67676 239.56778 26.877295
v 153.56728 239.66315 27.180819
v 153.5869 239.64606 27.516275
v 153.73036 239.52109 27.793781
v 153.95923 239.32173 27.93898
v 154.21219 239.1014 27.912964
v 154.42143 238.91913 27.722704
v 155.0567 239.60048 27.446016
v 155.05559 239.62111 27.112263
v 154.91339 239.73018 26.830332
v 154.66821 239.89845 26.675768
v 154.38574 240.08087 26.689985
v 154.14168 240.22852 26.869175
v 154.0014 240.30186 27.165325
v 154.00252 240.28123 27.499079
v 154.14471 240.17216 27.78101
v 154.38991 240.00389 27.935574
v 154.67238 239.82147 27.921356
v 154.91644 239.67383 27.742165
v 155.58842 240.45615 27.433998
v 155.55206 240.5715 27.140022
v 155.3616 240.71451 26.922354
v 155.06808 240.84683 26.839317
v 154.75014 240.93303 26.913164
v 154.49297 240.94998 27.124104
v 154.36548 240.89317 27.415617
v 154.40184 240.7778 27.709593
v 154.5923 240.6348 27.927261
v 154.88583 240.50247 28.010296
v 155.20377 240.41628 27.936451
v 155.46094 240.39932 27.72551
v 155.67278 241.3641 27.46613
v 155.6464 241.50403 27.131195
v 155.45589 241.62373 26.911108
v 155.1523 241.69113 26.864843
v 154.81699 241.68817 27.004793
v 154.5398 241.61563 27.293463
v 154.39499 241.49297 27.6535
v 154.42137 241.35303 27.988434
v 154.61188 241.23334 28.208519
v 154.91547 241.16594 28.254786
v 155.25078 241.1689 28.114834
v 155.52797 241.24144 27.826166
v 155.62192 242.30878 27.921028
v 155.41742 242.36635 27.723341
v 155.10689 242.38628 27.658596
v 154.77351 242.36325 27.74414
v 154.50664 242.30342 27.95705
v 154.37775 242.22282 28.24028
v 154.4214 242.14307 28.517937
v 154.6259 242.08551 28.715622
v 154.93643 242.06557 28.780367
v 155.2698 242.0886 28.694824
v 155.53668 242.14842 28.481913
v 155.66557 242.22902 28.198685
v 155.49474 243.3156 27.940674
v 155.24226 243.36569 27.827612
v 154.91655 243.33734 27.88966
v 154.6049 243.23814 28.110193
v 154.3908 243.09468 28.430119
v 154.33162 242.94539 28.763712
v 154.44322 242.83026 29.02159
v 154.6957 242.78017 29.134651
v 155.02141 242.80852 29.072601
v 155.33307 242.90773 28.85207
v 155.54716 243.0512 28.532145
v 155.60634 243.20049 28.198551
v 155.24242 243.9535 28.008974
v 154.98007 244.02702 27.968092
v 154.65134 244.0046 28.056515
v 154.3443 243.89223 28.25055
v 154.14125 243.72002 28.498203
v 154.09656 243.5341 28.733122
v 154.22223 243.38432 28.892353
v 154.48459 243.3108 28.933237
v 154.81331 243.33324 28.844814
v 155.12035 243.4456 28.65078
v 155.32341 243.61781 28.403124
v 155.36809 243.80373 28.168207
v 155.02245 244.63254 28.711143
v 154.69891 244.64464 28.698648
v 154.37314 244.60738 28.831978
v 154.13242 244.53073 29.075403
v 154.04126 244.43524 29.3637
v 154.1241 244.3465 29.619621
v 154.3587 244.28827 29.77459
v 154.68225 244.27615 29.787085
v 155.00803 244.31343 29.653755
v 155.24873 244.39008 29.41033
v 155.33989 244.48557 29.122032
v 155.25706 244.57431 28.866112
v 155.0366 245.59854 28.961514
v 154.72699 245.6114 28.982187
v 154.39867 245.54074 29.154556
v 154.13962 245.40552 29.43243
v 154.01926 245.24194 29.741354
v 154.06982 245.09386 29.998554
v 154.27779 245.00093 30.135113
v 154.5874 244.98808 30.114437
v 154.91571 245.05873 29.94207
v 155.17476 245.19397 29.664196
v 155.29512 245.35754 29.35527
v 155.24455 245.50563 29.09807
v 154.88661 246.21223 29.52256
v 154.60011 246.2713 29.343706
v 154.26869 246.22499 29.321285
v 153.98117 246.0857 29.461304
v 153.81459 245.89075 29.726244
v 153.81358 245.6924 30.045115
v 153.97841 245.54378 30.332476
v 154.26492 245.48471 30.511328
v 154.59633 245.53104 30.53375
v 154.88385 245.67032 30.393732
v 155.05043 245.86526 30.128792
v 155.05145 246.06361 29.809921
v 154.89075 246.8965 30.08868
v 154.6289 247.01472 30.067106
v 154.29689 247.03195 30.168854
v 153.98369 246.94356 30.366661
v 153.7732 246.77322 30.607527
v 153.72183 246.56659 30.82691
v 153.84335 246.37903 30.966026
v 154.10521 246.26079 30.987602
v 154.43721 246.24356 30.885855
v 154.75043 246.33195 30.688047
v 154.9609 246.50229 30.447182
v 155.01227 246.70892 30.227798
v 154.92487 247.48236 31.033222
v 154.72903 247.70697 30.944
v 154.42906 247.79579 30.869215
v 154.10532 247.72502 30.828907
v 153.84456 247.51363 30.833876
v 153.71666 247.21825 30.882788
v 153.75587 246.91803 30.962542
v 153.95169 246.69342 31.051764
v 154.25166 246.6046 31.126547
v 154.57541 246.67537 31.166855
v 154.83617 246.88676 31.161886
v 154.96407 247.18214 31.112974
v 154.44348 247.66173 31.543098
v 154.25069 247.86298 31.33163
v 153.98355 247.90712 31.154839
v 153.71365 247.78233 31.06009
v 153.51332 247.52205 31.072775
v 153.43622 247.19601 31.189495
v 153.503 246.89159 31.378975
v 153.6958 246.69034 31.590443
v 153.96294 246.6462 31.767235
v 154.23283 246.77098 31.861984
v 154.43318 247.03127 31.849298
v 154.51027 247.3573 31.732578
v 153.75006 248.07932 32.379913
v 153.53807 248.17639 32.24903
v 153.28844 248.10579 32.18737
v 153.06802 247.88644 32.211452
v 152.9359 247.5771 32.31483
v 152.92749 247.26068 32.4698
v 153.04501 247.02196 32.634834
v 153.257 246.92488 32.765717
v 153.50665 246.99548 32.82738
v 153.72705 247.21484 32.803295
v 153.85918 247.52417 32.69992
v 153.8676 247.84059 32.544952
v 153.1568 248.28027 33.093506
v 152.93256 248.3659 33.009212
v 152.6807 248.28204 32.95397
v 152.46867 248.05116 32.94259
v 152.35333 247.73512 32.97811
v 152.36555 247.41861 33.051025
v 152.50208 247.18645 33.141785
v 152.7263 247.10081 33.22608
v 152.97818 247.18468 33.28132
v 153.19019 247.41556 33.2927
v 153.30554 247.7316 33.25718
v 153.29332 248.04811 33.18427
v 152.55836 248.50172 33.72414
v 152.32864 248.58748 33.63495
v 152.082 248.5009 33.564323
v 151.88449 248.26517 33.531193
v 151.78906 247.94347 33.544426
v 151.82127 247.62198 33.600487
v 151.97249 247.38686 33.684345
v 152.20221 247.30109 33.773537
v 152.44885 247.38766 33.84416
v 152.64636 247.6234 33.877293
v 152.74179 247.94511 33.864056
v 152.70958 248.2666 33.808
v 151.94896 248.54037 33.8492
v 151.71494 248.62723 33.753937
v 151.47264 248.54033 33.667606
v 151.28699 248.30298 33.613335
v 151.20773 247.97876 33.60567
v 151.2561 247.65456 33.646664
v 151.41916 247.41725 33.72533
v 151.65318 247.3304 33.820595
v 151.89548 247.4173 33.906925
v 152.08113 247.65465 33.961197
v 152.16039 247.97887 33.96886
v 152.112 248.30305 33.927868
v 151.2429 248.68141 34.20525
v 150.98628 248.59866 34.162884
v 150.76149 248.37259 34.171646
v 150.62875 248.06378 34.22918
v 150.62364 247.75496 34.32008
v 150.74753 247.5289 34.41998
v 150.96722 247.44614 34.502117
v 151.22385 247.52888 34.54448
v 151.44864 247.75496 34.53572
v 151.58138 248.06377 34.478184
v 151.58649 248.37259 34.387287
v 151.4626 248.59866 34.287384
v 150.58836 248.98376 34.752026
v 150.32474 248.78941 34.700718
v 150.13602 248.5173 34.7346
v 150.07277 248.24037 34.84459
v 150.15195 248.03279 35.00122
v 150.35233 247.9502 35.16252
v 150.62022 248.01472 35.285275
v 150.88387 248.20908 35.336582
v 151.07259 248.48117 35.3027
v 151.13582 248.75812 35.192707
v 151.05664 248.9657 35.036076
v 150.85626 249.04828 34.874775
v 149.97244 249.37224 35.24822
v 149.72842 249.14062 35.285492
v 149.58984 248.86533 35.466705
v 149.59386 248.6201 35.74331
v 149.73938 248.47067 36.04118
v 149.98741 248.45706 36.280506
v 150.27151 248.58293 36.397163
v 150.51555 248.81454 36.35989
v 150.65413 249.08984 36.178677
v 150.65012 249.33507 35.902073
v 150.5046 249.4845 35.604202
v 150.25655 249.49811 35.364876
v 149.57617 249.93675 35.979046
v 149.29703 249.74895 36.140694
v 149.12285 249.48895 36.421093
v 149.10031 249.2264 36.745117
v 149.23544 249.03166 37.025944
v 149.49203 248.95692 37.188324
v 149.80135 249.02219 37.188747
v 150.08047 249.20998 37.027103
v 150.25465 249.46999 36.7467
v 150.27719 249.73253 36.422676
v 150.14206 249.92726 36.14185
v 149.88547 250.00201 35.97947
v 149.2041 250.48743 37.14028
v 148.94841 250.27493 37.322765
v 148.83116 249.98462 37.49385
v 148.88379 249.69429 37.607693
v 149.09218 249.48174 37.633793
v 149.4005 249.4039 37.565155
v 149.72612 249.48164 37.42017
v 149.98181 249.69414 37.237686
v 150.09904 249.98445 37.0666
v 150.04643 250.27478 36.95276
v 149.83804 250.48734 36.92666
v 149.52972 250.56517 36.995296
v 149.39157 250.8664 37.472057
v 149.07002 250.782 37.50297
v 148.82549 250.5509 37.535027
v 148.72346 250.23502 37.55963
v 148.7913 249.91899 37.570194
v 149.01083 249.6875 37.56389
v 149.32321 249.60257 37.542397
v 149.64474 249.68695 37.51148
v 149.88928 249.91805 37.479424
v 149.9913 250.23393 37.45482
v 149.92346 250.54996 37.444256
v 149.70395 250.78145 37.450565
v 149.05843 250.97115 37.966057
v 148.74101 250.86102 38.13235
v 148.51978 250.6228 38.32736
v 148.454 250.32031 38.498833
v 148.5613 250.03459 38.600822
v 148.81293 249.84221 38.606003
v 149.14145 249.79472 38.512985
v 149.45886 249.90485 38.34669
v 149.6801 250.14307 38.15168
v 149.74588 250.44557 37.980206
v 149.63858 250.73128 37.878216
v 149.38695 250.92366 37.873035
v 149.03844 251.3708 38.60621
v 148.74953 251.22206 38.727615
v 148.58368 250.98886 38.951256
v 148.58536 250.73369 39.217205
v 148.7541 250.52492 39.45421
v 149.0447 250.41847 39.59876
v 149.37927 250.4429 39.61212
v 149.66818 250.59164 39.49072
v 149.83403 250.82484 39.26708
v 149.83235 251.08002 39.001125
v 149.6636 251.2888 38.764122
v 149.37302 251.39523 38.61957
v 148.69595 251.77031 38.928234
v 148.46594 251.5345 39.109528
v 148.35878 251.27863 39.412647
v 148.40317 251.07124 39.756374
v 148.58722 250.96793 40.04861
v 148.86162 250.99635 40.21105
v 149.15282 251.14891 40.20016
v 149.38283 251.38472 40.01887
v 149.48999 251.6406 39.71575
v 149.4456 251.84798 39.372025
v 149.26155 251.9513 39.07979
v 148.98715 251.92287 38.91735
v 148.21118 252.05296 39.430984
v 148.02924 251.79642 39.600513
v 147.9454 251.59192 39.9042
v 147.98215 251.49426 40.260677
v 148.12962 251.52963 40.574425
v 148.34831 251.68852 40.761375
v 148.5796 251.92839 40.77143
v 148.76155 252.18494 40.601902
v 148.84538 252.38943 40.298214
v 148.80864 252.48708 39.941734
v 148.66116 252.45172 39.627987
v 148.44249 252.29282 39.44104
v 147.69688 252.553 39.646294
v 147.5258 252.27534 39.739613
v 147.40897 252.06412 39.97786
v 147.37769 251.9759 40.29719
v 147.44032 252.03433 40.612045
v 147.58012 252.22375 40.838055
v 147.75961 252.49342 40.91466
v 147.9307 252.77106 40.82134
v 148.04753 252.98228 40.58309
v 148.07881 253.07051 40.26376
v 148.01616 253.01207 39.94891
v 147.87637 252.82265 39.7229
v 146.89374 253.06871 39.679012
v 146.7459 252.76782 39.71609
v 146.65689 252.5037 39.89616
v 146.65056 252.34706 40.170975
v 146.7286 252.33992 40.466892
v 146.87012 252.48418 40.704628
v 147.03719 252.74117 40.820477
v 147.18503 253.04205 40.783398
v 147.27403 253.30618 40.60333
v 147.28036 253.46281 40.328514
v 147.20232 253.46996 40.032593
v 147.0608 253.3257 39.79486
v 146.28108 253.5006 39.970226
v 146.09009 253.22394 39.983532
v 145.94472 252.96217 40.14697
v 145.88388 252.78542 40.416744
v 145.92392 252.74104 40.72057
v 146.05408 252.84094 40.977036
v 146.23949 253.05835 41.117424
v 146.43047 253.335 41.104115
v 146.57585 253.59679 40.940678
v 146.63667 253.77354 40.670906
v 146.59665 253.8179 40.36708
v 146.46649 253.718 40.110615
v 145.86444 254.07532 40.057495
v 145.63744 253.85065 39.95172
v 145.40189 253.62022 40.01968
v 145.2209 253.44579 40.243156
v 145.14296 253.37408 40.562275
v 145.18896 253.42432 40.891525
v 145.34657 253.58305 41.142685
v 145.57358 253.80772 41.24846
v 145.80913 254.03816 41.1805
v 145.99011 254.21259 40.957024
v 146.06805 254.28429 40.637905
v 146.02205 254.23405 40.308655
v 145.26494 254.59712 39.98934
v 144.9647 254.4482 39.95983
v 144.69193 254.31145 40.102352
v 144.5197 254.2235 40.378716
v 144.49419 254.20793 40.71487
v 144.6222 254.2689 41.02075
v 144.86945 254.39009 41.214382
v 145.16968 254.53902 41.243896
v 145.44246 254.67577 41.101376
v 145.61469 254.76372 40.825012
v 145.64021 254.77928 40.488857
v 145.51219 254.7183 40.18298
v 144.97627 255.41643 40.07652
v 144.64523 255.36041 40.121933
v 144.3725 255.29462 40.31626
v 144.23114 255.23663 40.607437
v 144.25906 255.20203 40.91744
v 144.44878 255.20006 41.163204
v 144.74942 255.23126 41.278873
v 145.08047 255.28726 41.23346
v 145.35321 255.35307 41.03913
v 145.49455 255.41104 40.747955
v 145.46663 255.44565 40.437954
v 145.27693 255.44762 40.192192
v 144.91112 256.4554 40.397667
v 144.59998 256.33038 40.382122
v 144.34207 256.1589 40.501476
v 144.20653 255.98691 40.723743
v 144.22966 255.8605 40.989376
v 144.40524 255.81355 41.22719
v 144.68626 255.85863 41.373463
v 144.9974 255.98367 41.389008
v 145.2553 256.15515 41.269653
v 145.39085 256.32712 41.047386
v 145.36772 256.45352 40.781754
v 145.19214 256.5005 40.54394
v 144.32144 257.17807 40.920303
v 144.12764 256.9538 40.770084
v 143.97055 256.6563 40.755592
v 143.89224 256.36533 40.880707
v 143.91371 256.1588 41.1119
v 144.0292 256.09213 41.38723
v 144.20776 256.1831 41.632915
v 144.40157 256.40738 41.783134
v 144.55865 256.7049 41.797626
v 144.63696 256.99585 41.672516
v 144.6155 257.20236 41.44132
v 144.5 257.26907 41.165993
v 143.25797 257.3643 41.11185
v 143.32323 257.12616 40.88409
v 143.4253 256.81445 40.808258
v 143.5368 256.5127 40.904675
v 143.62791 256.30176 41.147503
v 143.67418 256.23816 41.471676
v 143.66321 256.33893 41.790333
v 143.59796 256.5771 42.01809
v 143.4959 256.8888 42.09392
v 143.38437 257.19055 41.997505
v 143.29327 257.4015 41.75468
v 143.24701 257.4651 41.430508
v 142.5933 256.68616 40.996727
v 142.7508 256.51193 40.75538
v 142.95062 256.25748 40.663498
v 143.13925 255.99092 40.7457
v 143.26614 255.78372 40.97997
v 143.29729 255.69139 41.303524
v 143.22435 255.73868 41.62967
v 143.06688 255.9129 41.871017
v 142.86705 256.1674 41.962902
v 142.67842 256.43393 41.880695
v 142.55153 256.64114 41.646427
v 142.52037 256.73346 41.322876
v 141.90402 256.30832 40.87441
v 142.01904 256.05865 40.68054
v 142.16353 255.75635 40.64974
v 142.29875 255.48239 40.790257
v 142.38849 255.31018 41.06444
v 142.40869 255.28589 41.39883
v 142.35396 255.416 41.70382
v 142.23894 255.66566 41.897686
v 142.09445 255.96797 41.92849
v 141.95923 256.24194 41.78797
v 141.86949 256.41415 41.513786
v 141.84929 256.43845 41.179398
v 141.26039 256.05014 41.069275
v 141.25166 255.82846 40.81819
v 141.27463 255.51155 40.70564
v 141.32309 255.1843 40.761776
v 141.38411 254.93437 40.971565
v 141.4413 254.82878 41.27879
v 141.47935 254.89578 41.601128
v 141.48807 255.11745 41.852215
v 141.46512 255.43436 41.964767
v 141.41664 255.76163 41.908627
v 141.35564 256.01154 41.69884
v 141.29845 256.11713 41.391617
v 140.80478 256.24872 41.356773
v 140.59799 256.1707 41.09971
v 140.37943 255.95863 40.96
v 140.20764 255.66939 40.97508
v 140.12868 255.38043 41.140907
v 140.16368 255.16922 41.413048
v 140.30328 255.09232 41.718586
v 140.51009 255.17033 41.975647
v 140.72865 255.38239 42.115356
v 140.90042 255.67163 42.100277
v 140.97939 255.96059 41.934452
v 140.94438 256.1718 41.662308
v 140.41762 256.7281 41.49952
v 140.14418 256.64496 41.342617
v 139.88359 256.43924 41.344543
v 139.70567 256.16602 41.504784
v 139.6581 255.89853 41.7804
v 139.75362 255.70845 42.097538
v 139.96663 255.64671 42.371227
v 140.24007 255.72984 42.528133
v 140.50066 255.93558 42.526207
v 140.67857 256.2088 42.365967
v 140.72615 256.47626 42.09035
v 140.63063 256.66635 41.773212
v 139.78477 257.1371 41.77138
v 139.53539 257.00513 41.737133
v 139.30334 256.76605 41.839115
v 139.15086 256.48392 42.050007
v 139.11876 256.2343 42.31329
v 139.21567 256.08417 42.558426
v 139.41559 256.07364 42.719727
v 139.665 256.2056 42.753975
v 139.89702 256.44467 42.65199
v 140.0495 256.7268 42.4411
v 140.0816 256.97638 42.177814
v 139.9847 257.12656 41.932682
v 139.11993 257.47006 42.333782
v 138.87271 257.25174 42.332348
v 138.67517 256.99698 42.452557
v 138.58025 256.77408 42.662197
v 138.61336 256.64273 42.9051
v 138.76564 256.63815 43.11618
v 138.99629 256.76157 43.238873
v 139.2435 256.9799 43.24031
v 139.44104 257.23465 43.120102
v 139.53598 257.45755 42.91046
v 139.50287 257.5889 42.667557
v 139.35057 257.59348 42.45648
v 138.56143 258.0758 42.71295
v 138.31036 257.86768 42.73497
v 138.1011 257.6169 42.920616
v 137.98972 257.39075 43.22014
v 138.00603 257.2498 43.553288
v 138.14569 257.23178 43.830795
v 138.37128 257.34155 43.9783
v 138.62233 257.5497 43.95628
v 138.8316 257.80048 43.770634
v 138.943 258.02664 43.47111
v 138.92668 258.1676 43.137962
v 138.78702 258.1856 42.86046
v 138.0436 258.66016 43.05976
v 137.78159 258.4763 42.966534
v 137.56686 258.2229 43.040485
v 137.45695 257.96796 43.261795
v 137.48132 257.77972 43.57117
v 137.63342 257.70865 43.88571
v 137.87251 257.77377 44.121136
v 138.1345 257.95764 44.214363
v 138.34923 258.211 44.14041
v 138.45914 258.46597 43.919098
v 138.43478 258.6542 43.609722
v 138.28268 258.72528 43.295185
v 137.93483 258.24017 43.543793
usemtl mat_14
s 1
f 1111 1111 1112
f 1112 1111 1113
f 1111 1111 1113
f 1113 1111 1114
f 1111 1111 1114
f 1114 1111 1115
f 1111 1111 1115
f 1115 1111 1116
f 1111 1111 1116
f 1116 1111 1117
f 1111 1111 1117
f 1117 1111 1118
f 1111 1111 1118
f 1118 1111 1119
f 1111 1111 1119
f 1119 1111 1120
f 1111 1111 1120
f 1120 1111 1121
f 1111 1111 1121
f 1121 1111 1122
f 1111 1111 1122
f 1122 1111 1123
f 1111 1111 1123
f 1123 1111 1112
f 1112 1113 1124
f 1124 1113 1125
f 1113 1114 1125
f 1125 1114 1126
f 1114 1115 1126
f 1126 1115 1127
f 1115 1116 1127
f 1127 1116 1128
f 1116 1117 1128
f 1128 1117 1129
f 1117 1118 1129
f 1129 1118 1130
f 1118 1119 1130
f 1130 1119 1131
f 1119 1120 1131
f 1131 1120 1132
f 1120 1121 1132
f 1132 1121 1133
f 1121 1122 1133
f 1133 1122 1134
f 1122 1123 1134
f 1134 1123 1135
f 1123 1112 1135
f 1135 1112 1124
f 1124 1125 1136
f 1136 1125 1137
f 1125 1126 1137
f 1137 1126 1138
f 1126 1127 1138
f 1138 1127 1139
f 1127 1128 1139
f 1139 1128 1140
f 1128 1129 1140
f 1140 1129 1141
f 1129 1130 1141
f 1141 1130 1142
f 1130 1131 1142
f 1142 1131 1143
f 1131 1132 1143
f 1143 1132 1144
f 1132 1133 1144
f 1144 1133 1145
f 1133 1134 1145
f 1145 1134 1146
f 1134 1135 1146
f 1146 1135 1147
f 1135 1124 1147
f 1147 1124 1136
f 1136 1137 1148
f 1148 1137 1149
f 1137 1138 1149
f 1149 1138 1150
f 1138 1139 1150
f 1150 1139 1151
f 1139 1140 1151
f 1151 1140 1152
f 1140 1141 1152
f 1152 1141 1153
f 1141 1142 1153
f 1153 1142 1154
f 1142 1143 1154
f 1154 1143 1155
f 1143 1144 1155
f 1155 1144 1156
f 1144 1145 1156
f 1156 1145 1157
f 1145 1146 1157
f 1157 1146 1158
f 1146 1147 1158
f 1158 1147 1159
f 1147 1136 1159
f 1159 1136 1148
f 1148 1149 1160
f 1160 1149 1161
f 1149 1150 1161
f 1161 1150 1162
f 1150 1151 1162
f 1162 1151 1163
f 1151 1152 1163
f 1163 1152 1164
f 1152 1153 1164
f 1164 1153 1165
f 1153 1154 1165
f 1165 1154 1166
f 1154 1155 1166
f 1166 1155 1167
f 1155 1156 1167
f 1167 1156 1168
f 1156 1157 1168
f 1168 1157 1169
f 1157 1158 1169
f 1169 1158 1170
f 1158 1159 1170
f 1170 1159 1171
f 1159 1148 1171
f 1171 1148 1160
f 1160 1161 1172
f 1172 1161 1173
f 1161 1162 1173
f 1173 1162 1174
f 1162 1163 1174
f 1174 1163 1175
f 1163 1164 1175
f 1175 1164 1176
f 1164 1165 1176
f 1176 1165 1177
f 1165 1166 1177
f 1177 1166 1178
f 1166 1167 1178
f 1178 1167 1179
f 1167 1168 1179
f 1179 1168 1180
f 1168 1169 1180
f 1180 1169 1181
f 1169 1170 1181
f 1181 1170 1182
f 1170 1171 1182
f 1182 1171 1183
f 1171 1160 1183
f 1183 1160 1172
f 1172 1173 1184
f 1184 1173 1185
f 1173 1174 1185
f 1185 1174 1186
f 1174 1175 1186
f 1186 1175 1187
f 1175 1176 1187
f 1187 1176 1188
f 1176 1177 1188
f 1188 1177 1189
f 1177 1178 1189
f 1189 1178 1190
f 1178 1179 1190
f 1190 1179 1191
f 1179 1180 1191
f 1191 1180 1192
f 1180 1181 1192
f 1192 1181 1193
f 1181 1182 1193
f 1193 1182 1194
f 1182 1183 1194
f 1194 1183 1195
f 1183 1172 1195
f 1195 1172 1184
f 1184 1185 1196
f 1196 1185 1197
f 1185 1186 1197
f 1197 1186 1198
f 1186 1187 1198
f 1198 1187 1199
f 1187 1188 1199
f 1199 1188 1200
f 1188 1189 1200
f 1200 1189 1201
f 1189 1190 1201
f 1201 1190 1202
f 1190 1191 1202
f 1202 1191 1203
f 1191 1192 1203
f 1203 1192 1204
f 1192 1193 1204
f 1204 1193 1205
f 1193 1194 1205
f 1205 1194 1206
f 1194 1195 1206
f 1206 1195 1207
f 1195 1184 1207
f 1207 1184 1196
f 1196 1197 1208
f 1208 1197 1209
f 1197 1198 1209
f 1209 1198 1210
f 1198 1199 1210
f 1210 1199 1211
f 1199 1200 1211
f 1211 1200 1212
f 1200 1201 1212
f 1212 1201 1213
f 1201 1202 1213
f 1213 1202 1214
f 1202 1203 1214
f 1214 1203 1215
f 1203 1204 1215
f 1215 1204 1216
f 1204 1205 1216
f 1216 1205 1217
f 1205 1206 1217
f 1217 1206 1218
f 1206 1207 1218
f 1218 1207 1219
f 1207 1196 1219
f 1219 1196 1208
f 1208 1209 1220
f 1220 1209 1221
f 1209 1210 1221
f 1221 1210 1222
f 1210 1211 1222
f 1222 1211 1223
f 1211 1212 1223
f 1223 1212 1224
f 1212 1213 1224
f 1224 1213 1225
f 1213 1214 1225
f 1225 1214 1226
f 1214 1215 1226
f 1226 1215 1227
f 1215 1216 1227
f 1227 1216 1228
f 1216 1217 1228
f 1228 1217 1229
f 1217 1218 1229
f 1229 1218 1230
f 1218 1219 1230
f 1230 1219 1231
f 1219 1208 1231
f 1231 1208 1220
f 1220 1221 1232
f 1232 1221 1233
f 1221 1222 1233
f 1233 1222 1234
f 1222 1223 1234
f 1234 1223 1235
f 1223 1224 1235
f 1235 1224 1236
f 1224 1225 1236
f 1236 1225 1237
f 1225 1226 1237
f 1237 1226 1238
f 1226 1227 1238
f 1238 1227 1239
f 1227 1228 1239
f 1239 1228 1240
f 1228 1229 1240
f 1240 1229 1241
f 1229 1230 1241
f 1241 1230 1242
f 1230 1231 1242
f 1242 1231 1243
f 1231 1220 1243
f 1243 1220 1232
f 1232 1233 1244
f 1244 1233 1245
f 1233 1234 1245
f 1245 1234 1246
f 1234 1235 1246
f 1246 1235 1247
f 1235 1236 1247
f 1247 1236 1248
f 1236 1237 1248
f 1248 1237 1249
f 1237 1238 1249
f 1249 1238 1250
f 1238 1239 1250
f 1250 1239 1251
f 1239 1240 1251
f 1251 1240 1252
f 1240 1241 1252
f 1252 1241 1253
f 1241 1242 1253
f 1253 1242 1254
f 1242 1243 1254
f 1254 1243 1255
f 1243 1232 1255
f 1255 1232 1244
f 1244 1245 1256
f 1256 1245 1257
f 1245 1246 1257
f 1257 1246 1258
f 1246 1247 1258
f 1258 1247 1259
f 1247 1248 1259
f 1259 1248 1260
f 1248 1249 1260
f 1260 1249 1261
f 1249 1250 1261
f 1261 1250 1262
f 1250 1251 1262
f 1262 1251 1263
f 1251 1252 1263
f 1263 1252 1264
f 1252 1253 1264
f 1264 1253 1265
f 1253 1254 1265
f 1265 1254 1266
f 1254 1255 1266
f 1266 1255 1267
f 1255 1244 1267
f 1267 1244 1256
f 1256 1257 1268
f 1268 1257 1269
f 1257 1258 1269
f 1269 1258 1270
f 1258 1259 1270
f 1270 1259 1271
f 1259 1260 1271
f 1271 1260 1272
f 1260 1261 1272
f 1272 1261 1273
f 1261 1262 1273
f 1273 1262 1274
f 1262 1263 1274
f 1274 1263 1275
f 1263 1264 1275
f 1275 1264 1276
f 1264 1265 1276
f 1276 1265 1277
f 1265 1266 1277
f 1277 1266 1278
f 1266 1267 1278
f 1278 1267 1279
f 1267 1256 1279
f 1279 1256 1268
f 1268 1269 1280
f 1280 1269 1281
f 1269 1270 1281
f 1281 1270 1282
f 1270 1271 1282
f 1282 1271 1283
f 1271 1272 1283
f 1283 1272 1284
f 1272 1273 1284
f 1284 1273 1285
f 1273 1274 1285
f 1285 1274 1286
f 1274 1275 1286
f 1286 1275 1287
f 1275 1276 1287
f 1287 1276 1288
f 1276 1277 1288
f 1288 1277 1289
f 1277 1278 1289
f 1289 1278 1290
f 1278 1279 1290
f 1290 1279 1291
f 1279 1268 1291
f 1291 1268 1280
f 1280 1281 1292
f 1292 1281 1293
f 1281 1282 1293
f 1293 1282 1294
f 1282 1283 1294
f 1294 1283 1295
f 1283 1284 1295
f 1295 1284 1296
f 1284 1285 1296
f 1296 1285 1297
f 1285 1286 1297
f 1297 1286 1298
f 1286 1287 1298
f 1298 1287 1299
f 1287 1288 1299
f 1299 1288 1300
f 1288 1289 1300
f 1300 1289 1301
f 1289 1290 1301
f 1301 1290 1302
f 1290 1291 1302
f 1302 1291 1303
f 1291 1280 1303
f 1303 1280 1292
f 1292 1293 1304
f 1304 1293 1305
f 1293 1294 1305
f 1305 1294 1306
f 1294 1295 1306
f 1306 1295 1307
f 1295 1296 1307
f 1307 1296 1308
f 1296 1297 1308
f 1308 1297 1309
f 1297 1298 1309
f 1309 1298 1310
f 1298 1299 1310
f 1310 1299 1311
f 1299 1300 1311
f 1311 1300 1312
f 1300 1301 1312
f 1312 1301 1313
f 1301 1302 1313
f 1313 1302 1314
f 1302 1303 1314
f 1314 1303 1315
f 1303 1292 1315
f 1315 1292 1304
f 1304 1305 1316
f 1316 1305 1317
f 1305 1306 1317
f 1317 1306 1318
f 1306 1307 1318
f 1318 1307 1319
f 1307 1308 1319
f 1319 1308 1320
f 1308 1309 1320
f 1320 1309 1321
f 1309 1310 1321
f 1321 1310 1322
f 1310 1311 1322
f 1322 1311 1323
f 1311 1312 1323
f 1323 1312 1324
f 1312 1313 1324
f 1324 1313 1325
f 1313 1314 1325
f 1325 1314 1326
f 1314 1315 1326
f 1326 1315 1327
f 1315 1304 1327
f 1327 1304 1316
f 1316 1317 1328
f 1328 1317 1329
f 1317 1318 1329
f 1329 1318 1330
f 1318 1319 1330
f 1330 1319 1331
f 1319 1320 1331
f 1331 1320 1332
f 1320 1321 1332
f 1332 1321 1333
f 1321 1322 1333
f 1333 1322 1334
f 1322 1323 1334
f 1334 1323 1335
f 1323 1324 1335
f 1335 1324 1336
f 1324 1325 1336
f 1336 1325 1337
f 1325 1326 1337
f 1337 1326 1338
f 1326 1327 1338
f 1338 1327 1339
f 1327 1316 1339
f 1339 1316 1328
f 1328 1329 1340
f 1340 1329 1341
f 1329 1330 1341
f 1341 1330 1342
f 1330 1331 1342
f 1342 1331 1343
f 1331 1332 1343
f 1343 1332 1344
f 1332 1333 1344
f 1344 1333 1345
f 1333 1334 1345
f 1345 1334 1346
f 1334 1335 1346
f 1346 1335 1347
f 1335 1336 1347
f 1347 1336 1348
f 1336 1337 1348
f 1348 1337 1349
f 1337 1338 1349
f 1349 1338 1350
f 1338 1339 1350
f 1350 1339 1351
f 1339 1328 1351
f 1351 1328 1340
f 1340 1341 1352
f 1352 1341 1353
f 1341 1342 1353
f 1353 1342 1354
f 1342 1343 1354
f 1354 1343 1355
f 1343 1344 1355
f 1355 1344 1356
f 1344 1345 1356
f 1356 1345 1357
f 1345 1346 1357
f 1357 1346 1358
f 1346 1347 1358
f 1358 1347 1359
f 1347 1348 1359
f 1359 1348 1360
f 1348 1349 1360
f 1360 1349 1361
f 1349 1350 1361
f 1361 1350 1362
f 1350 1351 1362
f 1362 1351 1363
f 1351 1340 1363
f 1363 1340 1352
f 1352 1353 1364
f 1364 1353 1365
f 1353 1354 1365
f 1365 1354 1366
f 1354 1355 1366
f 1366 1355 1367
f 1355 1356 1367
f 1367 1356 1368
f 1356 1357 1368
f 1368 1357 1369
f 1357 1358 1369
f 1369 1358 1370
f 1358 1359 1370
f 1370 1359 1371
f 1359 1360 1371
f 1371 1360 1372
f 1360 1361 1372
f 1372 1361 1373
f 1361 1362 1373
f 1373 1362 1374
f 1362 1363 1374
f 1374 1363 1375
f 1363 1352 1375
f 1375 1352 1364
f 1364 1365 1376
f 1376 1365 1377
f 1365 1366 1377
f 1377 1366 1378
f 1366 1367 1378
f 1378 1367 1379
f 1367 1368 1379
f 1379 1368 1380
f 1368 1369 1380
f 1380 1369 1381
f 1369 1370 1381
f 1381 1370 1382
f 1370 1371 1382
f 1382 1371 1383
f 1371 1372 1383
f 1383 1372 1384
f 1372 1373 1384
f 1384 1373 1385
f 1373 1374 1385
f 1385 1374 1386
f 1374 1375 1386
f 1386 1375 1387
f 1375 1364 1387
f 1387 1364 1376
f 1376 1377 1388
f 1388 1377 1389
f 1377 1378 1389
f 1389 1378 1390
f 1378 1379 1390
f 1390 1379 1391
f 1379 1380 1391
f 1391 1380 1392
f 1380 1381 1392
f 1392 1381 1393
f 1381 1382 1393
f 1393 1382 1394
f 1382 1383 1394
f 1394 1383 1395
f 1383 1384 1395
f 1395 1384 1396
f 1384 1385 1396
f 1396 1385 1397
f 1385 1386 1397
f 1397 1386 1398
f 1386 1387 1398
f 1398 1387 1399
f 1387 1376 1399
f 1399 1376 1388
f 1388 1389 1400
f 1400 1389 1401
f 1389 1390 1401
f 1401 1390 1402
f 1390 1391 1402
f 1402 1391 1403
f 1391 1392 1403
f 1403 1392 1404
f 1392 1393 1404
f 1404 1393 1405
f 1393 1394 1405
f 1405 1394 1406
f 1394 1395 1406
f 1406 1395 1407
f 1395 1396 1407
f 1407 1396 1408
f 1396 1397 1408
f 1408 1397 1409
f 1397 1398 1409
f 1409 1398 1410
f 1398 1399 1410
f 1410 1399 1411
f 1399 1388 1411
f 1411 1388 1400
f 1400 1401 1412
f 1412 1401 1413
f 1401 1402 1413
f 1413 1402 1414
f 1402 1403 1414
f 1414 1403 1415
f 1403 1404 1415
f 1415 1404 1416
f 1404 1405 1416
f 1416 1405 1417
f 1405 1406 1417
f 1417 1406 1418
f 1406 1407 1418
f 1418 1407 1419
f 1407 1408 1419
f 1419 1408 1420
f 1408 1409 1420
f 1420 1409 1421
f 1409 1410 1421
f 1421 1410 1422
f 1410 1411 1422
f 1422 1411 1423
f 1411 1400 1423
f 1423 1400 1412
f 1412 1413 1424
f 1424 1413 1425
f 1413 1414 1425
f 1425 1414 1426
f 1414 1415 1426
f 1426 1415 1427
f 1415 1416 1427
f 1427 1416 1428
f 1416 1417 1428
f 1428 1417 1429
f 1417 1418 1429
f 1429 1418 1430
f 1418 1419 1430
f 1430 1419 1431
f 1419 1420 1431
f 1431 1420 1432
f 1420 1421 1432
f 1432 1421 1433
f 1421 1422 1433
f 1433 1422 1434
f 1422 1423 1434
f 1434 1423 1435
f 1423 1412 1435
f 1435 1412 1424
f 1424 1425 1436
f 1436 1425 1437
f 1425 1426 1437
f 1437 1426 1438
f 1426 1427 1438
f 1438 1427 1439
f 1427 1428 1439
f 1439 1428 1440
f 1428 1429 1440
f 1440 1429 1441
f 1429 1430 1441
f 1441 1430 1442
f 1430 1431 1442
f 1442 1431 1443
f 1431 1432 1443
f 1443 1432 1444
f 1432 1433 1444
f 1444 1433 1445
f 1433 1434 1445
f 1445 1434 1446
f 1434 1435 1446
f 1446 1435 1447
f 1435 1424 1447
f 1447 1424 1436
f 1436 1437 1448
f 1448 1437 1449
f 1437 1438 1449
f 1449 1438 1450
f 1438 1439 1450
f 1450 1439 1451
f 1439 1440 1451
f 1451 1440 1452
f 1440 1441 1452
f 1452 1441 1453
f 1441 1442 1453
f 1453 1442 1454
f 1442 1443 1454
f 1454 1443 1455
f 1443 1444 1455
f 1455 1444 1456
f 1444 1445 1456
f 1456 1445 1457
f 1445 1446 1457
f 1457 1446 1458
f 1446 1447 1458
f 1458 1447 1459
f 1447 1436 1459
f 1459 1436 1448
f 1448 1449 1460
f 1460 1449 1461
f 1449 1450 1461
f 1461 1450 1462
f 1450 1451 1462
f 1462 1451 1463
f 1451 1452 1463
f 1463 1452 1464
f 1452 1453 1464
f 1464 1453 1465
f 1453 1454 1465
f 1465 1454 1466
f 1454 1455 1466
f 1466 1455 1467
f 1455 1456 1467
f 1467 1456 1468
f 1456 1457 1468
f 1468 1457 1469
f 1457 1458 1469
f 1469 1458 1470
f 1458 1459 1470
f 1470 1459 1471
f 1459 1448 1471
f 1471 1448 1460
f 1460 1461 1472
f 1472 1461 1473
f 1461 1462 1473
f 1473 1462 1474
f 1462 1463 1474
f 1474 1463 1475
f 1463 1464 1475
f 1475 1464 1476
f 1464 1465 1476
f 1476 1465 1477
f 1465 1466 1477
f 1477 1466 1478
f 1466 1467 1478
f 1478 1467 1479
f 1467 1468 1479
f 1479 1468 1480
f 1468 1469 1480
f 1480 1469 1481
f 1469 1470 1481
f 1481 1470 1482
f 1470 1471 1482
f 1482 1471 1483
f 1471 1460 1483
f 1483 1460 1472
f 1472 1473 1484
f 1484 1473 1485
f 1473 1474 1485
f 1485 1474 1486
f 1474 1475 1486
f 1486 1475 1487
f 1475 1476 1487
f 1487 1476 1488
f 1476 1477 1488
f 1488 1477 1489
f 1477 1478 1489
f 1489 1478 1490
f 1478 1479 1490
f 1490 1479 1491
f 1479 1480 1491
f 1491 1480 1492
f 1480 1481 1492
f 1492 1481 1493
f 1481 1482 1493
f 1493 1482 1494
f 1482 1483 1494
f 1494 1483 1495
f 1483 1472 1495
f 1495 1472 1484
f 1484 1485 1496
f 1496 1485 1497
f 1485 1486 1497
f 1497 1486 1498
f 1486 1487 1498
f 1498 1487 1499
f 1487 1488 1499
f 1499 1488 1500
f 1488 1489 1500
f 1500 1489 1501
f 1489 1490 1501
f 1501 1490 1502
f 1490 1491 1502
f 1502 1491 1503
f 1491 1492 1503
f 1503 1492 1504
f 1492 1493 1504
f 1504 1493 1505
f 1493 1494 1505
f 1505 1494 1506
f 1494 1495 1506
f 1506 1495 1507
f 1495 1484 1507
f 1507 1484 1496
f 1496 1497 1508
f 1508 1497 1509
f 1497 1498 1509
f 1509 1498 1510
f 1498 1499 1510
f 1510 1499 1511
f 1499 1500 1511
f 1511 1500 1512
f 1500 1501 1512
f 1512 1501 1513
f 1501 1502 1513
f 1513 1502 1514
f 1502 1503 1514
f 1514 1503 1515
f 1503 1504 1515
f 1515 1504 1516
f 1504 1505 1516
f 1516 1505 1517
f 1505 1506 1517
f 1517 1506 1518
f 1506 1507 1518
f 1518 1507 1519
f 1507 1496 1519
f 1519 1496 1508
f 1508 1509 1520
f 1520 1509 1521
f 1509 1510 1521
f 1521 1510 1522
f 1510 1511 1522
f 1522 1511 1523
f 1511 1512 1523
f 1523 1512 1524
f 1512 1513 1524
f 1524 1513 1525
f 1513 1514 1525
f 1525 1514 1526
f 1514 1515 1526
f 1526 1515 1527
f 1515 1516 1527
f 1527 1516 1528
f 1516 1517 1528
f 1528 1517 1529
f 1517 1518 1529
f 1529 1518 1530
f 1518 1519 1530
f 1530 1519 1531
f 1519 1508 1531
f 1531 1508 1520
f 1520 1521 1532
f 1532 1521 1533
f 1521 1522 1533
f 1533 1522 1534
f 1522 1523 1534
f 1534 1523 1535
f 1523 1524 1535
f 1535 1524 1536
f 1524 1525 1536
f 1536 1525 1537
f 1525 1526 1537
f 1537 1526 1538
f 1526 1527 1538
f 1538 1527 1539
f 1527 1528 1539
f 1539 1528 1540
f 1528 1529 1540
f 1540 1529 1541
f 1529 1530 1541
f 1541 1530 1542
f 1530 1531 1542
f 1542 1531 1543
f 1531 1520 1543
f 1543 1520 1532
f 1532 1533 1544
f 1544 1533 1545
f 1533 1534 1545
f 1545 1534 1546
f 1534 1535 1546
f 1546 1535 1547
f 1535 1536 1547
f 1547 1536 1548
f 1536 1537 1548
f 1548 1537 1549
f 1537 1538 1549
f 1549 1538 1550
f 1538 1539 1550
f 1550 1539 1551
f 1539 1540 1551
f 1551 1540 1552
f 1540 1541 1552
f 1552 1541 1553
f 1541 1542 1553
f 1553 1542 1554
f 1542 1543 1554
f 1554 1543 1555
f 1543 1532 1555
f 1555 1532 1544
f 1544 1545 1556
f 1556 1545 1557
f 1545 1546 1557
f 1557 1546 1558
f 1546 1547 1558
f 1558 1547 1559
f 1547 1548 1559
f 1559 1548 1560
f 1548 1549 1560
f 1560 1549 1561
f 1549 1550 1561
f 1561 1550 1562
f 1550 1551 1562
f 1562 1551 1563
f 1551 1552 1563
f 1563 1552 1564
f 1552 1553 1564
f 1564 1553 1565
f 1553 1554 1565
f 1565 1554 1566
f 1554 1555 1566
f 1566 1555 1567
f 1555 1544 1567
f 1567 1544 1556
f 1556 1557 1568
f 1568 1557 1569
f 1557 1558 1569
f 1569 1558 1570
f 1558 1559 1570
f 1570 1559 1571
f 1559 1560 1571
f 1571 1560 1572
f 1560 1561 1572
f 1572 1561 1573
f 1561 1562 1573
f 1573 1562 1574
f 1562 1563 1574
f 1574 1563 1575
f 1563 1564 1575
f 1575 1564 1576
f 1564 1565 1576
f 1576 1565 1577
f 1565 1566 1577
f 1577 1566 1578
f 1566 1567 1578
f 1578 1567 1579
f 1567 1556 1579
f 1579 1556 1568
f 1568 1569 1580
f 1580 1569 1581
f 1569 1570 1581
f 1581 1570 1582
f 1570 1571 1582
f 1582 1571 1583
f 1571 1572 1583
f 1583 1572 1584
f 1572 1573 1584
f 1584 1573 1585
f 1573 1574 1585
f 1585 1574 1586
f 1574 1575 1586
f 1586 1575 1587
f 1575 1576 1587
f 1587 1576 1588
f 1576 1577 1588
f 1588 1577 1589
f 1577 1578 1589
f 1589 1578 1590
f 1578 1579 1590
f 1590 1579 1591
f 1579 1568 1591
f 1591 1568 1580
f 1580 1581 1592
f 1592 1581 1593
f 1581 1582 1593
f 1593 1582 1594
f 1582 1583 1594
f 1594 1583 1595
f 1583 1584 1595
f 1595 1584 1596
f 1584 1585 1596
f 1596 1585 1597
f 1585 1586 1597
f 1597 1586 1598
f 1586 1587 1598
f 1598 1587 1599
f 1587 1588 1599
f 1599 1588 1600
f 1588 1589 1600
f 1600 1589 1601
f 1589 1590 1601
f 1601 1590 1602
f 1590 1591 1602
f 1602 1591 1603
f 1591 1580 1603
f 1603 1580 1592
f 1592 1593 1604
f 1604 1593 1605
f 1593 1594 1605
f 1605 1594 1606
f 1594 1595 1606
f 1606 1595 1607
f 1595 1596 1607
f 1607 1596 1608
f 1596 1597 1608
f 1608 1597 1609
f 1597 1598 1609
f 1609 1598 1610
f 1598 1599 1610
f 1610 1599 1611
f 1599 1600 1611
f 1611 1600 1612
f 1600 1601 1612
f 1612 1601 1613
f 1601 1602 1613
f 1613 1602 1614
f 1602 1603 1614
f 1614 1603 1615
f 1603 1592 1615
f 1615 1592 1604
f 1604 1605 1616
f 1616 1605 1617
f 1605 1606 1617
f 1617 1606 1618
f 1606 1607 1618
f 1618 1607 1619
f 1607 1608 1619
f 1619 1608 1620
f 1608 1609 1620
f 1620 1609 1621
f 1609 1610 1621
f 1621 1610 1622
f 1610 1611 1622
f 1622 1611 1623
f 1611 1612 1623
f 1623 1612 1624
f 1612 1613 1624
f 1624 1613 1625
f 1613 1614 1625
f 1625 1614 1626
f 1614 1615 1626
f 1626 1615 1627
f 1615 1604 1627
f 1627 1604 1616
f 1616 1617 1628
f 1628 1617 1629
f 1617 1618 1629
f 1629 1618 1630
f 1618 1619 1630
f 1630 1619 1631
f 1619 1620 1631
f 1631 1620 1632
f 1620 1621 1632
f 1632 1621 1633
f 1621 1622 1633
f 1633 1622 1634
f 1622 1623 1634
f 1634 1623 1635
f 1623 1624 1635
f 1635 1624 1636
f 1624 1625 1636
f 1636 1625 1637
f 1625 1626 1637
f 1637 1626 1638
f 1626 1627 1638
f 1638 1627 1639
f 1627 1616 1639
f 1639 1616 1628
f 1628 1629 1640
f 1640 1629 1641
f 1629 1630 1641
f 1641 1630 1642
f 1630 1631 1642
f 1642 1631 1643
f 1631 1632 1643
f 1643 1632 1644
f 1632 1633 1644
f 1644 1633 1645
f 1633 1634 1645
f 1645 1634 1646
f 1634 1635 1646
f 1646 1635 1647
f 1635 1636 1647
f 1647 1636 1648
f 1636 1637 1648
f 1648 1637 1649
f 1637 1638 1649
f 1649 1638 1650
f 1638 1639 1650
f 1650 1639 1651
f 1639 1628 1651
f 1651 1628 1640
f 1640 1641 1652
f 1652 1641 1653
f 1641 1642 1653
f 1653 1642 1654
f 1642 1643 1654
f 1654 1643 1655
f 1643 1644 1655
f 1655 1644 1656
f 1644 1645 1656
f 1656 1645 1657
f 1645 1646 1657
f 1657 1646 1658
f 1646 1647 1658
f 1658 1647 1659
f 1647 1648 1659
f 1659 1648 1660
f 1648 1649 1660
f 1660 1649 1661
f 1649 1650 1661
f 1661 1650 1662
f 1650 1651 1662
f 1662 1651 1663
f 1651 1640 1663
f 1663 1640 1652
f 1652 1653 1664
f 1664 1653 1665
f 1653 1654 1665
f 1665 1654 1666
f 1654 1655 1666
f 1666 1655 1667
f 1655 1656 1667
f 1667 1656 1668
f 1656 1657 1668
f 1668 1657 1669
f 1657 1658 1669
f 1669 1658 1670
f 1658 1659 1670
f 1670 1659 1671
f 1659 1660 1671
f 1671 1660 1672
f 1660 1661 1672
f 1672 1661 1673
f 1661 1662 1673
f 1673 1662 1674
f 1662 1663 1674
f 1674 1663 1675
f 1663 1652 1675
f 1675 1652 1664
f 1664 1665 1676
f 1676 1665 1677
f 1665 1666 1677
f 1677 1666 1678
f 1666 1667 1678
f 1678 1667 1679
f 1667 1668 1679
f 1679 1668 1680
f 1668 1669 1680
f 1680 1669 1681
f 1669 1670 1681
f 1681 1670 1682
f 1670 1671 1682
f 1682 1671 1683
f 1671 1672 1683
f 1683 1672 1684
f 1672 1673 1684
f 1684 1673 1685
f 1673 1674 1685
f 1685 1674 1686
f 1674 1675 1686
f 1686 1675 1687
f 1675 1664 1687
f 1687 1664 1676
f 1676 1677 1688
f 1688 1677 1689
f 1677 1678 1689
f 1689 1678 1690
f 1678 1679 1690
f 1690 1679 1691
f 1679 1680 1691
f 1691 1680 1692
f 1680 1681 1692
f 1692 1681 1693
f 1681 1682 1693
f 1693 1682 1694
f 1682 1683 1694
f 1694 1683 1695
f 1683 1684 1695
f 1695 1684 1696
f 1684 1685 1696
f 1696 1685 1697
f 1685 1686 1697
f 1697 1686 1698
f 1686 1687 1698
f 1698 1687 1699
f 1687 1676 1699
f 1699 1676 1688
f 1688 1689 1700
f 1700 1689 1701
f 1689 1690 1701
f 1701 1690 1702
f 1690 1691 1702
f 1702 1691 1703
f 1691 1692 1703
f 1703 1692 1704
f 1692 1693 1704
f 1704 1693 1705
f 1693 1694 1705
f 1705 1694 1706
f 1694 1695 1706
f 1706 1695 1707
f 1695 1696 1707
f 1707 1696 1708
f 1696 1697 1708
f 1708 1697 1709
f 1697 1698 1709
f 1709 1698 1710
f 1698 1699 1710
f 1710 1699 1711
f 1699 1688 1711
f 1711 1688 1700
f 1700 1701 1712
f 1712 1701 1713
f 1701 1702 1713
f 1713 1702 1714
f 1702 1703 1714
f 1714 1703 1715
f 1703 1704 1715
f 1715 1704 1716
f 1704 1705 1716
f 1716 1705 1717
f 1705 1706 1717
f 1717 1706 1718
f 1706 1707 1718
f 1718 1707 1719
f 1707 1708 1719
f 1719 1708 1720
f 1708 1709 1720
f 1720 1709 1721
f 1709 1710 1721
f 1721 1710 1722
f 1710 1711 1722
f 1722 1711 1723
f 1711 1700 1723
f 1723 1700 1712
f 1712 1713 1724
f 1724 1713 1725
f 1713 1714 1725
f 1725 1714 1726
f 1714 1715 1726
f 1726 1715 1727
f 1715 1716 1727
f 1727 1716 1728
f 1716 1717 1728
f 1728 1717 1729
f 1717 1718 1729
f 1729 1718 1730
f 1718 1719 1730
f 1730 1719 1731
f 1719 1720 1731
f 1731 1720 1732
f 1720 1721 1732
f 1732 1721 1733
f 1721 1722 1733
f 1733 1722 1734
f 1722 1723 1734
f 1734 1723 1735
f 1723 1712 1735
f 1735 1712 1724
f 1724 1725 1736
f 1736 1725 1737
f 1725 1726 1737
f 1737 1726 1738
f 1726 1727 1738
f 1738 1727 1739
f 1727 1728 1739
f 1739 1728 1740
f 1728 1729 1740
f 1740 1729 1741
f 1729 1730 1741
f 1741 1730 1742
f 1730 1731 1742
f 1742 1731 1743
f 1731 1732 1743
f 1743 1732 1744
f 1732 1733 1744
f 1744 1733 1745
f 1733 1734 1745
f 1745 1734 1746
f 1734 1735 1746
f 1746 1735 1747
f 1735 1724 1747
f 1747 1724 1736
f 1736 1737 1748
f 1748 1737 1749
f 1737 1738 1749
f 1749 1738 1750
f 1738 1739 1750
f 1750 1739 1751
f 1739 1740 1751
f 1751 1740 1752
f 1740 1741 1752
f 1752 1741 1753
f 1741 1742 1753
f 1753 1742 1754
f 1742 1743 1754
f 1754 1743 1755
f 1743 1744 1755
f 1755 1744 1756
f 1744 1745 1756
f 1756 1745 1757
f 1745 1746 1757
f 1757 1746 1758
f 1746 1747 1758
f 1758 1747 1759
f 1747 1736 1759
f 1759 1736 1748
f 1748 1749 1760
f 1760 1749 1761
f 1749 1750 1761
f 1761 1750 1762
f 1750 1751 1762
f 1762 1751 1763
f 1751 1752 1763
f 1763 1752 1764
f 1752 1753 1764
f 1764 1753 1765
f 1753 1754 1765
f 1765 1754 1766
f 1754 1755 1766
f 1766 1755 1767
f 1755 1756 1767
f 1767 1756 1768
f 1756 1757 1768
f 1768 1757 1769
f 1757 1758 1769
f 1769 1758 1770
f 1758 1759 1770
f 1770 1759 1771
f 1759 1748 1771
f 1771 1748 1760
f 1760 1761 1772
f 1772 1761 1773
f 1761 1762 1773
f 1773 1762 1774
f 1762 1763 1774
f 1774 1763 1775
f 1763 1764 1775
f 1775 1764 1776
f 1764 1765 1776
f 1776 1765 1777
f 1765 1766 1777
f 1777 1766 1778
f 1766 1767 1778
f 1778 1767 1779
f 1767 1768 1779
f 1779 1768 1780
f 1768 1769 1780
f 1780 1769 1781
f 1769 1770 1781
f 1781 1770 1782
f 1770 1771 1782
f 1782 1771 1783
f 1771 1760 1783
f 1783 1760 1772
f 1772 1773 1784
f 1784 1773 1785
f 1773 1774 1785
f 1785 1774 1786
f 1774 1775 1786
f 1786 1775 1787
f 1775 1776 1787
f 1787 1776 1788
f 1776 1777 1788
f 1788 1777 1789
f 1777 1778 1789
f 1789 1778 1790
f 1778 1779 1790
f 1790 1779 1791
f 1779 1780 1791
f 1791 1780 1792
f 1780 1781 1792
f 1792 1781 1793
f 1781 1782 1793
f 1793 1782 1794
f 1782 1783 1794
f 1794 1783 1795
f 1783 1772 1795
f 1795 1772 1784
f 1784 1785 1796
f 1796 1785 1797
f 1785 1786 1797
f 1797 1786 1798
f 1786 1787 1798
f 1798 1787 1799
f 1787 1788 1799
f 1799 1788 1800
f 1788 1789 1800
f 1800 1789 1801
f 1789 1790 1801
f 1801 1790 1802
f 1790 1791 1802
f 1802 1791 1803
f 1791 1792 1803
f 1803 1792 1804
f 1792 1793 1804
f 1804 1793 1805
f 1793 1794 1805
f 1805 1794 1806
f 1794 1795 1806
f 1806 1795 1807
f 1795 1784 1807
f 1807 1784 1796
f 1796 1797 1808
f 1808 1797 1809
f 1797 1798 1809
f 1809 1798 1810
f 1798 1799 1810
f 1810 1799 1811
f 1799 1800 1811
f 1811 1800 1812
f 1800 1801 1812
f 1812 1801 1813
f 1801 1802 1813
f 1813 1802 1814
f 1802 1803 1814
f 1814 1803 1815
f 1803 1804 1815
f 1815 1804 1816
f 1804 1805 1816
f 1816 1805 1817
f 1805 1806 1817
f 1817 1806 1818
f 1806 1807 1818
f 1818 1807 1819
f 1807 1796 1819
f 1819 1796 1808
f 1808 1809 1820
f 1820 1809 1820
f 1809 1810 1820
f 1820 1810 1820
f 1810 1811 1820
f 1820 1811 1820
f 1811 1812 1820
f 1820 1812 1820
f 1812 1813 1820
f 1820 1813 1820
f 1813 1814 1820
f 1820 1814 1820
f 1814 1815 1820
f 1820 1815 1820
f 1815 1816 1820
f 1820 1816 1820
f 1816 1817 1820
f 1820 1817 1820
f 1817 1818 1820
f 1820 1818 1820
f 1818 1819 1820
f 1820 1819 1820
f 1819 1808 1820
f 1820 1808 1820

g Path_(8)
v 158.6 229.45001 18.199999
v 157.95001 229.45001 18.199999
v 158.0371 229.12502 18.199999
v 158.27501 228.8871 18.199999
v 158.6 228.80002 18.199999
v 158.925 228.8871 18.199999
v 159.16292 229.12502 18.199999
v 159.25002 229.45001 18.199999
v 159.16292 229.77501 18.199999
v 158.925 230.01292 18.199999
v 158.6 230.1 18.199999
v 158.27501 230.01292 18.199999
v 158.0371 229.77501 18.199999
v 157.95001 229.45001 18.93413
v 158.0371 229.12502 18.93413
v 158.27501 228.8871 18.93413
v 158.6 228.80002 18.93413
v 158.925 228.8871 18.93413
v 159.16292 229.12502 18.93413
v 159.25002 229.45001 18.93413
v 159.16292 229.77501 18.93413
v 158.925 230.01292 18.93413
v 158.6 230.1 18.93413
v 158.27501 230.01292 18.93413
v 158.0371 229.77501 18.93413
v 157.95001 229.45001 19.66826
v 158.0371 229.12502 19.66826
v 158.27501 228.8871 19.66826
v 158.6 228.80002 19.66826
v 158.925 228.8871 19.66826
v 159.16292 229.12502 19.66826
v 159.25002 229.45001 19.66826
v 159.16292 229.77501 19.66826
v 158.925 230.01292 19.66826
v 158.6 230.1 19.66826
v 158.27501 230.01292 19.66826
v 158.0371 229.77501 19.66826
v 157.95001 229.45001 20.40239
v 158.0371 229.12502 20.40239
v 158.27501 228.8871 20.40239
v 158.6 228.80002 20.40239
v 158.925 228.8871 20.40239
v 159.16292 229.12502 20.40239
v 159.25002 229.45001 20.40239
v 159.16292 229.77501 20.40239
v 158.925 230.01292 20.40239
v 158.6 230.1 20.40239
v 158.27501 230.01292 20.40239
v 158.0371 229.77501 20.40239
v 157.95001 229.45001 21.13652
v 158.0371 229.12502 21.13652
v 158.27501 228.8871 21.13652
v 158.6 228.80002 21.13652
v 158.925 228.8871 21.13652
v 159.16292 229.12502 21.13652
v 159.25002 229.45001 21.13652
v 159.16292 229.77501 21.13652
v 158.925 230.01292 21.13652
v 158.6 230.1 21.13652
v 158.27501 230.01292 21.13652
v 158.0371 229.77501 21.13652
v 157.97215 229.28178 21.870651
v 158.1404 228.99039 21.870651
v 158.43178 228.82216 21.870651
v 158.76823 228.82216 21.870651
v 159.05963 228.99039 21.870651
v 159.22786 229.28178 21.870651
v 159.22786 229.61824 21.870651
v 159.05963 229.90964 21.870651
v 158.76823 230.07787 21.870651
v 158.43178 230.07787 21.870651
v 158.1404 229.90964 21.870651
v 157.97215 229.61824 21.870651
v 157.9723 229.28163 22.589949
v 158.1404 228.99039 22.60478
v 158.43163 228.82231 22.613346
v 158.76799 228.82242 22.613352
v 159.05933 228.99069 22.604795
v 159.2276 229.28204 22.58997
v 159.2277 229.6184 22.572847
v 159.05963 229.90964 22.558018
v 158.76839 230.07771 22.549452
v 158.43204 230.0776 22.549446
v 158.14069 229.90933 22.558002
v 157.97241 229.61798 22.572828
v 157.95169 229.30225 23.184395
v 158.10304 229.02774 23.33701
v 158.37755 228.87639 23.428915
v 158.70166 228.88875 23.43549
v 158.98853 229.06151 23.354969
v 159.16127 229.34836 23.208931
v 159.17363 229.67247 23.036503
v 159.02228 229.94698 22.88389
v 158.74777 230.09833 22.791983
v 158.42368 230.08597 22.785408
v 158.13681 229.91322 22.865929
v 157.96405 229.62636 23.011967
v 157.66682 229.58711 24.277012
v 157.76889 229.3619 24.548748
v 157.9941 229.25984 24.73341
v 158.2821 229.30829 24.781515
v 158.55577 229.49426 24.680178
v 158.74173 229.76791 24.456547
v 158.79018 230.05592 24.170547
v 158.68813 230.28114 23.898811
v 158.46292 230.3832 23.71415
v 158.1749 230.33475 23.666042
v 157.90125 230.14877 23.767382
v 157.71527 229.87512 23.99101
v 157.5904 229.64027 25.173141
v 157.88881 229.65999 25.207182
v 158.17307 229.82817 25.107298
v 158.36699 230.09975 24.900253
v 158.41862 230.40196 24.641525
v 158.31413 230.65382 24.40044
v 158.08153 230.78786 24.241596
v 157.7831 230.76814 24.207556
v 157.49884 230.59996 24.30744
v 157.30492 230.32838 24.514484
v 157.25328 230.02617 24.773212
v 157.35777 229.7743 25.014297
v 157.54941 229.80704 25.3192
v 157.87517 229.87569 25.268316
v 158.1274 230.098 25.207977
v 158.23851 230.41446 25.154354
v 158.17874 230.74022 25.121813
v 157.96411 230.98802 25.119074
v 157.65211 231.09146 25.14687
v 157.32637 231.02283 25.197754
v 157.07414 230.80049 25.258093
v 156.96303 230.48405 25.311716
v 157.02278 230.15828 25.344257
v 157.23743 229.91048 25.346996
v 157.74416 229.7906 25.748802
v 158.0319 229.95523 25.768084
v 158.1998 230.24449 25.766628
v 158.20282 230.58089 25.74483
v 158.04018 230.87428 25.708523
v 157.75543 231.04604 25.667442
v 157.42491 231.05016 25.632591
v 157.13715 230.88553 25.613312
v 156.96927 230.59625 25.614765
v 156.96625 230.25986 25.636566
v 157.12889 229.96648 25.67287
v 157.41362 229.79471 25.713951
v 157.63153 229.85341 26.527958
v 157.87135 230.08414 26.576101
v 157.9662 230.4064 26.593042
v 157.89067 230.73386 26.574244
v 157.665 230.97873 26.52474
v 157.34964 231.07544 26.457798
v 157.02911 230.99806 26.391354
v 156.78929 230.76732 26.343212
v 156.69446 230.44505 26.326271
v 156.76999 230.11761 26.34507
v 156.99567 229.87273 26.394573
v 157.31102 229.77602 26.461515
v 157.58733 229.85304 27.26069
v 157.83185 230.08194 27.277994
v 157.92935 230.40265 27.290693
v 157.85373 230.72925 27.295387
v 157.62523 230.97421 27.290817
v 157.30507 231.07191 27.27821
v 156.97906 230.99619 27.260942
v 156.73456 230.76729 27.243639
v 156.63704 230.44658 27.23094
v 156.71268 230.12 27.226246
v 156.94118 229.87502 27.230814
v 157.26132 229.77731 27.243423
v 157.28647 230.4247 27.188541
usemtl mat_15
s 1
f 1821 1821 1822
f 1822 1821 1823
f 1821 1821 1823
f 1823 1821 1824
f 1821 1821 1824
f 1824 1821 1825
f 1821 1821 1825
f 1825 1821 1826
f 1821 1821 1826
f 1826 1821 1827
f 1821 1821 1827
f 1827 1821 1828
f 1821 1821 1828
f 1828 1821 1829
f 1821 1821 1829
f 1829 1821 1830
f 1821 1821 1830
f 1830 1821 1831
f 1821 1821 1831
f 1831 1821 1832
f 1821 1821 1832
f 1832 1821 1833
f 1821 1821 1833
f 1833 1821 1822
f 1822 1823 1834
f 1834 1823 1835
f 1823 1824 1835
f 1835 1824 1836
f 1824 1825 1836
f 1836 1825 1837
f 1825 1826 1837
f 1837 1826 1838
f 1826 1827 1838
f 1838 1827 1839
f 1827 1828 1839
f 1839 1828 1840
f 1828 1829 1840
f 1840 1829 1841
f 1829 1830 1841
f 1841 1830 1842
f 1830 1831 1842
f 1842 1831 1843
f 1831 1832 1843
f 1843 1832 1844
f 1832 1833 1844
f 1844 1833 1845
f 1833 1822 1845
f 1845 1822 1834
f 1834 1835 1846
f 1846 1835 1847
f 1835 1836 1847
f 1847 1836 1848
f 1836 1837 1848
f 1848 1837 1849
f 1837 1838 1849
f 1849 1838 1850
f 1838 1839 1850
f 1850 1839 1851
f 1839 1840 1851
f 1851 1840 1852
f 1840 1841 1852
f 1852 1841 1853
f 1841 1842 1853
f 1853 1842 1854
f 1842 1843 1854
f 1854 1843 1855
f 1843 1844 1855
f 1855 1844 1856
f 1844 1845 1856
f 1856 1845 1857
f 1845 1834 1857
f 1857 1834 1846
f 1846 1847 1858
f 1858 1847 1859
f 1847 1848 1859
f 1859 1848 1860
f 1848 1849 1860
f 1860 1849 1861
f 1849 1850 1861
f 1861 1850 1862
f 1850 1851 1862
f 1862 1851 1863
f 1851 1852 1863
f 1863 1852 1864
f 1852 1853 1864
f 1864 1853 1865
f 1853 1854 1865
f 1865 1854 1866
f 1854 1855 1866
f 1866 1855 1867
f 1855 1856 1867
f 1867 1856 1868
f 1856 1857 1868
f 1868 1857 1869
f 1857 1846 1869
f 1869 1846 1858
f 1858 1859 1870
f 1870 1859 1871
f 1859 1860 1871
f 1871 1860 1872
f 1860 1861 1872
f 1872 1861 1873
f 1861 1862 1873
f 1873 1862 1874
f 1862 1863 1874
f 1874 1863 1875
f 1863 1864 1875
f 1875 1864 1876
f 1864 1865 1876
f 1876 1865 1877
f 1865 1866 1877
f 1877 1866 1878
f 1866 1867 1878
f 1878 1867 1879
f 1867 1868 1879
f 1879 1868 1880
f 1868 1869 1880
f 1880 1869 1881
f 1869 1858 1881
f 1881 1858 1870
f 1870 1871 1882
f 1882 1871 1883
f 1871 1872 1883
f 1883 1872 1884
f 1872 1873 1884
f 1884 1873 1885
f 1873 1874 1885
f 1885 1874 1886
f 1874 1875 1886
f 1886 1875 1887
f 1875 1876 1887
f 1887 1876 1888
f 1876 1877 1888
f 1888 1877 1889
f 1877 1878 1889
f 1889 1878 1890
f 1878 1879 1890
f 1890 1879 1891
f 1879 1880 1891
f 1891 1880 1892
f 1880 1881 1892
f 1892 1881 1893
f 1881 1870 1893
f 1893 1870 1882
f 1882 1883 1894
f 1894 1883 1895
f 1883 1884 1895
f 1895 1884 1896
f 1884 1885 1896
f 1896 1885 1897
f 1885 1886 1897
f 1897 1886 1898
f 1886 1887 1898
f 1898 1887 1899
f 1887 1888 1899
f 1899 1888 1900
f 1888 1889 1900
f 1900 1889 1901
f 1889 1890 1901
f 1901 1890 1902
f 1890 1891 1902
f 1902 1891 1903
f 1891 1892 1903
f 1903 1892 1904
f 1892 1893 1904
f 1904 1893 1905
f 1893 1882 1905
f 1905 1882 1894
f 1894 1895 1906
f 1906 1895 1907
f 1895 1896 1907
f 1907 1896 1908
f 1896 1897 1908
f 1908 1897 1909
f 1897 1898 1909
f 1909 1898 1910
f 1898 1899 1910
f 1910 1899 1911
f 1899 1900 1911
f 1911 1900 1912
f 1900 1901 1912
f 1912 1901 1913
f 1901 1902 1913
f 1913 1902 1914
f 1902 1903 1914
f 1914 1903 1915
f 1903 1904 1915
f 1915 1904 1916
f 1904 1905 1916
f 1916 1905 1917
f 1905 1894 1917
f 1917 1894 1906
f 1906 1907 1918
f 1918 1907 1919
f 1907 1908 1919
f 1919 1908 1920
f 1908 1909 1920
f 1920 1909 1921
f 1909 1910 1921
f 1921 1910 1922
f 1910 1911 1922
f 1922 1911 1923
f 1911 1912 1923
f 1923 1912 1924
f 1912 1913 1924
f 1924 1913 1925
f 1913 1914 1925
f 1925 1914 1926
f 1914 1915 1926
f 1926 1915 1927
f 1915 1916 1927
f 1927 1916 1928
f 1916 1917 1928
f 1928 1917 1929
f 1917 1906 1929
f 1929 1906 1918
f 1918 1919 1930
f 1930 1919 1931
f 1919 1920 1931
f 1931 1920 1932
f 1920 1921 1932
f 1932 1921 1933
f 1921 1922 1933
f 1933 1922 1934
f 1922 1923 1934
f 1934 1923 1935
f 1923 1924 1935
f 1935 1924 1936
f 1924 1925 1936
f 1936 1925 1937
f 1925 1926 1937
f 1937 1926 1938
f 1926 1927 1938
f 1938 1927 1939
f 1927 1928 1939
f 1939 1928 1940
f 1928 1929 1940
f 1940 1929 1941
f 1929 1918 1941
f 1941 1918 1930
f 1930 1931 1942
f 1942 1931 1943
f 1931 1932 1943
f 1943 1932 1944
f 1932 1933 1944
f 1944 1933 1945
f 1933 1934 1945
f 1945 1934 1946
f 1934 1935 1946
f 1946 1935 1947
f 1935 1936 1947
f 1947 1936 1948
f 1936 1937 1948
f 1948 1937 1949
f 1937 1938 1949
f 1949 1938 1950
f 1938 1939 1950
f 1950 1939 1951
f 1939 1940 1951
f 1951 1940 1952
f 1940 1941 1952
f 1952 1941 1953
f 1941 1930 1953
f 1953 1930 1942
f 1942 1943 1954
f 1954 1943 1955
f 1943 1944 1955
f 1955 1944 1956
f 1944 1945 1956
f 1956 1945 1957
f 1945 1946 1957
f 1957 1946 1958
f 1946 1947 1958
f 1958 1947 1959
f 1947 1948 1959
f 1959 1948 1960
f 1948 1949 1960
f 1960 1949 1961
f 1949 1950 1961
f 1961 1950 1962
f 1950 1951 1962
f 1962 1951 1963
f 1951 1952 1963
f 1963 1952 1964
f 1952 1953 1964
f 1964 1953 1965
f 1953 1942 1965
f 1965 1942 1954
f 1954 1955 1966
f 1966 1955 1967
f 1955 1956 1967
f 1967 1956 1968
f 1956 1957 1968
f 1968 1957 1969
f 1957 1958 1969
f 1969 1958 1970
f 1958 1959 1970
f 1970 1959 1971
f 1959 1960 1971
f 1971 1960 1972
f 1960 1961 1972
f 1972 1961 1973
f 1961 1962 1973
f 1973 1962 1974
f 1962 1963 1974
f 1974 1963 1975
f 1963 1964 1975
f 1975 1964 1976
f 1964 1965 1976
f 1976 1965 1977
f 1965 1954 1977
f 1977 1954 1966
f 1966 1967 1978
f 1978 1967 1979
f 1967 1968 1979
f 1979 1968 1980
f 1968 1969 1980
f 1980 1969 1981
f 1969 1970 1981
f 1981 1970 1982
f 1970 1971 1982
f 1982 1971 1983
f 1971 1972 1983
f 1983 1972 1984
f 1972 1973 1984
f 1984 1973 1985
f 1973 1974 1985
f 1985 1974 1986
f 1974 1975 1986
f 1986 1975 1987
f 1975 1976 1987
f 1987 1976 1988
f 1976 1977 1988
f 1988 1977 1989
f 1977 1966 1989
f 1989 1966 1978
f 1978 1979 1990
f 1990 1979 1990
f 1979 1980 1990
f 1990 1980 1990
f 1980 1981 1990
f 1990 1981 1990
f 1981 1982 1990
f 1990 1982 1990
f 1982 1983 1990
f 1990 1983 1990
f 1983 1984 1990
f 1990 1984 1990
f 1984 1985 1990
f 1990 1985 1990
f 1985 1986 1990
f 1990 1986 1990
f 1986 1987 1990
f 1990 1987 1990
f 1987 1988 1990
f 1990 1988 1990
f 1988 1989 1990
f 1990 1989 1990
f 1989 1978 1990
f 1990 1978 1990

g Path_(3)
v 156.32501 230.75002 27.3
v 155.98291 231.29181 27.384068
v 155.8525 231.06282 27.222025
v 155.8487 230.75002 27.115402
v 155.97252 230.43721 27.092766
v 156.1908 230.20822 27.160181
v 156.44504 230.1244 27.299587
v 156.66711 230.20822 27.473627
v 156.79753 230.43721 27.63567
v 156.80133 230.75002 27.742292
v 156.67749 231.06282 27.764929
v 156.45921 231.29181 27.697514
v 156.20499 231.37563 27.558107
v 155.38948 231.03957 27.930609
v 155.28146 230.82254 27.721857
v 155.30827 230.52608 27.574009
v 155.4627 230.22961 27.526676
v 155.70338 230.0126 27.592545
v 155.96584 229.93317 27.753963
v 156.1797 230.0126 27.96768
v 156.28772 230.22961 28.176432
v 156.26091 230.52608 28.32428
v 156.10648 230.82254 28.371613
v 155.8658 231.03957 28.305744
v 155.60335 231.119 28.144325
v 154.89763 230.5798 28.317766
v 154.79991 230.36247 28.099096
v 154.83934 230.06975 27.94488
v 155.00536 229.78004 27.896439
v 155.25346 229.57101 27.966751
v 155.5172 229.49866 28.136978
v 155.72588 229.58235 28.36151
v 155.8236 229.79968 28.58018
v 155.78415 230.09242 28.734396
v 155.61815 230.38211 28.782837
v 155.37003 230.59114 28.712524
v 155.10631 230.66351 28.542297
v 154.42491 230.30702 28.724068
v 154.3114 230.04855 28.557358
v 154.32457 229.72304 28.489578
v 154.46092 229.41772 28.53889
v 154.6839 229.21439 28.692083
v 154.93376 229.16753 28.908106
v 155.14357 229.2897 29.129076
v 155.2571 229.54819 29.295788
v 155.24391 229.87369 29.363565
v 155.10757 230.17902 29.314253
v 154.8846 230.38235 29.161062
v 154.63472 230.4292 28.945038
v 153.90564 230.25858 29.41558
v 153.7976 230.00337 29.208223
v 153.80241 229.6764 29.1064
v 153.91878 229.36528 29.137394
v 154.1155 229.15337 29.292902
v 154.33987 229.09744 29.531252
v 154.5318 229.2125 29.788582
v 154.63982 229.4677 29.99594
v 154.63501 229.79466 30.097761
v 154.51866 230.10579 30.066767
v 154.32195 230.3177 29.91126
v 154.09755 230.37363 29.672909
v 153.33252 230.02657 29.682108
v 153.30782 229.76212 29.47302
v 153.35225 229.43402 29.410578
v 153.4539 229.1302 29.511509
v 153.58554 228.93204 29.748772
v 153.71188 228.89265 30.058792
v 153.79909 229.0226 30.3585
v 153.82378 229.28703 30.567587
v 153.77936 229.61513 30.630032
v 153.6777 229.91896 30.529099
v 153.54607 230.11711 30.291836
v 153.41972 230.1565 29.981815
v 152.68169 229.98492 29.778526
v 152.67917 229.73993 29.547327
v 152.69615 229.4131 29.468628
v 152.7281 229.092 29.563513
v 152.76645 228.86267 29.806559
v 152.80092 228.78658 30.132645
v 152.82227 228.88408 30.454391
v 152.82478 229.12906 30.68559
v 152.8078 229.4559 30.764292
v 152.77585 229.777 30.669405
v 152.7375 230.00632 30.42636
v 152.70303 230.08243 30.100275
v 151.74306 229.96603 29.887014
v 151.71265 229.73721 29.633884
v 151.74005 229.41931 29.515743
v 151.81795 229.09752 29.564249
v 151.92546 228.85803 29.766401
v 152.03377 228.76506 30.068035
v 152.11385 228.84348 30.388329
v 152.14426 229.0723 30.64146
v 152.11685 229.39018 30.759602
v 152.03896 229.71199 30.711096
v 151.93146 229.95146 30.508944
v 151.82315 230.04445 30.20731
v 151.0303 229.74625 30.349918
v 150.91542 229.54451 30.152624
v 150.89125 229.23842 30.03194
v 150.96425 228.91002 30.020203
v 151.11487 228.64728 30.120554
v 151.30275 228.52061 30.306108
v 151.47754 228.56396 30.527145
v 151.5924 228.7657 30.724438
v 151.6166 229.0718 30.845121
v 151.54358 229.40019 30.856861
v 151.39296 229.66293 30.756508
v 151.2051 229.7896 30.570953
v 150.47699 229.75143 31.016737
v 150.31555 229.59433 30.760883
v 150.22417 229.30963 30.59041
v 150.22731 228.97362 30.550999
v 150.32416 228.67635 30.653206
v 150.48874 228.49745 30.869648
v 150.67697 228.48486 31.142326
v 150.8384 228.64198 31.39818
v 150.9298 228.92668 31.568653
v 150.92664 229.26268 31.608067
v 150.8298 229.55997 31.50586
v 150.66522 229.73886 31.289417
v 149.84009 229.73956 31.62055
v 149.74707 229.679 31.30763
v 149.69135 229.46191 31.051964
v 149.68785 229.14648 30.922058
v 149.73752 228.81721 30.952719
v 149.82704 228.56235 31.135733
v 149.93243 228.45016 31.42206
v 150.02545 228.51073 31.734982
v 150.08118 228.72781 31.990648
v 150.08467 229.04324 32.120556
v 150.035 229.37251 32.089893
v 149.94548 229.62738 31.90688
v 148.92615 229.58629 31.601372
v 148.93239 229.54816 31.267214
v 148.97614 229.35246 30.99709
v 149.04568 229.05165 30.863382
v 149.12239 228.72632 30.901917
v 149.18571 228.46364 31.10237
v 149.21866 228.33401 31.411026
v 149.21242 228.37215 31.745186
v 149.16867 228.56786 32.01531
v 149.09912 228.86867 32.149017
v 149.02242 229.19398 32.11048
v 148.9591 229.45667 31.91003
v 148.08655 229.3374 31.525116
v 148.11009 229.26718 31.1969
v 148.18008 229.04993 30.949686
v 148.27777 228.74387 30.849718
v 148.37698 228.43102 30.923782
v 148.45113 228.19518 31.15203
v 148.48033 228.09956 31.473307
v 148.45679 228.1698 31.801523
v 148.3868 228.38705 32.048737
v 148.28911 228.69312 32.148705
v 148.18991 229.00597 32.07464
v 148.11577 229.2418 31.846392
v 147.40192 229.10043 31.446228
v 147.41823 228.98785 31.129616
v 147.45638 228.73386 30.912281
v 147.50615 228.40651 30.852463
v 147.55423 228.09352 30.966187
v 147.5877 227.87877 31.222979
v 147.59763 227.8198 31.554035
v 147.58131 227.93237 31.870647
v 147.54317 228.18637 32.087982
v 147.49338 228.51372 32.1478
v 147.44531 228.82669 32.034077
v 147.41183 229.04144 31.777283
v 146.65356 229.12267 31.498255
v 146.6374 229.03232 31.174564
v 146.63124 228.7921 30.939064
v 146.63672 228.4664 30.854855
v 146.65237 228.14247 30.944498
v 146.67403 227.90712 31.183979
v 146.69585 227.8234 31.509125
v 146.71202 227.91374 31.832813
v 146.71819 228.15396 32.068314
v 146.7127 228.47966 32.152523
v 146.69704 228.80359 32.06288
v 146.6754 229.03894 31.8234
v 145.6733 229.02437 31.505547
v 145.59036 228.86642 31.215311
v 145.579 228.58551 31.023705
v 145.64224 228.25688 30.98207
v 145.76315 227.96861 31.10156
v 145.90933 227.79793 31.350163
v 146.04161 227.79057 31.661259
v 146.12454 227.9485 31.951494
v 146.13591 228.22943 32.1431
v 146.07266 228.55804 32.184734
v 145.95175 228.84631 32.065243
v 145.80557 229.017 31.816645
v 145.0802 228.7616 32.22624
v 144.9412 228.6399 31.937988
v 144.88803 228.38365 31.707256
v 144.93497 228.06154 31.595865
v 145.06943 227.75984 31.633663
v 145.25539 227.5594 31.81052
v 145.443 227.51395 32.079052
v 145.582 227.63565 32.367302
v 145.63516 227.89189 32.598034
v 145.58823 228.214 32.709427
v 145.45377 228.5157 32.671627
v 145.2678 228.71614 32.49477
v 144.40062 228.60449 32.66404
v 144.29285 228.58247 32.3427
v 144.24669 228.402 32.053333
v 144.27449 228.11142 31.873472
v 144.3688 227.78859 31.851309
v 144.50438 227.52002 31.992785
v 144.64487 227.37767 32.25999
v 144.75264 227.39967 32.58133
v 144.79881 227.58015 32.870697
v 144.77101 227.87074 33.05056
v 144.67668 228.19357 33.072723
v 144.54112 228.46214 32.931248
v 143.65593 228.30627 32.795273
v 143.62741 228.29655 32.460697
v 143.63986 228.12405 32.172623
v 143.68996 227.835 32.008236
v 143.76425 227.50687 32.01158
v 143.84285 227.22755 32.18177
v 143.90471 227.0719 32.473194
v 143.93323 227.08163 32.80777
v 143.92078 227.25414 33.095844
v 143.87068 227.54317 33.26023
v 143.79639 227.87132 33.25688
v 143.71779 228.15063 33.086697
v 142.67732 228.21379 32.690414
v 142.64468 228.1632 32.35877
v 142.6961 227.97194 32.086155
v 142.81783 227.69128 31.945616
v 142.9772 227.39642 31.974812
v 143.13156 227.16637 32.16592
v 143.2395 227.06276 32.467735
v 143.27214 227.11336 32.79938
v 143.22072 227.30461 33.071995
v 143.099 227.58527 33.212536
v 142.93962 227.88013 33.18334
v 142.78526 228.11018 32.99223
v 142.02495 227.46257 32.923683
v 142.00766 227.35898 32.602543
v 142.12083 227.16373 32.351894
v 142.33417 226.92915 32.238903
v 142.59047 226.71811 32.293842
v 142.82109 226.58714 32.501987
v 142.9642 226.57133 32.80757
v 142.98149 226.67494 33.12871
v 142.86832 226.87018 33.379356
v 142.655 227.10475 33.492348
v 142.39868 227.3158 33.437412
v 142.16808 227.44676 33.229267
v 141.5211 226.99307 32.975155
v 141.50699 226.85674 32.675247
v 141.59822 226.61569 32.461643
v 141.77034 226.33455 32.39158
v 141.97723 226.08862 32.483826
v 142.16347 225.94382 32.713673
v 142.27913 225.93892 33.019527
v 142.29324 226.07527 33.319435
v 142.20201 226.3163 33.53304
v 142.02989 226.59746 33.603104
v 141.823 226.84338 33.510857
v 141.63676 226.98819 33.28101
v 140.92804 226.70428 33.464737
v 140.85603 226.6039 33.157997
v 140.87956 226.37463 32.906635
v 140.9923 226.07793 32.778
v 141.16405 225.79327 32.80656
v 141.3488 225.59695 32.984665
v 141.49702 225.54156 33.264587
v 141.56903 225.64195 33.571327
v 141.54552 225.87122 33.82269
v 141.43277 226.16792 33.951324
v 141.26102 226.45258 33.922764
v 141.07626 226.6489 33.744663
v 140.25958 226.25531 33.86598
v 140.17479 226.28258 33.539364
v 140.18431 226.16376 33.22177
v 140.28558 225.9307 32.998306
v 140.45149 225.64581 32.92884
v 140.63757 225.38547 33.031994
v 140.79396 225.21942 33.28012
v 140.87877 225.19214 33.606735
v 140.86925 225.31096 33.924328
v 140.76796 225.54404 34.147793
v 140.60207 225.8289 34.217255
v 140.41599 226.08925 34.114105
v 139.64468 225.85788 33.762863
v 139.63757 225.85207 33.427067
v 139.68793 225.68858 33.13773
v 139.78224 225.41122 32.972385
v 139.89526 225.09433 32.97533
v 139.99669 224.82278 33.145782
v 140.05936 224.66937 33.438065
v 140.06645 224.67519 33.77386
v 140.0161 224.83868 34.063194
v 139.92178 225.11603 34.22854
v 139.80876 225.43294 34.225594
v 139.70734 225.70447 34.055145
v 138.94432 225.84764 33.58379
v 138.93152 225.746 33.263283
v 138.94484 225.49904 33.035133
v 138.98073 225.17293 32.960484
v 139.02957 224.85504 33.059334
v 139.07828 224.63057 33.30519
v 139.11378 224.55963 33.632187
v 139.1266 224.66127 33.952694
v 139.11327 224.90822 34.180843
v 139.07738 225.23434 34.255493
v 139.02853 225.55223 34.156647
v 138.97984 225.7767 33.910786
v 138.00528 225.65501 33.83001
v 137.94206 225.59927 33.51658
v 137.95522 225.39761 33.252056
v 138.04121 225.10411 33.107327
v 138.177 224.79738 33.121166
v 138.3262 224.5596 33.289867
v 138.44885 224.45451 33.568226
v 138.51205 224.51027 33.881657
v 138.4989 224.71191 34.146175
v 138.41292 225.00543 34.29091
v 138.27713 225.31216 34.27707
v 138.12791 225.54993 34.108368
v 137.36447 225.20836 34.013477
v 137.3099 225.10706 33.692833
v 137.33025 224.8696 33.44311
v 137.42004 224.55965 33.33123
v 137.55525 224.26021 33.38716
v 137.69963 224.05156 33.59592
v 137.81448 223.98958 33.901573
v 137.86905 224.09088 34.222218
v 137.84871 224.32834 34.47194
v 137.7589 224.63829 34.583824
v 137.6237 224.93773 34.52789
v 137.47932 225.14638 34.31913
v 136.53516 225.10605 34.14783
v 136.42053 224.95181 33.887863
v 136.40396 224.67842 33.70867
v 136.48987 224.35912 33.658268
v 136.65521 224.07947 33.750156
v 136.85573 223.91441 33.95972
v 137.03767 223.90816 34.2308
v 137.15228 224.0624 34.49077
v 137.16885 224.33578 34.66996
v 137.08296 224.65508 34.720364
v 136.9176 224.93472 34.628475
v 136.71709 225.0998 34.41891
v 135.88426 224.53421 34.674595
v 135.84738 224.29341 34.43872
v 135.95213 224.00679 34.291855
v 136.17047 223.75113 34.273342
v 136.44388 223.59496 34.38815
v 136.69911 223.5801 34.60551
v 136.86775 223.71053 34.867184
v 136.90465 223.95132 35.103054
v 136.79988 224.23795 35.24992
v 136.58154 224.4936 35.268433
v 136.30814 224.6498 35.153625
v 136.05292 224.66466 34.936268
v 135.45125 224.16585 35.164906
v 135.41264 224.00775 34.868958
v 135.49138 223.75482 34.660053
v 135.66632 223.47481 34.594166
v 135.89061 223.24278 34.688953
v 136.10416 223.12088 34.919014
v 136.24973 223.14177 35.222706
v 136.28831 223.29987 35.518658
v 136.2096 223.55281 35.727562
v 136.03465 223.83281 35.79345
v 135.81035 224.06485 35.69866
v 135.59682 224.18675 35.468597
v 134.94464 223.79512 35.18159
v 134.95671 223.60008 34.91383
v 135.02777 223.3046 34.77167
v 135.13878 222.98787 34.793198
v 135.25998 222.73474 34.972645
v 135.3589 222.61304 35.26193
v 135.40906 222.6554 35.583538
v 135.39699 222.85043 35.8513
v 135.32593 223.1459 35.993458
v 135.21492 223.46265 35.97193
v 135.09372 223.71577 35.792484
v 134.99478 223.83746 35.5032
v 134.20181 223.75562 35.296364
v 134.17868 223.56949 35.016865
v 134.20387 223.27174 34.862038
v 134.27063 222.94217 34.873363
v 134.36105 222.66907 35.04781
v 134.45094 222.52562 35.338634
v 134.51619 222.55026 35.66791
v 134.53932 222.7364 35.947407
v 134.51413 223.03415 36.102238
v 134.44737 223.36372 36.09091
v 134.35693 223.63683 35.916462
v 134.26706 223.78027 35.625637
v 133.51135 223.53485 35.54868
v 133.49629 223.35538 35.264477
v 133.51132 223.05904 35.10585
v 133.55241 222.72522 35.1153
v 133.60857 222.44339 35.2903
v 133.66472 222.28905 35.583954
v 133.70584 222.30354 35.91758
v 133.7209 222.48302 36.201782
v 133.70587 222.77936 36.36041
v 133.66478 223.11317 36.350956
v 133.60863 223.395 36.175957
v 133.55247 223.54935 35.882305
v 132.7683 223.59467 35.52342
v 132.76491 223.42993 35.230076
v 132.76723 223.14061 35.05833
v 132.77463 222.80426 35.054195
v 132.78513 222.51099 35.21878
v 132.7959 222.33937 35.507988
v 132.80406 222.3354 35.84432
v 132.80743 222.50015 36.13766
v 132.80511 222.78946 36.309406
v 132.79773 223.12582 36.31354
v 132.78723 223.4191 36.148956
v 132.77646 223.59071 35.85975
v 131.80453 223.5111 35.809273
v 131.75374 223.39996 35.50852
v 131.76086 223.15022 35.28782
v 131.82402 222.82878 35.206318
v 131.92625 222.5218 35.285847
v 132.0402 222.31151 35.5051
v 132.13531 222.25426 35.805325
v 132.18611 222.3654 36.10608
v 132.17899 222.61514 36.32678
v 132.11584 222.93657 36.40828
v 132.0136 223.24356 36.32875
v 131.89966 223.45386 36.109497
v 131.0278 223.17917 36.130627
v 131.00505 223.08522 35.81163
v 131.0518 222.85428 35.568165
v 131.15553 222.54823 35.465466
v 131.28845 222.2491 35.53106
v 131.41495 222.03702 35.74736
v 131.50113 221.96883 36.056416
v 131.52388 222.06277 36.375412
v 131.47713 222.29372 36.618877
v 131.3734 222.59976 36.721577
v 131.24046 222.8989 36.655983
v 131.11397 223.11098 36.439682
v 130.19095 222.87308 36.01457
v 130.24174 222.78242 35.69461
v 130.3585 222.56139 35.46944
v 130.50992 222.2692 35.39939
v 130.65543 221.98415 35.503235
v 130.75603 221.78262 35.753143
v 130.78479 221.71861 36.082157
v 130.73398 221.80928 36.402115
v 130.61723 222.03032 36.627285
v 130.46582 222.32251 36.69733
v 130.32031 222.60756 36.593487
v 130.2197 222.80908 36.34358
v 129.40805 222.29263 36.255257
v 129.39491 222.30736 35.91938
v 129.49307 222.19281 35.61862
v 129.67624 221.97969 35.433575
v 129.89532 221.72508 35.413822
v 130.09161 221.49722 35.564655
v 130.21254 221.35716 35.84566
v 130.22566 221.34244 36.18154
v 130.1275 221.45699 36.482296
v 129.94434 221.67012 36.667343
v 129.72527 221.92473 36.687096
v 129.52896 222.15257 36.536263
v 128.87645 221.65138 36.375454
v 128.8195 221.71764 36.05053
v 128.8762 221.65192 35.725452
v 129.03134 221.47182 35.487328
v 129.24338 221.22562 35.39996
v 129.45547 220.97926 35.48676
v 129.61081 220.79877 35.72447
v 129.66774 220.73251 36.049393
v 129.61105 220.79823 36.374466
v 129.4559 220.97832 36.61259
v 129.24387 221.22453 36.69996
v 129.03177 221.47089 36.613163
v 128.34517 221.27153 36.374836
v 128.311 221.35152 36.04981
v 128.34523 221.27135 35.724834
v 128.4387 221.05249 35.486988
v 128.56636 220.75359 35.399998
v 128.694 220.45473 35.48718
v 128.78743 220.236 35.725163
v 128.8216 220.15599 36.05019
v 128.78737 220.23618 36.375164
v 128.6939 220.45503 36.61301
v 128.56624 220.75394 36.699997
v 128.4386 221.0528 36.61282
v 127.57905 221.12424 36.375004
v 127.55144 221.20683 36.050003
v 127.57904 221.12424 35.725002
v 127.65446 220.89859 35.487083
v 127.75747 220.59035 35.399998
v 127.86049 220.2821 35.48708
v 127.9359 220.05646 35.724995
v 127.9635 219.97386 36.049995
v 127.9359 220.05646 36.374996
v 127.86049 220.2821 36.612915
v 127.75747 220.59035 36.7
v 127.65446 220.89859 36.61292
v 126.79598 220.75406 36.375
v 126.76243 220.83441 36.05
v 126.79598 220.75406 35.725
v 126.88767 220.53452 35.487083
v 127.01292 220.23462 35.399998
v 127.13816 219.93472 35.487083
v 127.22985 219.71518 35.725
v 127.26341 219.63483 36.05
v 127.22985 219.71518 36.375
v 127.13816 219.93472 36.612915
v 127.01292 220.23462 36.7
v 126.88767 220.53452 36.612915
v 126.055954 220.48833 36.375
v 126.02802 220.5708 36.05
v 126.055954 220.48833 35.725
v 126.13227 220.26297 35.487083
v 126.23651 219.95515 35.399998
v 126.34076 219.64732 35.487083
v 126.41707 219.42198 35.725
v 126.44501 219.3395 36.05
v 126.41707 219.42198 36.375
v 126.34076 219.64732 36.612915
v 126.23651 219.95515 36.7
v 126.13227 220.26297 36.612915
v 125.36254 220.2514 36.39158
v 125.34724 220.34688 36.06931
v 125.35949 220.27046 35.741867
v 125.396 220.04263 35.496986
v 125.44701 219.72443 35.400288
v 125.498825 219.40111 35.477676
v 125.537575 219.15932 35.70842
v 125.55288 219.06383 36.03069
v 125.540634 219.14024 36.35813
v 125.50412 219.36807 36.603012
v 125.45312 219.6863 36.69971
v 125.4013 220.0096 36.622322
v 124.62375 220.16313 36.502857
v 124.62129 220.32709 36.20905
v 124.61981 220.32216 35.87262
v 124.619705 220.14969 35.58372
v 124.620995 219.85588 35.419758
v 124.623344 219.51945 35.424667
v 124.62612 219.23058 35.59713
v 124.62858 219.06662 35.89094
v 124.63006 219.07155 36.227367
v 124.630165 219.24402 36.51627
v 124.62887 219.53783 36.68023
v 124.626526 219.87425 36.675323
v 123.808044 220.09747 36.566933
v 123.77111 220.29692 36.298553
v 123.74187 220.3348 35.965725
v 123.72814 220.20094 35.657627
v 123.73363 219.93126 35.456814
v 123.756836 219.59798 35.41709
v 123.79156 219.29042 35.549107
v 123.82849 219.09097 35.817482
v 123.85774 219.0531 36.15031
v 123.87146 219.18695 36.45841
v 123.86598 219.45663 36.659225
v 123.84277 219.78992 36.698944
v 123.06528 219.85025 36.759598
v 122.92497 220.08607 36.56641
v 122.803 220.18303 36.272354
v 122.73204 220.11514 35.956215
v 122.73111 219.90059 35.7027
v 122.80045 219.59688 35.579746
v 122.92149 219.28537 35.620293
v 123.06179 219.04955 35.813477
v 123.18377 218.95259 36.107536
v 123.25473 219.02048 36.423676
v 123.25566 219.23503 36.67719
v 123.18632 219.53874 36.800144
v 122.30142 219.56166 37.014893
v 122.0868 219.6973 36.798412
v 121.93871 219.69402 36.502186
v 121.89686 219.55273 36.205597
v 121.972435 219.31126 35.988106
v 122.145195 219.03435 35.907997
v 122.36886 218.79616 35.98673
v 122.58348 218.66052 36.20321
v 122.73157 218.66379 36.49943
v 122.77342 218.80508 36.796024
v 122.697845 219.04654 37.013515
v 122.525085 219.32347 37.093624
v 121.71417 219.00378 37.31327
v 121.48232 219.11713 37.09762
v 121.33175 219.10176 36.7972
v 121.3028 218.9618 36.492516
v 121.40324 218.73474 36.26521
v 121.60613 218.48141 36.17618
v 121.85714 218.26971 36.24929
v 122.08898 218.15637 36.464947
v 122.239555 218.17174 36.76536
v 122.2685 218.3117 37.070045
v 122.16807 218.53876 37.29735
v 121.96517 218.79208 37.38638
v 121.01818 218.46573 37.575455
v 120.84551 218.56227 37.3034
v 120.78 218.53374 36.974503
v 120.83918 218.38774 36.676895
v 121.00721 218.16342 36.490326
v 121.23906 217.9209 36.46478
v 121.4726 217.72513 36.607105
v 121.64526 217.62857 36.87916
v 121.71078 217.65712 37.208057
v 121.651596 217.80312 37.505665
v 121.48357 218.02742 37.692234
v 121.251724 218.26996 37.71778
v 120.427345 217.78816 37.650917
v 120.27836 217.9594 37.402534
v 120.22983 218.0131 37.073944
v 120.29476 217.93492 36.753193
v 120.45576 217.74579 36.526222
v 120.669685 217.49637 36.453854
v 120.87921 217.25351 36.555473
v 121.0282 217.08229 36.803852
v 121.07673 217.02856 37.132442
v 121.011795 217.10675 37.453194
v 120.8508 217.2959 37.680164
v 120.63688 217.5453 37.752537
v 119.80216 217.33565 37.634304
v 119.68842 217.52159 37.378002
v 119.65718 217.57356 37.047054
v 119.71682 217.4776 36.730133
v 119.85136 217.25945 36.512157
v 120.024734 216.97754 36.451534
v 120.190506 216.70741 36.564507
v 120.304245 216.52145 36.820805
v 120.33549 216.4695 37.151756
v 120.27585 216.56546 37.468678
v 120.14131 216.78362 37.686653
v 119.96793 217.06552 37.747276
v 119.07792 216.93152 37.664375
v 118.947395 217.1315 37.427353
v 118.89906 217.2054 37.102684
v 118.94586 217.13342 36.77736
v 119.07526 216.93483 36.53855
v 119.25258 216.66286 36.45025
v 119.43031 216.39038 36.53611
v 119.56083 216.1904 36.773132
v 119.60917 216.1165 37.0978
v 119.56237 216.18849 37.423126
v 119.432976 216.38707 37.661934
v 119.25565 216.65904 37.750237
v 118.41181 216.37157 37.663357
v 118.25534 216.55122 37.42576
v 118.19788 216.61723 37.100876
v 118.25484 216.55194 36.77576
v 118.41094 216.37282 36.537525
v 118.62436 216.12787 36.45
v 118.83791 215.88272 36.536648
v 118.994385 215.70308 36.774242
v 119.05184 215.63705 37.099125
v 118.99489 215.70235 37.424244
v 118.83878 215.88147 37.66248
v 118.62537 216.12642 37.75
v 117.78771 215.89612 37.62084
v 117.6687 216.0671 37.35662
v 117.641106 216.10674 37.02364
v 117.712326 216.00443 36.71112
v 117.86327 215.78757 36.5028
v 118.05351 215.51428 36.4545
v 118.232056 215.2578 36.57916
v 118.351074 215.08682 36.843376
v 118.37867 215.04718 37.176357
v 118.30745 215.14949 37.488876
v 118.156494 215.36635 37.697197
v 117.96626 215.63963 37.7455
v 117.11342 215.40874 37.689342
v 116.951836 215.6098 37.47329
v 116.87829 215.69873 37.15716
v 116.91248 215.65169 36.82566
v 117.045265 215.48126 36.56762
v 117.24106 215.23314 36.45217
v 117.44739 214.9738 36.510258
v 117.60897 214.77272 36.72631
v 117.68252 214.68379 37.04244
v 117.64832 214.73085 37.37394
v 117.51554 214.90126 37.63198
v 117.31975 215.14938 37.74743
v 116.68678 214.68297 37.751522
v 116.458084 214.88373 37.607414
v 116.304665 215.00006 37.330883
v 116.26765 215.00078 36.996025
v 116.35694 214.8857 36.692562
v 116.54863 214.68565 36.501812
v 116.791336 214.45424 36.474884
v 117.02004 214.25346 36.61899
v 117.173454 214.13715 36.895523
v 117.21048 214.13643 37.23038
v 117.12118 214.2515 37.533844
v 116.9295 214.45155 37.724594
v 116.15405 214.2076 37.83677
v 115.939896 214.41031 37.67473
v 115.78333 214.50209 37.391396
v 115.726326 214.45834 37.062683
v 115.784134 214.2908 36.77667
v 115.941284 214.04436 36.609997
v 116.155655 213.78503 36.60732
v 116.36981 213.58234 36.769356
v 116.52637 213.49055 37.052692
v 116.58338 213.5343 37.381405
v 116.525566 213.70184 37.66742
v 116.36842 213.94829 37.83409
v 115.446106 213.86974 38.049885
v 115.31694 214.07481 37.823235
v 115.238525 214.13818 37.504696
v 115.23188 214.04286 37.17962
v 115.29878 213.81439 36.93511
v 115.42131 213.514 36.836678
v 115.56663 213.22218 36.91071
v 115.69579 213.0171 37.13736
v 115.77421 212.95374 37.4559
v 115.78085 213.04906 37.780975
v 115.71395 213.27751 38.025486
v 115.59142 213.57791 38.123917
v 114.56315 213.65135 37.997612
v 114.46973 213.86133 37.75188
v 114.44004 213.93149 37.42417
v 114.48205 213.84302 37.10229
v 114.58449 213.61964 36.872486
v 114.71992 213.3212 36.796337
v 114.85205 213.02766 36.89424
v 114.94547 212.81769 37.139973
v 114.97516 212.74753 37.46768
v 114.93315 212.83598 37.789562
v 114.83071 213.05937 38.019367
v 114.69528 213.3578 38.095516
v 113.79107 213.17435 37.98075
v 113.65839 213.34128 37.72048
v 113.62392 213.38354 37.38846
v 113.69689 213.28983 37.073647
v 113.85776 213.08524 36.860405
v 114.06342 212.82458 36.805862
v 114.258766 212.57773 36.92464
v 114.39145 212.4108 37.184914
v 114.42592 212.36853 37.516933
v 114.35294 212.46223 37.831745
v 114.19208 212.66684 38.044987
v 113.98641 212.92749 38.09953
v 113.12982 212.71416 37.880074
v 113.042625 212.83578 37.57874
v 113.05542 212.81903 37.242973
v 113.16479 212.6684 36.96275
v 113.34141 212.42424 36.81315
v 113.53797 212.15198 36.83426
v 113.701805 211.92456 37.020424
v 113.789 211.80293 37.32176
v 113.77621 211.81969 37.657524
v 113.66684 211.97032 37.937748
v 113.49021 212.21448 38.08735
v 113.293655 212.48674 38.06624
v 112.45525 212.25594 37.948864
v 112.32946 212.40398 37.674454
v 112.30183 212.42134 37.339275
v 112.37976 212.30338 37.03314
v 112.54237 212.08168 36.838074
v 112.7461 211.81566 36.80635
v 112.93635 211.57658 36.946465
v 113.06214 211.42854 37.220875
v 113.089775 211.41118 37.556053
v 113.01184 211.52914 37.862186
v 112.84923 211.75084 38.05725
v 112.6455 212.01686 38.088978
v 111.8707 211.73528 37.938847
v 111.73042 211.82137 37.646355
v 111.695625 211.77412 37.314075
v 111.77564 211.60623 37.03104
v 111.94902 211.36266 36.873096
v 112.16932 211.10866 36.882553
v 112.377495 210.91232 37.05689
v 112.51777 210.82623 37.34938
v 112.55257 210.87347 37.68166
v 112.47255 211.04137 37.96469
v 112.299164 211.28494 38.12264
v 112.07887 211.53893 38.11318
v 111.42794 211.33185 38.18318
v 111.16645 211.38567 37.977444
v 110.986916 211.30113 37.70668
v 110.93743 211.10092 37.443447
v 111.03126 210.83865 37.258278
v 111.24326 210.58461 37.200783
v 111.51663 210.40688 37.286373
v 111.778114 210.35304 37.49211
v 111.95766 210.43758 37.762875
v 112.00714 210.63779 38.026108
v 111.91331 210.90005 38.211277
v 111.70131 211.1541 38.268772
v 111.1886 210.90904 38.679604
v 110.9043 210.89694 38.49452
v 110.7147 210.74998 38.264133
v 110.670616 210.50757 38.050175
v 110.78385 210.23463 37.90998
v 111.02406 210.0043 37.88111
v 111.3269 209.87833 37.971302
v 111.6112 209.89043 38.156387
v 111.8008 210.03738 38.386776
v 111.84489 210.2798 38.60073
v 111.73165 210.55275 38.740925
v 111.49143 210.78307 38.7698
v 110.6683 210.38321 39.291286
v 110.43511 210.4228 39.049942
v 110.29881 210.32787 38.75659
v 110.29592 210.1238 38.489834
v 110.42722 209.86531 38.32115
v 110.657524 209.62164 38.29574
v 110.92512 209.45808 38.420403
v 111.15831 209.41849 38.661747
v 111.2946 209.51343 38.955097
v 111.29749 209.7175 39.221855
v 111.16619 209.97598 39.390537
v 110.93589 210.21965 39.41595
v 109.955956 209.76038 39.566303
v 109.802666 209.80516 39.266182
v 109.77365 209.73192 38.93616
v 109.87669 209.56029 38.664673
v 110.084175 209.33623 38.524456
v 110.34051 209.1198 38.55309
v 110.577 208.969 38.742893
v 110.73029 208.9242 39.043015
v 110.75931 208.99744 39.373035
v 110.656265 209.16908 39.644524
v 110.44878 209.39314 39.784737
v 110.19245 209.60956 39.756107
v 109.425095 209.01431 39.70653
v 109.253456 209.09082 39.42536
v 109.214874 209.069 39.0939
v 109.31969 208.9547 38.800957
v 109.53981 208.77855 38.625023
v 109.81626 208.58775 38.613247
v 110.07497 208.43344 38.76878
v 110.24661 208.35693 39.049946
v 110.285194 208.37877 39.38141
v 110.18038 208.49306 39.674355
v 109.96026 208.6692 39.850285
v 109.68381 208.86 39.862064
v 108.954185 208.38782 39.72337
v 108.79818 208.35503 39.41835
v 108.78977 208.23126 39.114307
v 108.9312 208.04964 38.892704
v 109.18458 207.85886 38.812923
v 109.48201 207.71002 38.896343
v 109.743805 207.64302 39.120605
v 109.8998 207.6758 39.425625
v 109.90822 207.79958 39.729668
v 109.766785 207.9812 39.95127
v 109.513405 208.17198 40.03105
v 109.21597 208.32082 39.94763
v 108.568306 207.7781 39.968697
v 108.42828 207.71918 39.67589
v 108.439285 207.57353 39.393024
v 108.59836 207.38022 39.195892
v 108.862885 207.19101 39.137318
v 109.16199 207.05663 39.23299
v 109.41551 207.01306 39.457275
v 109.555534 207.07199 39.75008
v 109.54453 207.21764 40.032948
v 109.38545 207.41095 40.23008
v 109.120926 207.60016 40.288654
v 108.82183 207.73454 40.19298
v 108.14356 207.09602 40.19291
v 108.0992 207.0919 39.85739
v 108.189705 206.98145 39.552
v 108.39083 206.7942 39.358562
v 108.648674 206.58038 39.328915
v 108.89416 206.39726 39.470997
v 109.0615 206.29391 39.746742
v 109.105865 206.29802 40.08226
v 109.01536 206.4085 40.387653
v 108.81423 206.59572 40.581085
v 108.55639 206.80954 40.610733
v 108.310905 206.99266 40.46865
v 107.663185 206.59503 40.27463
v 107.534904 206.62474 39.96519
v 107.52613 206.52838 39.64275
v 107.63921 206.33179 39.393715
v 107.84386 206.08762 39.28481
v 108.08523 205.8613 39.345215
v 108.29865 205.71349 39.558746
v 108.42693 205.68378 39.868187
v 108.43571 205.78014 40.190624
v 108.322624 205.97673 40.439663
v 108.11798 206.2209 40.54857
v 107.87661 206.44722 40.488163
v 107.16874 206.12413 40.55037
v 107.01323 206.04138 40.262825
v 106.988304 205.84436 39.990334
v 107.10064 205.58588 39.80591
v 107.320145 205.33519 39.75897
v 107.588 205.15947 39.862087
v 107.83243 205.10579 40.08764
v 107.98794 205.18855 40.375183
v 108.012856 205.38556 40.647675
v 107.90052 205.64404 40.8321
v 107.681015 205.89473 40.87904
v 107.41316 206.07047 40.77592
v 106.83927 205.73157 40.936314
v 106.69071 205.70006 40.638935
v 106.622505 205.51637 40.369328
v 106.65292 205.2297 40.19973
v 106.77382 204.91687 40.17559
v 106.952805 204.6617 40.30337
v 107.141914 204.53256 40.54884
v 107.290474 204.56406 40.846222
v 107.35869 204.74776 41.11583
v 107.32826 205.03442 41.285423
v 107.20737 205.34726 41.309566
v 107.02838 205.60242 41.18178
v 106.215454 205.6739 41.217
v 106.17449 205.69286 40.883625
v 106.1436 205.54141 40.58491
v 106.13105 205.26013 40.400894
v 106.140205 204.9244 40.380882
v 106.16862 204.62418 40.530235
v 106.20867 204.4399 40.808937
v 106.24963 204.42094 41.14231
v 106.280525 204.57239 41.441025
v 106.293076 204.85367 41.625042
v 106.28392 205.1894 41.645054
v 106.25551 205.48964 41.4957
v 105.39034 205.62057 41.29992
v 105.39638 205.72571 40.98037
v 105.40073 205.65695 40.65102
v 105.402214 205.43274 40.400116
v 105.400444 205.11313 40.29489
v 105.3959 204.78378 40.363537
v 105.38978 204.53294 40.58766
v 105.38374 204.42781 40.90721
v 105.3794 204.49657 41.23656
v 105.377914 204.72078 41.48746
v 105.37968 205.04037 41.59269
v 105.38423 205.36972 41.52404
v 104.627686 205.63452 41.31191
v 104.566444 205.72433 40.995018
v 104.5051 205.63998 40.6793
v 104.4601 205.40407 40.44935
v 104.44349 205.0798 40.366787
v 104.45973 204.75409 40.45373
v 104.50446 204.51419 40.68689
v 104.56571 204.42438 41.003784
v 104.62705 204.50873 41.319504
v 104.67206 204.74464 41.54945
v 104.68866 205.0689 41.63201
v 104.672424 205.3946 41.545067
v 103.84709 205.63232 41.595722
v 103.77484 205.72485 41.29521
v 103.70515 205.64326 40.991123
v 103.65668 205.40944 40.76494
v 103.64242 205.086 40.677265
v 103.66619 204.75964 40.75159
v 103.721634 204.51779 40.968006
v 103.79388 204.42526 41.268517
v 103.86357 204.50685 41.572605
v 103.91204 204.74068 41.79879
v 103.9263 205.0641 41.886463
v 103.90253 205.39047 41.812134
v 102.953094 205.50111 41.809113
v 102.85276 205.65764 41.533665
v 102.78253 205.64961 41.21152
v 102.76123 205.47919 40.928997
v 102.794556 205.19205 40.761803
v 102.87358 204.86511 40.75473
v 102.977135 204.586 40.909676
v 103.07746 204.42949 41.185127
v 103.14769 204.4375 41.50727
v 103.169 204.60793 41.78979
v 103.13567 204.89507 41.95699
v 103.05665 205.222 41.964058
v 102.14859 205.14644 42.02756
v 101.998055 205.26515 41.763298
v 101.91679 205.23155 41.44301
v 101.92656 205.05461 41.152515
v 102.02476 204.78174 40.969654
v 102.18507 204.48607 40.943424
v 102.36453 204.24683 41.080853
v 102.51507 204.1281 41.345116
v 102.59634 204.16171 41.665405
v 102.58656 204.33865 41.9559
v 102.488365 204.61151 42.13876
v 102.32806 204.90718 42.16499
v 101.414055 204.82272 42.060875
v 101.273254 204.8517 41.774597
v 101.2126 204.72603 41.474995
v 101.24834 204.47942 41.242344
v 101.370895 204.17795 41.138985
v 101.54743 203.90237 41.19261
v 101.730644 203.72655 41.38886
v 101.87144 203.69759 41.675137
v 101.9321 203.82324 41.97474
v 101.896355 204.06985 42.20739
v 101.7738 204.37134 42.31075
v 101.59727 204.64691 42.257122
v 100.73587 204.54271 42.441242
v 100.57177 204.54765 42.14513
v 100.47973 204.39531 41.849297
v 100.4844 204.12651 41.63301
v 100.58453 203.8133 41.554226
v 100.753296 203.53957 41.634052
v 100.94548 203.37868 41.8511
v 101.10958 203.37373 42.147213
v 101.20162 203.52608 42.443047
v 101.19695 203.79488 42.659332
v 101.09682 204.1081 42.738117
v 100.928055 204.38182 42.65829
v 100.89699 203.98485 42.14912
usemtl mat_16
s 1
f 1991 1991 1992
f 1992 1991 1993
f 1991 1991 1993
f 1993 1991 1994
f 1991 1991 1994
f 1994 1991 1995
f 1991 1991 1995
f 1995 1991 1996
f 1991 1991 1996
f 1996 1991 1997
f 1991 1991 1997
f 1997 1991 1998
f 1991 1991 1998
f 1998 1991 1999
f 1991 1991 1999
f 1999 1991 2000
f 1991 1991 2000
f 2000 1991 2001
f 1991 1991 2001
f 2001 1991 2002
f 1991 1991 2002
f 2002 1991 2003
f 1991 1991 2003
f 2003 1991 1992
f 1992 1993 2004
f 2004 1993 2005
f 1993 1994 2005
f 2005 1994 2006
f 1994 1995 2006
f 2006 1995 2007
f 1995 1996 2007
f 2007 1996 2008
f 1996 1997 2008
f 2008 1997 2009
f 1997 1998 2009
f 2009 1998 2010
f 1998 1999 2010
f 2010 1999 2011
f 1999 2000 2011
f 2011 2000 2012
f 2000 2001 2012
f 2012 2001 2013
f 2001 2002 2013
f 2013 2002 2014
f 2002 2003 2014
f 2014 2003 2015
f 2003 1992 2015
f 2015 1992 2004
f 2004 2005 2016
f 2016 2005 2017
f 2005 2006 2017
f 2017 2006 2018
f 2006 2007 2018
f 2018 2007 2019
f 2007 2008 2019
f 2019 2008 2020
f 2008 2009 2020
f 2020 2009 2021
f 2009 2010 2021
f 2021 2010 2022
f 2010 2011 2022
f 2022 2011 2023
f 2011 2012 2023
f 2023 2012 2024
f 2012 2013 2024
f 2024 2013 2025
f 2013 2014 2025
f 2025 2014 2026
f 2014 2015 2026
f 2026 2015 2027
f 2015 2004 2027
f 2027 2004 2016
f 2016 2017 2028
f 2028 2017 2029
f 2017 2018 2029
f 2029 2018 2030
f 2018 2019 2030
f 2030 2019 2031
f 2019 2020 2031
f 2031 2020 2032
f 2020 2021 2032
f 2032 2021 2033
f 2021 2022 2033
f 2033 2022 2034
f 2022 2023 2034
f 2034 2023 2035
f 2023 2024 2035
f 2035 2024 2036
f 2024 2025 2036
f 2036 2025 2037
f 2025 2026 2037
f 2037 2026 2038
f 2026 2027 2038
f 2038 2027 2039
f 2027 2016 2039
f 2039 2016 2028
f 2028 2029 2040
f 2040 2029 2041
f 2029 2030 2041
f 2041 2030 2042
f 2030 2031 2042
f 2042 2031 2043
f 2031 2032 2043
f 2043 2032 2044
f 2032 2033 2044
f 2044 2033 2045
f 2033 2034 2045
f 2045 2034 2046
f 2034 2035 2046
f 2046 2035 2047
f 2035 2036 2047
f 2047 2036 2048
f 2036 2037 2048
f 2048 2037 2049
f 2037 2038 2049
f 2049 2038 2050
f 2038 2039 2050
f 2050 2039 2051
f 2039 2028 2051
f 2051 2028 2040
f 2040 2041 2052
f 2052 2041 2053
f 2041 2042 2053
f 2053 2042 2054
f 2042 2043 2054
f 2054 2043 2055
f 2043 2044 2055
f 2055 2044 2056
f 2044 2045 2056
f 2056 2045 2057
f 2045 2046 2057
f 2057 2046 2058
f 2046 2047 2058
f 2058 2047 2059
f 2047 2048 2059
f 2059 2048 2060
f 2048 2049 2060
f 2060 2049 2061
f 2049 2050 2061
f 2061 2050 2062
f 2050 2051 2062
f 2062 2051 2063
f 2051 2040 2063
f 2063 2040 2052
f 2052 2053 2064
f 2064 2053 2065
f 2053 2054 2065
f 2065 2054 2066
f 2054 2055 2066
f 2066 2055 2067
f 2055 2056 2067
f 2067 2056 2068
f 2056 2057 2068
f 2068 2057 2069
f 2057 2058 2069
f 2069 2058 2070
f 2058 2059 2070
f 2070 2059 2071
f 2059 2060 2071
f 2071 2060 2072
f 2060 2061 2072
f 2072 2061 2073
f 2061 2062 2073
f 2073 2062 2074
f 2062 2063 2074
f 2074 2063 2075
f 2063 2052 2075
f 2075 2052 2064
f 2064 2065 2076
f 2076 2065 2077
f 2065 2066 2077
f 2077 2066 2078
f 2066 2067 2078
f 2078 2067 2079
f 2067 2068 2079
f 2079 2068 2080
f 2068 2069 2080
f 2080 2069 2081
f 2069 2070 2081
f 2081 2070 2082
f 2070 2071 2082
f 2082 2071 2083
f 2071 2072 2083
f 2083 2072 2084
f 2072 2073 2084
f 2084 2073 2085
f 2073 2074 2085
f 2085 2074 2086
f 2074 2075 2086
f 2086 2075 2087
f 2075 2064 2087
f 2087 2064 2076
f 2076 2077 2088
f 2088 2077 2089
f 2077 2078 2089
f 2089 2078 2090
f 2078 2079 2090
f 2090 2079 2091
f 2079 2080 2091
f 2091 2080 2092
f 2080 2081 2092
f 2092 2081 2093
f 2081 2082 2093
f 2093 2082 2094
f 2082 2083 2094
f 2094 2083 2095
f 2083 2084 2095
f 2095 2084 2096
f 2084 2085 2096
f 2096 2085 2097
f 2085 2086 2097
f 2097 2086 2098
f 2086 2087 2098
f 2098 2087 2099
f 2087 2076 2099
f 2099 2076 2088
f 2088 2089 2100
f 2100 2089 2101
f 2089 2090 2101
f 2101 2090 2102
f 2090 2091 2102
f 2102 2091 2103
f 2091 2092 2103
f 2103 2092 2104
f 2092 2093 2104
f 2104 2093 2105
f 2093 2094 2105
f 2105 2094 2106
f 2094 2095 2106
f 2106 2095 2107
f 2095 2096 2107
f 2107 2096 2108
f 2096 2097 2108
f 2108 2097 2109
f 2097 2098 2109
f 2109 2098 2110
f 2098 2099 2110
f 2110 2099 2111
f 2099 2088 2111
f 2111 2088 2100
f 2100 2101 2112
f 2112 2101 2113
f 2101 2102 2113
f 2113 2102 2114
f 2102 2103 2114
f 2114 2103 2115
f 2103 2104 2115
f 2115 2104 2116
f 2104 2105 2116
f 2116 2105 2117
f 2105 2106 2117
f 2117 2106 2118
f 2106 2107 2118
f 2118 2107 2119
f 2107 2108 2119
f 2119 2108 2120
f 2108 2109 2120
f 2120 2109 2121
f 2109 2110 2121
f 2121 2110 2122
f 2110 2111 2122
f 2122 2111 2123
f 2111 2100 2123
f 2123 2100 2112
f 2112 2113 2124
f 2124 2113 2125
f 2113 2114 2125
f 2125 2114 2126
f 2114 2115 2126
f 2126 2115 2127
f 2115 2116 2127
f 2127 2116 2128
f 2116 2117 2128
f 2128 2117 2129
f 2117 2118 2129
f 2129 2118 2130
f 2118 2119 2130
f 2130 2119 2131
f 2119 2120 2131
f 2131 2120 2132
f 2120 2121 2132
f 2132 2121 2133
f 2121 2122 2133
f 2133 2122 2134
f 2122 2123 2134
f 2134 2123 2135
f 2123 2112 2135
f 2135 2112 2124
f 2124 2125 2136
f 2136 2125 2137
f 2125 2126 2137
f 2137 2126 2138
f 2126 2127 2138
f 2138 2127 2139
f 2127 2128 2139
f 2139 2128 2140
f 2128 2129 2140
f 2140 2129 2141
f 2129 2130 2141
f 2141 2130 2142
f 2130 2131 2142
f 2142 2131 2143
f 2131 2132 2143
f 2143 2132 2144
f 2132 2133 2144
f 2144 2133 2145
f 2133 2134 2145
f 2145 2134 2146
f 2134 2135 2146
f 2146 2135 2147
f 2135 2124 2147
f 2147 2124 2136
f 2136 2137 2148
f 2148 2137 2149
f 2137 2138 2149
f 2149 2138 2150
f 2138 2139 2150
f 2150 2139 2151
f 2139 2140 2151
f 2151 2140 2152
f 2140 2141 2152
f 2152 2141 2153
f 2141 2142 2153
f 2153 2142 2154
f 2142 2143 2154
f 2154 2143 2155
f 2143 2144 2155
f 2155 2144 2156
f 2144 2145 2156
f 2156 2145 2157
f 2145 2146 2157
f 2157 2146 2158
f 2146 2147 2158
f 2158 2147 2159
f 2147 2136 2159
f 2159 2136 2148
f 2148 2149 2160
f 2160 2149 2161
f 2149 2150 2161
f 2161 2150 2162
f 2150 2151 2162
f 2162 2151 2163
f 2151 2152 2163
f 2163 2152 2164
f 2152 2153 2164
f 2164 2153 2165
f 2153 2154 2165
f 2165 2154 2166
f 2154 2155 2166
f 2166 2155 2167
f 2155 2156 2167
f 2167 2156 2168
f 2156 2157 2168
f 2168 2157 2169
f 2157 2158 2169
f 2169 2158 2170
f 2158 2159 2170
f 2170 2159 2171
f 2159 2148 2171
f 2171 2148 2160
f 2160 2161 2172
f 2172 2161 2173
f 2161 2162 2173
f 2173 2162 2174
f 2162 2163 2174
f 2174 2163 2175
f 2163 2164 2175
f 2175 2164 2176
f 2164 2165 2176
f 2176 2165 2177
f 2165 2166 2177
f 2177 2166 2178
f 2166 2167 2178
f 2178 2167 2179
f 2167 2168 2179
f 2179 2168 2180
f 2168 2169 2180
f 2180 2169 2181
f 2169 2170 2181
f 2181 2170 2182
f 2170 2171 2182
f 2182 2171 2183
f 2171 2160 2183
f 2183 2160 2172
f 2172 2173 2184
f 2184 2173 2185
f 2173 2174 2185
f 2185 2174 2186
f 2174 2175 2186
f 2186 2175 2187
f 2175 2176 2187
f 2187 2176 2188
f 2176 2177 2188
f 2188 2177 2189
f 2177 2178 2189
f 2189 2178 2190
f 2178 2179 2190
f 2190 2179 2191
f 2179 2180 2191
f 2191 2180 2192
f 2180 2181 2192
f 2192 2181 2193
f 2181 2182 2193
f 2193 2182 2194
f 2182 2183 2194
f 2194 2183 2195
f 2183 2172 2195
f 2195 2172 2184
f 2184 2185 2196
f 2196 2185 2197
f 2185 2186 2197
f 2197 2186 2198
f 2186 2187 2198
f 2198 2187 2199
f 2187 2188 2199
f 2199 2188 2200
f 2188 2189 2200
f 2200 2189 2201
f 2189 2190 2201
f 2201 2190 2202
f 2190 2191 2202
f 2202 2191 2203
f 2191 2192 2203
f 2203 2192 2204
f 2192 2193 2204
f 2204 2193 2205
f 2193 2194 2205
f 2205 2194 2206
f 2194 2195 2206
f 2206 2195 2207
f 2195 2184 2207
f 2207 2184 2196
f 2196 2197 2208
f 2208 2197 2209
f 2197 2198 2209
f 2209 2198 2210
f 2198 2199 2210
f 2210 2199 2211
f 2199 2200 2211
f 2211 2200 2212
f 2200 2201 2212
f 2212 2201 2213
f 2201 2202 2213
f 2213 2202 2214
f 2202 2203 2214
f 2214 2203 2215
f 2203 2204 2215
f 2215 2204 2216
f 2204 2205 2216
f 2216 2205 2217
f 2205 2206 2217
f 2217 2206 2218
f 2206 2207 2218
f 2218 2207 2219
f 2207 2196 2219
f 2219 2196 2208
f 2208 2209 2220
f 2220 2209 2221
f 2209 2210 2221
f 2221 2210 2222
f 2210 2211 2222
f 2222 2211 2223
f 2211 2212 2223
f 2223 2212 2224
f 2212 2213 2224
f 2224 2213 2225
f 2213 2214 2225
f 2225 2214 2226
f 2214 2215 2226
f 2226 2215 2227
f 2215 2216 2227
f 2227 2216 2228
f 2216 2217 2228
f 2228 2217 2229
f 2217 2218 2229
f 2229 2218 2230
f 2218 2219 2230
f 2230 2219 2231
f 2219 2208 2231
f 2231 2208 2220
f 2220 2221 2232
f 2232 2221 2233
f 2221 2222 2233
f 2233 2222 2234
f 2222 2223 2234
f 2234 2223 2235
f 2223 2224 2235
f 2235 2224 2236
f 2224 2225 2236
f 2236 2225 2237
f 2225 2226 2237
f 2237 2226 2238
f 2226 2227 2238
f 2238 2227 2239
f 2227 2228 2239
f 2239 2228 2240
f 2228 2229 2240
f 2240 2229 2241
f 2229 2230 2241
f 2241 2230 2242
f 2230 2231 2242
f 2242 2231 2243
f 2231 2220 2243
f 2243 2220 2232
f 2232 2233 2244
f 2244 2233 2245
f 2233 2234 2245
f 2245 2234 2246
f 2234 2235 2246
f 2246 2235 2247
f 2235 2236 2247
f 2247 2236 2248
f 2236 2237 2248
f 2248 2237 2249
f 2237 2238 2249
f 2249 2238 2250
f 2238 2239 2250
f 2250 2239 2251
f 2239 2240 2251
f 2251 2240 2252
f 2240 2241 2252
f 2252 2241 2253
f 2241 2242 2253
f 2253 2242 2254
f 2242 2243 2254
f 2254 2243 2255
f 2243 2232 2255
f 2255 2232 2244
f 2244 2245 2256
f 2256 2245 2257
f 2245 2246 2257
f 2257 2246 2258
f 2246 2247 2258
f 2258 2247 2259
f 2247 2248 2259
f 2259 2248 2260
f 2248 2249 2260
f 2260 2249 2261
f 2249 2250 2261
f 2261 2250 2262
f 2250 2251 2262
f 2262 2251 2263
f 2251 2252 2263
f 2263 2252 2264
f 2252 2253 2264
f 2264 2253 2265
f 2253 2254 2265
f 2265 2254 2266
f 2254 2255 2266
f 2266 2255 2267
f 2255 2244 2267
f 2267 2244 2256
f 2256 2257 2268
f 2268 2257 2269
f 2257 2258 2269
f 2269 2258 2270
f 2258 2259 2270
f 2270 2259 2271
f 2259 2260 2271
f 2271 2260 2272
f 2260 2261 2272
f 2272 2261 2273
f 2261 2262 2273
f 2273 2262 2274
f 2262 2263 2274
f 2274 2263 2275
f 2263 2264 2275
f 2275 2264 2276
f 2264 2265 2276
f 2276 2265 2277
f 2265 2266 2277
f 2277 2266 2278
f 2266 2267 2278
f 2278 2267 2279
f 2267 2256 2279
f 2279 2256 2268
f 2268 2269 2280
f 2280 2269 2281
f 2269 2270 2281
f 2281 2270 2282
f 2270 2271 2282
f 2282 2271 2283
f 2271 2272 2283
f 2283 2272 2284
f 2272 2273 2284
f 2284 2273 2285
f 2273 2274 2285
f 2285 2274 2286
f 2274 2275 2286
f 2286 2275 2287
f 2275 2276 2287
f 2287 2276 2288
f 2276 2277 2288
f 2288 2277 2289
f 2277 2278 2289
f 2289 2278 2290
f 2278 2279 2290
f 2290 2279 2291
f 2279 2268 2291
f 2291 2268 2280
f 2280 2281 2292
f 2292 2281 2293
f 2281 2282 2293
f 2293 2282 2294
f 2282 2283 2294
f 2294 2283 2295
f 2283 2284 2295
f 2295 2284 2296
f 2284 2285 2296
f 2296 2285 2297
f 2285 2286 2297
f 2297 2286 2298
f 2286 2287 2298
f 2298 2287 2299
f 2287 2288 2299
f 2299 2288 2300
f 2288 2289 2300
f 2300 2289 2301
f 2289 2290 2301
f 2301 2290 2302
f 2290 2291 2302
f 2302 2291 2303
f 2291 2280 2303
f 2303 2280 2292
f 2292 2293 2304
f 2304 2293 2305
f 2293 2294 2305
f 2305 2294 2306
f 2294 2295 2306
f 2306 2295 2307
f 2295 2296 2307
f 2307 2296 2308
f 2296 2297 2308
f 2308 2297 2309
f 2297 2298 2309
f 2309 2298 2310
f 2298 2299 2310
f 2310 2299 2311
f 2299 2300 2311
f 2311 2300 2312
f 2300 2301 2312
f 2312 2301 2313
f 2301 2302 2313
f 2313 2302 2314
f 2302 2303 2314
f 2314 2303 2315
f 2303 2292 2315
f 2315 2292 2304
f 2304 2305 2316
f 2316 2305 2317
f 2305 2306 2317
f 2317 2306 2318
f 2306 2307 2318
f 2318 2307 2319
f 2307 2308 2319
f 2319 2308 2320
f 2308 2309 2320
f 2320 2309 2321
f 2309 2310 2321
f 2321 2310 2322
f 2310 2311 2322
f 2322 2311 2323
f 2311 2312 2323
f 2323 2312 2324
f 2312 2313 2324
f 2324 2313 2325
f 2313 2314 2325
f 2325 2314 2326
f 2314 2315 2326
f 2326 2315 2327
f 2315 2304 2327
f 2327 2304 2316
f 2316 2317 2328
f 2328 2317 2329
f 2317 2318 2329
f 2329 2318 2330
f 2318 2319 2330
f 2330 2319 2331
f 2319 2320 2331
f 2331 2320 2332
f 2320 2321 2332
f 2332 2321 2333
f 2321 2322 2333
f 2333 2322 2334
f 2322 2323 2334
f 2334 2323 2335
f 2323 2324 2335
f 2335 2324 2336
f 2324 2325 2336
f 2336 2325 2337
f 2325 2326 2337
f 2337 2326 2338
f 2326 2327 2338
f 2338 2327 2339
f 2327 2316 2339
f 2339 2316 2328
f 2328 2329 2340
f 2340 2329 2341
f 2329 2330 2341
f 2341 2330 2342
f 2330 2331 2342
f 2342 2331 2343
f 2331 2332 2343
f 2343 2332 2344
f 2332 2333 2344
f 2344 2333 2345
f 2333 2334 2345
f 2345 2334 2346
f 2334 2335 2346
f 2346 2335 2347
f 2335 2336 2347
f 2347 2336 2348
f 2336 2337 2348
f 2348 2337 2349
f 2337 2338 2349
f 2349 2338 2350
f 2338 2339 2350
f 2350 2339 2351
f 2339 2328 2351
f 2351 2328 2340
f 2340 2341 2352
f 2352 2341 2353
f 2341 2342 2353
f 2353 2342 2354
f 2342 2343 2354
f 2354 2343 2355
f 2343 2344 2355
f 2355 2344 2356
f 2344 2345 2356
f 2356 2345 2357
f 2345 2346 2357
f 2357 2346 2358
f 2346 2347 2358
f 2358 2347 2359
f 2347 2348 2359
f 2359 2348 2360
f 2348 2349 2360
f 2360 2349 2361
f 2349 2350 2361
f 2361 2350 2362
f 2350 2351 2362
f 2362 2351 2363
f 2351 2340 2363
f 2363 2340 2352
f 2352 2353 2364
f 2364 2353 2365
f 2353 2354 2365
f 2365 2354 2366
f 2354 2355 2366
f 2366 2355 2367
f 2355 2356 2367
f 2367 2356 2368
f 2356 2357 2368
f 2368 2357 2369
f 2357 2358 2369
f 2369 2358 2370
f 2358 2359 2370
f 2370 2359 2371
f 2359 2360 2371
f 2371 2360 2372
f 2360 2361 2372
f 2372 2361 2373
f 2361 2362 2373
f 2373 2362 2374
f 2362 2363 2374
f 2374 2363 2375
f 2363 2352 2375
f 2375 2352 2364
f 2364 2365 2376
f 2376 2365 2377
f 2365 2366 2377
f 2377 2366 2378
f 2366 2367 2378
f 2378 2367 2379
f 2367 2368 2379
f 2379 2368 2380
f 2368 2369 2380
f 2380 2369 2381
f 2369 2370 2381
f 2381 2370 2382
f 2370 2371 2382
f 2382 2371 2383
f 2371 2372 2383
f 2383 2372 2384
f 2372 2373 2384
f 2384 2373 2385
f 2373 2374 2385
f 2385 2374 2386
f 2374 2375 2386
f 2386 2375 2387
f 2375 2364 2387
f 2387 2364 2376
f 2376 2377 2388
f 2388 2377 2389
f 2377 2378 2389
f 2389 2378 2390
f 2378 2379 2390
f 2390 2379 2391
f 2379 2380 2391
f 2391 2380 2392
f 2380 2381 2392
f 2392 2381 2393
f 2381 2382 2393
f 2393 2382 2394
f 2382 2383 2394
f 2394 2383 2395
f 2383 2384 2395
f 2395 2384 2396
f 2384 2385 2396
f 2396 2385 2397
f 2385 2386 2397
f 2397 2386 2398
f 2386 2387 2398
f 2398 2387 2399
f 2387 2376 2399
f 2399 2376 2388
f 2388 2389 2400
f 2400 2389 2401
f 2389 2390 2401
f 2401 2390 2402
f 2390 2391 2402
f 2402 2391 2403
f 2391 2392 2403
f 2403 2392 2404
f 2392 2393 2404
f 2404 2393 2405
f 2393 2394 2405
f 2405 2394 2406
f 2394 2395 2406
f 2406 2395 2407
f 2395 2396 2407
f 2407 2396 2408
f 2396 2397 2408
f 2408 2397 2409
f 2397 2398 2409
f 2409 2398 2410
f 2398 2399 2410
f 2410 2399 2411
f 2399 2388 2411
f 2411 2388 2400
f 2400 2401 2412
f 2412 2401 2413
f 2401 2402 2413
f 2413 2402 2414
f 2402 2403 2414
f 2414 2403 2415
f 2403 2404 2415
f 2415 2404 2416
f 2404 2405 2416
f 2416 2405 2417
f 2405 2406 2417
f 2417 2406 2418
f 2406 2407 2418
f 2418 2407 2419
f 2407 2408 2419
f 2419 2408 2420
f 2408 2409 2420
f 2420 2409 2421
f 2409 2410 2421
f 2421 2410 2422
f 2410 2411 2422
f 2422 2411 2423
f 2411 2400 2423
f 2423 2400 2412
f 2412 2413 2424
f 2424 2413 2425
f 2413 2414 2425
f 2425 2414 2426
f 2414 2415 2426
f 2426 2415 2427
f 2415 2416 2427
f 2427 2416 2428
f 2416 2417 2428
f 2428 2417 2429
f 2417 2418 2429
f 2429 2418 2430
f 2418 2419 2430
f 2430 2419 2431
f 2419 2420 2431
f 2431 2420 2432
f 2420 2421 2432
f 2432 2421 2433
f 2421 2422 2433
f 2433 2422 2434
f 2422 2423 2434
f 2434 2423 2435
f 2423 2412 2435
f 2435 2412 2424
f 2424 2425 2436
f 2436 2425 2437
f 2425 2426 2437
f 2437 2426 2438
f 2426 2427 2438
f 2438 2427 2439
f 2427 2428 2439
f 2439 2428 2440
f 2428 2429 2440
f 2440 2429 2441
f 2429 2430 2441
f 2441 2430 2442
f 2430 2431 2442
f 2442 2431 2443
f 2431 2432 2443
f 2443 2432 2444
f 2432 2433 2444
f 2444 2433 2445
f 2433 2434 2445
f 2445 2434 2446
f 2434 2435 2446
f 2446 2435 2447
f 2435 2424 2447
f 2447 2424 2436
f 2436 2437 2448
f 2448 2437 2449
f 2437 2438 2449
f 2449 2438 2450
f 2438 2439 2450
f 2450 2439 2451
f 2439 2440 2451
f 2451 2440 2452
f 2440 2441 2452
f 2452 2441 2453
f 2441 2442 2453
f 2453 2442 2454
f 2442 2443 2454
f 2454 2443 2455
f 2443 2444 2455
f 2455 2444 2456
f 2444 2445 2456
f 2456 2445 2457
f 2445 2446 2457
f 2457 2446 2458
f 2446 2447 2458
f 2458 2447 2459
f 2447 2436 2459
f 2459 2436 2448
f 2448 2449 2460
f 2460 2449 2461
f 2449 2450 2461
f 2461 2450 2462
f 2450 2451 2462
f 2462 2451 2463
f 2451 2452 2463
f 2463 2452 2464
f 2452 2453 2464
f 2464 2453 2465
f 2453 2454 2465
f 2465 2454 2466
f 2454 2455 2466
f 2466 2455 2467
f 2455 2456 2467
f 2467 2456 2468
f 2456 2457 2468
f 2468 2457 2469
f 2457 2458 2469
f 2469 2458 2470
f 2458 2459 2470
f 2470 2459 2471
f 2459 2448 2471
f 2471 2448 2460
f 2460 2461 2472
f 2472 2461 2473
f 2461 2462 2473
f 2473 2462 2474
f 2462 2463 2474
f 2474 2463 2475
f 2463 2464 2475
f 2475 2464 2476
f 2464 2465 2476
f 2476 2465 2477
f 2465 2466 2477
f 2477 2466 2478
f 2466 2467 2478
f 2478 2467 2479
f 2467 2468 2479
f 2479 2468 2480
f 2468 2469 2480
f 2480 2469 2481
f 2469 2470 2481
f 2481 2470 2482
f 2470 2471 2482
f 2482 2471 2483
f 2471 2460 2483
f 2483 2460 2472
f 2472 2473 2484
f 2484 2473 2485
f 2473 2474 2485
f 2485 2474 2486
f 2474 2475 2486
f 2486 2475 2487
f 2475 2476 2487
f 2487 2476 2488
f 2476 2477 2488
f 2488 2477 2489
f 2477 2478 2489
f 2489 2478 2490
f 2478 2479 2490
f 2490 2479 2491
f 2479 2480 2491
f 2491 2480 2492
f 2480 2481 2492
f 2492 2481 2493
f 2481 2482 2493
f 2493 2482 2494
f 2482 2483 2494
f 2494 2483 2495
f 2483 2472 2495
f 2495 2472 2484
f 2484 2485 2496
f 2496 2485 2497
f 2485 2486 2497
f 2497 2486 2498
f 2486 2487 2498
f 2498 2487 2499
f 2487 2488 2499
f 2499 2488 2500
f 2488 2489 2500
f 2500 2489 2501
f 2489 2490 2501
f 2501 2490 2502
f 2490 2491 2502
f 2502 2491 2503
f 2491 2492 2503
f 2503 2492 2504
f 2492 2493 2504
f 2504 2493 2505
f 2493 2494 2505
f 2505 2494 2506
f 2494 2495 2506
f 2506 2495 2507
f 2495 2484 2507
f 2507 2484 2496
f 2496 2497 2508
f 2508 2497 2509
f 2497 2498 2509
f 2509 2498 2510
f 2498 2499 2510
f 2510 2499 2511
f 2499 2500 2511
f 2511 2500 2512
f 2500 2501 2512
f 2512 2501 2513
f 2501 2502 2513
f 2513 2502 2514
f 2502 2503 2514
f 2514 2503 2515
f 2503 2504 2515
f 2515 2504 2516
f 2504 2505 2516
f 2516 2505 2517
f 2505 2506 2517
f 2517 2506 2518
f 2506 2507 2518
f 2518 2507 2519
f 2507 2496 2519
f 2519 2496 2508
f 2508 2509 2520
f 2520 2509 2521
f 2509 2510 2521
f 2521 2510 2522
f 2510 2511 2522
f 2522 2511 2523
f 2511 2512 2523
f 2523 2512 2524
f 2512 2513 2524
f 2524 2513 2525
f 2513 2514 2525
f 2525 2514 2526
f 2514 2515 2526
f 2526 2515 2527
f 2515 2516 2527
f 2527 2516 2528
f 2516 2517 2528
f 2528 2517 2529
f 2517 2518 2529
f 2529 2518 2530
f 2518 2519 2530
f 2530 2519 2531
f 2519 2508 2531
f 2531 2508 2520
f 2520 2521 2532
f 2532 2521 2533
f 2521 2522 2533
f 2533 2522 2534
f 2522 2523 2534
f 2534 2523 2535
f 2523 2524 2535
f 2535 2524 2536
f 2524 2525 2536
f 2536 2525 2537
f 2525 2526 2537
f 2537 2526 2538
f 2526 2527 2538
f 2538 2527 2539
f 2527 2528 2539
f 2539 2528 2540
f 2528 2529 2540
f 2540 2529 2541
f 2529 2530 2541
f 2541 2530 2542
f 2530 2531 2542
f 2542 2531 2543
f 2531 2520 2543
f 2543 2520 2532
f 2532 2533 2544
f 2544 2533 2545
f 2533 2534 2545
f 2545 2534 2546
f 2534 2535 2546
f 2546 2535 2547
f 2535 2536 2547
f 2547 2536 2548
f 2536 2537 2548
f 2548 2537 2549
f 2537 2538 2549
f 2549 2538 2550
f 2538 2539 2550
f 2550 2539 2551
f 2539 2540 2551
f 2551 2540 2552
f 2540 2541 2552
f 2552 2541 2553
f 2541 2542 2553
f 2553 2542 2554
f 2542 2543 2554
f 2554 2543 2555
f 2543 2532 2555
f 2555 2532 2544
f 2544 2545 2556
f 2556 2545 2557
f 2545 2546 2557
f 2557 2546 2558
f 2546 2547 2558
f 2558 2547 2559
f 2547 2548 2559
f 2559 2548 2560
f 2548 2549 2560
f 2560 2549 2561
f 2549 2550 2561
f 2561 2550 2562
f 2550 2551 2562
f 2562 2551 2563
f 2551 2552 2563
f 2563 2552 2564
f 2552 2553 2564
f 2564 2553 2565
f 2553 2554 2565
f 2565 2554 2566
f 2554 2555 2566
f 2566 2555 2567
f 2555 2544 2567
f 2567 2544 2556
f 2556 2557 2568
f 2568 2557 2569
f 2557 2558 2569
f 2569 2558 2570
f 2558 2559 2570
f 2570 2559 2571
f 2559 2560 2571
f 2571 2560 2572
f 2560 2561 2572
f 2572 2561 2573
f 2561 2562 2573
f 2573 2562 2574
f 2562 2563 2574
f 2574 2563 2575
f 2563 2564 2575
f 2575 2564 2576
f 2564 2565 2576
f 2576 2565 2577
f 2565 2566 2577
f 2577 2566 2578
f 2566 2567 2578
f 2578 2567 2579
f 2567 2556 2579
f 2579 2556 2568
f 2568 2569 2580
f 2580 2569 2581
f 2569 2570 2581
f 2581 2570 2582
f 2570 2571 2582
f 2582 2571 2583
f 2571 2572 2583
f 2583 2572 2584
f 2572 2573 2584
f 2584 2573 2585
f 2573 2574 2585
f 2585 2574 2586
f 2574 2575 2586
f 2586 2575 2587
f 2575 2576 2587
f 2587 2576 2588
f 2576 2577 2588
f 2588 2577 2589
f 2577 2578 2589
f 2589 2578 2590
f 2578 2579 2590
f 2590 2579 2591
f 2579 2568 2591
f 2591 2568 2580
f 2580 2581 2592
f 2592 2581 2593
f 2581 2582 2593
f 2593 2582 2594
f 2582 2583 2594
f 2594 2583 2595
f 2583 2584 2595
f 2595 2584 2596
f 2584 2585 2596
f 2596 2585 2597
f 2585 2586 2597
f 2597 2586 2598
f 2586 2587 2598
f 2598 2587 2599
f 2587 2588 2599
f 2599 2588 2600
f 2588 2589 2600
f 2600 2589 2601
f 2589 2590 2601
f 2601 2590 2602
f 2590 2591 2602
f 2602 2591 2603
f 2591 2580 2603
f 2603 2580 2592
f 2592 2593 2604
f 2604 2593 2605
f 2593 2594 2605
f 2605 2594 2606
f 2594 2595 2606
f 2606 2595 2607
f 2595 2596 2607
f 2607 2596 2608
f 2596 2597 2608
f 2608 2597 2609
f 2597 2598 2609
f 2609 2598 2610
f 2598 2599 2610
f 2610 2599 2611
f 2599 2600 2611
f 2611 2600 2612
f 2600 2601 2612
f 2612 2601 2613
f 2601 2602 2613
f 2613 2602 2614
f 2602 2603 2614
f 2614 2603 2615
f 2603 2592 2615
f 2615 2592 2604
f 2604 2605 2616
f 2616 2605 2617
f 2605 2606 2617
f 2617 2606 2618
f 2606 2607 2618
f 2618 2607 2619
f 2607 2608 2619
f 2619 2608 2620
f 2608 2609 2620
f 2620 2609 2621
f 2609 2610 2621
f 2621 2610 2622
f 2610 2611 2622
f 2622 2611 2623
f 2611 2612 2623
f 2623 2612 2624
f 2612 2613 2624
f 2624 2613 2625
f 2613 2614 2625
f 2625 2614 2626
f 2614 2615 2626
f 2626 2615 2627
f 2615 2604 2627
f 2627 2604 2616
f 2616 2617 2628
f 2628 2617 2629
f 2617 2618 2629
f 2629 2618 2630
f 2618 2619 2630
f 2630 2619 2631
f 2619 2620 2631
f 2631 2620 2632
f 2620 2621 2632
f 2632 2621 2633
f 2621 2622 2633
f 2633 2622 2634
f 2622 2623 2634
f 2634 2623 2635
f 2623 2624 2635
f 2635 2624 2636
f 2624 2625 2636
f 2636 2625 2637
f 2625 2626 2637
f 2637 2626 2638
f 2626 2627 2638
f 2638 2627 2639
f 2627 2616 2639
f 2639 2616 2628
f 2628 2629 2640
f 2640 2629 2641
f 2629 2630 2641
f 2641 2630 2642
f 2630 2631 2642
f 2642 2631 2643
f 2631 2632 2643
f 2643 2632 2644
f 2632 2633 2644
f 2644 2633 2645
f 2633 2634 2645
f 2645 2634 2646
f 2634 2635 2646
f 2646 2635 2647
f 2635 2636 2647
f 2647 2636 2648
f 2636 2637 2648
f 2648 2637 2649
f 2637 2638 2649
f 2649 2638 2650
f 2638 2639 2650
f 2650 2639 2651
f 2639 2628 2651
f 2651 2628 2640
f 2640 2641 2652
f 2652 2641 2653
f 2641 2642 2653
f 2653 2642 2654
f 2642 2643 2654
f 2654 2643 2655
f 2643 2644 2655
f 2655 2644 2656
f 2644 2645 2656
f 2656 2645 2657
f 2645 2646 2657
f 2657 2646 2658
f 2646 2647 2658
f 2658 2647 2659
f 2647 2648 2659
f 2659 2648 2660
f 2648 2649 2660
f 2660 2649 2661
f 2649 2650 2661
f 2661 2650 2662
f 2650 2651 2662
f 2662 2651 2663
f 2651 2640 2663
f 2663 2640 2652
f 2652 2653 2664
f 2664 2653 2665
f 2653 2654 2665
f 2665 2654 2666
f 2654 2655 2666
f 2666 2655 2667
f 2655 2656 2667
f 2667 2656 2668
f 2656 2657 2668
f 2668 2657 2669
f 2657 2658 2669
f 2669 2658 2670
f 2658 2659 2670
f 2670 2659 2671
f 2659 2660 2671
f 2671 2660 2672
f 2660 2661 2672
f 2672 2661 2673
f 2661 2662 2673
f 2673 2662 2674
f 2662 2663 2674
f 2674 2663 2675
f 2663 2652 2675
f 2675 2652 2664
f 2664 2665 2676
f 2676 2665 2677
f 2665 2666 2677
f 2677 2666 2678
f 2666 2667 2678
f 2678 2667 2679
f 2667 2668 2679
f 2679 2668 2680
f 2668 2669 2680
f 2680 2669 2681
f 2669 2670 2681
f 2681 2670 2682
f 2670 2671 2682
f 2682 2671 2683
f 2671 2672 2683
f 2683 2672 2684
f 2672 2673 2684
f 2684 2673 2685
f 2673 2674 2685
f 2685 2674 2686
f 2674 2675 2686
f 2686 2675 2687
f 2675 2664 2687
f 2687 2664 2676
f 2676 2677 2688
f 2688 2677 2689
f 2677 2678 2689
f 2689 2678 2690
f 2678 2679 2690
f 2690 2679 2691
f 2679 2680 2691
f 2691 2680 2692
f 2680 2681 2692
f 2692 2681 2693
f 2681 2682 2693
f 2693 2682 2694
f 2682 2683 2694
f 2694 2683 2695
f 2683 2684 2695
f 2695 2684 2696
f 2684 2685 2696
f 2696 2685 2697
f 2685 2686 2697
f 2697 2686 2698
f 2686 2687 2698
f 2698 2687 2699
f 2687 2676 2699
f 2699 2676 2688
f 2688 2689 2700
f 2700 2689 2701
f 2689 2690 2701
f 2701 2690 2702
f 2690 2691 2702
f 2702 2691 2703
f 2691 2692 2703
f 2703 2692 2704
f 2692 2693 2704
f 2704 2693 2705
f 2693 2694 2705
f 2705 2694 2706
f 2694 2695 2706
f 2706 2695 2707
f 2695 2696 2707
f 2707 2696 2708
f 2696 2697 2708
f 2708 2697 2709
f 2697 2698 2709
f 2709 2698 2710
f 2698 2699 2710
f 2710 2699 2711
f 2699 2688 2711
f 2711 2688 2700
f 2700 2701 2712
f 2712 2701 2713
f 2701 2702 2713
f 2713 2702 2714
f 2702 2703 2714
f 2714 2703 2715
f 2703 2704 2715
f 2715 2704 2716
f 2704 2705 2716
f 2716 2705 2717
f 2705 2706 2717
f 2717 2706 2718
f 2706 2707 2718
f 2718 2707 2719
f 2707 2708 2719
f 2719 2708 2720
f 2708 2709 2720
f 2720 2709 2721
f 2709 2710 2721
f 2721 2710 2722
f 2710 2711 2722
f 2722 2711 2723
f 2711 2700 2723
f 2723 2700 2712
f 2712 2713 2724
f 2724 2713 2725
f 2713 2714 2725
f 2725 2714 2726
f 2714 2715 2726
f 2726 2715 2727
f 2715 2716 2727
f 2727 2716 2728
f 2716 2717 2728
f 2728 2717 2729
f 2717 2718 2729
f 2729 2718 2730
f 2718 2719 2730
f 2730 2719 2731
f 2719 2720 2731
f 2731 2720 2732
f 2720 2721 2732
f 2732 2721 2733
f 2721 2722 2733
f 2733 2722 2734
f 2722 2723 2734
f 2734 2723 2735
f 2723 2712 2735
f 2735 2712 2724
f 2724 2725 2736
f 2736 2725 2737
f 2725 2726 2737
f 2737 2726 2738
f 2726 2727 2738
f 2738 2727 2739
f 2727 2728 2739
f 2739 2728 2740
f 2728 2729 2740
f 2740 2729 2741
f 2729 2730 2741
f 2741 2730 2742
f 2730 2731 2742
f 2742 2731 2743
f 2731 2732 2743
f 2743 2732 2744
f 2732 2733 2744
f 2744 2733 2745
f 2733 2734 2745
f 2745 2734 2746
f 2734 2735 2746
f 2746 2735 2747
f 2735 2724 2747
f 2747 2724 2736
f 2736 2737 2748
f 2748 2737 2749
f 2737 2738 2749
f 2749 2738 2750
f 2738 2739 2750
f 2750 2739 2751
f 2739 2740 2751
f 2751 2740 2752
f 2740 2741 2752
f 2752 2741 2753
f 2741 2742 2753
f 2753 2742 2754
f 2742 2743 2754
f 2754 2743 2755
f 2743 2744 2755
f 2755 2744 2756
f 2744 2745 2756
f 2756 2745 2757
f 2745 2746 2757
f 2757 2746 2758
f 2746 2747 2758
f 2758 2747 2759
f 2747 2736 2759
f 2759 2736 2748
f 2748 2749 2760
f 2760 2749 2761
f 2749 2750 2761
f 2761 2750 2762
f 2750 2751 2762
f 2762 2751 2763
f 2751 2752 2763
f 2763 2752 2764
f 2752 2753 2764
f 2764 2753 2765
f 2753 2754 2765
f 2765 2754 2766
f 2754 2755 2766
f 2766 2755 2767
f 2755 2756 2767
f 2767 2756 2768
f 2756 2757 2768
f 2768 2757 2769
f 2757 2758 2769
f 2769 2758 2770
f 2758 2759 2770
f 2770 2759 2771
f 2759 2748 2771
f 2771 2748 2760
f 2760 2761 2772
f 2772 2761 2773
f 2761 2762 2773
f 2773 2762 2774
f 2762 2763 2774
f 2774 2763 2775
f 2763 2764 2775
f 2775 2764 2776
f 2764 2765 2776
f 2776 2765 2777
f 2765 2766 2777
f 2777 2766 2778
f 2766 2767 2778
f 2778 2767 2779
f 2767 2768 2779
f 2779 2768 2780
f 2768 2769 2780
f 2780 2769 2781
f 2769 2770 2781
f 2781 2770 2782
f 2770 2771 2782
f 2782 2771 2783
f 2771 2760 2783
f 2783 2760 2772
f 2772 2773 2784
f 2784 2773 2785
f 2773 2774 2785
f 2785 2774 2786
f 2774 2775 2786
f 2786 2775 2787
f 2775 2776 2787
f 2787 2776 2788
f 2776 2777 2788
f 2788 2777 2789
f 2777 2778 2789
f 2789 2778 2790
f 2778 2779 2790
f 2790 2779 2791
f 2779 2780 2791
f 2791 2780 2792
f 2780 2781 2792
f 2792 2781 2793
f 2781 2782 2793
f 2793 2782 2794
f 2782 2783 2794
f 2794 2783 2795
f 2783 2772 2795
f 2795 2772 2784
f 2784 2785 2796
f 2796 2785 2797
f 2785 2786 2797
f 2797 2786 2798
f 2786 2787 2798
f 2798 2787 2799
f 2787 2788 2799
f 2799 2788 2800
f 2788 2789 2800
f 2800 2789 2801
f 2789 2790 2801
f 2801 2790 2802
f 2790 2791 2802
f 2802 2791 2803
f 2791 2792 2803
f 2803 2792 2804
f 2792 2793 2804
f 2804 2793 2805
f 2793 2794 2805
f 2805 2794 2806
f 2794 2795 2806
f 2806 2795 2807
f 2795 2784 2807
f 2807 2784 2796
f 2796 2797 2808
f 2808 2797 2809
f 2797 2798 2809
f 2809 2798 2810
f 2798 2799 2810
f 2810 2799 2811
f 2799 2800 2811
f 2811 2800 2812
f 2800 2801 2812
f 2812 2801 2813
f 2801 2802 2813
f 2813 2802 2814
f 2802 2803 2814
f 2814 2803 2815
f 2803 2804 2815
f 2815 2804 2816
f 2804 2805 2816
f 2816 2805 2817
f 2805 2806 2817
f 2817 2806 2818
f 2806 2807 2818
f 2818 2807 2819
f 2807 2796 2819
f 2819 2796 2808
f 2808 2809 2820
f 2820 2809 2821
f 2809 2810 2821
f 2821 2810 2822
f 2810 2811 2822
f 2822 2811 2823
f 2811 2812 2823
f 2823 2812 2824
f 2812 2813 2824
f 2824 2813 2825
f 2813 2814 2825
f 2825 2814 2826
f 2814 2815 2826
f 2826 2815 2827
f 2815 2816 2827
f 2827 2816 2828
f 2816 2817 2828
f 2828 2817 2829
f 2817 2818 2829
f 2829 2818 2830
f 2818 2819 2830
f 2830 2819 2831
f 2819 2808 2831
f 2831 2808 2820
f 2820 2821 2832
f 2832 2821 2833
f 2821 2822 2833
f 2833 2822 2834
f 2822 2823 2834
f 2834 2823 2835
f 2823 2824 2835
f 2835 2824 2836
f 2824 2825 2836
f 2836 2825 2837
f 2825 2826 2837
f 2837 2826 2838
f 2826 2827 2838
f 2838 2827 2839
f 2827 2828 2839
f 2839 2828 2840
f 2828 2829 2840
f 2840 2829 2841
f 2829 2830 2841
f 2841 2830 2842
f 2830 2831 2842
f 2842 2831 2843
f 2831 2820 2843
f 2843 2820 2832
f 2832 2833 2844
f 2844 2833 2845
f 2833 2834 2845
f 2845 2834 2846
f 2834 2835 2846
f 2846 2835 2847
f 2835 2836 2847
f 2847 2836 2848
f 2836 2837 2848
f 2848 2837 2849
f 2837 2838 2849
f 2849 2838 2850
f 2838 2839 2850
f 2850 2839 2851
f 2839 2840 2851
f 2851 2840 2852
f 2840 2841 2852
f 2852 2841 2853
f 2841 2842 2853
f 2853 2842 2854
f 2842 2843 2854
f 2854 2843 2855
f 2843 2832 2855
f 2855 2832 2844
f 2844 2845 2856
f 2856 2845 2857
f 2845 2846 2857
f 2857 2846 2858
f 2846 2847 2858
f 2858 2847 2859
f 2847 2848 2859
f 2859 2848 2860
f 2848 2849 2860
f 2860 2849 2861
f 2849 2850 2861
f 2861 2850 2862
f 2850 2851 2862
f 2862 2851 2863
f 2851 2852 2863
f 2863 2852 2864
f 2852 2853 2864
f 2864 2853 2865
f 2853 2854 2865
f 2865 2854 2866
f 2854 2855 2866
f 2866 2855 2867
f 2855 2844 2867
f 2867 2844 2856
f 2856 2857 2868
f 2868 2857 2869
f 2857 2858 2869
f 2869 2858 2870
f 2858 2859 2870
f 2870 2859 2871
f 2859 2860 2871
f 2871 2860 2872
f 2860 2861 2872
f 2872 2861 2873
f 2861 2862 2873
f 2873 2862 2874
f 2862 2863 2874
f 2874 2863 2875
f 2863 2864 2875
f 2875 2864 2876
f 2864 2865 2876
f 2876 2865 2877
f 2865 2866 2877
f 2877 2866 2878
f 2866 2867 2878
f 2878 2867 2879
f 2867 2856 2879
f 2879 2856 2868
f 2868 2869 2880
f 2880 2869 2881
f 2869 2870 2881
f 2881 2870 2882
f 2870 2871 2882
f 2882 2871 2883
f 2871 2872 2883
f 2883 2872 2884
f 2872 2873 2884
f 2884 2873 2885
f 2873 2874 2885
f 2885 2874 2886
f 2874 2875 2886
f 2886 2875 2887
f 2875 2876 2887
f 2887 2876 2888
f 2876 2877 2888
f 2888 2877 2889
f 2877 2878 2889
f 2889 2878 2890
f 2878 2879 2890
f 2890 2879 2891
f 2879 2868 2891
f 2891 2868 2880
f 2880 2881 2892
f 2892 2881 2893
f 2881 2882 2893
f 2893 2882 2894
f 2882 2883 2894
f 2894 2883 2895
f 2883 2884 2895
f 2895 2884 2896
f 2884 2885 2896
f 2896 2885 2897
f 2885 2886 2897
f 2897 2886 2898
f 2886 2887 2898
f 2898 2887 2899
f 2887 2888 2899
f 2899 2888 2900
f 2888 2889 2900
f 2900 2889 2901
f 2889 2890 2901
f 2901 2890 2902
f 2890 2891 2902
f 2902 2891 2903
f 2891 2880 2903
f 2903 2880 2892
f 2892 2893 2904
f 2904 2893 2905
f 2893 2894 2905
f 2905 2894 2906
f 2894 2895 2906
f 2906 2895 2907
f 2895 2896 2907
f 2907 2896 2908
f 2896 2897 2908
f 2908 2897 2909
f 2897 2898 2909
f 2909 2898 2910
f 2898 2899 2910
f 2910 2899 2911
f 2899 2900 2911
f 2911 2900 2912
f 2900 2901 2912
f 2912 2901 2913
f 2901 2902 2913
f 2913 2902 2914
f 2902 2903 2914
f 2914 2903 2915
f 2903 2892 2915
f 2915 2892 2904
f 2904 2905 2916
f 2916 2905 2917
f 2905 2906 2917
f 2917 2906 2918
f 2906 2907 2918
f 2918 2907 2919
f 2907 2908 2919
f 2919 2908 2920
f 2908 2909 2920
f 2920 2909 2921
f 2909 2910 2921
f 2921 2910 2922
f 2910 2911 2922
f 2922 2911 2923
f 2911 2912 2923
f 2923 2912 2924
f 2912 2913 2924
f 2924 2913 2925
f 2913 2914 2925
f 2925 2914 2926
f 2914 2915 2926
f 2926 2915 2927
f 2915 2904 2927
f 2927 2904 2916
f 2916 2917 2928
f 2928 2917 2929
f 2917 2918 2929
f 2929 2918 2930
f 2918 2919 2930
f 2930 2919 2931
f 2919 2920 2931
f 2931 2920 2932
f 2920 2921 2932
f 2932 2921 2933
f 2921 2922 2933
f 2933 2922 2934
f 2922 2923 2934
f 2934 2923 2935
f 2923 2924 2935
f 2935 2924 2936
f 2924 2925 2936
f 2936 2925 2937
f 2925 2926 2937
f 2937 2926 2938
f 2926 2927 2938
f 2938 2927 2939
f 2927 2916 2939
f 2939 2916 2928
f 2928 2929 2940
f 2940 2929 2941
f 2929 2930 2941
f 2941 2930 2942
f 2930 2931 2942
f 2942 2931 2943
f 2931 2932 2943
f 2943 2932 2944
f 2932 2933 2944
f 2944 2933 2945
f 2933 2934 2945
f 2945 2934 2946
f 2934 2935 2946
f 2946 2935 2947
f 2935 2936 2947
f 2947 2936 2948
f 2936 2937 2948
f 2948 2937 2949
f 2937 2938 2949
f 2949 2938 2950
f 2938 2939 2950
f 2950 2939 2951
f 2939 2928 2951
f 2951 2928 2940
f 2940 2941 2952
f 2952 2941 2953
f 2941 2942 2953
f 2953 2942 2954
f 2942 2943 2954
f 2954 2943 2955
f 2943 2944 2955
f 2955 2944 2956
f 2944 2945 2956
f 2956 2945 2957
f 2945 2946 2957
f 2957 2946 2958
f 2946 2947 2958
f 2958 2947 2959
f 2947 2948 2959
f 2959 2948 2960
f 2948 2949 2960
f 2960 2949 2961
f 2949 2950 2961
f 2961 2950 2962
f 2950 2951 2962
f 2962 2951 2963
f 2951 2940 2963
f 2963 2940 2952
f 2952 2953 2964
f 2964 2953 2965
f 2953 2954 2965
f 2965 2954 2966
f 2954 2955 2966
f 2966 2955 2967
f 2955 2956 2967
f 2967 2956 2968
f 2956 2957 2968
f 2968 2957 2969
f 2957 2958 2969
f 2969 2958 2970
f 2958 2959 2970
f 2970 2959 2971
f 2959 2960 2971
f 2971 2960 2972
f 2960 2961 2972
f 2972 2961 2973
f 2961 2962 2973
f 2973 2962 2974
f 2962 2963 2974
f 2974 2963 2975
f 2963 2952 2975
f 2975 2952 2964
f 2964 2965 2976
f 2976 2965 2977
f 2965 2966 2977
f 2977 2966 2978
f 2966 2967 2978
f 2978 2967 2979
f 2967 2968 2979
f 2979 2968 2980
f 2968 2969 2980
f 2980 2969 2981
f 2969 2970 2981
f 2981 2970 2982
f 2970 2971 2982
f 2982 2971 2983
f 2971 2972 2983
f 2983 2972 2984
f 2972 2973 2984
f 2984 2973 2985
f 2973 2974 2985
f 2985 2974 2986
f 2974 2975 2986
f 2986 2975 2987
f 2975 2964 2987
f 2987 2964 2976
f 2976 2977 2988
f 2988 2977 2989
f 2977 2978 2989
f 2989 2978 2990
f 2978 2979 2990
f 2990 2979 2991
f 2979 2980 2991
f 2991 2980 2992
f 2980 2981 2992
f 2992 2981 2993
f 2981 2982 2993
f 2993 2982 2994
f 2982 2983 2994
f 2994 2983 2995
f 2983 2984 2995
f 2995 2984 2996
f 2984 2985 2996
f 2996 2985 2997
f 2985 2986 2997
f 2997 2986 2998
f 2986 2987 2998
f 2998 2987 2999
f 2987 2976 2999
f 2999 2976 2988
f 2988 2989 3000
f 3000 2989 3000
f 2989 2990 3000
f 3000 2990 3000
f 2990 2991 3000
f 3000 2991 3000
f 2991 2992 3000
f 3000 2992 3000
f 2992 2993 3000
f 3000 2993 3000
f 2993 2994 3000
f 3000 2994 3000
f 2994 2995 3000
f 3000 2995 3000
f 2995 2996 3000
f 3000 2996 3000
f 2996 2997 3000
f 3000 2997 3000
f 2997 2998 3000
f 3000 2998 3000
f 2998 2999 3000
f 3000 2999 3000
f 2999 2988 3000
f 3000 2988 3000

g Path_(0)
v 169.975 223.6 17.85
v 169.975 222.95001 17.85
v 169.975 223.0371 17.525
v 169.975 223.27501 17.287083
v 169.975 223.6 17.199999
v 169.975 223.92502 17.287083
v 169.975 224.16293 17.525
v 169.975 224.25002 17.85
v 169.975 224.16293 18.175
v 169.975 223.92502 18.412916
v 169.975 223.6 18.5
v 169.975 223.27501 18.412916
v 169.975 223.0371 18.175
v 170.6968 222.95035 17.85
v 170.6996 223.03738 17.525
v 170.70726 223.27518 17.287083
v 170.71774 223.6 17.199999
v 170.72821 223.92485 17.287083
v 170.73589 224.16264 17.525
v 170.7387 224.24968 17.85
v 170.73589 224.16264 18.175
v 170.72821 223.92485 18.412916
v 170.71774 223.6 18.5
v 170.70726 223.27518 18.412916
v 170.6996 223.03738 18.175
v 171.31819 222.91759 17.85
v 171.33705 223.00261 17.525
v 171.38857 223.23488 17.287083
v 171.45892 223.55217 17.199999
v 171.5293 223.86946 17.287083
v 171.58081 224.10173 17.525
v 171.59967 224.18675 17.85
v 171.58081 224.10173 18.175
v 171.5293 223.86946 18.412916
v 171.45892 223.55217 18.5
v 171.38857 223.23488 18.412916
v 171.33705 223.00261 18.175
v 171.95883 222.6612 17.85
v 171.98456 222.74438 17.525
v 172.05484 222.97168 17.287083
v 172.15085 223.28218 17.199999
v 172.24686 223.59268 17.287083
v 172.31714 223.81998 17.525
v 172.34286 223.90317 17.85
v 172.31714 223.81998 18.175
v 172.24686 223.59268 18.412916
v 172.15085 223.28218 18.5
v 172.05484 222.97168 18.412916
v 171.98456 222.74438 18.175
v 172.6303 222.51208 17.85
v 172.663 222.59279 17.525
v 172.75235 222.8133 17.287083
v 172.8744 223.1145 17.199999
v 172.99646 223.41571 17.287083
v 173.08582 223.63622 17.525
v 173.11852 223.71692 17.85
v 173.08582 223.63622 18.175
v 172.99646 223.41571 18.412916
v 172.8744 223.1145 18.5
v 172.75235 222.8133 18.412916
v 172.663 222.59279 18.175
v 173.19475 222.16307 17.85
v 173.23706 222.23918 17.525
v 173.35266 222.44713 17.287083
v 173.51057 222.73119 17.199999
v 173.66849 223.01523 17.287083
v 173.78409 223.22318 17.525
v 173.8264 223.29929 17.85
v 173.78409 223.22318 18.175
v 173.66849 223.01523 18.412916
v 173.51057 222.73119 18.5
v 173.35266 222.44713 18.412916
v 173.23706 222.23918 18.175
v 173.82611 221.8428 17.85
v 173.87245 221.91653 17.525
v 173.99902 222.118 17.287083
v 174.17194 222.39317 17.199999
v 174.34485 222.66837 17.287083
v 174.47142 222.86981 17.525
v 174.51776 222.94354 17.85
v 174.47142 222.86981 18.175
v 174.34485 222.66837 18.412916
v 174.17194 222.39317 18.5
v 173.99902 222.118 18.412916
v 173.87245 221.91653 18.175
v 174.49359 221.35262 17.85
v 174.52974 221.43184 17.525
v 174.62851 221.64828 17.287083
v 174.76341 221.94395 17.199999
v 174.89833 222.23964 17.287083
v 174.9971 222.45609 17.525
v 175.03325 222.53531 17.85
v 174.9971 222.45609 18.175
v 174.89833 222.23964 18.412916
v 174.76341 221.94395 18.5
v 174.62851 221.64828 18.412916
v 174.52974 221.43184 18.175
v 175.15202 221.23659 17.85
v 175.19736 221.31094 17.525
v 175.32118 221.51408 17.287083
v 175.49036 221.7916 17.199999
v 175.65952 222.06909 17.287083
v 175.78336 222.27225 17.525
v 175.82869 222.3466 17.85
v 175.78336 222.27225 18.175
v 175.65952 222.06909 18.412916
v 175.49036 221.7916 18.5
v 175.32118 221.51408 18.412916
v 175.19736 221.31094 18.175
v 175.54399 220.71483 17.85
v 175.59958 220.78188 17.525
v 175.7514 220.96503 17.287083
v 175.95883 221.21524 17.199999
v 176.16624 221.46545 17.287083
v 176.31808 221.64862 17.525
v 176.37366 221.71565 17.85
v 176.31808 221.64862 18.175
v 176.16624 221.46545 18.412916
v 175.95883 221.21524 18.5
v 175.7514 220.96503 18.412916
v 175.59958 220.78188 18.175
v 176.31717 220.28249 17.85
v 176.35667 220.36009 17.525
v 176.4646 220.57211 17.287083
v 176.61205 220.86176 17.199999
v 176.75948 221.15138 17.287083
v 176.86742 221.3634 17.525
v 176.90692 221.44101 17.85
v 176.86742 221.3634 18.175
v 176.75948 221.15138 18.412916
v 176.61205 220.86176 18.5
v 176.4646 220.57211 18.412916
v 176.35667 220.36009 18.175
v 177.0455 219.9362 17.85
v 177.07721 220.0173 17.525
v 177.16386 220.23889 17.287083
v 177.28221 220.54156 17.199999
v 177.40057 220.84425 17.287083
v 177.48721 221.06583 17.525
v 177.51892 221.14693 17.85
v 177.48721 221.06583 18.175
v 177.40057 220.84425 18.412916
v 177.28221 220.54156 18.5
v 177.16386 220.23889 18.412916
v 177.07721 220.0173 18.175
v 177.88322 219.68137 17.85
v 177.89778 219.76723 17.525
v 177.93753 220.00179 17.287083
v 177.99182 220.32222 17.199999
v 178.04611 220.64265 17.287083
v 178.08586 220.87723 17.525
v 178.1004 220.96309 17.85
v 178.08586 220.87723 18.175
v 178.04611 220.64265 18.412916
v 177.99182 220.32222 18.5
v 177.93753 220.00179 18.412916
v 177.89778 219.76723 18.175
v 178.57692 219.66484 17.85
v 178.59798 219.74934 17.525
v 178.6555 219.9802 17.287083
v 178.73407 220.29556 17.199999
v 178.81264 220.61092 17.287083
v 178.87016 220.84178 17.525
v 178.89122 220.92627 17.85
v 178.87016 220.84178 18.175
v 178.81264 220.61092 18.412916
v 178.73407 220.29556 18.5
v 178.6555 219.9802 18.412916
v 178.59798 219.74934 18.175
v 179.17397 219.3622 17.85
v 179.20451 219.44374 17.525
v 179.28801 219.66652 17.287083
v 179.40207 219.97086 17.199999
v 179.51611 220.27518 17.287083
v 179.59961 220.49797 17.525
v 179.63017 220.57951 17.85
v 179.59961 220.49797 18.175
v 179.51611 220.27518 18.412916
v 179.40207 219.97086 18.5
v 179.28801 219.66652 18.412916
v 179.20451 219.44374 18.175
v 179.94672 219.1498 17.85
v 179.96979 219.23376 17.525
v 180.03282 219.46318 17.287083
v 180.11893 219.77657 17.199999
v 180.20503 220.08995 17.287083
v 180.26807 220.31937 17.525
v 180.29114 220.40334 17.85
v 180.26807 220.31937 18.175
v 180.20503 220.08995 18.412916
v 180.11893 219.77657 18.5
v 180.03282 219.46318 18.412916
v 179.96979 219.23376 18.175
v 180.59238 218.98982 17.713003
v 180.6509 219.13187 17.413658
v 180.7586 219.39326 17.23123
v 180.88663 219.70396 17.214602
v 181.00066 219.98074 17.368227
v 181.07016 220.14941 17.650944
v 181.07649 220.1648 17.986998
v 181.01796 220.02275 18.286343
v 180.91026 219.76135 18.46877
v 180.78224 219.45064 18.4854
v 180.66821 219.17386 18.331772
v 180.59871 219.00519 18.049057
v 181.09746 218.69366 17.843203
v 181.15094 218.79427 17.51778
v 181.29329 219.0075 17.287842
v 181.48637 219.27628 17.214996
v 181.67845 219.52853 17.318764
v 181.81807 219.6967 17.57134
v 181.8678 219.7357 17.905046
v 181.81432 219.63512 18.230469
v 181.67197 219.42186 18.460407
v 181.47888 219.1531 18.533253
v 181.2868 218.90085 18.429485
v 181.14719 218.73268 18.176908
v 181.59152 218.22655 18.226864
v 181.54425 218.33275 17.886253
v 181.62457 218.53954 17.565336
v 181.81097 218.79147 17.350101
v 182.0535 219.02107 17.29822
v 182.28717 219.16681 17.423594
v 182.44937 219.18962 17.692629
v 182.49664 219.08342 18.033237
v 182.4163 218.87663 18.354156
v 182.22992 218.6247 18.569391
v 181.9874 218.3951 18.621273
v 181.75372 218.24936 18.4959
v 182.16626 217.76544 17.645403
v 182.0056 217.80061 17.385431
v 181.968 217.95903 17.057423
v 182.06355 218.19821 16.749262
v 182.26665 218.4541 16.543522
v 182.52287 218.65813 16.495333
v 182.76357 218.75562 16.617603
v 182.92422 218.72043 16.877573
v 182.96182 218.56203 17.205584
v 182.86627 218.32283 17.513744
v 182.66316 218.06694 17.719482
v 182.40695 217.86293 17.767673
v 182.60268 217.32974 17.456865
v 182.50333 217.30247 17.150057
v 182.52701 217.39847 16.814953
v 182.66739 217.59201 16.541346
v 182.88683 217.83125 16.402548
v 183.12653 218.05208 16.43575
v 183.3223 218.19531 16.632053
v 183.42163 218.2226 16.938864
v 183.39795 218.12659 17.273966
v 183.25758 217.93304 17.547575
v 183.03815 217.6938 17.686373
v 182.79843 217.47298 17.653172
v 183.10616 216.85667 17.515162
v 183.02951 216.77849 17.196938
v 183.07564 216.82327 16.866604
v 183.23216 216.979 16.612675
v 183.45715 217.20396 16.50319
v 183.6903 217.43788 16.567482
v 183.86917 217.61806 16.78833
v 183.9458 217.69624 17.106554
v 183.89967 217.65146 17.436886
v 183.74315 217.49573 17.690817
v 183.51816 217.27077 17.800303
v 183.285 217.03687 17.73601
v 183.64076 216.28868 17.470736
v 183.58444 216.22534 17.145117
v 183.6432 216.29272 16.820747
v 183.8013 216.4728 16.58454
v 184.01636 216.71729 16.499786
v 184.23076 216.9607 16.589195
v 184.38705 217.13779 16.828812
v 184.44336 217.20114 17.154428
v 184.3846 217.13374 17.478798
v 184.2265 216.95369 17.715006
v 184.01144 216.7092 17.79976
v 183.79706 216.46579 17.71035
v 184.30093 215.73857 17.40125
v 184.27832 215.69928 17.067858
v 184.34207 215.80965 16.756468
v 184.47507 216.04007 16.550516
v 184.64171 216.32884 16.50519
v 184.79733 216.59856 16.632633
v 184.90024 216.77696 16.898697
v 184.92285 216.81625 17.23209
v 184.8591 216.70589 17.54348
v 184.72609 216.47546 17.74943
v 184.55945 216.18669 17.794758
v 184.40384 215.91698 17.667315
v 185.00656 215.49045 17.47493
v 184.96298 215.41512 17.149918
v 185.00662 215.49052 16.82493
v 185.12578 215.69649 16.587046
v 185.28856 215.9778 16.50001
v 185.45131 216.25911 16.58714
v 185.57043 216.46501 16.825089
v 185.61401 216.54034 17.1501
v 185.57037 216.46494 17.475088
v 185.45122 216.25897 17.712973
v 185.28845 215.97765 17.800009
v 185.12569 215.69635 17.71288
v 185.53218 215.07375 17.47498
v 185.4793 215.0046 17.149975
v 185.5322 215.07378 16.824978
v 185.67673 215.26277 16.58707
v 185.87415 215.52094 16.5
v 186.07156 215.7791 16.587095
v 186.2161 215.96808 16.825022
v 186.26898 216.03725 17.150024
v 186.21608 215.96806 17.475021
v 186.07155 215.77907 17.712929
v 185.87413 215.52089 17.8
v 185.6767 215.26273 17.712904
v 186.2026 214.57921 17.474998
v 186.1615 214.50244 17.15
v 186.2026 214.57921 16.824999
v 186.31496 214.78893 16.587082
v 186.46841 215.07541 16.5
v 186.62189 215.3619 16.587084
v 186.73422 215.57162 16.825
v 186.77534 215.64838 17.15
v 186.73422 215.57162 17.475
v 186.62189 215.3619 17.712917
v 186.46841 215.07541 17.8
v 186.31496 214.78893 17.712915
v 187.0719 214.27296 17.475
v 187.05695 214.18718 17.15
v 187.0719 214.27296 16.825
v 187.11275 214.50734 16.587084
v 187.16856 214.82751 16.5
v 187.22437 215.14769 16.587084
v 187.26523 215.38208 16.824999
v 187.28018 215.46786 17.15
v 187.26523 215.38208 17.475
v 187.22437 215.14769 17.712915
v 187.16856 214.82751 17.8
v 187.11275 214.50734 17.712915
v 187.91481 214.261 17.475
v 187.91534 214.17392 17.15
v 187.91481 214.261 16.824999
v 187.91331 214.49892 16.587084
v 187.91129 214.82391 16.5
v 187.90926 215.14891 16.587084
v 187.90776 215.38683 16.824999
v 187.90721 215.4739 17.15
v 187.90776 215.38683 17.475
v 187.90926 215.14891 17.712915
v 187.91129 214.82391 17.8
v 187.91331 214.49892 17.712915
v 188.70377 214.27611 17.475
v 188.71149 214.18936 17.15
v 188.70377 214.27611 16.824999
v 188.6827 214.51309 16.587084
v 188.6539 214.8368 16.5
v 188.6251 215.16052 16.587084
v 188.60403 215.3975 16.824999
v 188.59631 215.48425 17.15
v 188.60403 215.3975 17.475
v 188.6251 215.16052 17.712915
v 188.6539 214.8368 17.8
v 188.6827 214.51309 17.712915
v 189.52386 214.40912 17.475
v 189.54501 214.32465 17.15
v 189.52386 214.40912 16.824999
v 189.46608 214.63991 16.587084
v 189.38713 214.95518 16.5
v 189.3082 215.27045 16.587084
v 189.25041 215.50124 16.824999
v 189.22926 215.58572 17.15
v 189.25041 215.50124 17.475
v 189.3082 215.27045 17.712915
v 189.38713 214.95518 17.8
v 189.46608 214.63991 17.712915
v 190.15756 214.6375 17.475
v 190.16808 214.55104 17.15
v 190.15756 214.6375 16.824999
v 190.12886 214.87367 16.587084
v 190.08965 215.1963 16.5
v 190.05043 215.51892 16.587084
v 190.02173 215.7551 16.824999
v 190.01122 215.84155 17.15
v 190.02173 215.7551 17.475
v 190.05043 215.51892 17.712915
v 190.08965 215.1963 17.8
v 190.12886 214.87367 17.712915
v 190.81233 214.56784 17.475
v 190.80968 214.48079 17.15
v 190.81233 214.56784 16.824999
v 190.81956 214.80563 16.587084
v 190.82945 215.1305 16.5
v 190.83934 215.45534 16.587084
v 190.84657 215.69315 16.824999
v 190.84921 215.78018 17.15
v 190.84657 215.69315 17.475
v 190.83934 215.45534 17.712915
v 190.82945 215.1305 17.8
v 190.81956 214.80563 17.712915
v 191.57921 214.58833 17.475
v 191.58035 214.50125 17.15
v 191.57921 214.58833 16.824999
v 191.57613 214.82622 16.587084
v 191.5719 215.1512 16.5
v 191.56766 215.47617 16.587084
v 191.56458 215.71407 16.824999
v 191.56343 215.80115 17.15
v 191.56458 215.71407 17.475
v 191.56766 215.47617 17.712915
v 191.5719 215.1512 17.8
v 191.57613 214.82622 17.712915
v 192.3142 214.5869 17.475
v 192.31413 214.49982 17.15
v 192.3142 214.5869 16.824999
v 192.31438 214.82481 16.587084
v 192.31462 215.14981 16.5
v 192.31487 215.47481 16.587084
v 192.31505 215.71272 16.824999
v 192.31511 215.7998 17.15
v 192.31505 215.71272 17.475
v 192.31487 215.47481 17.712915
v 192.31462 215.14981 17.8
v 192.31438 214.82481 17.712915
v 193.05743 214.5283 17.339481
v 193.05743 214.51686 17.00321
v 193.05742 214.6751 16.706272
v 193.05737 214.9606 16.52823
v 193.05733 215.29686 16.51679
v 193.0573 215.59381 16.67502
v 193.05727 215.77185 16.960518
v 193.05727 215.78328 17.29679
v 193.05728 215.62506 17.593727
v 193.05733 215.33955 17.771769
v 193.05737 215.00328 17.783209
v 193.05742 214.70634 17.62498
v 193.77525 214.53401 17.355999
v 193.78534 214.51324 17.020319
v 193.79938 214.6631 16.719393
v 193.8136 214.94342 16.533854
v 193.8242 215.2791 16.513416
v 193.82834 215.58018 16.663557
v 193.8249 215.766 16.944046
v 193.81482 215.78677 17.279726
v 193.80078 215.63692 17.580654
v 193.78656 215.3566 17.766193
v 193.77596 215.02092 17.78663
v 193.77182 214.71983 17.636488
v 194.36165 214.54437 17.475412
v 194.4205 214.46906 17.148752
v 194.51137 214.56442 16.843206
v 194.60991 214.80496 16.640646
v 194.68971 215.12617 16.595346
v 194.72942 215.44203 16.719444
v 194.71835 215.66788 16.97969
v 194.65952 215.7432 17.30635
v 194.56865 215.64781 17.611897
v 194.47011 215.40729 17.814457
v 194.39029 215.08606 17.859758
v 194.3506 214.77022 17.735659
v 194.96524 214.3635 17.849997
v 195.03815 214.23448 17.580336
v 195.15114 214.27454 17.298367
v 195.27394 214.47289 17.079643
v 195.37363 214.77641 16.982773
v 195.42351 215.10378 17.03371
v 195.41022 215.36726 17.21881
v 195.3373 215.49626 17.48847
v 195.2243 215.45622 17.77044
v 195.1015 215.25786 17.989162
v 195.00182 214.95433 18.086033
v 194.95193 214.62697 18.035095
v 195.74272 214.4361 18.154554
v 195.81358 214.22305 17.904272
v 195.90924 214.16872 17.586424
v 196.00407 214.28761 17.286177
v 196.07268 214.5479 17.08398
v 196.09665 214.87984 17.034018
v 196.06958 215.19447 17.14967
v 195.99872 215.40752 17.399952
v 195.90306 215.46185 17.7178
v 195.80823 215.34296 18.018047
v 195.73962 215.08267 18.220243
v 195.71565 214.75073 18.270208
v 196.52885 214.46103 18.418158
v 196.56146 214.24176 18.170256
v 196.60573 214.17946 17.8478
v 196.64981 214.29083 17.53719
v 196.68188 214.54602 17.321655
v 196.69334 214.87665 17.258947
v 196.68115 215.19414 17.36587
v 196.64854 215.41339 17.613771
v 196.60428 215.4757 17.936228
v 196.5602 215.36433 18.246838
v 196.52812 215.10915 18.462374
v 196.51665 214.7785 18.52508
v 197.17197 214.39128 18.330896
v 197.19855 214.20024 18.048233
v 197.26443 214.17041 17.717083
v 197.35199 214.30977 17.426178
v 197.43776 214.58101 17.253464
v 197.49876 214.91142 17.245222
v 197.51863 215.21248 17.40366
v 197.49207 215.40352 17.686323
v 197.42618 215.43335 18.017473
v 197.33861 215.29399 18.308378
v 197.25284 215.02275 18.481092
v 197.19185 214.69234 18.489334
v 197.6626 214.15448 18.536896
v 197.76598 213.98233 18.259056
v 197.92313 213.97354 17.958796
v 198.09193 214.1305 17.716566
v 198.22717 214.41112 17.597275
v 198.2926 214.74022 17.632885
v 198.2707 215.02962 17.813856
v 198.16733 215.20178 18.091696
v 198.01018 215.21056 18.391956
v 197.84137 215.0536 18.634186
v 197.70613 214.77298 18.753475
v 197.64069 214.44388 18.717865
v 198.44836 214.01006 18.832815
v 198.50262 213.8647 18.540558
v 198.58899 213.88858 18.23345
v 198.68433 214.07529 17.993782
v 198.76309 214.3748 17.885769
v 198.80415 214.70686 17.938356
v 198.79654 214.98251 18.137451
v 198.74228 215.12787 18.429708
v 198.6559 215.104 18.736816
v 198.56056 214.91728 18.976484
v 198.48181 214.61777 19.084497
v 198.44073 214.2857 19.03191
v 199.16266 213.83678 18.846622
v 199.14336 213.76913 18.517735
v 199.18106 213.86583 18.197817
v 199.26569 214.10094 17.97259
v 199.37454 214.41145 17.902405
v 199.47847 214.7142 18.006067
v 199.54962 214.92804 18.2558
v 199.56892 214.99568 18.584688
v 199.53122 214.899 18.904608
v 199.4466 214.6639 19.129833
v 199.33774 214.35336 19.200018
v 199.23381 214.05061 19.096357
v 199.66628 213.50691 18.773863
v 199.64958 213.48225 18.438656
v 199.72745 213.60074 18.133352
v 199.87901 213.83063 17.939756
v 200.06366 214.11032 17.909742
v 200.23192 214.36487 18.051355
v 200.33868 214.52608 18.326645
v 200.35538 214.55075 18.661852
v 200.27751 214.43227 18.967157
v 200.12595 214.20238 19.160751
v 199.9413 213.92268 19.190765
v 199.77306 213.66812 19.049152
v 200.25412 213.05353 18.813148
v 200.22556 213.04366 18.474678
v 200.29541 213.17368 18.163124
v 200.44496 213.40878 17.961967
v 200.63414 213.68597 17.92511
v 200.81226 213.93095 18.062424
v 200.93158 214.07811 18.337118
v 200.96014 214.08798 18.67559
v 200.89029 213.95795 18.987144
v 200.74072 213.72285 19.1883
v 200.55154 213.44566 19.225159
v 200.37343 213.20068 19.087843
v 200.85161 212.66023 18.743206
v 200.79437 212.7261 18.391148
v 200.85152 212.91301 18.080236
v 201.00769 213.17087 17.893782
v 201.22107 213.43057 17.881746
v 201.43448 213.62256 18.047354
v 201.59073 213.69536 18.346228
v 201.64796 213.62949 18.698288
v 201.59084 213.44258 19.0092
v 201.43465 213.18472 19.195652
v 201.22127 212.92502 19.207687
v 201.00786 212.73303 19.042082
v 201.3113 212.19846 18.381296
v 201.20445 212.26828 18.045074
v 201.22835 212.44951 17.694567
v 201.37657 212.69359 17.42369
v 201.6094 212.93512 17.305027
v 201.86446 213.10938 17.37037
v 202.0734 213.16966 17.602217
v 202.18024 213.09984 17.938437
v 202.15634 212.91861 18.288946
v 202.00812 212.67453 18.559822
v 201.77528 212.433 18.678486
v 201.52022 212.25874 18.61314
v 201.84253 211.70955 18.589853
v 201.71516 211.74217 18.308746
v 201.7134 211.89505 17.980415
v 201.83769 212.12721 17.692837
v 202.05475 212.37648 17.523064
v 202.3064 212.57602 17.51659
v 202.52522 212.6724 17.67515
v 202.65259 212.63977 17.956257
v 202.65436 212.4869 18.284588
v 202.53006 212.25471 18.572168
v 202.313 212.00546 18.74194
v 202.06136 211.80592 18.748413
v 202.5549 211.30379 18.501556
v 202.33559 211.21202 18.344114
v 202.2081 211.25012 18.064596
v 202.2066 211.40788 17.737896
v 202.3315 211.64304 17.451553
v 202.54933 211.89256 17.282293
v 202.80171 212.08961 17.275469
v 203.02104 212.1814 17.432909
v 203.14853 212.1433 17.71243
v 203.15001 211.98553 18.03913
v 203.02512 211.75038 18.325472
v 202.80728 211.50084 18.494732
v 203.16403 210.83731 17.925978
v 202.91475 210.71675 17.734713
v 202.73279 210.72809 17.451513
v 202.66692 210.86827 17.152262
v 202.73479 211.09975 16.917141
v 202.91821 211.36049 16.80915
v 203.16806 211.58064 16.857231
v 203.41736 211.7012 17.048494
v 203.59932 211.68987 17.331694
v 203.66518 211.54968 17.630947
v 203.5973 211.3182 17.866068
v 203.41388 211.05746 17.974056
v 203.54451 210.3292 17.49818
v 203.3305 210.23402 17.250887
v 203.19601 210.28024 16.93029
v 203.17711 210.45547 16.622293
v 203.27882 210.71277 16.409424
v 203.4739 210.98318 16.34872
v 203.7101 211.19424 16.45645
v 203.9241 211.28941 16.703743
v 204.05858 211.2432 17.02434
v 204.0775 211.06795 17.332336
v 203.97578 210.81065 17.545206
v 203.7807 210.54025 17.60591
v 204.07458 209.83398 17.16363
v 203.9897 209.74753 16.848673
v 203.96407 209.82434 16.52064
v 204.00456 210.04385 16.267422
v 204.10034 210.34724 16.156872
v 204.22574 210.65323 16.21861
v 204.34714 210.8798 16.436094
v 204.43204 210.96628 16.75105
v 204.45767 210.88947 17.079084
v 204.41718 210.66995 17.332302
v 204.3214 210.36655 17.442852
v 204.196 210.06056 17.381113
v 204.9177 209.69246 17.105394
v 204.91302 209.61658 16.77763
v 204.9177 209.71452 16.45577
v 204.93047 209.96004 16.226057
v 204.94792 210.28734 16.150043
v 204.96536 210.60873 16.248096
v 204.97813 210.83809 16.493942
v 204.9828 210.91396 16.821709
v 204.97813 210.81602 17.143568
v 204.96536 210.57051 17.37328
v 204.94792 210.24321 17.449293
v 204.93047 209.92181 17.351242
v 205.69385 209.70378 17.10578
v 205.69437 209.62779 16.778011
v 205.69385 209.72586 16.456154
v 205.69246 209.97171 16.226454
v 205.69055 210.29947 16.150455
v 205.68864 210.62132 16.248524
v 205.68724 210.85101 16.49438
v 205.68674 210.92702 16.822151
v 205.68724 210.82895 17.144007
v 205.68864 210.5831 17.373709
v 205.69055 210.25533 17.449707
v 205.69246 209.93349 17.351637
v 206.43239 209.70035 17.105663
v 206.43225 209.62436 16.777893
v 206.43239 209.72243 16.456038
v 206.43275 209.96828 16.226337
v 206.43327 210.29605 16.15034
v 206.43378 210.6179 16.248407
v 206.43416 210.84761 16.494267
v 206.43428 210.9236 16.822035
v 206.43416 210.82553 17.14389
v 206.43378 210.57968 17.373592
v 206.43327 210.2519 17.44959
v 206.43275 209.93005 17.35152
v 207.17639 209.70145 17.105701
v 207.17645 209.62546 16.777931
v 207.17639 209.72353 16.456076
v 207.17622 209.96938 16.226376
v 207.176 210.29715 16.150377
v 207.17578 210.619 16.248446
v 207.17561 210.84871 16.494303
v 207.17555 210.9247 16.822073
v 207.17561 210.82663 17.143929
v 207.17578 210.58078 17.373629
v 207.176 210.253 17.449627
v 207.17622 209.93115 17.351559
v 207.9187 209.70137 17.105698
v 207.9187 209.62538 16.77793
v 207.9187 209.72345 16.456074
v 207.91872 209.9693 16.226372
v 207.91873 210.29707 16.150373
v 207.91875 210.61893 16.248444
v 207.91875 210.84863 16.4943
v 207.91876 210.92462 16.82207
v 207.91875 210.82655 17.143927
v 207.91875 210.5807 17.373627
v 207.91873 210.25293 17.449625
v 207.91872 209.93108 17.351557
v 208.66147 209.70139 17.105698
v 208.66147 209.6254 16.77793
v 208.66147 209.72346 16.456074
v 208.66147 209.96931 16.226372
v 208.66145 210.29709 16.150375
v 208.66145 210.61894 16.248444
v 208.66145 210.84865 16.4943
v 208.66145 210.92464 16.822071
v 208.66145 210.82657 17.143927
v 208.66145 210.58072 17.373627
v 208.66145 210.25294 17.449625
v 208.66147 209.93109 17.351557
v 209.40419 209.65384 16.99143
v 209.40419 209.64134 16.6552
v 209.40419 209.79865 16.357765
v 209.40419 210.08359 16.178827
v 209.40419 210.41982 16.166334
v 209.40419 210.71724 16.32363
v 209.40419 210.89618 16.608568
v 209.40419 210.90868 16.944801
v 209.40419 210.75139 17.242235
v 209.40419 210.46645 17.421171
v 209.40419 210.1302 17.433666
v 209.40419 209.83278 17.27637
v 210.13774 209.65387 16.9913
v 210.14162 209.64139 16.655088
v 210.14693 209.79869 16.357706
v 210.15222 210.08363 16.178837
v 210.1561 210.41985 16.166407
v 210.15752 210.71724 16.323748
v 210.1561 210.89615 16.6087
v 210.15222 210.90863 16.94491
v 210.14693 210.75133 17.242292
v 210.14162 210.4664 17.421164
v 210.13774 210.13019 17.433594
v 210.13632 209.83278 17.276253
v 210.80956 209.6412 17.004936
v 210.84325 209.62712 16.670458
v 210.88925 209.78223 16.375443
v 210.93527 210.06496 16.19894
v 210.96895 210.39957 16.188242
v 210.98128 210.69638 16.346218
v 210.96895 210.87589 16.630535
v 210.93527 210.88997 16.965014
v 210.88925 210.73486 17.260029
v 210.84325 210.45212 17.436531
v 210.80956 210.11752 17.44723
v 210.79723 209.82071 17.289253
v 211.39444 209.54596 17.129292
v 211.48068 209.5119 16.804983
v 211.60123 209.6442 16.519743
v 211.72374 209.9074 16.350002
v 211.8154 210.23099 16.341242
v 211.85167 210.52826 16.49581
v 211.8228 210.71956 16.77229
v 211.73654 210.75363 17.0966
v 211.61601 210.62134 17.38184
v 211.4935 210.35814 17.55158
v 211.40182 210.03455 17.56034
v 211.36557 209.73726 17.405771
v 212.13214 209.34427 17.554071
v 212.16261 209.24068 17.233313
v 212.21782 209.30939 16.907831
v 212.28296 209.53198 16.66484
v 212.34058 209.84883 16.569452
v 212.37524 210.175 16.647223
v 212.37766 210.42314 16.877314
v 212.34717 210.52672 17.198074
v 212.29198 210.45801 17.523554
v 212.22684 210.23541 17.766544
v 212.1692 209.91858 17.861935
v 212.13455 209.59239 17.784164
v 212.99435 209.46353 17.586
v 212.97388 209.30742 17.28956
v 212.95818 209.32109 16.954645
v 212.95148 209.50089 16.670994
v 212.95557 209.79865 16.514612
v 212.96933 210.13458 16.527401
v 212.9891 210.41867 16.705935
v 213.0096 210.5748 17.002375
v 213.02528 210.56113 17.33729
v 213.032 210.38132 17.620941
v 213.02791 210.08356 17.777323
v 213.01413 209.74762 17.764534
v 213.58916 209.3051 17.514206
v 213.56192 209.19875 17.196146
v 213.57852 209.26051 16.865807
v 213.63449 209.47385 16.6117
v 213.71486 209.78157 16.501917
v 213.79808 210.10124 16.56587
v 213.86186 210.34721 16.786427
v 213.8891 210.45357 17.104486
v 213.87251 210.3918 17.434828
v 213.81653 210.17847 17.688932
v 213.73616 209.87074 17.798717
v 213.65294 209.55107 17.734762
v 214.3179 209.12582 17.614521
v 214.27855 208.95901 17.324991
v 214.27763 208.95546 16.988552
v 214.31541 209.11612 16.69535
v 214.38177 209.39793 16.523952
v 214.45892 209.72542 16.52028
v 214.5262 210.0108 16.68532
v 214.56555 210.17763 16.97485
v 214.56647 210.18118 17.311289
v 214.52869 210.02052 17.60449
v 214.46233 209.7387 17.77589
v 214.38518 209.41121 17.779562
v 215.00136 208.9777 17.521414
v 214.97386 208.8677 17.203403
v 214.99635 208.92395 16.871986
v 215.06282 209.13135 16.615967
v 215.15544 209.43434 16.503946
v 215.24939 209.75174 16.565939
v 215.31952 209.9985 16.785334
v 215.34702 210.1085 17.103344
v 215.32451 210.05226 17.434761
v 215.25806 209.84486 17.69078
v 215.16544 209.54187 17.802801
v 215.07147 209.22446 17.740808
v 215.57658 208.71797 17.599031
v 215.5726 208.56154 17.315268
v 215.63522 208.56268 17.00394
v 215.74763 208.72108 16.74847
v 215.87976 208.99431 16.617308
v 215.99615 209.30916 16.6456
v 216.06566 209.58125 16.825764
v 216.06963 209.73769 17.109528
v 216.00702 209.73654 17.420855
v 215.89459 209.57814 17.676325
v 215.76248 209.3049 17.807487
v 215.64609 208.99007 17.779196
v 216.3132 208.62682 17.833351
v 216.3276 208.4052 17.574448
v 216.38957 208.33557 17.257296
v 216.48248 208.43657 16.966875
v 216.58145 208.68115 16.781006
v 216.65994 209.00377 16.749489
v 216.69695 209.31798 16.88077
v 216.68253 209.5396 17.139673
v 216.62056 209.60922 17.456825
v 216.52765 209.50822 17.747244
v 216.4287 209.26366 17.933115
v 216.35019 208.94102 17.964632
v 217.06929 208.38086 17.89597
v 217.05215 208.24547 17.59144
v 217.0833 208.27536 17.261871
v 217.15436 208.46254 16.995571
v 217.2463 208.75684 16.863895
v 217.3345 209.0794 16.902126
v 217.39531 209.34381 17.100021
v 217.41245 209.47922 17.40455
v 217.3813 209.44933 17.73412
v 217.31024 209.26215 18.00042
v 217.21829 208.96785 18.132095
v 217.1301 208.64528 18.093864
v 217.67754 208.07614 17.839565
v 217.63454 207.9902 17.517143
v 217.66728 208.061 17.189878
v 217.76701 208.2696 16.945456
v 217.907 208.56009 16.849373
v 218.04973 208.85461 16.927372
v 218.15695 209.0743 17.158556
v 218.19997 209.16023 17.480976
v 218.1672 209.08942 17.808243
v 218.06747 208.88083 18.052664
v 217.92749 208.59035 18.148748
v 217.78476 208.2958 18.070747
v 218.24512 207.76183 17.833994
v 218.19199 207.68651 17.510399
v 218.23953 207.75328 17.184069
v 218.37505 207.94424 16.942446
v 218.56218 208.20824 16.85027
v 218.75082 208.47452 16.932241
v 218.89041 208.67174 17.166395
v 218.94354 208.74706 17.48999
v 218.896 208.68028 17.816319
v 218.76048 208.48932 18.057943
v 218.57335 208.22534 18.150118
v 218.3847 207.95906 18.068148
v 218.81781 207.2477 17.824757
v 218.77086 207.17451 17.499718
v 218.81789 207.24797 17.174757
v 218.94626 207.44841 16.936941
v 219.1216 207.72209 16.849998
v 219.29692 207.99571 16.937222
v 219.42525 208.19592 17.17524
v 219.47218 208.2691 17.500278
v 219.42517 208.19565 17.825241
v 219.29678 207.99521 18.063055
v 219.12144 207.72153 18.149998
v 218.94612 207.44792 18.062775
v 219.65695 206.88187 17.825003
v 219.63441 206.79774 17.500004
v 219.65695 206.88185 17.175003
v 219.71852 207.11166 16.937084
v 219.80263 207.4256 16.85
v 219.88673 207.73952 16.937082
v 219.9483 207.96933 17.174997
v 219.97084 208.05345 17.499996
v 219.9483 207.96935 17.824997
v 219.88673 207.73953 18.062914
v 219.80263 207.4256 18.15
v 219.71852 207.11168 18.062918
v 220.51263 206.77939 17.824999
v 220.50832 206.69241 17.5
v 220.51263 206.77939 17.175
v 220.52446 207.01701 16.937082
v 220.5406 207.34161 16.85
v 220.55673 207.66621 16.937082
v 220.56856 207.90384 17.175
v 220.57288 207.99081 17.5
v 220.56856 207.90384 17.824999
v 220.55673 207.66621 18.062916
v 220.5406 207.34161 18.15
v 220.52446 207.01701 18.062916
v 221.28613 206.78906 17.824999
v 221.28658 206.70198 17.5
v 221.28613 206.78906 17.175
v 221.28491 207.02698 16.937082
v 221.28325 207.35197 16.85
v 221.2816 207.67697 16.937082
v 221.28038 207.91489 17.175
v 221.27994 208.00197 17.5
v 221.28038 207.91489 17.824999
v 221.2816 207.67697 18.062916
v 221.28325 207.35197 18.15
v 221.28491 207.02698 18.062916
v 222.02097 206.7863 17.824999
v 222.0202 206.69922 17.5
v 222.02097 206.7863 17.175
v 222.02309 207.02422 16.937082
v 222.02599 207.3492 16.85
v 222.02887 207.6742 16.937082
v 222.03099 207.9121 17.175
v 222.03177 207.99918 17.5
v 222.03099 207.9121 17.824999
v 222.02887 207.6742 18.062916
v 222.02599 207.3492 18.15
v 222.02309 207.02422 18.062916
v 222.70665 206.77927 17.824999
v 222.69705 206.6927 17.5
v 222.70665 206.77927 17.175
v 222.73285 207.01573 16.937082
v 222.76863 207.33876 16.85
v 222.80443 207.66177 16.937082
v 222.83063 207.89825 17.175
v 222.84021 207.9848 17.5
v 222.83063 207.89825 17.824999
v 222.80443 207.66177 18.062916
v 222.76863 207.33876 18.15
v 222.73285 207.01573 18.062916
v 223.26472 206.67296 17.824999
v 223.22902 206.59354 17.5
v 223.26472 206.67296 17.175
v 223.36229 206.88995 16.937082
v 223.49557 207.18637 16.85
v 223.62885 207.48279 16.937082
v 223.72641 207.69978 17.175
v 223.76212 207.7792 17.5
v 223.72641 207.69978 17.824999
v 223.62885 207.48279 18.062916
v 223.49557 207.18637 18.15
v 223.36229 206.88995 18.062916
v 223.86082 206.18384 17.7357
v 223.84682 206.14992 17.401243
v 223.89851 206.27512 17.093246
v 224.00204 206.5259 16.89424
v 224.12968 206.83504 16.857546
v 224.24722 207.11972 16.992996
v 224.32318 207.30367 17.264297
v 224.33717 207.33759 17.598757
v 224.28549 207.21239 17.906752
v 224.18195 206.96161 18.105759
v 224.0543 206.65247 18.142454
v 223.93677 206.36778 18.007004
v 224.67241 206.09135 17.832382
v 224.63658 206.01523 17.50566
v 224.65176 206.1056 17.17932
v 224.71391 206.33827 16.940807
v 224.80634 206.65091 16.854029
v 224.9043 206.95972 16.94224
v 224.98154 207.18198 17.1818
v 225.01736 207.25812 17.508524
v 225.00217 207.16774 17.834864
v 224.94003 206.93506 18.073376
v 224.84761 206.62244 18.160154
v 224.74965 206.31361 18.071943
v 225.36418 205.79474 17.839651
v 225.24672 205.71698 17.560137
v 225.19556 205.79942 17.26401
v 225.22441 206.01997 17.030617
v 225.32556 206.31953 16.922497
v 225.47188 206.61783 16.96862
v 225.62418 206.83493 17.156628
v 225.74164 206.91267 17.436142
v 225.79279 206.83023 17.73227
v 225.76393 206.60968 17.965662
v 225.6628 206.31013 18.07378
v 225.51646 206.01184 18.027658
v 226.04243 205.4625 17.375511
v 225.95026 205.44276 17.059492
v 225.90503 205.58913 16.75295
v 225.91887 205.86235 16.538021
v 225.98807 206.18922 16.472296
v 226.09407 206.48216 16.573385
v 226.2085 206.66267 16.814203
v 226.30067 206.68239 17.130222
v 226.3459 206.53603 17.436766
v 226.33206 206.2628 17.651693
v 226.26286 205.93593 17.717419
v 226.15686 205.643 17.61633
v 226.66298 205.48282 17.448761
v 226.6673 205.36244 17.130676
v 226.72334 205.40775 16.805939
v 226.81609 205.60658 16.561562
v 226.92068 205.90569 16.463024
v 227.0091 206.2249 16.536732
v 227.05766 206.4787 16.762932
v 227.05333 206.59908 17.081017
v 226.9973 206.55379 17.405754
v 226.90456 206.35493 17.650131
v 226.79996 206.05585 17.748669
v 226.71153 205.73662 17.674961
v 227.24983 205.05637 17.456882
v 227.46112 205.02377 17.279325
v 227.67772 205.16025 17.173376
v 227.84161 205.42923 17.16742
v 227.90886 205.75862 17.263056
v 227.86147 206.0602 17.434658
v 227.71213 206.25311 17.636244
v 227.50084 206.2857 17.8138
v 227.28423 206.14923 17.919752
v 227.12035 205.88025 17.925707
v 227.05309 205.55086 17.83007
v 227.10048 205.24928 17.65847
v 227.76657 205.1119 17.96894
v 228.02708 205.10721 17.763184
v 228.24937 205.27116 17.590544
v 228.37387 205.55984 17.497278
v 228.36723 205.89589 17.508377
v 228.23123 206.18925 17.620869
v 228.0023 206.36133 17.80461
v 227.74179 206.36601 18.010366
v 227.5195 206.20204 18.183006
v 227.395 205.91336 18.276272
v 227.40164 205.57733 18.265173
v 227.53764 205.28397 18.152681
v 228.41722 205.07593 18.452341
v 228.62328 205.1691 18.20295
v 228.77309 205.41144 18.023277
v 228.82654 205.738 17.961472
v 228.76929 206.06131 18.034092
v 228.61668 206.29471 18.221678
v 228.40962 206.37566 18.473969
v 228.20357 206.28249 18.72336
v 228.05376 206.04015 18.903032
v 228.0003 205.71358 18.964838
v 228.05756 205.39027 18.892218
v 228.21016 205.15689 18.704632
v 229.0267 205.07492 18.87908
v 229.12798 205.1626 18.570429
v 229.20209 205.40096 18.34481
v 229.2292 205.72612 18.262682
v 229.20204 206.05096 18.346048
v 229.12788 206.28844 18.572573
v 229.02661 206.37491 18.881556
v 228.92534 206.28723 19.190208
v 228.85123 206.04887 19.415825
v 228.82411 205.72371 19.497953
v 228.85127 205.39888 19.414587
v 228.92543 205.16139 19.188065
v 229.76901 205.07504 18.903328
v 229.77267 205.16336 18.57868
v 229.77533 205.40218 18.341684
v 229.77629 205.72751 18.255842
v 229.77527 206.05217 18.344152
v 229.77257 206.28918 18.582956
v 229.76889 206.37503 18.908264
v 229.76523 206.28671 19.23291
v 229.76257 206.0479 19.469906
v 229.76161 205.72256 19.55575
v 229.76263 205.3979 19.467438
v 229.76534 205.16089 19.228634
v 230.5128 205.0762 18.857616
v 230.52242 205.18285 18.538645
v 230.52913 205.43478 18.3157
v 230.53116 205.76447 18.248524
v 230.52795 206.08357 18.355116
v 230.52037 206.30661 18.606913
v 230.51045 206.3738 18.936445
v 230.50085 206.26714 19.255419
v 230.49414 206.01521 19.478361
v 230.49211 205.68553 19.545538
v 230.49532 205.36642 19.438948
v 230.50288 205.14339 19.187151
v 231.25742 205.07747 18.86322
v 231.32817 205.19223 18.570421
v 231.37863 205.44974 18.371157
v 231.39528 205.781 18.31882
v 231.37364 206.09727 18.427435
v 231.31955 206.3138 18.667896
v 231.24747 206.37256 18.975775
v 231.17671 206.2578 19.268574
v 231.12625 206.00029 19.467838
v 231.1096 205.66902 19.520176
v 231.13123 205.35275 19.41156
v 231.18533 205.13623 19.171099
v 231.8952 205.0633 19.10268
v 231.97316 205.17686 18.812456
v 232.04344 205.43275 18.622347
v 232.0872 205.76239 18.583286
v 232.09273 206.07745 18.705744
v 232.05852 206.2935 18.956907
v 231.99377 206.35268 19.269476
v 231.91582 206.2391 19.559698
v 231.84554 205.98322 19.74981
v 231.80177 205.65358 19.78887
v 231.79625 205.33852 19.666412
v 231.83046 205.12247 19.415249
v 232.50021 204.9872 19.072094
v 232.56966 205.15132 18.788467
v 232.66753 205.43146 18.634668
v 232.7676 205.75252 18.651903
v 232.84303 206.02849 18.835558
v 232.87366 206.18542 19.13642
v 232.85124 206.18126 19.473873
v 232.7818 206.01714 19.757498
v 232.68393 205.737 19.911299
v 232.58386 205.41594 19.894062
v 232.50842 205.13997 19.71041
v 232.4778 204.98303 19.409548
v 233.2076 204.70445 19.064787
v 233.33641 204.89896 18.834394
v 233.46783 205.1924 18.739662
v 233.56665 205.50615 18.805975
v 233.6064 205.75613 19.015566
v 233.57642 205.8754 19.312273
v 233.48474 205.83195 19.616594
v 233.35593 205.63745 19.846987
v 233.2245 205.34401 19.94172
v 233.12567 205.03026 19.875406
v 233.08594 204.78027 19.665815
v 233.11592 204.66101 19.36911
v 233.97545 204.47186 19.398266
v 234.05547 204.64502 19.122272
v 234.12483 204.93764 18.9702
v 234.16495 205.27133 18.982798
v 234.16507 205.55667 19.156689
v 234.12517 205.71722 19.44528
v 234.05592 205.70993 19.771244
v 233.9759 205.53679 20.047237
v 233.90656 205.24416 20.19931
v 233.86644 204.91048 20.186712
v 233.86632 204.62512 20.012821
v 233.90622 204.46458 19.72423
v 234.80478 204.49673 19.327578
v 234.79344 204.71217 19.069466
v 234.77261 205.0274 18.953732
v 234.74785 205.35797 19.011385
v 234.72581 205.61528 19.226978
v 234.71239 205.7304 19.542746
v 234.71118 205.67245 19.874075
v 234.72252 205.45702 20.132187
v 234.74336 205.14178 20.247921
v 234.76811 204.81122 20.190268
v 234.79016 204.55391 19.974672
v 234.80357 204.4388 19.658907
v 235.6148 204.69699 19.203493
v 235.55154 204.95662 18.999046
v 235.47237 205.28075 18.95559
v 235.39847 205.5825 19.084768
v 235.34967 205.78104 19.351969
v 235.33904 205.82317 19.685595
v 235.36942 205.6976 19.996252
v 235.43268 205.43797 20.200699
v 235.51187 205.11386 20.244156
v 235.58575 204.8121 20.114977
v 235.63455 204.61356 19.847776
v 235.64519 204.57143 19.51415
v 236.2832 204.88412 19.269966
v 236.26256 205.12454 19.035006
v 236.22395 205.4484 18.951052
v 236.17769 205.7689 19.040602
v 236.1362 206.00023 19.27966
v 236.11058 206.08034 19.60417
v 236.1077 205.98781 19.92718
v 236.12833 205.7474 20.16214
v 236.16695 205.42355 20.246094
v 236.2132 205.10303 20.156544
v 236.2547 204.8717 19.917486
v 236.28032 204.7916 19.592976
v 237.06491 204.94164 19.20967
v 237.12294 205.23802 19.057167
v 237.13026 205.57413 19.064945
v 237.0849 205.85991 19.230917
v 236.99902 206.01878 19.510612
v 236.89565 206.00816 19.829086
v 236.80244 205.83092 20.101004
v 236.74442 205.53453 20.253506
v 236.73709 205.19841 20.24573
v 236.78246 204.91264 20.079758
v 236.86833 204.75377 19.800062
v 236.97171 204.76439 19.481588
v 237.76898 204.90585 19.559408
v 237.89992 205.18504 19.495823
v 237.94316 205.51868 19.527529
v 237.88715 205.81732 19.646032
v 237.74686 206.00099 19.819578
v 237.55989 206.02043 20.001667
v 237.37636 205.87047 20.143507
v 237.24542 205.59126 20.207092
v 237.20216 205.25764 20.175386
v 237.2582 204.95898 20.056885
v 237.39848 204.77533 19.883339
v 237.58543 204.75587 19.70125
v 238.25778 204.71579 20.216282
v 238.42041 204.97635 20.070408
v 238.5087 205.30096 20.053675
v 238.49895 205.60266 20.170565
v 238.39381 205.80058 20.38976
v 238.22145 205.84172 20.652523
v 238.02803 205.71503 20.88845
v 237.8654 205.45447 21.034325
v 237.77713 205.12985 21.051058
v 237.78687 204.82817 20.934168
v 237.892 204.63023 20.714975
v 238.06436 204.58911 20.45221
v 238.82034 204.43903 20.616781
v 238.94032 204.6359 20.369799
v 239.0181 204.94197 20.248447
v 239.03285 205.27522 20.28524
v 238.98062 205.54637 20.47032
v 238.87538 205.68274 20.754095
v 238.74536 205.64781 21.060528
v 238.62538 205.45094 21.30751
v 238.5476 205.14487 21.428862
v 238.53285 204.81161 21.392069
v 238.58508 204.54048 21.20699
v 238.69032 204.4041 20.923214
v 239.5097 204.43477 20.989784
v 239.54181 204.5469 20.67492
v 239.5605 204.80261 20.458025
v 239.56075 205.13335 20.397219
v 239.54251 205.45052 20.508795
v 239.51065 205.6691 20.762854
v 239.47371 205.73056 21.091324
v 239.4416 205.61841 21.406189
v 239.42291 205.36272 21.623083
v 239.42267 205.03197 21.683887
v 239.44092 204.71481 21.572313
v 239.47276 204.49622 21.318253
v 240.2115 204.42662 20.905016
v 240.21584 204.5514 20.592579
v 240.22446 204.81563 20.384438
v 240.23508 205.14847 20.336369
v 240.24484 205.46075 20.461246
v 240.25111 205.6688 20.725615
v 240.25224 205.71687 21.058634
v 240.24791 205.59207 21.371073
v 240.23927 205.32785 21.579212
v 240.22867 204.99501 21.627283
v 240.2189 204.68272 21.502403
v 240.21262 204.47469 21.238035
v 240.88239 204.41869 20.859667
v 240.98688 204.57811 20.582987
v 241.08713 204.86015 20.428757
v 241.1563 205.18924 20.438303
v 241.17583 205.4772 20.609068
v 241.14052 205.64687 20.895292
v 241.0598 205.65279 21.220287
v 240.9553 205.49336 21.496967
v 240.85504 205.2113 21.651197
v 240.78589 204.88222 21.641651
v 240.76634 204.59427 21.470888
v 240.80167 204.42459 21.184662
v 241.43549 204.17151 21.144043
v 241.60657 204.29742 20.88319
v 241.77727 204.55035 20.741339
v 241.90186 204.86252 20.756498
v 241.94696 205.15028 20.924604
v 241.90048 205.33653 21.200615
v 241.77489 205.37137 21.510572
v 241.6038 205.24545 21.771425
v 241.4331 204.99252 21.913277
v 241.30852 204.68036 21.898117
v 241.26341 204.3926 21.730011
v 241.30989 204.20634 21.454
v 242.11821 203.8842 21.455322
v 242.23457 204.02675 21.173635
v 242.35095 204.29698 21.010408
v 242.43614 204.62248 21.00938
v 242.46733 204.91603 21.170824
v 242.43616 205.09898 21.45148
v 242.35098 205.1223 21.776152
v 242.23462 204.97975 22.057838
v 242.11826 204.70952 22.221064
v 242.03305 204.38402 22.222094
v 242.00186 204.09047 22.06065
v 242.03304 203.90752 21.779993
v 242.94167 203.78339 21.563698
v 242.96628 203.9401 21.266972
v 242.9909 204.22443 21.088757
v 243.00893 204.5602 21.076807
v 243.01552 204.85744 21.234325
v 243.00893 205.0365 21.519106
v 242.9909 205.04941 21.85484
v 242.96628 204.89272 22.151566
v 242.94167 204.60838 22.32978
v 242.92363 204.27261 22.34173
v 242.91704 203.97537 22.184212
v 242.92363 203.79631 21.899431
v 243.71135 203.7934 21.55293
v 243.70885 203.95071 21.255526
v 243.70634 204.23567 21.076633
v 243.70451 204.5719 21.064188
v 243.70384 204.86932 21.221525
v 243.70451 205.04822 21.506487
v 243.70634 205.06067 21.842716
v 243.70885 204.90335 22.140121
v 243.71135 204.6184 22.319014
v 243.71318 204.28217 22.331457
v 243.71384 203.98474 22.17412
v 243.71318 203.80585 21.88916
v 244.45093 203.79053 21.556017
v 244.45157 203.94786 21.258604
v 244.4522 204.23282 21.079706
v 244.45267 204.56906 21.067255
v 244.45284 204.86647 21.224592
v 244.45267 205.04536 21.509554
v 244.4522 205.05782 21.845787
v 244.45157 204.90048 22.1432
v 244.45093 204.61552 22.322098
v 244.45047 204.27928 22.334547
v 244.4503 203.98187 22.177212
v 244.45047 203.80298 21.89225
v 245.19456 203.79141 21.555061
v 245.19429 203.94875 21.25765
v 245.19403 204.2337 21.07875
v 245.19383 204.56995 21.066301
v 245.19376 204.86736 21.223637
v 245.19383 205.04625 21.508598
v 245.19403 205.0587 21.844833
v 245.19429 204.90137 22.142246
v 245.19456 204.61641 22.321144
v 245.19476 204.28018 22.333593
v 245.19482 203.98276 22.176258
v 245.19476 203.80386 21.891296
v 245.93701 203.79135 21.555122
v 245.93703 203.94868 21.257711
v 245.93704 204.23366 21.078812
v 245.93704 204.56989 21.066362
v 245.93706 204.8673 21.223698
v 245.93704 205.0462 21.50866
v 245.93704 205.05865 21.844894
v 245.93703 204.90132 22.142305
v 245.93701 204.61635 22.321205
v 245.937 204.28012 22.333654
v 245.937 203.98271 22.17632
v 245.937 203.8038 21.891357
v 246.67976 203.80377 21.508812
v 246.67975 203.98259 21.223803
v 246.67975 204.27997 21.06639
v 246.67975 204.6162 21.078749
v 246.67975 204.90121 21.257574
v 246.67975 205.05862 21.554945
v 246.67975 205.04626 21.891182
v 246.67975 204.86743 22.176191
v 246.67976 204.57007 22.333605
v 246.67976 204.23383 22.321245
v 246.67976 203.94882 22.14242
v 246.67976 203.79141 21.845049
v 247.40088 203.8041 21.508944
v 247.39754 203.98305 21.224031
v 247.40088 204.28043 21.066654
v 247.41 204.61653 21.078981
v 247.42249 204.90134 21.25771
v 247.43497 205.0585 21.554949
v 247.44409 205.04593 21.891054
v 247.44743 204.86697 22.175968
v 247.44409 204.56961 22.333345
v 247.43495 204.23349 22.321018
v 247.42249 203.9487 22.14229
v 247.41 203.79152 21.84505
v 247.95352 203.79256 21.496525
v 247.92111 203.97572 21.216148
v 247.95352 204.26888 21.054232
v 248.04207 204.59348 21.054161
v 248.16302 204.86256 21.215954
v 248.28398 205.004 21.496258
v 248.37253 204.97992 21.819967
v 248.40494 204.79675 22.100344
v 248.37253 204.5036 22.262262
v 248.28398 204.179 22.262333
v 248.16302 203.90993 22.10054
v 248.04207 203.76848 21.820234
v 248.42953 203.50746 21.1895
v 248.38185 203.69604 20.914959
v 248.42953 203.98378 20.747208
v 248.55981 204.2936 20.7312
v 248.73778 204.54245 20.871222
v 248.91574 204.66368 21.129757
v 249.04602 204.6248 21.43753
v 249.0937 204.43622 21.712072
v 249.04602 204.14848 21.879824
v 248.91574 203.83867 21.895832
v 248.73778 203.58981 21.755808
v 248.55981 203.46858 21.497274
v 249.38293 203.21484 20.874367
v 249.38046 203.39377 20.589432
v 249.38293 203.69116 20.432074
v 249.38971 204.02733 20.444456
v 249.39896 204.3122 20.623262
v 249.4082 204.46944 20.92058
v 249.41496 204.45692 21.256742
v 249.41745 204.278 21.541677
v 249.41496 203.9806 21.699036
v 249.4082 203.64444 21.686653
v 249.39896 203.35957 21.507849
v 249.38971 203.20233 21.210531
v 250.2325 203.43362 21.109974
v 250.25635 203.61479 20.827454
v 250.2325 203.90994 20.66768
v 250.16733 204.23997 20.673466
v 250.07831 204.51648 20.84326
v 249.98927 204.66536 21.131565
v 249.9241 204.64671 21.46113
v 249.90025 204.46555 21.74365
v 249.9241 204.1704 21.903423
v 249.98927 203.84035 21.897638
v 250.07831 203.56386 21.727846
v 250.16733 203.41498 21.43954
v 250.8582 203.53255 21.065767
v 250.86035 203.75815 20.815956
v 250.85004 204.07806 20.712044
v 250.83003 204.40657 20.78187
v 250.80571 204.65562 21.006727
v 250.78358 204.75851 21.326366
v 250.76956 204.68765 21.655138
v 250.76743 204.46205 21.904947
v 250.77774 204.14214 22.008862
v 250.79773 203.81363 21.939034
v 250.82205 203.56458 21.714176
v 250.8442 203.46169 21.394539
v 251.72043 203.59702 21.00224
v 251.72665 203.85707 20.785938
v 251.68732 204.1858 20.723072
v 251.61295 204.49513 20.830484
v 251.52348 204.70215 21.079395
v 251.4429 204.75142 21.40311
v 251.39278 204.6297 21.714888
v 251.38655 204.36964 21.93119
v 251.42589 204.04091 21.994057
v 251.50026 203.7316 21.886644
v 251.58972 203.52457 21.637732
v 251.6703 203.47531 21.314018
v 252.57881 203.8731 21.46407
v 252.62018 204.14142 21.289146
v 252.54794 204.46088 21.229559
v 252.38147 204.74588 21.301271
v 252.16536 204.92006 21.485071
v 251.95753 204.93674 21.731709
v 251.81366 204.79146 21.975096
v 251.7723 204.52313 22.150019
v 251.84453 204.20366 22.209606
v 252.011 203.91866 22.137894
v 252.2271 203.74448 21.954094
v 252.43494 203.7278 21.707457
v 253.04427 204.04689 22.184801
v 253.13902 204.26205 21.93282
v 253.10529 204.55843 21.761715
v 252.95209 204.85658 21.717335
v 252.72047 205.07664 21.811571
v 252.4725 205.15964 22.019173
v 252.27463 205.08333 22.284513
v 252.17986 204.86816 22.536495
v 252.2136 204.5718 22.707602
v 252.36679 204.27362 22.751982
v 252.5984 204.05357 22.657745
v 252.84637 203.97058 22.450142
v 253.49974 204.37321 22.474234
v 253.54932 204.5618 22.200054
v 253.49992 204.84824 22.030584
v 253.36478 205.15575 22.011232
v 253.1801 205.40196 22.147186
v 252.99538 205.5209 22.402014
v 252.8601 205.48068 22.707438
v 252.81052 205.2921 22.981617
v 252.85991 205.00566 23.151087
v 252.99506 204.69814 23.170437
v 253.17973 204.45192 23.034485
v 253.36446 204.333 22.779655
v 253.93814 204.49619 22.691345
v 253.95644 204.64333 22.389835
v 253.94882 204.92108 22.200602
v 253.91734 205.255 22.174349
v 253.87042 205.55563 22.318111
v 253.82063 205.74242 22.593369
v 253.78133 205.7653 22.926365
v 253.76303 205.61815 23.227873
v 253.77065 205.34041 23.417107
v 253.80212 205.00647 23.44336
v 253.84904 204.70584 23.299597
v 253.89883 204.51906 23.024342
v 254.54549 204.45436 22.555168
v 254.54692 204.63402 22.271246
v 254.56195 204.93134 22.114658
v 254.58653 205.26666 22.127365
v 254.61409 205.55013 22.305958
v 254.63724 205.70578 22.602587
v 254.64978 205.69193 22.937767
v 254.64835 205.51227 23.22169
v 254.63332 205.21495 23.378275
v 254.60873 204.87964 23.36557
v 254.58118 204.59618 23.186975
v 254.55803 204.4405 22.890348
v 255.19946 204.48233 22.420092
v 255.25969 204.71478 22.184404
v 255.34111 205.03024 22.100353
v 255.4219 205.34418 22.19046
v 255.48042 205.5725 22.43058
v 255.50099 205.65399 22.756376
v 255.47809 205.56685 23.08055
v 255.41785 205.3344 23.316236
v 255.33643 205.01894 23.400288
v 255.25563 204.705 23.31018
v 255.19711 204.47668 23.070059
v 255.17656 204.39519 22.744265
v 255.78406 204.19423 22.424114
v 255.88014 204.41226 22.186543
v 256.0113 204.70976 22.099928
v 256.1424 205.007 22.18748
v 256.23828 205.22437 22.425741
v 256.2733 205.30359 22.750866
v 256.23804 205.22345 23.07574
v 256.14194 205.00543 23.313313
v 256.0108 204.70793 23.399927
v 255.8797 204.41068 23.312374
v 255.7838 204.19331 23.074114
v 255.7488 204.11409 22.74899
v 256.56238 203.87814 22.426447
v 256.61932 204.10852 22.187927
v 256.6972 204.42381 22.100018
v 256.7752 204.73955 22.186275
v 256.8324 204.97112 22.423586
v 256.8535 205.05646 22.748365
v 256.83276 204.97272 23.073586
v 256.77585 204.74234 23.312105
v 256.69794 204.42703 23.400013
v 256.61993 204.11131 23.313757
v 256.56274 203.87975 23.076445
v 256.5417 203.7944 22.751667
v 257.31412 203.80734 22.424791
v 257.36612 204.0396 22.18696
v 257.43713 204.35677 22.099993
v 257.50818 204.67387 22.187193
v 257.56015 204.90596 22.425194
v 257.57916 204.99083 22.750225
v 257.5601 204.90573 23.075193
v 257.5081 204.6735 23.313026
v 257.43707 204.35631 23.399992
v 257.36606 204.0392 23.312794
v 257.31406 203.80711 23.074791
v 257.29507 203.72224 22.74976
v 258.0366 203.54926 22.425014
v 258.07834 203.78346 22.187092
v 258.13538 204.10342 22.1
v 258.1924 204.42339 22.187075
v 258.23416 204.65761 22.424986
v 258.24945 204.74335 22.749983
v 258.23416 204.65762 23.074986
v 258.1924 204.42342 23.312908
v 258.13538 204.10345 23.4
v 258.07834 203.7835 23.312925
v 258.0366 203.54927 23.075014
v 258.0213 203.46353 22.750017
v 258.87683 203.53676 22.425014
v 258.87738 203.77466 22.187092
v 258.8781 204.09966 22.1
v 258.87885 204.42467 22.187075
v 258.87936 204.66258 22.424984
v 258.87958 204.74968 22.749983
v 258.87936 204.6626 23.074986
v 258.87885 204.4247 23.312908
v 258.8781 204.0997 23.4
v 258.87738 203.77469 23.312925
v 258.87683 203.53677 23.075014
v 258.87665 203.44968 22.750017
v 259.62094 203.53716 22.425014
v 259.6209 203.77507 22.187092
v 259.62082 204.10007 22.1
v 259.62076 204.42506 22.187075
v 259.62073 204.663 22.424984
v 259.6207 204.75008 22.749983
v 259.62073 204.66301 23.074986
v 259.62076 204.4251 23.312908
v 259.62082 204.1001 23.4
v 259.6209 203.7751 23.312925
v 259.62094 203.53717 23.075014
v 259.62097 203.45009 22.750017
v 260.36353 203.53706 22.425
v 260.36356 203.77498 22.187082
v 260.36356 204.09999 22.1
v 260.3636 204.42499 22.187082
v 260.3636 204.6629 22.425
v 260.3636 204.74998 22.75
v 260.3636 204.6629 23.074999
v 260.3636 204.42499 23.312916
v 260.36356 204.09999 23.4
v 260.36356 203.77498 23.312916
v 260.36353 203.53706 23.074999
v 260.36353 203.44998 22.75
v 261.0867 203.53743 22.425
v 261.09497 203.7752 22.187082
v 261.1063 204.1 22.1
v 261.1176 204.42482 22.187082
v 261.1259 204.66258 22.425
v 261.1289 204.74962 22.75
v 261.1259 204.66258 23.074999
v 261.1176 204.42482 23.312916
v 261.1063 204.1 23.4
v 261.09497 203.7752 23.312916
v 261.0867 203.53743 23.074999
v 261.08368 203.45041 22.75
v 261.72675 203.49843 22.425
v 261.77768 203.73083 22.187082
v 261.84723 204.04831 22.1
v 261.91678 204.36578 22.187082
v 261.96768 204.59819 22.425
v 261.98633 204.68326 22.75
v 261.96768 204.59819 23.074999
v 261.91678 204.36578 23.312916
v 261.84723 204.04831 23.4
v 261.77768 203.73083 23.312916
v 261.72675 203.49843 23.074999
v 261.70813 203.41338 22.75
v 262.43527 203.23277 22.425
v 262.48035 203.46638 22.187082
v 262.5419 203.7855 22.1
v 262.60345 204.10461 22.187082
v 262.64853 204.33823 22.425
v 262.665 204.42374 22.75
v 262.64853 204.33823 23.074999
v 262.60345 204.10461 23.312916
v 262.5419 203.7855 23.4
v 262.48035 203.46638 23.312916
v 262.43527 203.23277 23.074999
v 262.4188 203.14726 22.75
v 263.28058 203.20818 22.425
v 263.28223 203.44608 22.187082
v 263.2845 203.77107 22.1
v 263.28674 204.09607 22.187082
v 263.28842 204.33397 22.425
v 263.289 204.42105 22.75
v 263.28842 204.33397 23.074999
v 263.28674 204.09607 23.312916
v 263.2845 203.77107 23.4
v 263.28223 203.44608 23.312916
v 263.28058 203.20818 23.074999
v 263.27997 203.1211 22.75
v 264.04813 203.21263 22.425
v 264.03928 203.4504 22.187082
v 264.02722 203.77516 22.1
v 264.01514 204.09995 22.187082
v 264.00632 204.33769 22.425
v 264.00308 204.42471 22.75
v 264.00632 204.33769 23.074999
v 264.01514 204.09995 23.312916
v 264.02722 203.77516 23.4
v 264.03928 203.4504 23.312916
v 264.04813 203.21263 23.074999
v 264.05136 203.12561 22.75
v 264.88797 203.27618 22.425
v 264.83734 203.50865 22.187082
v 264.7682 203.82622 22.1
v 264.69904 204.14377 22.187082
v 264.6484 204.37624 22.425
v 264.62985 204.46132 22.75
v 264.6484 204.37624 23.074999
v 264.69904 204.14377 23.312916
v 264.7682 203.82622 23.4
v 264.83734 203.50865 23.312916
v 264.88797 203.27618 23.074999
v 264.9065 203.1911 22.75
v 265.57025 203.53526 22.425
v 265.52502 203.76884 22.187082
v 265.4633 204.08794 22.1
v 265.40152 204.40701 22.187082
v 265.35632 204.6406 22.425
v 265.33978 204.72609 22.75
v 265.35632 204.6406 23.074999
v 265.40152 204.40701 23.312916
v 265.4633 204.08794 23.4
v 265.52502 203.76884 23.312916
v 265.57025 203.53526 23.074999
v 265.5868 203.44977 22.75
v 266.21033 203.54155 22.425
v 266.20844 203.77946 22.187082
v 266.2058 204.10445 22.1
v 266.20322 204.42944 22.187082
v 266.2013 204.66734 22.425
v 266.2006 204.75443 22.75
v 266.2013 204.66734 23.074999
v 266.20322 204.42944 23.312916
v 266.2058 204.10445 23.4
v 266.20844 203.77946 23.312916
v 266.21033 203.54155 23.074999
v 266.21103 203.45447 22.75
v 266.94687 203.53694 22.425
v 266.94757 203.77486 22.187082
v 266.94855 204.09985 22.1
v 266.9495 204.42485 22.187082
v 266.95023 204.66277 22.425
v 266.95047 204.74985 22.75
v 266.95023 204.66277 23.074999
v 266.9495 204.42485 23.312916
v 266.94855 204.09985 23.4
v 266.94757 203.77486 23.312916
v 266.94687 203.53694 23.074999
v 266.9466 203.44986 22.75
v 267.6913 203.53711 22.425
v 267.6913 203.77504 22.187082
v 267.69125 204.10004 22.1
v 267.69122 204.42503 22.187082
v 267.69122 204.66295 22.425
v 267.6912 204.75003 22.75
v 267.69122 204.66295 23.074999
v 267.69122 204.42503 23.312916
v 267.69125 204.10004 23.4
v 267.6913 203.77504 23.312916
v 267.6913 203.53711 23.074999
v 267.69135 203.45003 22.75
v 268.434 203.5371 22.425
v 268.434 203.77501 22.187082
v 268.434 204.1 22.1
v 268.434 204.425 22.187082
v 268.43402 204.66292 22.425
v 268.43402 204.75 22.75
v 268.43402 204.66292 23.074999
v 268.434 204.425 23.312916
v 268.434 204.1 23.4
v 268.434 203.77501 23.312916
v 268.434 203.5371 23.074999
v 268.434 203.45001 22.75
v 269.17673 203.5371 22.425
v 269.17673 203.77501 22.187082
v 269.17673 204.10002 22.1
v 269.17673 204.42502 22.187082
v 269.17673 204.66293 22.425
v 269.17673 204.75002 22.75
v 269.17673 204.66293 23.074999
v 269.17673 204.42502 23.312916
v 269.17673 204.10002 23.4
v 269.17673 203.77501 23.312916
v 269.17673 203.5371 23.074999
v 269.17673 203.45001 22.75
v 269.91946 203.53705 22.425076
v 269.91946 203.77493 22.187128
v 269.91946 204.09993 22.1
v 269.91946 204.42494 22.187038
v 269.91946 204.66289 22.424923
v 269.91946 204.75002 22.749912
v 269.91946 204.66298 23.074923
v 269.91946 204.4251 23.312872
v 269.91946 204.1001 23.4
v 269.91946 203.77509 23.31296
v 269.91946 203.53714 23.075075
v 269.91946 203.45001 22.750088
v 270.66724 203.5371 22.42504
v 270.67096 203.77501 22.187151
v 270.6723 204.1 22.100079
v 270.67096 204.42502 22.187151
v 270.66724 204.66293 22.42504
v 270.6622 204.75002 22.75
v 270.65714 204.66293 23.07496
v 270.65344 204.42502 23.312849
v 270.65207 204.1 23.399921
v 270.65344 203.77501 23.312847
v 270.65714 203.5371 23.07496
v 270.6622 203.45001 22.75
v 271.48608 203.5371 22.458506
v 271.54578 203.77501 22.228197
v 271.56763 204.1 22.143898
v 271.54578 204.42502 22.228197
v 271.48608 204.66293 22.458506
v 271.40457 204.75002 22.773111
v 271.32303 204.66293 23.087719
v 271.26334 204.42502 23.318027
v 271.2415 204.1 23.402327
v 271.26334 203.77501 23.318027
v 271.32303 203.5371 23.087719
v 271.40457 203.45001 22.773111
v 272.2471 203.5371 22.844465
v 272.3806 203.77501 22.647541
v 272.42947 204.1 22.575462
v 272.3806 204.42502 22.647541
v 272.2471 204.66293 22.844463
v 272.06473 204.75002 23.113466
v 271.88232 204.66293 23.382467
v 271.7488 204.42502 23.579391
v 271.69995 204.1 23.65147
v 271.7488 203.77501 23.579391
v 271.88232 203.5371 23.382467
v 272.06473 203.45001 23.113466
v 272.79102 203.5371 23.321188
v 272.91235 203.77501 23.11654
v 272.9568 204.1 23.041634
v 272.91235 204.42502 23.11654
v 272.79102 204.66293 23.321188
v 272.62527 204.75002 23.600742
v 272.4595 204.66293 23.880295
v 272.33817 204.42502 24.084942
v 272.29376 204.1 24.15985
v 272.33817 203.77501 24.084942
v 272.4595 203.5371 23.880295
v 272.62527 203.45001 23.600742
v 273.3664 203.5371 23.536863
v 273.39908 203.77501 23.301205
v 273.41104 204.1 23.214947
v 273.39908 204.42502 23.301205
v 273.3664 204.66293 23.536863
v 273.32172 204.75002 23.858782
v 273.27707 204.66293 24.180698
v 273.2444 204.42502 24.416359
v 273.23242 204.1 24.502617
v 273.2444 203.77501 24.416359
v 273.27707 203.5371 24.180698
v 273.32172 203.45001 23.858782
v 274.04468 203.62204 23.360062
v 274.03757 203.90633 23.180382
v 274.03702 204.24251 23.166826
v 274.0432 204.54051 23.323029
v 274.05447 204.72049 23.60713
v 274.06778 204.7342 23.943012
v 274.0796 204.57799 24.240671
v 274.0867 204.2937 24.420351
v 274.08725 203.95752 24.433907
v 274.08105 203.65952 24.277704
v 274.0698 203.47954 23.9936
v 274.0565 203.46582 23.65772
v 274.8118 203.53731 23.474709
v 274.80884 203.77531 23.236912
v 274.80484 204.10034 23.149994
v 274.8008 204.42528 23.237242
v 274.79788 204.66306 23.475279
v 274.79684 204.74995 23.800323
v 274.7979 204.66272 24.125278
v 274.80087 204.4247 24.363075
v 274.8049 204.09969 24.449993
v 274.8089 203.77475 24.362745
v 274.81183 203.53697 24.124708
v 274.8129 203.45006 23.799664
v 275.6018 203.58435 23.433422
v 275.57593 203.83824 23.21415
v 275.5424 204.16719 23.151857
v 275.5102 204.48305 23.263233
v 275.48795 204.70119 23.518436
v 275.48163 204.76315 23.849085
v 275.49292 204.65236 24.16658
v 275.5188 204.39847 24.385853
v 275.55234 204.06952 24.448145
v 275.58453 203.75366 24.33677
v 275.60678 203.53552 24.081566
v 275.6131 203.47356 23.750917
v 276.4343 203.7492 23.415606
v 276.36188 204.00113 23.203865
v 276.26706 204.31981 23.151428
v 276.17526 204.61984 23.272346
v 276.11108 204.82083 23.53422
v 276.0917 204.86893 23.866879
v 276.1223 204.75125 24.181189
v 276.19473 204.49931 24.39293
v 276.28952 204.18065 24.445366
v 276.38132 203.88062 24.324448
v 276.4455 203.67961 24.062574
v 276.4649 203.63152 23.729916
v 277.20187 204.14511 23.356422
v 277.12527 204.42879 23.182465
v 277.0046 204.74287 23.174244
v 276.87225 205.0032 23.333963
v 276.7636 205.14003 23.618828
v 276.70786 205.11668 23.952505
v 276.71988 204.93944 24.24559
v 276.79648 204.65576 24.419548
v 276.9171 204.34167 24.427769
v 277.0495 204.08134 24.26805
v 277.15814 203.94452 23.983185
v 277.2139 203.96786 23.649508
v 277.89084 204.37573 23.625546
v 277.81854 204.66005 23.45632
v 277.69467 204.97289 23.452194
v 277.55246 205.23042 23.614279
v 277.43 205.36363 23.899141
v 277.36008 205.33684 24.230452
v 277.36148 205.15721 24.519438
v 277.43378 204.8729 24.688665
v 277.55765 204.56006 24.69279
v 277.69986 204.30252 24.530706
v 277.82233 204.16931 24.245844
v 277.89224 204.1961 23.914532
v 278.42407 204.66478 23.6585
v 278.36694 204.96222 23.512424
v 278.29123 205.28917 23.536037
v 278.2172 205.55801 23.723007
v 278.16467 205.69673 24.02324
v 278.14777 205.66815 24.356285
v 278.171 205.47992 24.632908
v 278.22812 205.1825 24.778982
v 278.30383 204.85555 24.755371
v 278.37787 204.58669 24.5684
v 278.4304 204.44797 24.268167
v 278.4473 204.47655 23.935122
v 279.12302 204.65015 23.687775
v 279.11142 204.94774 23.531189
v 279.08066 205.28256 23.543676
v 279.03903 205.5649 23.721893
v 278.99765 205.71909 24.018087
v 278.96762 205.70381 24.35289
v 278.957 205.52316 24.636595
v 278.9686 205.22557 24.793182
v 278.99936 204.89075 24.780693
v 279.041 204.60841 24.602476
v 279.08237 204.45422 24.306284
v 279.1124 204.4695 23.97148
v 279.98938 204.729 23.896856
v 279.974 205.00142 23.70267
v 279.90213 205.32753 23.663513
v 279.79303 205.61996 23.789885
v 279.6759 205.80035 24.047918
v 279.58215 205.82036 24.368477
v 279.5369 205.67462 24.665667
v 279.55228 205.40219 24.859854
v 279.62415 205.07608 24.899008
v 279.73328 204.78365 24.772638
v 279.85037 204.60327 24.514605
v 279.94412 204.58327 24.194046
v 280.53482 204.89134 24.203367
v 280.54285 205.1362 23.977568
v 280.5178 205.46205 23.899313
v 280.4664 205.78159 23.98957
v 280.4024 206.00917 24.224155
v 280.343 206.08385 24.540213
v 280.30408 205.98558 24.853052
v 280.29605 205.74072 25.078852
v 280.3211 205.41487 25.157106
v 280.3725 205.09535 25.066849
v 280.4365 204.86775 24.832264
v 280.49588 204.79309 24.516209
v 281.15872 204.97186 23.98852
v 281.23453 205.27676 23.872608
v 281.28967 205.60474 23.929739
v 281.3094 205.86792 24.144606
v 281.2884 205.99577 24.459633
v 281.23233 205.95404 24.79041
v 281.15622 205.75392 25.048304
v 281.08044 205.44902 25.164215
v 281.0253 205.12103 25.107084
v 281.00555 204.85786 24.892218
v 281.02655 204.73001 24.577192
v 281.0826 204.77174 24.246414
v 281.8866 204.78207 24.187374
v 281.99448 205.08331 24.091366
v 282.05893 205.40747 24.1654
v 282.06268 205.66768 24.389635
v 282.00473 205.79422 24.70399
v 281.9006 205.75319 25.024235
v 281.7782 205.55559 25.264557
v 281.67032 205.25433 25.360565
v 281.60587 204.93018 25.286533
v 281.6021 204.66997 25.062298
v 281.66006 204.54343 24.747942
v 281.7642 204.58446 24.427698
v 282.52985 204.69946 24.334639
v 282.5824 205.02278 24.261461
v 282.6232 205.34242 24.361023
v 282.64133 205.57271 24.606646
v 282.63193 205.65196 24.932516
v 282.5975 205.55894 25.251316
v 282.5473 205.31856 25.477625
v 282.49475 204.99524 25.550802
v 282.45392 204.67561 25.451242
v 282.4358 204.44531 25.205618
v 282.44522 204.36606 24.879747
v 282.4796 204.45909 24.560947
v 283.19543 204.6881 24.250471
v 283.2596 205.01274 24.188753
v 283.32812 205.32228 24.301092
v 283.38266 205.53377 24.557388
v 283.40857 205.59053 24.888968
v 283.3989 205.47737 25.206984
v 283.3563 205.2246 25.426222
v 283.2921 204.89995 25.48794
v 283.22357 204.59041 25.3756
v 283.16907 204.37892 25.119305
v 283.14316 204.32216 24.787725
v 283.1528 204.43532 24.46971
v 283.93423 204.36652 24.303371
v 283.9775 204.6845 24.20225
v 284.02078 205.0101 24.275126
v 284.0525 205.2561 24.502476
v 284.0641 205.35658 24.823378
v 284.0525 205.2846 25.15185
v 284.02078 205.05946 25.399878
v 283.9775 204.74149 25.501
v 283.93423 204.41588 25.428123
v 283.90253 204.16988 25.200773
v 283.89093 204.0694 24.87987
v 283.90253 204.14137 24.5514
v 284.72662 204.41339 24.301315
v 284.71857 204.73416 24.20007
v 284.7105 205.06258 24.272823
v 284.70462 205.31062 24.500082
v 284.70245 205.41183 24.820953
v 284.70462 205.33911 25.149458
v 284.7105 205.11194 25.397573
v 284.71857 204.79117 25.49882
v 284.72662 204.46275 25.426065
v 284.7325 204.2147 25.198805
v 284.73468 204.1135 24.877935
v 284.7325 204.18622 24.54943
v 285.45844 204.40036 24.301886
v 285.46118 204.72122 24.200638
v 285.46396 205.04971 24.273388
v 285.46597 205.29782 24.500645
v 285.4667 205.39908 24.821514
v 285.46597 205.32632 25.150019
v 285.46396 205.09908 25.398138
v 285.46118 204.77823 25.499388
v 285.45844 204.44972 25.426638
v 285.4564 204.20161 25.19938
v 285.45566 204.10037 24.878511
v 285.4564 204.17313 24.550005
v 286.204 204.32434 24.3588
v 286.20395 204.62697 24.211756
v 286.2039 204.96259 24.235727
v 286.20383 205.24124 24.424292
v 286.2038 205.38829 24.726925
v 286.2038 205.36432 25.062534
v 286.20386 205.17575 25.341196
v 286.2039 204.87312 25.48824
v 286.20395 204.5375 25.464268
v 286.204 204.25885 25.275703
v 286.20404 204.1118 24.973072
v 286.20404 204.13577 24.63746
v 286.94324 204.43884 24.279325
v 286.94907 204.76582 24.2002
v 286.95425 205.08856 24.295189
v 286.9574 205.32057 24.538841
v 286.95767 205.39972 24.865873
v 286.955 205.30476 25.188656
v 286.95007 205.06116 25.420696
v 286.9442 204.73419 25.499825
v 286.93906 204.41145 25.404835
v 286.93588 204.17943 25.16118
v 286.93564 204.1003 24.834148
v 286.93832 204.19524 24.511368
v 287.71246 204.5324 24.240032
v 287.77502 204.86288 24.236738
v 287.8145 205.15634 24.402063
v 287.82034 205.33417 24.691708
v 287.79095 205.3487 25.02806
v 287.73425 205.19604 25.321
v 287.6654 204.9171 25.49203
v 287.60284 204.58661 25.495323
v 287.56335 204.29315 25.329998
v 287.55753 204.11533 25.040354
v 287.5869 204.1008 24.704
v 287.64362 204.25346 24.411062
v 288.6331 204.29445 24.43786
v 288.71396 204.61984 24.4843
v 288.70493 204.90848 24.675331
v 288.60846 205.08302 24.959763
v 288.45038 205.0967 25.261381
v 288.27307 204.94585 25.499372
v 288.124 204.67088 25.609962
v 288.04312 204.34549 25.563522
v 288.05212 204.05685 25.372492
v 288.1486 203.88232 25.08806
v 288.30667 203.86864 24.786442
v 288.484 204.0195 24.54845
v 289.26642 204.11674 25.002005
v 289.37405 204.43346 25.081242
v 289.35242 204.73291 25.19027
v 289.2073 204.9349 25.299875
v 288.9776 204.98529 25.380688
v 288.72485 204.87059 25.411057
v 288.5168 204.6215 25.382843
v 288.40918 204.30481 25.303606
v 288.43085 204.00534 25.194578
v 288.57593 203.80334 25.084972
v 288.80563 203.75296 25.00416
v 289.05838 203.86768 24.973791
v 289.6657 203.81992 25.20659
v 289.82516 204.1025 25.432667
v 289.85538 204.3679 25.737524
v 289.74826 204.54504 26.039478
v 289.53253 204.58644 26.257616
v 289.26593 204.481 26.333492
v 289.02 204.25699 26.246775
v 288.86053 203.97443 26.020697
v 288.8303 203.70901 25.71584
v 288.9374 203.53188 25.413887
v 289.15317 203.49048 25.195747
v 289.41974 203.5959 25.119873
v 289.9216 203.31142 25.977617
v 290.13046 203.57425 25.989616
v 290.2463 203.84074 26.130775
v 290.2381 204.03949 26.363272
v 290.10803 204.11723 26.624807
v 289.89093 204.05316 26.845304
v 289.64502 203.86441 26.96568
v 289.43616 203.60158 26.95368
v 289.3203 203.33508 26.812521
v 289.32852 203.13634 26.580025
v 289.4586 203.05858 26.31849
v 289.6757 203.12267 26.097994
v 290.38824 202.7562 26.378244
v 290.54843 203.03044 26.318222
v 290.65494 203.34576 26.38637
v 290.6792 203.61763 26.564425
v 290.61475 203.77322 26.804676
v 290.47882 203.77084 27.042751
v 290.30786 203.61113 27.214857
v 290.14767 203.33687 27.274878
v 290.04117 203.02156 27.206732
v 290.0169 202.7497 27.028677
v 290.08136 202.5941 26.788424
v 290.2173 202.59648 26.550348
v 291.0034 202.49814 26.594587
v 291.1629 202.69594 26.418234
v 291.28613 202.9972 26.349182
v 291.34006 203.32121 26.405931
v 291.31024 203.58115 26.573277
v 291.20465 203.70737 26.806377
v 291.0516 203.66603 27.042776
v 290.8921 203.46825 27.219128
v 290.76886 203.16698 27.288181
v 290.71494 202.84297 27.231432
v 290.74475 202.58304 27.064087
v 290.85034 202.45682 26.830984
v 291.587 202.28561 26.869574
v 291.7697 202.4946 26.683006
v 291.91782 202.79337 26.647778
v 291.99158 203.10185 26.773325
v 291.97125 203.3374 27.026009
v 291.86234 203.43689 27.338123
v 291.69394 203.37367 27.626036
v 291.51123 203.16469 27.812603
v 291.36313 202.86592 27.847832
v 291.28937 202.55743 27.722284
v 291.30966 202.32188 27.4696
v 291.4186 202.2224 27.157486
v 292.26416 202.07622 27.11966
v 292.4001 202.33772 26.957691
v 292.50137 202.65858 26.956316
v 292.54086 202.95279 27.1159
v 292.50797 203.14154 27.393684
v 292.41153 203.17422 27.715239
v 292.27734 203.04211 27.994398
v 292.1414 202.78061 28.156366
v 292.0401 202.45975 28.157743
v 292.0006 202.16554 27.998158
v 292.0335 201.9768 27.720373
v 292.12997 201.9441 27.39882
v 292.96545 201.86455 27.362585
v 292.99304 202.11336 27.138577
v 293.01724 202.4416 27.069822
v 293.03156 202.76132 27.174744
v 293.0321 202.98686 27.42523
v 293.0188 203.05779 27.75416
v 292.99518 202.95508 28.0734
v 292.9676 202.70625 28.29741
v 292.9434 202.37802 28.366163
v 292.92908 202.05829 28.26124
v 292.92853 201.83275 28.010756
v 292.94183 201.76184 27.681824
v 293.67145 201.8577 27.420794
v 293.6699 202.0482 27.144072
v 293.6807 202.35152 26.999079
v 293.70096 202.68639 27.024668
v 293.72525 202.96306 27.21398
v 293.74707 203.1074 27.51629
v 293.7606 203.08076 27.850594
v 293.76215 202.89024 28.127316
v 293.75134 202.58693 28.272308
v 293.73108 202.25206 28.24672
v 293.7068 201.97539 28.057407
v 293.68497 201.83104 27.755096
v 294.27255 201.81325 27.294346
v 294.3555 202.05182 27.07211
v 294.46234 202.36392 27.0059
v 294.56445 202.66592 27.113457
v 294.63446 202.87692 27.365961
v 294.6536 202.94037 27.695753
v 294.61676 202.83928 28.01447
v 294.5338 202.60071 28.236704
v 294.42697 202.2886 28.302914
v 294.32486 201.9866 28.195358
v 294.25485 201.7756 27.942852
v 294.23572 201.71214 27.61306
v 294.85092 201.51193 27.297134
v 294.96713 201.73174 27.070417
v 295.1214 202.02196 26.998398
v 295.2724 202.30481 27.100374
v 295.37964 202.50455 27.349022
v 295.4144 202.56761 27.677713
v 295.3674 202.47713 27.99838
v 295.2512 202.25732 28.225098
v 295.09692 201.96712 28.297117
v 294.94592 201.68425 28.19514
v 294.83868 201.48453 27.946493
v 294.8039 201.42145 27.6178
v 295.55502 201.13474 27.277449
v 295.65247 201.37318 27.060999
v 295.77747 201.68001 27.002335
v 295.8965 201.97299 27.117172
v 295.97775 202.17363 27.374744
v 295.99942 202.22816 27.706032
v 295.95566 202.12198 28.022266
v 295.85825 201.88353 28.238716
v 295.73325 201.5767 28.29738
v 295.61417 201.28372 28.182543
v 295.53293 201.08308 27.924973
v 295.51126 201.02855 27.593685
v 296.45242 200.8854 27.311432
v 296.473 201.12881 27.080606
v 296.49374 201.45537 27.00267
v 296.50906 201.77757 27.098505
v 296.5149 202.0091 27.342432
v 296.50964 202.08789 27.669092
v 296.49472 201.99286 27.990957
v 296.47412 201.74945 28.221783
v 296.4534 201.42288 28.29972
v 296.43808 201.10068 28.203886
v 296.43225 200.86916 27.959957
v 296.4375 200.79036 27.633297
v 297.3991 201.00114 27.392101
v 297.39417 201.23497 27.153852
v 297.33914 201.55228 27.052763
v 297.24878 201.86804 27.115917
v 297.14728 202.09764 27.326397
v 297.06186 202.17957 27.6278
v 297.01538 202.09186 27.93937
v 297.02032 201.85802 28.177616
v 297.07535 201.54071 28.278708
v 297.16574 201.22496 28.215551
v 297.2672 200.99536 28.005074
v 297.35263 200.91344 27.70367
v 298.03537 201.1694 27.76067
v 298.06064 201.35497 27.481085
v 298.03476 201.65201 27.325146
v 297.96466 201.98096 27.334637
v 297.86914 202.25366 27.507013
v 297.7738 202.39705 27.796087
v 297.70416 202.3727 28.124401
v 297.6789 202.18715 28.403986
v 297.70477 201.89009 28.559925
v 297.77487 201.56114 28.550434
v 297.8704 201.28845 28.378057
v 297.96573 201.14507 28.088984
v 298.63446 201.2138 27.823175
v 298.6388 201.39145 27.537457
v 298.63446 201.68805 27.378653
v 298.62265 202.02414 27.389313
v 298.6065 202.30966 27.566584
v 298.59036 202.46811 27.862963
v 298.57855 202.45703 28.199038
v 298.57425 202.2794 28.484756
v 298.57855 201.9828 28.643562
v 298.59036 201.64671 28.6329
v 298.6065 201.36119 28.45563
v 298.62265 201.20273 28.15925
v 299.34323 201.19926 27.807663
v 299.34235 201.37683 27.52187
v 299.34323 201.67351 27.36314
v 299.34564 202.00978 27.374006
v 299.34894 202.29558 27.551556
v 299.35226 202.45428 27.848217
v 299.35468 202.4434 28.184496
v 299.35556 202.26584 28.470291
v 299.35468 201.96916 28.62902
v 299.35226 201.63289 28.618153
v 299.34894 201.3471 28.440603
v 299.34564 201.18839 28.143942
v 300.0939 201.26616 27.668346
v 300.09393 201.50693 27.433317
v 300.09335 201.83296 27.35016
v 300.09232 202.15688 27.441154
v 300.0911 202.3919 27.681923
v 300.09003 202.47507 28.007946
v 300.08942 202.38406 28.331871
v 300.0894 202.1433 28.5669
v 300.08997 201.81728 28.650059
v 300.091 201.49335 28.559063
v 300.09222 201.25832 28.318295
v 300.0933 201.17517 27.992271
v 300.8332 201.26152 27.675966
v 300.83368 201.49902 27.437635
v 300.83435 201.82387 27.349985
v 300.83502 202.14902 27.436502
v 300.83554 202.38734 27.674004
v 300.83575 202.47499 27.998852
v 300.8356 202.38847 28.324003
v 300.8351 202.15097 28.562334
v 300.83444 201.82613 28.649984
v 300.83377 201.50098 28.563467
v 300.83325 201.26265 28.325966
v 300.83304 201.175 28.001118
v 301.54996 201.25977 27.67498
v 301.56143 201.49742 27.437073
v 301.57712 201.82204 27.350004
v 301.5928 202.14667 27.437101
v 301.6043 202.3843 27.675028
v 301.6085 202.47125 28.00003
v 301.60428 202.38426 28.325027
v 301.5928 202.1466 28.562933
v 301.57712 201.82199 28.650003
v 301.56143 201.49738 28.562906
v 301.54993 201.25974 28.32498
v 301.54575 201.17278 27.999975
v 302.14392 201.2176 27.675007
v 302.21692 201.44403 27.437086
v 302.31665 201.75334 27.349997
v 302.4164 202.06267 27.437075
v 302.4894 202.28911 27.674988
v 302.51614 202.372 27.999987
v 302.48944 202.28911 28.324987
v 302.4164 202.06268 28.562908
v 302.31668 201.75337 28.649998
v 302.21692 201.44405 28.56292
v 302.14392 201.2176 28.325006
v 302.1172 201.13472 28.000008
v 302.68878 200.94319 27.597134
v 302.83063 201.17264 27.396059
v 303.00638 201.45688 27.35681
v 303.16888 201.71971 27.489902
v 303.27463 201.89075 27.759676
v 303.29526 201.92413 28.093843
v 303.22525 201.81093 28.402866
v 303.0834 201.58147 28.603941
v 302.90765 201.29724 28.64319
v 302.74515 201.0344 28.510098
v 302.6394 200.86337 28.240324
v 302.61877 200.82999 27.906157
v 303.36047 200.44405 27.695139
v 303.4564 200.65425 27.452433
v 303.58536 200.9497 27.357458
v 303.71286 201.25122 27.435661
v 303.80472 201.47803 27.66609
v 303.8363 201.56935 27.987
v 303.79916 201.50072 28.312405
v 303.70328 201.29051 28.55511
v 303.57428 200.99507 28.650085
v 303.44678 200.69354 28.571882
v 303.35495 200.46674 28.341454
v 303.32333 200.37541 28.020542
v 304.44843 200.26198 27.70113
v 304.48544 200.5136 27.483725
v 304.4732 200.84206 27.414665
v 304.41498 201.15933 27.512455
v 304.32642 201.38042 27.750893
v 304.2312 201.44608 28.066086
v 304.15488 201.3387 28.373583
v 304.1179 201.08708 28.590988
v 304.13013 200.75862 28.66005
v 304.18832 200.44135 28.56226
v 304.27692 200.22026 28.323822
v 304.3721 200.1546 28.008627
v 305.1639 200.52565 28.153046
v 305.2736 200.72945 27.953125
v 305.2808 201.03304 27.840677
v 305.1836 201.35507 27.845837
v 305.008 201.60928 27.967218
v 304.8011 201.72754 28.172298
v 304.6183 201.67815 28.406126
v 304.50858 201.47435 28.606047
v 304.50137 201.17076 28.718494
v 304.5986 200.84872 28.713335
v 304.77417 200.59451 28.591953
v 304.9811 200.47626 28.386873
v 305.62894 200.58801 28.620453
v 305.74496 200.81444 28.398172
v 305.78232 201.13464 28.29899
v 305.73093 201.46286 28.349483
v 305.60464 201.71112 28.536125
v 305.43726 201.8129 28.8089
v 305.27362 201.74094 29.09472
v 305.1576 201.51453 29.317003
v 305.12024 201.1943 29.416185
v 305.1716 200.86609 29.36569
v 305.2979 200.61783 29.17905
v 305.4653 200.51605 28.906275
v 306.2096 200.58495 28.87513
v 306.24512 200.79688 28.622248
v 306.2546 201.11096 28.504183
v 306.23553 201.44305 28.552568
v 306.193 201.70416 28.754444
v 306.13837 201.82433 29.055712
v 306.08633 201.77135 29.375652
v 306.05078 201.55942 29.628534
v 306.0413 201.24532 29.7466
v 306.06036 200.91324 29.698212
v 306.1029 200.65213 29.496338
v 306.15753 200.53197 29.195068
v 307.02478 200.60742 28.887089
v 307.0335 200.7952 28.6068
v 307.0037 201.09444 28.45466
v 306.94333 201.42497 28.471437
v 306.86856 201.69823 28.652634
v 306.79944 201.84097 28.949697
v 306.7545 201.81499 29.283033
v 306.74576 201.62721 29.56332
v 306.77557 201.32797 29.71546
v 306.83594 200.99744 29.698683
v 306.9107 200.72418 29.517488
v 306.97983 200.58144 29.220423
v 307.73138 200.80103 29.30732
v 307.7694 200.93399 28.99704
v 307.75183 201.19856 28.780235
v 307.6834 201.52385 28.714998
v 307.58246 201.82272 28.818808
v 307.476 202.01506 29.063847
v 307.3926 202.04935 29.38446
v 307.35458 201.9164 29.694738
v 307.37216 201.65182 29.911543
v 307.44058 201.32652 29.976782
v 307.54156 201.02766 29.872972
v 307.64798 200.83533 29.627932
v 308.45633 200.93152 29.366812
v 308.4435 201.04556 29.048634
v 308.3888 201.2966 28.82881
v 308.3069 201.61739 28.766245
v 308.21973 201.92195 28.877703
v 308.15067 202.12871 29.133316
v 308.1182 202.18224 29.464596
v 308.131 202.06819 29.782776
v 308.18573 201.81715 30.002598
v 308.26764 201.49637 30.065163
v 308.3548 201.1918 29.953707
v 308.42386 200.98505 29.698092
v 309.13538 201.17952 29.502203
v 309.1254 201.2121 29.16761
v 309.0785 201.40326 28.894865
v 309.00723 201.70177 28.757048
v 308.9307 202.02765 28.791088
v 308.86942 202.29358 28.987864
v 308.8398 202.4283 29.29465
v 308.8498 202.3957 29.629242
v 308.8967 202.20456 29.901987
v 308.96796 201.90605 30.039804
v 309.0445 201.58017 30.005764
v 309.10577 201.31424 29.808989
v 309.88684 201.2661 29.411446
v 309.86685 201.34528 29.085043
v 309.80875 201.57188 28.843203
v 309.72812 201.88518 28.750727
v 309.64658 202.20123 28.83239
v 309.58594 202.43535 29.066315
v 309.56247 202.5248 29.38982
v 309.58246 202.44562 29.71622
v 309.64056 202.21902 29.958061
v 309.7212 201.90572 30.050539
v 309.80273 201.58968 29.968874
v 309.86337 201.35556 29.73495
v 310.57635 201.5422 29.410763
v 310.54596 201.61728 29.087067
v 310.4595 201.83255 28.84725
v 310.34018 202.13036 28.75557
v 310.2199 202.4309 28.836594
v 310.13095 202.65364 29.06861
v 310.0971 202.73889 29.38945
v 310.1275 202.66382 29.713146
v 310.21393 202.44855 29.952963
v 310.33328 202.15074 30.044641
v 310.45355 201.8502 29.96362
v 310.5425 201.62747 29.731602
v 310.41415 202.17155 29.399946
usemtl mat_17
s 1
f 3001 3001 3002
f 3002 3001 3003
f 3001 3001 3003
f 3003 3001 3004
f 3001 3001 3004
f 3004 3001 3005
f 3001 3001 3005
f 3005 3001 3006
f 3001 3001 3006
f 3006 3001 3007
f 3001 3001 3007
f 3007 3001 3008
f 3001 3001 3008
f 3008 3001 3009
f 3001 3001 3009
f 3009 3001 3010
f 3001 3001 3010
f 3010 3001 3011
f 3001 3001 3011
f 3011 3001 3012
f 3001 3001 3012
f 3012 3001 3013
f 3001 3001 3013
f 3013 3001 3002
f 3002 3003 3014
f 3014 3003 3015
f 3003 3004 3015
f 3015 3004 3016
f 3004 3005 3016
f 3016 3005 3017
f 3005 3006 3017
f 3017 3006 3018
f 3006 3007 3018
f 3018 3007 3019
f 3007 3008 3019
f 3019 3008 3020
f 3008 3009 3020
f 3020 3009 3021
f 3009 3010 3021
f 3021 3010 3022
f 3010 3011 3022
f 3022 3011 3023
f 3011 3012 3023
f 3023 3012 3024
f 3012 3013 3024
f 3024 3013 3025
f 3013 3002 3025
f 3025 3002 3014
f 3014 3015 3026
f 3026 3015 3027
f 3015 3016 3027
f 3027 3016 3028
f 3016 3017 3028
f 3028 3017 3029
f 3017 3018 3029
f 3029 3018 3030
f 3018 3019 3030
f 3030 3019 3031
f 3019 3020 3031
f 3031 3020 3032
f 3020 3021 3032
f 3032 3021 3033
f 3021 3022 3033
f 3033 3022 3034
f 3022 3023 3034
f 3034 3023 3035
f 3023 3024 3035
f 3035 3024 3036
f 3024 3025 3036
f 3036 3025 3037
f 3025 3014 3037
f 3037 3014 3026
f 3026 3027 3038
f 3038 3027 3039
f 3027 3028 3039
f 3039 3028 3040
f 3028 3029 3040
f 3040 3029 3041
f 3029 3030 3041
f 3041 3030 3042
f 3030 3031 3042
f 3042 3031 3043
f 3031 3032 3043
f 3043 3032 3044
f 3032 3033 3044
f 3044 3033 3045
f 3033 3034 3045
f 3045 3034 3046
f 3034 3035 3046
f 3046 3035 3047
f 3035 3036 3047
f 3047 3036 3048
f 3036 3037 3048
f 3048 3037 3049
f 3037 3026 3049
f 3049 3026 3038
f 3038 3039 3050
f 3050 3039 3051
f 3039 3040 3051
f 3051 3040 3052
f 3040 3041 3052
f 3052 3041 3053
f 3041 3042 3053
f 3053 3042 3054
f 3042 3043 3054
f 3054 3043 3055
f 3043 3044 3055
f 3055 3044 3056
f 3044 3045 3056
f 3056 3045 3057
f 3045 3046 3057
f 3057 3046 3058
f 3046 3047 3058
f 3058 3047 3059
f 3047 3048 3059
f 3059 3048 3060
f 3048 3049 3060
f 3060 3049 3061
f 3049 3038 3061
f 3061 3038 3050
f 3050 3051 3062
f 3062 3051 3063
f 3051 3052 3063
f 3063 3052 3064
f 3052 3053 3064
f 3064 3053 3065
f 3053 3054 3065
f 3065 3054 3066
f 3054 3055 3066
f 3066 3055 3067
f 3055 3056 3067
f 3067 3056 3068
f 3056 3057 3068
f 3068 3057 3069
f 3057 3058 3069
f 3069 3058 3070
f 3058 3059 3070
f 3070 3059 3071
f 3059 3060 3071
f 3071 3060 3072
f 3060 3061 3072
f 3072 3061 3073
f 3061 3050 3073
f 3073 3050 3062
f 3062 3063 3074
f 3074 3063 3075
f 3063 3064 3075
f 3075 3064 3076
f 3064 3065 3076
f 3076 3065 3077
f 3065 3066 3077
f 3077 3066 3078
f 3066 3067 3078
f 3078 3067 3079
f 3067 3068 3079
f 3079 3068 3080
f 3068 3069 3080
f 3080 3069 3081
f 3069 3070 3081
f 3081 3070 3082
f 3070 3071 3082
f 3082 3071 3083
f 3071 3072 3083
f 3083 3072 3084
f 3072 3073 3084
f 3084 3073 3085
f 3073 3062 3085
f 3085 3062 3074
f 3074 3075 3086
f 3086 3075 3087
f 3075 3076 3087
f 3087 3076 3088
f 3076 3077 3088
f 3088 3077 3089
f 3077 3078 3089
f 3089 3078 3090
f 3078 3079 3090
f 3090 3079 3091
f 3079 3080 3091
f 3091 3080 3092
f 3080 3081 3092
f 3092 3081 3093
f 3081 3082 3093
f 3093 3082 3094
f 3082 3083 3094
f 3094 3083 3095
f 3083 3084 3095
f 3095 3084 3096
f 3084 3085 3096
f 3096 3085 3097
f 3085 3074 3097
f 3097 3074 3086
f 3086 3087 3098
f 3098 3087 3099
f 3087 3088 3099
f 3099 3088 3100
f 3088 3089 3100
f 3100 3089 3101
f 3089 3090 3101
f 3101 3090 3102
f 3090 3091 3102
f 3102 3091 3103
f 3091 3092 3103
f 3103 3092 3104
f 3092 3093 3104
f 3104 3093 3105
f 3093 3094 3105
f 3105 3094 3106
f 3094 3095 3106
f 3106 3095 3107
f 3095 3096 3107
f 3107 3096 3108
f 3096 3097 3108
f 3108 3097 3109
f 3097 3086 3109
f 3109 3086 3098
f 3098 3099 3110
f 3110 3099 3111
f 3099 3100 3111
f 3111 3100 3112
f 3100 3101 3112
f 3112 3101 3113
f 3101 3102 3113
f 3113 3102 3114
f 3102 3103 3114
f 3114 3103 3115
f 3103 3104 3115
f 3115 3104 3116
f 3104 3105 3116
f 3116 3105 3117
f 3105 3106 3117
f 3117 3106 3118
f 3106 3107 3118
f 3118 3107 3119
f 3107 3108 3119
f 3119 3108 3120
f 3108 3109 3120
f 3120 3109 3121
f 3109 3098 3121
f 3121 3098 3110
f 3110 3111 3122
f 3122 3111 3123
f 3111 3112 3123
f 3123 3112 3124
f 3112 3113 3124
f 3124 3113 3125
f 3113 3114 3125
f 3125 3114 3126
f 3114 3115 3126
f 3126 3115 3127
f 3115 3116 3127
f 3127 3116 3128
f 3116 3117 3128
f 3128 3117 3129
f 3117 3118 3129
f 3129 3118 3130
f 3118 3119 3130
f 3130 3119 3131
f 3119 3120 3131
f 3131 3120 3132
f 3120 3121 3132
f 3132 3121 3133
f 3121 3110 3133
f 3133 3110 3122
f 3122 3123 3134
f 3134 3123 3135
f 3123 3124 3135
f 3135 3124 3136
f 3124 3125 3136
f 3136 3125 3137
f 3125 3126 3137
f 3137 3126 3138
f 3126 3127 3138
f 3138 3127 3139
f 3127 3128 3139
f 3139 3128 3140
f 3128 3129 3140
f 3140 3129 3141
f 3129 3130 3141
f 3141 3130 3142
f 3130 3131 3142
f 3142 3131 3143
f 3131 3132 3143
f 3143 3132 3144
f 3132 3133 3144
f 3144 3133 3145
f 3133 3122 3145
f 3145 3122 3134
f 3134 3135 3146
f 3146 3135 3147
f 3135 3136 3147
f 3147 3136 3148
f 3136 3137 3148
f 3148 3137 3149
f 3137 3138 3149
f 3149 3138 3150
f 3138 3139 3150
f 3150 3139 3151
f 3139 3140 3151
f 3151 3140 3152
f 3140 3141 3152
f 3152 3141 3153
f 3141 3142 3153
f 3153 3142 3154
f 3142 3143 3154
f 3154 3143 3155
f 3143 3144 3155
f 3155 3144 3156
f 3144 3145 3156
f 3156 3145 3157
f 3145 3134 3157
f 3157 3134 3146
f 3146 3147 3158
f 3158 3147 3159
f 3147 3148 3159
f 3159 3148 3160
f 3148 3149 3160
f 3160 3149 3161
f 3149 3150 3161
f 3161 3150 3162
f 3150 3151 3162
f 3162 3151 3163
f 3151 3152 3163
f 3163 3152 3164
f 3152 3153 3164
f 3164 3153 3165
f 3153 3154 3165
f 3165 3154 3166
f 3154 3155 3166
f 3166 3155 3167
f 3155 3156 3167
f 3167 3156 3168
f 3156 3157 3168
f 3168 3157 3169
f 3157 3146 3169
f 3169 3146 3158
f 3158 3159 3170
f 3170 3159 3171
f 3159 3160 3171
f 3171 3160 3172
f 3160 3161 3172
f 3172 3161 3173
f 3161 3162 3173
f 3173 3162 3174
f 3162 3163 3174
f 3174 3163 3175
f 3163 3164 3175
f 3175 3164 3176
f 3164 3165 3176
f 3176 3165 3177
f 3165 3166 3177
f 3177 3166 3178
f 3166 3167 3178
f 3178 3167 3179
f 3167 3168 3179
f 3179 3168 3180
f 3168 3169 3180
f 3180 3169 3181
f 3169 3158 3181
f 3181 3158 3170
f 3170 3171 3182
f 3182 3171 3183
f 3171 3172 3183
f 3183 3172 3184
f 3172 3173 3184
f 3184 3173 3185
f 3173 3174 3185
f 3185 3174 3186
f 3174 3175 3186
f 3186 3175 3187
f 3175 3176 3187
f 3187 3176 3188
f 3176 3177 3188
f 3188 3177 3189
f 3177 3178 3189
f 3189 3178 3190
f 3178 3179 3190
f 3190 3179 3191
f 3179 3180 3191
f 3191 3180 3192
f 3180 3181 3192
f 3192 3181 3193
f 3181 3170 3193
f 3193 3170 3182
f 3182 3183 3194
f 3194 3183 3195
f 3183 3184 3195
f 3195 3184 3196
f 3184 3185 3196
f 3196 3185 3197
f 3185 3186 3197
f 3197 3186 3198
f 3186 3187 3198
f 3198 3187 3199
f 3187 3188 3199
f 3199 3188 3200
f 3188 3189 3200
f 3200 3189 3201
f 3189 3190 3201
f 3201 3190 3202
f 3190 3191 3202
f 3202 3191 3203
f 3191 3192 3203
f 3203 3192 3204
f 3192 3193 3204
f 3204 3193 3205
f 3193 3182 3205
f 3205 3182 3194
f 3194 3195 3206
f 3206 3195 3207
f 3195 3196 3207
f 3207 3196 3208
f 3196 3197 3208
f 3208 3197 3209
f 3197 3198 3209
f 3209 3198 3210
f 3198 3199 3210
f 3210 3199 3211
f 3199 3200 3211
f 3211 3200 3212
f 3200 3201 3212
f 3212 3201 3213
f 3201 3202 3213
f 3213 3202 3214
f 3202 3203 3214
f 3214 3203 3215
f 3203 3204 3215
f 3215 3204 3216
f 3204 3205 3216
f 3216 3205 3217
f 3205 3194 3217
f 3217 3194 3206
f 3206 3207 3218
f 3218 3207 3219
f 3207 3208 3219
f 3219 3208 3220
f 3208 3209 3220
f 3220 3209 3221
f 3209 3210 3221
f 3221 3210 3222
f 3210 3211 3222
f 3222 3211 3223
f 3211 3212 3223
f 3223 3212 3224
f 3212 3213 3224
f 3224 3213 3225
f 3213 3214 3225
f 3225 3214 3226
f 3214 3215 3226
f 3226 3215 3227
f 3215 3216 3227
f 3227 3216 3228
f 3216 3217 3228
f 3228 3217 3229
f 3217 3206 3229
f 3229 3206 3218
f 3218 3219 3230
f 3230 3219 3231
f 3219 3220 3231
f 3231 3220 3232
f 3220 3221 3232
f 3232 3221 3233
f 3221 3222 3233
f 3233 3222 3234
f 3222 3223 3234
f 3234 3223 3235
f 3223 3224 3235
f 3235 3224 3236
f 3224 3225 3236
f 3236 3225 3237
f 3225 3226 3237
f 3237 3226 3238
f 3226 3227 3238
f 3238 3227 3239
f 3227 3228 3239
f 3239 3228 3240
f 3228 3229 3240
f 3240 3229 3241
f 3229 3218 3241
f 3241 3218 3230
f 3230 3231 3242
f 3242 3231 3243
f 3231 3232 3243
f 3243 3232 3244
f 3232 3233 3244
f 3244 3233 3245
f 3233 3234 3245
f 3245 3234 3246
f 3234 3235 3246
f 3246 3235 3247
f 3235 3236 3247
f 3247 3236 3248
f 3236 3237 3248
f 3248 3237 3249
f 3237 3238 3249
f 3249 3238 3250
f 3238 3239 3250
f 3250 3239 3251
f 3239 3240 3251
f 3251 3240 3252
f 3240 3241 3252
f 3252 3241 3253
f 3241 3230 3253
f 3253 3230 3242
f 3242 3243 3254
f 3254 3243 3255
f 3243 3244 3255
f 3255 3244 3256
f 3244 3245 3256
f 3256 3245 3257
f 3245 3246 3257
f 3257 3246 3258
f 3246 3247 3258
f 3258 3247 3259
f 3247 3248 3259
f 3259 3248 3260
f 3248 3249 3260
f 3260 3249 3261
f 3249 3250 3261
f 3261 3250 3262
f 3250 3251 3262
f 3262 3251 3263
f 3251 3252 3263
f 3263 3252 3264
f 3252 3253 3264
f 3264 3253 3265
f 3253 3242 3265
f 3265 3242 3254
f 3254 3255 3266
f 3266 3255 3267
f 3255 3256 3267
f 3267 3256 3268
f 3256 3257 3268
f 3268 3257 3269
f 3257 3258 3269
f 3269 3258 3270
f 3258 3259 3270
f 3270 3259 3271
f 3259 3260 3271
f 3271 3260 3272
f 3260 3261 3272
f 3272 3261 3273
f 3261 3262 3273
f 3273 3262 3274
f 3262 3263 3274
f 3274 3263 3275
f 3263 3264 3275
f 3275 3264 3276
f 3264 3265 3276
f 3276 3265 3277
f 3265 3254 3277
f 3277 3254 3266
f 3266 3267 3278
f 3278 3267 3279
f 3267 3268 3279
f 3279 3268 3280
f 3268 3269 3280
f 3280 3269 3281
f 3269 3270 3281
f 3281 3270 3282
f 3270 3271 3282
f 3282 3271 3283
f 3271 3272 3283
f 3283 3272 3284
f 3272 3273 3284
f 3284 3273 3285
f 3273 3274 3285
f 3285 3274 3286
f 3274 3275 3286
f 3286 3275 3287
f 3275 3276 3287
f 3287 3276 3288
f 3276 3277 3288
f 3288 3277 3289
f 3277 3266 3289
f 3289 3266 3278
f 3278 3279 3290
f 3290 3279 3291
f 3279 3280 3291
f 3291 3280 3292
f 3280 3281 3292
f 3292 3281 3293
f 3281 3282 3293
f 3293 3282 3294
f 3282 3283 3294
f 3294 3283 3295
f 3283 3284 3295
f 3295 3284 3296
f 3284 3285 3296
f 3296 3285 3297
f 3285 3286 3297
f 3297 3286 3298
f 3286 3287 3298
f 3298 3287 3299
f 3287 3288 3299
f 3299 3288 3300
f 3288 3289 3300
f 3300 3289 3301
f 3289 3278 3301
f 3301 3278 3290
f 3290 3291 3302
f 3302 3291 3303
f 3291 3292 3303
f 3303 3292 3304
f 3292 3293 3304
f 3304 3293 3305
f 3293 3294 3305
f 3305 3294 3306
f 3294 3295 3306
f 3306 3295 3307
f 3295 3296 3307
f 3307 3296 3308
f 3296 3297 3308
f 3308 3297 3309
f 3297 3298 3309
f 3309 3298 3310
f 3298 3299 3310
f 3310 3299 3311
f 3299 3300 3311
f 3311 3300 3312
f 3300 3301 3312
f 3312 3301 3313
f 3301 3290 3313
f 3313 3290 3302
f 3302 3303 3314
f 3314 3303 3315
f 3303 3304 3315
f 3315 3304 3316
f 3304 3305 3316
f 3316 3305 3317
f 3305 3306 3317
f 3317 3306 3318
f 3306 3307 3318
f 3318 3307 3319
f 3307 3308 3319
f 3319 3308 3320
f 3308 3309 3320
f 3320 3309 3321
f 3309 3310 3321
f 3321 3310 3322
f 3310 3311 3322
f 3322 3311 3323
f 3311 3312 3323
f 3323 3312 3324
f 3312 3313 3324
f 3324 3313 3325
f 3313 3302 3325
f 3325 3302 3314
f 3314 3315 3326
f 3326 3315 3327
f 3315 3316 3327
f 3327 3316 3328
f 3316 3317 3328
f 3328 3317 3329
f 3317 3318 3329
f 3329 3318 3330
f 3318 3319 3330
f 3330 3319 3331
f 3319 3320 3331
f 3331 3320 3332
f 3320 3321 3332
f 3332 3321 3333
f 3321 3322 3333
f 3333 3322 3334
f 3322 3323 3334
f 3334 3323 3335
f 3323 3324 3335
f 3335 3324 3336
f 3324 3325 3336
f 3336 3325 3337
f 3325 3314 3337
f 3337 3314 3326
f 3326 3327 3338
f 3338 3327 3339
f 3327 3328 3339
f 3339 3328 3340
f 3328 3329 3340
f 3340 3329 3341
f 3329 3330 3341
f 3341 3330 3342
f 3330 3331 3342
f 3342 3331 3343
f 3331 3332 3343
f 3343 3332 3344
f 3332 3333 3344
f 3344 3333 3345
f 3333 3334 3345
f 3345 3334 3346
f 3334 3335 3346
f 3346 3335 3347
f 3335 3336 3347
f 3347 3336 3348
f 3336 3337 3348
f 3348 3337 3349
f 3337 3326 3349
f 3349 3326 3338
f 3338 3339 3350
f 3350 3339 3351
f 3339 3340 3351
f 3351 3340 3352
f 3340 3341 3352
f 3352 3341 3353
f 3341 3342 3353
f 3353 3342 3354
f 3342 3343 3354
f 3354 3343 3355
f 3343 3344 3355
f 3355 3344 3356
f 3344 3345 3356
f 3356 3345 3357
f 3345 3346 3357
f 3357 3346 3358
f 3346 3347 3358
f 3358 3347 3359
f 3347 3348 3359
f 3359 3348 3360
f 3348 3349 3360
f 3360 3349 3361
f 3349 3338 3361
f 3361 3338 3350
f 3350 3351 3362
f 3362 3351 3363
f 3351 3352 3363
f 3363 3352 3364
f 3352 3353 3364
f 3364 3353 3365
f 3353 3354 3365
f 3365 3354 3366
f 3354 3355 3366
f 3366 3355 3367
f 3355 3356 3367
f 3367 3356 3368
f 3356 3357 3368
f 3368 3357 3369
f 3357 3358 3369
f 3369 3358 3370
f 3358 3359 3370
f 3370 3359 3371
f 3359 3360 3371
f 3371 3360 3372
f 3360 3361 3372
f 3372 3361 3373
f 3361 3350 3373
f 3373 3350 3362
f 3362 3363 3374
f 3374 3363 3375
f 3363 3364 3375
f 3375 3364 3376
f 3364 3365 3376
f 3376 3365 3377
f 3365 3366 3377
f 3377 3366 3378
f 3366 3367 3378
f 3378 3367 3379
f 3367 3368 3379
f 3379 3368 3380
f 3368 3369 3380
f 3380 3369 3381
f 3369 3370 3381
f 3381 3370 3382
f 3370 3371 3382
f 3382 3371 3383
f 3371 3372 3383
f 3383 3372 3384
f 3372 3373 3384
f 3384 3373 3385
f 3373 3362 3385
f 3385 3362 3374
f 3374 3375 3386
f 3386 3375 3387
f 3375 3376 3387
f 3387 3376 3388
f 3376 3377 3388
f 3388 3377 3389
f 3377 3378 3389
f 3389 3378 3390
f 3378 3379 3390
f 3390 3379 3391
f 3379 3380 3391
f 3391 3380 3392
f 3380 3381 3392
f 3392 3381 3393
f 3381 3382 3393
f 3393 3382 3394
f 3382 3383 3394
f 3394 3383 3395
f 3383 3384 3395
f 3395 3384 3396
f 3384 3385 3396
f 3396 3385 3397
f 3385 3374 3397
f 3397 3374 3386
f 3386 3387 3398
f 3398 3387 3399
f 3387 3388 3399
f 3399 3388 3400
f 3388 3389 3400
f 3400 3389 3401
f 3389 3390 3401
f 3401 3390 3402
f 3390 3391 3402
f 3402 3391 3403
f 3391 3392 3403
f 3403 3392 3404
f 3392 3393 3404
f 3404 3393 3405
f 3393 3394 3405
f 3405 3394 3406
f 3394 3395 3406
f 3406 3395 3407
f 3395 3396 3407
f 3407 3396 3408
f 3396 3397 3408
f 3408 3397 3409
f 3397 3386 3409
f 3409 3386 3398
f 3398 3399 3410
f 3410 3399 3411
f 3399 3400 3411
f 3411 3400 3412
f 3400 3401 3412
f 3412 3401 3413
f 3401 3402 3413
f 3413 3402 3414
f 3402 3403 3414
f 3414 3403 3415
f 3403 3404 3415
f 3415 3404 3416
f 3404 3405 3416
f 3416 3405 3417
f 3405 3406 3417
f 3417 3406 3418
f 3406 3407 3418
f 3418 3407 3419
f 3407 3408 3419
f 3419 3408 3420
f 3408 3409 3420
f 3420 3409 3421
f 3409 3398 3421
f 3421 3398 3410
f 3410 3411 3422
f 3422 3411 3423
f 3411 3412 3423
f 3423 3412 3424
f 3412 3413 3424
f 3424 3413 3425
f 3413 3414 3425
f 3425 3414 3426
f 3414 3415 3426
f 3426 3415 3427
f 3415 3416 3427
f 3427 3416 3428
f 3416 3417 3428
f 3428 3417 3429
f 3417 3418 3429
f 3429 3418 3430
f 3418 3419 3430
f 3430 3419 3431
f 3419 3420 3431
f 3431 3420 3432
f 3420 3421 3432
f 3432 3421 3433
f 3421 3410 3433
f 3433 3410 3422
f 3422 3423 3434
f 3434 3423 3435
f 3423 3424 3435
f 3435 3424 3436
f 3424 3425 3436
f 3436 3425 3437
f 3425 3426 3437
f 3437 3426 3438
f 3426 3427 3438
f 3438 3427 3439
f 3427 3428 3439
f 3439 3428 3440
f 3428 3429 3440
f 3440 3429 3441
f 3429 3430 3441
f 3441 3430 3442
f 3430 3431 3442
f 3442 3431 3443
f 3431 3432 3443
f 3443 3432 3444
f 3432 3433 3444
f 3444 3433 3445
f 3433 3422 3445
f 3445 3422 3434
f 3434 3435 3446
f 3446 3435 3447
f 3435 3436 3447
f 3447 3436 3448
f 3436 3437 3448
f 3448 3437 3449
f 3437 3438 3449
f 3449 3438 3450
f 3438 3439 3450
f 3450 3439 3451
f 3439 3440 3451
f 3451 3440 3452
f 3440 3441 3452
f 3452 3441 3453
f 3441 3442 3453
f 3453 3442 3454
f 3442 3443 3454
f 3454 3443 3455
f 3443 3444 3455
f 3455 3444 3456
f 3444 3445 3456
f 3456 3445 3457
f 3445 3434 3457
f 3457 3434 3446
f 3446 3447 3458
f 3458 3447 3459
f 3447 3448 3459
f 3459 3448 3460
f 3448 3449 3460
f 3460 3449 3461
f 3449 3450 3461
f 3461 3450 3462
f 3450 3451 3462
f 3462 3451 3463
f 3451 3452 3463
f 3463 3452 3464
f 3452 3453 3464
f 3464 3453 3465
f 3453 3454 3465
f 3465 3454 3466
f 3454 3455 3466
f 3466 3455 3467
f 3455 3456 3467
f 3467 3456 3468
f 3456 3457 3468
f 3468 3457 3469
f 3457 3446 3469
f 3469 3446 3458
f 3458 3459 3470
f 3470 3459 3471
f 3459 3460 3471
f 3471 3460 3472
f 3460 3461 3472
f 3472 3461 3473
f 3461 3462 3473
f 3473 3462 3474
f 3462 3463 3474
f 3474 3463 3475
f 3463 3464 3475
f 3475 3464 3476
f 3464 3465 3476
f 3476 3465 3477
f 3465 3466 3477
f 3477 3466 3478
f 3466 3467 3478
f 3478 3467 3479
f 3467 3468 3479
f 3479 3468 3480
f 3468 3469 3480
f 3480 3469 3481
f 3469 3458 3481
f 3481 3458 3470
f 3470 3471 3482
f 3482 3471 3483
f 3471 3472 3483
f 3483 3472 3484
f 3472 3473 3484
f 3484 3473 3485
f 3473 3474 3485
f 3485 3474 3486
f 3474 3475 3486
f 3486 3475 3487
f 3475 3476 3487
f 3487 3476 3488
f 3476 3477 3488
f 3488 3477 3489
f 3477 3478 3489
f 3489 3478 3490
f 3478 3479 3490
f 3490 3479 3491
f 3479 3480 3491
f 3491 3480 3492
f 3480 3481 3492
f 3492 3481 3493
f 3481 3470 3493
f 3493 3470 3482
f 3482 3483 3494
f 3494 3483 3495
f 3483 3484 3495
f 3495 3484 3496
f 3484 3485 3496
f 3496 3485 3497
f 3485 3486 3497
f 3497 3486 3498
f 3486 3487 3498
f 3498 3487 3499
f 3487 3488 3499
f 3499 3488 3500
f 3488 3489 3500
f 3500 3489 3501
f 3489 3490 3501
f 3501 3490 3502
f 3490 3491 3502
f 3502 3491 3503
f 3491 3492 3503
f 3503 3492 3504
f 3492 3493 3504
f 3504 3493 3505
f 3493 3482 3505
f 3505 3482 3494
f 3494 3495 3506
f 3506 3495 3507
f 3495 3496 3507
f 3507 3496 3508
f 3496 3497 3508
f 3508 3497 3509
f 3497 3498 3509
f 3509 3498 3510
f 3498 3499 3510
f 3510 3499 3511
f 3499 3500 3511
f 3511 3500 3512
f 3500 3501 3512
f 3512 3501 3513
f 3501 3502 3513
f 3513 3502 3514
f 3502 3503 3514
f 3514 3503 3515
f 3503 3504 3515
f 3515 3504 3516
f 3504 3505 3516
f 3516 3505 3517
f 3505 3494 3517
f 3517 3494 3506
f 3506 3507 3518
f 3518 3507 3519
f 3507 3508 3519
f 3519 3508 3520
f 3508 3509 3520
f 3520 3509 3521
f 3509 3510 3521
f 3521 3510 3522
f 3510 3511 3522
f 3522 3511 3523
f 3511 3512 3523
f 3523 3512 3524
f 3512 3513 3524
f 3524 3513 3525
f 3513 3514 3525
f 3525 3514 3526
f 3514 3515 3526
f 3526 3515 3527
f 3515 3516 3527
f 3527 3516 3528
f 3516 3517 3528
f 3528 3517 3529
f 3517 3506 3529
f 3529 3506 3518
f 3518 3519 3530
f 3530 3519 3531
f 3519 3520 3531
f 3531 3520 3532
f 3520 3521 3532
f 3532 3521 3533
f 3521 3522 3533
f 3533 3522 3534
f 3522 3523 3534
f 3534 3523 3535
f 3523 3524 3535
f 3535 3524 3536
f 3524 3525 3536
f 3536 3525 3537
f 3525 3526 3537
f 3537 3526 3538
f 3526 3527 3538
f 3538 3527 3539
f 3527 3528 3539
f 3539 3528 3540
f 3528 3529 3540
f 3540 3529 3541
f 3529 3518 3541
f 3541 3518 3530
f 3530 3531 3542
f 3542 3531 3543
f 3531 3532 3543
f 3543 3532 3544
f 3532 3533 3544
f 3544 3533 3545
f 3533 3534 3545
f 3545 3534 3546
f 3534 3535 3546
f 3546 3535 3547
f 3535 3536 3547
f 3547 3536 3548
f 3536 3537 3548
f 3548 3537 3549
f 3537 3538 3549
f 3549 3538 3550
f 3538 3539 3550
f 3550 3539 3551
f 3539 3540 3551
f 3551 3540 3552
f 3540 3541 3552
f 3552 3541 3553
f 3541 3530 3553
f 3553 3530 3542
f 3542 3543 3554
f 3554 3543 3555
f 3543 3544 3555
f 3555 3544 3556
f 3544 3545 3556
f 3556 3545 3557
f 3545 3546 3557
f 3557 3546 3558
f 3546 3547 3558
f 3558 3547 3559
f 3547 3548 3559
f 3559 3548 3560
f 3548 3549 3560
f 3560 3549 3561
f 3549 3550 3561
f 3561 3550 3562
f 3550 3551 3562
f 3562 3551 3563
f 3551 3552 3563
f 3563 3552 3564
f 3552 3553 3564
f 3564 3553 3565
f 3553 3542 3565
f 3565 3542 3554
f 3554 3555 3566
f 3566 3555 3567
f 3555 3556 3567
f 3567 3556 3568
f 3556 3557 3568
f 3568 3557 3569
f 3557 3558 3569
f 3569 3558 3570
f 3558 3559 3570
f 3570 3559 3571
f 3559 3560 3571
f 3571 3560 3572
f 3560 3561 3572
f 3572 3561 3573
f 3561 3562 3573
f 3573 3562 3574
f 3562 3563 3574
f 3574 3563 3575
f 3563 3564 3575
f 3575 3564 3576
f 3564 3565 3576
f 3576 3565 3577
f 3565 3554 3577
f 3577 3554 3566
f 3566 3567 3578
f 3578 3567 3579
f 3567 3568 3579
f 3579 3568 3580
f 3568 3569 3580
f 3580 3569 3581
f 3569 3570 3581
f 3581 3570 3582
f 3570 3571 3582
f 3582 3571 3583
f 3571 3572 3583
f 3583 3572 3584
f 3572 3573 3584
f 3584 3573 3585
f 3573 3574 3585
f 3585 3574 3586
f 3574 3575 3586
f 3586 3575 3587
f 3575 3576 3587
f 3587 3576 3588
f 3576 3577 3588
f 3588 3577 3589
f 3577 3566 3589
f 3589 3566 3578
f 3578 3579 3590
f 3590 3579 3591
f 3579 3580 3591
f 3591 3580 3592
f 3580 3581 3592
f 3592 3581 3593
f 3581 3582 3593
f 3593 3582 3594
f 3582 3583 3594
f 3594 3583 3595
f 3583 3584 3595
f 3595 3584 3596
f 3584 3585 3596
f 3596 3585 3597
f 3585 3586 3597
f 3597 3586 3598
f 3586 3587 3598
f 3598 3587 3599
f 3587 3588 3599
f 3599 3588 3600
f 3588 3589 3600
f 3600 3589 3601
f 3589 3578 3601
f 3601 3578 3590
f 3590 3591 3602
f 3602 3591 3603
f 3591 3592 3603
f 3603 3592 3604
f 3592 3593 3604
f 3604 3593 3605
f 3593 3594 3605
f 3605 3594 3606
f 3594 3595 3606
f 3606 3595 3607
f 3595 3596 3607
f 3607 3596 3608
f 3596 3597 3608
f 3608 3597 3609
f 3597 3598 3609
f 3609 3598 3610
f 3598 3599 3610
f 3610 3599 3611
f 3599 3600 3611
f 3611 3600 3612
f 3600 3601 3612
f 3612 3601 3613
f 3601 3590 3613
f 3613 3590 3602
f 3602 3603 3614
f 3614 3603 3615
f 3603 3604 3615
f 3615 3604 3616
f 3604 3605 3616
f 3616 3605 3617
f 3605 3606 3617
f 3617 3606 3618
f 3606 3607 3618
f 3618 3607 3619
f 3607 3608 3619
f 3619 3608 3620
f 3608 3609 3620
f 3620 3609 3621
f 3609 3610 3621
f 3621 3610 3622
f 3610 3611 3622
f 3622 3611 3623
f 3611 3612 3623
f 3623 3612 3624
f 3612 3613 3624
f 3624 3613 3625
f 3613 3602 3625
f 3625 3602 3614
f 3614 3615 3626
f 3626 3615 3627
f 3615 3616 3627
f 3627 3616 3628
f 3616 3617 3628
f 3628 3617 3629
f 3617 3618 3629
f 3629 3618 3630
f 3618 3619 3630
f 3630 3619 3631
f 3619 3620 3631
f 3631 3620 3632
f 3620 3621 3632
f 3632 3621 3633
f 3621 3622 3633
f 3633 3622 3634
f 3622 3623 3634
f 3634 3623 3635
f 3623 3624 3635
f 3635 3624 3636
f 3624 3625 3636
f 3636 3625 3637
f 3625 3614 3637
f 3637 3614 3626
f 3626 3627 3638
f 3638 3627 3639
f 3627 3628 3639
f 3639 3628 3640
f 3628 3629 3640
f 3640 3629 3641
f 3629 3630 3641
f 3641 3630 3642
f 3630 3631 3642
f 3642 3631 3643
f 3631 3632 3643
f 3643 3632 3644
f 3632 3633 3644
f 3644 3633 3645
f 3633 3634 3645
f 3645 3634 3646
f 3634 3635 3646
f 3646 3635 3647
f 3635 3636 3647
f 3647 3636 3648
f 3636 3637 3648
f 3648 3637 3649
f 3637 3626 3649
f 3649 3626 3638
f 3638 3639 3650
f 3650 3639 3651
f 3639 3640 3651
f 3651 3640 3652
f 3640 3641 3652
f 3652 3641 3653
f 3641 3642 3653
f 3653 3642 3654
f 3642 3643 3654
f 3654 3643 3655
f 3643 3644 3655
f 3655 3644 3656
f 3644 3645 3656
f 3656 3645 3657
f 3645 3646 3657
f 3657 3646 3658
f 3646 3647 3658
f 3658 3647 3659
f 3647 3648 3659
f 3659 3648 3660
f 3648 3649 3660
f 3660 3649 3661
f 3649 3638 3661
f 3661 3638 3650
f 3650 3651 3662
f 3662 3651 3663
f 3651 3652 3663
f 3663 3652 3664
f 3652 3653 3664
f 3664 3653 3665
f 3653 3654 3665
f 3665 3654 3666
f 3654 3655 3666
f 3666 3655 3667
f 3655 3656 3667
f 3667 3656 3668
f 3656 3657 3668
f 3668 3657 3669
f 3657 3658 3669
f 3669 3658 3670
f 3658 3659 3670
f 3670 3659 3671
f 3659 3660 3671
f 3671 3660 3672
f 3660 3661 3672
f 3672 3661 3673
f 3661 3650 3673
f 3673 3650 3662
f 3662 3663 3674
f 3674 3663 3675
f 3663 3664 3675
f 3675 3664 3676
f 3664 3665 3676
f 3676 3665 3677
f 3665 3666 3677
f 3677 3666 3678
f 3666 3667 3678
f 3678 3667 3679
f 3667 3668 3679
f 3679 3668 3680
f 3668 3669 3680
f 3680 3669 3681
f 3669 3670 3681
f 3681 3670 3682
f 3670 3671 3682
f 3682 3671 3683
f 3671 3672 3683
f 3683 3672 3684
f 3672 3673 3684
f 3684 3673 3685
f 3673 3662 3685
f 3685 3662 3674
f 3674 3675 3686
f 3686 3675 3687
f 3675 3676 3687
f 3687 3676 3688
f 3676 3677 3688
f 3688 3677 3689
f 3677 3678 3689
f 3689 3678 3690
f 3678 3679 3690
f 3690 3679 3691
f 3679 3680 3691
f 3691 3680 3692
f 3680 3681 3692
f 3692 3681 3693
f 3681 3682 3693
f 3693 3682 3694
f 3682 3683 3694
f 3694 3683 3695
f 3683 3684 3695
f 3695 3684 3696
f 3684 3685 3696
f 3696 3685 3697
f 3685 3674 3697
f 3697 3674 3686
f 3686 3687 3698
f 3698 3687 3699
f 3687 3688 3699
f 3699 3688 3700
f 3688 3689 3700
f 3700 3689 3701
f 3689 3690 3701
f 3701 3690 3702
f 3690 3691 3702
f 3702 3691 3703
f 3691 3692 3703
f 3703 3692 3704
f 3692 3693 3704
f 3704 3693 3705
f 3693 3694 3705
f 3705 3694 3706
f 3694 3695 3706
f 3706 3695 3707
f 3695 3696 3707
f 3707 3696 3708
f 3696 3697 3708
f 3708 3697 3709
f 3697 3686 3709
f 3709 3686 3698
f 3698 3699 3710
f 3710 3699 3711
f 3699 3700 3711
f 3711 3700 3712
f 3700 3701 3712
f 3712 3701 3713
f 3701 3702 3713
f 3713 3702 3714
f 3702 3703 3714
f 3714 3703 3715
f 3703 3704 3715
f 3715 3704 3716
f 3704 3705 3716
f 3716 3705 3717
f 3705 3706 3717
f 3717 3706 3718
f 3706 3707 3718
f 3718 3707 3719
f 3707 3708 3719
f 3719 3708 3720
f 3708 3709 3720
f 3720 3709 3721
f 3709 3698 3721
f 3721 3698 3710
f 3710 3711 3722
f 3722 3711 3723
f 3711 3712 3723
f 3723 3712 3724
f 3712 3713 3724
f 3724 3713 3725
f 3713 3714 3725
f 3725 3714 3726
f 3714 3715 3726
f 3726 3715 3727
f 3715 3716 3727
f 3727 3716 3728
f 3716 3717 3728
f 3728 3717 3729
f 3717 3718 3729
f 3729 3718 3730
f 3718 3719 3730
f 3730 3719 3731
f 3719 3720 3731
f 3731 3720 3732
f 3720 3721 3732
f 3732 3721 3733
f 3721 3710 3733
f 3733 3710 3722
f 3722 3723 3734
f 3734 3723 3735
f 3723 3724 3735
f 3735 3724 3736
f 3724 3725 3736
f 3736 3725 3737
f 3725 3726 3737
f 3737 3726 3738
f 3726 3727 3738
f 3738 3727 3739
f 3727 3728 3739
f 3739 3728 3740
f 3728 3729 3740
f 3740 3729 3741
f 3729 3730 3741
f 3741 3730 3742
f 3730 3731 3742
f 3742 3731 3743
f 3731 3732 3743
f 3743 3732 3744
f 3732 3733 3744
f 3744 3733 3745
f 3733 3722 3745
f 3745 3722 3734
f 3734 3735 3746
f 3746 3735 3747
f 3735 3736 3747
f 3747 3736 3748
f 3736 3737 3748
f 3748 3737 3749
f 3737 3738 3749
f 3749 3738 3750
f 3738 3739 3750
f 3750 3739 3751
f 3739 3740 3751
f 3751 3740 3752
f 3740 3741 3752
f 3752 3741 3753
f 3741 3742 3753
f 3753 3742 3754
f 3742 3743 3754
f 3754 3743 3755
f 3743 3744 3755
f 3755 3744 3756
f 3744 3745 3756
f 3756 3745 3757
f 3745 3734 3757
f 3757 3734 3746
f 3746 3747 3758
f 3758 3747 3759
f 3747 3748 3759
f 3759 3748 3760
f 3748 3749 3760
f 3760 3749 3761
f 3749 3750 3761
f 3761 3750 3762
f 3750 3751 3762
f 3762 3751 3763
f 3751 3752 3763
f 3763 3752 3764
f 3752 3753 3764
f 3764 3753 3765
f 3753 3754 3765
f 3765 3754 3766
f 3754 3755 3766
f 3766 3755 3767
f 3755 3756 3767
f 3767 3756 3768
f 3756 3757 3768
f 3768 3757 3769
f 3757 3746 3769
f 3769 3746 3758
f 3758 3759 3770
f 3770 3759 3771
f 3759 3760 3771
f 3771 3760 3772
f 3760 3761 3772
f 3772 3761 3773
f 3761 3762 3773
f 3773 3762 3774
f 3762 3763 3774
f 3774 3763 3775
f 3763 3764 3775
f 3775 3764 3776
f 3764 3765 3776
f 3776 3765 3777
f 3765 3766 3777
f 3777 3766 3778
f 3766 3767 3778
f 3778 3767 3779
f 3767 3768 3779
f 3779 3768 3780
f 3768 3769 3780
f 3780 3769 3781
f 3769 3758 3781
f 3781 3758 3770
f 3770 3771 3782
f 3782 3771 3783
f 3771 3772 3783
f 3783 3772 3784
f 3772 3773 3784
f 3784 3773 3785
f 3773 3774 3785
f 3785 3774 3786
f 3774 3775 3786
f 3786 3775 3787
f 3775 3776 3787
f 3787 3776 3788
f 3776 3777 3788
f 3788 3777 3789
f 3777 3778 3789
f 3789 3778 3790
f 3778 3779 3790
f 3790 3779 3791
f 3779 3780 3791
f 3791 3780 3792
f 3780 3781 3792
f 3792 3781 3793
f 3781 3770 3793
f 3793 3770 3782
f 3782 3783 3794
f 3794 3783 3795
f 3783 3784 3795
f 3795 3784 3796
f 3784 3785 3796
f 3796 3785 3797
f 3785 3786 3797
f 3797 3786 3798
f 3786 3787 3798
f 3798 3787 3799
f 3787 3788 3799
f 3799 3788 3800
f 3788 3789 3800
f 3800 3789 3801
f 3789 3790 3801
f 3801 3790 3802
f 3790 3791 3802
f 3802 3791 3803
f 3791 3792 3803
f 3803 3792 3804
f 3792 3793 3804
f 3804 3793 3805
f 3793 3782 3805
f 3805 3782 3794
f 3794 3795 3806
f 3806 3795 3807
f 3795 3796 3807
f 3807 3796 3808
f 3796 3797 3808
f 3808 3797 3809
f 3797 3798 3809
f 3809 3798 3810
f 3798 3799 3810
f 3810 3799 3811
f 3799 3800 3811
f 3811 3800 3812
f 3800 3801 3812
f 3812 3801 3813
f 3801 3802 3813
f 3813 3802 3814
f 3802 3803 3814
f 3814 3803 3815
f 3803 3804 3815
f 3815 3804 3816
f 3804 3805 3816
f 3816 3805 3817
f 3805 3794 3817
f 3817 3794 3806
f 3806 3807 3818
f 3818 3807 3819
f 3807 3808 3819
f 3819 3808 3820
f 3808 3809 3820
f 3820 3809 3821
f 3809 3810 3821
f 3821 3810 3822
f 3810 3811 3822
f 3822 3811 3823
f 3811 3812 3823
f 3823 3812 3824
f 3812 3813 3824
f 3824 3813 3825
f 3813 3814 3825
f 3825 3814 3826
f 3814 3815 3826
f 3826 3815 3827
f 3815 3816 3827
f 3827 3816 3828
f 3816 3817 3828
f 3828 3817 3829
f 3817 3806 3829
f 3829 3806 3818
f 3818 3819 3830
f 3830 3819 3831
f 3819 3820 3831
f 3831 3820 3832
f 3820 3821 3832
f 3832 3821 3833
f 3821 3822 3833
f 3833 3822 3834
f 3822 3823 3834
f 3834 3823 3835
f 3823 3824 3835
f 3835 3824 3836
f 3824 3825 3836
f 3836 3825 3837
f 3825 3826 3837
f 3837 3826 3838
f 3826 3827 3838
f 3838 3827 3839
f 3827 3828 3839
f 3839 3828 3840
f 3828 3829 3840
f 3840 3829 3841
f 3829 3818 3841
f 3841 3818 3830
f 3830 3831 3842
f 3842 3831 3843
f 3831 3832 3843
f 3843 3832 3844
f 3832 3833 3844
f 3844 3833 3845
f 3833 3834 3845
f 3845 3834 3846
f 3834 3835 3846
f 3846 3835 3847
f 3835 3836 3847
f 3847 3836 3848
f 3836 3837 3848
f 3848 3837 3849
f 3837 3838 3849
f 3849 3838 3850
f 3838 3839 3850
f 3850 3839 3851
f 3839 3840 3851
f 3851 3840 3852
f 3840 3841 3852
f 3852 3841 3853
f 3841 3830 3853
f 3853 3830 3842
f 3842 3843 3854
f 3854 3843 3855
f 3843 3844 3855
f 3855 3844 3856
f 3844 3845 3856
f 3856 3845 3857
f 3845 3846 3857
f 3857 3846 3858
f 3846 3847 3858
f 3858 3847 3859
f 3847 3848 3859
f 3859 3848 3860
f 3848 3849 3860
f 3860 3849 3861
f 3849 3850 3861
f 3861 3850 3862
f 3850 3851 3862
f 3862 3851 3863
f 3851 3852 3863
f 3863 3852 3864
f 3852 3853 3864
f 3864 3853 3865
f 3853 3842 3865
f 3865 3842 3854
f 3854 3855 3866
f 3866 3855 3867
f 3855 3856 3867
f 3867 3856 3868
f 3856 3857 3868
f 3868 3857 3869
f 3857 3858 3869
f 3869 3858 3870
f 3858 3859 3870
f 3870 3859 3871
f 3859 3860 3871
f 3871 3860 3872
f 3860 3861 3872
f 3872 3861 3873
f 3861 3862 3873
f 3873 3862 3874
f 3862 3863 3874
f 3874 3863 3875
f 3863 3864 3875
f 3875 3864 3876
f 3864 3865 3876
f 3876 3865 3877
f 3865 3854 3877
f 3877 3854 3866
f 3866 3867 3878
f 3878 3867 3879
f 3867 3868 3879
f 3879 3868 3880
f 3868 3869 3880
f 3880 3869 3881
f 3869 3870 3881
f 3881 3870 3882
f 3870 3871 3882
f 3882 3871 3883
f 3871 3872 3883
f 3883 3872 3884
f 3872 3873 3884
f 3884 3873 3885
f 3873 3874 3885
f 3885 3874 3886
f 3874 3875 3886
f 3886 3875 3887
f 3875 3876 3887
f 3887 3876 3888
f 3876 3877 3888
f 3888 3877 3889
f 3877 3866 3889
f 3889 3866 3878
f 3878 3879 3890
f 3890 3879 3891
f 3879 3880 3891
f 3891 3880 3892
f 3880 3881 3892
f 3892 3881 3893
f 3881 3882 3893
f 3893 3882 3894
f 3882 3883 3894
f 3894 3883 3895
f 3883 3884 3895
f 3895 3884 3896
f 3884 3885 3896
f 3896 3885 3897
f 3885 3886 3897
f 3897 3886 3898
f 3886 3887 3898
f 3898 3887 3899
f 3887 3888 3899
f 3899 3888 3900
f 3888 3889 3900
f 3900 3889 3901
f 3889 3878 3901
f 3901 3878 3890
f 3890 3891 3902
f 3902 3891 3903
f 3891 3892 3903
f 3903 3892 3904
f 3892 3893 3904
f 3904 3893 3905
f 3893 3894 3905
f 3905 3894 3906
f 3894 3895 3906
f 3906 3895 3907
f 3895 3896 3907
f 3907 3896 3908
f 3896 3897 3908
f 3908 3897 3909
f 3897 3898 3909
f 3909 3898 3910
f 3898 3899 3910
f 3910 3899 3911
f 3899 3900 3911
f 3911 3900 3912
f 3900 3901 3912
f 3912 3901 3913
f 3901 3890 3913
f 3913 3890 3902
f 3902 3903 3914
f 3914 3903 3915
f 3903 3904 3915
f 3915 3904 3916
f 3904 3905 3916
f 3916 3905 3917
f 3905 3906 3917
f 3917 3906 3918
f 3906 3907 3918
f 3918 3907 3919
f 3907 3908 3919
f 3919 3908 3920
f 3908 3909 3920
f 3920 3909 3921
f 3909 3910 3921
f 3921 3910 3922
f 3910 3911 3922
f 3922 3911 3923
f 3911 3912 3923
f 3923 3912 3924
f 3912 3913 3924
f 3924 3913 3925
f 3913 3902 3925
f 3925 3902 3914
f 3914 3915 3926
f 3926 3915 3927
f 3915 3916 3927
f 3927 3916 3928
f 3916 3917 3928
f 3928 3917 3929
f 3917 3918 3929
f 3929 3918 3930
f 3918 3919 3930
f 3930 3919 3931
f 3919 3920 3931
f 3931 3920 3932
f 3920 3921 3932
f 3932 3921 3933
f 3921 3922 3933
f 3933 3922 3934
f 3922 3923 3934
f 3934 3923 3935
f 3923 3924 3935
f 3935 3924 3936
f 3924 3925 3936
f 3936 3925 3937
f 3925 3914 3937
f 3937 3914 3926
f 3926 3927 3938
f 3938 3927 3939
f 3927 3928 3939
f 3939 3928 3940
f 3928 3929 3940
f 3940 3929 3941
f 3929 3930 3941
f 3941 3930 3942
f 3930 3931 3942
f 3942 3931 3943
f 3931 3932 3943
f 3943 3932 3944
f 3932 3933 3944
f 3944 3933 3945
f 3933 3934 3945
f 3945 3934 3946
f 3934 3935 3946
f 3946 3935 3947
f 3935 3936 3947
f 3947 3936 3948
f 3936 3937 3948
f 3948 3937 3949
f 3937 3926 3949
f 3949 3926 3938
f 3938 3939 3950
f 3950 3939 3951
f 3939 3940 3951
f 3951 3940 3952
f 3940 3941 3952
f 3952 3941 3953
f 3941 3942 3953
f 3953 3942 3954
f 3942 3943 3954
f 3954 3943 3955
f 3943 3944 3955
f 3955 3944 3956
f 3944 3945 3956
f 3956 3945 3957
f 3945 3946 3957
f 3957 3946 3958
f 3946 3947 3958
f 3958 3947 3959
f 3947 3948 3959
f 3959 3948 3960
f 3948 3949 3960
f 3960 3949 3961
f 3949 3938 3961
f 3961 3938 3950
f 3950 3951 3962
f 3962 3951 3963
f 3951 3952 3963
f 3963 3952 3964
f 3952 3953 3964
f 3964 3953 3965
f 3953 3954 3965
f 3965 3954 3966
f 3954 3955 3966
f 3966 3955 3967
f 3955 3956 3967
f 3967 3956 3968
f 3956 3957 3968
f 3968 3957 3969
f 3957 3958 3969
f 3969 3958 3970
f 3958 3959 3970
f 3970 3959 3971
f 3959 3960 3971
f 3971 3960 3972
f 3960 3961 3972
f 3972 3961 3973
f 3961 3950 3973
f 3973 3950 3962
f 3962 3963 3974
f 3974 3963 3975
f 3963 3964 3975
f 3975 3964 3976
f 3964 3965 3976
f 3976 3965 3977
f 3965 3966 3977
f 3977 3966 3978
f 3966 3967 3978
f 3978 3967 3979
f 3967 3968 3979
f 3979 3968 3980
f 3968 3969 3980
f 3980 3969 3981
f 3969 3970 3981
f 3981 3970 3982
f 3970 3971 3982
f 3982 3971 3983
f 3971 3972 3983
f 3983 3972 3984
f 3972 3973 3984
f 3984 3973 3985
f 3973 3962 3985
f 3985 3962 3974
f 3974 3975 3986
f 3986 3975 3987
f 3975 3976 3987
f 3987 3976 3988
f 3976 3977 3988
f 3988 3977 3989
f 3977 3978 3989
f 3989 3978 3990
f 3978 3979 3990
f 3990 3979 3991
f 3979 3980 3991
f 3991 3980 3992
f 3980 3981 3992
f 3992 3981 3993
f 3981 3982 3993
f 3993 3982 3994
f 3982 3983 3994
f 3994 3983 3995
f 3983 3984 3995
f 3995 3984 3996
f 3984 3985 3996
f 3996 3985 3997
f 3985 3974 3997
f 3997 3974 3986
f 3986 3987 3998
f 3998 3987 3999
f 3987 3988 3999
f 3999 3988 4000
f 3988 3989 4000
f 4000 3989 4001
f 3989 3990 4001
f 4001 3990 4002
f 3990 3991 4002
f 4002 3991 4003
f 3991 3992 4003
f 4003 3992 4004
f 3992 3993 4004
f 4004 3993 4005
f 3993 3994 4005
f 4005 3994 4006
f 3994 3995 4006
f 4006 3995 4007
f 3995 3996 4007
f 4007 3996 4008
f 3996 3997 4008
f 4008 3997 4009
f 3997 3986 4009
f 4009 3986 3998
f 3998 3999 4010
f 4010 3999 4011
f 3999 4000 4011
f 4011 4000 4012
f 4000 4001 4012
f 4012 4001 4013
f 4001 4002 4013
f 4013 4002 4014
f 4002 4003 4014
f 4014 4003 4015
f 4003 4004 4015
f 4015 4004 4016
f 4004 4005 4016
f 4016 4005 4017
f 4005 4006 4017
f 4017 4006 4018
f 4006 4007 4018
f 4018 4007 4019
f 4007 4008 4019
f 4019 4008 4020
f 4008 4009 4020
f 4020 4009 4021
f 4009 3998 4021
f 4021 3998 4010
f 4010 4011 4022
f 4022 4011 4023
f 4011 4012 4023
f 4023 4012 4024
f 4012 4013 4024
f 4024 4013 4025
f 4013 4014 4025
f 4025 4014 4026
f 4014 4015 4026
f 4026 4015 4027
f 4015 4016 4027
f 4027 4016 4028
f 4016 4017 4028
f 4028 4017 4029
f 4017 4018 4029
f 4029 4018 4030
f 4018 4019 4030
f 4030 4019 4031
f 4019 4020 4031
f 4031 4020 4032
f 4020 4021 4032
f 4032 4021 4033
f 4021 4010 4033
f 4033 4010 4022
f 4022 4023 4034
f 4034 4023 4035
f 4023 4024 4035
f 4035 4024 4036
f 4024 4025 4036
f 4036 4025 4037
f 4025 4026 4037
f 4037 4026 4038
f 4026 4027 4038
f 4038 4027 4039
f 4027 4028 4039
f 4039 4028 4040
f 4028 4029 4040
f 4040 4029 4041
f 4029 4030 4041
f 4041 4030 4042
f 4030 4031 4042
f 4042 4031 4043
f 4031 4032 4043
f 4043 4032 4044
f 4032 4033 4044
f 4044 4033 4045
f 4033 4022 4045
f 4045 4022 4034
f 4034 4035 4046
f 4046 4035 4047
f 4035 4036 4047
f 4047 4036 4048
f 4036 4037 4048
f 4048 4037 4049
f 4037 4038 4049
f 4049 4038 4050
f 4038 4039 4050
f 4050 4039 4051
f 4039 4040 4051
f 4051 4040 4052
f 4040 4041 4052
f 4052 4041 4053
f 4041 4042 4053
f 4053 4042 4054
f 4042 4043 4054
f 4054 4043 4055
f 4043 4044 4055
f 4055 4044 4056
f 4044 4045 4056
f 4056 4045 4057
f 4045 4034 4057
f 4057 4034 4046
f 4046 4047 4058
f 4058 4047 4059
f 4047 4048 4059
f 4059 4048 4060
f 4048 4049 4060
f 4060 4049 4061
f 4049 4050 4061
f 4061 4050 4062
f 4050 4051 4062
f 4062 4051 4063
f 4051 4052 4063
f 4063 4052 4064
f 4052 4053 4064
f 4064 4053 4065
f 4053 4054 4065
f 4065 4054 4066
f 4054 4055 4066
f 4066 4055 4067
f 4055 4056 4067
f 4067 4056 4068
f 4056 4057 4068
f 4068 4057 4069
f 4057 4046 4069
f 4069 4046 4058
f 4058 4059 4070
f 4070 4059 4071
f 4059 4060 4071
f 4071 4060 4072
f 4060 4061 4072
f 4072 4061 4073
f 4061 4062 4073
f 4073 4062 4074
f 4062 4063 4074
f 4074 4063 4075
f 4063 4064 4075
f 4075 4064 4076
f 4064 4065 4076
f 4076 4065 4077
f 4065 4066 4077
f 4077 4066 4078
f 4066 4067 4078
f 4078 4067 4079
f 4067 4068 4079
f 4079 4068 4080
f 4068 4069 4080
f 4080 4069 4081
f 4069 4058 4081
f 4081 4058 4070
f 4070 4071 4082
f 4082 4071 4083
f 4071 4072 4083
f 4083 4072 4084
f 4072 4073 4084
f 4084 4073 4085
f 4073 4074 4085
f 4085 4074 4086
f 4074 4075 4086
f 4086 4075 4087
f 4075 4076 4087
f 4087 4076 4088
f 4076 4077 4088
f 4088 4077 4089
f 4077 4078 4089
f 4089 4078 4090
f 4078 4079 4090
f 4090 4079 4091
f 4079 4080 4091
f 4091 4080 4092
f 4080 4081 4092
f 4092 4081 4093
f 4081 4070 4093
f 4093 4070 4082
f 4082 4083 4094
f 4094 4083 4095
f 4083 4084 4095
f 4095 4084 4096
f 4084 4085 4096
f 4096 4085 4097
f 4085 4086 4097
f 4097 4086 4098
f 4086 4087 4098
f 4098 4087 4099
f 4087 4088 4099
f 4099 4088 4100
f 4088 4089 4100
f 4100 4089 4101
f 4089 4090 4101
f 4101 4090 4102
f 4090 4091 4102
f 4102 4091 4103
f 4091 4092 4103
f 4103 4092 4104
f 4092 4093 4104
f 4104 4093 4105
f 4093 4082 4105
f 4105 4082 4094
f 4094 4095 4106
f 4106 4095 4107
f 4095 4096 4107
f 4107 4096 4108
f 4096 4097 4108
f 4108 4097 4109
f 4097 4098 4109
f 4109 4098 4110
f 4098 4099 4110
f 4110 4099 4111
f 4099 4100 4111
f 4111 4100 4112
f 4100 4101 4112
f 4112 4101 4113
f 4101 4102 4113
f 4113 4102 4114
f 4102 4103 4114
f 4114 4103 4115
f 4103 4104 4115
f 4115 4104 4116
f 4104 4105 4116
f 4116 4105 4117
f 4105 4094 4117
f 4117 4094 4106
f 4106 4107 4118
f 4118 4107 4119
f 4107 4108 4119
f 4119 4108 4120
f 4108 4109 4120
f 4120 4109 4121
f 4109 4110 4121
f 4121 4110 4122
f 4110 4111 4122
f 4122 4111 4123
f 4111 4112 4123
f 4123 4112 4124
f 4112 4113 4124
f 4124 4113 4125
f 4113 4114 4125
f 4125 4114 4126
f 4114 4115 4126
f 4126 4115 4127
f 4115 4116 4127
f 4127 4116 4128
f 4116 4117 4128
f 4128 4117 4129
f 4117 4106 4129
f 4129 4106 4118
f 4118 4119 4130
f 4130 4119 4131
f 4119 4120 4131
f 4131 4120 4132
f 4120 4121 4132
f 4132 4121 4133
f 4121 4122 4133
f 4133 4122 4134
f 4122 4123 4134
f 4134 4123 4135
f 4123 4124 4135
f 4135 4124 4136
f 4124 4125 4136
f 4136 4125 4137
f 4125 4126 4137
f 4137 4126 4138
f 4126 4127 4138
f 4138 4127 4139
f 4127 4128 4139
f 4139 4128 4140
f 4128 4129 4140
f 4140 4129 4141
f 4129 4118 4141
f 4141 4118 4130
f 4130 4131 4142
f 4142 4131 4143
f 4131 4132 4143
f 4143 4132 4144
f 4132 4133 4144
f 4144 4133 4145
f 4133 4134 4145
f 4145 4134 4146
f 4134 4135 4146
f 4146 4135 4147
f 4135 4136 4147
f 4147 4136 4148
f 4136 4137 4148
f 4148 4137 4149
f 4137 4138 4149
f 4149 4138 4150
f 4138 4139 4150
f 4150 4139 4151
f 4139 4140 4151
f 4151 4140 4152
f 4140 4141 4152
f 4152 4141 4153
f 4141 4130 4153
f 4153 4130 4142
f 4142 4143 4154
f 4154 4143 4155
f 4143 4144 4155
f 4155 4144 4156
f 4144 4145 4156
f 4156 4145 4157
f 4145 4146 4157
f 4157 4146 4158
f 4146 4147 4158
f 4158 4147 4159
f 4147 4148 4159
f 4159 4148 4160
f 4148 4149 4160
f 4160 4149 4161
f 4149 4150 4161
f 4161 4150 4162
f 4150 4151 4162
f 4162 4151 4163
f 4151 4152 4163
f 4163 4152 4164
f 4152 4153 4164
f 4164 4153 4165
f 4153 4142 4165
f 4165 4142 4154
f 4154 4155 4166
f 4166 4155 4167
f 4155 4156 4167
f 4167 4156 4168
f 4156 4157 4168
f 4168 4157 4169
f 4157 4158 4169
f 4169 4158 4170
f 4158 4159 4170
f 4170 4159 4171
f 4159 4160 4171
f 4171 4160 4172
f 4160 4161 4172
f 4172 4161 4173
f 4161 4162 4173
f 4173 4162 4174
f 4162 4163 4174
f 4174 4163 4175
f 4163 4164 4175
f 4175 4164 4176
f 4164 4165 4176
f 4176 4165 4177
f 4165 4154 4177
f 4177 4154 4166
f 4166 4167 4178
f 4178 4167 4179
f 4167 4168 4179
f 4179 4168 4180
f 4168 4169 4180
f 4180 4169 4181
f 4169 4170 4181
f 4181 4170 4182
f 4170 4171 4182
f 4182 4171 4183
f 4171 4172 4183
f 4183 4172 4184
f 4172 4173 4184
f 4184 4173 4185
f 4173 4174 4185
f 4185 4174 4186
f 4174 4175 4186
f 4186 4175 4187
f 4175 4176 4187
f 4187 4176 4188
f 4176 4177 4188
f 4188 4177 4189
f 4177 4166 4189
f 4189 4166 4178
f 4178 4179 4190
f 4190 4179 4191
f 4179 4180 4191
f 4191 4180 4192
f 4180 4181 4192
f 4192 4181 4193
f 4181 4182 4193
f 4193 4182 4194
f 4182 4183 4194
f 4194 4183 4195
f 4183 4184 4195
f 4195 4184 4196
f 4184 4185 4196
f 4196 4185 4197
f 4185 4186 4197
f 4197 4186 4198
f 4186 4187 4198
f 4198 4187 4199
f 4187 4188 4199
f 4199 4188 4200
f 4188 4189 4200
f 4200 4189 4201
f 4189 4178 4201
f 4201 4178 4190
f 4190 4191 4202
f 4202 4191 4203
f 4191 4192 4203
f 4203 4192 4204
f 4192 4193 4204
f 4204 4193 4205
f 4193 4194 4205
f 4205 4194 4206
f 4194 4195 4206
f 4206 4195 4207
f 4195 4196 4207
f 4207 4196 4208
f 4196 4197 4208
f 4208 4197 4209
f 4197 4198 4209
f 4209 4198 4210
f 4198 4199 4210
f 4210 4199 4211
f 4199 4200 4211
f 4211 4200 4212
f 4200 4201 4212
f 4212 4201 4213
f 4201 4190 4213
f 4213 4190 4202
f 4202 4203 4214
f 4214 4203 4215
f 4203 4204 4215
f 4215 4204 4216
f 4204 4205 4216
f 4216 4205 4217
f 4205 4206 4217
f 4217 4206 4218
f 4206 4207 4218
f 4218 4207 4219
f 4207 4208 4219
f 4219 4208 4220
f 4208 4209 4220
f 4220 4209 4221
f 4209 4210 4221
f 4221 4210 4222
f 4210 4211 4222
f 4222 4211 4223
f 4211 4212 4223
f 4223 4212 4224
f 4212 4213 4224
f 4224 4213 4225
f 4213 4202 4225
f 4225 4202 4214
f 4214 4215 4226
f 4226 4215 4227
f 4215 4216 4227
f 4227 4216 4228
f 4216 4217 4228
f 4228 4217 4229
f 4217 4218 4229
f 4229 4218 4230
f 4218 4219 4230
f 4230 4219 4231
f 4219 4220 4231
f 4231 4220 4232
f 4220 4221 4232
f 4232 4221 4233
f 4221 4222 4233
f 4233 4222 4234
f 4222 4223 4234
f 4234 4223 4235
f 4223 4224 4235
f 4235 4224 4236
f 4224 4225 4236
f 4236 4225 4237
f 4225 4214 4237
f 4237 4214 4226
f 4226 4227 4238
f 4238 4227 4239
f 4227 4228 4239
f 4239 4228 4240
f 4228 4229 4240
f 4240 4229 4241
f 4229 4230 4241
f 4241 4230 4242
f 4230 4231 4242
f 4242 4231 4243
f 4231 4232 4243
f 4243 4232 4244
f 4232 4233 4244
f 4244 4233 4245
f 4233 4234 4245
f 4245 4234 4246
f 4234 4235 4246
f 4246 4235 4247
f 4235 4236 4247
f 4247 4236 4248
f 4236 4237 4248
f 4248 4237 4249
f 4237 4226 4249
f 4249 4226 4238
f 4238 4239 4250
f 4250 4239 4251
f 4239 4240 4251
f 4251 4240 4252
f 4240 4241 4252
f 4252 4241 4253
f 4241 4242 4253
f 4253 4242 4254
f 4242 4243 4254
f 4254 4243 4255
f 4243 4244 4255
f 4255 4244 4256
f 4244 4245 4256
f 4256 4245 4257
f 4245 4246 4257
f 4257 4246 4258
f 4246 4247 4258
f 4258 4247 4259
f 4247 4248 4259
f 4259 4248 4260
f 4248 4249 4260
f 4260 4249 4261
f 4249 4238 4261
f 4261 4238 4250
f 4250 4251 4262
f 4262 4251 4263
f 4251 4252 4263
f 4263 4252 4264
f 4252 4253 4264
f 4264 4253 4265
f 4253 4254 4265
f 4265 4254 4266
f 4254 4255 4266
f 4266 4255 4267
f 4255 4256 4267
f 4267 4256 4268
f 4256 4257 4268
f 4268 4257 4269
f 4257 4258 4269
f 4269 4258 4270
f 4258 4259 4270
f 4270 4259 4271
f 4259 4260 4271
f 4271 4260 4272
f 4260 4261 4272
f 4272 4261 4273
f 4261 4250 4273
f 4273 4250 4262
f 4262 4263 4274
f 4274 4263 4275
f 4263 4264 4275
f 4275 4264 4276
f 4264 4265 4276
f 4276 4265 4277
f 4265 4266 4277
f 4277 4266 4278
f 4266 4267 4278
f 4278 4267 4279
f 4267 4268 4279
f 4279 4268 4280
f 4268 4269 4280
f 4280 4269 4281
f 4269 4270 4281
f 4281 4270 4282
f 4270 4271 4282
f 4282 4271 4283
f 4271 4272 4283
f 4283 4272 4284
f 4272 4273 4284
f 4284 4273 4285
f 4273 4262 4285
f 4285 4262 4274
f 4274 4275 4286
f 4286 4275 4287
f 4275 4276 4287
f 4287 4276 4288
f 4276 4277 4288
f 4288 4277 4289
f 4277 4278 4289
f 4289 4278 4290
f 4278 4279 4290
f 4290 4279 4291
f 4279 4280 4291
f 4291 4280 4292
f 4280 4281 4292
f 4292 4281 4293
f 4281 4282 4293
f 4293 4282 4294
f 4282 4283 4294
f 4294 4283 4295
f 4283 4284 4295
f 4295 4284 4296
f 4284 4285 4296
f 4296 4285 4297
f 4285 4274 4297
f 4297 4274 4286
f 4286 4287 4298
f 4298 4287 4299
f 4287 4288 4299
f 4299 4288 4300
f 4288 4289 4300
f 4300 4289 4301
f 4289 4290 4301
f 4301 4290 4302
f 4290 4291 4302
f 4302 4291 4303
f 4291 4292 4303
f 4303 4292 4304
f 4292 4293 4304
f 4304 4293 4305
f 4293 4294 4305
f 4305 4294 4306
f 4294 4295 4306
f 4306 4295 4307
f 4295 4296 4307
f 4307 4296 4308
f 4296 4297 4308
f 4308 4297 4309
f 4297 4286 4309
f 4309 4286 4298
f 4298 4299 4310
f 4310 4299 4311
f 4299 4300 4311
f 4311 4300 4312
f 4300 4301 4312
f 4312 4301 4313
f 4301 4302 4313
f 4313 4302 4314
f 4302 4303 4314
f 4314 4303 4315
f 4303 4304 4315
f 4315 4304 4316
f 4304 4305 4316
f 4316 4305 4317
f 4305 4306 4317
f 4317 4306 4318
f 4306 4307 4318
f 4318 4307 4319
f 4307 4308 4319
f 4319 4308 4320
f 4308 4309 4320
f 4320 4309 4321
f 4309 4298 4321
f 4321 4298 4310
f 4310 4311 4322
f 4322 4311 4323
f 4311 4312 4323
f 4323 4312 4324
f 4312 4313 4324
f 4324 4313 4325
f 4313 4314 4325
f 4325 4314 4326
f 4314 4315 4326
f 4326 4315 4327
f 4315 4316 4327
f 4327 4316 4328
f 4316 4317 4328
f 4328 4317 4329
f 4317 4318 4329
f 4329 4318 4330
f 4318 4319 4330
f 4330 4319 4331
f 4319 4320 4331
f 4331 4320 4332
f 4320 4321 4332
f 4332 4321 4333
f 4321 4310 4333
f 4333 4310 4322
f 4322 4323 4334
f 4334 4323 4335
f 4323 4324 4335
f 4335 4324 4336
f 4324 4325 4336
f 4336 4325 4337
f 4325 4326 4337
f 4337 4326 4338
f 4326 4327 4338
f 4338 4327 4339
f 4327 4328 4339
f 4339 4328 4340
f 4328 4329 4340
f 4340 4329 4341
f 4329 4330 4341
f 4341 4330 4342
f 4330 4331 4342
f 4342 4331 4343
f 4331 4332 4343
f 4343 4332 4344
f 4332 4333 4344
f 4344 4333 4345
f 4333 4322 4345
f 4345 4322 4334
f 4334 4335 4346
f 4346 4335 4347
f 4335 4336 4347
f 4347 4336 4348
f 4336 4337 4348
f 4348 4337 4349
f 4337 4338 4349
f 4349 4338 4350
f 4338 4339 4350
f 4350 4339 4351
f 4339 4340 4351
f 4351 4340 4352
f 4340 4341 4352
f 4352 4341 4353
f 4341 4342 4353
f 4353 4342 4354
f 4342 4343 4354
f 4354 4343 4355
f 4343 4344 4355
f 4355 4344 4356
f 4344 4345 4356
f 4356 4345 4357
f 4345 4334 4357
f 4357 4334 4346
f 4346 4347 4358
f 4358 4347 4359
f 4347 4348 4359
f 4359 4348 4360
f 4348 4349 4360
f 4360 4349 4361
f 4349 4350 4361
f 4361 4350 4362
f 4350 4351 4362
f 4362 4351 4363
f 4351 4352 4363
f 4363 4352 4364
f 4352 4353 4364
f 4364 4353 4365
f 4353 4354 4365
f 4365 4354 4366
f 4354 4355 4366
f 4366 4355 4367
f 4355 4356 4367
f 4367 4356 4368
f 4356 4357 4368
f 4368 4357 4369
f 4357 4346 4369
f 4369 4346 4358
f 4358 4359 4370
f 4370 4359 4371
f 4359 4360 4371
f 4371 4360 4372
f 4360 4361 4372
f 4372 4361 4373
f 4361 4362 4373
f 4373 4362 4374
f 4362 4363 4374
f 4374 4363 4375
f 4363 4364 4375
f 4375 4364 4376
f 4364 4365 4376
f 4376 4365 4377
f 4365 4366 4377
f 4377 4366 4378
f 4366 4367 4378
f 4378 4367 4379
f 4367 4368 4379
f 4379 4368 4380
f 4368 4369 4380
f 4380 4369 4381
f 4369 4358 4381
f 4381 4358 4370
f 4370 4371 4382
f 4382 4371 4383
f 4371 4372 4383
f 4383 4372 4384
f 4372 4373 4384
f 4384 4373 4385
f 4373 4374 4385
f 4385 4374 4386
f 4374 4375 4386
f 4386 4375 4387
f 4375 4376 4387
f 4387 4376 4388
f 4376 4377 4388
f 4388 4377 4389
f 4377 4378 4389
f 4389 4378 4390
f 4378 4379 4390
f 4390 4379 4391
f 4379 4380 4391
f 4391 4380 4392
f 4380 4381 4392
f 4392 4381 4393
f 4381 4370 4393
f 4393 4370 4382
f 4382 4383 4394
f 4394 4383 4395
f 4383 4384 4395
f 4395 4384 4396
f 4384 4385 4396
f 4396 4385 4397
f 4385 4386 4397
f 4397 4386 4398
f 4386 4387 4398
f 4398 4387 4399
f 4387 4388 4399
f 4399 4388 4400
f 4388 4389 4400
f 4400 4389 4401
f 4389 4390 4401
f 4401 4390 4402
f 4390 4391 4402
f 4402 4391 4403
f 4391 4392 4403
f 4403 4392 4404
f 4392 4393 4404
f 4404 4393 4405
f 4393 4382 4405
f 4405 4382 4394
f 4394 4395 4406
f 4406 4395 4407
f 4395 4396 4407
f 4407 4396 4408
f 4396 4397 4408
f 4408 4397 4409
f 4397 4398 4409
f 4409 4398 4410
f 4398 4399 4410
f 4410 4399 4411
f 4399 4400 4411
f 4411 4400 4412
f 4400 4401 4412
f 4412 4401 4413
f 4401 4402 4413
f 4413 4402 4414
f 4402 4403 4414
f 4414 4403 4415
f 4403 4404 4415
f 4415 4404 4416
f 4404 4405 4416
f 4416 4405 4417
f 4405 4394 4417
f 4417 4394 4406
f 4406 4407 4418
f 4418 4407 4419
f 4407 4408 4419
f 4419 4408 4420
f 4408 4409 4420
f 4420 4409 4421
f 4409 4410 4421
f 4421 4410 4422
f 4410 4411 4422
f 4422 4411 4423
f 4411 4412 4423
f 4423 4412 4424
f 4412 4413 4424
f 4424 4413 4425
f 4413 4414 4425
f 4425 4414 4426
f 4414 4415 4426
f 4426 4415 4427
f 4415 4416 4427
f 4427 4416 4428
f 4416 4417 4428
f 4428 4417 4429
f 4417 4406 4429
f 4429 4406 4418
f 4418 4419 4430
f 4430 4419 4431
f 4419 4420 4431
f 4431 4420 4432
f 4420 4421 4432
f 4432 4421 4433
f 4421 4422 4433
f 4433 4422 4434
f 4422 4423 4434
f 4434 4423 4435
f 4423 4424 4435
f 4435 4424 4436
f 4424 4425 4436
f 4436 4425 4437
f 4425 4426 4437
f 4437 4426 4438
f 4426 4427 4438
f 4438 4427 4439
f 4427 4428 4439
f 4439 4428 4440
f 4428 4429 4440
f 4440 4429 4441
f 4429 4418 4441
f 4441 4418 4430
f 4430 4431 4442
f 4442 4431 4443
f 4431 4432 4443
f 4443 4432 4444
f 4432 4433 4444
f 4444 4433 4445
f 4433 4434 4445
f 4445 4434 4446
f 4434 4435 4446
f 4446 4435 4447
f 4435 4436 4447
f 4447 4436 4448
f 4436 4437 4448
f 4448 4437 4449
f 4437 4438 4449
f 4449 4438 4450
f 4438 4439 4450
f 4450 4439 4451
f 4439 4440 4451
f 4451 4440 4452
f 4440 4441 4452
f 4452 4441 4453
f 4441 4430 4453
f 4453 4430 4442
f 4442 4443 4454
f 4454 4443 4455
f 4443 4444 4455
f 4455 4444 4456
f 4444 4445 4456
f 4456 4445 4457
f 4445 4446 4457
f 4457 4446 4458
f 4446 4447 4458
f 4458 4447 4459
f 4447 4448 4459
f 4459 4448 4460
f 4448 4449 4460
f 4460 4449 4461
f 4449 4450 4461
f 4461 4450 4462
f 4450 4451 4462
f 4462 4451 4463
f 4451 4452 4463
f 4463 4452 4464
f 4452 4453 4464
f 4464 4453 4465
f 4453 4442 4465
f 4465 4442 4454
f 4454 4455 4466
f 4466 4455 4467
f 4455 4456 4467
f 4467 4456 4468
f 4456 4457 4468
f 4468 4457 4469
f 4457 4458 4469
f 4469 4458 4470
f 4458 4459 4470
f 4470 4459 4471
f 4459 4460 4471
f 4471 4460 4472
f 4460 4461 4472
f 4472 4461 4473
f 4461 4462 4473
f 4473 4462 4474
f 4462 4463 4474
f 4474 4463 4475
f 4463 4464 4475
f 4475 4464 4476
f 4464 4465 4476
f 4476 4465 4477
f 4465 4454 4477
f 4477 4454 4466
f 4466 4467 4478
f 4478 4467 4479
f 4467 4468 4479
f 4479 4468 4480
f 4468 4469 4480
f 4480 4469 4481
f 4469 4470 4481
f 4481 4470 4482
f 4470 4471 4482
f 4482 4471 4483
f 4471 4472 4483
f 4483 4472 4484
f 4472 4473 4484
f 4484 4473 4485
f 4473 4474 4485
f 4485 4474 4486
f 4474 4475 4486
f 4486 4475 4487
f 4475 4476 4487
f 4487 4476 4488
f 4476 4477 4488
f 4488 4477 4489
f 4477 4466 4489
f 4489 4466 4478
f 4478 4479 4490
f 4490 4479 4491
f 4479 4480 4491
f 4491 4480 4492
f 4480 4481 4492
f 4492 4481 4493
f 4481 4482 4493
f 4493 4482 4494
f 4482 4483 4494
f 4494 4483 4495
f 4483 4484 4495
f 4495 4484 4496
f 4484 4485 4496
f 4496 4485 4497
f 4485 4486 4497
f 4497 4486 4498
f 4486 4487 4498
f 4498 4487 4499
f 4487 4488 4499
f 4499 4488 4500
f 4488 4489 4500
f 4500 4489 4501
f 4489 4478 4501
f 4501 4478 4490
f 4490 4491 4502
f 4502 4491 4503
f 4491 4492 4503
f 4503 4492 4504
f 4492 4493 4504
f 4504 4493 4505
f 4493 4494 4505
f 4505 4494 4506
f 4494 4495 4506
f 4506 4495 4507
f 4495 4496 4507
f 4507 4496 4508
f 4496 4497 4508
f 4508 4497 4509
f 4497 4498 4509
f 4509 4498 4510
f 4498 4499 4510
f 4510 4499 4511
f 4499 4500 4511
f 4511 4500 4512
f 4500 4501 4512
f 4512 4501 4513
f 4501 4490 4513
f 4513 4490 4502
f 4502 4503 4514
f 4514 4503 4515
f 4503 4504 4515
f 4515 4504 4516
f 4504 4505 4516
f 4516 4505 4517
f 4505 4506 4517
f 4517 4506 4518
f 4506 4507 4518
f 4518 4507 4519
f 4507 4508 4519
f 4519 4508 4520
f 4508 4509 4520
f 4520 4509 4521
f 4509 4510 4521
f 4521 4510 4522
f 4510 4511 4522
f 4522 4511 4523
f 4511 4512 4523
f 4523 4512 4524
f 4512 4513 4524
f 4524 4513 4525
f 4513 4502 4525
f 4525 4502 4514
f 4514 4515 4526
f 4526 4515 4527
f 4515 4516 4527
f 4527 4516 4528
f 4516 4517 4528
f 4528 4517 4529
f 4517 4518 4529
f 4529 4518 4530
f 4518 4519 4530
f 4530 4519 4531
f 4519 4520 4531
f 4531 4520 4532
f 4520 4521 4532
f 4532 4521 4533
f 4521 4522 4533
f 4533 4522 4534
f 4522 4523 4534
f 4534 4523 4535
f 4523 4524 4535
f 4535 4524 4536
f 4524 4525 4536
f 4536 4525 4537
f 4525 4514 4537
f 4537 4514 4526
f 4526 4527 4538
f 4538 4527 4539
f 4527 4528 4539
f 4539 4528 4540
f 4528 4529 4540
f 4540 4529 4541
f 4529 4530 4541
f 4541 4530 4542
f 4530 4531 4542
f 4542 4531 4543
f 4531 4532 4543
f 4543 4532 4544
f 4532 4533 4544
f 4544 4533 4545
f 4533 4534 4545
f 4545 4534 4546
f 4534 4535 4546
f 4546 4535 4547
f 4535 4536 4547
f 4547 4536 4548
f 4536 4537 4548
f 4548 4537 4549
f 4537 4526 4549
f 4549 4526 4538
f 4538 4539 4550
f 4550 4539 4551
f 4539 4540 4551
f 4551 4540 4552
f 4540 4541 4552
f 4552 4541 4553
f 4541 4542 4553
f 4553 4542 4554
f 4542 4543 4554
f 4554 4543 4555
f 4543 4544 4555
f 4555 4544 4556
f 4544 4545 4556
f 4556 4545 4557
f 4545 4546 4557
f 4557 4546 4558
f 4546 4547 4558
f 4558 4547 4559
f 4547 4548 4559
f 4559 4548 4560
f 4548 4549 4560
f 4560 4549 4561
f 4549 4538 4561
f 4561 4538 4550
f 4550 4551 4562
f 4562 4551 4563
f 4551 4552 4563
f 4563 4552 4564
f 4552 4553 4564
f 4564 4553 4565
f 4553 4554 4565
f 4565 4554 4566
f 4554 4555 4566
f 4566 4555 4567
f 4555 4556 4567
f 4567 4556 4568
f 4556 4557 4568
f 4568 4557 4569
f 4557 4558 4569
f 4569 4558 4570
f 4558 4559 4570
f 4570 4559 4571
f 4559 4560 4571
f 4571 4560 4572
f 4560 4561 4572
f 4572 4561 4573
f 4561 4550 4573
f 4573 4550 4562
f 4562 4563 4574
f 4574 4563 4575
f 4563 4564 4575
f 4575 4564 4576
f 4564 4565 4576
f 4576 4565 4577
f 4565 4566 4577
f 4577 4566 4578
f 4566 4567 4578
f 4578 4567 4579
f 4567 4568 4579
f 4579 4568 4580
f 4568 4569 4580
f 4580 4569 4581
f 4569 4570 4581
f 4581 4570 4582
f 4570 4571 4582
f 4582 4571 4583
f 4571 4572 4583
f 4583 4572 4584
f 4572 4573 4584
f 4584 4573 4585
f 4573 4562 4585
f 4585 4562 4574
f 4574 4575 4586
f 4586 4575 4587
f 4575 4576 4587
f 4587 4576 4588
f 4576 4577 4588
f 4588 4577 4589
f 4577 4578 4589
f 4589 4578 4590
f 4578 4579 4590
f 4590 4579 4591
f 4579 4580 4591
f 4591 4580 4592
f 4580 4581 4592
f 4592 4581 4593
f 4581 4582 4593
f 4593 4582 4594
f 4582 4583 4594
f 4594 4583 4595
f 4583 4584 4595
f 4595 4584 4596
f 4584 4585 4596
f 4596 4585 4597
f 4585 4574 4597
f 4597 4574 4586
f 4586 4587 4598
f 4598 4587 4599
f 4587 4588 4599
f 4599 4588 4600
f 4588 4589 4600
f 4600 4589 4601
f 4589 4590 4601
f 4601 4590 4602
f 4590 4591 4602
f 4602 4591 4603
f 4591 4592 4603
f 4603 4592 4604
f 4592 4593 4604
f 4604 4593 4605
f 4593 4594 4605
f 4605 4594 4606
f 4594 4595 4606
f 4606 4595 4607
f 4595 4596 4607
f 4607 4596 4608
f 4596 4597 4608
f 4608 4597 4609
f 4597 4586 4609
f 4609 4586 4598
f 4598 4599 4610
f 4610 4599 4611
f 4599 4600 4611
f 4611 4600 4612
f 4600 4601 4612
f 4612 4601 4613
f 4601 4602 4613
f 4613 4602 4614
f 4602 4603 4614
f 4614 4603 4615
f 4603 4604 4615
f 4615 4604 4616
f 4604 4605 4616
f 4616 4605 4617
f 4605 4606 4617
f 4617 4606 4618
f 4606 4607 4618
f 4618 4607 4619
f 4607 4608 4619
f 4619 4608 4620
f 4608 4609 4620
f 4620 4609 4621
f 4609 4598 4621
f 4621 4598 4610
f 4610 4611 4622
f 4622 4611 4623
f 4611 4612 4623
f 4623 4612 4624
f 4612 4613 4624
f 4624 4613 4625
f 4613 4614 4625
f 4625 4614 4626
f 4614 4615 4626
f 4626 4615 4627
f 4615 4616 4627
f 4627 4616 4628
f 4616 4617 4628
f 4628 4617 4629
f 4617 4618 4629
f 4629 4618 4630
f 4618 4619 4630
f 4630 4619 4631
f 4619 4620 4631
f 4631 4620 4632
f 4620 4621 4632
f 4632 4621 4633
f 4621 4610 4633
f 4633 4610 4622
f 4622 4623 4634
f 4634 4623 4635
f 4623 4624 4635
f 4635 4624 4636
f 4624 4625 4636
f 4636 4625 4637
f 4625 4626 4637
f 4637 4626 4638
f 4626 4627 4638
f 4638 4627 4639
f 4627 4628 4639
f 4639 4628 4640
f 4628 4629 4640
f 4640 4629 4641
f 4629 4630 4641
f 4641 4630 4642
f 4630 4631 4642
f 4642 4631 4643
f 4631 4632 4643
f 4643 4632 4644
f 4632 4633 4644
f 4644 4633 4645
f 4633 4622 4645
f 4645 4622 4634
f 4634 4635 4646
f 4646 4635 4647
f 4635 4636 4647
f 4647 4636 4648
f 4636 4637 4648
f 4648 4637 4649
f 4637 4638 4649
f 4649 4638 4650
f 4638 4639 4650
f 4650 4639 4651
f 4639 4640 4651
f 4651 4640 4652
f 4640 4641 4652
f 4652 4641 4653
f 4641 4642 4653
f 4653 4642 4654
f 4642 4643 4654
f 4654 4643 4655
f 4643 4644 4655
f 4655 4644 4656
f 4644 4645 4656
f 4656 4645 4657
f 4645 4634 4657
f 4657 4634 4646
f 4646 4647 4658
f 4658 4647 4659
f 4647 4648 4659
f 4659 4648 4660
f 4648 4649 4660
f 4660 4649 4661
f 4649 4650 4661
f 4661 4650 4662
f 4650 4651 4662
f 4662 4651 4663
f 4651 4652 4663
f 4663 4652 4664
f 4652 4653 4664
f 4664 4653 4665
f 4653 4654 4665
f 4665 4654 4666
f 4654 4655 4666
f 4666 4655 4667
f 4655 4656 4667
f 4667 4656 4668
f 4656 4657 4668
f 4668 4657 4669
f 4657 4646 4669
f 4669 4646 4658
f 4658 4659 4670
f 4670 4659 4671
f 4659 4660 4671
f 4671 4660 4672
f 4660 4661 4672
f 4672 4661 4673
f 4661 4662 4673
f 4673 4662 4674
f 4662 4663 4674
f 4674 4663 4675
f 4663 4664 4675
f 4675 4664 4676
f 4664 4665 4676
f 4676 4665 4677
f 4665 4666 4677
f 4677 4666 4678
f 4666 4667 4678
f 4678 4667 4679
f 4667 4668 4679
f 4679 4668 4680
f 4668 4669 4680
f 4680 4669 4681
f 4669 4658 4681
f 4681 4658 4670
f 4670 4671 4682
f 4682 4671 4683
f 4671 4672 4683
f 4683 4672 4684
f 4672 4673 4684
f 4684 4673 4685
f 4673 4674 4685
f 4685 4674 4686
f 4674 4675 4686
f 4686 4675 4687
f 4675 4676 4687
f 4687 4676 4688
f 4676 4677 4688
f 4688 4677 4689
f 4677 4678 4689
f 4689 4678 4690
f 4678 4679 4690
f 4690 4679 4691
f 4679 4680 4691
f 4691 4680 4692
f 4680 4681 4692
f 4692 4681 4693
f 4681 4670 4693
f 4693 4670 4682
f 4682 4683 4694
f 4694 4683 4695
f 4683 4684 4695
f 4695 4684 4696
f 4684 4685 4696
f 4696 4685 4697
f 4685 4686 4697
f 4697 4686 4698
f 4686 4687 4698
f 4698 4687 4699
f 4687 4688 4699
f 4699 4688 4700
f 4688 4689 4700
f 4700 4689 4701
f 4689 4690 4701
f 4701 4690 4702
f 4690 4691 4702
f 4702 4691 4703
f 4691 4692 4703
f 4703 4692 4704
f 4692 4693 4704
f 4704 4693 4705
f 4693 4682 4705
f 4705 4682 4694
f 4694 4695 4706
f 4706 4695 4707
f 4695 4696 4707
f 4707 4696 4708
f 4696 4697 4708
f 4708 4697 4709
f 4697 4698 4709
f 4709 4698 4710
f 4698 4699 4710
f 4710 4699 4711
f 4699 4700 4711
f 4711 4700 4712
f 4700 4701 4712
f 4712 4701 4713
f 4701 4702 4713
f 4713 4702 4714
f 4702 4703 4714
f 4714 4703 4715
f 4703 4704 4715
f 4715 4704 4716
f 4704 4705 4716
f 4716 4705 4717
f 4705 4694 4717
f 4717 4694 4706
f 4706 4707 4718
f 4718 4707 4719
f 4707 4708 4719
f 4719 4708 4720
f 4708 4709 4720
f 4720 4709 4721
f 4709 4710 4721
f 4721 4710 4722
f 4710 4711 4722
f 4722 4711 4723
f 4711 4712 4723
f 4723 4712 4724
f 4712 4713 4724
f 4724 4713 4725
f 4713 4714 4725
f 4725 4714 4726
f 4714 4715 4726
f 4726 4715 4727
f 4715 4716 4727
f 4727 4716 4728
f 4716 4717 4728
f 4728 4717 4729
f 4717 4706 4729
f 4729 4706 4718
f 4718 4719 4730
f 4730 4719 4731
f 4719 4720 4731
f 4731 4720 4732
f 4720 4721 4732
f 4732 4721 4733
f 4721 4722 4733
f 4733 4722 4734
f 4722 4723 4734
f 4734 4723 4735
f 4723 4724 4735
f 4735 4724 4736
f 4724 4725 4736
f 4736 4725 4737
f 4725 4726 4737
f 4737 4726 4738
f 4726 4727 4738
f 4738 4727 4739
f 4727 4728 4739
f 4739 4728 4740
f 4728 4729 4740
f 4740 4729 4741
f 4729 4718 4741
f 4741 4718 4730
f 4730 4731 4742
f 4742 4731 4743
f 4731 4732 4743
f 4743 4732 4744
f 4732 4733 4744
f 4744 4733 4745
f 4733 4734 4745
f 4745 4734 4746
f 4734 4735 4746
f 4746 4735 4747
f 4735 4736 4747
f 4747 4736 4748
f 4736 4737 4748
f 4748 4737 4749
f 4737 4738 4749
f 4749 4738 4750
f 4738 4739 4750
f 4750 4739 4751
f 4739 4740 4751
f 4751 4740 4752
f 4740 4741 4752
f 4752 4741 4753
f 4741 4730 4753
f 4753 4730 4742
f 4742 4743 4754
f 4754 4743 4755
f 4743 4744 4755
f 4755 4744 4756
f 4744 4745 4756
f 4756 4745 4757
f 4745 4746 4757
f 4757 4746 4758
f 4746 4747 4758
f 4758 4747 4759
f 4747 4748 4759
f 4759 4748 4760
f 4748 4749 4760
f 4760 4749 4761
f 4749 4750 4761
f 4761 4750 4762
f 4750 4751 4762
f 4762 4751 4763
f 4751 4752 4763
f 4763 4752 4764
f 4752 4753 4764
f 4764 4753 4765
f 4753 4742 4765
f 4765 4742 4754
f 4754 4755 4766
f 4766 4755 4767
f 4755 4756 4767
f 4767 4756 4768
f 4756 4757 4768
f 4768 4757 4769
f 4757 4758 4769
f 4769 4758 4770
f 4758 4759 4770
f 4770 4759 4771
f 4759 4760 4771
f 4771 4760 4772
f 4760 4761 4772
f 4772 4761 4773
f 4761 4762 4773
f 4773 4762 4774
f 4762 4763 4774
f 4774 4763 4775
f 4763 4764 4775
f 4775 4764 4776
f 4764 4765 4776
f 4776 4765 4777
f 4765 4754 4777
f 4777 4754 4766
f 4766 4767 4778
f 4778 4767 4779
f 4767 4768 4779
f 4779 4768 4780
f 4768 4769 4780
f 4780 4769 4781
f 4769 4770 4781
f 4781 4770 4782
f 4770 4771 4782
f 4782 4771 4783
f 4771 4772 4783
f 4783 4772 4784
f 4772 4773 4784
f 4784 4773 4785
f 4773 4774 4785
f 4785 4774 4786
f 4774 4775 4786
f 4786 4775 4787
f 4775 4776 4787
f 4787 4776 4788
f 4776 4777 4788
f 4788 4777 4789
f 4777 4766 4789
f 4789 4766 4778
f 4778 4779 4790
f 4790 4779 4791
f 4779 4780 4791
f 4791 4780 4792
f 4780 4781 4792
f 4792 4781 4793
f 4781 4782 4793
f 4793 4782 4794
f 4782 4783 4794
f 4794 4783 4795
f 4783 4784 4795
f 4795 4784 4796
f 4784 4785 4796
f 4796 4785 4797
f 4785 4786 4797
f 4797 4786 4798
f 4786 4787 4798
f 4798 4787 4799
f 4787 4788 4799
f 4799 4788 4800
f 4788 4789 4800
f 4800 4789 4801
f 4789 4778 4801
f 4801 4778 4790
f 4790 4791 4802
f 4802 4791 4803
f 4791 4792 4803
f 4803 4792 4804
f 4792 4793 4804
f 4804 4793 4805
f 4793 4794 4805
f 4805 4794 4806
f 4794 4795 4806
f 4806 4795 4807
f 4795 4796 4807
f 4807 4796 4808
f 4796 4797 4808
f 4808 4797 4809
f 4797 4798 4809
f 4809 4798 4810
f 4798 4799 4810
f 4810 4799 4811
f 4799 4800 4811
f 4811 4800 4812
f 4800 4801 4812
f 4812 4801 4813
f 4801 4790 4813
f 4813 4790 4802
f 4802 4803 4814
f 4814 4803 4815
f 4803 4804 4815
f 4815 4804 4816
f 4804 4805 4816
f 4816 4805 4817
f 4805 4806 4817
f 4817 4806 4818
f 4806 4807 4818
f 4818 4807 4819
f 4807 4808 4819
f 4819 4808 4820
f 4808 4809 4820
f 4820 4809 4821
f 4809 4810 4821
f 4821 4810 4822
f 4810 4811 4822
f 4822 4811 4823
f 4811 4812 4823
f 4823 4812 4824
f 4812 4813 4824
f 4824 4813 4825
f 4813 4802 4825
f 4825 4802 4814
f 4814 4815 4826
f 4826 4815 4827
f 4815 4816 4827
f 4827 4816 4828
f 4816 4817 4828
f 4828 4817 4829
f 4817 4818 4829
f 4829 4818 4830
f 4818 4819 4830
f 4830 4819 4831
f 4819 4820 4831
f 4831 4820 4832
f 4820 4821 4832
f 4832 4821 4833
f 4821 4822 4833
f 4833 4822 4834
f 4822 4823 4834
f 4834 4823 4835
f 4823 4824 4835
f 4835 4824 4836
f 4824 4825 4836
f 4836 4825 4837
f 4825 4814 4837
f 4837 4814 4826
f 4826 4827 4838
f 4838 4827 4839
f 4827 4828 4839
f 4839 4828 4840
f 4828 4829 4840
f 4840 4829 4841
f 4829 4830 4841
f 4841 4830 4842
f 4830 4831 4842
f 4842 4831 4843
f 4831 4832 4843
f 4843 4832 4844
f 4832 4833 4844
f 4844 4833 4845
f 4833 4834 4845
f 4845 4834 4846
f 4834 4835 4846
f 4846 4835 4847
f 4835 4836 4847
f 4847 4836 4848
f 4836 4837 4848
f 4848 4837 4849
f 4837 4826 4849
f 4849 4826 4838
f 4838 4839 4850
f 4850 4839 4851
f 4839 4840 4851
f 4851 4840 4852
f 4840 4841 4852
f 4852 4841 4853
f 4841 4842 4853
f 4853 4842 4854
f 4842 4843 4854
f 4854 4843 4855
f 4843 4844 4855
f 4855 4844 4856
f 4844 4845 4856
f 4856 4845 4857
f 4845 4846 4857
f 4857 4846 4858
f 4846 4847 4858
f 4858 4847 4859
f 4847 4848 4859
f 4859 4848 4860
f 4848 4849 4860
f 4860 4849 4861
f 4849 4838 4861
f 4861 4838 4850
f 4850 4851 4862
f 4862 4851 4863
f 4851 4852 4863
f 4863 4852 4864
f 4852 4853 4864
f 4864 4853 4865
f 4853 4854 4865
f 4865 4854 4866
f 4854 4855 4866
f 4866 4855 4867
f 4855 4856 4867
f 4867 4856 4868
f 4856 4857 4868
f 4868 4857 4869
f 4857 4858 4869
f 4869 4858 4870
f 4858 4859 4870
f 4870 4859 4871
f 4859 4860 4871
f 4871 4860 4872
f 4860 4861 4872
f 4872 4861 4873
f 4861 4850 4873
f 4873 4850 4862
f 4862 4863 4874
f 4874 4863 4875
f 4863 4864 4875
f 4875 4864 4876
f 4864 4865 4876
f 4876 4865 4877
f 4865 4866 4877
f 4877 4866 4878
f 4866 4867 4878
f 4878 4867 4879
f 4867 4868 4879
f 4879 4868 4880
f 4868 4869 4880
f 4880 4869 4881
f 4869 4870 4881
f 4881 4870 4882
f 4870 4871 4882
f 4882 4871 4883
f 4871 4872 4883
f 4883 4872 4884
f 4872 4873 4884
f 4884 4873 4885
f 4873 4862 4885
f 4885 4862 4874
f 4874 4875 4886
f 4886 4875 4887
f 4875 4876 4887
f 4887 4876 4888
f 4876 4877 4888
f 4888 4877 4889
f 4877 4878 4889
f 4889 4878 4890
f 4878 4879 4890
f 4890 4879 4891
f 4879 4880 4891
f 4891 4880 4892
f 4880 4881 4892
f 4892 4881 4893
f 4881 4882 4893
f 4893 4882 4894
f 4882 4883 4894
f 4894 4883 4895
f 4883 4884 4895
f 4895 4884 4896
f 4884 4885 4896
f 4896 4885 4897
f 4885 4874 4897
f 4897 4874 4886
f 4886 4887 4898
f 4898 4887 4899
f 4887 4888 4899
f 4899 4888 4900
f 4888 4889 4900
f 4900 4889 4901
f 4889 4890 4901
f 4901 4890 4902
f 4890 4891 4902
f 4902 4891 4903
f 4891 4892 4903
f 4903 4892 4904
f 4892 4893 4904
f 4904 4893 4905
f 4893 4894 4905
f 4905 4894 4906
f 4894 4895 4906
f 4906 4895 4907
f 4895 4896 4907
f 4907 4896 4908
f 4896 4897 4908
f 4908 4897 4909
f 4897 4886 4909
f 4909 4886 4898
f 4898 4899 4910
f 4910 4899 4911
f 4899 4900 4911
f 4911 4900 4912
f 4900 4901 4912
f 4912 4901 4913
f 4901 4902 4913
f 4913 4902 4914
f 4902 4903 4914
f 4914 4903 4915
f 4903 4904 4915
f 4915 4904 4916
f 4904 4905 4916
f 4916 4905 4917
f 4905 4906 4917
f 4917 4906 4918
f 4906 4907 4918
f 4918 4907 4919
f 4907 4908 4919
f 4919 4908 4920
f 4908 4909 4920
f 4920 4909 4921
f 4909 4898 4921
f 4921 4898 4910
f 4910 4911 4922
f 4922 4911 4923
f 4911 4912 4923
f 4923 4912 4924
f 4912 4913 4924
f 4924 4913 4925
f 4913 4914 4925
f 4925 4914 4926
f 4914 4915 4926
f 4926 4915 4927
f 4915 4916 4927
f 4927 4916 4928
f 4916 4917 4928
f 4928 4917 4929
f 4917 4918 4929
f 4929 4918 4930
f 4918 4919 4930
f 4930 4919 4931
f 4919 4920 4931
f 4931 4920 4932
f 4920 4921 4932
f 4932 4921 4933
f 4921 4910 4933
f 4933 4910 4922
f 4922 4923 4934
f 4934 4923 4935
f 4923 4924 4935
f 4935 4924 4936
f 4924 4925 4936
f 4936 4925 4937
f 4925 4926 4937
f 4937 4926 4938
f 4926 4927 4938
f 4938 4927 4939
f 4927 4928 4939
f 4939 4928 4940
f 4928 4929 4940
f 4940 4929 4941
f 4929 4930 4941
f 4941 4930 4942
f 4930 4931 4942
f 4942 4931 4943
f 4931 4932 4943
f 4943 4932 4944
f 4932 4933 4944
f 4944 4933 4945
f 4933 4922 4945
f 4945 4922 4934
f 4934 4935 4946
f 4946 4935 4947
f 4935 4936 4947
f 4947 4936 4948
f 4936 4937 4948
f 4948 4937 4949
f 4937 4938 4949
f 4949 4938 4950
f 4938 4939 4950
f 4950 4939 4951
f 4939 4940 4951
f 4951 4940 4952
f 4940 4941 4952
f 4952 4941 4953
f 4941 4942 4953
f 4953 4942 4954
f 4942 4943 4954
f 4954 4943 4955
f 4943 4944 4955
f 4955 4944 4956
f 4944 4945 4956
f 4956 4945 4957
f 4945 4934 4957
f 4957 4934 4946
f 4946 4947 4958
f 4958 4947 4959
f 4947 4948 4959
f 4959 4948 4960
f 4948 4949 4960
f 4960 4949 4961
f 4949 4950 4961
f 4961 4950 4962
f 4950 4951 4962
f 4962 4951 4963
f 4951 4952 4963
f 4963 4952 4964
f 4952 4953 4964
f 4964 4953 4965
f 4953 4954 4965
f 4965 4954 4966
f 4954 4955 4966
f 4966 4955 4967
f 4955 4956 4967
f 4967 4956 4968
f 4956 4957 4968
f 4968 4957 4969
f 4957 4946 4969
f 4969 4946 4958
f 4958 4959 4970
f 4970 4959 4971
f 4959 4960 4971
f 4971 4960 4972
f 4960 4961 4972
f 4972 4961 4973
f 4961 4962 4973
f 4973 4962 4974
f 4962 4963 4974
f 4974 4963 4975
f 4963 4964 4975
f 4975 4964 4976
f 4964 4965 4976
f 4976 4965 4977
f 4965 4966 4977
f 4977 4966 4978
f 4966 4967 4978
f 4978 4967 4979
f 4967 4968 4979
f 4979 4968 4980
f 4968 4969 4980
f 4980 4969 4981
f 4969 4958 4981
f 4981 4958 4970
f 4970 4971 4982
f 4982 4971 4983
f 4971 4972 4983
f 4983 4972 4984
f 4972 4973 4984
f 4984 4973 4985
f 4973 4974 4985
f 4985 4974 4986
f 4974 4975 4986
f 4986 4975 4987
f 4975 4976 4987
f 4987 4976 4988
f 4976 4977 4988
f 4988 4977 4989
f 4977 4978 4989
f 4989 4978 4990
f 4978 4979 4990
f 4990 4979 4991
f 4979 4980 4991
f 4991 4980 4992
f 4980 4981 4992
f 4992 4981 4993
f 4981 4970 4993
f 4993 4970 4982
f 4982 4983 4994
f 4994 4983 4995
f 4983 4984 4995
f 4995 4984 4996
f 4984 4985 4996
f 4996 4985 4997
f 4985 4986 4997
f 4997 4986 4998
f 4986 4987 4998
f 4998 4987 4999
f 4987 4988 4999
f 4999 4988 5000
f 4988 4989 5000
f 5000 4989 5001
f 4989 4990 5001
f 5001 4990 5002
f 4990 4991 5002
f 5002 4991 5003
f 4991 4992 5003
f 5003 4992 5004
f 4992 4993 5004
f 5004 4993 5005
f 4993 4982 5005
f 5005 4982 4994
f 4994 4995 5006
f 5006 4995 5007
f 4995 4996 5007
f 5007 4996 5008
f 4996 4997 5008
f 5008 4997 5009
f 4997 4998 5009
f 5009 4998 5010
f 4998 4999 5010
f 5010 4999 5011
f 4999 5000 5011
f 5011 5000 5012
f 5000 5001 5012
f 5012 5001 5013
f 5001 5002 5013
f 5013 5002 5014
f 5002 5003 5014
f 5014 5003 5015
f 5003 5004 5015
f 5015 5004 5016
f 5004 5005 5016
f 5016 5005 5017
f 5005 4994 5017
f 5017 4994 5006
f 5006 5007 5018
f 5018 5007 5019
f 5007 5008 5019
f 5019 5008 5020
f 5008 5009 5020
f 5020 5009 5021
f 5009 5010 5021
f 5021 5010 5022
f 5010 5011 5022
f 5022 5011 5023
f 5011 5012 5023
f 5023 5012 5024
f 5012 5013 5024
f 5024 5013 5025
f 5013 5014 5025
f 5025 5014 5026
f 5014 5015 5026
f 5026 5015 5027
f 5015 5016 5027
f 5027 5016 5028
f 5016 5017 5028
f 5028 5017 5029
f 5017 5006 5029
f 5029 5006 5018
f 5018 5019 5030
f 5030 5019 5031
f 5019 5020 5031
f 5031 5020 5032
f 5020 5021 5032
f 5032 5021 5033
f 5021 5022 5033
f 5033 5022 5034
f 5022 5023 5034
f 5034 5023 5035
f 5023 5024 5035
f 5035 5024 5036
f 5024 5025 5036
f 5036 5025 5037
f 5025 5026 5037
f 5037 5026 5038
f 5026 5027 5038
f 5038 5027 5039
f 5027 5028 5039
f 5039 5028 5040
f 5028 5029 5040
f 5040 5029 5041
f 5029 5018 5041
f 5041 5018 5030
f 5030 5031 5042
f 5042 5031 5043
f 5031 5032 5043
f 5043 5032 5044
f 5032 5033 5044
f 5044 5033 5045
f 5033 5034 5045
f 5045 5034 5046
f 5034 5035 5046
f 5046 5035 5047
f 5035 5036 5047
f 5047 5036 5048
f 5036 5037 5048
f 5048 5037 5049
f 5037 5038 5049
f 5049 5038 5050
f 5038 5039 5050
f 5050 5039 5051
f 5039 5040 5051
f 5051 5040 5052
f 5040 5041 5052
f 5052 5041 5053
f 5041 5030 5053
f 5053 5030 5042
f 5042 5043 5054
f 5054 5043 5055
f 5043 5044 5055
f 5055 5044 5056
f 5044 5045 5056
f 5056 5045 5057
f 5045 5046 5057
f 5057 5046 5058
f 5046 5047 5058
f 5058 5047 5059
f 5047 5048 5059
f 5059 5048 5060
f 5048 5049 5060
f 5060 5049 5061
f 5049 5050 5061
f 5061 5050 5062
f 5050 5051 5062
f 5062 5051 5063
f 5051 5052 5063
f 5063 5052 5064
f 5052 5053 5064
f 5064 5053 5065
f 5053 5042 5065
f 5065 5042 5054
f 5054 5055 5066
f 5066 5055 5067
f 5055 5056 5067
f 5067 5056 5068
f 5056 5057 5068
f 5068 5057 5069
f 5057 5058 5069
f 5069 5058 5070
f 5058 5059 5070
f 5070 5059 5071
f 5059 5060 5071
f 5071 5060 5072
f 5060 5061 5072
f 5072 5061 5073
f 5061 5062 5073
f 5073 5062 5074
f 5062 5063 5074
f 5074 5063 5075
f 5063 5064 5075
f 5075 5064 5076
f 5064 5065 5076
f 5076 5065 5077
f 5065 5054 5077
f 5077 5054 5066
f 5066 5067 5078
f 5078 5067 5079
f 5067 5068 5079
f 5079 5068 5080
f 5068 5069 5080
f 5080 5069 5081
f 5069 5070 5081
f 5081 5070 5082
f 5070 5071 5082
f 5082 5071 5083
f 5071 5072 5083
f 5083 5072 5084
f 5072 5073 5084
f 5084 5073 5085
f 5073 5074 5085
f 5085 5074 5086
f 5074 5075 5086
f 5086 5075 5087
f 5075 5076 5087
f 5087 5076 5088
f 5076 5077 5088
f 5088 5077 5089
f 5077 5066 5089
f 5089 5066 5078
f 5078 5079 5090
f 5090 5079 5091
f 5079 5080 5091
f 5091 5080 5092
f 5080 5081 5092
f 5092 5081 5093
f 5081 5082 5093
f 5093 5082 5094
f 5082 5083 5094
f 5094 5083 5095
f 5083 5084 5095
f 5095 5084 5096
f 5084 5085 5096
f 5096 5085 5097
f 5085 5086 5097
f 5097 5086 5098
f 5086 5087 5098
f 5098 5087 5099
f 5087 5088 5099
f 5099 5088 5100
f 5088 5089 5100
f 5100 5089 5101
f 5089 5078 5101
f 5101 5078 5090
f 5090 5091 5102
f 5102 5091 5103
f 5091 5092 5103
f 5103 5092 5104
f 5092 5093 5104
f 5104 5093 5105
f 5093 5094 5105
f 5105 5094 5106
f 5094 5095 5106
f 5106 5095 5107
f 5095 5096 5107
f 5107 5096 5108
f 5096 5097 5108
f 5108 5097 5109
f 5097 5098 5109
f 5109 5098 5110
f 5098 5099 5110
f 5110 5099 5111
f 5099 5100 5111
f 5111 5100 5112
f 5100 5101 5112
f 5112 5101 5113
f 5101 5090 5113
f 5113 5090 5102
f 5102 5103 5114
f 5114 5103 5115
f 5103 5104 5115
f 5115 5104 5116
f 5104 5105 5116
f 5116 5105 5117
f 5105 5106 5117
f 5117 5106 5118
f 5106 5107 5118
f 5118 5107 5119
f 5107 5108 5119
f 5119 5108 5120
f 5108 5109 5120
f 5120 5109 5121
f 5109 5110 5121
f 5121 5110 5122
f 5110 5111 5122
f 5122 5111 5123
f 5111 5112 5123
f 5123 5112 5124
f 5112 5113 5124
f 5124 5113 5125
f 5113 5102 5125
f 5125 5102 5114
f 5114 5115 5126
f 5126 5115 5127
f 5115 5116 5127
f 5127 5116 5128
f 5116 5117 5128
f 5128 5117 5129
f 5117 5118 5129
f 5129 5118 5130
f 5118 5119 5130
f 5130 5119 5131
f 5119 5120 5131
f 5131 5120 5132
f 5120 5121 5132
f 5132 5121 5133
f 5121 5122 5133
f 5133 5122 5134
f 5122 5123 5134
f 5134 5123 5135
f 5123 5124 5135
f 5135 5124 5136
f 5124 5125 5136
f 5136 5125 5137
f 5125 5114 5137
f 5137 5114 5126
f 5126 5127 5138
f 5138 5127 5139
f 5127 5128 5139
f 5139 5128 5140
f 5128 5129 5140
f 5140 5129 5141
f 5129 5130 5141
f 5141 5130 5142
f 5130 5131 5142
f 5142 5131 5143
f 5131 5132 5143
f 5143 5132 5144
f 5132 5133 5144
f 5144 5133 5145
f 5133 5134 5145
f 5145 5134 5146
f 5134 5135 5146
f 5146 5135 5147
f 5135 5136 5147
f 5147 5136 5148
f 5136 5137 5148
f 5148 5137 5149
f 5137 5126 5149
f 5149 5126 5138
f 5138 5139 5150
f 5150 5139 5151
f 5139 5140 5151
f 5151 5140 5152
f 5140 5141 5152
f 5152 5141 5153
f 5141 5142 5153
f 5153 5142 5154
f 5142 5143 5154
f 5154 5143 5155
f 5143 5144 5155
f 5155 5144 5156
f 5144 5145 5156
f 5156 5145 5157
f 5145 5146 5157
f 5157 5146 5158
f 5146 5147 5158
f 5158 5147 5159
f 5147 5148 5159
f 5159 5148 5160
f 5148 5149 5160
f 5160 5149 5161
f 5149 5138 5161
f 5161 5138 5150
f 5150 5151 5162
f 5162 5151 5163
f 5151 5152 5163
f 5163 5152 5164
f 5152 5153 5164
f 5164 5153 5165
f 5153 5154 5165
f 5165 5154 5166
f 5154 5155 5166
f 5166 5155 5167
f 5155 5156 5167
f 5167 5156 5168
f 5156 5157 5168
f 5168 5157 5169
f 5157 5158 5169
f 5169 5158 5170
f 5158 5159 5170
f 5170 5159 5171
f 5159 5160 5171
f 5171 5160 5172
f 5160 5161 5172
f 5172 5161 5173
f 5161 5150 5173
f 5173 5150 5162
f 5162 5163 5174
f 5174 5163 5175
f 5163 5164 5175
f 5175 5164 5176
f 5164 5165 5176
f 5176 5165 5177
f 5165 5166 5177
f 5177 5166 5178
f 5166 5167 5178
f 5178 5167 5179
f 5167 5168 5179
f 5179 5168 5180
f 5168 5169 5180
f 5180 5169 5181
f 5169 5170 5181
f 5181 5170 5182
f 5170 5171 5182
f 5182 5171 5183
f 5171 5172 5183
f 5183 5172 5184
f 5172 5173 5184
f 5184 5173 5185
f 5173 5162 5185
f 5185 5162 5174
f 5174 5175 5186
f 5186 5175 5187
f 5175 5176 5187
f 5187 5176 5188
f 5176 5177 5188
f 5188 5177 5189
f 5177 5178 5189
f 5189 5178 5190
f 5178 5179 5190
f 5190 5179 5191
f 5179 5180 5191
f 5191 5180 5192
f 5180 5181 5192
f 5192 5181 5193
f 5181 5182 5193
f 5193 5182 5194
f 5182 5183 5194
f 5194 5183 5195
f 5183 5184 5195
f 5195 5184 5196
f 5184 5185 5196
f 5196 5185 5197
f 5185 5174 5197
f 5197 5174 5186
f 5186 5187 5198
f 5198 5187 5199
f 5187 5188 5199
f 5199 5188 5200
f 5188 5189 5200
f 5200 5189 5201
f 5189 5190 5201
f 5201 5190 5202
f 5190 5191 5202
f 5202 5191 5203
f 5191 5192 5203
f 5203 5192 5204
f 5192 5193 5204
f 5204 5193 5205
f 5193 5194 5205
f 5205 5194 5206
f 5194 5195 5206
f 5206 5195 5207
f 5195 5196 5207
f 5207 5196 5208
f 5196 5197 5208
f 5208 5197 5209
f 5197 5186 5209
f 5209 5186 5198
f 5198 5199 5210
f 5210 5199 5211
f 5199 5200 5211
f 5211 5200 5212
f 5200 5201 5212
f 5212 5201 5213
f 5201 5202 5213
f 5213 5202 5214
f 5202 5203 5214
f 5214 5203 5215
f 5203 5204 5215
f 5215 5204 5216
f 5204 5205 5216
f 5216 5205 5217
f 5205 5206 5217
f 5217 5206 5218
f 5206 5207 5218
f 5218 5207 5219
f 5207 5208 5219
f 5219 5208 5220
f 5208 5209 5220
f 5220 5209 5221
f 5209 5198 5221
f 5221 5198 5210
f 5210 5211 5222
f 5222 5211 5223
f 5211 5212 5223
f 5223 5212 5224
f 5212 5213 5224
f 5224 5213 5225
f 5213 5214 5225
f 5225 5214 5226
f 5214 5215 5226
f 5226 5215 5227
f 5215 5216 5227
f 5227 5216 5228
f 5216 5217 5228
f 5228 5217 5229
f 5217 5218 5229
f 5229 5218 5230
f 5218 5219 5230
f 5230 5219 5231
f 5219 5220 5231
f 5231 5220 5232
f 5220 5221 5232
f 5232 5221 5233
f 5221 5210 5233
f 5233 5210 5222
f 5222 5223 5234
f 5234 5223 5235
f 5223 5224 5235
f 5235 5224 5236
f 5224 5225 5236
f 5236 5225 5237
f 5225 5226 5237
f 5237 5226 5238
f 5226 5227 5238
f 5238 5227 5239
f 5227 5228 5239
f 5239 5228 5240
f 5228 5229 5240
f 5240 5229 5241
f 5229 5230 5241
f 5241 5230 5242
f 5230 5231 5242
f 5242 5231 5243
f 5231 5232 5243
f 5243 5232 5244
f 5232 5233 5244
f 5244 5233 5245
f 5233 5222 5245
f 5245 5222 5234
f 5234 5235 5246
f 5246 5235 5247
f 5235 5236 5247
f 5247 5236 5248
f 5236 5237 5248
f 5248 5237 5249
f 5237 5238 5249
f 5249 5238 5250
f 5238 5239 5250
f 5250 5239 5251
f 5239 5240 5251
f 5251 5240 5252
f 5240 5241 5252
f 5252 5241 5253
f 5241 5242 5253
f 5253 5242 5254
f 5242 5243 5254
f 5254 5243 5255
f 5243 5244 5255
f 5255 5244 5256
f 5244 5245 5256
f 5256 5245 5257
f 5245 5234 5257
f 5257 5234 5246
f 5246 5247 5258
f 5258 5247 5259
f 5247 5248 5259
f 5259 5248 5260
f 5248 5249 5260
f 5260 5249 5261
f 5249 5250 5261
f 5261 5250 5262
f 5250 5251 5262
f 5262 5251 5263
f 5251 5252 5263
f 5263 5252 5264
f 5252 5253 5264
f 5264 5253 5265
f 5253 5254 5265
f 5265 5254 5266
f 5254 5255 5266
f 5266 5255 5267
f 5255 5256 5267
f 5267 5256 5268
f 5256 5257 5268
f 5268 5257 5269
f 5257 5246 5269
f 5269 5246 5258
f 5258 5259 5270
f 5270 5259 5271
f 5259 5260 5271
f 5271 5260 5272
f 5260 5261 5272
f 5272 5261 5273
f 5261 5262 5273
f 5273 5262 5274
f 5262 5263 5274
f 5274 5263 5275
f 5263 5264 5275
f 5275 5264 5276
f 5264 5265 5276
f 5276 5265 5277
f 5265 5266 5277
f 5277 5266 5278
f 5266 5267 5278
f 5278 5267 5279
f 5267 5268 5279
f 5279 5268 5280
f 5268 5269 5280
f 5280 5269 5281
f 5269 5258 5281
f 5281 5258 5270
f 5270 5271 5282
f 5282 5271 5283
f 5271 5272 5283
f 5283 5272 5284
f 5272 5273 5284
f 5284 5273 5285
f 5273 5274 5285
f 5285 5274 5286
f 5274 5275 5286
f 5286 5275 5287
f 5275 5276 5287
f 5287 5276 5288
f 5276 5277 5288
f 5288 5277 5289
f 5277 5278 5289
f 5289 5278 5290
f 5278 5279 5290
f 5290 5279 5291
f 5279 5280 5291
f 5291 5280 5292
f 5280 5281 5292
f 5292 5281 5293
f 5281 5270 5293
f 5293 5270 5282
f 5282 5283 5294
f 5294 5283 5295
f 5283 5284 5295
f 5295 5284 5296
f 5284 5285 5296
f 5296 5285 5297
f 5285 5286 5297
f 5297 5286 5298
f 5286 5287 5298
f 5298 5287 5299
f 5287 5288 5299
f 5299 5288 5300
f 5288 5289 5300
f 5300 5289 5301
f 5289 5290 5301
f 5301 5290 5302
f 5290 5291 5302
f 5302 5291 5303
f 5291 5292 5303
f 5303 5292 5304
f 5292 5293 5304
f 5304 5293 5305
f 5293 5282 5305
f 5305 5282 5294
f 5294 5295 5306
f 5306 5295 5307
f 5295 5296 5307
f 5307 5296 5308
f 5296 5297 5308
f 5308 5297 5309
f 5297 5298 5309
f 5309 5298 5310
f 5298 5299 5310
f 5310 5299 5311
f 5299 5300 5311
f 5311 5300 5312
f 5300 5301 5312
f 5312 5301 5313
f 5301 5302 5313
f 5313 5302 5314
f 5302 5303 5314
f 5314 5303 5315
f 5303 5304 5315
f 5315 5304 5316
f 5304 5305 5316
f 5316 5305 5317
f 5305 5294 5317
f 5317 5294 5306
f 5306 5307 5318
f 5318 5307 5319
f 5307 5308 5319
f 5319 5308 5320
f 5308 5309 5320
f 5320 5309 5321
f 5309 5310 5321
f 5321 5310 5322
f 5310 5311 5322
f 5322 5311 5323
f 5311 5312 5323
f 5323 5312 5324
f 5312 5313 5324
f 5324 5313 5325
f 5313 5314 5325
f 5325 5314 5326
f 5314 5315 5326
f 5326 5315 5327
f 5315 5316 5327
f 5327 5316 5328
f 5316 5317 5328
f 5328 5317 5329
f 5317 5306 5329
f 5329 5306 5318
f 5318 5319 5330
f 5330 5319 5331
f 5319 5320 5331
f 5331 5320 5332
f 5320 5321 5332
f 5332 5321 5333
f 5321 5322 5333
f 5333 5322 5334
f 5322 5323 5334
f 5334 5323 5335
f 5323 5324 5335
f 5335 5324 5336
f 5324 5325 5336
f 5336 5325 5337
f 5325 5326 5337
f 5337 5326 5338
f 5326 5327 5338
f 5338 5327 5339
f 5327 5328 5339
f 5339 5328 5340
f 5328 5329 5340
f 5340 5329 5341
f 5329 5318 5341
f 5341 5318 5330
f 5330 5331 5342
f 5342 5331 5343
f 5331 5332 5343
f 5343 5332 5344
f 5332 5333 5344
f 5344 5333 5345
f 5333 5334 5345
f 5345 5334 5346
f 5334 5335 5346
f 5346 5335 5347
f 5335 5336 5347
f 5347 5336 5348
f 5336 5337 5348
f 5348 5337 5349
f 5337 5338 5349
f 5349 5338 5350
f 5338 5339 5350
f 5350 5339 5351
f 5339 5340 5351
f 5351 5340 5352
f 5340 5341 5352
f 5352 5341 5353
f 5341 5330 5353
f 5353 5330 5342
f 5342 5343 5354
f 5354 5343 5355
f 5343 5344 5355
f 5355 5344 5356
f 5344 5345 5356
f 5356 5345 5357
f 5345 5346 5357
f 5357 5346 5358
f 5346 5347 5358
f 5358 5347 5359
f 5347 5348 5359
f 5359 5348 5360
f 5348 5349 5360
f 5360 5349 5361
f 5349 5350 5361
f 5361 5350 5362
f 5350 5351 5362
f 5362 5351 5363
f 5351 5352 5363
f 5363 5352 5364
f 5352 5353 5364
f 5364 5353 5365
f 5353 5342 5365
f 5365 5342 5354
f 5354 5355 5366
f 5366 5355 5367
f 5355 5356 5367
f 5367 5356 5368
f 5356 5357 5368
f 5368 5357 5369
f 5357 5358 5369
f 5369 5358 5370
f 5358 5359 5370
f 5370 5359 5371
f 5359 5360 5371
f 5371 5360 5372
f 5360 5361 5372
f 5372 5361 5373
f 5361 5362 5373
f 5373 5362 5374
f 5362 5363 5374
f 5374 5363 5375
f 5363 5364 5375
f 5375 5364 5376
f 5364 5365 5376
f 5376 5365 5377
f 5365 5354 5377
f 5377 5354 5366
f 5366 5367 5378
f 5378 5367 5379
f 5367 5368 5379
f 5379 5368 5380
f 5368 5369 5380
f 5380 5369 5381
f 5369 5370 5381
f 5381 5370 5382
f 5370 5371 5382
f 5382 5371 5383
f 5371 5372 5383
f 5383 5372 5384
f 5372 5373 5384
f 5384 5373 5385
f 5373 5374 5385
f 5385 5374 5386
f 5374 5375 5386
f 5386 5375 5387
f 5375 5376 5387
f 5387 5376 5388
f 5376 5377 5388
f 5388 5377 5389
f 5377 5366 5389
f 5389 5366 5378
f 5378 5379 5390
f 5390 5379 5391
f 5379 5380 5391
f 5391 5380 5392
f 5380 5381 5392
f 5392 5381 5393
f 5381 5382 5393
f 5393 5382 5394
f 5382 5383 5394
f 5394 5383 5395
f 5383 5384 5395
f 5395 5384 5396
f 5384 5385 5396
f 5396 5385 5397
f 5385 5386 5397
f 5397 5386 5398
f 5386 5387 5398
f 5398 5387 5399
f 5387 5388 5399
f 5399 5388 5400
f 5388 5389 5400
f 5400 5389 5401
f 5389 5378 5401
f 5401 5378 5390
f 5390 5391 5402
f 5402 5391 5403
f 5391 5392 5403
f 5403 5392 5404
f 5392 5393 5404
f 5404 5393 5405
f 5393 5394 5405
f 5405 5394 5406
f 5394 5395 5406
f 5406 5395 5407
f 5395 5396 5407
f 5407 5396 5408
f 5396 5397 5408
f 5408 5397 5409
f 5397 5398 5409
f 5409 5398 5410
f 5398 5399 5410
f 5410 5399 5411
f 5399 5400 5411
f 5411 5400 5412
f 5400 5401 5412
f 5412 5401 5413
f 5401 5390 5413
f 5413 5390 5402
f 5402 5403 5414
f 5414 5403 5415
f 5403 5404 5415
f 5415 5404 5416
f 5404 5405 5416
f 5416 5405 5417
f 5405 5406 5417
f 5417 5406 5418
f 5406 5407 5418
f 5418 5407 5419
f 5407 5408 5419
f 5419 5408 5420
f 5408 5409 5420
f 5420 5409 5421
f 5409 5410 5421
f 5421 5410 5422
f 5410 5411 5422
f 5422 5411 5423
f 5411 5412 5423
f 5423 5412 5424
f 5412 5413 5424
f 5424 5413 5425
f 5413 5402 5425
f 5425 5402 5414
f 5414 5415 5426
f 5426 5415 5427
f 5415 5416 5427
f 5427 5416 5428
f 5416 5417 5428
f 5428 5417 5429
f 5417 5418 5429
f 5429 5418 5430
f 5418 5419 5430
f 5430 5419 5431
f 5419 5420 5431
f 5431 5420 5432
f 5420 5421 5432
f 5432 5421 5433
f 5421 5422 5433
f 5433 5422 5434
f 5422 5423 5434
f 5434 5423 5435
f 5423 5424 5435
f 5435 5424 5436
f 5424 5425 5436
f 5436 5425 5437
f 5425 5414 5437
f 5437 5414 5426
f 5426 5427 5438
f 5438 5427 5439
f 5427 5428 5439
f 5439 5428 5440
f 5428 5429 5440
f 5440 5429 5441
f 5429 5430 5441
f 5441 5430 5442
f 5430 5431 5442
f 5442 5431 5443
f 5431 5432 5443
f 5443 5432 5444
f 5432 5433 5444
f 5444 5433 5445
f 5433 5434 5445
f 5445 5434 5446
f 5434 5435 5446
f 5446 5435 5447
f 5435 5436 5447
f 5447 5436 5448
f 5436 5437 5448
f 5448 5437 5449
f 5437 5426 5449
f 5449 5426 5438
f 5438 5439 5450
f 5450 5439 5451
f 5439 5440 5451
f 5451 5440 5452
f 5440 5441 5452
f 5452 5441 5453
f 5441 5442 5453
f 5453 5442 5454
f 5442 5443 5454
f 5454 5443 5455
f 5443 5444 5455
f 5455 5444 5456
f 5444 5445 5456
f 5456 5445 5457
f 5445 5446 5457
f 5457 5446 5458
f 5446 5447 5458
f 5458 5447 5459
f 5447 5448 5459
f 5459 5448 5460
f 5448 5449 5460
f 5460 5449 5461
f 5449 5438 5461
f 5461 5438 5450
f 5450 5451 5462
f 5462 5451 5463
f 5451 5452 5463
f 5463 5452 5464
f 5452 5453 5464
f 5464 5453 5465
f 5453 5454 5465
f 5465 5454 5466
f 5454 5455 5466
f 5466 5455 5467
f 5455 5456 5467
f 5467 5456 5468
f 5456 5457 5468
f 5468 5457 5469
f 5457 5458 5469
f 5469 5458 5470
f 5458 5459 5470
f 5470 5459 5471
f 5459 5460 5471
f 5471 5460 5472
f 5460 5461 5472
f 5472 5461 5473
f 5461 5450 5473
f 5473 5450 5462
f 5462 5463 5474
f 5474 5463 5475
f 5463 5464 5475
f 5475 5464 5476
f 5464 5465 5476
f 5476 5465 5477
f 5465 5466 5477
f 5477 5466 5478
f 5466 5467 5478
f 5478 5467 5479
f 5467 5468 5479
f 5479 5468 5480
f 5468 5469 5480
f 5480 5469 5481
f 5469 5470 5481
f 5481 5470 5482
f 5470 5471 5482
f 5482 5471 5483
f 5471 5472 5483
f 5483 5472 5484
f 5472 5473 5484
f 5484 5473 5485
f 5473 5462 5485
f 5485 5462 5474
f 5474 5475 5486
f 5486 5475 5486
f 5475 5476 5486
f 5486 5476 5486
f 5476 5477 5486
f 5486 5477 5486
f 5477 5478 5486
f 5486 5478 5486
f 5478 5479 5486
f 5486 5479 5486
f 5479 5480 5486
f 5486 5480 5486
f 5480 5481 5486
f 5486 5481 5486
f 5481 5482 5486
f 5486 5482 5486
f 5482 5483 5486
f 5486 5483 5486
f 5483 5484 5486
f 5486 5484 5486
f 5484 5485 5486
f 5486 5485 5486
f 5485 5474 5486
f 5486 5474 5486

g Path_(1)
v 204.42502 210.27501 16.8
v 203.77501 210.27501 16.8
v 203.86209 210.27501 16.475
v 204.1 210.27501 16.237083
v 204.42502 210.27501 16.15
v 204.75002 210.27501 16.237083
v 204.98793 210.27501 16.475
v 205.07501 210.27501 16.8
v 204.98793 210.27501 17.125
v 204.75002 210.27501 17.362917
v 204.42502 210.27501 17.449999
v 204.1 210.27501 17.362917
v 203.86209 210.27501 17.125
v 203.77502 209.45554 16.8
v 203.8621 209.45592 16.475
v 204.10002 209.45697 16.237083
v 204.42502 209.45839 16.15
v 204.75002 209.45982 16.237083
v 204.98792 209.46088 16.475
v 205.07501 209.46126 16.8
v 204.98792 209.46088 17.125
v 204.75002 209.45982 17.362917
v 204.42502 209.45839 17.449999
v 204.10002 209.45697 17.362917
v 203.8621 209.45592 17.125
v 203.78406 208.59248 16.8
v 203.8709 208.59909 16.475
v 204.10812 208.61714 16.237083
v 204.43219 208.64182 16.15
v 204.75626 208.66647 16.237083
v 204.99348 208.68452 16.475
v 205.08032 208.69115 16.8
v 204.99348 208.68452 17.125
v 204.75626 208.66647 17.362917
v 204.43219 208.64182 17.449999
v 204.10812 208.61714 17.362917
v 203.8709 208.59909 17.125
v 203.92258 207.65894 16.8
v 204.00645 207.68233 16.475
v 204.23563 207.74625 16.237083
v 204.54868 207.83354 16.15
v 204.86174 207.92085 16.237083
v 205.09091 207.98476 16.475
v 205.17479 208.00815 16.8
v 205.09091 207.98476 17.125
v 204.86174 207.92085 17.362917
v 204.54868 207.83354 17.449999
v 204.23563 207.74625 17.362917
v 204.00645 207.68233 17.125
v 204.28342 206.796 16.8
v 204.36163 206.83427 16.475
v 204.57535 206.93883 16.237083
v 204.86728 207.08165 16.15
v 205.15923 207.22447 16.237083
v 205.37294 207.32903 16.475
v 205.45116 207.3673 16.8
v 205.37294 207.32903 17.125
v 205.15923 207.22447 17.362917
v 204.86728 207.08165 17.449999
v 204.57535 206.93883 17.362917
v 204.36163 206.83427 17.125
v 204.69203 206.06235 16.8
v 204.76883 206.10338 16.475
v 204.97868 206.21548 16.237083
v 205.26535 206.36862 16.15
v 205.552 206.52176 16.237083
v 205.76186 206.63387 16.475
v 205.83867 206.6749 16.8
v 205.76186 206.63387 17.125
v 205.552 206.52176 17.362917
v 205.26535 206.36862 17.449999
v 204.97868 206.21548 17.362917
v 204.76883 206.10338 17.125
v 205.02263 205.42827 16.8
v 205.1049 205.45682 16.475
v 205.32968 205.5348 16.237083
v 205.63672 205.64134 16.15
v 205.94377 205.74786 16.237083
v 206.16855 205.82585 16.475
v 206.25081 205.8544 16.8
v 206.16855 205.82585 17.125
v 205.94377 205.74786 17.362917
v 205.63672 205.64134 17.449999
v 205.32968 205.5348 17.362917
v 205.1049 205.45682 17.125
v 205.17061 204.6718 16.74091
v 205.28287 204.70207 16.42517
v 205.5325 204.76938 16.20987
v 205.85265 204.85571 16.15269
v 206.1575 204.93791 16.268959
v 206.36537 204.99396 16.52752
v 206.42058 205.00885 16.85909
v 206.30832 204.97858 17.174828
v 206.05867 204.91125 17.390131
v 205.73854 204.82494 17.447308
v 205.43369 204.74274 17.33104
v 205.22581 204.68669 17.07248
v 205.46141 203.9454 16.584238
v 205.65135 203.97226 16.31698
v 205.95105 204.02478 16.185856
v 206.28018 204.08888 16.226
v 206.55058 204.1474 16.426655
v 206.68979 204.18465 16.734055
v 206.66049 204.19064 17.065834
v 206.47055 204.16379 17.333092
v 206.17085 204.11127 17.464216
v 205.8417 204.04716 17.424072
v 205.5713 203.98865 17.223417
v 205.43211 203.9514 16.916018
v 205.48912 203.07698 16.785099
v 205.65604 203.04088 16.559628
v 205.94188 203.06194 16.44783
v 206.27007 203.13449 16.479662
v 206.55266 203.23914 16.646597
v 206.71394 203.34781 16.9039
v 206.71068 203.4314 17.182632
v 206.54378 203.46751 17.408104
v 206.25793 203.44646 17.519901
v 205.92973 203.37389 17.48807
v 205.64714 203.26924 17.321135
v 205.48587 203.16057 17.063831
v 205.8267 202.31007 17.318298
v 205.92049 202.1882 17.027718
v 206.1452 202.16994 16.784319
v 206.44064 202.26021 16.653318
v 206.72765 202.43481 16.669819
v 206.9293 202.64696 16.8294
v 206.9916 202.83981 17.0893
v 206.89781 202.96169 17.379879
v 206.6731 202.97995 17.62328
v 206.37766 202.88968 17.75428
v 206.09065 202.71507 17.73778
v 205.88899 202.50293 17.5782
v 206.31682 201.58392 17.28173
v 206.45117 201.5206 16.953842
v 206.68358 201.58456 16.745087
v 206.9518 201.75868 16.711401
v 207.18394 201.99628 16.861813
v 207.31783 202.23372 17.156017
v 207.31757 202.40735 17.515184
v 207.18321 202.47067 17.843073
v 206.9508 202.40671 18.051828
v 206.68259 202.23259 18.085514
v 206.45044 201.99498 17.935102
v 206.31656 201.75755 17.640898
v 206.97087 200.97899 17.63993
v 207.09593 201.04568 17.326113
v 207.2987 201.22626 17.136063
v 207.52486 201.47232 17.1207
v 207.71378 201.71793 17.284143
v 207.81487 201.89728 17.5826
v 207.80103 201.96231 17.936094
v 207.67596 201.89561 18.249912
v 207.47319 201.71504 18.439962
v 207.24704 201.469 18.455324
v 207.05812 201.22337 18.291882
v 206.95703 201.04402 17.993425
v 207.69858 200.48788 17.502897
v 207.83734 200.69249 17.274641
v 208.0219 200.9639 17.200577
v 208.20279 201.2294 17.30055
v 208.33154 201.41786 17.547771
v 208.37367 201.47878 17.876001
v 208.31787 201.39583 18.197287
v 208.17911 201.19122 18.425543
v 207.99457 200.91982 18.499607
v 207.81367 200.65431 18.399633
v 207.6849 200.46585 18.152412
v 207.64279 200.40494 17.824184
v 208.42056 200.0626 17.561413
v 208.53806 200.2513 17.308819
v 208.70656 200.52191 17.201202
v 208.88095 200.80194 17.2674
v 209.01448 201.01634 17.489674
v 209.07138 201.10767 17.808466
v 209.0364 201.05144 18.138355
v 208.91891 200.86275 18.39095
v 208.7504 200.59212 18.498566
v 208.576 200.3121 18.432367
v 208.44247 200.0977 18.210094
v 208.38557 200.00638 17.891302
v 209.12886 199.65265 17.438616
v 209.27461 199.88435 17.244513
v 209.4517 200.16858 17.21348
v 209.61269 200.42917 17.353836
v 209.71442 200.59631 17.627972
v 209.72964 200.62523 17.962431
v 209.65428 200.50813 18.267595
v 209.50853 200.27644 18.4617
v 209.33144 199.99222 18.492731
v 209.17046 199.73161 18.352375
v 209.06873 199.56447 18.078241
v 209.0535 199.53557 17.743782
v 209.88515 199.23259 17.495846
v 210.03516 199.4546 17.307106
v 210.20578 199.74136 17.274773
v 210.3513 200.01604 17.40751
v 210.43274 200.20503 17.669754
v 210.42827 200.25769 17.991234
v 210.33907 200.15991 18.285809
v 210.18906 199.9379 18.47455
v 210.01843 199.65112 18.506884
v 209.8729 199.37645 18.374144
v 209.79146 199.18747 18.111902
v 209.79594 199.13481 17.790422
v 210.71687 198.73972 17.656261
v 210.84705 198.97205 17.452724
v 210.96301 199.2837 17.399391
v 211.03369 199.5912 17.51055
v 211.04015 199.81213 17.756414
v 210.98064 199.88728 18.071108
v 210.87112 199.79654 18.370308
v 210.74095 199.56421 18.573843
v 210.62498 199.25255 18.627178
v 210.55432 198.94505 18.51602
v 210.54787 198.72414 18.270155
v 210.60736 198.64897 17.955462
v 211.58232 198.6786 17.86509
v 211.62593 198.93225 17.654268
v 211.6549 199.26193 17.597883
v 211.66148 199.57928 17.71104
v 211.6439 199.7993 17.96342
v 211.60687 199.863 18.287397
v 211.56032 199.75334 18.596163
v 211.51671 199.49968 18.806984
v 211.48773 199.17001 18.863369
v 211.48116 198.85266 18.750212
v 211.49873 198.63264 18.497831
v 211.53577 198.56894 18.173855
v 212.21298 198.59183 17.942804
v 212.26363 198.79272 17.678139
v 212.3468 199.09337 17.552197
v 212.44025 199.41321 17.598722
v 212.5189 199.66653 17.80525
v 212.5617 199.78549 18.11644
v 212.55717 199.73819 18.448912
v 212.50653 199.53731 18.713575
v 212.42336 199.23666 18.83952
v 212.32991 198.91682 18.792994
v 212.25125 198.66348 18.586464
v 212.20847 198.54453 18.275274
v 212.82758 198.27531 17.888323
v 212.94022 198.47871 17.645102
v 213.09631 198.76143 17.550718
v 213.25404 199.04774 17.630459
v 213.37115 199.26091 17.86296
v 213.41624 199.34381 18.185923
v 213.37726 199.27426 18.512808
v 213.26463 199.07086 18.75603
v 213.10854 198.78813 18.850414
v 212.95079 198.50183 18.770672
v 212.8337 198.28867 18.538172
v 212.78859 198.20575 18.21521
v 213.57684 197.85927 17.886295
v 213.67444 198.0709 17.643618
v 213.80975 198.36438 17.549986
v 213.94655 198.66106 17.630487
v 214.04814 198.88145 17.863554
v 214.08733 198.96649 18.186733
v 214.0536 198.89339 18.51343
v 213.95601 198.68175 18.756107
v 213.8207 198.38828 18.84974
v 213.6839 198.0916 18.769238
v 213.5823 197.87122 18.536171
v 213.54312 197.78616 18.212992
v 214.33789 197.63371 17.810308
v 214.48337 197.85568 17.606203
v 214.65504 198.14125 17.566793
v 214.8069 198.4139 17.702644
v 214.89827 198.60056 17.977352
v 214.90465 198.65121 18.317308
v 214.82434 198.5523 18.631424
v 214.67886 198.33034 18.835531
v 214.50719 198.04477 18.874939
v 214.35533 197.77213 18.739088
v 214.26396 197.58546 18.464382
v 214.25758 197.5348 18.124424
v 214.98396 197.12013 17.893667
v 215.22185 197.29259 17.79237
v 215.45248 197.5375 17.872213
v 215.61407 197.78923 18.111807
v 215.66331 197.98035 18.446947
v 215.587 198.05962 18.787836
v 215.40561 198.00581 19.043133
v 215.16771 197.83334 19.14443
v 214.93707 197.58844 19.064587
v 214.77548 197.3367 18.824993
v 214.72624 197.1456 18.489853
v 214.80255 197.06633 18.148964
v 215.58379 196.62677 18.391193
v 215.84555 196.80933 18.42266
v 216.06416 197.06064 18.608221
v 216.18108 197.3134 18.89815
v 216.16495 197.49985 19.214762
v 216.0201 197.57005 19.473223
v 215.78535 197.5052 19.604277
v 215.52359 197.32265 19.572807
v 215.30498 197.07133 19.387249
v 215.18806 196.81859 19.09732
v 215.2042 196.63213 18.780706
v 215.34904 196.56192 18.522245
v 216.17694 196.11154 18.687738
v 216.4367 196.31113 18.748716
v 216.63716 196.57057 18.962116
v 216.7246 196.82036 19.27076
v 216.67558 196.99356 19.591946
v 216.50325 197.04378 19.839611
v 216.25378 196.95753 19.947395
v 215.99402 196.75797 19.88642
v 215.79356 196.49852 19.67302
v 215.70613 196.24873 19.364376
v 215.75516 196.07552 19.04319
v 215.92747 196.02531 18.795525
v 216.69537 195.5968 19.20637
v 216.96124 195.79082 19.29095
v 217.15437 196.05702 19.516354
v 217.223 196.32411 19.82218
v 217.14877 196.5205 20.126484
v 216.95154 196.59355 20.347729
v 216.68416 196.52371 20.426632
v 216.41829 196.3297 20.34205
v 216.22516 196.06349 20.116648
v 216.15652 195.7964 19.810822
v 216.23076 195.60002 19.506517
v 216.428 195.52696 19.285273
v 217.1164 195.11044 19.533297
v 217.38898 195.28587 19.446095
v 217.59726 195.54575 19.502115
v 217.6854 195.82045 19.686348
v 217.6298 196.03638 19.949429
v 217.44536 196.13567 20.220863
v 217.1815 196.0917 20.427923
v 216.9089 195.91628 20.515125
v 216.70064 195.6564 20.459105
v 216.61249 195.3817 20.274872
v 216.66809 195.16577 20.011793
v 216.85252 195.0665 19.740356
v 217.68214 194.70563 19.76868
v 217.93558 194.92311 19.777199
v 218.10133 195.19916 19.942472
v 218.13501 195.45978 20.220215
v 218.02757 195.63518 20.536005
v 217.80782 195.67831 20.80523
v 217.5346 195.57765 20.955748
v 217.28117 195.36017 20.94723
v 217.11542 195.08414 20.781958
v 217.08176 194.8235 20.504215
v 217.1892 194.64812 20.188423
v 217.40895 194.60497 19.919199
v 218.26965 194.37901 20.14653
v 218.47592 194.644 20.265554
v 218.57826 194.92162 20.523766
v 218.54926 195.13748 20.851976
v 218.39667 195.23375 21.162243
v 218.16138 195.18462 21.371428
v 217.90645 195.00327 21.423483
v 217.70016 194.73828 21.304459
v 217.59782 194.46066 21.046247
v 217.62685 194.2448 20.718037
v 217.77943 194.14853 20.407772
v 218.01471 194.19766 20.198586
v 218.72696 194.05956 20.661097
v 218.90979 194.3411 20.700787
v 219.02602 194.59914 20.905863
v 219.04446 194.76454 21.221373
v 218.9602 194.79298 21.562777
v 218.79582 194.67686 21.838594
v 218.59535 194.44727 21.974922
v 218.41252 194.16574 21.93523
v 218.29631 193.9077 21.730154
v 218.27785 193.7423 21.414644
v 218.3621 193.71385 21.073242
v 218.52649 193.82997 20.797424
v 219.36888 193.65776 20.812094
v 219.51457 193.96094 20.845863
v 219.61894 194.22958 21.038359
v 219.65399 194.39171 21.338
v 219.61035 194.40387 21.664495
v 219.49971 194.26283 21.930365
v 219.35173 194.00635 22.064365
v 219.20602 193.70317 22.030594
v 219.10167 193.43452 21.838099
v 219.06662 193.2724 21.538458
v 219.11026 193.26022 21.211962
v 219.22089 193.40128 20.946095
v 220.28038 193.32916 20.881966
v 220.40068 193.64316 20.931784
v 220.44145 193.93336 21.134724
v 220.3918 194.12206 21.436407
v 220.265 194.15863 21.756
v 220.09505 194.03331 22.007866
v 219.92747 193.77968 22.12452
v 219.80717 193.4657 22.074701
v 219.7664 193.17548 21.871761
v 219.81606 192.9868 21.570078
v 219.94286 192.95023 21.250484
v 220.11281 193.07553 20.998617
v 220.80637 192.95721 21.40147
v 220.93707 193.2617 21.353786
v 221.0141 193.57118 21.475645
v 221.01683 193.80273 21.734394
v 220.94453 193.89429 22.060703
v 220.81656 193.82135 22.367136
v 220.66722 193.60344 22.571587
v 220.53653 193.29895 22.61927
v 220.45949 192.98946 22.497412
v 220.45676 192.75792 22.23866
v 220.52905 192.66635 21.912354
v 220.65703 192.73929 21.605919
v 221.48602 192.77449 21.4578
v 221.53998 193.10226 21.40493
v 221.58754 193.41309 21.524885
v 221.61597 193.62367 21.785526
v 221.61763 193.6776 22.117012
v 221.5921 193.56042 22.430521
v 221.54622 193.30353 22.642052
v 221.49226 192.97575 22.694921
v 221.4447 192.66492 22.574966
v 221.41628 192.45433 22.314327
v 221.4146 192.4004 21.982841
v 221.44012 192.5176 21.66933
v 222.28632 192.7858 21.446188
v 222.34938 193.11386 21.406115
v 222.40793 193.41762 21.53845
v 222.4463 193.61568 21.807735
v 222.4542 193.65497 22.141815
v 222.4295 193.52495 22.451174
v 222.37885 193.26048 22.652918
v 222.31578 192.93242 22.692991
v 222.25722 192.62866 22.560656
v 222.21886 192.4306 22.291372
v 222.21095 192.39133 21.957293
v 222.23564 192.52133 21.647934
v 222.93758 192.42038 21.52112
v 223.06413 192.71472 21.412613
v 223.1994 193.01448 21.477968
v 223.30714 193.23935 21.699677
v 223.35849 193.32909 22.018328
v 223.33969 193.25963 22.348543
v 223.25575 193.0496 22.601841
v 223.12921 192.75528 22.71035
v 222.99393 192.4555 22.644993
v 222.88618 192.23064 22.423286
v 222.83484 192.1409 22.104633
v 222.85365 192.21036 21.774418
v 223.53374 192.02571 21.70534
v 223.62552 192.31596 21.549675
v 223.76994 192.61903 21.538147
v 223.92831 192.85374 21.673845
v 224.05821 192.95717 21.92041
v 224.12482 192.90161 22.211775
v 224.11028 192.70197 22.469868
v 224.01851 192.41171 22.625532
v 223.87408 192.10863 22.63706
v 223.71571 191.87393 22.501362
v 223.58582 191.77051 22.254797
v 223.51921 191.82607 21.963432
v 224.2683 191.56128 21.366163
v 224.21768 191.8112 21.15173
v 224.24539 192.13605 21.073637
v 224.34398 192.44878 21.152807
v 224.48705 192.66557 21.368029
v 224.63625 192.72838 21.661633
v 224.7516 192.62035 21.954948
v 224.80222 192.37042 22.169382
v 224.7745 192.04558 22.247475
v 224.67592 191.73285 22.168304
v 224.53285 191.51605 21.953083
v 224.38365 191.45325 21.65948
v 225.16336 191.6998 20.803873
v 225.15881 192.01602 20.68516
v 225.18161 192.34691 20.73641
v 225.22563 192.60382 20.943892
v 225.27908 192.7179 21.25201
v 225.32765 192.65857 21.578205
v 225.35832 192.44174 21.835075
v 225.36287 192.12552 21.953789
v 225.34007 191.79462 21.902538
v 225.29605 191.53772 21.695057
v 225.2426 191.42365 21.386938
v 225.19403 191.48297 21.060741
v 226.0858 191.56041 20.952204
v 226.19467 191.838 20.795788
v 226.27081 192.16565 20.80203
v 226.29384 192.45555 20.96926
v 226.25755 192.63004 21.252663
v 226.1717 192.64236 21.576305
v 226.05928 192.4892 21.853468
v 225.95041 192.21161 22.009882
v 225.87427 191.88397 22.003641
v 225.85126 191.59406 21.836412
v 225.88753 191.41957 21.553009
v 225.97339 191.40726 21.229366
v 226.83879 191.32149 21.227074
v 227.02945 191.59114 21.156147
v 227.14572 191.8939 21.227861
v 227.15646 192.14864 21.423004
v 227.05879 192.28711 21.689283
v 226.87888 192.2722 21.95535
v 226.66493 192.10791 22.149914
v 226.47427 191.83826 22.22084
v 226.35799 191.5355 22.149126
v 226.34724 191.28076 21.953985
v 226.44492 191.14229 21.687706
v 226.62483 191.1572 21.421638
v 227.38173 190.90424 21.349373
v 227.62305 191.13326 21.457922
v 227.78462 191.41223 21.670486
v 227.82317 191.6664 21.930109
v 227.72833 191.82765 22.167225
v 227.52556 191.85281 22.318298
v 227.26917 191.7351 22.342848
v 227.02785 191.50609 22.234299
v 226.86627 191.22711 22.021734
v 226.82773 190.97295 21.762112
v 226.92255 190.81168 21.524996
v 227.12532 190.78653 21.373922
v 227.83855 190.52356 21.72257
v 228.07953 190.75838 21.825644
v 228.24236 191.0081 22.083654
v 228.28342 191.20583 22.427465
v 228.1917 191.29857 22.764956
v 227.99178 191.26149 23.005693
v 227.73723 191.1045 23.085175
v 227.49625 190.86969 22.982101
v 227.3334 190.61996 22.72409
v 227.29234 190.42224 22.38028
v 227.38406 190.3295 22.04279
v 227.58398 190.36658 21.80205
v 228.2387 190.04202 22.156572
v 228.46056 190.2919 22.119188
v 228.65492 190.5325 22.256845
v 228.7697 190.69937 22.532658
v 228.77414 190.74777 22.872719
v 228.66705 190.66476 23.185913
v 228.47714 190.47256 23.388319
v 228.25528 190.22267 23.425703
v 228.06091 189.98207 23.288046
v 227.94614 189.8152 23.012234
v 227.9417 189.7668 22.672173
v 228.04877 189.84982 22.358978
v 228.82256 189.44547 22.21131
v 228.99086 189.7163 22.107487
v 229.16222 189.99814 22.176495
v 229.29073 190.21547 22.399847
v 229.34196 190.31006 22.717693
v 229.30219 190.25656 23.044868
v 229.18205 190.0693 23.293705
v 229.01376 189.79846 23.397528
v 228.8424 189.51663 23.32852
v 228.71388 189.29929 23.105167
v 228.66266 189.2047 22.787321
v 228.70244 189.25821 22.460146
v 229.62791 188.91696 22.429087
v 229.7771 189.15302 22.242887
v 229.91595 189.4582 22.213223
v 230.00723 189.75075 22.34804
v 230.0265 189.95226 22.611214
v 229.9686 190.00876 22.93223
v 229.84901 189.90509 23.22507
v 229.69981 189.66904 23.41127
v 229.56097 189.36385 23.440937
v 229.4697 189.0713 23.30612
v 229.45042 188.8698 23.042944
v 229.50833 188.8133 22.721928
v 230.34775 188.57146 22.731283
v 230.45255 188.78517 22.515903
v 230.5561 189.09218 22.447601
v 230.6307 189.41019 22.544678
v 230.65636 189.65402 22.78112
v 230.62617 189.75832 23.093575
v 230.54826 189.69514 23.398321
v 230.44347 189.48141 23.6137
v 230.3399 189.17442 23.682003
v 230.26529 188.8564 23.584927
v 230.23965 188.61258 23.348484
v 230.26982 188.50827 23.036028
v 231.06934 188.54239 22.657097
v 231.17488 188.8064 22.476559
v 231.3008 189.11812 22.462456
v 231.41333 189.39401 22.618563
v 231.48233 189.56017 22.903055
v 231.48932 189.57207 23.239702
v 231.4324 189.4265 23.538298
v 231.32684 189.16249 23.718836
v 231.20094 188.85077 23.73294
v 231.08841 188.57487 23.576832
v 231.01941 188.4087 23.29234
v 231.01242 188.39682 22.955694
v 231.72876 188.02025 22.756807
v 231.81929 188.24854 22.526808
v 231.93994 188.55319 22.45041
v 232.0584 188.85258 22.548082
v 232.14291 189.0665 22.793657
v 232.17084 189.1376 23.12133
v 232.13469 189.04688 23.443302
v 232.04417 188.81859 23.673302
v 231.92351 188.51393 23.7497
v 231.80505 188.21454 23.652027
v 231.72055 188.00063 23.406452
v 231.69261 187.92952 23.07878
v 232.51874 187.87709 22.775213
v 232.6108 188.09637 22.537197
v 232.73659 188.396 22.449978
v 232.86241 188.6957 22.536926
v 232.95456 188.91515 22.774742
v 232.98833 188.99556 23.099707
v 232.95468 188.91539 23.424742
v 232.86264 188.6961 23.662758
v 232.73685 188.39648 23.749977
v 232.61101 188.09679 23.66303
v 232.51888 187.87733 23.425213
v 232.48509 187.79692 23.10025
v 233.11635 187.43059 22.77508
v 233.23557 187.63644 22.537128
v 233.39844 187.91768 22.449999
v 233.56131 188.19893 22.537035
v 233.68056 188.40485 22.774918
v 233.72421 188.48026 23.099905
v 233.6806 188.40494 23.424917
v 233.56139 188.19908 23.662868
v 233.39851 187.91785 23.749998
v 233.23563 187.6366 23.662962
v 233.11638 187.43068 23.425081
v 233.07272 187.35529 23.100094
v 233.90656 187.071 22.775003
v 234.00642 187.28694 22.537085
v 234.14284 187.58192 22.45
v 234.27924 187.8769 22.537083
v 234.3791 188.09285 22.774998
v 234.41565 188.1719 23.099997
v 234.3791 188.09286 23.424997
v 234.27925 187.87692 23.662914
v 234.14284 187.58192 23.75
v 234.00642 187.28694 23.662918
v 233.90657 187.071 23.425003
v 233.87001 186.99196 23.100004
v 234.74274 186.68657 22.774998
v 234.8011 186.91722 22.537083
v 234.88081 187.23228 22.449999
v 234.96053 187.54736 22.537085
v 235.01889 187.778 22.775002
v 235.04025 187.86243 23.1
v 235.01889 187.778 23.425001
v 234.96053 187.54736 23.662916
v 234.88081 187.23228 23.75
v 234.8011 186.91722 23.662916
v 234.74274 186.68657 23.425
v 234.72137 186.60214 23.099998
v 235.68555 186.62607 22.775002
v 235.69008 186.86394 22.537085
v 235.69627 187.18889 22.449999
v 235.70247 187.51382 22.537083
v 235.707 187.7517 22.774998
v 235.70866 187.83876 23.099998
v 235.707 187.7517 23.425
v 235.70247 187.51382 23.662916
v 235.69627 187.18889 23.75
v 235.69008 186.86394 23.662916
v 235.68555 186.62607 23.425001
v 235.6839 186.539 23.1
v 236.51648 186.63829 22.775002
v 236.51492 186.87619 22.537085
v 236.5128 187.20119 22.449999
v 236.51067 187.52618 22.537083
v 236.50911 187.7641 22.774998
v 236.50854 187.85118 23.099998
v 236.50911 187.7641 23.425
v 236.51067 187.52618 23.662916
v 236.5128 187.20119 23.75
v 236.51492 186.8762 23.662916
v 236.51648 186.63829 23.425001
v 236.51706 186.55121 23.1
v 237.32903 186.63667 22.775002
v 237.3292 186.87459 22.537085
v 237.3294 187.19958 22.449999
v 237.32964 187.52458 22.537083
v 237.3298 187.7625 22.774998
v 237.32986 187.84958 23.099998
v 237.3298 187.7625 23.425
v 237.32964 187.52458 23.662916
v 237.3294 187.19958 23.75
v 237.3292 186.87459 23.662916
v 237.32903 186.63667 23.425001
v 237.32896 186.54959 23.1
v 238.14616 186.63911 22.771599
v 238.1461 186.87848 22.535128
v 238.14603 187.204 22.450012
v 238.14595 187.52846 22.53906
v 238.14589 187.76494 22.778412
v 238.14586 187.85005 23.103933
v 238.14589 187.761 23.4284
v 238.14595 187.52165 23.664873
v 238.14603 187.19612 23.749989
v 238.1461 186.87166 23.660938
v 238.14616 186.6352 23.421587
v 238.1462 186.55006 23.096066
v 238.97926 186.66089 22.737242
v 238.9894 186.91467 22.516535
v 238.99236 187.24492 22.45214
v 238.98735 187.56311 22.561316
v 238.97574 187.78403 22.814806
v 238.9606 187.84843 23.144688
v 238.94601 187.7391 23.46257
v 238.9359 187.4853 23.683277
v 238.93294 187.15508 23.747671
v 238.93793 186.83687 23.638496
v 238.94955 186.61597 23.385006
v 238.96469 186.55154 23.055124
v 239.88124 186.63951 22.862936
v 239.96992 186.87903 22.639114
v 240.00659 187.20456 22.549232
v 239.98145 187.52887 22.617378
v 239.90118 187.76506 22.825289
v 239.78735 187.84985 23.117256
v 239.67043 187.76051 23.415047
v 239.58174 187.521 23.63887
v 239.54507 187.19547 23.728752
v 239.57022 186.87115 23.660606
v 239.65047 186.63496 23.452696
v 239.76431 186.55019 23.160728
v 240.61053 186.66225 23.147589
v 240.7951 186.92093 23.139595
v 240.88268 187.24527 23.19547
v 240.8498 187.54839 23.300243
v 240.70525 187.74902 23.425838
v 240.4878 187.79344 23.538605
v 240.25568 187.66974 23.608324
v 240.0711 187.41106 23.616318
v 239.98354 187.0867 23.560442
v 240.01642 186.7836 23.45567
v 240.16096 186.58295 23.330072
v 240.37842 186.53853 23.217308
v 241.10176 186.45294 23.65134
v 241.29721 186.72588 23.6436
v 241.39143 187.02725 23.780157
v 241.35919 187.2763 24.02442
v 241.2091 187.40631 24.31094
v 240.9814 187.38243 24.562944
v 240.73709 187.21107 24.712908
v 240.54163 186.93814 24.720648
v 240.4474 186.63676 24.584091
v 240.47964 186.38771 24.339827
v 240.62973 186.2577 24.053307
v 240.85744 186.28159 23.801304
v 241.70273 186.14764 24.242002
v 241.85332 186.4479 24.210367
v 241.91844 186.75032 24.309319
v 241.88068 186.97386 24.512344
v 241.7501 187.05864 24.765041
v 241.56175 186.98192 24.999702
v 241.36606 186.76427 25.15345
v 241.21548 186.464 25.185087
v 241.15034 186.16159 25.086134
v 241.18813 185.93805 24.88311
v 241.31868 185.85329 24.630411
v 241.50705 185.93 24.39575
v 242.33952 185.78929 24.397413
v 242.45012 186.08194 24.307165
v 242.50134 186.41258 24.376183
v 242.47946 186.69263 24.58597
v 242.39034 186.84703 24.880316
v 242.25786 186.83441 25.180351
v 242.11751 186.65816 25.40568
v 242.00691 186.3655 25.495928
v 241.95569 186.03485 25.42691
v 241.97757 185.7548 25.217123
v 242.0667 185.60042 24.922777
v 242.19917 185.61304 24.622742
v 242.95282 185.6867 24.755108
v 243.0436 185.95891 24.593594
v 243.1232 186.28566 24.59331
v 243.17029 186.57938 24.75433
v 243.17226 186.76138 25.033512
v 243.12856 186.7829 25.356047
v 243.05092 186.63817 25.635511
v 242.96013 186.36595 25.797026
v 242.88054 186.03922 25.79731
v 242.83344 185.7455 25.63629
v 242.83148 185.56349 25.357107
v 242.87517 185.54198 25.034573
v 243.58322 185.45865 24.71139
v 243.69742 185.7353 24.55786
v 243.82816 186.04489 24.574247
v 243.94037 186.30446 24.756165
v 244.004 186.44443 25.054863
v 244.00201 186.4273 25.390308
v 243.93492 186.2577 25.672619
v 243.82071 185.98103 25.826149
v 243.68997 185.67145 25.809761
v 243.57776 185.41188 25.627844
v 243.51413 185.27191 25.329145
v 243.51613 185.28903 24.9937
v 244.26402 185.06483 24.814337
v 244.38727 185.29721 24.604586
v 244.54236 185.59154 24.55441
v 244.68776 185.86897 24.677254
v 244.78448 186.05519 24.9402
v 244.80663 186.10027 25.272793
v 244.74826 185.99213 25.585915
v 244.62502 185.75977 25.795666
v 244.46991 185.46544 25.84584
v 244.32452 185.18799 25.722998
v 244.2278 185.00179 25.460052
v 244.20566 184.95671 25.127459
v 244.99742 184.74678 24.69338
v 245.15123 185.01346 24.557617
v 245.31837 185.3032 24.593967
v 245.45407 185.53836 24.792692
v 245.52196 185.65593 25.100544
v 245.50386 185.6244 25.435032
v 245.4046 185.45224 25.706532
v 245.2508 185.18556 25.842295
v 245.08365 184.89583 25.805944
v 244.94794 184.66066 25.60722
v 244.88005 184.54309 25.299368
v 244.89816 184.57462 24.96488
v 245.7449 184.4486 24.638577
v 245.93251 184.71544 24.55913
v 246.11684 184.98157 24.653011
v 246.24847 185.17567 24.89507
v 246.29216 185.24574 25.220442
v 246.23619 185.17299 25.541946
v 246.09555 184.97691 25.773438
v 245.90794 184.71005 25.852886
v 245.72362 184.44392 25.759003
v 245.59198 184.24982 25.516945
v 245.5483 184.17976 25.191572
v 245.60426 184.25252 24.870068
v 246.51395 183.98143 24.677917
v 246.68767 184.26958 24.69539
v 246.8194 184.53131 24.86773
v 246.87384 184.69653 25.148758
v 246.8364 184.72095 25.463173
v 246.71712 184.59802 25.726728
v 246.54796 184.3607 25.868803
v 246.37424 184.07256 25.85133
v 246.24251 183.8108 25.678991
v 246.18806 183.64558 25.397963
v 246.2255 183.62117 25.083548
v 246.34479 183.7441 24.819992
v 247.5368 183.76768 24.83184
v 247.57617 184.09924 24.873016
v 247.53511 184.37648 25.058811
v 247.42464 184.52512 25.339441
v 247.27432 184.50531 25.639713
v 247.12447 184.32239 25.879168
v 247.01523 184.02534 25.993645
v 246.97586 183.69379 25.952469
v 247.0169 183.41655 25.766672
v 247.1274 183.26791 25.486042
v 247.2777 183.28772 25.18577
v 247.42755 183.47064 24.946316
v 248.12961 183.87524 25.2776
v 248.14531 184.20325 25.360716
v 248.10269 184.45526 25.56976
v 248.01317 184.56377 25.848717
v 247.90074 184.49971 26.122843
v 247.79552 184.28021 26.318686
v 247.72571 183.96413 26.383766
v 247.71 183.63612 26.300652
v 247.75262 183.38411 26.091606
v 247.84213 183.2756 25.812649
v 247.95457 183.33968 25.538523
v 248.05978 183.55916 25.34268
v 248.86299 183.88873 25.292957
v 249.01158 184.12135 25.491276
v 249.0818 184.2461 25.801666
v 249.05486 184.22957 26.140963
v 248.93796 184.07617 26.41825
v 248.76244 183.82701 26.559227
v 248.5753 183.54887 26.526121
v 248.42673 183.31625 26.327803
v 248.3565 183.19151 26.017412
v 248.38345 183.20805 25.678116
v 248.50035 183.36143 25.40083
v 248.67587 183.6106 25.259851
v 249.37628 182.99355 25.607014
v 249.59053 183.21861 25.800732
v 249.69926 183.4011 26.08533
v 249.67337 183.4921 26.384548
v 249.51978 183.46724 26.618214
v 249.27965 183.33318 26.723715
v 249.0173 183.12584 26.672781
v 248.80307 182.90077 26.479063
v 248.69432 182.71829 26.194466
v 248.72021 182.62729 25.895247
v 248.87381 182.65215 25.661581
v 249.11395 182.78621 25.55608
v 249.94339 182.36249 25.588634
v 250.13658 182.62033 25.78737
v 250.21681 182.8549 26.052101
v 250.16258 183.00334 26.31189
v 249.98842 183.0259 26.497128
v 249.74101 182.9165 26.55818
v 249.48662 182.70447 26.478687
v 249.29344 182.44662 26.279951
v 249.21321 182.21205 26.015223
v 249.26744 182.06361 25.755432
v 249.44159 182.04106 25.570194
v 249.68901 182.15045 25.509142
v 250.33955 181.79129 25.957064
v 250.5722 182.02992 26.0885
v 250.71391 182.2649 26.314417
v 250.7267 182.43321 26.574284
v 250.60715 182.4898 26.798468
v 250.3873 182.4195 26.926899
v 250.12605 182.24113 26.925163
v 249.89342 182.0025 26.793728
v 249.75171 181.76753 26.56781
v 249.73892 181.5992 26.307945
v 249.85846 181.54262 26.083761
v 250.07831 181.61292 25.95533
v 250.72356 181.2705 26.221743
v 250.99593 181.46446 26.300522
v 251.19922 181.64651 26.512491
v 251.27896 181.76787 26.800856
v 251.21378 181.79602 27.088346
v 251.02113 181.72342 27.297932
v 250.75266 181.56952 27.373451
v 250.48027 181.37556 27.294672
v 250.27698 181.19351 27.082703
v 250.19725 181.07214 26.79434
v 250.26244 181.04399 26.50685
v 250.45508 181.1166 26.297264
v 250.9522 180.60143 26.336964
v 251.25165 180.7537 26.31894
v 251.5178 180.89268 26.472404
v 251.67937 180.98116 26.756243
v 251.69304 180.99538 27.094398
v 251.55515 180.93156 27.396261
v 251.30264 180.80681 27.58095
v 251.00319 180.65453 27.598976
v 250.73701 180.51553 27.445509
v 250.57545 180.42708 27.16167
v 250.5618 180.41284 26.823517
v 250.69969 180.47665 26.521652
v 251.38275 179.9119 26.300356
v 251.67055 180.08353 26.330643
v 251.90697 180.22401 26.524588
v 252.02866 180.29572 26.830223
v 252.00302 180.2794 27.165653
v 251.83691 180.17944 27.441
v 251.57486 180.02266 27.582487
v 251.28706 179.85101 27.5522
v 251.05064 179.71053 27.358255
v 250.92896 179.63884 27.05262
v 250.95459 179.65515 26.71719
v 251.1207 179.7551 26.441841
v 251.80238 179.08063 26.42508
v 252.04146 179.31046 26.381336
v 252.25882 179.53964 26.502073
v 252.39622 179.70677 26.754934
v 252.41687 179.76706 27.07217
v 252.31523 179.70436 27.368774
v 252.11852 179.53546 27.565273
v 251.87946 179.30563 27.609015
v 251.6621 179.07645 27.48828
v 251.52467 178.90932 27.235416
v 251.50403 178.84903 26.918182
v 251.60568 178.91174 26.621578
v 252.61467 178.46004 26.710566
v 252.78185 178.73985 26.668083
v 252.90262 179.04277 26.765894
v 252.94461 179.28766 26.977789
v 252.89656 179.40887 27.246992
v 252.77136 179.37393 27.501371
v 252.60255 179.19221 27.672766
v 252.43536 178.91241 27.715248
v 252.3146 178.60948 27.617437
v 252.27261 178.36461 27.40554
v 252.32066 178.2434 27.136337
v 252.44586 178.27832 26.881958
v 253.36028 178.1511 27.036736
v 253.50357 178.41461 26.881966
v 253.59778 178.7376 26.879322
v 253.61765 179.03351 27.029516
v 253.55788 179.22307 27.292301
v 253.43446 179.25548 27.597263
v 253.28049 179.12204 27.862692
v 253.13719 178.85854 28.017464
v 253.04298 178.53555 28.020105
v 253.0231 178.23964 27.869913
v 253.08289 178.05008 27.607128
v 253.2063 178.01767 27.302164
v 254.08607 177.89458 27.289679
v 254.18332 178.16112 27.117002
v 254.24608 178.49092 27.10589
v 254.25757 178.79562 27.259315
v 254.21468 178.99358 27.536171
v 254.12892 179.03172 27.862272
v 254.02327 178.89987 28.150244
v 253.92604 178.63333 28.32292
v 253.86327 178.30353 28.334032
v 253.85179 177.99883 28.180607
v 253.89467 177.80087 27.903751
v 253.98044 177.76273 27.57765
v 254.86003 177.79251 27.467007
v 254.99606 178.00304 27.299389
v 255.09366 178.31313 27.25419
v 255.12665 178.63966 27.343521
v 255.08621 178.89516 27.543444
v 254.98317 179.01117 27.80039
v 254.84514 178.9566 28.045513
v 254.7091 178.74606 28.213129
v 254.61151 178.43599 28.258327
v 254.5785 178.10944 28.168999
v 254.61896 177.85394 27.969076
v 254.722 177.73793 27.712128
v 255.44594 177.55766 27.864038
v 255.59023 177.77437 27.704731
v 255.70854 178.08215 27.677177
v 255.7692 178.39851 27.788765
v 255.75594 178.6387 28.009588
v 255.67232 178.73836 28.280481
v 255.54074 178.67078 28.528858
v 255.39647 178.45406 28.688168
v 255.27815 178.14629 28.71572
v 255.2175 177.82991 28.604134
v 255.23074 177.58972 28.383308
v 255.31438 177.49008 28.112415
v 256.0699 177.40117 28.085464
v 256.22272 177.57845 27.854523
v 256.39236 177.85213 27.760841
v 256.53336 178.14888 27.829521
v 256.6079 178.38918 28.04216
v 256.59607 178.50864 28.341782
v 256.50098 178.47525 28.648102
v 256.34814 178.29797 28.879044
v 256.1785 178.02429 28.972725
v 256.0375 177.72755 28.904045
v 255.96295 177.48724 28.691406
v 255.97481 177.36778 28.391785
v 256.54193 176.89108 28.279497
v 256.71872 177.03572 28.027512
v 256.92953 177.27582 27.927013
v 257.11792 177.54704 28.004927
v 257.2334 177.77672 28.24038
v 257.24503 177.9033 28.570276
v 257.14966 177.89288 28.906227
v 256.97287 177.74825 29.15821
v 256.76205 177.50815 29.25871
v 256.57367 177.23692 29.180796
v 256.4582 177.00725 28.945345
v 256.4466 176.88066 28.615446
v 257.25482 176.50572 28.404068
v 257.40262 176.69662 28.178257
v 257.57635 176.97125 28.114332
v 257.72943 177.25601 28.229424
v 257.82083 177.47461 28.492693
v 257.8261 177.56847 28.833597
v 257.7438 177.51244 29.16079
v 257.59598 177.32153 29.386602
v 257.42227 177.0469 29.450525
v 257.2692 176.76215 29.335434
v 257.17776 176.54355 29.072165
v 257.17252 176.44969 28.73126
v 257.5442 176.98277 28.737503
usemtl mat_18
s 1
f 5487 5487 5488
f 5488 5487 5489
f 5487 5487 5489
f 5489 5487 5490
f 5487 5487 5490
f 5490 5487 5491
f 5487 5487 5491
f 5491 5487 5492
f 5487 5487 5492
f 5492 5487 5493
f 5487 5487 5493
f 5493 5487 5494
f 5487 5487 5494
f 5494 5487 5495
f 5487 5487 5495
f 5495 5487 5496
f 5487 5487 5496
f 5496 5487 5497
f 5487 5487 5497
f 5497 5487 5498
f 5487 5487 5498
f 5498 5487 5499
f 5487 5487 5499
f 5499 5487 5488
f 5488 5489 5500
f 5500 5489 5501
f 5489 5490 5501
f 5501 5490 5502
f 5490 5491 5502
f 5502 5491 5503
f 5491 5492 5503
f 5503 5492 5504
f 5492 5493 5504
f 5504 5493 5505
f 5493 5494 5505
f 5505 5494 5506
f 5494 5495 5506
f 5506 5495 5507
f 5495 5496 5507
f 5507 5496 5508
f 5496 5497 5508
f 5508 5497 5509
f 5497 5498 5509
f 5509 5498 5510
f 5498 5499 5510
f 5510 5499 5511
f 5499 5488 5511
f 5511 5488 5500
f 5500 5501 5512
f 5512 5501 5513
f 5501 5502 5513
f 5513 5502 5514
f 5502 5503 5514
f 5514 5503 5515
f 5503 5504 5515
f 5515 5504 5516
f 5504 5505 5516
f 5516 5505 5517
f 5505 5506 5517
f 5517 5506 5518
f 5506 5507 5518
f 5518 5507 5519
f 5507 5508 5519
f 5519 5508 5520
f 5508 5509 5520
f 5520 5509 5521
f 5509 5510 5521
f 5521 5510 5522
f 5510 5511 5522
f 5522 5511 5523
f 5511 5500 5523
f 5523 5500 5512
f 5512 5513 5524
f 5524 5513 5525
f 5513 5514 5525
f 5525 5514 5526
f 5514 5515 5526
f 5526 5515 5527
f 5515 5516 5527
f 5527 5516 5528
f 5516 5517 5528
f 5528 5517 5529
f 5517 5518 5529
f 5529 5518 5530
f 5518 5519 5530
f 5530 5519 5531
f 5519 5520 5531
f 5531 5520 5532
f 5520 5521 5532
f 5532 5521 5533
f 5521 5522 5533
f 5533 5522 5534
f 5522 5523 5534
f 5534 5523 5535
f 5523 5512 5535
f 5535 5512 5524
f 5524 5525 5536
f 5536 5525 5537
f 5525 5526 5537
f 5537 5526 5538
f 5526 5527 5538
f 5538 5527 5539
f 5527 5528 5539
f 5539 5528 5540
f 5528 5529 5540
f 5540 5529 5541
f 5529 5530 5541
f 5541 5530 5542
f 5530 5531 5542
f 5542 5531 5543
f 5531 5532 5543
f 5543 5532 5544
f 5532 5533 5544
f 5544 5533 5545
f 5533 5534 5545
f 5545 5534 5546
f 5534 5535 5546
f 5546 5535 5547
f 5535 5524 5547
f 5547 5524 5536
f 5536 5537 5548
f 5548 5537 5549
f 5537 5538 5549
f 5549 5538 5550
f 5538 5539 5550
f 5550 5539 5551
f 5539 5540 5551
f 5551 5540 5552
f 5540 5541 5552
f 5552 5541 5553
f 5541 5542 5553
f 5553 5542 5554
f 5542 5543 5554
f 5554 5543 5555
f 5543 5544 5555
f 5555 5544 5556
f 5544 5545 5556
f 5556 5545 5557
f 5545 5546 5557
f 5557 5546 5558
f 5546 5547 5558
f 5558 5547 5559
f 5547 5536 5559
f 5559 5536 5548
f 5548 5549 5560
f 5560 5549 5561
f 5549 5550 5561
f 5561 5550 5562
f 5550 5551 5562
f 5562 5551 5563
f 5551 5552 5563
f 5563 5552 5564
f 5552 5553 5564
f 5564 5553 5565
f 5553 5554 5565
f 5565 5554 5566
f 5554 5555 5566
f 5566 5555 5567
f 5555 5556 5567
f 5567 5556 5568
f 5556 5557 5568
f 5568 5557 5569
f 5557 5558 5569
f 5569 5558 5570
f 5558 5559 5570
f 5570 5559 5571
f 5559 5548 5571
f 5571 5548 5560
f 5560 5561 5572
f 5572 5561 5573
f 5561 5562 5573
f 5573 5562 5574
f 5562 5563 5574
f 5574 5563 5575
f 5563 5564 5575
f 5575 5564 5576
f 5564 5565 5576
f 5576 5565 5577
f 5565 5566 5577
f 5577 5566 5578
f 5566 5567 5578
f 5578 5567 5579
f 5567 5568 5579
f 5579 5568 5580
f 5568 5569 5580
f 5580 5569 5581
f 5569 5570 5581
f 5581 5570 5582
f 5570 5571 5582
f 5582 5571 5583
f 5571 5560 5583
f 5583 5560 5572
f 5572 5573 5584
f 5584 5573 5585
f 5573 5574 5585
f 5585 5574 5586
f 5574 5575 5586
f 5586 5575 5587
f 5575 5576 5587
f 5587 5576 5588
f 5576 5577 5588
f 5588 5577 5589
f 5577 5578 5589
f 5589 5578 5590
f 5578 5579 5590
f 5590 5579 5591
f 5579 5580 5591
f 5591 5580 5592
f 5580 5581 5592
f 5592 5581 5593
f 5581 5582 5593
f 5593 5582 5594
f 5582 5583 5594
f 5594 5583 5595
f 5583 5572 5595
f 5595 5572 5584
f 5584 5585 5596
f 5596 5585 5597
f 5585 5586 5597
f 5597 5586 5598
f 5586 5587 5598
f 5598 5587 5599
f 5587 5588 5599
f 5599 5588 5600
f 5588 5589 5600
f 5600 5589 5601
f 5589 5590 5601
f 5601 5590 5602
f 5590 5591 5602
f 5602 5591 5603
f 5591 5592 5603
f 5603 5592 5604
f 5592 5593 5604
f 5604 5593 5605
f 5593 5594 5605
f 5605 5594 5606
f 5594 5595 5606
f 5606 5595 5607
f 5595 5584 5607
f 5607 5584 5596
f 5596 5597 5608
f 5608 5597 5609
f 5597 5598 5609
f 5609 5598 5610
f 5598 5599 5610
f 5610 5599 5611
f 5599 5600 5611
f 5611 5600 5612
f 5600 5601 5612
f 5612 5601 5613
f 5601 5602 5613
f 5613 5602 5614
f 5602 5603 5614
f 5614 5603 5615
f 5603 5604 5615
f 5615 5604 5616
f 5604 5605 5616
f 5616 5605 5617
f 5605 5606 5617
f 5617 5606 5618
f 5606 5607 5618
f 5618 5607 5619
f 5607 5596 5619
f 5619 5596 5608
f 5608 5609 5620
f 5620 5609 5621
f 5609 5610 5621
f 5621 5610 5622
f 5610 5611 5622
f 5622 5611 5623
f 5611 5612 5623
f 5623 5612 5624
f 5612 5613 5624
f 5624 5613 5625
f 5613 5614 5625
f 5625 5614 5626
f 5614 5615 5626
f 5626 5615 5627
f 5615 5616 5627
f 5627 5616 5628
f 5616 5617 5628
f 5628 5617 5629
f 5617 5618 5629
f 5629 5618 5630
f 5618 5619 5630
f 5630 5619 5631
f 5619 5608 5631
f 5631 5608 5620
f 5620 5621 5632
f 5632 5621 5633
f 5621 5622 5633
f 5633 5622 5634
f 5622 5623 5634
f 5634 5623 5635
f 5623 5624 5635
f 5635 5624 5636
f 5624 5625 5636
f 5636 5625 5637
f 5625 5626 5637
f 5637 5626 5638
f 5626 5627 5638
f 5638 5627 5639
f 5627 5628 5639
f 5639 5628 5640
f 5628 5629 5640
f 5640 5629 5641
f 5629 5630 5641
f 5641 5630 5642
f 5630 5631 5642
f 5642 5631 5643
f 5631 5620 5643
f 5643 5620 5632
f 5632 5633 5644
f 5644 5633 5645
f 5633 5634 5645
f 5645 5634 5646
f 5634 5635 5646
f 5646 5635 5647
f 5635 5636 5647
f 5647 5636 5648
f 5636 5637 5648
f 5648 5637 5649
f 5637 5638 5649
f 5649 5638 5650
f 5638 5639 5650
f 5650 5639 5651
f 5639 5640 5651
f 5651 5640 5652
f 5640 5641 5652
f 5652 5641 5653
f 5641 5642 5653
f 5653 5642 5654
f 5642 5643 5654
f 5654 5643 5655
f 5643 5632 5655
f 5655 5632 5644
f 5644 5645 5656
f 5656 5645 5657
f 5645 5646 5657
f 5657 5646 5658
f 5646 5647 5658
f 5658 5647 5659
f 5647 5648 5659
f 5659 5648 5660
f 5648 5649 5660
f 5660 5649 5661
f 5649 5650 5661
f 5661 5650 5662
f 5650 5651 5662
f 5662 5651 5663
f 5651 5652 5663
f 5663 5652 5664
f 5652 5653 5664
f 5664 5653 5665
f 5653 5654 5665
f 5665 5654 5666
f 5654 5655 5666
f 5666 5655 5667
f 5655 5644 5667
f 5667 5644 5656
f 5656 5657 5668
f 5668 5657 5669
f 5657 5658 5669
f 5669 5658 5670
f 5658 5659 5670
f 5670 5659 5671
f 5659 5660 5671
f 5671 5660 5672
f 5660 5661 5672
f 5672 5661 5673
f 5661 5662 5673
f 5673 5662 5674
f 5662 5663 5674
f 5674 5663 5675
f 5663 5664 5675
f 5675 5664 5676
f 5664 5665 5676
f 5676 5665 5677
f 5665 5666 5677
f 5677 5666 5678
f 5666 5667 5678
f 5678 5667 5679
f 5667 5656 5679
f 5679 5656 5668
f 5668 5669 5680
f 5680 5669 5681
f 5669 5670 5681
f 5681 5670 5682
f 5670 5671 5682
f 5682 5671 5683
f 5671 5672 5683
f 5683 5672 5684
f 5672 5673 5684
f 5684 5673 5685
f 5673 5674 5685
f 5685 5674 5686
f 5674 5675 5686
f 5686 5675 5687
f 5675 5676 5687
f 5687 5676 5688
f 5676 5677 5688
f 5688 5677 5689
f 5677 5678 5689
f 5689 5678 5690
f 5678 5679 5690
f 5690 5679 5691
f 5679 5668 5691
f 5691 5668 5680
f 5680 5681 5692
f 5692 5681 5693
f 5681 5682 5693
f 5693 5682 5694
f 5682 5683 5694
f 5694 5683 5695
f 5683 5684 5695
f 5695 5684 5696
f 5684 5685 5696
f 5696 5685 5697
f 5685 5686 5697
f 5697 5686 5698
f 5686 5687 5698
f 5698 5687 5699
f 5687 5688 5699
f 5699 5688 5700
f 5688 5689 5700
f 5700 5689 5701
f 5689 5690 5701
f 5701 5690 5702
f 5690 5691 5702
f 5702 5691 5703
f 5691 5680 5703
f 5703 5680 5692
f 5692 5693 5704
f 5704 5693 5705
f 5693 5694 5705
f 5705 5694 5706
f 5694 5695 5706
f 5706 5695 5707
f 5695 5696 5707
f 5707 5696 5708
f 5696 5697 5708
f 5708 5697 5709
f 5697 5698 5709
f 5709 5698 5710
f 5698 5699 5710
f 5710 5699 5711
f 5699 5700 5711
f 5711 5700 5712
f 5700 5701 5712
f 5712 5701 5713
f 5701 5702 5713
f 5713 5702 5714
f 5702 5703 5714
f 5714 5703 5715
f 5703 5692 5715
f 5715 5692 5704
f 5704 5705 5716
f 5716 5705 5717
f 5705 5706 5717
f 5717 5706 5718
f 5706 5707 5718
f 5718 5707 5719
f 5707 5708 5719
f 5719 5708 5720
f 5708 5709 5720
f 5720 5709 5721
f 5709 5710 5721
f 5721 5710 5722
f 5710 5711 5722
f 5722 5711 5723
f 5711 5712 5723
f 5723 5712 5724
f 5712 5713 5724
f 5724 5713 5725
f 5713 5714 5725
f 5725 5714 5726
f 5714 5715 5726
f 5726 5715 5727
f 5715 5704 5727
f 5727 5704 5716
f 5716 5717 5728
f 5728 5717 5729
f 5717 5718 5729
f 5729 5718 5730
f 5718 5719 5730
f 5730 5719 5731
f 5719 5720 5731
f 5731 5720 5732
f 5720 5721 5732
f 5732 5721 5733
f 5721 5722 5733
f 5733 5722 5734
f 5722 5723 5734
f 5734 5723 5735
f 5723 5724 5735
f 5735 5724 5736
f 5724 5725 5736
f 5736 5725 5737
f 5725 5726 5737
f 5737 5726 5738
f 5726 5727 5738
f 5738 5727 5739
f 5727 5716 5739
f 5739 5716 5728
f 5728 5729 5740
f 5740 5729 5741
f 5729 5730 5741
f 5741 5730 5742
f 5730 5731 5742
f 5742 5731 5743
f 5731 5732 5743
f 5743 5732 5744
f 5732 5733 5744
f 5744 5733 5745
f 5733 5734 5745
f 5745 5734 5746
f 5734 5735 5746
f 5746 5735 5747
f 5735 5736 5747
f 5747 5736 5748
f 5736 5737 5748
f 5748 5737 5749
f 5737 5738 5749
f 5749 5738 5750
f 5738 5739 5750
f 5750 5739 5751
f 5739 5728 5751
f 5751 5728 5740
f 5740 5741 5752
f 5752 5741 5753
f 5741 5742 5753
f 5753 5742 5754
f 5742 5743 5754
f 5754 5743 5755
f 5743 5744 5755
f 5755 5744 5756
f 5744 5745 5756
f 5756 5745 5757
f 5745 5746 5757
f 5757 5746 5758
f 5746 5747 5758
f 5758 5747 5759
f 5747 5748 5759
f 5759 5748 5760
f 5748 5749 5760
f 5760 5749 5761
f 5749 5750 5761
f 5761 5750 5762
f 5750 5751 5762
f 5762 5751 5763
f 5751 5740 5763
f 5763 5740 5752
f 5752 5753 5764
f 5764 5753 5765
f 5753 5754 5765
f 5765 5754 5766
f 5754 5755 5766
f 5766 5755 5767
f 5755 5756 5767
f 5767 5756 5768
f 5756 5757 5768
f 5768 5757 5769
f 5757 5758 5769
f 5769 5758 5770
f 5758 5759 5770
f 5770 5759 5771
f 5759 5760 5771
f 5771 5760 5772
f 5760 5761 5772
f 5772 5761 5773
f 5761 5762 5773
f 5773 5762 5774
f 5762 5763 5774
f 5774 5763 5775
f 5763 5752 5775
f 5775 5752 5764
f 5764 5765 5776
f 5776 5765 5777
f 5765 5766 5777
f 5777 5766 5778
f 5766 5767 5778
f 5778 5767 5779
f 5767 5768 5779
f 5779 5768 5780
f 5768 5769 5780
f 5780 5769 5781
f 5769 5770 5781
f 5781 5770 5782
f 5770 5771 5782
f 5782 5771 5783
f 5771 5772 5783
f 5783 5772 5784
f 5772 5773 5784
f 5784 5773 5785
f 5773 5774 5785
f 5785 5774 5786
f 5774 5775 5786
f 5786 5775 5787
f 5775 5764 5787
f 5787 5764 5776
f 5776 5777 5788
f 5788 5777 5789
f 5777 5778 5789
f 5789 5778 5790
f 5778 5779 5790
f 5790 5779 5791
f 5779 5780 5791
f 5791 5780 5792
f 5780 5781 5792
f 5792 5781 5793
f 5781 5782 5793
f 5793 5782 5794
f 5782 5783 5794
f 5794 5783 5795
f 5783 5784 5795
f 5795 5784 5796
f 5784 5785 5796
f 5796 5785 5797
f 5785 5786 5797
f 5797 5786 5798
f 5786 5787 5798
f 5798 5787 5799
f 5787 5776 5799
f 5799 5776 5788
f 5788 5789 5800
f 5800 5789 5801
f 5789 5790 5801
f 5801 5790 5802
f 5790 5791 5802
f 5802 5791 5803
f 5791 5792 5803
f 5803 5792 5804
f 5792 5793 5804
f 5804 5793 5805
f 5793 5794 5805
f 5805 5794 5806
f 5794 5795 5806
f 5806 5795 5807
f 5795 5796 5807
f 5807 5796 5808
f 5796 5797 5808
f 5808 5797 5809
f 5797 5798 5809
f 5809 5798 5810
f 5798 5799 5810
f 5810 5799 5811
f 5799 5788 5811
f 5811 5788 5800
f 5800 5801 5812
f 5812 5801 5813
f 5801 5802 5813
f 5813 5802 5814
f 5802 5803 5814
f 5814 5803 5815
f 5803 5804 5815
f 5815 5804 5816
f 5804 5805 5816
f 5816 5805 5817
f 5805 5806 5817
f 5817 5806 5818
f 5806 5807 5818
f 5818 5807 5819
f 5807 5808 5819
f 5819 5808 5820
f 5808 5809 5820
f 5820 5809 5821
f 5809 5810 5821
f 5821 5810 5822
f 5810 5811 5822
f 5822 5811 5823
f 5811 5800 5823
f 5823 5800 5812
f 5812 5813 5824
f 5824 5813 5825
f 5813 5814 5825
f 5825 5814 5826
f 5814 5815 5826
f 5826 5815 5827
f 5815 5816 5827
f 5827 5816 5828
f 5816 5817 5828
f 5828 5817 5829
f 5817 5818 5829
f 5829 5818 5830
f 5818 5819 5830
f 5830 5819 5831
f 5819 5820 5831
f 5831 5820 5832
f 5820 5821 5832
f 5832 5821 5833
f 5821 5822 5833
f 5833 5822 5834
f 5822 5823 5834
f 5834 5823 5835
f 5823 5812 5835
f 5835 5812 5824
f 5824 5825 5836
f 5836 5825 5837
f 5825 5826 5837
f 5837 5826 5838
f 5826 5827 5838
f 5838 5827 5839
f 5827 5828 5839
f 5839 5828 5840
f 5828 5829 5840
f 5840 5829 5841
f 5829 5830 5841
f 5841 5830 5842
f 5830 5831 5842
f 5842 5831 5843
f 5831 5832 5843
f 5843 5832 5844
f 5832 5833 5844
f 5844 5833 5845
f 5833 5834 5845
f 5845 5834 5846
f 5834 5835 5846
f 5846 5835 5847
f 5835 5824 5847
f 5847 5824 5836
f 5836 5837 5848
f 5848 5837 5849
f 5837 5838 5849
f 5849 5838 5850
f 5838 5839 5850
f 5850 5839 5851
f 5839 5840 5851
f 5851 5840 5852
f 5840 5841 5852
f 5852 5841 5853
f 5841 5842 5853
f 5853 5842 5854
f 5842 5843 5854
f 5854 5843 5855
f 5843 5844 5855
f 5855 5844 5856
f 5844 5845 5856
f 5856 5845 5857
f 5845 5846 5857
f 5857 5846 5858
f 5846 5847 5858
f 5858 5847 5859
f 5847 5836 5859
f 5859 5836 5848
f 5848 5849 5860
f 5860 5849 5861
f 5849 5850 5861
f 5861 5850 5862
f 5850 5851 5862
f 5862 5851 5863
f 5851 5852 5863
f 5863 5852 5864
f 5852 5853 5864
f 5864 5853 5865
f 5853 5854 5865
f 5865 5854 5866
f 5854 5855 5866
f 5866 5855 5867
f 5855 5856 5867
f 5867 5856 5868
f 5856 5857 5868
f 5868 5857 5869
f 5857 5858 5869
f 5869 5858 5870
f 5858 5859 5870
f 5870 5859 5871
f 5859 5848 5871
f 5871 5848 5860
f 5860 5861 5872
f 5872 5861 5873
f 5861 5862 5873
f 5873 5862 5874
f 5862 5863 5874
f 5874 5863 5875
f 5863 5864 5875
f 5875 5864 5876
f 5864 5865 5876
f 5876 5865 5877
f 5865 5866 5877
f 5877 5866 5878
f 5866 5867 5878
f 5878 5867 5879
f 5867 5868 5879
f 5879 5868 5880
f 5868 5869 5880
f 5880 5869 5881
f 5869 5870 5881
f 5881 5870 5882
f 5870 5871 5882
f 5882 5871 5883
f 5871 5860 5883
f 5883 5860 5872
f 5872 5873 5884
f 5884 5873 5885
f 5873 5874 5885
f 5885 5874 5886
f 5874 5875 5886
f 5886 5875 5887
f 5875 5876 5887
f 5887 5876 5888
f 5876 5877 5888
f 5888 5877 5889
f 5877 5878 5889
f 5889 5878 5890
f 5878 5879 5890
f 5890 5879 5891
f 5879 5880 5891
f 5891 5880 5892
f 5880 5881 5892
f 5892 5881 5893
f 5881 5882 5893
f 5893 5882 5894
f 5882 5883 5894
f 5894 5883 5895
f 5883 5872 5895
f 5895 5872 5884
f 5884 5885 5896
f 5896 5885 5897
f 5885 5886 5897
f 5897 5886 5898
f 5886 5887 5898
f 5898 5887 5899
f 5887 5888 5899
f 5899 5888 5900
f 5888 5889 5900
f 5900 5889 5901
f 5889 5890 5901
f 5901 5890 5902
f 5890 5891 5902
f 5902 5891 5903
f 5891 5892 5903
f 5903 5892 5904
f 5892 5893 5904
f 5904 5893 5905
f 5893 5894 5905
f 5905 5894 5906
f 5894 5895 5906
f 5906 5895 5907
f 5895 5884 5907
f 5907 5884 5896
f 5896 5897 5908
f 5908 5897 5909
f 5897 5898 5909
f 5909 5898 5910
f 5898 5899 5910
f 5910 5899 5911
f 5899 5900 5911
f 5911 5900 5912
f 5900 5901 5912
f 5912 5901 5913
f 5901 5902 5913
f 5913 5902 5914
f 5902 5903 5914
f 5914 5903 5915
f 5903 5904 5915
f 5915 5904 5916
f 5904 5905 5916
f 5916 5905 5917
f 5905 5906 5917
f 5917 5906 5918
f 5906 5907 5918
[truncated: 29,257 more chars]
