# Supplementary material for: Heterogeneous somatostatin-expressing neuron population in mouse ventral tegmental area
Source: eLife. 2020 Aug 4;9:e59328. doi: 10.7554/eLife.59328 (PMC7440918; doi:10.7554/eLife.59328)
Supplement: Figure 5—source data 2. — This zip archive contains morphological images of all traced neurons grouped according their electrophysiological profiles. Each subtype’s folder contains a PDF file (with the list of neurons, their original location within the VTA, images of the traced morphology and individual Sholl curves) and two subfolders: ‘3D_gif’ – with *.gif files of the listed neurons; and ‘WaveFront_3D_obj’ – with corresponding *.obj files. *.gif files can be opened by any image viewer. *.obj files save information about the 3D model of the neurons and can be opened/reused with any 3D viewer or graphic software. [file elife-59328-fig5-data2.zip › Morphology_Source/HFF/WaveFront_3D_obj/1.obj]

# OBJ File
mtllib 140818_c7_model.mtl
g Start_point
v 540.3468 115.288925 15.408313
v 540.1917 115.19939 15.431889
v 540.3708 115.19939 15.408313
v 540.28125 115.35447 15.408313
v 540.1917 115.37846 15.408313
v 540.1022 115.35447 15.408313
v 540.0366 115.288925 15.408313
v 540.01263 115.19939 15.408313
v 540.0366 115.10985 15.408313
v 540.1022 115.044304 15.408313
v 540.1917 115.02031 15.408313
v 540.28125 115.044304 15.408313
v 540.3468 115.10985 15.408313
v 540.49133 115.37236 15.339192
v 540.53766 115.19939 15.339192
v 540.3647 115.498985 15.339192
v 540.1917 115.545334 15.339192
v 540.01874 115.498985 15.339192
v 539.8921 115.37236 15.339192
v 539.84576 115.19939 15.339192
v 539.8921 115.02641 15.339192
v 540.01874 114.89979 15.339192
v 540.1917 114.85344 15.339192
v 540.3647 114.89979 15.339192
v 540.49133 115.02641 15.339192
v 540.6154 115.44401 15.2292385
v 540.68097 115.19939 15.2292385
v 540.43634 115.62308 15.2292385
v 540.1917 115.68862 15.2292385
v 539.9471 115.62308 15.2292385
v 539.768 115.44401 15.2292385
v 539.70245 115.19939 15.2292385
v 539.768 114.954765 15.2292385
v 539.9471 114.775696 15.2292385
v 540.1917 114.710144 15.2292385
v 540.43634 114.775696 15.2292385
v 540.6154 114.954765 15.2292385
v 540.71063 115.498985 15.085944
v 540.7909 115.19939 15.085944
v 540.49133 115.7183 15.085944
v 540.1917 115.79858 15.085944
v 539.8921 115.7183 15.085944
v 539.6728 115.498985 15.085944
v 539.5925 115.19939 15.085944
v 539.6728 114.89979 15.085944
v 539.8921 114.68047 15.085944
v 540.1917 114.6002 15.085944
v 540.49133 114.68047 15.085944
v 540.71063 114.89979 15.085944
v 540.7705 115.53354 14.919074
v 540.86005 115.19939 14.919074
v 540.5259 115.77816 14.919074
v 540.1917 115.8677 14.919074
v 539.85754 115.77816 14.919074
v 539.6129 115.53354 14.919074
v 539.5234 115.19939 14.919074
v 539.6129 114.86523 14.919074
v 539.85754 114.62061 14.919074
v 540.1917 114.531075 14.919074
v 540.5259 114.62061 14.919074
v 540.7705 114.86523 14.919074
v 540.7909 115.545334 14.74
v 540.8836 115.19939 14.74
v 540.53766 115.79858 14.74
v 540.1917 115.89127 14.74
v 539.84576 115.79858 14.74
v 539.5925 115.545334 14.74
v 539.4998 115.19939 14.74
v 539.5925 114.85344 14.74
v 539.84576 114.6002 14.74
v 540.1917 114.5075 14.74
v 540.53766 114.6002 14.74
v 540.7909 114.85344 14.74
v 540.7705 115.53354 14.560926
v 540.86005 115.19939 14.560926
v 540.5259 115.77816 14.560926
v 540.1917 115.8677 14.560926
v 539.85754 115.77816 14.560926
v 539.6129 115.53354 14.560926
v 539.5234 115.19939 14.560926
v 539.6129 114.86523 14.560926
v 539.85754 114.62061 14.560926
v 540.1917 114.531075 14.560926
v 540.5259 114.62061 14.560926
v 540.7705 114.86523 14.560926
v 540.71063 115.498985 14.394056
v 540.7909 115.19939 14.394056
v 540.49133 115.7183 14.394056
v 540.1917 115.79858 14.394056
v 539.8921 115.7183 14.394056
v 539.6728 115.498985 14.394056
v 539.5925 115.19939 14.394056
v 539.6728 114.89979 14.394056
v 539.8921 114.68047 14.394056
v 540.1917 114.6002 14.394056
v 540.49133 114.68047 14.394056
v 540.71063 114.89979 14.394056
v 540.6154 115.44401 14.250761
v 540.68097 115.19939 14.250761
v 540.43634 115.62308 14.250761
v 540.1917 115.68862 14.250761
v 539.9471 115.62308 14.250761
v 539.768 115.44401 14.250761
v 539.70245 115.19939 14.250761
v 539.768 114.954765 14.250761
v 539.9471 114.775696 14.250761
v 540.1917 114.710144 14.250761
v 540.43634 114.775696 14.250761
v 540.6154 114.954765 14.250761
v 540.49133 115.37236 14.140807
v 540.53766 115.19939 14.140807
v 540.3647 115.498985 14.140807
v 540.1917 115.545334 14.140807
v 540.01874 115.498985 14.140807
v 539.8921 115.37236 14.140807
v 539.84576 115.19939 14.140807
v 539.8921 115.02641 14.140807
v 540.01874 114.89979 14.140807
v 540.1917 114.85344 14.140807
v 540.3647 114.89979 14.140807
v 540.49133 115.02641 14.140807
v 540.3468 115.288925 14.071688
v 540.3708 115.19939 14.071688
v 540.28125 115.35447 14.071688
v 540.1917 115.37846 14.071688
v 540.1022 115.35447 14.071688
v 540.0366 115.288925 14.071688
v 540.01263 115.19939 14.071688
v 540.0366 115.10985 14.071688
v 540.1022 115.044304 14.071688
v 540.1917 115.02031 14.071688
v 540.28125 115.044304 14.071688
v 540.3468 115.10985 14.071688
v 540.1917 115.19939 14.048112
usemtl mat_1
s 1
f 1 2 3
f 4 2 1
f 5 2 4
f 6 2 5
f 7 2 6
f 8 2 7
f 9 2 8
f 10 2 9
f 11 2 10
f 12 2 11
f 13 2 12
f 3 2 13
f 14 3 15
f 3 14 1
f 16 1 14
f 1 16 4
f 17 4 16
f 4 17 5
f 18 5 17
f 5 18 6
f 19 6 18
f 6 19 7
f 20 7 19
f 7 20 8
f 21 8 20
f 8 21 9
f 22 9 21
f 9 22 10
f 23 10 22
f 10 23 11
f 24 11 23
f 11 24 12
f 25 12 24
f 12 25 13
f 15 13 25
f 13 15 3
f 26 15 27
f 15 26 14
f 28 14 26
f 14 28 16
f 29 16 28
f 16 29 17
f 30 17 29
f 17 30 18
f 31 18 30
f 18 31 19
f 32 19 31
f 19 32 20
f 33 20 32
f 20 33 21
f 34 21 33
f 21 34 22
f 35 22 34
f 22 35 23
f 36 23 35
f 23 36 24
f 37 24 36
f 24 37 25
f 27 25 37
f 25 27 15
f 38 27 39
f 27 38 26
f 40 26 38
f 26 40 28
f 41 28 40
f 28 41 29
f 42 29 41
f 29 42 30
f 43 30 42
f 30 43 31
f 44 31 43
f 31 44 32
f 45 32 44
f 32 45 33
f 46 33 45
f 33 46 34
f 47 34 46
f 34 47 35
f 48 35 47
f 35 48 36
f 49 36 48
f 36 49 37
f 39 37 49
f 37 39 27
f 50 39 51
f 39 50 38
f 52 38 50
f 38 52 40
f 53 40 52
f 40 53 41
f 54 41 53
f 41 54 42
f 55 42 54
f 42 55 43
f 56 43 55
f 43 56 44
f 57 44 56
f 44 57 45
f 58 45 57
f 45 58 46
f 59 46 58
f 46 59 47
f 60 47 59
f 47 60 48
f 61 48 60
f 48 61 49
f 51 49 61
f 49 51 39
f 62 51 63
f 51 62 50
f 64 50 62
f 50 64 52
f 65 52 64
f 52 65 53
f 66 53 65
f 53 66 54
f 67 54 66
f 54 67 55
f 68 55 67
f 55 68 56
f 69 56 68
f 56 69 57
f 70 57 69
f 57 70 58
f 71 58 70
f 58 71 59
f 72 59 71
f 59 72 60
f 73 60 72
f 60 73 61
f 63 61 73
f 61 63 51
f 74 63 75
f 63 74 62
f 76 62 74
f 62 76 64
f 77 64 76
f 64 77 65
f 78 65 77
f 65 78 66
f 79 66 78
f 66 79 67
f 80 67 79
f 67 80 68
f 81 68 80
f 68 81 69
f 82 69 81
f 69 82 70
f 83 70 82
f 70 83 71
f 84 71 83
f 71 84 72
f 85 72 84
f 72 85 73
f 75 73 85
f 73 75 63
f 86 75 87
f 75 86 74
f 88 74 86
f 74 88 76
f 89 76 88
f 76 89 77
f 90 77 89
f 77 90 78
f 91 78 90
f 78 91 79
f 92 79 91
f 79 92 80
f 93 80 92
f 80 93 81
f 94 81 93
f 81 94 82
f 95 82 94
f 82 95 83
f 96 83 95
f 83 96 84
f 97 84 96
f 84 97 85
f 87 85 97
f 85 87 75
f 98 87 99
f 87 98 86
f 100 86 98
f 86 100 88
f 101 88 100
f 88 101 89
f 102 89 101
f 89 102 90
f 103 90 102
f 90 103 91
f 104 91 103
f 91 104 92
f 105 92 104
f 92 105 93
f 106 93 105
f 93 106 94
f 107 94 106
f 94 107 95
f 108 95 107
f 95 108 96
f 109 96 108
f 96 109 97
f 99 97 109
f 97 99 87
f 110 99 111
f 99 110 98
f 112 98 110
f 98 112 100
f 113 100 112
f 100 113 101
f 114 101 113
f 101 114 102
f 115 102 114
f 102 115 103
f 116 103 115
f 103 116 104
f 117 104 116
f 104 117 105
f 118 105 117
f 105 118 106
f 119 106 118
f 106 119 107
f 120 107 119
f 107 120 108
f 121 108 120
f 108 121 109
f 111 109 121
f 109 111 99
f 122 111 123
f 111 122 110
f 124 110 122
f 110 124 112
f 125 112 124
f 112 125 113
f 126 113 125
f 113 126 114
f 127 114 126
f 114 127 115
f 128 115 127
f 115 128 116
f 129 116 128
f 116 129 117
f 130 117 129
f 117 130 118
f 131 118 130
f 118 131 119
f 132 119 131
f 119 132 120
f 133 120 132
f 120 133 121
f 123 121 133
f 121 123 111
f 123 134 122
f 122 134 124
f 124 134 125
f 125 134 126
f 126 134 127
f 127 134 128
f 128 134 129
f 129 134 130
f 130 134 131
f 131 134 132
f 132 134 133
f 133 134 123

g Path_(13)
v 543.8241 111.80913 14.740001
v 543.67035 111.57922 14.749778
v 543.68823 111.605965 14.610177
v 543.74255 111.68714 14.505362
v 543.81866 111.801 14.463418
v 543.8963 111.917046 14.4955845
v 543.9545 112.00417 14.593242
v 543.97784 112.03904 14.730223
v 543.95996 112.0123 14.869824
v 543.9057 111.93112 14.974639
v 543.8295 111.81726 15.0165825
v 543.75195 111.70122 14.984417
v 543.69366 111.61409 14.88676
v 544.07806 111.31784 14.833008
v 544.07336 111.32391 14.688304
v 544.1148 111.38447 14.560755
v 544.19135 111.48327 14.484535
v 544.28235 111.59385 14.480071
v 544.3636 111.686584 14.548556
v 544.4132 111.73661 14.67164
v 544.4179 111.73054 14.816344
v 544.37646 111.66999 14.943894
v 544.2999 111.57118 15.020113
v 544.2089 111.4606 15.024578
v 544.1277 111.367874 14.956093
v 544.4126 110.969604 14.940007
v 544.3809 111.03264 14.800341
v 544.4084 111.13243 14.660343
v 544.48755 111.24224 14.557527
v 544.5972 111.33264 14.519441
v 544.70807 111.37941 14.556291
v 544.79034 111.37001 14.658202
v 544.822 111.30698 14.797869
v 544.7946 111.207184 14.937866
v 544.71545 111.097374 15.040683
v 544.6058 111.00698 15.078769
v 544.49493 110.96021 15.041919
v 544.69684 110.69434 14.298576
v 544.60016 110.74996 14.272749
v 544.56006 110.85348 14.205636
v 544.58734 110.97715 14.115221
v 544.6746 111.087845 14.025729
v 544.7986 111.15589 13.961142
v 544.926 111.16307 13.938764
v 545.0227 111.10745 13.964591
v 545.0628 111.00394 14.031704
v 545.0356 110.880264 14.122119
v 544.94824 110.76957 14.211611
v 544.8243 110.70152 14.276198
v 544.90137 110.4121 13.92391
v 544.8287 110.4838 13.820265
v 544.8166 110.592026 13.704999
v 544.86835 110.70776 13.608997
v 544.97015 110.80001 13.557983
v 545.09467 110.84405 13.565627
v 545.2085 110.82807 13.629879
v 545.28125 110.75637 13.733524
v 545.29333 110.648155 13.84879
v 545.2415 110.53242 13.944792
v 545.1398 110.44017 13.995806
v 545.01526 110.39613 13.988162
v 545.0229 110.6607 13.918672
usemtl mat_2
s 1
f 135 135 136
f 136 135 137
f 135 135 137
f 137 135 138
f 135 135 138
f 138 135 139
f 135 135 139
f 139 135 140
f 135 135 140
f 140 135 141
f 135 135 141
f 141 135 142
f 135 135 142
f 142 135 143
f 135 135 143
f 143 135 144
f 135 135 144
f 144 135 145
f 135 135 145
f 145 135 146
f 135 135 146
f 146 135 147
f 135 135 147
f 147 135 136
f 136 137 148
f 148 137 149
f 137 138 149
f 149 138 150
f 138 139 150
f 150 139 151
f 139 140 151
f 151 140 152
f 140 141 152
f 152 141 153
f 141 142 153
f 153 142 154
f 142 143 154
f 154 143 155
f 143 144 155
f 155 144 156
f 144 145 156
f 156 145 157
f 145 146 157
f 157 146 158
f 146 147 158
f 158 147 159
f 147 136 159
f 159 136 148
f 148 149 160
f 160 149 161
f 149 150 161
f 161 150 162
f 150 151 162
f 162 151 163
f 151 152 163
f 163 152 164
f 152 153 164
f 164 153 165
f 153 154 165
f 165 154 166
f 154 155 166
f 166 155 167
f 155 156 167
f 167 156 168
f 156 157 168
f 168 157 169
f 157 158 169
f 169 158 170
f 158 159 170
f 170 159 171
f 159 148 171
f 171 148 160
f 160 161 172
f 172 161 173
f 161 162 173
f 173 162 174
f 162 163 174
f 174 163 175
f 163 164 175
f 175 164 176
f 164 165 176
f 176 165 177
f 165 166 177
f 177 166 178
f 166 167 178
f 178 167 179
f 167 168 179
f 179 168 180
f 168 169 180
f 180 169 181
f 169 170 181
f 181 170 182
f 170 171 182
f 182 171 183
f 171 160 183
f 183 160 172
f 172 173 184
f 184 173 185
f 173 174 185
f 185 174 186
f 174 175 186
f 186 175 187
f 175 176 187
f 187 176 188
f 176 177 188
f 188 177 189
f 177 178 189
f 189 178 190
f 178 179 190
f 190 179 191
f 179 180 191
f 191 180 192
f 180 181 192
f 192 181 193
f 181 182 193
f 193 182 194
f 182 183 194
f 194 183 195
f 183 172 195
f 195 172 184
f 184 185 196
f 196 185 196
f 185 186 196
f 196 186 196
f 186 187 196
f 196 187 196
f 187 188 196
f 196 188 196
f 188 189 196
f 196 189 196
f 189 190 196
f 196 190 196
f 190 191 196
f 196 191 196
f 191 192 196
f 196 192 196
f 192 193 196
f 196 193 196
f 193 194 196
f 196 194 196
f 194 195 196
f 196 195 196
f 195 184 196
f 196 184 196

g Path_(4)
v 549.08246 107.6578 14.070001
v 549.013 107.3899 14.070001
v 549.02234 107.42579 13.9316225
v 549.0477 107.52385 13.830323
v 549.08246 107.6578 13.793245
v 549.1172 107.791756 13.830323
v 549.1426 107.88981 13.9316225
v 549.1519 107.925705 14.070001
v 549.1426 107.88981 14.208378
v 549.1172 107.791756 14.309677
v 549.08246 107.6578 14.346756
v 549.0477 107.52385 14.309677
v 549.02234 107.42579 14.208378
v 549.3884 107.29946 14.070001
v 549.38965 107.33652 13.9316225
v 549.3931 107.43776 13.830323
v 549.3978 107.57606 13.793245
v 549.4025 107.714355 13.830323
v 549.40594 107.8156 13.9316225
v 549.4072 107.85265 14.070001
v 549.40594 107.8156 14.208378
v 549.4025 107.714355 14.309677
v 549.3978 107.57606 14.346756
v 549.3931 107.43776 14.309677
v 549.38965 107.33652 14.208378
v 549.755 107.36191 14.070001
v 549.75006 107.39866 13.9316225
v 549.7365 107.49905 13.830323
v 549.718 107.636185 13.793245
v 549.6995 107.773315 13.830323
v 549.686 107.87371 13.9316225
v 549.681 107.91045 14.070001
v 549.686 107.87371 14.208378
v 549.6995 107.773315 14.309677
v 549.718 107.636185 14.346756
v 549.7365 107.49905 14.309677
v 549.75006 107.39866 14.208378
v 550.05066 107.38759 14.095607
v 550.0499 107.4117 13.9543915
v 550.0473 107.50315 13.844154
v 550.04346 107.63744 13.794433
v 550.03937 107.7786 13.818548
v 550.0362 107.888794 13.910041
v 550.0347 107.93849 14.0443945
v 550.03546 107.91439 14.185609
v 550.0381 107.82294 14.295846
v 550.04193 107.68864 14.345569
v 550.046 107.54748 14.321452
v 550.0492 107.43729 14.22996
v 550.3668 107.385315 14.132388
v 550.3699 107.390236 13.98925
v 550.3725 107.46608 13.867757
v 550.374 107.59254 13.800465
v 550.374 107.73571 13.805402
v 550.37256 107.85724 13.8812475
v 550.36993 107.92457 14.007678
v 550.36694 107.91965 14.150816
v 550.3643 107.8438 14.272308
v 550.36273 107.71735 14.3396015
v 550.36273 107.57417 14.334664
v 550.3642 107.45264 14.258819
v 550.73224 107.38907 14.106028
v 550.81946 107.43144 14.008953
v 550.87305 107.53571 13.938035
v 550.87854 107.67395 13.912275
v 550.8346 107.80911 13.938578
v 550.75287 107.904976 14.009892
v 550.65533 107.93586 14.107112
v 550.5681 107.893486 14.204186
v 550.5145 107.789215 14.2751045
v 550.50903 107.65098 14.300864
v 550.553 107.515816 14.274563
v 550.6347 107.41995 14.203247
v 550.819 107.470245 14.468359
v 550.92145 107.53128 14.387312
v 550.973 107.64536 14.3131075
v 550.9599 107.78194 14.265628
v 550.8856 107.9044 14.257596
v 550.77 107.97994 14.291163
v 550.6441 107.98832 14.357336
v 550.5416 107.927284 14.438383
v 550.49005 107.813194 14.512588
v 550.5032 107.67663 14.560067
v 550.5775 107.55416 14.568099
v 550.6931 107.47862 14.534532
v 551.02637 107.592094 14.715422
v 551.08966 107.58922 14.585566
v 551.1224 107.65376 14.458233
v 551.11584 107.76842 14.367541
v 551.0718 107.90248 14.337793
v 551.00195 108.02001 14.376959
v 550.9252 108.08953 14.474544
v 550.8619 108.0924 14.6044
v 550.82916 108.02786 14.731732
v 550.8357 107.9132 14.822423
v 550.87976 107.779144 14.852171
v 550.9495 107.66161 14.813005
v 551.29865 107.74282 14.852227
v 551.3383 107.69064 14.725954
v 551.3601 107.70923 14.584481
v 551.35803 107.7936 14.465716
v 551.33276 107.92115 14.401482
v 551.2911 108.05771 14.408989
v 551.244 108.16667 14.486227
v 551.20435 108.21885 14.612499
v 551.18256 108.200264 14.753972
v 551.1846 108.11589 14.872737
v 551.20984 107.98834 14.936972
v 551.2516 107.85179 14.929464
v 551.6061 107.86692 14.941923
v 551.6411 107.776955 14.837912
v 551.662 107.75156 14.6991415
v 551.6631 107.79752 14.562797
v 551.6441 107.902534 14.465408
v 551.6101 108.03847 14.433074
v 551.5702 108.168884 14.474456
v 551.53516 108.25885 14.578466
v 551.5143 108.28425 14.7172365
v 551.5132 108.23828 14.853582
v 551.53217 108.13326 14.950971
v 551.56616 107.99734 14.983305
v 551.90625 108.0386 14.986467
v 551.9416 107.923775 14.908747
v 551.9645 107.86274 14.781627
v 551.9689 107.87185 14.639169
v 551.95355 107.94866 14.519544
v 551.9226 108.0726 14.454804
v 551.8844 108.21045 14.462299
v 551.84906 108.32527 14.540019
v 551.8261 108.38631 14.667139
v 551.8217 108.3772 14.809598
v 551.83704 108.30038 14.929223
v 551.868 108.176445 14.993961
v 552.26514 108.05251 14.968148
v 552.30414 107.96282 14.863479
v 552.31903 107.93399 14.723956
v 552.3059 107.973755 14.586966
v 552.2682 108.07146 14.489213
v 552.21606 108.20091 14.456892
v 552.16345 108.327446 14.498662
v 552.12445 108.41714 14.603332
v 552.10956 108.44597 14.742853
v 552.1227 108.406204 14.879845
v 552.1604 108.3085 14.977596
v 552.2125 108.17905 15.009918
v 552.4964 108.22714 14.975754
v 552.50507 108.12676 14.873917
v 552.5091 108.090645 14.735356
v 552.50757 108.12846 14.597199
v 552.50073 108.230095 14.496466
v 552.49054 108.36829 14.460146
v 552.4797 108.50604 14.4979725
v 552.471 108.60642 14.599811
v 552.4669 108.64254 14.738371
v 552.4685 108.60472 14.876528
v 552.47534 108.50309 14.977262
v 552.48553 108.36489 15.01358
v 552.7047 108.11649 14.976212
v 552.64905 108.03383 14.873304
v 552.62994 108.0047 14.73436
v 552.65247 108.036896 14.596606
v 552.71063 108.121796 14.496956
v 552.7888 108.23666 14.46211
v 552.86615 108.35069 14.501404
v 552.9218 108.43336 14.604311
v 552.9409 108.46249 14.743256
v 552.9184 108.43029 14.881009
v 552.8602 108.34539 14.9806595
v 552.78204 108.23053 15.015506
v 552.9248 107.90596 14.979769
v 552.85547 107.83141 14.878951
v 552.8299 107.80367 14.74075
v 552.85486 107.83017 14.602198
v 552.92377 107.90381 14.500418
v 553.018 108.00485 14.462683
v 553.1125 108.10623 14.499104
v 553.18176 108.18077 14.59992
v 553.20734 108.20851 14.738121
v 553.1824 108.182014 14.876674
v 553.1135 108.108376 14.978454
v 553.0192 108.00733 15.016189
v 553.18463 107.675545 14.979929
v 553.12775 107.591324 14.878973
v 553.10675 107.56017 14.740722
v 553.1274 107.59043 14.602219
v 553.184 107.674 14.500577
v 553.26154 107.78849 14.463031
v 553.3391 107.90321 14.49964
v 553.396 107.98743 14.600596
v 553.417 108.018585 14.738849
v 553.39636 107.98832 14.877351
v 553.3397 107.90475 14.978992
v 553.2622 107.79026 15.016539
v 553.49194 107.52045 14.979697
v 553.4468 107.42966 14.878485
v 553.4303 107.39633 14.740139
v 553.4468 107.42941 14.601729
v 553.4919 107.52003 14.500343
v 553.55347 107.6439 14.463146
v 553.61505 107.76784 14.500105
v 553.6602 107.858635 14.601317
v 553.6767 107.89195 14.739663
v 553.6602 107.85888 14.878073
v 553.6151 107.768265 14.979459
v 553.5535 107.64439 15.016656
v 553.8034 107.367455 14.979666
v 553.77277 107.270874 14.878391
v 553.76154 107.2355 14.740022
v 553.77277 107.2708 14.601636
v 553.80347 107.367325 14.500312
v 553.84534 107.49921 14.463201
v 553.8872 107.6311 14.500245
v 553.91785 107.727684 14.601521
v 553.9291 107.76306 14.739889
v 553.91785 107.72776 14.878276
v 553.88715 107.63123 14.9796
v 553.8453 107.49935 15.016711
v 554.16296 107.310646 14.979465
v 554.15985 107.20954 14.878023
v 554.1587 107.172676 14.7395935
v 554.15985 107.20993 14.601268
v 554.16296 107.31132 14.500112
v 554.16724 107.449684 14.463227
v 554.1715 107.587944 14.5005
v 554.1746 107.68906 14.601942
v 554.1758 107.72592 14.740372
v 554.1746 107.68867 14.878696
v 554.17145 107.58727 14.979854
v 554.1672 107.448906 15.016738
v 554.484 107.34115 14.979661
v 554.47845 107.240005 14.878356
v 554.4764 107.202995 14.739977
v 554.47845 107.24002 14.601601
v 554.484 107.34117 14.500307
v 554.49164 107.47935 14.463237
v 554.49927 107.61751 14.500323
v 554.5048 107.71865 14.601628
v 554.5069 107.75566 14.740007
v 554.5048 107.718636 14.878384
v 554.49927 107.617485 14.979677
v 554.49164 107.47932 15.016747
v 554.7755 107.280014 14.979693
v 554.74976 107.18204 14.8784075
v 554.7403 107.14616 14.740035
v 554.74976 107.182 14.601652
v 554.7755 107.279945 14.500339
v 554.8107 107.41376 14.463242
v 554.846 107.547585 14.5003
v 554.87177 107.64556 14.601586
v 554.8812 107.681435 14.739959
v 554.87177 107.6456 14.878342
v 554.846 107.547646 14.979655
v 554.8108 107.41383 15.016752
v 555.09143 107.17848 14.979679
v 555.07 107.07948 14.878382
v 555.06213 107.04324 14.740005
v 555.07 107.079475 14.601626
v 555.09143 107.178474 14.500324
v 555.1208 107.313705 14.4632435
v 555.15015 107.44894 14.5003195
v 555.1716 107.547935 14.601617
v 555.17944 107.584175 14.739993
v 555.1716 107.54794 14.878372
v 555.15015 107.44895 14.979673
v 555.1208 107.31371 15.016754
v 555.43243 107.138504 14.97968
v 555.4237 107.03758 14.878383
v 555.4205 107.00064 14.7400055
v 555.4237 107.037575 14.601627
v 555.43243 107.13849 14.500325
v 555.4444 107.27635 14.463244
v 555.4564 107.41421 14.5003195
v 555.46515 107.51513 14.601617
v 555.4684 107.55207 14.739994
v 555.46515 107.51514 14.878372
v 555.4564 107.41422 14.979674
v 555.4444 107.27636 15.016755
v 555.76373 107.119125 14.97968
v 555.75946 107.017914 14.878383
v 555.7579 106.980865 14.7400055
v 555.75946 107.01791 14.601627
v 555.76373 107.11911 14.500326
v 555.76965 107.25736 14.463244
v 555.7756 107.395615 14.50032
v 555.7799 107.496826 14.601618
v 555.78143 107.533875 14.739994
v 555.7799 107.49683 14.878373
v 555.7756 107.39562 14.979674
v 555.76965 107.25738 15.016755
v 556.0928 107.110214 14.979677
v 556.09094 107.008934 14.878378
v 556.0903 106.97186 14.74
v 556.09094 107.008934 14.601623
v 556.0928 107.110214 14.500323
v 556.09534 107.248566 14.463245
v 556.09784 107.386925 14.500323
v 556.09973 107.488205 14.601623
v 556.1004 107.525276 14.740001
v 556.09973 107.488205 14.878378
v 556.09784 107.386925 14.979677
v 556.09534 107.248566 15.016755
v 556.399 107.108826 14.979677
v 556.38275 107.00883 14.878378
v 556.37683 106.97223 14.74
v 556.38275 107.00883 14.601623
v 556.399 107.108826 14.500323
v 556.4211 107.24542 14.463245
v 556.44324 107.38202 14.500323
v 556.4594 107.48202 14.601623
v 556.46533 107.518616 14.740001
v 556.4594 107.48202 14.878378
v 556.44324 107.38202 14.979677
v 556.4211 107.24542 15.016756
v 556.6741 107.01953 14.979677
v 556.6323 106.92726 14.878378
v 556.617 106.893486 14.740001
v 556.6323 106.92725 14.601623
v 556.6741 107.01953 14.500323
v 556.7312 107.14558 14.463245
v 556.7883 107.27162 14.500323
v 556.83014 107.36389 14.601623
v 556.8454 107.39767 14.74
v 556.83014 107.36389 14.878378
v 556.7883 107.27162 14.979677
v 556.7312 107.14558 15.016756
v 556.959 106.84996 14.979677
v 556.9211 106.75601 14.878378
v 556.9072 106.72163 14.740001
v 556.9211 106.75601 14.601623
v 556.959 106.84996 14.500323
v 557.01074 106.97829 14.463245
v 557.0625 107.10662 14.500323
v 557.1004 107.20057 14.601623
v 557.11426 107.234955 14.740001
v 557.1004 107.20057 14.878378
v 557.0625 107.10662 14.979677
v 557.01074 106.97829 15.016756
v 557.2825 106.774185 14.979677
v 557.249 106.67856 14.878378
v 557.2368 106.64356 14.740001
v 557.249 106.67856 14.601623
v 557.2825 106.774185 14.500323
v 557.3281 106.9048 14.463245
v 557.37384 107.03542 14.500323
v 557.4073 107.13105 14.601623
v 557.4195 107.166046 14.740001
v 557.4073 107.13105 14.878378
v 557.37384 107.03542 14.979677
v 557.3281 106.9048 15.016756
v 557.56177 106.63999 14.979677
v 557.5175 106.54886 14.878378
v 557.50134 106.5155 14.740001
v 557.5175 106.54886 14.601623
v 557.56177 106.63999 14.500323
v 557.6222 106.76449 14.463245
v 557.68256 106.88898 14.500323
v 557.7268 106.98012 14.601623
v 557.743 107.01347 14.740001
v 557.7268 106.98012 14.878378
v 557.68256 106.88898 14.979677
v 557.6222 106.76449 15.016756
v 557.84827 106.498764 14.979677
v 557.79987 106.40977 14.878378
v 557.78217 106.37719 14.740001
v 557.79987 106.40977 14.601623
v 557.84827 106.498764 14.500323
v 557.9143 106.62034 14.463245
v 557.9804 106.74191 14.500323
v 558.0288 106.83092 14.601623
v 558.0465 106.86349 14.740001
v 558.0288 106.83092 14.878378
v 557.9804 106.74191 14.979677
v 557.9143 106.62034 15.016756
v 558.1381 106.32701 14.979677
v 558.0971 106.23439 14.878378
v 558.0821 106.200485 14.740001
v 558.0971 106.23439 14.601623
v 558.1381 106.32701 14.500323
v 558.19415 106.45354 14.463245
v 558.2502 106.58007 14.500323
v 558.2912 106.67269 14.601623
v 558.3062 106.7066 14.740001
v 558.2912 106.67269 14.878378
v 558.2502 106.58007 14.979677
v 558.19415 106.45354 15.016756
v 558.4587 106.228325 14.979677
v 558.4242 106.13307 14.878378
v 558.41156 106.09821 14.740001
v 558.4242 106.13307 14.601623
v 558.4587 106.228325 14.500323
v 558.5058 106.35844 14.463245
v 558.55286 106.48855 14.500323
v 558.58734 106.58379 14.601623
v 558.6 106.61866 14.740001
v 558.58734 106.58379 14.878378
v 558.55286 106.48855 14.979677
v 558.5058 106.35844 15.016756
v 558.75183 106.10468 14.979677
v 558.7122 106.01147 14.878378
v 558.6977 105.97735 14.740001
v 558.7122 106.01147 14.601623
v 558.75183 106.10468 14.500323
v 558.806 106.23201 14.463245
v 558.8602 106.359344 14.500323
v 558.89984 106.45255 14.601623
v 558.91437 106.48667 14.740001
v 558.89984 106.45255 14.878378
v 558.8602 106.359344 14.979677
v 558.806 106.23201 15.016756
v 559.0809 105.96714 14.979677
v 559.0629 105.86744 14.878378
v 559.0564 105.83094 14.740001
v 559.0629 105.86744 14.601623
v 559.0809 105.96714 14.500323
v 559.10535 106.10333 14.463245
v 559.1298 106.23953 14.500323
v 559.1477 106.33923 14.601623
v 559.1543 106.37573 14.740001
v 559.1477 106.33923 14.878378
v 559.1298 106.23953 14.979677
v 559.10535 106.10333 15.016756
v 559.4192 105.98188 14.979677
v 559.41077 105.88093 14.878378
v 559.40765 105.84398 14.740001
v 559.41077 105.88093 14.601623
v 559.4192 105.98188 14.500323
v 559.4307 106.119774 14.463245
v 559.4422 106.257675 14.500323
v 559.4506 106.35862 14.601623
v 559.45374 106.39557 14.740001
v 559.4506 106.35862 14.878378
v 559.4422 106.257675 14.979677
v 559.4307 106.119774 15.016756
v 559.7102 105.91673 14.979677
v 559.68195 105.81946 14.878378
v 559.67163 105.78385 14.740001
v 559.68195 105.81946 14.601623
v 559.7102 105.91673 14.500323
v 559.74884 106.049614 14.463245
v 559.7875 106.182495 14.500323
v 559.81573 106.27977 14.601623
v 559.82605 106.31538 14.740001
v 559.81573 106.27977 14.878378
v 559.7875 106.182495 14.979677
v 559.74884 106.049614 15.016756
v 559.99207 105.81511 14.979677
v 559.946 105.72491 14.878378
v 559.92914 105.69189 14.740001
v 559.946 105.72491 14.601623
v 559.99207 105.81511 14.500323
v 560.05505 105.93834 14.463245
v 560.118 106.06156 14.500323
v 560.16406 106.15177 14.601623
v 560.18097 106.18479 14.740001
v 560.16406 106.15177 14.878378
v 560.118 106.06156 14.979677
v 560.05505 105.93834 15.016756
v 560.2633 105.63138 14.979677
v 560.21844 105.54056 14.878378
v 560.202 105.50732 14.740001
v 560.21844 105.54056 14.601623
v 560.2633 105.63138 14.500323
v 560.32465 105.75544 14.463245
v 560.3859 105.8795 14.500323
v 560.4308 105.970314 14.601623
v 560.4472 106.003555 14.740001
v 560.4308 105.970314 14.878378
v 560.3859 105.8795 14.979677
v 560.32465 105.75544 15.016756
v 560.6337 105.65242 14.740001
usemtl mat_3
s 1
f 197 197 198
f 198 197 199
f 197 197 199
f 199 197 200
f 197 197 200
f 200 197 201
f 197 197 201
f 201 197 202
f 197 197 202
f 202 197 203
f 197 197 203
f 203 197 204
f 197 197 204
f 204 197 205
f 197 197 205
f 205 197 206
f 197 197 206
f 206 197 207
f 197 197 207
f 207 197 208
f 197 197 208
f 208 197 209
f 197 197 209
f 209 197 198
f 198 199 210
f 210 199 211
f 199 200 211
f 211 200 212
f 200 201 212
f 212 201 213
f 201 202 213
f 213 202 214
f 202 203 214
f 214 203 215
f 203 204 215
f 215 204 216
f 204 205 216
f 216 205 217
f 205 206 217
f 217 206 218
f 206 207 218
f 218 207 219
f 207 208 219
f 219 208 220
f 208 209 220
f 220 209 221
f 209 198 221
f 221 198 210
f 210 211 222
f 222 211 223
f 211 212 223
f 223 212 224
f 212 213 224
f 224 213 225
f 213 214 225
f 225 214 226
f 214 215 226
f 226 215 227
f 215 216 227
f 227 216 228
f 216 217 228
f 228 217 229
f 217 218 229
f 229 218 230
f 218 219 230
f 230 219 231
f 219 220 231
f 231 220 232
f 220 221 232
f 232 221 233
f 221 210 233
f 233 210 222
f 222 223 234
f 234 223 235
f 223 224 235
f 235 224 236
f 224 225 236
f 236 225 237
f 225 226 237
f 237 226 238
f 226 227 238
f 238 227 239
f 227 228 239
f 239 228 240
f 228 229 240
f 240 229 241
f 229 230 241
f 241 230 242
f 230 231 242
f 242 231 243
f 231 232 243
f 243 232 244
f 232 233 244
f 244 233 245
f 233 222 245
f 245 222 234
f 234 235 246
f 246 235 247
f 235 236 247
f 247 236 248
f 236 237 248
f 248 237 249
f 237 238 249
f 249 238 250
f 238 239 250
f 250 239 251
f 239 240 251
f 251 240 252
f 240 241 252
f 252 241 253
f 241 242 253
f 253 242 254
f 242 243 254
f 254 243 255
f 243 244 255
f 255 244 256
f 244 245 256
f 256 245 257
f 245 234 257
f 257 234 246
f 246 247 258
f 258 247 259
f 247 248 259
f 259 248 260
f 248 249 260
f 260 249 261
f 249 250 261
f 261 250 262
f 250 251 262
f 262 251 263
f 251 252 263
f 263 252 264
f 252 253 264
f 264 253 265
f 253 254 265
f 265 254 266
f 254 255 266
f 266 255 267
f 255 256 267
f 267 256 268
f 256 257 268
f 268 257 269
f 257 246 269
f 269 246 258
f 258 259 270
f 270 259 271
f 259 260 271
f 271 260 272
f 260 261 272
f 272 261 273
f 261 262 273
f 273 262 274
f 262 263 274
f 274 263 275
f 263 264 275
f 275 264 276
f 264 265 276
f 276 265 277
f 265 266 277
f 277 266 278
f 266 267 278
f 278 267 279
f 267 268 279
f 279 268 280
f 268 269 280
f 280 269 281
f 269 258 281
f 281 258 270
f 270 271 282
f 282 271 283
f 271 272 283
f 283 272 284
f 272 273 284
f 284 273 285
f 273 274 285
f 285 274 286
f 274 275 286
f 286 275 287
f 275 276 287
f 287 276 288
f 276 277 288
f 288 277 289
f 277 278 289
f 289 278 290
f 278 279 290
f 290 279 291
f 279 280 291
f 291 280 292
f 280 281 292
f 292 281 293
f 281 270 293
f 293 270 282
f 282 283 294
f 294 283 295
f 283 284 295
f 295 284 296
f 284 285 296
f 296 285 297
f 285 286 297
f 297 286 298
f 286 287 298
f 298 287 299
f 287 288 299
f 299 288 300
f 288 289 300
f 300 289 301
f 289 290 301
f 301 290 302
f 290 291 302
f 302 291 303
f 291 292 303
f 303 292 304
f 292 293 304
f 304 293 305
f 293 282 305
f 305 282 294
f 294 295 306
f 306 295 307
f 295 296 307
f 307 296 308
f 296 297 308
f 308 297 309
f 297 298 309
f 309 298 310
f 298 299 310
f 310 299 311
f 299 300 311
f 311 300 312
f 300 301 312
f 312 301 313
f 301 302 313
f 313 302 314
f 302 303 314
f 314 303 315
f 303 304 315
f 315 304 316
f 304 305 316
f 316 305 317
f 305 294 317
f 317 294 306
f 306 307 318
f 318 307 319
f 307 308 319
f 319 308 320
f 308 309 320
f 320 309 321
f 309 310 321
f 321 310 322
f 310 311 322
f 322 311 323
f 311 312 323
f 323 312 324
f 312 313 324
f 324 313 325
f 313 314 325
f 325 314 326
f 314 315 326
f 326 315 327
f 315 316 327
f 327 316 328
f 316 317 328
f 328 317 329
f 317 306 329
f 329 306 318
f 318 319 330
f 330 319 331
f 319 320 331
f 331 320 332
f 320 321 332
f 332 321 333
f 321 322 333
f 333 322 334
f 322 323 334
f 334 323 335
f 323 324 335
f 335 324 336
f 324 325 336
f 336 325 337
f 325 326 337
f 337 326 338
f 326 327 338
f 338 327 339
f 327 328 339
f 339 328 340
f 328 329 340
f 340 329 341
f 329 318 341
f 341 318 330
f 330 331 342
f 342 331 343
f 331 332 343
f 343 332 344
f 332 333 344
f 344 333 345
f 333 334 345
f 345 334 346
f 334 335 346
f 346 335 347
f 335 336 347
f 347 336 348
f 336 337 348
f 348 337 349
f 337 338 349
f 349 338 350
f 338 339 350
f 350 339 351
f 339 340 351
f 351 340 352
f 340 341 352
f 352 341 353
f 341 330 353
f 353 330 342
f 342 343 354
f 354 343 355
f 343 344 355
f 355 344 356
f 344 345 356
f 356 345 357
f 345 346 357
f 357 346 358
f 346 347 358
f 358 347 359
f 347 348 359
f 359 348 360
f 348 349 360
f 360 349 361
f 349 350 361
f 361 350 362
f 350 351 362
f 362 351 363
f 351 352 363
f 363 352 364
f 352 353 364
f 364 353 365
f 353 342 365
f 365 342 354
f 354 355 366
f 366 355 367
f 355 356 367
f 367 356 368
f 356 357 368
f 368 357 369
f 357 358 369
f 369 358 370
f 358 359 370
f 370 359 371
f 359 360 371
f 371 360 372
f 360 361 372
f 372 361 373
f 361 362 373
f 373 362 374
f 362 363 374
f 374 363 375
f 363 364 375
f 375 364 376
f 364 365 376
f 376 365 377
f 365 354 377
f 377 354 366
f 366 367 378
f 378 367 379
f 367 368 379
f 379 368 380
f 368 369 380
f 380 369 381
f 369 370 381
f 381 370 382
f 370 371 382
f 382 371 383
f 371 372 383
f 383 372 384
f 372 373 384
f 384 373 385
f 373 374 385
f 385 374 386
f 374 375 386
f 386 375 387
f 375 376 387
f 387 376 388
f 376 377 388
f 388 377 389
f 377 366 389
f 389 366 378
f 378 379 390
f 390 379 391
f 379 380 391
f 391 380 392
f 380 381 392
f 392 381 393
f 381 382 393
f 393 382 394
f 382 383 394
f 394 383 395
f 383 384 395
f 395 384 396
f 384 385 396
f 396 385 397
f 385 386 397
f 397 386 398
f 386 387 398
f 398 387 399
f 387 388 399
f 399 388 400
f 388 389 400
f 400 389 401
f 389 378 401
f 401 378 390
f 390 391 402
f 402 391 403
f 391 392 403
f 403 392 404
f 392 393 404
f 404 393 405
f 393 394 405
f 405 394 406
f 394 395 406
f 406 395 407
f 395 396 407
f 407 396 408
f 396 397 408
f 408 397 409
f 397 398 409
f 409 398 410
f 398 399 410
f 410 399 411
f 399 400 411
f 411 400 412
f 400 401 412
f 412 401 413
f 401 390 413
f 413 390 402
f 402 403 414
f 414 403 415
f 403 404 415
f 415 404 416
f 404 405 416
f 416 405 417
f 405 406 417
f 417 406 418
f 406 407 418
f 418 407 419
f 407 408 419
f 419 408 420
f 408 409 420
f 420 409 421
f 409 410 421
f 421 410 422
f 410 411 422
f 422 411 423
f 411 412 423
f 423 412 424
f 412 413 424
f 424 413 425
f 413 402 425
f 425 402 414
f 414 415 426
f 426 415 427
f 415 416 427
f 427 416 428
f 416 417 428
f 428 417 429
f 417 418 429
f 429 418 430
f 418 419 430
f 430 419 431
f 419 420 431
f 431 420 432
f 420 421 432
f 432 421 433
f 421 422 433
f 433 422 434
f 422 423 434
f 434 423 435
f 423 424 435
f 435 424 436
f 424 425 436
f 436 425 437
f 425 414 437
f 437 414 426
f 426 427 438
f 438 427 439
f 427 428 439
f 439 428 440
f 428 429 440
f 440 429 441
f 429 430 441
f 441 430 442
f 430 431 442
f 442 431 443
f 431 432 443
f 443 432 444
f 432 433 444
f 444 433 445
f 433 434 445
f 445 434 446
f 434 435 446
f 446 435 447
f 435 436 447
f 447 436 448
f 436 437 448
f 448 437 449
f 437 426 449
f 449 426 438
f 438 439 450
f 450 439 451
f 439 440 451
f 451 440 452
f 440 441 452
f 452 441 453
f 441 442 453
f 453 442 454
f 442 443 454
f 454 443 455
f 443 444 455
f 455 444 456
f 444 445 456
f 456 445 457
f 445 446 457
f 457 446 458
f 446 447 458
f 458 447 459
f 447 448 459
f 459 448 460
f 448 449 460
f 460 449 461
f 449 438 461
f 461 438 450
f 450 451 462
f 462 451 463
f 451 452 463
f 463 452 464
f 452 453 464
f 464 453 465
f 453 454 465
f 465 454 466
f 454 455 466
f 466 455 467
f 455 456 467
f 467 456 468
f 456 457 468
f 468 457 469
f 457 458 469
f 469 458 470
f 458 459 470
f 470 459 471
f 459 460 471
f 471 460 472
f 460 461 472
f 472 461 473
f 461 450 473
f 473 450 462
f 462 463 474
f 474 463 475
f 463 464 475
f 475 464 476
f 464 465 476
f 476 465 477
f 465 466 477
f 477 466 478
f 466 467 478
f 478 467 479
f 467 468 479
f 479 468 480
f 468 469 480
f 480 469 481
f 469 470 481
f 481 470 482
f 470 471 482
f 482 471 483
f 471 472 483
f 483 472 484
f 472 473 484
f 484 473 485
f 473 462 485
f 485 462 474
f 474 475 486
f 486 475 487
f 475 476 487
f 487 476 488
f 476 477 488
f 488 477 489
f 477 478 489
f 489 478 490
f 478 479 490
f 490 479 491
f 479 480 491
f 491 480 492
f 480 481 492
f 492 481 493
f 481 482 493
f 493 482 494
f 482 483 494
f 494 483 495
f 483 484 495
f 495 484 496
f 484 485 496
f 496 485 497
f 485 474 497
f 497 474 486
f 486 487 498
f 498 487 499
f 487 488 499
f 499 488 500
f 488 489 500
f 500 489 501
f 489 490 501
f 501 490 502
f 490 491 502
f 502 491 503
f 491 492 503
f 503 492 504
f 492 493 504
f 504 493 505
f 493 494 505
f 505 494 506
f 494 495 506
f 506 495 507
f 495 496 507
f 507 496 508
f 496 497 508
f 508 497 509
f 497 486 509
f 509 486 498
f 498 499 510
f 510 499 511
f 499 500 511
f 511 500 512
f 500 501 512
f 512 501 513
f 501 502 513
f 513 502 514
f 502 503 514
f 514 503 515
f 503 504 515
f 515 504 516
f 504 505 516
f 516 505 517
f 505 506 517
f 517 506 518
f 506 507 518
f 518 507 519
f 507 508 519
f 519 508 520
f 508 509 520
f 520 509 521
f 509 498 521
f 521 498 510
f 510 511 522
f 522 511 523
f 511 512 523
f 523 512 524
f 512 513 524
f 524 513 525
f 513 514 525
f 525 514 526
f 514 515 526
f 526 515 527
f 515 516 527
f 527 516 528
f 516 517 528
f 528 517 529
f 517 518 529
f 529 518 530
f 518 519 530
f 530 519 531
f 519 520 531
f 531 520 532
f 520 521 532
f 532 521 533
f 521 510 533
f 533 510 522
f 522 523 534
f 534 523 535
f 523 524 535
f 535 524 536
f 524 525 536
f 536 525 537
f 525 526 537
f 537 526 538
f 526 527 538
f 538 527 539
f 527 528 539
f 539 528 540
f 528 529 540
f 540 529 541
f 529 530 541
f 541 530 542
f 530 531 542
f 542 531 543
f 531 532 543
f 543 532 544
f 532 533 544
f 544 533 545
f 533 522 545
f 545 522 534
f 534 535 546
f 546 535 547
f 535 536 547
f 547 536 548
f 536 537 548
f 548 537 549
f 537 538 549
f 549 538 550
f 538 539 550
f 550 539 551
f 539 540 551
f 551 540 552
f 540 541 552
f 552 541 553
f 541 542 553
f 553 542 554
f 542 543 554
f 554 543 555
f 543 544 555
f 555 544 556
f 544 545 556
f 556 545 557
f 545 534 557
f 557 534 546
f 546 547 558
f 558 547 559
f 547 548 559
f 559 548 560
f 548 549 560
f 560 549 561
f 549 550 561
f 561 550 562
f 550 551 562
f 562 551 563
f 551 552 563
f 563 552 564
f 552 553 564
f 564 553 565
f 553 554 565
f 565 554 566
f 554 555 566
f 566 555 567
f 555 556 567
f 567 556 568
f 556 557 568
f 568 557 569
f 557 546 569
f 569 546 558
f 558 559 570
f 570 559 571
f 559 560 571
f 571 560 572
f 560 561 572
f 572 561 573
f 561 562 573
f 573 562 574
f 562 563 574
f 574 563 575
f 563 564 575
f 575 564 576
f 564 565 576
f 576 565 577
f 565 566 577
f 577 566 578
f 566 567 578
f 578 567 579
f 567 568 579
f 579 568 580
f 568 569 580
f 580 569 581
f 569 558 581
f 581 558 570
f 570 571 582
f 582 571 583
f 571 572 583
f 583 572 584
f 572 573 584
f 584 573 585
f 573 574 585
f 585 574 586
f 574 575 586
f 586 575 587
f 575 576 587
f 587 576 588
f 576 577 588
f 588 577 589
f 577 578 589
f 589 578 590
f 578 579 590
f 590 579 591
f 579 580 591
f 591 580 592
f 580 581 592
f 592 581 593
f 581 570 593
f 593 570 582
f 582 583 594
f 594 583 595
f 583 584 595
f 595 584 596
f 584 585 596
f 596 585 597
f 585 586 597
f 597 586 598
f 586 587 598
f 598 587 599
f 587 588 599
f 599 588 600
f 588 589 600
f 600 589 601
f 589 590 601
f 601 590 602
f 590 591 602
f 602 591 603
f 591 592 603
f 603 592 604
f 592 593 604
f 604 593 605
f 593 582 605
f 605 582 594
f 594 595 606
f 606 595 607
f 595 596 607
f 607 596 608
f 596 597 608
f 608 597 609
f 597 598 609
f 609 598 610
f 598 599 610
f 610 599 611
f 599 600 611
f 611 600 612
f 600 601 612
f 612 601 613
f 601 602 613
f 613 602 614
f 602 603 614
f 614 603 615
f 603 604 615
f 615 604 616
f 604 605 616
f 616 605 617
f 605 594 617
f 617 594 606
f 606 607 618
f 618 607 619
f 607 608 619
f 619 608 620
f 608 609 620
f 620 609 621
f 609 610 621
f 621 610 622
f 610 611 622
f 622 611 623
f 611 612 623
f 623 612 624
f 612 613 624
f 624 613 625
f 613 614 625
f 625 614 626
f 614 615 626
f 626 615 627
f 615 616 627
f 627 616 628
f 616 617 628
f 628 617 629
f 617 606 629
f 629 606 618
f 618 619 630
f 630 619 631
f 619 620 631
f 631 620 632
f 620 621 632
f 632 621 633
f 621 622 633
f 633 622 634
f 622 623 634
f 634 623 635
f 623 624 635
f 635 624 636
f 624 625 636
f 636 625 637
f 625 626 637
f 637 626 638
f 626 627 638
f 638 627 639
f 627 628 639
f 639 628 640
f 628 629 640
f 640 629 641
f 629 618 641
f 641 618 630
f 630 631 642
f 642 631 643
f 631 632 643
f 643 632 644
f 632 633 644
f 644 633 645
f 633 634 645
f 645 634 646
f 634 635 646
f 646 635 647
f 635 636 647
f 647 636 648
f 636 637 648
f 648 637 649
f 637 638 649
f 649 638 650
f 638 639 650
f 650 639 651
f 639 640 651
f 651 640 652
f 640 641 652
f 652 641 653
f 641 630 653
f 653 630 642
f 642 643 654
f 654 643 655
f 643 644 655
f 655 644 656
f 644 645 656
f 656 645 657
f 645 646 657
f 657 646 658
f 646 647 658
f 658 647 659
f 647 648 659
f 659 648 660
f 648 649 660
f 660 649 661
f 649 650 661
f 661 650 662
f 650 651 662
f 662 651 663
f 651 652 663
f 663 652 664
f 652 653 664
f 664 653 665
f 653 642 665
f 665 642 654
f 654 655 666
f 666 655 666
f 655 656 666
f 666 656 666
f 656 657 666
f 666 657 666
f 657 658 666
f 666 658 666
f 658 659 666
f 666 659 666
f 659 660 666
f 666 660 666
f 660 661 666
f 666 661 666
f 661 662 666
f 666 662 666
f 662 663 666
f 666 663 666
f 663 664 666
f 666 664 666
f 664 665 666
f 666 665 666
f 665 654 666
f 666 654 666
f 666 666 666
f 666 666 666
f 666 666 666
f 666 666 666
f 666 666 666
f 666 666 666
f 666 666 666
f 666 666 666
f 666 666 666
f 666 666 666
f 666 666 666
f 666 666 666
f 666 666 666
f 666 666 666
f 666 666 666
f 666 666 666
f 666 666 666
f 666 666 666
f 666 666 666
f 666 666 666
f 666 666 666
f 666 666 666
f 666 666 666
f 666 666 666

g Path_(12)
v 537.5971 116.51397 14.740001
v 537.5971 116.790726 14.740001
v 537.5971 116.75365 14.601623
v 537.5971 116.65235 14.500323
v 537.5971 116.51397 14.463245
v 537.5971 116.375595 14.500323
v 537.5971 116.27429 14.601623
v 537.5971 116.23721 14.740001
v 537.5971 116.27429 14.878378
v 537.5971 116.375595 14.979677
v 537.5971 116.51397 15.016756
v 537.5971 116.65235 14.979677
v 537.5971 116.75365 14.878378
v 537.2643 116.790726 14.740001
v 537.2643 116.75365 14.601623
v 537.2643 116.65235 14.500323
v 537.2643 116.51397 14.463245
v 537.2643 116.375595 14.500323
v 537.2643 116.27429 14.601623
v 537.2643 116.23721 14.740001
v 537.2643 116.27429 14.878378
v 537.2643 116.375595 14.979677
v 537.2643 116.51397 15.016756
v 537.2643 116.65235 14.979677
v 537.2643 116.75365 14.878378
v 536.93146 116.790726 14.740001
v 536.93146 116.75365 14.601623
v 536.93146 116.65235 14.500323
v 536.93146 116.51397 14.463245
v 536.93146 116.375595 14.500323
v 536.93146 116.27429 14.601623
v 536.93146 116.23721 14.740001
v 536.93146 116.27429 14.878378
v 536.93146 116.375595 14.979677
v 536.93146 116.51397 15.016756
v 536.93146 116.65235 14.979677
v 536.93146 116.75365 14.878378
v 536.59863 116.790726 14.740001
v 536.59863 116.75365 14.601623
v 536.59863 116.65235 14.500323
v 536.59863 116.51397 14.463245
v 536.59863 116.375595 14.500323
v 536.59863 116.27429 14.601623
v 536.59863 116.23721 14.740001
v 536.59863 116.27429 14.878378
v 536.59863 116.375595 14.979677
v 536.59863 116.51397 15.016756
v 536.59863 116.65235 14.979677
v 536.59863 116.75365 14.878378
v 536.2658 116.790726 14.740001
v 536.26654 116.75365 14.6016245
v 536.267 116.65235 14.500326
v 536.2672 116.51397 14.463248
v 536.267 116.375595 14.500326
v 536.26654 116.27429 14.6016245
v 536.2658 116.23721 14.740001
v 536.26514 116.27429 14.878376
v 536.2646 116.375595 14.979674
v 536.2644 116.51397 15.016752
v 536.2646 116.65235 14.979674
v 536.26514 116.75365 14.878376
v 535.93304 116.790726 14.736601
v 536.0212 116.75365 14.629943
v 536.0857 116.65235 14.551863
v 536.1093 116.51397 14.523284
v 536.0857 116.375595 14.551863
v 536.0212 116.27429 14.629943
v 535.93304 116.23721 14.736601
v 535.84485 116.27429 14.84326
v 535.78033 116.375595 14.92134
v 535.7567 116.51397 14.949919
v 535.78033 116.65235 14.92134
v 535.84485 116.75365 14.84326
v 535.86707 116.790726 14.410383
v 536.0026 116.75365 14.382768
v 536.1019 116.65235 14.362552
v 536.13824 116.51397 14.355152
v 536.1019 116.375595 14.362552
v 536.0026 116.27429 14.382768
v 535.86707 116.23721 14.410383
v 535.73145 116.27429 14.437998
v 535.6322 116.375595 14.458214
v 535.5959 116.51397 14.465613
v 535.6322 116.65235 14.458214
v 535.73145 116.75365 14.437998
v 535.8002 116.790726 14.084346
v 535.93524 116.75365 14.054279
v 536.0341 116.65235 14.032269
v 536.0703 116.51397 14.024212
v 536.0341 116.375595 14.032269
v 535.93524 116.27429 14.054279
v 535.8002 116.23721 14.084346
v 535.6651 116.27429 14.114413
v 535.5662 116.375595 14.136424
v 535.53 116.51397 14.14448
v 535.5662 116.65235 14.136424
v 535.6651 116.75365 14.114413
v 535.7224 116.790726 13.760732
v 535.83746 116.75365 13.683796
v 535.92163 116.65235 13.627475
v 535.95245 116.51397 13.60686
v 535.92163 116.375595 13.627475
v 535.83746 116.27429 13.683796
v 535.7224 116.23721 13.760732
v 535.6074 116.27429 13.837667
v 535.5232 116.375595 13.893988
v 535.4924 116.51397 13.914603
v 535.5232 116.65235 13.893988
v 535.6074 116.75365 13.837667
v 535.453 116.790726 13.565329
v 535.51514 116.75365 13.441667
v 535.56055 116.65235 13.351139
v 535.5772 116.51397 13.318005
v 535.56055 116.375595 13.351139
v 535.51514 116.27429 13.441667
v 535.453 116.23721 13.565329
v 535.3909 116.27429 13.688991
v 535.34546 116.375595 13.779517
v 535.3288 116.51397 13.812653
v 535.34546 116.65235 13.779517
v 535.3909 116.75365 13.688991
v 535.1354 116.790726 13.465939
v 535.1637 116.75365 13.330496
v 535.18445 116.65235 13.231344
v 535.1921 116.51397 13.195052
v 535.18445 116.375595 13.231344
v 535.1637 116.27429 13.330496
v 535.1354 116.23721 13.465939
v 535.10706 116.27429 13.601382
v 535.0863 116.375595 13.700533
v 535.0787 116.51397 13.736825
v 535.0863 116.65235 13.700533
v 535.10706 116.75365 13.601382
v 534.80457 116.790726 13.429614
v 534.81573 116.75365 13.29169
v 534.8239 116.65235 13.190722
v 534.8269 116.51397 13.153766
v 534.8239 116.375595 13.190722
v 534.81573 116.27429 13.29169
v 534.80457 116.23721 13.429614
v 534.79333 116.27429 13.567538
v 534.78516 116.375595 13.668506
v 534.78217 116.51397 13.7054615
v 534.78516 116.65235 13.668506
v 534.79333 116.75365 13.567538
v 534.47217 116.790726 13.412107
v 534.4772 116.75365 13.273819
v 534.48083 116.65235 13.1725855
v 534.4821 116.51397 13.135531
v 534.48083 116.375595 13.1725855
v 534.4772 116.27429 13.273819
v 534.47217 116.23721 13.412107
v 534.4672 116.27429 13.550395
v 534.46356 116.375595 13.6516285
v 534.4622 116.51397 13.6886835
v 534.46356 116.65235 13.6516285
v 534.4672 116.75365 13.550395
v 534.1394 116.790726 13.405661
v 534.1414 116.75365 13.267298
v 534.1429 116.65235 13.166009
v 534.14343 116.51397 13.128935
v 534.1429 116.375595 13.166009
v 534.1414 116.27429 13.267298
v 534.1394 116.23721 13.405661
v 534.1374 116.27429 13.5440235
v 534.1359 116.375595 13.645312
v 534.1354 116.51397 13.682386
v 534.1359 116.65235 13.645312
v 534.1374 116.75365 13.5440235
v 533.80664 116.790726 13.402403
v 533.80756 116.75365 13.264029
v 533.8082 116.65235 13.162731
v 533.8085 116.51397 13.125654
v 533.8082 116.375595 13.162731
v 533.80756 116.27429 13.264029
v 533.80664 116.23721 13.402403
v 533.80566 116.27429 13.540777
v 533.805 116.375595 13.642075
v 533.80475 116.51397 13.6791525
v 533.805 116.65235 13.642075
v 533.80566 116.75365 13.540777
v 533.4738 116.790726 13.401167
v 533.47424 116.75365 13.26279
v 533.47455 116.65235 13.161491
v 533.4747 116.51397 13.1244135
v 533.47455 116.375595 13.161491
v 533.47424 116.27429 13.26279
v 533.4738 116.23721 13.401167
v 533.4733 116.27429 13.539544
v 533.473 116.375595 13.640842
v 533.4729 116.51397 13.67792
v 533.473 116.65235 13.640842
v 533.4733 116.75365 13.539544
v 533.141 116.51397 13.4002905
usemtl mat_4
s 1
f 667 667 668
f 668 667 669
f 667 667 669
f 669 667 670
f 667 667 670
f 670 667 671
f 667 667 671
f 671 667 672
f 667 667 672
f 672 667 673
f 667 667 673
f 673 667 674
f 667 667 674
f 674 667 675
f 667 667 675
f 675 667 676
f 667 667 676
f 676 667 677
f 667 667 677
f 677 667 678
f 667 667 678
f 678 667 679
f 667 667 679
f 679 667 668
f 668 669 680
f 680 669 681
f 669 670 681
f 681 670 682
f 670 671 682
f 682 671 683
f 671 672 683
f 683 672 684
f 672 673 684
f 684 673 685
f 673 674 685
f 685 674 686
f 674 675 686
f 686 675 687
f 675 676 687
f 687 676 688
f 676 677 688
f 688 677 689
f 677 678 689
f 689 678 690
f 678 679 690
f 690 679 691
f 679 668 691
f 691 668 680
f 680 681 692
f 692 681 693
f 681 682 693
f 693 682 694
f 682 683 694
f 694 683 695
f 683 684 695
f 695 684 696
f 684 685 696
f 696 685 697
f 685 686 697
f 697 686 698
f 686 687 698
f 698 687 699
f 687 688 699
f 699 688 700
f 688 689 700
f 700 689 701
f 689 690 701
f 701 690 702
f 690 691 702
f 702 691 703
f 691 680 703
f 703 680 692
f 692 693 704
f 704 693 705
f 693 694 705
f 705 694 706
f 694 695 706
f 706 695 707
f 695 696 707
f 707 696 708
f 696 697 708
f 708 697 709
f 697 698 709
f 709 698 710
f 698 699 710
f 710 699 711
f 699 700 711
f 711 700 712
f 700 701 712
f 712 701 713
f 701 702 713
f 713 702 714
f 702 703 714
f 714 703 715
f 703 692 715
f 715 692 704
f 704 705 716
f 716 705 717
f 705 706 717
f 717 706 718
f 706 707 718
f 718 707 719
f 707 708 719
f 719 708 720
f 708 709 720
f 720 709 721
f 709 710 721
f 721 710 722
f 710 711 722
f 722 711 723
f 711 712 723
f 723 712 724
f 712 713 724
f 724 713 725
f 713 714 725
f 725 714 726
f 714 715 726
f 726 715 727
f 715 704 727
f 727 704 716
f 716 717 728
f 728 717 729
f 717 718 729
f 729 718 730
f 718 719 730
f 730 719 731
f 719 720 731
f 731 720 732
f 720 721 732
f 732 721 733
f 721 722 733
f 733 722 734
f 722 723 734
f 734 723 735
f 723 724 735
f 735 724 736
f 724 725 736
f 736 725 737
f 725 726 737
f 737 726 738
f 726 727 738
f 738 727 739
f 727 716 739
f 739 716 728
f 728 729 740
f 740 729 741
f 729 730 741
f 741 730 742
f 730 731 742
f 742 731 743
f 731 732 743
f 743 732 744
f 732 733 744
f 744 733 745
f 733 734 745
f 745 734 746
f 734 735 746
f 746 735 747
f 735 736 747
f 747 736 748
f 736 737 748
f 748 737 749
f 737 738 749
f 749 738 750
f 738 739 750
f 750 739 751
f 739 728 751
f 751 728 740
f 740 741 752
f 752 741 753
f 741 742 753
f 753 742 754
f 742 743 754
f 754 743 755
f 743 744 755
f 755 744 756
f 744 745 756
f 756 745 757
f 745 746 757
f 757 746 758
f 746 747 758
f 758 747 759
f 747 748 759
f 759 748 760
f 748 749 760
f 760 749 761
f 749 750 761
f 761 750 762
f 750 751 762
f 762 751 763
f 751 740 763
f 763 740 752
f 752 753 764
f 764 753 765
f 753 754 765
f 765 754 766
f 754 755 766
f 766 755 767
f 755 756 767
f 767 756 768
f 756 757 768
f 768 757 769
f 757 758 769
f 769 758 770
f 758 759 770
f 770 759 771
f 759 760 771
f 771 760 772
f 760 761 772
f 772 761 773
f 761 762 773
f 773 762 774
f 762 763 774
f 774 763 775
f 763 752 775
f 775 752 764
f 764 765 776
f 776 765 777
f 765 766 777
f 777 766 778
f 766 767 778
f 778 767 779
f 767 768 779
f 779 768 780
f 768 769 780
f 780 769 781
f 769 770 781
f 781 770 782
f 770 771 782
f 782 771 783
f 771 772 783
f 783 772 784
f 772 773 784
f 784 773 785
f 773 774 785
f 785 774 786
f 774 775 786
f 786 775 787
f 775 764 787
f 787 764 776
f 776 777 788
f 788 777 789
f 777 778 789
f 789 778 790
f 778 779 790
f 790 779 791
f 779 780 791
f 791 780 792
f 780 781 792
f 792 781 793
f 781 782 793
f 793 782 794
f 782 783 794
f 794 783 795
f 783 784 795
f 795 784 796
f 784 785 796
f 796 785 797
f 785 786 797
f 797 786 798
f 786 787 798
f 798 787 799
f 787 776 799
f 799 776 788
f 788 789 800
f 800 789 801
f 789 790 801
f 801 790 802
f 790 791 802
f 802 791 803
f 791 792 803
f 803 792 804
f 792 793 804
f 804 793 805
f 793 794 805
f 805 794 806
f 794 795 806
f 806 795 807
f 795 796 807
f 807 796 808
f 796 797 808
f 808 797 809
f 797 798 809
f 809 798 810
f 798 799 810
f 810 799 811
f 799 788 811
f 811 788 800
f 800 801 812
f 812 801 813
f 801 802 813
f 813 802 814
f 802 803 814
f 814 803 815
f 803 804 815
f 815 804 816
f 804 805 816
f 816 805 817
f 805 806 817
f 817 806 818
f 806 807 818
f 818 807 819
f 807 808 819
f 819 808 820
f 808 809 820
f 820 809 821
f 809 810 821
f 821 810 822
f 810 811 822
f 822 811 823
f 811 800 823
f 823 800 812
f 812 813 824
f 824 813 825
f 813 814 825
f 825 814 826
f 814 815 826
f 826 815 827
f 815 816 827
f 827 816 828
f 816 817 828
f 828 817 829
f 817 818 829
f 829 818 830
f 818 819 830
f 830 819 831
f 819 820 831
f 831 820 832
f 820 821 832
f 832 821 833
f 821 822 833
f 833 822 834
f 822 823 834
f 834 823 835
f 823 812 835
f 835 812 824
f 824 825 836
f 836 825 837
f 825 826 837
f 837 826 838
f 826 827 838
f 838 827 839
f 827 828 839
f 839 828 840
f 828 829 840
f 840 829 841
f 829 830 841
f 841 830 842
f 830 831 842
f 842 831 843
f 831 832 843
f 843 832 844
f 832 833 844
f 844 833 845
f 833 834 845
f 845 834 846
f 834 835 846
f 846 835 847
f 835 824 847
f 847 824 836
f 836 837 848
f 848 837 849
f 837 838 849
f 849 838 850
f 838 839 850
f 850 839 851
f 839 840 851
f 851 840 852
f 840 841 852
f 852 841 853
f 841 842 853
f 853 842 854
f 842 843 854
f 854 843 855
f 843 844 855
f 855 844 856
f 844 845 856
f 856 845 857
f 845 846 857
f 857 846 858
f 846 847 858
f 858 847 859
f 847 836 859
f 859 836 848
f 848 849 860
f 860 849 860
f 849 850 860
f 860 850 860
f 850 851 860
f 860 851 860
f 851 852 860
f 860 852 860
f 852 853 860
f 860 853 860
f 853 854 860
f 860 854 860
f 854 855 860
f 860 855 860
f 855 856 860
f 860 856 860
f 856 857 860
f 860 857 860
f 857 858 860
f 860 858 860
f 858 859 860
f 860 859 860
f 859 848 860
f 860 848 860
f 860 860 860
f 860 860 860
f 860 860 860
f 860 860 860
f 860 860 860
f 860 860 860
f 860 860 860
f 860 860 860
f 860 860 860
f 860 860 860
f 860 860 860
f 860 860 860
f 860 860 860
f 860 860 860
f 860 860 860
f 860 860 860
f 860 860 860
f 860 860 860
f 860 860 860
f 860 860 860
f 860 860 860
f 860 860 860
f 860 860 860
f 860 860 860

g Path_(2)
v 532.8923 116.9291 14.740001
v 532.8173 117.19551 14.740001
v 532.82733 117.15982 14.601623
v 532.8548 117.06231 14.500323
v 532.8923 116.9291 14.463245
v 532.92975 116.7959 14.500323
v 532.9572 116.69839 14.601623
v 532.9672 116.6627 14.740001
v 532.9572 116.69839 14.878378
v 532.92975 116.7959 14.979677
v 532.8923 116.9291 15.016756
v 532.8548 117.06231 14.979677
v 532.82733 117.15982 14.878378
v 532.62317 117.12137 14.740001
v 532.61957 117.08446 14.601623
v 532.60986 116.98363 14.500323
v 532.59656 116.845894 14.463245
v 532.58325 116.70815 14.500323
v 532.57355 116.60732 14.601623
v 532.57 116.57041 14.740001
v 532.57355 116.60732 14.878378
v 532.58325 116.70815 14.979677
v 532.59656 116.845894 15.016756
v 532.60986 116.98363 14.979677
v 532.61957 117.08446 14.878378
v 532.45044 117.229385 14.740001
v 532.4332 117.196526 14.601623
v 532.3863 117.10675 14.500323
v 532.3222 116.98411 14.463245
v 532.2581 116.861465 14.500323
v 532.21124 116.77169 14.601623
v 532.19403 116.73883 14.740001
v 532.21124 116.77169 14.878378
v 532.2581 116.861465 14.979677
v 532.3222 116.98411 15.016756
v 532.3863 117.10675 14.979677
v 532.4332 117.196526 14.878378
v 532.1351 117.39445 14.740001
v 532.12396 117.35907 14.601623
v 532.0936 117.262436 14.500323
v 532.0521 117.13042 14.463245
v 532.0106 116.998405 14.500323
v 531.9803 116.901764 14.601623
v 531.9692 116.866394 14.740001
v 531.9803 116.901764 14.878378
v 532.0106 116.998405 14.979677
v 532.0521 117.13042 15.016756
v 532.0936 117.262436 14.979677
v 532.12396 117.35907 14.878378
v 531.7162 117.43996 14.740001
v 531.72034 117.40311 14.601623
v 531.73157 117.30243 14.500323
v 531.7469 117.1649 14.463245
v 531.7622 117.027374 14.500323
v 531.77344 116.926704 14.601623
v 531.7775 116.889854 14.740001
v 531.77344 116.926704 14.878378
v 531.7622 117.027374 14.979677
v 531.7469 117.1649 15.016756
v 531.73157 117.30243 14.979677
v 531.72034 117.40311 14.878378
v 531.41235 117.33724 14.740001
v 531.4183 117.300644 14.601623
v 531.4345 117.20065 14.500323
v 531.4567 117.064064 14.463245
v 531.4789 116.927475 14.500323
v 531.4951 116.827484 14.601623
v 531.50104 116.790886 14.740001
v 531.4951 116.827484 14.878378
v 531.4789 116.927475 14.979677
v 531.4567 117.064064 15.016756
v 531.4345 117.20065 14.979677
v 531.4183 117.300644 14.878378
v 531.16254 117.344376 14.740001
v 531.1608 117.307335 14.601623
v 531.15607 117.206154 14.500323
v 531.14954 117.067924 14.463245
v 531.143 116.9297 14.500323
v 531.13824 116.828514 14.601623
v 531.1365 116.79148 14.740001
v 531.13824 116.828514 14.878378
v 531.143 116.9297 14.979677
v 531.14954 117.067924 15.016756
v 531.15607 117.206154 14.979677
v 531.1608 117.307335 14.878378
v 530.9379 117.35305 14.740001
v 530.9253 117.31821 14.601623
v 530.8906 117.22301 14.500323
v 530.8434 117.092964 14.463245
v 530.7961 116.96292 14.500323
v 530.7614 116.86772 14.601623
v 530.7488 116.83288 14.740001
v 530.7614 116.86772 14.878378
v 530.7961 116.96292 14.979677
v 530.8434 117.092964 15.016756
v 530.8906 117.22301 14.979677
v 530.9253 117.31821 14.878378
v 530.7557 117.494095 14.740001
v 530.7338 117.464134 14.601623
v 530.67413 117.38228 14.500323
v 530.59265 117.27046 14.463245
v 530.5111 117.158646 14.500323
v 530.4514 117.0768 14.601623
v 530.42957 117.04684 14.740001
v 530.4514 117.0768 14.878378
v 530.5111 117.158646 14.979677
v 530.59265 117.27046 15.016756
v 530.67413 117.38228 14.979677
v 530.7338 117.464134 14.878378
v 530.4479 117.712585 14.740001
v 530.4343 117.678055 14.601623
v 530.3974 117.58373 14.500323
v 530.347 117.45488 14.463245
v 530.2965 117.32603 14.500323
v 530.2596 117.231705 14.601623
v 530.24603 117.19718 14.740001
v 530.2596 117.231705 14.878378
v 530.2965 117.32603 14.979677
v 530.347 117.45488 15.016756
v 530.3974 117.58373 14.979677
v 530.4343 117.678055 14.878378
v 530.0535 117.76282 14.740001
v 530.0519 117.72577 14.601623
v 530.0474 117.62457 14.500323
v 530.0414 117.48633 14.463245
v 530.03534 117.34808 14.500323
v 530.0309 117.24688 14.601623
v 530.02924 117.20984 14.740001
v 530.0309 117.24688 14.878378
v 530.03534 117.34808 14.979677
v 530.0414 117.48633 15.016756
v 530.0474 117.62457 14.979677
v 530.0519 117.72577 14.878378
v 529.73267 117.75849 14.740001
v 529.7329 117.72141 14.601623
v 529.73346 117.62012 14.500323
v 529.73425 117.48174 14.463245
v 529.735 117.34337 14.500323
v 529.73553 117.242065 14.601623
v 529.7358 117.20499 14.740001
v 529.73553 117.242065 14.878378
v 529.735 117.34337 14.979677
v 529.73425 117.48174 15.016756
v 529.73346 117.62012 14.979677
v 529.7329 117.72141 14.878378
v 529.42596 117.75969 14.740001
v 529.4261 117.72261 14.601623
v 529.4265 117.62131 14.500323
v 529.42706 117.48293 14.463245
v 529.42755 117.34456 14.500323
v 529.428 117.243256 14.601623
v 529.4281 117.20618 14.740001
v 529.428 117.243256 14.878378
v 529.42755 117.34456 14.979677
v 529.42706 117.48293 15.016756
v 529.4265 117.62131 14.979677
v 529.4261 117.72261 14.878378
v 529.098 117.75526 14.740001
v 529.10095 117.7183 14.601623
v 529.10895 117.61732 14.500323
v 529.1199 117.47937 14.463245
v 529.1308 117.34142 14.500323
v 529.1388 117.24044 14.601623
v 529.1417 117.203476 14.740001
v 529.1388 117.24044 14.878378
v 529.1308 117.34142 14.979677
v 529.1199 117.47937 15.016756
v 529.10895 117.61732 14.979677
v 529.10095 117.7183 14.878378
v 528.7415 117.701065 14.740001
v 528.7515 117.66536 14.601623
v 528.77875 117.56779 14.500323
v 528.816 117.43451 14.463245
v 528.85315 117.30123 14.500323
v 528.88043 117.20366 14.601623
v 528.8904 117.167946 14.740001
v 528.88043 117.20366 14.878378
v 528.85315 117.30123 14.979677
v 528.816 117.43451 15.016756
v 528.77875 117.56779 14.979677
v 528.7515 117.66536 14.878378
v 528.4342 117.57405 14.740001
v 528.4474 117.539406 14.601623
v 528.4835 117.444756 14.500323
v 528.5328 117.31545 14.463245
v 528.5821 117.18615 14.500323
v 528.61816 117.09149 14.601623
v 528.63135 117.05685 14.740001
v 528.61816 117.09149 14.878378
v 528.5821 117.18615 14.979677
v 528.5328 117.31545 15.016756
v 528.4835 117.444756 14.979677
v 528.4474 117.539406 14.878378
v 528.1772 117.4848 14.740001
v 528.1859 117.44876 14.601623
v 528.2097 117.350296 14.500323
v 528.2422 117.2158 14.463245
v 528.2747 117.08129 14.500323
v 528.2985 116.98283 14.601623
v 528.3072 116.946785 14.740001
v 528.2985 116.98283 14.878378
v 528.2747 117.08129 14.979677
v 528.2422 117.2158 15.016756
v 528.2097 117.350296 14.979677
v 528.1859 117.44876 14.878378
v 527.9266 117.448265 14.740001
v 527.92816 117.41122 14.601623
v 527.9324 117.310005 14.500323
v 527.9382 117.17175 14.463245
v 527.944 117.03349 14.500323
v 527.94824 116.93228 14.601623
v 527.94977 116.89524 14.740001
v 527.94824 116.93228 14.878378
v 527.944 117.03349 14.979677
v 527.9382 117.17175 15.016756
v 527.9324 117.310005 14.979677
v 527.92816 117.41122 14.878378
v 527.6025 117.46543 14.740001
v 527.6064 117.42856 14.601623
v 527.617 117.32782 14.500323
v 527.63153 117.19021 14.463245
v 527.64606 117.0526 14.500323
v 527.65674 116.95186 14.601623
v 527.66064 116.914986 14.740001
v 527.65674 116.95186 14.878378
v 527.64606 117.0526 14.979677
v 527.63153 117.19021 15.016756
v 527.617 117.32782 14.979677
v 527.6064 117.42856 14.878378
v 527.1822 117.33848 14.740001
v 527.2027 117.30762 14.601623
v 527.25885 117.22329 14.500323
v 527.3355 117.10809 14.463245
v 527.41223 116.992905 14.500323
v 527.4683 116.90858 14.601623
v 527.4889 116.87771 14.740001
v 527.4683 116.90858 14.878378
v 527.41223 116.992905 14.979677
v 527.3355 117.10809 15.016756
v 527.25885 117.22329 14.979677
v 527.2027 117.30762 14.878378
v 526.96704 117.07821 14.740001
v 526.99097 117.04987 14.601623
v 527.0563 116.97246 14.500323
v 527.1455 116.86671 14.463245
v 527.2348 116.760956 14.500323
v 527.3001 116.68354 14.601623
v 527.32404 116.655205 14.740001
v 527.3001 116.68354 14.878378
v 527.2348 116.760956 14.979677
v 527.1455 116.86671 15.016756
v 527.0563 116.97246 14.979677
v 526.99097 117.04987 14.878378
v 526.84357 116.994865 14.740001
v 526.84784 116.95804 14.601623
v 526.8596 116.85742 14.500323
v 526.8757 116.71998 14.463245
v 526.8917 116.582535 14.500323
v 526.90344 116.48192 14.601623
v 526.9077 116.44509 14.740001
v 526.90344 116.48192 14.878378
v 526.8917 116.582535 14.979677
v 526.8757 116.71998 15.016756
v 526.8596 116.85742 14.979677
v 526.84784 116.95804 14.878378
v 526.61017 117.07561 14.740001
v 526.606 117.03876 14.601623
v 526.5947 116.938095 14.500323
v 526.5792 116.80059 14.463245
v 526.5637 116.66308 14.500323
v 526.5524 116.562416 14.601623
v 526.5483 116.52557 14.740001
v 526.5524 116.562416 14.878378
v 526.5637 116.66308 14.979677
v 526.5792 116.80059 15.016756
v 526.5947 116.938095 14.979677
v 526.606 117.03876 14.878378
v 526.25464 117.064095 14.740001
v 526.257 117.02709 14.601623
v 526.2635 116.926 14.500323
v 526.2723 116.7879 14.463245
v 526.2811 116.64981 14.500323
v 526.2876 116.54871 14.601623
v 526.2899 116.51171 14.740001
v 526.2876 116.54871 14.878378
v 526.2811 116.64981 14.979677
v 526.2723 116.7879 15.016756
v 526.2635 116.926 14.979677
v 526.257 117.02709 14.878378
v 525.8798 117.024345 14.740001
v 525.8914 116.98912 14.601623
v 525.92303 116.89288 14.500323
v 525.96625 116.76142 14.463245
v 526.00946 116.62997 14.500323
v 526.0411 116.53373 14.601623
v 526.0527 116.498505 14.740001
v 526.0411 116.53373 14.878378
v 526.00946 116.62997 14.979677
v 525.96625 116.76142 15.016756
v 525.92303 116.89288 14.979677
v 525.8914 116.98912 14.878378
v 525.60815 116.86077 14.740001
v 525.62103 116.826 14.601623
v 525.6562 116.73098 14.500323
v 525.70416 116.6012 14.463245
v 525.75214 116.471405 14.500323
v 525.7873 116.37639 14.601623
v 525.8001 116.34161 14.740001
v 525.7873 116.37639 14.878378
v 525.75214 116.471405 14.979677
v 525.70416 116.6012 15.016756
v 525.6562 116.73098 14.979677
v 525.62103 116.826 14.878378
v 525.40247 116.82912 14.740001
v 525.4023 116.792046 14.601623
v 525.4017 116.69074 14.500323
v 525.4009 116.55237 14.463245
v 525.4 116.413994 14.500323
v 525.3995 116.3127 14.601623
v 525.39923 116.27562 14.740001
v 525.3995 116.3127 14.878378
v 525.4 116.413994 14.979677
v 525.4009 116.55237 15.016756
v 525.4017 116.69074 14.979677
v 525.4023 116.792046 14.878378
v 525.0779 116.880775 14.740001
v 525.0806 116.843796 14.601623
v 525.088 116.74277 14.500323
v 525.09814 116.60477 14.463245
v 525.1083 116.46676 14.500323
v 525.1157 116.36573 14.601623
v 525.11847 116.32875 14.740001
v 525.1157 116.36573 14.878378
v 525.1083 116.46676 14.979677
v 525.09814 116.60477 15.016756
v 525.088 116.74277 14.979677
v 525.0806 116.843796 14.878378
v 524.7628 116.78201 14.740001
v 524.7686 116.7454 14.601623
v 524.7846 116.64536 14.500323
v 524.8064 116.50871 14.463245
v 524.8282 116.37206 14.500323
v 524.8441 116.272026 14.601623
v 524.85 116.23541 14.740001
v 524.8441 116.272026 14.878378
v 524.8282 116.37206 14.979677
v 524.8064 116.50871 15.016756
v 524.7846 116.64536 14.979677
v 524.7686 116.7454 14.878378
v 524.4683 116.78427 14.740001
v 524.4725 116.74742 14.601623
v 524.48376 116.64675 14.500323
v 524.4992 116.50924 14.463245
v 524.51465 116.37173 14.500323
v 524.52594 116.27106 14.601623
v 524.53 116.23421 14.740001
v 524.52594 116.27106 14.878378
v 524.51465 116.37173 14.979677
v 524.4992 116.50924 15.016756
v 524.48376 116.64675 14.979677
v 524.4725 116.74742 14.878378
v 524.06805 116.68407 14.740001
v 524.0857 116.65146 14.601623
v 524.1339 116.56236 14.500323
v 524.19977 116.44065 14.463245
v 524.26556 116.31894 14.500323
v 524.3138 116.22984 14.601623
v 524.3314 116.197235 14.740001
v 524.3138 116.22984 14.878378
v 524.26556 116.31894 14.979677
v 524.19977 116.44065 15.016756
v 524.1339 116.56236 14.979677
v 524.0857 116.65146 14.878378
v 523.8129 116.44934 14.740001
v 523.83514 116.419624 14.601623
v 523.8957 116.33845 14.500323
v 523.9785 116.227554 14.463245
v 524.0613 116.11666 14.500323
v 524.1218 116.03548 14.601623
v 524.14404 116.00577 14.740001
v 524.1218 116.03548 14.878378
v 524.0613 116.11666 14.979677
v 523.9785 116.227554 15.016756
v 523.8957 116.33845 14.979677
v 523.83514 116.419624 14.878378
v 523.5457 116.29782 14.740001
v 523.56384 116.26582 14.60271
v 523.61346 116.1784 14.502206
v 523.68115 116.05897 14.465419
v 523.74884 115.93954 14.502206
v 523.79846 115.852104 14.60271
v 523.8166 115.82011 14.740001
v 523.79846 115.852104 14.877291
v 523.74884 115.93954 14.977795
v 523.68115 116.05897 15.014582
v 523.61346 116.1784 14.977795
v 523.56384 116.26582 14.877291
v 523.71124 116.07604 14.740001
usemtl mat_5
s 1
f 861 861 862
f 862 861 863
f 861 861 863
f 863 861 864
f 861 861 864
f 864 861 865
f 861 861 865
f 865 861 866
f 861 861 866
f 866 861 867
f 861 861 867
f 867 861 868
f 861 861 868
f 868 861 869
f 861 861 869
f 869 861 870
f 861 861 870
f 870 861 871
f 861 861 871
f 871 861 872
f 861 861 872
f 872 861 873
f 861 861 873
f 873 861 862
f 862 863 874
f 874 863 875
f 863 864 875
f 875 864 876
f 864 865 876
f 876 865 877
f 865 866 877
f 877 866 878
f 866 867 878
f 878 867 879
f 867 868 879
f 879 868 880
f 868 869 880
f 880 869 881
f 869 870 881
f 881 870 882
f 870 871 882
f 882 871 883
f 871 872 883
f 883 872 884
f 872 873 884
f 884 873 885
f 873 862 885
f 885 862 874
f 874 875 886
f 886 875 887
f 875 876 887
f 887 876 888
f 876 877 888
f 888 877 889
f 877 878 889
f 889 878 890
f 878 879 890
f 890 879 891
f 879 880 891
f 891 880 892
f 880 881 892
f 892 881 893
f 881 882 893
f 893 882 894
f 882 883 894
f 894 883 895
f 883 884 895
f 895 884 896
f 884 885 896
f 896 885 897
f 885 874 897
f 897 874 886
f 886 887 898
f 898 887 899
f 887 888 899
f 899 888 900
f 888 889 900
f 900 889 901
f 889 890 901
f 901 890 902
f 890 891 902
f 902 891 903
f 891 892 903
f 903 892 904
f 892 893 904
f 904 893 905
f 893 894 905
f 905 894 906
f 894 895 906
f 906 895 907
f 895 896 907
f 907 896 908
f 896 897 908
f 908 897 909
f 897 886 909
f 909 886 898
f 898 899 910
f 910 899 911
f 899 900 911
f 911 900 912
f 900 901 912
f 912 901 913
f 901 902 913
f 913 902 914
f 902 903 914
f 914 903 915
f 903 904 915
f 915 904 916
f 904 905 916
f 916 905 917
f 905 906 917
f 917 906 918
f 906 907 918
f 918 907 919
f 907 908 919
f 919 908 920
f 908 909 920
f 920 909 921
f 909 898 921
f 921 898 910
f 910 911 922
f 922 911 923
f 911 912 923
f 923 912 924
f 912 913 924
f 924 913 925
f 913 914 925
f 925 914 926
f 914 915 926
f 926 915 927
f 915 916 927
f 927 916 928
f 916 917 928
f 928 917 929
f 917 918 929
f 929 918 930
f 918 919 930
f 930 919 931
f 919 920 931
f 931 920 932
f 920 921 932
f 932 921 933
f 921 910 933
f 933 910 922
f 922 923 934
f 934 923 935
f 923 924 935
f 935 924 936
f 924 925 936
f 936 925 937
f 925 926 937
f 937 926 938
f 926 927 938
f 938 927 939
f 927 928 939
f 939 928 940
f 928 929 940
f 940 929 941
f 929 930 941
f 941 930 942
f 930 931 942
f 942 931 943
f 931 932 943
f 943 932 944
f 932 933 944
f 944 933 945
f 933 922 945
f 945 922 934
f 934 935 946
f 946 935 947
f 935 936 947
f 947 936 948
f 936 937 948
f 948 937 949
f 937 938 949
f 949 938 950
f 938 939 950
f 950 939 951
f 939 940 951
f 951 940 952
f 940 941 952
f 952 941 953
f 941 942 953
f 953 942 954
f 942 943 954
f 954 943 955
f 943 944 955
f 955 944 956
f 944 945 956
f 956 945 957
f 945 934 957
f 957 934 946
f 946 947 958
f 958 947 959
f 947 948 959
f 959 948 960
f 948 949 960
f 960 949 961
f 949 950 961
f 961 950 962
f 950 951 962
f 962 951 963
f 951 952 963
f 963 952 964
f 952 953 964
f 964 953 965
f 953 954 965
f 965 954 966
f 954 955 966
f 966 955 967
f 955 956 967
f 967 956 968
f 956 957 968
f 968 957 969
f 957 946 969
f 969 946 958
f 958 959 970
f 970 959 971
f 959 960 971
f 971 960 972
f 960 961 972
f 972 961 973
f 961 962 973
f 973 962 974
f 962 963 974
f 974 963 975
f 963 964 975
f 975 964 976
f 964 965 976
f 976 965 977
f 965 966 977
f 977 966 978
f 966 967 978
f 978 967 979
f 967 968 979
f 979 968 980
f 968 969 980
f 980 969 981
f 969 958 981
f 981 958 970
f 970 971 982
f 982 971 983
f 971 972 983
f 983 972 984
f 972 973 984
f 984 973 985
f 973 974 985
f 985 974 986
f 974 975 986
f 986 975 987
f 975 976 987
f 987 976 988
f 976 977 988
f 988 977 989
f 977 978 989
f 989 978 990
f 978 979 990
f 990 979 991
f 979 980 991
f 991 980 992
f 980 981 992
f 992 981 993
f 981 970 993
f 993 970 982
f 982 983 994
f 994 983 995
f 983 984 995
f 995 984 996
f 984 985 996
f 996 985 997
f 985 986 997
f 997 986 998
f 986 987 998
f 998 987 999
f 987 988 999
f 999 988 1000
f 988 989 1000
f 1000 989 1001
f 989 990 1001
f 1001 990 1002
f 990 991 1002
f 1002 991 1003
f 991 992 1003
f 1003 992 1004
f 992 993 1004
f 1004 993 1005
f 993 982 1005
f 1005 982 994
f 994 995 1006
f 1006 995 1007
f 995 996 1007
f 1007 996 1008
f 996 997 1008
f 1008 997 1009
f 997 998 1009
f 1009 998 1010
f 998 999 1010
f 1010 999 1011
f 999 1000 1011
f 1011 1000 1012
f 1000 1001 1012
f 1012 1001 1013
f 1001 1002 1013
f 1013 1002 1014
f 1002 1003 1014
f 1014 1003 1015
f 1003 1004 1015
f 1015 1004 1016
f 1004 1005 1016
f 1016 1005 1017
f 1005 994 1017
f 1017 994 1006
f 1006 1007 1018
f 1018 1007 1019
f 1007 1008 1019
f 1019 1008 1020
f 1008 1009 1020
f 1020 1009 1021
f 1009 1010 1021
f 1021 1010 1022
f 1010 1011 1022
f 1022 1011 1023
f 1011 1012 1023
f 1023 1012 1024
f 1012 1013 1024
f 1024 1013 1025
f 1013 1014 1025
f 1025 1014 1026
f 1014 1015 1026
f 1026 1015 1027
f 1015 1016 1027
f 1027 1016 1028
f 1016 1017 1028
f 1028 1017 1029
f 1017 1006 1029
f 1029 1006 1018
f 1018 1019 1030
f 1030 1019 1031
f 1019 1020 1031
f 1031 1020 1032
f 1020 1021 1032
f 1032 1021 1033
f 1021 1022 1033
f 1033 1022 1034
f 1022 1023 1034
f 1034 1023 1035
f 1023 1024 1035
f 1035 1024 1036
f 1024 1025 1036
f 1036 1025 1037
f 1025 1026 1037
f 1037 1026 1038
f 1026 1027 1038
f 1038 1027 1039
f 1027 1028 1039
f 1039 1028 1040
f 1028 1029 1040
f 1040 1029 1041
f 1029 1018 1041
f 1041 1018 1030
f 1030 1031 1042
f 1042 1031 1043
f 1031 1032 1043
f 1043 1032 1044
f 1032 1033 1044
f 1044 1033 1045
f 1033 1034 1045
f 1045 1034 1046
f 1034 1035 1046
f 1046 1035 1047
f 1035 1036 1047
f 1047 1036 1048
f 1036 1037 1048
f 1048 1037 1049
f 1037 1038 1049
f 1049 1038 1050
f 1038 1039 1050
f 1050 1039 1051
f 1039 1040 1051
f 1051 1040 1052
f 1040 1041 1052
f 1052 1041 1053
f 1041 1030 1053
f 1053 1030 1042
f 1042 1043 1054
f 1054 1043 1055
f 1043 1044 1055
f 1055 1044 1056
f 1044 1045 1056
f 1056 1045 1057
f 1045 1046 1057
f 1057 1046 1058
f 1046 1047 1058
f 1058 1047 1059
f 1047 1048 1059
f 1059 1048 1060
f 1048 1049 1060
f 1060 1049 1061
f 1049 1050 1061
f 1061 1050 1062
f 1050 1051 1062
f 1062 1051 1063
f 1051 1052 1063
f 1063 1052 1064
f 1052 1053 1064
f 1064 1053 1065
f 1053 1042 1065
f 1065 1042 1054
f 1054 1055 1066
f 1066 1055 1067
f 1055 1056 1067
f 1067 1056 1068
f 1056 1057 1068
f 1068 1057 1069
f 1057 1058 1069
f 1069 1058 1070
f 1058 1059 1070
f 1070 1059 1071
f 1059 1060 1071
f 1071 1060 1072
f 1060 1061 1072
f 1072 1061 1073
f 1061 1062 1073
f 1073 1062 1074
f 1062 1063 1074
f 1074 1063 1075
f 1063 1064 1075
f 1075 1064 1076
f 1064 1065 1076
f 1076 1065 1077
f 1065 1054 1077
f 1077 1054 1066
f 1066 1067 1078
f 1078 1067 1079
f 1067 1068 1079
f 1079 1068 1080
f 1068 1069 1080
f 1080 1069 1081
f 1069 1070 1081
f 1081 1070 1082
f 1070 1071 1082
f 1082 1071 1083
f 1071 1072 1083
f 1083 1072 1084
f 1072 1073 1084
f 1084 1073 1085
f 1073 1074 1085
f 1085 1074 1086
f 1074 1075 1086
f 1086 1075 1087
f 1075 1076 1087
f 1087 1076 1088
f 1076 1077 1088
f 1088 1077 1089
f 1077 1066 1089
f 1089 1066 1078
f 1078 1079 1090
f 1090 1079 1091
f 1079 1080 1091
f 1091 1080 1092
f 1080 1081 1092
f 1092 1081 1093
f 1081 1082 1093
f 1093 1082 1094
f 1082 1083 1094
f 1094 1083 1095
f 1083 1084 1095
f 1095 1084 1096
f 1084 1085 1096
f 1096 1085 1097
f 1085 1086 1097
f 1097 1086 1098
f 1086 1087 1098
f 1098 1087 1099
f 1087 1088 1099
f 1099 1088 1100
f 1088 1089 1100
f 1100 1089 1101
f 1089 1078 1101
f 1101 1078 1090
f 1090 1091 1102
f 1102 1091 1103
f 1091 1092 1103
f 1103 1092 1104
f 1092 1093 1104
f 1104 1093 1105
f 1093 1094 1105
f 1105 1094 1106
f 1094 1095 1106
f 1106 1095 1107
f 1095 1096 1107
f 1107 1096 1108
f 1096 1097 1108
f 1108 1097 1109
f 1097 1098 1109
f 1109 1098 1110
f 1098 1099 1110
f 1110 1099 1111
f 1099 1100 1111
f 1111 1100 1112
f 1100 1101 1112
f 1112 1101 1113
f 1101 1090 1113
f 1113 1090 1102
f 1102 1103 1114
f 1114 1103 1115
f 1103 1104 1115
f 1115 1104 1116
f 1104 1105 1116
f 1116 1105 1117
f 1105 1106 1117
f 1117 1106 1118
f 1106 1107 1118
f 1118 1107 1119
f 1107 1108 1119
f 1119 1108 1120
f 1108 1109 1120
f 1120 1109 1121
f 1109 1110 1121
f 1121 1110 1122
f 1110 1111 1122
f 1122 1111 1123
f 1111 1112 1123
f 1123 1112 1124
f 1112 1113 1124
f 1124 1113 1125
f 1113 1102 1125
f 1125 1102 1114
f 1114 1115 1126
f 1126 1115 1127
f 1115 1116 1127
f 1127 1116 1128
f 1116 1117 1128
f 1128 1117 1129
f 1117 1118 1129
f 1129 1118 1130
f 1118 1119 1130
f 1130 1119 1131
f 1119 1120 1131
f 1131 1120 1132
f 1120 1121 1132
f 1132 1121 1133
f 1121 1122 1133
f 1133 1122 1134
f 1122 1123 1134
f 1134 1123 1135
f 1123 1124 1135
f 1135 1124 1136
f 1124 1125 1136
f 1136 1125 1137
f 1125 1114 1137
f 1137 1114 1126
f 1126 1127 1138
f 1138 1127 1139
f 1127 1128 1139
f 1139 1128 1140
f 1128 1129 1140
f 1140 1129 1141
f 1129 1130 1141
f 1141 1130 1142
f 1130 1131 1142
f 1142 1131 1143
f 1131 1132 1143
f 1143 1132 1144
f 1132 1133 1144
f 1144 1133 1145
f 1133 1134 1145
f 1145 1134 1146
f 1134 1135 1146
f 1146 1135 1147
f 1135 1136 1147
f 1147 1136 1148
f 1136 1137 1148
f 1148 1137 1149
f 1137 1126 1149
f 1149 1126 1138
f 1138 1139 1150
f 1150 1139 1151
f 1139 1140 1151
f 1151 1140 1152
f 1140 1141 1152
f 1152 1141 1153
f 1141 1142 1153
f 1153 1142 1154
f 1142 1143 1154
f 1154 1143 1155
f 1143 1144 1155
f 1155 1144 1156
f 1144 1145 1156
f 1156 1145 1157
f 1145 1146 1157
f 1157 1146 1158
f 1146 1147 1158
f 1158 1147 1159
f 1147 1148 1159
f 1159 1148 1160
f 1148 1149 1160
f 1160 1149 1161
f 1149 1138 1161
f 1161 1138 1150
f 1150 1151 1162
f 1162 1151 1163
f 1151 1152 1163
f 1163 1152 1164
f 1152 1153 1164
f 1164 1153 1165
f 1153 1154 1165
f 1165 1154 1166
f 1154 1155 1166
f 1166 1155 1167
f 1155 1156 1167
f 1167 1156 1168
f 1156 1157 1168
f 1168 1157 1169
f 1157 1158 1169
f 1169 1158 1170
f 1158 1159 1170
f 1170 1159 1171
f 1159 1160 1171
f 1171 1160 1172
f 1160 1161 1172
f 1172 1161 1173
f 1161 1150 1173
f 1173 1150 1162
f 1162 1163 1174
f 1174 1163 1175
f 1163 1164 1175
f 1175 1164 1176
f 1164 1165 1176
f 1176 1165 1177
f 1165 1166 1177
f 1177 1166 1178
f 1166 1167 1178
f 1178 1167 1179
f 1167 1168 1179
f 1179 1168 1180
f 1168 1169 1180
f 1180 1169 1181
f 1169 1170 1181
f 1181 1170 1182
f 1170 1171 1182
f 1182 1171 1183
f 1171 1172 1183
f 1183 1172 1184
f 1172 1173 1184
f 1184 1173 1185
f 1173 1162 1185
f 1185 1162 1174
f 1174 1175 1186
f 1186 1175 1187
f 1175 1176 1187
f 1187 1176 1188
f 1176 1177 1188
f 1188 1177 1189
f 1177 1178 1189
f 1189 1178 1190
f 1178 1179 1190
f 1190 1179 1191
f 1179 1180 1191
f 1191 1180 1192
f 1180 1181 1192
f 1192 1181 1193
f 1181 1182 1193
f 1193 1182 1194
f 1182 1183 1194
f 1194 1183 1195
f 1183 1184 1195
f 1195 1184 1196
f 1184 1185 1196
f 1196 1185 1197
f 1185 1174 1197
f 1197 1174 1186
f 1186 1187 1198
f 1198 1187 1199
f 1187 1188 1199
f 1199 1188 1200
f 1188 1189 1200
f 1200 1189 1201
f 1189 1190 1201
f 1201 1190 1202
f 1190 1191 1202
f 1202 1191 1203
f 1191 1192 1203
f 1203 1192 1204
f 1192 1193 1204
f 1204 1193 1205
f 1193 1194 1205
f 1205 1194 1206
f 1194 1195 1206
f 1206 1195 1207
f 1195 1196 1207
f 1207 1196 1208
f 1196 1197 1208
f 1208 1197 1209
f 1197 1186 1209
f 1209 1186 1198
f 1198 1199 1210
f 1210 1199 1211
f 1199 1200 1211
f 1211 1200 1212
f 1200 1201 1212
f 1212 1201 1213
f 1201 1202 1213
f 1213 1202 1214
f 1202 1203 1214
f 1214 1203 1215
f 1203 1204 1215
f 1215 1204 1216
f 1204 1205 1216
f 1216 1205 1217
f 1205 1206 1217
f 1217 1206 1218
f 1206 1207 1218
f 1218 1207 1219
f 1207 1208 1219
f 1219 1208 1220
f 1208 1209 1220
f 1220 1209 1221
f 1209 1198 1221
f 1221 1198 1210
f 1210 1211 1222
f 1222 1211 1223
f 1211 1212 1223
f 1223 1212 1224
f 1212 1213 1224
f 1224 1213 1225
f 1213 1214 1225
f 1225 1214 1226
f 1214 1215 1226
f 1226 1215 1227
f 1215 1216 1227
f 1227 1216 1228
f 1216 1217 1228
f 1228 1217 1229
f 1217 1218 1229
f 1229 1218 1230
f 1218 1219 1230
f 1230 1219 1231
f 1219 1220 1231
f 1231 1220 1232
f 1220 1221 1232
f 1232 1221 1233
f 1221 1210 1233
f 1233 1210 1222
f 1222 1223 1234
f 1234 1223 1235
f 1223 1224 1235
f 1235 1224 1236
f 1224 1225 1236
f 1236 1225 1237
f 1225 1226 1237
f 1237 1226 1238
f 1226 1227 1238
f 1238 1227 1239
f 1227 1228 1239
f 1239 1228 1240
f 1228 1229 1240
f 1240 1229 1241
f 1229 1230 1241
f 1241 1230 1242
f 1230 1231 1242
f 1242 1231 1243
f 1231 1232 1243
f 1243 1232 1244
f 1232 1233 1244
f 1244 1233 1245
f 1233 1222 1245
f 1245 1222 1234
f 1234 1235 1246
f 1246 1235 1247
f 1235 1236 1247
f 1247 1236 1248
f 1236 1237 1248
f 1248 1237 1249
f 1237 1238 1249
f 1249 1238 1250
f 1238 1239 1250
f 1250 1239 1251
f 1239 1240 1251
f 1251 1240 1252
f 1240 1241 1252
f 1252 1241 1253
f 1241 1242 1253
f 1253 1242 1254
f 1242 1243 1254
f 1254 1243 1255
f 1243 1244 1255
f 1255 1244 1256
f 1244 1245 1256
f 1256 1245 1257
f 1245 1234 1257
f 1257 1234 1246
f 1246 1247 1258
f 1258 1247 1258
f 1247 1248 1258
f 1258 1248 1258
f 1248 1249 1258
f 1258 1249 1258
f 1249 1250 1258
f 1258 1250 1258
f 1250 1251 1258
f 1258 1251 1258
f 1251 1252 1258
f 1258 1252 1258
f 1252 1253 1258
f 1258 1253 1258
f 1253 1254 1258
f 1258 1254 1258
f 1254 1255 1258
f 1258 1255 1258
f 1255 1256 1258
f 1258 1256 1258
f 1256 1257 1258
f 1258 1257 1258
f 1257 1246 1258
f 1258 1246 1258

g Path_(10)
v 543.8241 111.80913 14.740001
v 544.01984 112.00483 14.740001
v 543.9936 111.97861 14.601623
v 543.92194 111.906975 14.500323
v 543.8241 111.80913 14.463245
v 543.72626 111.71128 14.500323
v 543.65466 111.639656 14.601623
v 543.6284 111.613434 14.740001
v 543.65466 111.639656 14.878378
v 543.72626 111.71128 14.979677
v 543.8241 111.80913 15.016756
v 543.92194 111.906975 14.979677
v 543.9936 111.97861 14.878378
v 543.75854 112.2661 14.740001
v 543.7323 112.23988 14.601623
v 543.6607 112.16825 14.500323
v 543.56287 112.070404 14.463245
v 543.46497 111.97256 14.500323
v 543.3934 111.900925 14.601623
v 543.3671 111.87471 14.740001
v 543.3934 111.900925 14.878378
v 543.46497 111.97256 14.979677
v 543.56287 112.070404 15.016756
v 543.6607 112.16825 14.979677
v 543.7323 112.23988 14.878378
v 543.49725 112.527374 14.740001
v 543.47107 112.50115 14.601623
v 543.3994 112.42953 14.500323
v 543.3016 112.33168 14.463245
v 543.20374 112.23383 14.500323
v 543.1321 112.1622 14.601623
v 543.1059 112.13599 14.740001
v 543.1321 112.1622 14.878378
v 543.20374 112.23383 14.979677
v 543.3016 112.33168 15.016756
v 543.3994 112.42953 14.979677
v 543.47107 112.50115 14.878378
v 543.234 112.79058 14.740001
v 543.20807 112.76411 14.601623
v 543.13715 112.691765 14.500323
v 543.0403 112.59295 14.463245
v 542.9434 112.49413 14.500323
v 542.8725 112.4218 14.601623
v 542.84656 112.39532 14.740001
v 542.8725 112.4218 14.878378
v 542.9434 112.49413 14.979677
v 543.0403 112.59295 15.016756
v 543.13715 112.691765 14.979677
v 543.20807 112.76411 14.878378
v 542.95044 113.06207 14.740001
v 542.9268 113.03352 14.601623
v 542.8622 112.95553 14.500323
v 542.77386 112.848976 14.463245
v 542.68555 112.74243 14.500323
v 542.6209 112.66444 14.601623
v 542.5973 112.63589 14.740001
v 542.6209 112.66444 14.878378
v 542.68555 112.74243 14.979677
v 542.77386 112.848976 15.016756
v 542.8622 112.95553 14.979677
v 542.9268 113.03352 14.878378
v 542.592 113.31301 14.740001
v 542.576 113.27954 14.601623
v 542.5324 113.18811 14.500323
v 542.47284 113.06322 14.463245
v 542.41327 112.93832 14.500323
v 542.3696 112.846886 14.601623
v 542.3537 112.81342 14.740001
v 542.3696 112.846886 14.878378
v 542.41327 112.93832 14.979677
v 542.47284 113.06322 15.016756
v 542.5324 113.18811 14.979677
v 542.576 113.27954 14.878378
v 542.27313 113.39076 14.740001
v 542.2522 113.36016 14.601623
v 542.195 113.27656 14.500323
v 542.1169 113.16235 14.463245
v 542.03876 113.04815 14.500323
v 541.9815 112.964554 14.601623
v 541.9606 112.93395 14.740001
v 541.9815 112.964554 14.878378
v 542.03876 113.04815 14.979677
v 542.1169 113.16235 15.016756
v 542.195 113.27656 14.979677
v 542.2522 113.36016 14.878378
v 542.10535 113.638664 14.740001
v 542.0773 113.61449 14.601623
v 542.0004 113.54844 14.500323
v 541.8955 113.45822 14.463245
v 541.7906 113.368 14.500323
v 541.7138 113.30195 14.601623
v 541.68567 113.27778 14.740001
v 541.7138 113.30195 14.878378
v 541.7906 113.368 14.979677
v 541.8955 113.45822 15.016756
v 542.0004 113.54844 14.979677
v 542.0773 113.61449 14.878378
v 541.83234 113.916626 14.740001
v 541.806 113.89047 14.601623
v 541.73425 113.81901 14.500323
v 541.63617 113.72138 14.463245
v 541.5381 113.623764 14.500323
v 541.4663 113.5523 14.601623
v 541.44 113.526146 14.740001
v 541.4663 113.5523 14.878378
v 541.5381 113.623764 14.979677
v 541.63617 113.72138 15.016756
v 541.73425 113.81901 14.979677
v 541.806 113.89047 14.878378
v 541.5697 114.17785 14.740001
v 541.5435 114.1516 14.601623
v 541.4719 114.0799 14.500323
v 541.3742 113.981964 14.463245
v 541.2764 113.884026 14.500323
v 541.2049 113.812325 14.601623
v 541.1787 113.78609 14.740001
v 541.2049 113.812325 14.878378
v 541.2764 113.884026 14.979677
v 541.3742 113.981964 15.016756
v 541.4719 114.0799 14.979677
v 541.5435 114.1516 14.878378
v 541.3089 114.43908 14.740001
v 541.28265 114.412865 14.601623
v 541.211 114.341255 14.500323
v 541.1131 114.24344 14.463245
v 541.01526 114.14562 14.500323
v 540.9436 114.07401 14.601623
v 540.91736 114.0478 14.740001
v 540.9436 114.07401 14.878378
v 541.01526 114.14562 14.979677
v 541.1131 114.24344 15.016756
v 541.211 114.341255 14.979677
v 541.28265 114.412865 14.878378
v 541.0475 114.70038 14.740001
v 541.0213 114.67416 14.601623
v 540.94965 114.60252 14.500323
v 540.8518 114.50467 14.463245
v 540.75397 114.406815 14.500323
v 540.6823 114.33518 14.601623
v 540.6561 114.30896 14.740001
v 540.6823 114.33518 14.878378
v 540.75397 114.406815 14.979677
v 540.8518 114.50467 15.016756
v 540.94965 114.60252 14.979677
v 541.0213 114.67416 14.878378
v 540.78625 114.96164 14.740001
v 540.76 114.935425 14.601623
v 540.6884 114.86379 14.500323
v 540.5905 114.765945 14.463245
v 540.4927 114.668106 14.500323
v 540.4211 114.59647 14.601623
v 540.39484 114.57026 14.740001
v 540.4211 114.59647 14.878378
v 540.4927 114.668106 14.979677
v 540.5905 114.765945 15.016756
v 540.6884 114.86379 14.979677
v 540.76 114.935425 14.878378
v 540.52496 115.222916 14.740001
v 540.4987 115.1967 14.601623
v 540.4271 115.12507 14.500323
v 540.3293 115.02722 14.463245
v 540.23145 114.929375 14.500323
v 540.1598 114.85774 14.601623
v 540.13354 114.83153 14.740001
v 540.1598 114.85774 14.878378
v 540.23145 114.929375 14.979677
v 540.3293 115.02722 15.016756
v 540.4271 115.12507 14.979677
v 540.4987 115.1967 14.878378
v 540.2637 115.48419 14.740001
v 540.2375 115.45797 14.601623
v 540.16583 115.386345 14.500323
v 540.068 115.2885 14.463245
v 539.97015 115.19065 14.500323
v 539.8985 115.11902 14.601623
v 539.8723 115.092804 14.740001
v 539.8985 115.11902 14.878378
v 539.97015 115.19065 14.979677
v 540.068 115.2885 15.016756
v 540.16583 115.386345 14.979677
v 540.2375 115.45797 14.878378
v 540.00244 115.74547 14.740001
v 539.9762 115.719246 14.601623
v 539.90454 115.64762 14.500323
v 539.8067 115.54977 14.463245
v 539.70886 115.45192 14.500323
v 539.63727 115.380295 14.601623
v 539.611 115.35407 14.740001
v 539.63727 115.380295 14.878378
v 539.70886 115.45192 14.979677
v 539.8067 115.54977 15.016756
v 539.90454 115.64762 14.979677
v 539.9762 115.719246 14.878378
v 539.741 116.006874 14.740001
v 539.7148 115.98064 14.601623
v 539.64325 115.90896 14.500323
v 539.5455 115.81104 14.463245
v 539.4477 115.71313 14.500323
v 539.3761 115.64145 14.601623
v 539.3499 115.61521 14.740001
v 539.3761 115.64145 14.878378
v 539.4477 115.71313 14.979677
v 539.5455 115.81104 15.016756
v 539.64325 115.90896 14.979677
v 539.7148 115.98064 14.878378
v 539.4671 116.27933 14.740001
v 539.4425 116.25154 14.601623
v 539.3754 116.17564 14.500323
v 539.2838 116.07195 14.463245
v 539.19214 115.96826 14.500323
v 539.12506 115.89236 14.601623
v 539.1005 115.86457 14.740001
v 539.12506 115.89236 14.878378
v 539.19214 115.96826 14.979677
v 539.2838 116.07195 15.016756
v 539.3754 116.17564 14.979677
v 539.4425 116.25154 14.878378
v 539.10706 116.55155 14.740001
v 539.09174 116.517784 14.601623
v 539.04987 116.42554 14.500323
v 538.99274 116.29953 14.463245
v 538.93555 116.17352 14.500323
v 538.8937 116.081276 14.601623
v 538.87836 116.04751 14.740001
v 538.8937 116.081276 14.878378
v 538.93555 116.17352 14.979677
v 538.99274 116.29953 15.016756
v 539.04987 116.42554 14.979677
v 539.09174 116.517784 14.878378
v 538.5973 116.6436 14.740001
v 538.6017 116.60677 14.601623
v 538.6135 116.50617 14.500323
v 538.62976 116.36875 14.463245
v 538.646 116.23133 14.500323
v 538.65784 116.13072 14.601623
v 538.6622 116.0939 14.740001
v 538.65784 116.13072 14.878378
v 538.646 116.23133 14.979677
v 538.62976 116.36875 15.016756
v 538.6135 116.50617 14.979677
v 538.6017 116.60677 14.878378
v 538.2539 116.490944 14.740001
v 538.2591 116.45423 14.601623
v 538.2734 116.35394 14.500323
v 538.2929 116.21695 14.463245
v 538.3124 116.07995 14.500323
v 538.32666 115.97966 14.601623
v 538.33185 115.942955 14.740001
v 538.32666 115.97966 14.878378
v 538.3124 116.07995 14.979677
v 538.2929 116.21695 15.016756
v 538.2734 116.35394 14.979677
v 538.2591 116.45423 14.878378
v 538.02264 116.52845 14.740001
v 538.0098 116.49366 14.601623
v 537.97485 116.3986 14.500323
v 537.92706 116.26874 14.463245
v 537.8792 116.138885 14.500323
v 537.84424 116.04382 14.601623
v 537.8314 116.009026 14.740001
v 537.84424 116.04382 14.878378
v 537.8792 116.138885 14.979677
v 537.92706 116.26874 15.016756
v 537.97485 116.3986 14.979677
v 538.0098 116.49366 14.878378
v 537.7956 116.67622 14.740001
v 537.77136 116.64813 14.601623
v 537.70526 116.57138 14.500323
v 537.6149 116.466545 14.463245
v 537.5246 116.3617 14.500323
v 537.4585 116.28495 14.601623
v 537.4343 116.25686 14.740001
v 537.4585 116.28495 14.878378
v 537.5246 116.3617 14.979677
v 537.6149 116.466545 15.016756
v 537.70526 116.57138 14.979677
v 537.77136 116.64813 14.878378
v 537.574 116.936295 14.740001
v 537.54706 116.91079 14.601623
v 537.4736 116.8411 14.500323
v 537.3731 116.74592 14.463245
v 537.2727 116.65073 14.500323
v 537.19916 116.58104 14.601623
v 537.17224 116.555534 14.740001
v 537.19916 116.58104 14.878378
v 537.2727 116.65073 14.979677
v 537.3731 116.74592 15.016756
v 537.4736 116.8411 14.979677
v 537.54706 116.91079 14.878378
v 537.30133 117.19949 14.740001
v 537.2753 117.17309 14.601623
v 537.2042 117.10093 14.500323
v 537.1071 117.002365 14.463245
v 537.01 116.9038 14.500323
v 536.9389 116.83164 14.601623
v 536.91284 116.80523 14.740001
v 536.9389 116.83164 14.878378
v 537.01 116.9038 14.979677
v 537.1071 117.002365 15.016756
v 537.2042 117.10093 14.979677
v 537.2753 117.17309 14.878378
v 537.0428 117.45996 14.740001
v 537.0165 117.433784 14.601623
v 536.94476 117.36227 14.500323
v 536.84674 117.264565 14.463245
v 536.7488 117.16687 14.500323
v 536.677 117.09535 14.601623
v 536.65076 117.06917 14.740001
v 536.677 117.09535 14.878378
v 536.7488 117.16687 14.979677
v 536.84674 117.264565 15.016756
v 536.94476 117.36227 14.979677
v 537.0165 117.433784 14.878378
v 536.781 117.72145 14.740001
v 536.7548 117.69522 14.601623
v 536.68317 117.62358 14.500323
v 536.5853 117.52571 14.463245
v 536.48755 117.42784 14.500323
v 536.4159 117.35619 14.601623
v 536.3897 117.32996 14.740001
v 536.4159 117.35619 14.878378
v 536.48755 117.42784 14.979677
v 536.5853 117.52571 15.016756
v 536.68317 117.62358 14.979677
v 536.7548 117.69522 14.878378
v 536.5198 117.98269 14.740001
v 536.4936 117.95647 14.601623
v 536.42194 117.88484 14.500323
v 536.3241 117.786995 14.463245
v 536.22626 117.68915 14.500323
v 536.1546 117.61752 14.601623
v 536.1284 117.5913 14.740001
v 536.1546 117.61752 14.878378
v 536.22626 117.68915 14.979677
v 536.3241 117.786995 15.016756
v 536.42194 117.88484 14.979677
v 536.4936 117.95647 14.878378
v 536.25854 118.243965 14.740001
v 536.2323 118.21774 14.601623
v 536.16064 118.14612 14.500323
v 536.0628 118.04827 14.463245
v 535.96497 117.95042 14.500323
v 535.8934 117.87879 14.601623
v 535.8671 117.85257 14.740001
v 535.8934 117.87879 14.878378
v 535.96497 117.95042 14.979677
v 536.0628 118.04827 15.016756
v 536.16064 118.14612 14.979677
v 536.2323 118.21774 14.878378
v 535.99725 118.50523 14.740001
v 535.971 118.47902 14.601623
v 535.8994 118.40739 14.500323
v 535.8016 118.30954 14.463245
v 535.7037 118.21169 14.500323
v 535.6321 118.14007 14.601623
v 535.60583 118.113846 14.740001
v 535.6321 118.14007 14.878378
v 535.7037 118.21169 14.979677
v 535.8016 118.30954 15.016756
v 535.8994 118.40739 14.979677
v 535.971 118.47902 14.878378
v 535.73596 118.76651 14.740001
v 535.7098 118.740295 14.601623
v 535.6381 118.66866 14.500323
v 535.5403 118.570816 14.463245
v 535.44244 118.47297 14.500323
v 535.3708 118.40134 14.601623
v 535.3446 118.37512 14.740001
v 535.3708 118.40134 14.878378
v 535.44244 118.47297 14.979677
v 535.5403 118.570816 15.016756
v 535.6381 118.66866 14.979677
v 535.7098 118.740295 14.878378
v 535.4747 119.02779 14.740001
v 535.4485 119.001564 14.601623
v 535.37683 118.92994 14.500323
v 535.279 118.83209 14.463245
v 535.18115 118.734245 14.500323
v 535.1095 118.66261 14.601623
v 535.0833 118.63639 14.740001
v 535.1095 118.66261 14.878378
v 535.18115 118.734245 14.979677
v 535.279 118.83209 15.016756
v 535.37683 118.92994 14.979677
v 535.4485 119.001564 14.878378
v 535.21344 119.28906 14.740001
v 535.1872 119.26284 14.601623
v 535.1156 119.19121 14.500323
v 535.0177 119.09336 14.463245
v 534.91986 118.995514 14.500323
v 534.84827 118.92389 14.601623
v 534.822 118.89767 14.740001
v 534.84827 118.92389 14.878378
v 534.91986 118.995514 14.979677
v 535.0177 119.09336 15.016756
v 535.1156 119.19121 14.979677
v 535.1872 119.26284 14.878378
v 535.0177 119.09336 14.740001
usemtl mat_6
s 1
f 1259 1259 1260
f 1260 1259 1261
f 1259 1259 1261
f 1261 1259 1262
f 1259 1259 1262
f 1262 1259 1263
f 1259 1259 1263
f 1263 1259 1264
f 1259 1259 1264
f 1264 1259 1265
f 1259 1259 1265
f 1265 1259 1266
f 1259 1259 1266
f 1266 1259 1267
f 1259 1259 1267
f 1267 1259 1268
f 1259 1259 1268
f 1268 1259 1269
f 1259 1259 1269
f 1269 1259 1270
f 1259 1259 1270
f 1270 1259 1271
f 1259 1259 1271
f 1271 1259 1260
f 1260 1261 1272
f 1272 1261 1273
f 1261 1262 1273
f 1273 1262 1274
f 1262 1263 1274
f 1274 1263 1275
f 1263 1264 1275
f 1275 1264 1276
f 1264 1265 1276
f 1276 1265 1277
f 1265 1266 1277
f 1277 1266 1278
f 1266 1267 1278
f 1278 1267 1279
f 1267 1268 1279
f 1279 1268 1280
f 1268 1269 1280
f 1280 1269 1281
f 1269 1270 1281
f 1281 1270 1282
f 1270 1271 1282
f 1282 1271 1283
f 1271 1260 1283
f 1283 1260 1272
f 1272 1273 1284
f 1284 1273 1285
f 1273 1274 1285
f 1285 1274 1286
f 1274 1275 1286
f 1286 1275 1287
f 1275 1276 1287
f 1287 1276 1288
f 1276 1277 1288
f 1288 1277 1289
f 1277 1278 1289
f 1289 1278 1290
f 1278 1279 1290
f 1290 1279 1291
f 1279 1280 1291
f 1291 1280 1292
f 1280 1281 1292
f 1292 1281 1293
f 1281 1282 1293
f 1293 1282 1294
f 1282 1283 1294
f 1294 1283 1295
f 1283 1272 1295
f 1295 1272 1284
f 1284 1285 1296
f 1296 1285 1297
f 1285 1286 1297
f 1297 1286 1298
f 1286 1287 1298
f 1298 1287 1299
f 1287 1288 1299
f 1299 1288 1300
f 1288 1289 1300
f 1300 1289 1301
f 1289 1290 1301
f 1301 1290 1302
f 1290 1291 1302
f 1302 1291 1303
f 1291 1292 1303
f 1303 1292 1304
f 1292 1293 1304
f 1304 1293 1305
f 1293 1294 1305
f 1305 1294 1306
f 1294 1295 1306
f 1306 1295 1307
f 1295 1284 1307
f 1307 1284 1296
f 1296 1297 1308
f 1308 1297 1309
f 1297 1298 1309
f 1309 1298 1310
f 1298 1299 1310
f 1310 1299 1311
f 1299 1300 1311
f 1311 1300 1312
f 1300 1301 1312
f 1312 1301 1313
f 1301 1302 1313
f 1313 1302 1314
f 1302 1303 1314
f 1314 1303 1315
f 1303 1304 1315
f 1315 1304 1316
f 1304 1305 1316
f 1316 1305 1317
f 1305 1306 1317
f 1317 1306 1318
f 1306 1307 1318
f 1318 1307 1319
f 1307 1296 1319
f 1319 1296 1308
f 1308 1309 1320
f 1320 1309 1321
f 1309 1310 1321
f 1321 1310 1322
f 1310 1311 1322
f 1322 1311 1323
f 1311 1312 1323
f 1323 1312 1324
f 1312 1313 1324
f 1324 1313 1325
f 1313 1314 1325
f 1325 1314 1326
f 1314 1315 1326
f 1326 1315 1327
f 1315 1316 1327
f 1327 1316 1328
f 1316 1317 1328
f 1328 1317 1329
f 1317 1318 1329
f 1329 1318 1330
f 1318 1319 1330
f 1330 1319 1331
f 1319 1308 1331
f 1331 1308 1320
f 1320 1321 1332
f 1332 1321 1333
f 1321 1322 1333
f 1333 1322 1334
f 1322 1323 1334
f 1334 1323 1335
f 1323 1324 1335
f 1335 1324 1336
f 1324 1325 1336
f 1336 1325 1337
f 1325 1326 1337
f 1337 1326 1338
f 1326 1327 1338
f 1338 1327 1339
f 1327 1328 1339
f 1339 1328 1340
f 1328 1329 1340
f 1340 1329 1341
f 1329 1330 1341
f 1341 1330 1342
f 1330 1331 1342
f 1342 1331 1343
f 1331 1320 1343
f 1343 1320 1332
f 1332 1333 1344
f 1344 1333 1345
f 1333 1334 1345
f 1345 1334 1346
f 1334 1335 1346
f 1346 1335 1347
f 1335 1336 1347
f 1347 1336 1348
f 1336 1337 1348
f 1348 1337 1349
f 1337 1338 1349
f 1349 1338 1350
f 1338 1339 1350
f 1350 1339 1351
f 1339 1340 1351
f 1351 1340 1352
f 1340 1341 1352
f 1352 1341 1353
f 1341 1342 1353
f 1353 1342 1354
f 1342 1343 1354
f 1354 1343 1355
f 1343 1332 1355
f 1355 1332 1344
f 1344 1345 1356
f 1356 1345 1357
f 1345 1346 1357
f 1357 1346 1358
f 1346 1347 1358
f 1358 1347 1359
f 1347 1348 1359
f 1359 1348 1360
f 1348 1349 1360
f 1360 1349 1361
f 1349 1350 1361
f 1361 1350 1362
f 1350 1351 1362
f 1362 1351 1363
f 1351 1352 1363
f 1363 1352 1364
f 1352 1353 1364
f 1364 1353 1365
f 1353 1354 1365
f 1365 1354 1366
f 1354 1355 1366
f 1366 1355 1367
f 1355 1344 1367
f 1367 1344 1356
f 1356 1357 1368
f 1368 1357 1369
f 1357 1358 1369
f 1369 1358 1370
f 1358 1359 1370
f 1370 1359 1371
f 1359 1360 1371
f 1371 1360 1372
f 1360 1361 1372
f 1372 1361 1373
f 1361 1362 1373
f 1373 1362 1374
f 1362 1363 1374
f 1374 1363 1375
f 1363 1364 1375
f 1375 1364 1376
f 1364 1365 1376
f 1376 1365 1377
f 1365 1366 1377
f 1377 1366 1378
f 1366 1367 1378
f 1378 1367 1379
f 1367 1356 1379
f 1379 1356 1368
f 1368 1369 1380
f 1380 1369 1381
f 1369 1370 1381
f 1381 1370 1382
f 1370 1371 1382
f 1382 1371 1383
f 1371 1372 1383
f 1383 1372 1384
f 1372 1373 1384
f 1384 1373 1385
f 1373 1374 1385
f 1385 1374 1386
f 1374 1375 1386
f 1386 1375 1387
f 1375 1376 1387
f 1387 1376 1388
f 1376 1377 1388
f 1388 1377 1389
f 1377 1378 1389
f 1389 1378 1390
f 1378 1379 1390
f 1390 1379 1391
f 1379 1368 1391
f 1391 1368 1380
f 1380 1381 1392
f 1392 1381 1393
f 1381 1382 1393
f 1393 1382 1394
f 1382 1383 1394
f 1394 1383 1395
f 1383 1384 1395
f 1395 1384 1396
f 1384 1385 1396
f 1396 1385 1397
f 1385 1386 1397
f 1397 1386 1398
f 1386 1387 1398
f 1398 1387 1399
f 1387 1388 1399
f 1399 1388 1400
f 1388 1389 1400
f 1400 1389 1401
f 1389 1390 1401
f 1401 1390 1402
f 1390 1391 1402
f 1402 1391 1403
f 1391 1380 1403
f 1403 1380 1392
f 1392 1393 1404
f 1404 1393 1405
f 1393 1394 1405
f 1405 1394 1406
f 1394 1395 1406
f 1406 1395 1407
f 1395 1396 1407
f 1407 1396 1408
f 1396 1397 1408
f 1408 1397 1409
f 1397 1398 1409
f 1409 1398 1410
f 1398 1399 1410
f 1410 1399 1411
f 1399 1400 1411
f 1411 1400 1412
f 1400 1401 1412
f 1412 1401 1413
f 1401 1402 1413
f 1413 1402 1414
f 1402 1403 1414
f 1414 1403 1415
f 1403 1392 1415
f 1415 1392 1404
f 1404 1405 1416
f 1416 1405 1417
f 1405 1406 1417
f 1417 1406 1418
f 1406 1407 1418
f 1418 1407 1419
f 1407 1408 1419
f 1419 1408 1420
f 1408 1409 1420
f 1420 1409 1421
f 1409 1410 1421
f 1421 1410 1422
f 1410 1411 1422
f 1422 1411 1423
f 1411 1412 1423
f 1423 1412 1424
f 1412 1413 1424
f 1424 1413 1425
f 1413 1414 1425
f 1425 1414 1426
f 1414 1415 1426
f 1426 1415 1427
f 1415 1404 1427
f 1427 1404 1416
f 1416 1417 1428
f 1428 1417 1429
f 1417 1418 1429
f 1429 1418 1430
f 1418 1419 1430
f 1430 1419 1431
f 1419 1420 1431
f 1431 1420 1432
f 1420 1421 1432
f 1432 1421 1433
f 1421 1422 1433
f 1433 1422 1434
f 1422 1423 1434
f 1434 1423 1435
f 1423 1424 1435
f 1435 1424 1436
f 1424 1425 1436
f 1436 1425 1437
f 1425 1426 1437
f 1437 1426 1438
f 1426 1427 1438
f 1438 1427 1439
f 1427 1416 1439
f 1439 1416 1428
f 1428 1429 1440
f 1440 1429 1441
f 1429 1430 1441
f 1441 1430 1442
f 1430 1431 1442
f 1442 1431 1443
f 1431 1432 1443
f 1443 1432 1444
f 1432 1433 1444
f 1444 1433 1445
f 1433 1434 1445
f 1445 1434 1446
f 1434 1435 1446
f 1446 1435 1447
f 1435 1436 1447
f 1447 1436 1448
f 1436 1437 1448
f 1448 1437 1449
f 1437 1438 1449
f 1449 1438 1450
f 1438 1439 1450
f 1450 1439 1451
f 1439 1428 1451
f 1451 1428 1440
f 1440 1441 1452
f 1452 1441 1453
f 1441 1442 1453
f 1453 1442 1454
f 1442 1443 1454
f 1454 1443 1455
f 1443 1444 1455
f 1455 1444 1456
f 1444 1445 1456
f 1456 1445 1457
f 1445 1446 1457
f 1457 1446 1458
f 1446 1447 1458
f 1458 1447 1459
f 1447 1448 1459
f 1459 1448 1460
f 1448 1449 1460
f 1460 1449 1461
f 1449 1450 1461
f 1461 1450 1462
f 1450 1451 1462
f 1462 1451 1463
f 1451 1440 1463
f 1463 1440 1452
f 1452 1453 1464
f 1464 1453 1465
f 1453 1454 1465
f 1465 1454 1466
f 1454 1455 1466
f 1466 1455 1467
f 1455 1456 1467
f 1467 1456 1468
f 1456 1457 1468
f 1468 1457 1469
f 1457 1458 1469
f 1469 1458 1470
f 1458 1459 1470
f 1470 1459 1471
f 1459 1460 1471
f 1471 1460 1472
f 1460 1461 1472
f 1472 1461 1473
f 1461 1462 1473
f 1473 1462 1474
f 1462 1463 1474
f 1474 1463 1475
f 1463 1452 1475
f 1475 1452 1464
f 1464 1465 1476
f 1476 1465 1477
f 1465 1466 1477
f 1477 1466 1478
f 1466 1467 1478
f 1478 1467 1479
f 1467 1468 1479
f 1479 1468 1480
f 1468 1469 1480
f 1480 1469 1481
f 1469 1470 1481
f 1481 1470 1482
f 1470 1471 1482
f 1482 1471 1483
f 1471 1472 1483
f 1483 1472 1484
f 1472 1473 1484
f 1484 1473 1485
f 1473 1474 1485
f 1485 1474 1486
f 1474 1475 1486
f 1486 1475 1487
f 1475 1464 1487
f 1487 1464 1476
f 1476 1477 1488
f 1488 1477 1489
f 1477 1478 1489
f 1489 1478 1490
f 1478 1479 1490
f 1490 1479 1491
f 1479 1480 1491
f 1491 1480 1492
f 1480 1481 1492
f 1492 1481 1493
f 1481 1482 1493
f 1493 1482 1494
f 1482 1483 1494
f 1494 1483 1495
f 1483 1484 1495
f 1495 1484 1496
f 1484 1485 1496
f 1496 1485 1497
f 1485 1486 1497
f 1497 1486 1498
f 1486 1487 1498
f 1498 1487 1499
f 1487 1476 1499
f 1499 1476 1488
f 1488 1489 1500
f 1500 1489 1501
f 1489 1490 1501
f 1501 1490 1502
f 1490 1491 1502
f 1502 1491 1503
f 1491 1492 1503
f 1503 1492 1504
f 1492 1493 1504
f 1504 1493 1505
f 1493 1494 1505
f 1505 1494 1506
f 1494 1495 1506
f 1506 1495 1507
f 1495 1496 1507
f 1507 1496 1508
f 1496 1497 1508
f 1508 1497 1509
f 1497 1498 1509
f 1509 1498 1510
f 1498 1499 1510
f 1510 1499 1511
f 1499 1488 1511
f 1511 1488 1500
f 1500 1501 1512
f 1512 1501 1513
f 1501 1502 1513
f 1513 1502 1514
f 1502 1503 1514
f 1514 1503 1515
f 1503 1504 1515
f 1515 1504 1516
f 1504 1505 1516
f 1516 1505 1517
f 1505 1506 1517
f 1517 1506 1518
f 1506 1507 1518
f 1518 1507 1519
f 1507 1508 1519
f 1519 1508 1520
f 1508 1509 1520
f 1520 1509 1521
f 1509 1510 1521
f 1521 1510 1522
f 1510 1511 1522
f 1522 1511 1523
f 1511 1500 1523
f 1523 1500 1512
f 1512 1513 1524
f 1524 1513 1525
f 1513 1514 1525
f 1525 1514 1526
f 1514 1515 1526
f 1526 1515 1527
f 1515 1516 1527
f 1527 1516 1528
f 1516 1517 1528
f 1528 1517 1529
f 1517 1518 1529
f 1529 1518 1530
f 1518 1519 1530
f 1530 1519 1531
f 1519 1520 1531
f 1531 1520 1532
f 1520 1521 1532
f 1532 1521 1533
f 1521 1522 1533
f 1533 1522 1534
f 1522 1523 1534
f 1534 1523 1535
f 1523 1512 1535
f 1535 1512 1524
f 1524 1525 1536
f 1536 1525 1537
f 1525 1526 1537
f 1537 1526 1538
f 1526 1527 1538
f 1538 1527 1539
f 1527 1528 1539
f 1539 1528 1540
f 1528 1529 1540
f 1540 1529 1541
f 1529 1530 1541
f 1541 1530 1542
f 1530 1531 1542
f 1542 1531 1543
f 1531 1532 1543
f 1543 1532 1544
f 1532 1533 1544
f 1544 1533 1545
f 1533 1534 1545
f 1545 1534 1546
f 1534 1535 1546
f 1546 1535 1547
f 1535 1524 1547
f 1547 1524 1536
f 1536 1537 1548
f 1548 1537 1549
f 1537 1538 1549
f 1549 1538 1550
f 1538 1539 1550
f 1550 1539 1551
f 1539 1540 1551
f 1551 1540 1552
f 1540 1541 1552
f 1552 1541 1553
f 1541 1542 1553
f 1553 1542 1554
f 1542 1543 1554
f 1554 1543 1555
f 1543 1544 1555
f 1555 1544 1556
f 1544 1545 1556
f 1556 1545 1557
f 1545 1546 1557
f 1557 1546 1558
f 1546 1547 1558
f 1558 1547 1559
f 1547 1536 1559
f 1559 1536 1548
f 1548 1549 1560
f 1560 1549 1561
f 1549 1550 1561
f 1561 1550 1562
f 1550 1551 1562
f 1562 1551 1563
f 1551 1552 1563
f 1563 1552 1564
f 1552 1553 1564
f 1564 1553 1565
f 1553 1554 1565
f 1565 1554 1566
f 1554 1555 1566
f 1566 1555 1567
f 1555 1556 1567
f 1567 1556 1568
f 1556 1557 1568
f 1568 1557 1569
f 1557 1558 1569
f 1569 1558 1570
f 1558 1559 1570
f 1570 1559 1571
f 1559 1548 1571
f 1571 1548 1560
f 1560 1561 1572
f 1572 1561 1573
f 1561 1562 1573
f 1573 1562 1574
f 1562 1563 1574
f 1574 1563 1575
f 1563 1564 1575
f 1575 1564 1576
f 1564 1565 1576
f 1576 1565 1577
f 1565 1566 1577
f 1577 1566 1578
f 1566 1567 1578
f 1578 1567 1579
f 1567 1568 1579
f 1579 1568 1580
f 1568 1569 1580
f 1580 1569 1581
f 1569 1570 1581
f 1581 1570 1582
f 1570 1571 1582
f 1582 1571 1583
f 1571 1560 1583
f 1583 1560 1572
f 1572 1573 1584
f 1584 1573 1585
f 1573 1574 1585
f 1585 1574 1586
f 1574 1575 1586
f 1586 1575 1587
f 1575 1576 1587
f 1587 1576 1588
f 1576 1577 1588
f 1588 1577 1589
f 1577 1578 1589
f 1589 1578 1590
f 1578 1579 1590
f 1590 1579 1591
f 1579 1580 1591
f 1591 1580 1592
f 1580 1581 1592
f 1592 1581 1593
f 1581 1582 1593
f 1593 1582 1594
f 1582 1583 1594
f 1594 1583 1595
f 1583 1572 1595
f 1595 1572 1584
f 1584 1585 1596
f 1596 1585 1597
f 1585 1586 1597
f 1597 1586 1598
f 1586 1587 1598
f 1598 1587 1599
f 1587 1588 1599
f 1599 1588 1600
f 1588 1589 1600
f 1600 1589 1601
f 1589 1590 1601
f 1601 1590 1602
f 1590 1591 1602
f 1602 1591 1603
f 1591 1592 1603
f 1603 1592 1604
f 1592 1593 1604
f 1604 1593 1605
f 1593 1594 1605
f 1605 1594 1606
f 1594 1595 1606
f 1606 1595 1607
f 1595 1584 1607
f 1607 1584 1596
f 1596 1597 1608
f 1608 1597 1609
f 1597 1598 1609
f 1609 1598 1610
f 1598 1599 1610
f 1610 1599 1611
f 1599 1600 1611
f 1611 1600 1612
f 1600 1601 1612
f 1612 1601 1613
f 1601 1602 1613
f 1613 1602 1614
f 1602 1603 1614
f 1614 1603 1615
f 1603 1604 1615
f 1615 1604 1616
f 1604 1605 1616
f 1616 1605 1617
f 1605 1606 1617
f 1617 1606 1618
f 1606 1607 1618
f 1618 1607 1619
f 1607 1596 1619
f 1619 1596 1608
f 1608 1609 1620
f 1620 1609 1621
f 1609 1610 1621
f 1621 1610 1622
f 1610 1611 1622
f 1622 1611 1623
f 1611 1612 1623
f 1623 1612 1624
f 1612 1613 1624
f 1624 1613 1625
f 1613 1614 1625
f 1625 1614 1626
f 1614 1615 1626
f 1626 1615 1627
f 1615 1616 1627
f 1627 1616 1628
f 1616 1617 1628
f 1628 1617 1629
f 1617 1618 1629
f 1629 1618 1630
f 1618 1619 1630
f 1630 1619 1631
f 1619 1608 1631
f 1631 1608 1620
f 1620 1621 1632
f 1632 1621 1633
f 1621 1622 1633
f 1633 1622 1634
f 1622 1623 1634
f 1634 1623 1635
f 1623 1624 1635
f 1635 1624 1636
f 1624 1625 1636
f 1636 1625 1637
f 1625 1626 1637
f 1637 1626 1638
f 1626 1627 1638
f 1638 1627 1639
f 1627 1628 1639
f 1639 1628 1640
f 1628 1629 1640
f 1640 1629 1641
f 1629 1630 1641
f 1641 1630 1642
f 1630 1631 1642
f 1642 1631 1643
f 1631 1620 1643
f 1643 1620 1632
f 1632 1633 1644
f 1644 1633 1645
f 1633 1634 1645
f 1645 1634 1646
f 1634 1635 1646
f 1646 1635 1647
f 1635 1636 1647
f 1647 1636 1648
f 1636 1637 1648
f 1648 1637 1649
f 1637 1638 1649
f 1649 1638 1650
f 1638 1639 1650
f 1650 1639 1651
f 1639 1640 1651
f 1651 1640 1652
f 1640 1641 1652
f 1652 1641 1653
f 1641 1642 1653
f 1653 1642 1654
f 1642 1643 1654
f 1654 1643 1655
f 1643 1632 1655
f 1655 1632 1644
f 1644 1645 1656
f 1656 1645 1656
f 1645 1646 1656
f 1656 1646 1656
f 1646 1647 1656
f 1656 1647 1656
f 1647 1648 1656
f 1656 1648 1656
f 1648 1649 1656
f 1656 1649 1656
f 1649 1650 1656
f 1656 1650 1656
f 1650 1651 1656
f 1656 1651 1656
f 1651 1652 1656
f 1656 1652 1656
f 1652 1653 1656
f 1656 1653 1656
f 1653 1654 1656
f 1656 1654 1656
f 1654 1655 1656
f 1656 1655 1656
f 1655 1644 1656
f 1656 1644 1656

g Path_(8)
v 533.03064 116.51397 13.400001
v 532.83496 116.70966 13.400001
v 532.8612 116.68345 13.261622
v 532.9328 116.61182 13.160323
v 533.03064 116.51397 13.123245
v 533.1285 116.41612 13.160323
v 533.20013 116.34449 13.261622
v 533.2264 116.318275 13.400001
v 533.20013 116.34449 13.538378
v 533.1285 116.41612 13.639677
v 533.03064 116.51397 13.676756
v 532.9328 116.61182 13.639677
v 532.8612 116.68345 13.538378
v 532.5771 116.451775 13.400001
v 532.6033 116.42555 13.261622
v 532.6749 116.35393 13.160323
v 532.77277 116.25607 13.123245
v 532.8706 116.158226 13.160323
v 532.94226 116.0866 13.261622
v 532.96844 116.06038 13.400001
v 532.94226 116.0866 13.538378
v 532.8706 116.158226 13.639677
v 532.77277 116.25607 13.676756
v 532.6749 116.35393 13.639677
v 532.6033 116.42555 13.538378
v 532.32733 116.20148 13.409081
v 532.34937 116.17758 13.269562
v 532.4158 116.10561 13.164992
v 532.5087 116.00486 13.123394
v 532.60333 115.90231 13.155911
v 532.67426 115.82546 13.253833
v 532.70245 115.79488 13.39092
v 532.68036 115.81879 13.530439
v 532.614 115.890755 13.635008
v 532.52106 115.99151 13.676606
v 532.4264 116.094055 13.644089
v 532.3555 116.170906 13.546167
v 532.09155 115.99723 13.401344
v 532.1099 115.96581 13.262752
v 532.1624 115.879745 13.160855
v 532.2349 115.762085 13.122959
v 532.308 115.64436 13.159216
v 532.36206 115.55812 13.2599125
v 532.3826 115.52647 13.3980665
v 532.36426 115.557884 13.536659
v 532.31177 115.64395 13.638556
v 532.23926 115.76161 13.676452
v 532.1662 115.87933 13.640195
v 532.1121 115.965576 13.539498
v 531.73987 115.83846 13.3553505
v 531.7277 115.75739 13.233174
v 531.76215 115.63921 13.15347
v 531.8339 115.515594 13.137594
v 531.9238 115.41966 13.189802
v 532.00775 115.37712 13.2961035
v 532.06323 115.39936 13.428015
v 532.07544 115.48044 13.550191
v 532.041 115.59862 13.629895
v 531.96924 115.72223 13.64577
v 531.87933 115.81817 13.593563
v 531.79535 115.86071 13.487262
v 531.4934 115.58978 13.6339655
v 531.4749 115.47048 13.5573435
v 531.52374 115.34414 13.511193
v 531.6267 115.2446 13.507879
v 531.7562 115.19854 13.548291
v 531.8776 115.21829 13.621599
v 531.9584 115.29858 13.70816
v 531.9768 115.41787 13.784782
v 531.92804 115.54422 13.830934
v 531.8251 115.64375 13.834247
v 531.6955 115.68982 13.793836
v 531.5741 115.67006 13.720528
v 531.4213 115.43212 13.852618
v 531.435 115.30582 13.778898
v 531.4945 115.17575 13.763361
v 531.5839 115.076775 13.810171
v 531.6792 115.03541 13.906785
v 531.75494 115.06273 14.027316
v 531.7907 115.15143 14.139467
v 531.77704 115.277725 14.213187
v 531.7175 115.40779 14.2287245
v 531.6281 115.50677 14.181914
v 531.53284 115.54814 14.0853
v 531.4571 115.52081 13.964769
v 531.1679 115.44596 13.927815
v 531.184 115.35818 13.816359
v 531.2191 115.22977 13.762796
v 531.2636 115.09513 13.78148
v 531.3057 114.99035 13.867403
v 531.3341 114.9435 13.997543
v 531.3411 114.967125 14.137029
v 531.325 115.05491 14.248486
v 531.2899 115.18332 14.302048
v 531.2454 115.317955 14.283364
v 531.2033 115.42274 14.197441
v 531.1749 115.46959 14.067301
v 530.81445 115.32657 14.001031
v 530.83124 115.26654 13.871954
v 530.8706 115.154945 13.791159
v 530.92206 115.021675 13.780294
v 530.97174 114.90245 13.842272
v 531.0064 114.82921 13.960484
v 531.01666 114.82157 14.103256
v 530.9999 114.8816 14.232333
v 530.9605 114.993195 14.313128
v 530.90906 115.126465 14.323993
v 530.8594 115.24569 14.262015
v 530.8247 115.31893 14.143803
v 530.51245 115.21083 14.049148
v 530.5197 115.16751 13.912807
v 530.542 115.063705 13.816642
v 530.57336 114.92724 13.786418
v 530.6054 114.79466 13.8302355
v 530.6295 114.70151 13.936352
v 530.6393 114.67274 14.076335
v 530.632 114.71606 14.212675
v 530.60974 114.81986 14.308841
v 530.5783 114.95633 14.339065
v 530.54626 115.088905 14.295247
v 530.52216 115.18206 14.18913
v 530.21765 115.184265 14.096329
v 530.2161 115.162094 13.954811
v 530.2137 115.07214 13.843348
v 530.21094 114.93851 13.791806
v 530.2086 114.79699 13.813996
v 530.2074 114.685524 13.903973
v 530.2076 114.63397 14.037626
v 530.2091 114.656136 14.179144
v 530.2116 114.74609 14.290607
v 530.21436 114.87973 14.342149
v 530.2166 115.02124 14.319959
v 530.21783 115.13271 14.229982
v 529.8436 115.231064 14.0709915
v 529.84406 115.19517 13.932305
v 529.8463 115.09476 13.830147
v 529.84973 114.95674 13.79189
v 529.8534 114.81811 13.8277855
v 529.8564 114.71599 13.928215
v 529.85785 114.67776 14.066269
v 529.8574 114.71365 14.204955
v 529.85516 114.81406 14.307114
v 529.85175 114.95207 14.34537
v 529.8481 115.09071 14.309475
v 529.8451 115.19283 14.209045
v 529.4256 115.159294 14.070126
v 529.43414 115.12356 13.931659
v 529.4581 115.02539 13.830113
v 529.4911 114.89108 13.792699
v 529.5242 114.75663 13.829441
v 529.5486 114.65806 13.930493
v 529.55774 114.62178 14.06878
v 529.54913 114.65751 14.207247
v 529.5252 114.75568 14.308792
v 529.49225 114.889984 14.346207
v 529.4591 115.02444 14.309464
v 529.43475 115.12301 14.208412
v 528.9903 115.01091 14.070121
v 529.0107 114.98017 13.931694
v 529.0668 114.89598 13.83026
v 529.14355 114.78089 13.792999
v 529.2204 114.66575 13.829894
v 529.27673 114.581406 13.931059
v 529.2975 114.55045 14.069387
v 529.27704 114.58119 14.207814
v 529.22095 114.66539 14.309248
v 529.1442 114.78047 14.346509
v 529.0674 114.895615 14.309614
v 529.01105 114.979965 14.208449
v 528.7017 114.68525 14.068657
v 528.72986 114.66023 13.930446
v 528.806 114.59275 13.8296
v 528.9097 114.50089 13.79314
v 529.01324 114.40927 13.830836
v 529.08875 114.34243 13.932588
v 529.1161 114.31829 14.07113
v 529.0879 114.34331 14.20934
v 529.0117 114.41079 14.310185
v 528.908 114.50265 14.346645
v 528.8045 114.59427 14.308949
v 528.729 114.66111 14.207198
v 528.4597 114.42533 14.069791
v 528.4867 114.399734 13.931435
v 528.5602 114.32993 13.830194
v 528.6605 114.234634 13.793197
v 528.76086 114.13937 13.830355
v 528.8343 114.06967 13.931713
v 528.86115 114.044205 14.070112
v 528.83417 114.0698 14.208468
v 528.7607 114.1396 14.30971
v 528.66034 114.2349 14.346707
v 528.56 114.33017 14.309548
v 528.4866 114.39987 14.20819
v 528.2273 114.18362 14.069913
v 528.25134 114.15534 13.931544
v 528.317 114.07817 13.830268
v 528.4067 113.97278 13.793222
v 528.49634 113.86739 13.830333
v 528.56195 113.79026 13.931656
v 528.586 113.762054 14.070043
v 528.56195 113.79032 14.208411
v 528.4963 113.86749 14.309687
v 528.4066 113.97289 14.346733
v 528.31696 114.07828 14.309622
v 528.2513 114.1554 14.208299
v 527.9536 113.99433 14.070075
v 527.9742 113.96354 13.931686
v 528.0305 113.87935 13.830356
v 528.1074 113.76433 13.793236
v 528.1843 113.649284 13.830272
v 528.24066 113.56505 13.93154
v 528.2613 113.534195 14.069906
v 528.2407 113.56498 14.208295
v 528.1844 113.64917 14.309626
v 528.1075 113.76419 14.3467455
v 528.0306 113.879234 14.30971
v 527.97424 113.96347 14.208442
v 527.63556 113.78983 14.070018
v 527.65765 113.76005 13.931637
v 527.71796 113.678665 13.83033
v 527.80035 113.5675 13.7932415
v 527.88275 113.45632 13.830309
v 527.94305 113.37493 13.931601
v 527.96515 113.34513 14.069976
v 527.9431 113.374916 14.208356
v 527.88275 113.45629 14.309663
v 527.8004 113.56747 14.346752
v 527.718 113.67864 14.309685
v 527.65765 113.76003 14.208392
v 527.3382 113.537155 14.070036
v 527.3629 113.509544 13.931653
v 527.4305 113.434074 13.83034
v 527.52277 113.33097 13.793243
v 527.61505 113.22785 13.830303
v 527.6826 113.15237 13.931589
v 527.70734 113.124725 14.069962
v 527.6826 113.152336 14.208344
v 527.61505 113.227806 14.309657
v 527.52277 113.33091 14.346754
v 527.4305 113.43403 14.309694
v 527.3629 113.509514 14.208408
v 527.0685 113.28377 14.069996
v 527.09375 113.25662 13.931619
v 527.1628 113.18246 13.83032
v 527.257 113.08115 13.793244
v 527.35126 112.979836 13.830325
v 527.4203 112.90568 13.931625
v 527.44556 112.87853 14.070004
v 527.4203 112.90568 14.208381
v 527.35126 112.97984 14.309679
v 527.257 113.081154 14.346755
v 527.1628 113.18246 14.309674
v 527.09375 113.25662 14.208374
v 526.8132 113.048004 14.07
v 526.8367 113.01935 13.931622
v 526.90094 112.94104 13.830322
v 526.9888 112.834076 13.793244
v 527.07654 112.72711 13.830323
v 527.1408 112.6488 13.931623
v 527.1643 112.62014 14.070001
v 527.1408 112.6488 14.208378
v 527.07654 112.72711 14.309677
v 526.9888 112.834076 14.346755
v 526.90094 112.94104 14.309677
v 526.8367 113.01935 14.208377
v 526.5547 112.85822 14.07
v 526.57336 112.826195 13.9316225
v 526.6244 112.738686 13.830323
v 526.6941 112.61915 13.793245
v 526.7638 112.4996 13.830323
v 526.8148 112.412094 13.931623
v 526.8335 112.380066 14.070001
v 526.8148 112.412094 14.208378
v 526.7638 112.4996 14.309677
v 526.6941 112.61915 14.346756
v 526.6244 112.738686 14.309677
v 526.57336 112.826195 14.208378
v 526.24915 112.7213 14.07
v 526.2642 112.68744 13.9316225
v 526.30554 112.59493 13.830323
v 526.3619 112.46856 13.793245
v 526.4183 112.34219 13.830323
v 526.45953 112.24968 13.931623
v 526.4747 112.21582 14.070001
v 526.45953 112.24968 14.208379
v 526.4183 112.34219 14.309678
v 526.3619 112.46856 14.346756
v 526.30554 112.59493 14.309677
v 526.2642 112.68744 14.208378
v 525.9236 112.578255 14.070001
v 525.93756 112.543915 13.9316225
v 525.97577 112.450096 13.830323
v 526.02795 112.32194 13.793245
v 526.08014 112.19378 13.830323
v 526.11835 112.09997 13.9316225
v 526.1323 112.06563 14.070001
v 526.11835 112.09997 14.208378
v 526.08014 112.19379 14.309677
v 526.02795 112.32194 14.346756
v 525.97577 112.450096 14.309677
v 525.93756 112.543915 14.208378
v 525.6129 112.46032 14.070001
v 525.6228 112.42458 13.9316225
v 525.6498 112.326935 13.830323
v 525.6866 112.19355 13.793245
v 525.72345 112.060165 13.830323
v 525.75037 111.962524 13.9316225
v 525.76025 111.92678 14.070001
v 525.75037 111.962524 14.208378
v 525.72345 112.060165 14.309677
v 525.6866 112.19355 14.346756
v 525.6498 112.326935 14.309677
v 525.6228 112.42458 14.208378
v 525.26434 112.397964 14.070001
v 525.2728 112.36187 13.9316225
v 525.296 112.26326 13.830323
v 525.3277 112.12856 13.793245
v 525.3594 111.99386 13.830323
v 525.38257 111.89525 13.9316225
v 525.39105 111.85916 14.070001
v 525.38257 111.89525 14.208378
v 525.3594 111.99386 14.309677
v 525.3277 112.12856 14.346756
v 525.296 112.26326 14.309677
v 525.2728 112.36187 14.208378
v 524.88983 112.289246 14.070001
v 524.90155 112.25408 13.9316225
v 524.93365 112.158 13.830323
v 524.9775 112.02674 13.793245
v 525.0213 111.89549 13.830323
v 525.0534 111.79941 13.9316225
v 525.0651 111.76424 14.070001
v 525.0534 111.79941 14.208378
v 525.0213 111.89549 14.309677
v 524.9775 112.02674 14.346756
v 524.93365 112.158 14.309677
v 524.90155 112.25408 14.208378
v 524.5369 112.15598 14.070001
v 524.5503 112.121376 13.9316225
v 524.5867 112.02684 13.830323
v 524.63635 111.8977 13.793245
v 524.6861 111.768555 13.830323
v 524.7225 111.67402 13.9316225
v 524.7358 111.63942 14.070001
v 524.7225 111.67402 14.208378
v 524.6861 111.768555 14.309677
v 524.63635 111.8977 14.346756
v 524.5867 112.02684 14.309677
v 524.5503 112.121376 14.208378
v 524.1664 112.00885 14.070001
v 524.18384 111.976135 13.9316225
v 524.23157 111.88678 13.830323
v 524.29675 111.76472 13.793245
v 524.36194 111.64265 13.830323
v 524.40967 111.55329 13.9316225
v 524.4271 111.520584 14.070001
v 524.40967 111.55329 14.208378
v 524.36194 111.64265 14.309677
v 524.29675 111.76472 14.346756
v 524.23157 111.88678 14.309677
v 524.18384 111.976135 14.208378
v 523.83026 111.7771 14.070001
v 523.85266 111.74754 13.9316225
v 523.9138 111.66679 13.830323
v 523.9973 111.55647 13.793245
v 524.0809 111.44616 13.830323
v 524.142 111.3654 13.9316225
v 524.1644 111.335846 14.070001
v 524.142 111.3654 14.208378
v 524.0809 111.44616 14.309677
v 523.9973 111.55647 14.346756
v 523.9138 111.66679 14.309677
v 523.85266 111.74754 14.208378
v 523.54926 111.54576 14.070001
v 523.57153 111.51614 13.9316225
v 523.6325 111.435234 13.830323
v 523.71576 111.3247 13.793245
v 523.799 111.21417 13.830323
v 523.8599 111.133255 13.9316225
v 523.88226 111.10364 14.070001
v 523.8599 111.133255 14.208378
v 523.799 111.21417 14.309677
v 523.71576 111.3247 14.346756
v 523.6325 111.435234 14.309677
v 523.57153 111.51614 14.208378
v 523.2433 111.33488 14.070001
v 523.2663 111.305824 13.9316225
v 523.3293 111.22645 13.830323
v 523.4152 111.11802 13.793245
v 523.5012 111.00959 13.830323
v 523.56415 110.930214 13.9316225
v 523.58716 110.90116 14.070001
v 523.56415 110.930214 14.208378
v 523.5012 111.00959 14.309677
v 523.4152 111.11802 14.346756
v 523.3293 111.22645 14.309677
v 523.2663 111.305824 14.208378
v 522.94476 111.06309 14.070001
v 522.9717 111.03756 13.9316225
v 523.0451 110.96782 13.830323
v 523.1455 110.87255 13.793245
v 523.24585 110.77728 13.830323
v 523.31934 110.70754 13.9316225
v 523.3462 110.682014 14.070001
v 523.31934 110.70754 14.208378
v 523.24585 110.77728 14.309677
v 523.1455 110.87255 14.346756
v 523.0451 110.96782 14.309677
v 522.9717 111.03756 14.208378
v 522.72003 110.78741 14.070001
v 522.74603 110.76102 13.9316225
v 522.8172 110.6889 13.830323
v 522.91437 110.5904 13.793245
v 523.0116 110.49189 13.830323
v 523.0827 110.419785 13.9316225
v 523.10876 110.39339 14.070001
v 523.0827 110.419785 14.208378
v 523.0116 110.49189 14.309677
v 522.91437 110.5904 14.346756
v 522.8172 110.6889 14.309677
v 522.74603 110.76102 14.208378
v 522.46204 110.58374 14.070001
v 522.48444 110.554184 13.9316225
v 522.5456 110.47343 13.830323
v 522.62915 110.36312 13.793245
v 522.7127 110.252815 13.830323
v 522.77386 110.172066 13.9316225
v 522.79626 110.1425 14.070001
v 522.77386 110.172066 14.208378
v 522.7127 110.252815 14.309677
v 522.62915 110.36312 14.346756
v 522.5456 110.47343 14.309677
v 522.48444 110.554184 14.208378
v 522.1537 110.36086 14.070001
v 522.17773 110.332634 13.9316225
v 522.2434 110.25549 13.830323
v 522.33307 110.150116 13.793245
v 522.4228 110.04474 13.830323
v 522.48846 109.9676 13.9316225
v 522.51245 109.93936 14.070001
v 522.48846 109.9676 14.208378
v 522.4228 110.04474 14.309677
v 522.33307 110.150116 14.346756
v 522.2434 110.25549 14.309677
v 522.17773 110.332634 14.208378
v 521.9072 110.111595 14.070001
v 521.92975 110.08216 13.9316225
v 521.9914 110.00175 13.830323
v 522.0755 109.89191 13.793245
v 522.15967 109.78206 13.830323
v 522.2213 109.701645 13.9316225
v 522.24384 109.67221 14.070001
v 522.2213 109.701645 14.208378
v 522.15967 109.78206 14.309677
v 522.0755 109.89191 14.346756
v 521.9914 110.00175 14.309677
v 521.92975 110.08216 14.208378
v 521.6031 109.93895 14.070001
v 521.624 109.90833 13.9316225
v 521.68115 109.82468 13.830323
v 521.75916 109.7104 13.793245
v 521.8372 109.59614 13.830323
v 521.89435 109.51248 13.9316225
v 521.9153 109.481865 14.070001
v 521.89435 109.51248 14.208378
v 521.8372 109.59614 14.309677
v 521.75916 109.7104 14.346756
v 521.68115 109.82468 14.309677
v 521.624 109.90833 14.208378
v 521.29486 109.69191 14.070001
v 521.31903 109.66376 13.9316225
v 521.38495 109.586845 13.830323
v 521.475 109.48179 13.793245
v 521.56506 109.376724 13.830323
v 521.631 109.29981 13.9316225
v 521.6551 109.27166 14.070001
v 521.631 109.29981 14.208378
v 521.56506 109.376724 14.309677
v 521.475 109.48179 14.346756
v 521.38495 109.586845 14.309677
v 521.31903 109.66376 14.208378
v 521.01843 109.43974 14.070001
v 521.0435 109.41244 13.9316225
v 521.112 109.33783 13.830323
v 521.2056 109.235916 13.793245
v 521.29926 109.134 13.830323
v 521.36774 109.059395 13.9316225
v 521.3928 109.03209 14.070001
v 521.36774 109.059395 14.208378
v 521.29926 109.134 14.309677
v 521.2056 109.235916 14.346756
v 521.112 109.33783 14.309677
v 521.0435 109.41244 14.208378
v 520.7618 109.20195 14.070001
v 520.7854 109.17333 13.9316225
v 520.8498 109.09515 13.830323
v 520.9378 108.988365 13.793245
v 521.0258 108.88157 13.830323
v 521.0902 108.8034 13.9316225
v 521.1138 108.77478 14.070001
v 521.0902 108.8034 14.208378
v 521.0258 108.88157 14.309677
v 520.9378 108.988365 14.346756
v 520.8498 109.09515 14.309677
v 520.7854 109.17333 14.208378
v 520.4702 108.98848 14.070001
v 520.4934 108.95959 13.9316225
v 520.5569 108.88064 13.830323
v 520.6436 108.77279 13.793245
v 520.7303 108.66495 13.830323
v 520.79376 108.586 13.9316225
v 520.817 108.5571 14.070001
v 520.79376 108.586 14.208378
v 520.7303 108.66495 14.309677
v 520.6436 108.77279 14.346756
v 520.5569 108.88064 14.309677
v 520.4934 108.95959 14.208378
v 520.2105 108.75002 14.0103655
v 520.24945 108.6967 13.883228
v 520.3206 108.59919 13.806136
v 520.405 108.48361 13.7997465
v 520.48004 108.38094 13.865771
v 520.5255 108.31868 13.986519
v 520.52924 108.31352 14.129635
v 520.4903 108.366844 14.256772
v 520.4191 108.464355 14.333864
v 520.3347 108.57993 14.340254
v 520.2597 108.6826 14.27423
v 520.21423 108.74486 14.153482
v 519.97876 108.58641 13.923263
v 520.0604 108.525154 13.830176
v 520.14124 108.41546 13.7959385
v 520.1994 108.28671 13.829722
v 520.2194 108.17342 13.922477
v 520.1959 108.105934 14.049347
v 520.1352 108.10234 14.176339
v 520.0535 108.1636 14.269426
v 519.9728 108.2733 14.303664
v 519.91455 108.40204 14.269879
v 519.89453 108.515335 14.177126
v 519.918 108.58282 14.050255
v 519.7707 108.500755 13.7457285
v 519.8804 108.46378 13.673928
v 519.9757 108.36633 13.647233
v 520.0312 108.23452 13.672796
v 520.032 108.10366 13.743768
v 519.97784 108.00883 13.841131
v 519.8833 107.97542 13.938798
v 519.7736 108.0124 14.010598
v 519.6783 108.10984 14.037293
v 519.6228 108.24165 14.01173
v 519.622 108.37251 13.940759
v 519.67615 108.467354 13.843395
v 519.5078 108.36212 13.465957
v 519.59766 108.3113 13.368321
v 519.6849 108.20787 13.32584
v 519.74603 108.079544 13.3498955
v 519.76483 107.96071 13.434041
v 519.73615 107.8832 13.555732
v 519.6677 107.8678 13.68236
v 519.5779 107.918625 13.779996
v 519.4907 108.02206 13.822477
v 519.4295 108.15038 13.798422
v 519.41077 108.26922 13.714275
v 519.4394 108.34672 13.592586
v 519.2114 108.173096 13.355865
v 519.26385 108.09386 13.248383
v 519.3218 107.97157 13.201569
v 519.3696 107.839005 13.227966
v 519.3946 107.731674 13.320501
v 519.39 107.67834 13.454381
v 519.35706 107.6933 13.593731
v 519.3046 107.77253 13.701213
v 519.24677 107.89482 13.748027
v 519.1989 108.02739 13.72163
v 519.1739 108.13472 13.629094
v 519.1785 108.18805 13.495214
v 518.87195 108.11614 13.370975
v 518.8977 108.05294 13.245061
v 518.9323 107.936165 13.16964
v 518.9665 107.79711 13.164921
v 518.991 107.67304 13.232168
v 518.9994 107.59719 13.353364
v 518.9893 107.5899 13.496033
v 518.9635 107.6531 13.621946
v 518.92896 107.76987 13.697368
v 518.8948 107.90892 13.702086
v 518.87024 108.033 13.634839
v 518.8619 108.10884 13.513643
v 518.555 108.023705 13.32796
v 518.5674 107.94612 13.208114
v 518.5826 107.819145 13.143601
v 518.5966 107.676796 13.151708
v 518.6056 107.55721 13.230262
v 518.60724 107.49245 13.358214
v 518.6011 107.49985 13.501281
v 518.5887 107.57743 13.621126
v 518.5735 107.70441 13.685638
v 518.5595 107.846756 13.677532
v 518.5505 107.96633 13.598978
v 518.5488 108.031105 13.471025
v 518.1987 108.01266 13.255791
v 518.2084 107.906654 13.159938
v 518.2195 107.76698 13.130119
v 518.2291 107.63106 13.174324
v 518.2347 107.5353 13.280708
v 518.2347 107.50539 13.420766
v 518.22906 107.54931 13.55697
v 518.2195 107.65531 13.6528225
v 518.2084 107.79499 13.682641
v 518.1987 107.930916 13.638436
v 518.1932 108.026665 13.532052
v 518.1932 108.05659 13.391994
v 517.80457 107.91868 13.231566
v 517.8332 107.80794 13.145435
v 517.8681 107.67012 13.128095
v 517.9001 107.542145 13.184191
v 517.9204 107.45832 13.298692
v 517.9237 107.44109 13.440919
v 517.9091 107.49508 13.572762
v 517.8805 107.60582 13.658893
v 517.8455 107.743645 13.676234
v 517.8136 107.87161 13.620138
v 517.7933 107.95544 13.505636
v 517.7899 107.97267 13.363409
v 517.4944 107.83845 13.225209
v 517.5602 107.74555 13.144496
v 517.6118 107.6143 13.127953
v 517.6355 107.47987 13.180012
v 517.6248 107.37828 13.286723
v 517.5827 107.33675 13.419496
v 517.5204 107.3664 13.542751
v 517.45465 107.4593 13.623465
v 517.40295 107.59054 13.640009
v 517.37933 107.72497 13.58795
v 517.38995 107.82656 13.481237
v 517.43207 107.868095 13.348466
v 517.2477 107.782555 13.09127
v 517.3485 107.72099 13.037251
v 517.42487 107.60541 13.027716
v 517.45624 107.46675 13.065218
v 517.4342 107.342186 13.139709
v 517.36475 107.26508 13.231232
v 517.2664 107.25611 13.31526
v 517.1656 107.317665 13.369279
v 517.0893 107.43326 13.378816
v 517.0579 107.57191 13.341313
v 517.0799 107.69648 13.266821
v 517.14935 107.773575 13.175299
v 516.9398 107.66222 12.791423
v 517.0324 107.596115 12.7172365
v 517.11676 107.48411 12.700705
v 517.1703 107.35622 12.746258
v 517.1785 107.24671 12.841688
v 517.1394 107.18492 12.961428
v 517.06335 107.187416 13.073391
v 516.9707 107.25352 13.147577
v 516.88635 107.365524 13.164109
v 516.8329 107.493416 13.118557
v 516.8246 107.60293 13.023126
v 516.8637 107.66471 12.903386
v 516.6155 107.38843 12.646418
v 516.7025 107.30782 12.566056
v 516.7954 107.19937 12.554321
v 516.86914 107.092125 12.614356
v 516.90405 107.01482 12.730076
v 516.89075 106.988174 12.870472
v 516.8328 107.019325 12.997927
v 516.7457 107.09993 13.078288
v 516.6529 107.20839 13.090023
v 516.57916 107.315636 13.029988
v 516.54425 107.39294 12.9142685
v 516.55756 107.41958 12.773872
v 516.3877 107.14287 12.562259
v 516.4514 107.03169 12.498231
v 516.515 106.90358 12.506391
v 516.5614 106.792854 12.584551
v 516.5782 106.72919 12.71177
v 516.56085 106.72963 12.853959
v 516.514 106.794075 12.97302
v 516.45026 106.90525 13.037047
v 516.38666 107.03336 13.028889
v 516.3403 107.14409 12.950727
v 516.32355 107.20776 12.823508
v 516.3409 107.20731 12.681319
v 516.0688 107.09108 12.5617895
v 516.09235 106.97314 12.484229
v 516.11694 106.83219 12.476994
v 516.13586 106.706 12.54202
v 516.1441 106.62838 12.661886
v 516.13947 106.62013 12.804473
v 516.1231 106.683464 12.931575
v 516.09955 106.80141 13.009134
v 516.07495 106.94235 13.016371
v 516.056 107.06854 12.951344
v 516.0478 107.14616 12.831478
v 516.0524 107.15441 12.688891
v 515.69543 106.992096 12.505796
v 515.7341 106.86167 12.460888
v 515.7727 106.726814 12.490003
v 515.80084 106.623665 12.58534
v 515.81104 106.57985 12.721352
v 515.80054 106.607124 12.861596
v 515.77216 106.69817 12.968493
v 515.73346 106.8286 13.013402
v 515.6949 106.963455 12.984287
v 515.6667 107.066605 12.88895
v 515.6565 107.11041 12.752938
v 515.66705 107.083145 12.612694
v 515.3902 106.828766 12.496062
v 515.4069 106.69209 12.4564905
v 515.42316 106.55402 12.491058
v 515.43463 106.451546 12.590502
v 515.4382 106.41212 12.728175
v 515.4329 106.446304 12.86719
v 515.4203 106.544945 12.970297
v 515.40356 106.68162 13.009868
v 515.3873 106.81969 12.975301
v 515.37585 106.922165 12.875857
v 515.37225 106.96159 12.738183
v 515.3775 106.92741 12.599169
v 515.0665 106.89727 12.490115
v 515.04913 106.759544 12.454735
v 515.03156 106.62276 12.493505
v 515.0185 106.52355 12.596035
v 515.01355 106.48852 12.734855
v 515.01794 106.52704 12.872766
v 515.0306 106.6288 12.9728155
v 515.048 106.76652 13.008196
v 515.06555 106.903305 12.969427
v 515.0786 107.00251 12.866897
v 515.08356 107.037544 12.728077
v 515.07916 106.99902 12.590166
v 514.6807 106.91885 12.491922
v 514.6846 106.7808 12.453838
v 514.6883 106.64221 12.489907
v 514.6909 106.54021 12.590466
v 514.6918 106.50213 12.728569
v 514.69055 106.53818 12.867213
v 514.6876 106.638695 12.969247
v 514.6838 106.77675 13.007332
v 514.68005 106.915344 12.971263
v 514.6774 107.01734 12.870704
v 514.67664 107.05542 12.7326
v 514.6778 107.01937 12.593957
v 514.3367 106.88132 12.490966
v 514.3215 106.74388 12.4535
v 514.3062 106.60625 12.49019
v 514.2949 106.50529 12.591205
v 514.2907 106.468056 12.729477
v 514.2947 106.50453 12.867958
v 514.3057 106.60494 12.969542
v 514.3209 106.74238 13.007008
v 514.33624 106.88001 12.970318
v 514.3475 106.98097 12.869304
v 514.3517 107.0182 12.73103
v 514.3477 106.98173 12.592549
v 514.0079 106.99159 12.490366
v 513.97485 106.857185 12.453369
v 513.9419 106.722824 12.490528
v 513.9177 106.62451 12.591887
v 513.9088 106.58859 12.730287
v 513.91766 106.62469 12.868642
v 513.94183 106.72313 12.969882
v 513.9748 106.85754 13.006879
v 514.0078 106.9919 12.96972
v 514.032 107.09021 12.8683605
v 514.04083 107.12613 12.729961
v 514.03204 107.090034 12.591605
v 513.6171 107.0548 12.490301
v 513.615 106.91642 12.453298
v 513.6129 106.77808 12.490452
v 513.6113 106.67685 12.591806
v 513.6108 106.63985 12.730204
v 513.6113 106.677 12.868562
v 513.61285 106.77834 12.969806
v 513.6149 106.916725 13.006808
v 513.61707 107.05507 12.969655
v 513.6186 107.156296 12.8683
v 513.6192 107.1933 12.729902
v 513.61865 107.15614 12.591545
v 513.236 107.00557 12.490329
v 513.2535 106.86829 12.453269
v 513.27094 106.731026 12.490366
v 513.2837 106.63055 12.59168
v 513.2883 106.59378 12.7300625
v 513.2837 106.63058 12.868435
v 513.2709 106.73109 12.969721
v 513.2534 106.86836 13.00678
v 513.23596 107.00563 12.969683
v 513.2232 107.10611 12.86837
v 513.21857 107.142876 12.729987
v 513.22327 107.10607 12.591615
v 512.8434 106.95438 12.490325
v 512.89136 106.8246 12.453255
v 512.9394 106.694824 12.490341
v 512.97455 106.59982 12.591646
v 512.9874 106.565056 12.730026
v 512.97455 106.59984 12.868402
v 512.9394 106.69485 12.969695
v 512.89136 106.82462 13.006765
v 512.8433 106.9544 12.969679
v 512.80817 107.04939 12.868374
v 512.79535 107.08416 12.729994
v 512.80817 107.049385 12.591619
v 512.47784 106.77301 12.5258665
v 512.5528 106.67036 12.45978
v 512.6372 106.55477 12.4661
v 512.70844 106.45722 12.543133
v 512.7474 106.40385 12.670238
v 512.74365 106.40895 12.813357
v 512.69824 106.47116 12.934143
v 512.6233 106.573814 13.00023
v 512.5389 106.6894 12.99391
v 512.46765 106.78695 12.916877
v 512.4287 106.840324 12.789772
v 512.43243 106.83522 12.646652
v 512.1965 106.59809 12.570774
v 512.2983 106.53875 12.4901495
v 512.4013 106.44085 12.473168
v 512.4779 106.33063 12.524382
v 512.50757 106.2376 12.630066
v 512.4824 106.186714 12.761904
v 512.40906 106.1916 12.884568
v 512.30725 106.25094 12.965193
v 512.2043 106.34883 12.982173
v 512.1277 106.45906 12.930961
v 512.09796 106.55208 12.825276
v 512.12317 106.60297 12.693439
v 512.01575 106.42332 12.381903
v 512.1352 106.408615 12.304169
v 512.25464 106.336006 12.272758
v 512.34204 106.224945 12.296084
v 512.3741 106.10519 12.367901
v 512.34204 106.00883 12.468962
v 512.25464 105.96168 12.57219
v 512.1352 105.97638 12.649924
v 512.01575 106.04899 12.681336
v 511.9283 106.16005 12.658009
v 511.89633 106.27981 12.586192
v 511.9283 106.37617 12.485131
v 511.8495 106.25728 12.174339
v 511.9349 106.21822 12.066155
v 512.0203 106.121254 12.004293
v 512.0828 105.99236 12.00533
v 512.1057 105.86608 12.068987
v 512.0828 105.776245 12.178207
v 512.0203 105.74693 12.303726
v 511.9349 105.78599 12.41191
v 511.8495 105.88295 12.473772
v 511.78696 106.01185 12.472735
v 511.7641 106.13813 12.409079
v 511.78696 106.22797 12.299858
v 511.55588 106.19668 12.098581
v 511.59116 106.14205 11.970936
v 511.62646 106.02952 11.889612
v 511.65228 105.88923 11.876401
v 511.66174 105.75877 11.934843
v 511.65228 105.67311 12.049279
v 511.62646 105.65519 12.189045
v 511.59116 105.709816 12.31669
v 511.55588 105.82235 12.398014
v 511.53003 105.96264 12.411225
v 511.52057 106.093094 12.352782
v 511.53003 106.17876 12.238347
v 511.2195 106.150795 12.01523
v 511.23676 106.07602 11.895695
v 511.2527 105.9504 11.830132
v 511.26312 105.8076 11.83611
v 511.2652 105.68589 11.912026
v 511.2584 105.617874 12.03754
v 511.2445 105.62178 12.179019
v 511.2273 105.696556 12.298555
v 511.21133 105.822174 12.364118
v 511.20093 105.96497 12.35814
v 511.19885 106.086685 12.282223
v 511.20566 106.1547 12.15671
v 510.8424 106.10865 11.936594
v 510.85925 106.00829 11.836189
v 510.8785 105.87111 11.799989
v 510.89496 105.73386 11.837692
v 510.90424 105.63331 11.939197
v 510.90384 105.596405 12.077305
v 510.89386 105.63303 12.215011
v 510.877 105.73339 12.315415
v 510.85776 105.870575 12.351616
v 510.8413 106.00783 12.313912
v 510.83203 106.10838 12.212408
v 510.83243 106.14528 12.0743
v 510.47357 106.03538 11.940139
v 510.49118 105.94053 11.834239
v 510.51434 105.806015 11.790739
v 510.5369 105.667885 11.821297
v 510.5528 105.56315 11.917724
v 510.55774 105.51986 12.054182
v 510.55045 105.54964 12.194108
v 510.53287 105.644485 12.300008
v 510.50967 105.77899 12.343508
v 510.48712 105.91713 12.31295
v 510.47125 106.021866 12.216523
v 510.46628 106.06515 12.080065
v 510.153 105.98506 11.915562
v 510.15283 105.87994 11.81824
v 510.15182 105.74024 11.786511
v 510.15024 105.6034 11.828877
v 510.14853 105.50608 11.933987
v 510.14713 105.47436 12.073674
v 510.1464 105.51674 12.210511
v 510.14658 105.62186 12.307833
v 510.14758 105.76156 12.339561
v 510.14917 105.8984 12.297195
v 510.1509 105.99571 12.192087
v 510.1523 106.027435 12.0524
v 509.76303 106.035484 11.919722
v 509.77444 105.93344 11.819826
v 509.78955 105.79539 11.784654
v 509.8043 105.658325 11.823629
v 509.8147 105.55897 11.92631
v 509.81802 105.52395 12.065181
v 509.81335 105.56265 12.203033
v 509.80194 105.664696 12.302929
v 509.78683 105.80275 12.3381
v 509.7721 105.93981 12.299125
v 509.7617 106.03917 12.1964445
v 509.75836 106.07419 12.057573
v 509.3874 105.907715 11.923354
v 509.41196 105.809944 11.821571
v 509.4455 105.67588 11.783833
v 509.479 105.541435 11.82025
v 509.5035 105.44265 11.921063
v 509.51245 105.40598 12.059262
v 509.50342 105.44126 12.197816
v 509.47885 105.53904 12.299598
v 509.4453 105.6731 12.337337
v 509.4118 105.80755 12.30092
v 509.3873 105.906334 12.200106
v 509.37836 105.943 12.061907
v 509.0693 105.84748 11.898648
v 509.0768 105.736824 11.807969
v 509.08633 105.595764 11.784893
v 509.09534 105.462074 11.835604
v 509.10135 105.3716 11.946514
v 509.1028 105.348564 12.087905
v 509.0993 105.39915 12.221891
v 509.0918 105.509796 12.312572
v 509.08228 105.65086 12.335648
v 509.07327 105.784546 12.284937
v 509.06726 105.87503 12.1740265
v 509.0658 105.89806 12.032635
v 508.72122 105.868195 11.927004
v 508.6601 105.77624 11.835814
v 508.61493 105.64391 11.804908
v 508.59778 105.50666 11.842565
v 508.6133 105.40127 11.938696
v 508.6573 105.35597 12.067541
v 508.718 105.382904 12.194579
v 508.77908 105.47486 12.285768
v 508.82428 105.60719 12.316674
v 508.8414 105.74444 12.279017
v 508.8259 105.84984 12.182887
v 508.7819 105.895134 12.054041
v 508.47586 105.998184 12.190307
v 508.37268 105.91299 12.137346
v 508.3024 105.78817 12.134662
v 508.28384 105.65719 12.182974
v 508.32196 105.55513 12.269337
v 508.4066 105.509346 12.37061
v 508.515 105.5321 12.459658
v 508.6182 105.617294 12.512618
v 508.68848 105.74211 12.515303
v 508.70703 105.87309 12.46699
v 508.66888 105.97515 12.380627
v 508.5843 106.02094 12.279354
v 508.2207 106.11838 12.419921
v 508.1513 106.01252 12.350586
v 508.10904 105.87575 12.339063
v 508.1052 105.74471 12.38844
v 508.14087 105.65452 12.485487
v 508.20642 105.62933 12.604199
v 508.28436 105.67591 12.712769
v 508.35376 105.78177 12.782104
v 508.39606 105.91854 12.793626
v 508.39987 106.04958 12.744248
v 508.36423 106.13978 12.6472025
v 508.29865 106.164955 12.52849
v 507.887 106.190796 12.54279
v 507.86264 106.10484 12.434568
v 507.84976 105.97311 12.383539
v 507.85184 105.83089 12.403375
v 507.8683 105.716286 12.488762
v 507.8947 105.66001 12.616819
v 507.92404 105.67715 12.753236
v 507.9484 105.7631 12.861457
v 507.96124 105.89484 12.912487
v 507.95917 106.03706 12.892651
v 507.94272 106.151665 12.807264
v 507.91632 106.20793 12.679206
v 507.55566 106.13637 12.5483055
v 507.53638 106.031044 12.453229
v 507.5193 105.891846 12.423884
v 507.5089 105.75608 12.468135
v 507.5081 105.66012 12.574123
v 507.51697 105.62967 12.7134495
v 507.53323 105.672905 12.848782
v 507.5525 105.77823 12.943858
v 507.56958 105.91743 12.973203
v 507.57996 106.0532 12.928952
v 507.5808 106.14916 12.822965
v 507.5719 106.1796 12.683638
v 507.19327 106.257034 12.596199
v 507.18817 106.16303 12.488358
v 507.185 106.02758 12.441883
v 507.1846 105.88696 12.469229
v 507.18704 105.77887 12.563066
v 507.1917 105.732254 12.698252
v 507.19736 105.75962 12.838564
v 507.20242 105.85362 12.946404
v 507.2056 105.989075 12.992879
v 507.20602 106.12969 12.965534
v 507.20355 106.237785 12.871696
v 507.19888 106.2844 12.736511
v 506.76892 106.1454 12.5961485
v 506.7963 106.05227 12.490812
v 506.83633 105.921524 12.448096
v 506.87833 105.7882 12.479447
v 506.91104 105.68802 12.576464
v 506.9257 105.64783 12.713151
v 506.91837 105.67839 12.852883
v 506.891 105.77152 12.9582205
v 506.85095 105.90227 13.000936
v 506.80896 106.03559 12.969585
v 506.77625 106.13577 12.872568
v 506.7616 106.175964 12.735881
v 506.38257 106.00398 12.594223
v 506.4295 105.91649 12.490954
v 506.49515 105.79554 12.45116
v 506.56192 105.67354 12.485504
v 506.61194 105.583176 12.584784
v 506.63177 105.54867 12.722396
v 506.61615 105.57926 12.861468
v 506.5692 105.66675 12.964737
v 506.50354 105.7877 13.00453
v 506.43677 105.9097 12.970186
v 506.38675 106.00006 12.870908
v 506.3669 106.03457 12.733295
v 506.05817 105.749306 12.588121
v 506.1239 105.670784 12.487951
v 506.2132 105.564545 12.45241
v 506.3021 105.459045 12.491019
v 506.3668 105.38257 12.593435
v 506.38995 105.3556 12.732215
v 506.36536 105.38536 12.870173
v 506.2996 105.46388 12.970344
v 506.2103 105.57012 13.005885
v 506.1214 105.67561 12.967276
v 506.0567 105.7521 12.86486
v 506.03357 105.77907 12.72608
v 505.81348 105.524704 12.591079
v 505.86758 105.438965 12.48986
v 505.94153 105.32196 12.452889
v 506.01547 105.20504 12.490076
v 506.06967 105.119545 12.591455
v 506.08954 105.08836 12.729862
v 506.06976 105.119865 12.86821
v 506.01566 105.205605 12.96943
v 505.94174 105.32261 13.0064
v 505.86777 105.43953 12.969213
v 505.8136 105.525024 12.867834
v 505.79373 105.556206 12.729427
v 505.60165 105.422874 12.5912695
v 505.60275 105.3215 12.49005
v 505.6043 105.183105 12.453082
v 505.6059 105.04476 12.49027
v 505.60706 104.94355 12.59165
v 505.60754 104.906586 12.730057
v 505.60718 104.94377 12.868404
v 505.60608 105.04514 12.969624
v 505.60452 105.18355 13.006592
v 505.60297 105.321884 12.969404
v 505.60178 105.423096 12.868025
v 505.6013 105.46006 12.729617
v 505.32605 105.546234 12.591583
v 505.29987 105.448395 12.490266
v 505.26413 105.31472 12.453164
v 505.22842 105.18102 12.490218
v 505.20227 105.08314 12.5915
v 505.19272 105.04729 12.729872
v 505.2023 105.08308 12.868256
v 505.2285 105.18092 12.969573
v 505.2642 105.3146 13.006675
v 505.29993 105.448296 12.969621
v 505.32608 105.54618 12.868339
v 505.33563 105.58203 12.729967
v 504.8653 105.60718 12.591643
v 504.88153 105.50722 12.49032
v 504.90372 105.370636 12.45321
v 504.92593 105.23405 12.490256
v 504.9422 105.13404 12.591533
v 504.94818 105.09741 12.729901
v 504.94226 105.13398 12.868288
v 504.926 105.23395 12.96961
v 504.9038 105.37052 13.006721
v 504.8816 105.50711 12.969675
v 504.86533 105.607124 12.868399
v 504.85934 105.643745 12.73003
v 504.48938 105.425354 12.591539
v 504.52753 105.33149 12.490268
v 504.57965 105.20329 12.453227
v 504.63177 105.07511 12.490343
v 504.66992 104.9813 12.59167
v 504.68387 104.94698 12.730058
v 504.6699 104.98137 12.868425
v 504.63174 105.07524 12.969697
v 504.57962 105.20344 13.006738
v 504.5275 105.33162 12.969622
v 504.48935 105.42543 12.868295
v 504.4754 105.45974 12.729907
v 504.15457 105.32422 12.591638
v 504.18677 105.22819 12.490329
v 504.23077 105.097 12.453238
v 504.27478 104.9658 12.490302
v 504.307 104.86975 12.591592
v 504.3188 104.83458 12.729966
v 504.307 104.86973 12.868347
v 504.2748 104.96576 12.969656
v 504.2308 105.09695 13.006748
v 504.1868 105.22815 12.969683
v 504.15457 105.324196 12.868393
v 504.1428 105.35937 12.730019
v 503.78583 105.18817 12.591636
v 503.82913 105.0966 12.49033
v 503.8883 104.97153 12.453242
v 503.9475 104.846436 12.490311
v 503.99084 104.75487 12.591603
v 504.00668 104.721344 12.729979
v 503.99084 104.75485 12.868359
v 503.9475 104.84641 12.969665
v 503.88834 104.97149 13.006752
v 503.82916 105.09658 12.969684
v 503.78583 105.18815 12.868391
v 503.76996 105.22168 12.730016
v 503.4553 104.99441 12.591607
v 503.50552 104.90644 12.490314
v 503.57416 104.78628 12.453243
v 503.6428 104.66612 12.49033
v 503.69302 104.57816 12.591635
v 503.7114 104.545975 12.730015
v 503.693 104.57818 12.86839
v 503.64276 104.666145 12.969684
v 503.57413 104.78631 13.006754
v 503.50552 104.90646 12.969667
v 503.45526 104.99442 12.868362
v 503.4369 105.02661 12.729982
v 503.15012 104.80599 12.565382
v 503.20297 104.707115 12.4762
v 503.26974 104.58215 12.455023
v 503.33258 104.4646 12.507525
v 503.3746 104.38595 12.61964
v 503.38458 104.36727 12.761326
v 503.35986 104.413574 12.894617
v 503.307 104.51245 12.983799
v 503.24023 104.63741 13.004976
v 503.1774 104.75497 12.952474
v 503.13535 104.83362 12.840359
v 503.12537 104.852295 12.698673
v 502.76147 104.60119 12.575398
v 502.77032 104.477646 12.492732
v 502.82224 104.34469 12.465816
v 502.90323 104.23794 12.501862
v 502.99167 104.186005 12.591212
v 503.06378 104.2028 12.709926
v 503.1003 104.28383 12.826192
v 503.09146 104.40737 12.908859
v 503.03955 104.54034 12.935776
v 502.95856 104.64709 12.899729
v 502.87012 104.69902 12.810379
v 502.79797 104.68222 12.691666
v 502.58383 104.576126 13.007963
v 502.55 104.45463 12.929481
v 502.57336 104.31538 12.890864
v 502.64767 104.19568 12.902463
v 502.753 104.12762 12.961168
v 502.86115 104.129425 13.0512495
v 502.9431 104.200615 13.148571
v 502.97696 104.322105 13.227054
v 502.9536 104.46136 13.26567
v 502.8793 104.581055 13.254071
v 502.77396 104.64912 13.195366
v 502.66583 104.64731 13.105285
v 502.34323 104.46931 13.121903
v 502.34656 104.35479 13.031347
v 502.38593 104.21928 13.002118
v 502.45074 104.09906 13.0420475
v 502.52365 104.02637 13.140437
v 502.58514 104.020676 13.270923
v 502.6187 104.083496 13.398541
v 502.6154 104.19801 13.489098
v 502.57602 104.333534 13.518327
v 502.5112 104.45374 13.478397
v 502.4383 104.526436 13.380009
v 502.3768 104.532135 13.249522
v 502.06726 104.36328 13.166286
v 502.08084 104.24912 13.080456
v 502.1119 104.1104 13.062473
v 502.15213 103.98428 13.117159
v 502.1907 103.904564 13.229857
v 502.21732 103.89261 13.370374
v 502.22485 103.951614 13.501055
v 502.21124 104.06577 13.586886
v 502.18018 104.2045 13.604868
v 502.13998 104.33061 13.550183
v 502.1014 104.41033 13.437484
v 502.0748 104.42229 13.296968
v 501.74725 104.303085 13.177759
v 501.75732 104.18114 13.103529
v 501.77527 104.03905 13.100063
v 501.79626 103.9149 13.168291
v 501.81473 103.84195 13.28993
v 501.82568 103.83975 13.432388
v 501.8262 103.90889 13.557493
v 501.81613 104.03084 13.631723
v 501.7982 104.17293 13.635189
v 501.77716 104.29707 13.566961
v 501.75873 104.370026 13.445322
v 501.74777 104.37222 13.302864
v 501.42206 104.2382 13.171561
v 501.41626 104.10713 13.114063
v 501.41275 103.964775 13.129739
v 501.41248 103.84929 13.214388
v 501.4155 103.7916 13.345328
v 501.421 103.807175 13.487475
v 501.42752 103.89184 13.602741
v 501.43332 104.02291 13.660239
v 501.43683 104.16526 13.644564
v 501.4371 104.280754 13.559915
v 501.43408 104.33844 13.428974
v 501.42856 104.32286 13.286827
v 501.04623 104.27796 13.163297
v 501.05948 104.14271 13.117978
v 501.0743 104.003136 13.14665
v 501.08676 103.896645 13.241632
v 501.09348 103.85176 13.377474
v 501.09265 103.880516 13.517775
v 501.08453 103.975204 13.624943
v 501.07126 104.11045 13.670261
v 501.05643 104.25002 13.641589
v 501.04398 104.35652 13.546607
v 501.03726 104.401405 13.410766
v 501.0381 104.37265 13.270465
v 500.69183 104.12492 13.1567135
v 500.7248 103.99022 13.120801
v 500.75812 103.85624 13.159039
v 500.78284 103.75888 13.261181
v 500.79233 103.724236 13.399859
v 500.7841 103.76158 13.537914
v 500.76028 103.86092 13.638354
v 500.7273 103.99563 13.674267
v 500.694 104.12961 13.636029
v 500.66928 104.22697 13.533887
v 500.65976 104.26161 13.395209
v 500.66803 104.224266 13.257154
v 500.38498 104.086464 13.157159
v 500.362 103.94945 13.122188
v 500.33942 103.813515 13.161362
v 500.3233 103.71507 13.264186
v 500.31793 103.68051 13.403108
v 500.32477 103.71909 13.540903
v 500.34198 103.820465 13.640651
v 500.36496 103.95748 13.675622
v 500.38754 104.093414 13.636447
v 500.40366 104.19185 13.533623
v 500.40903 104.22641 13.394701
v 500.4022 104.187836 13.256906
v 500.07028 104.24235 13.160115
v 500.03317 104.10911 13.122793
v 499.99612 103.97571 13.159628
v 499.96906 103.87791 13.260749
v 499.95923 103.8419 13.39906
v 499.96927 103.87735 13.537502
v 499.9965 103.97474 13.63898
v 500.03357 104.10799 13.676302
v 500.07062 104.24138 13.639467
v 500.0977 104.33918 13.538346
v 500.1075 104.37518 13.400035
v 500.09747 104.339745 13.261592
v 499.65546 104.28386 13.160233
v 499.67044 104.14633 13.123044
v 499.6855 104.00874 13.160013
v 499.69653 103.90797 13.261231
v 499.70062 103.871 13.39958
v 499.6967 103.90776 13.537987
v 499.68576 104.008385 13.639367
v 499.67078 104.14592 13.676555
v 499.65573 104.28351 13.639586
v 499.64468 104.384285 13.538367
v 499.64056 104.42125 13.40002
v 499.64453 104.38449 13.261612
v 499.2784 104.128365 13.1449175
v 499.3391 104.00009 13.1252985
v 499.3959 103.88015 13.179262
v 499.43353 103.800674 13.29235
v 499.44196 103.78296 13.434258
v 499.4189 103.83175 13.566964
v 499.37054 103.933975 13.654908
v 499.30984 104.06225 13.674527
v 499.25305 104.18219 13.6205635
v 499.2154 104.261665 13.507477
v 499.207 104.27938 13.365568
v 499.23004 104.23059 13.232862
v 499.04926 104.00581 13.15662
v 499.1302 103.891426 13.140355
v 499.18057 103.76229 13.186405
v 499.1869 103.653 13.282432
v 499.14746 103.59284 13.402704
v 499.07285 103.59794 13.514997
v 498.98303 103.66692 13.589218
v 498.9021 103.78131 13.605483
v 498.8517 103.910446 13.559433
v 498.8454 104.01974 13.463407
v 498.88483 104.079895 13.343134
v 498.95944 104.0748 13.230843
v 498.98724 103.85654 12.905213
v 499.02054 103.71734 12.90031
v 499.00027 103.58736 12.941786
v 498.9319 103.50142 13.018529
v 498.8337 103.48256 13.109975
v 498.73203 103.53582 13.191623
v 498.6541 103.646935 13.241592
v 498.62082 103.78613 13.246497
v 498.64108 103.916115 13.205021
v 498.70947 104.00205 13.128278
v 498.80765 104.02091 13.036831
v 498.90933 103.96765 12.955184
v 498.63617 103.81131 12.672684
v 498.63528 103.67064 12.632909
v 498.60413 103.536736 12.655851
v 498.55106 103.44548 12.735365
v 498.4903 103.421326 12.850142
v 498.43814 103.47074 12.969429
v 498.40854 103.58049 13.061264
v 498.40942 103.72117 13.101039
v 498.44058 103.85507 13.078096
v 498.49365 103.94633 12.998583
v 498.55438 103.97048 12.883806
v 498.60657 103.92106 12.764519
v 498.2697 103.96927 12.608814
v 498.24786 103.83945 12.554124
v 498.20996 103.70217 12.570294
v 498.1661 103.59423 12.652992
v 498.12808 103.54453 12.78006
v 498.1061 103.566414 12.917448
v 498.10602 103.654 13.028345
v 498.12787 103.78382 13.0830345
v 498.1658 103.92109 13.066865
v 498.20963 104.02904 12.984166
v 498.24765 104.07873 12.8571
v 498.26965 104.056854 12.719711
v 497.8564 103.99838 12.52364
v 497.85703 103.85843 12.4937105
v 497.85077 103.72197 12.5371065
v 497.8393 103.62556 12.6422
v 497.82568 103.59503 12.780832
v 497.8136 103.63857 12.915855
v 497.80624 103.744514 13.011091
v 497.80563 103.88446 13.041021
v 497.8119 104.02093 12.997625
v 497.82336 104.11733 12.892531
v 497.83694 104.14786 12.7539
v 497.84906 104.10432 12.6188755
v 497.46738 103.99552 12.529523
v 497.47852 103.86456 12.472567
v 497.4875 103.72252 12.488818
v 497.49185 103.607445 12.573923
v 497.49045 103.55017 12.705077
v 497.48367 103.566055 12.847138
v 497.4733 103.65083 12.962042
v 497.46216 103.78179 13.018998
v 497.4532 103.92384 13.002747
v 497.44882 104.03892 12.917642
v 497.45023 104.09618 12.786488
v 497.457 104.0803 12.644425
v 497.125 104.03048 12.55496
v 497.1174 103.91201 12.474804
v 497.10672 103.76951 12.464672
v 497.09576 103.64116 12.52728
v 497.0875 103.561356 12.645851
v 497.0841 103.55148 12.788614
v 497.08652 103.61418 12.917317
v 497.0941 103.73266 12.997474
v 497.1048 103.87516 13.007606
v 497.11575 104.0035 12.944998
v 497.12402 104.083305 12.826427
v 497.1274 104.09318 12.683663
v 496.77155 104.10745 12.579417
v 496.7605 104.00048 12.484772
v 496.74542 103.86084 12.456574
v 496.73032 103.72594 12.502381
v 496.71927 103.631935 12.609919
v 496.71524 103.60401 12.750372
v 496.71927 103.64965 12.8861065
v 496.73032 103.75662 12.980753
v 496.74542 103.89627 13.008949
v 496.7605 104.031166 12.963142
v 496.77155 104.12517 12.855605
v 496.7756 104.15309 12.715152
v 496.39343 104.14384 12.5978775
v 496.389 104.04475 12.494511
v 496.38257 103.90732 12.454585
v 496.3758 103.768364 12.488799
v 496.37054 103.66513 12.587984
v 496.36823 103.625275 12.725565
v 496.36945 103.65947 12.8646755
v 496.37387 103.75855 12.968042
v 496.3803 103.89599 13.007968
v 496.3871 104.034935 12.973755
v 496.39233 104.138176 12.874569
v 496.39465 104.17803 12.736989
v 496.04706 104.14909 12.588589
v 496.03424 104.0471 12.488811
v 496.01678 103.90929 12.4538
v 495.99936 103.77258 12.492937
v 495.98663 103.67362 12.595736
v 495.982 103.638916 12.734651
v 495.98676 103.677765 12.87246
v 495.99957 103.77976 12.972238
v 496.01703 103.91757 13.007249
v 496.0345 104.054276 12.968112
v 496.0472 104.15324 12.865314
v 496.05182 104.18794 12.726398
v 495.67755 104.23293 12.592898
v 495.67072 104.13231 12.491161
v 495.6613 103.994415 12.453484
v 495.65176 103.8562 12.489963
v 495.64474 103.75471 12.590822
v 495.6421 103.717125 12.729038
v 495.64453 103.753525 12.867575
v 495.65137 103.85415 12.969312
v 495.6608 103.99204 13.006989
v 495.6703 104.13026 12.9705105
v 495.6773 104.23175 12.869651
v 495.67996 104.26933 12.731435
v 495.33102 104.20023 12.592011
v 495.31696 104.10004 12.490596
v 495.2977 103.96304 12.453359
v 495.2784 103.82597 12.490277
v 495.26428 103.725555 12.59146
v 495.25906 103.68868 12.7297945
v 495.26416 103.72525 12.868216
v 495.27823 103.82545 12.969631
v 495.2975 103.96243 13.006868
v 495.31677 104.0995 12.96995
v 495.3309 104.19993 12.868767
v 495.33612 104.2368 12.730432
v 495.01785 104.323944 12.591566
v 494.992 104.22595 12.490312
v 494.95667 104.09215 12.453296
v 494.92133 103.958374 12.490437
v 494.89545 103.86048 12.591782
v 494.886 103.8247 12.730176
v 494.89545 103.86061 12.868537
v 494.92133 103.9586 12.96979
v 494.95667 104.09241 13.006806
v 494.992 104.22618 12.969666
v 495.01785 104.32407 12.86832
v 495.02734 104.359856 12.729926
v 494.6232 104.38613 12.5916
v 494.6118 104.28545 12.49032
v 494.59622 104.14795 12.453269
v 494.58066 104.01046 12.490375
v 494.56927 103.90982 12.591693
v 494.5651 103.87301 12.730078
v 494.56924 103.909874 12.868448
v 494.58066 104.01055 12.969728
v 494.59622 104.14806 13.00678
v 494.6118 104.28555 12.969675
v 494.62317 104.386185 12.868356
v 494.62735 104.423004 12.729971
v 494.22412 104.413826 12.59166
v 494.22766 104.3126 12.490349
v 494.23245 104.17431 12.453255
v 494.23727 104.03601 12.490318
v 494.24078 103.93476 12.591606
v 494.24207 103.89769 12.7299795
v 494.24078 103.93472 12.868361
v 494.23724 104.03595 12.969672
v 494.23245 104.17424 13.006765
v 494.22763 104.31254 12.969703
v 494.22412 104.41379 12.868415
v 494.22284 104.45087 12.7300415
v 493.89575 104.36126 12.591639
v 493.88544 104.26049 12.4903345
v 493.8714 104.12283 12.45325
v 493.85733 103.98517 12.490321
v 493.84702 103.88439 12.591617
v 493.84326 103.847496 12.729992
v 493.84702 103.88438 12.868372
v 493.85733 103.985146 12.969676
v 493.87137 104.12281 13.006761
v 493.88544 104.26047 12.969688
v 493.89575 104.36125 12.868393
v 493.8995 104.39814 12.730018
v 493.58557 104.47892 12.591621
v 493.5613 104.38057 12.490323
v 493.52817 104.246216 12.453247
v 493.49503 104.11187 12.490327
v 493.47076 104.01352 12.591627
v 493.46188 103.977516 12.730005
v 493.47076 104.01352 12.868382
v 493.49503 104.11187 12.969681
v 493.52817 104.24622 13.006758
v 493.5613 104.38058 12.969678
v 493.58557 104.47893 12.868377
v 493.59445 104.51492 12.729999
v 493.16672 104.536255 12.59162
v 493.1668 104.43496 12.490322
v 493.16696 104.29658 12.453246
v 493.16708 104.1582 12.490326
v 493.1672 104.0569 12.591626
v 493.16724 104.01983 12.730004
v 493.1672 104.05691 12.8683815
v 493.16708 104.1582 12.96968
v 493.16696 104.296585 13.006757
v 493.1668 104.43496 12.969677
v 493.16672 104.53626 12.868376
v 493.16666 104.57333 12.729999
v 492.78012 104.48377 12.591624
v 492.791 104.38306 12.490324
v 492.80585 104.24548 12.453245
v 492.82068 104.1079 12.490323
v 492.83157 104.00719 12.591622
v 492.83554 103.97032 12.73
v 492.83157 104.00719 12.868378
v 492.82068 104.1079 12.969677
v 492.80585 104.245476 13.006756
v 492.791 104.38306 12.969678
v 492.78012 104.48377 12.86838
v 492.77612 104.52064 12.730001
v 492.45093 104.457855 12.591622
v 492.4472 104.35663 12.490323
v 492.44214 104.21834 12.453245
v 492.43704 104.080055 12.490324
v 492.43332 103.97883 12.591623
v 492.43198 103.94177 12.730001
v 492.43332 103.97883 12.868379
v 492.43704 104.080055 12.969678
v 492.44214 104.218346 13.006756
v 492.4472 104.35663 12.969677
v 492.45093 104.457855 12.868378
v 492.4523 104.49491 12.73
v 492.0603 104.51085 12.591623
v 492.0692 104.40994 12.490323
v 492.0814 104.2721 12.453245
v 492.09357 104.13426 12.490323
v 492.1025 104.033356 12.591622
v 492.10574 103.99642 12.73
v 492.1025 104.033356 12.868378
v 492.09357 104.13426 12.969677
v 492.0814 104.2721 13.006756
v 492.0692 104.40994 12.969678
v 492.0603 104.51085 12.868379
v 492.05704 104.54778 12.7300005
v 491.72928 104.395515 12.591622
v 491.732 104.29425 12.490323
v 491.7357 104.15592 12.453245
v 491.73938 104.01759 12.490323
v 491.7421 103.91633 12.591622
v 491.74307 103.879265 12.7300005
v 491.7421 103.91633 12.868378
v 491.73938 104.01759 12.969677
v 491.7357 104.15592 13.006756
v 491.732 104.29425 12.969678
v 491.72928 104.395515 12.868378
v 491.72827 104.43258 12.7300005
v 491.4512 104.45266 12.549917
v 491.41354 104.34062 12.468968
v 491.36804 104.20522 12.457962
v 491.32687 104.082756 12.519849
v 491.3011 104.00602 12.638045
v 491.2976 103.99559 12.780881
v 491.31732 104.05425 12.910084
v 491.35495 104.16629 12.991033
v 491.40045 104.30169 13.002038
v 491.44162 104.42416 12.940151
v 491.4674 104.50089 12.821955
v 491.47092 104.51132 12.679119
v 491.1964 104.483185 12.641472
v 491.1819 104.34288 12.592326
v 491.13077 104.21465 12.597707
v 491.05673 104.13286 12.656172
v 490.97958 104.11941 12.752055
v 490.92004 104.17791 12.859665
v 490.89407 104.292694 12.950168
v 490.90857 104.433 12.999312
v 490.9597 104.561226 12.993933
v 491.03375 104.64303 12.935468
v 491.11087 104.65647 12.839584
v 491.1704 104.59797 12.731975
v 491.04712 104.48931 12.240485
v 491.07462 104.34944 12.226222
v 491.04712 104.21336 12.261574
v 490.97202 104.11754 12.337068
v 490.86942 104.08764 12.432475
v 490.7668 104.13168 12.522233
v 490.6917 104.23787 12.582289
v 490.6642 104.37774 12.596552
v 490.6917 104.513824 12.5612
v 490.7668 104.60965 12.485706
v 490.86942 104.63954 12.390299
v 490.97202 104.5955 12.300542
v 490.6629 104.4831 11.983976
v 490.68112 104.34433 11.954566
v 490.6693 104.2065 11.992942
v 490.63058 104.106544 12.088819
v 490.57535 104.071236 12.216508
v 490.5184 104.11005 12.341795
v 490.475 104.21258 12.431109
v 490.4568 104.35135 12.460519
v 490.4686 104.489174 12.422144
v 490.50732 104.589134 12.326266
v 490.56256 104.624435 12.198577
v 490.6195 104.585625 12.07329
v 490.24597 104.50562 11.910934
v 490.25797 104.3723 11.862428
v 490.25824 104.2307 11.8850765
v 490.2467 104.11876 11.972814
v 490.2264 104.06648 12.102129
v 490.20285 104.087875 12.238374
v 490.1823 104.17719 12.345039
v 490.1703 104.310524 12.393546
v 490.17 104.452126 12.370896
v 490.18158 104.56406 12.283159
v 490.20184 104.61633 12.153844
v 490.22543 104.59495 12.0176
v 489.83417 104.47084 11.854116
v 489.86868 104.3375 11.815598
v 489.89856 104.20172 11.850487
v 489.9157 104.09987 11.949435
v 489.91562 104.05924 12.08593
v 489.89825 104.09073 12.223397
v 489.86832 104.18589 12.325003
v 489.83377 104.31923 12.363521
v 489.80392 104.45501 12.328631
v 489.78674 104.55686 12.229683
v 489.78687 104.59748 12.093188
v 489.8042 104.565994 11.955721
v 489.49252 104.28977 11.820868
v 489.5354 104.15532 11.796295
v 489.5742 104.02648 11.845681
v 489.59848 103.937775 11.9557905
v 489.60178 103.91297 12.09712
v 489.5832 103.95872 12.231802
v 489.5477 104.06275 12.323747
v 489.50482 104.197205 12.348318
v 489.46603 104.32604 12.298933
v 489.44174 104.41475 12.188824
v 489.43845 104.43955 12.047493
v 489.45703 104.39381 11.912812
v 489.13422 104.22322 11.81337
v 489.1718 104.08695 11.790094
v 489.2065 103.957466 11.840582
v 489.22906 103.869446 11.951306
v 489.2334 103.84649 12.092597
v 489.21838 103.89474 12.226597
v 489.18802 104.00127 12.3174
v 489.15042 104.137535 12.340675
v 489.11572 104.26702 12.290188
v 489.09317 104.35504 12.179463
v 489.0888 104.378 12.038173
v 489.10385 104.32975 11.904173
v 488.7771 104.108475 11.818321
v 488.82388 103.97709 11.785575
v 488.86948 103.84773 11.826943
v 488.90167 103.75507 11.931342
v 488.91183 103.72393 12.070797
v 488.89725 103.76266 12.207942
v 488.86182 103.86087 12.306028
v 488.81503 103.99225 12.338775
v 488.76944 104.121605 12.297406
v 488.73724 104.214264 12.193007
v 488.72708 104.24541 12.053553
v 488.74167 104.20669 11.916408
v 488.41437 103.99173 11.820369
v 488.47513 103.867134 11.784239
v 488.53552 103.74292 11.822263
v 488.57938 103.65237 11.924252
v 488.5949 103.61974 12.062879
v 488.57794 103.653786 12.200998
v 488.53308 103.74538 12.301601
v 488.4723 103.869965 12.337731
v 488.4119 103.99418 12.299707
v 488.36807 104.08473 12.197719
v 488.35254 104.117355 12.059092
v 488.36948 104.08331 11.920972
v 488.08795 103.77765 11.819697
v 488.1707 103.66635 11.783706
v 488.25296 103.55547 11.821868
v 488.3128 103.47473 11.923959
v 488.33417 103.44575 12.062623
v 488.31128 103.476295 12.200705
v 488.25034 103.55819 12.301207
v 488.1676 103.66949 12.337198
v 488.08533 103.780365 12.299036
v 488.02548 103.861115 12.196945
v 488.00415 103.89009 12.058281
v 488.027 103.85954 11.920198
v 487.79837 103.539406 11.820792
v 487.88882 103.43479 11.783459
v 487.97937 103.33004 11.820282
v 488.0457 103.25324 11.921393
v 488.07007 103.22495 12.059703
v 488.04593 103.25277 12.198149
v 487.97977 103.32922 12.299635
v 487.88928 103.433846 12.336968
v 487.79877 103.53859 12.300146
v 487.73242 103.615395 12.199034
v 487.70807 103.64368 12.060724
v 487.7322 103.61587 11.922278
v 487.54068 103.30662 11.820679
v 487.6172 103.19139 11.783351
v 487.69376 103.07605 11.820179
v 487.74988 102.99149 11.921296
v 487.7705 102.96037 12.059607
v 487.7501 102.99104 12.1980505
v 487.69415 103.075264 12.299533
v 487.61765 103.19049 12.336861
v 487.54108 103.30583 12.300032
v 487.48495 103.39039 12.1989155
v 487.46436 103.42151 12.060605
v 487.48474 103.39085 11.922161
v 487.22348 103.14686 11.81516
v 487.2931 103.025734 11.783498
v 487.36127 102.907104 11.825935
v 487.40976 102.822754 11.931102
v 487.4255 102.795296 12.070819
v 487.40436 102.832085 12.207647
v 487.35193 102.923256 12.304926
v 487.2823 103.04438 12.336588
v 487.2141 103.16301 12.29415
v 487.16565 103.24736 12.188983
v 487.14987 103.27482 12.049267
v 487.17105 103.23803 11.912438
v 486.91785 102.94847 11.820361
v 486.98703 102.828636 11.783263
v 487.05624 102.708786 11.820322
v 487.10687 102.62105 11.921607
v 487.12543 102.58891 12.059979
v 487.1069 102.621 12.198362
v 487.05624 102.70872 12.299676
v 486.98706 102.82855 12.336774
v 486.91788 102.948395 12.299715
v 486.86722 103.03614 12.19843
v 486.84866 103.068275 12.060058
v 486.86722 103.03618 11.921675
v 486.6117 102.80193 11.820355
v 486.6579 102.67151 11.783254
v 486.70413 102.54108 11.820308
v 486.73798 102.44558 11.92159
v 486.75037 102.41061 12.05996
v 486.73798 102.44553 12.198345
v 486.70416 102.54099 12.299662
v 486.65793 102.67142 12.336763
v 486.6117 102.80185 12.299709
v 486.57785 102.89735 12.198427
v 486.56546 102.93232 12.060057
v 486.57785 102.8974 11.921672
v 486.26538 102.719315 11.820313
v 486.3033 102.58623 11.783248
v 486.34122 102.453156 11.820339
v 486.369 102.35574 11.921648
v 486.37912 102.32009 12.060029
v 486.36896 102.35577 12.198403
v 486.34122 102.45319 12.299693
v 486.30328 102.58628 12.336759
v 486.26535 102.71935 12.299668
v 486.2376 102.816765 12.1983595
v 486.22745 102.85242 12.0599785
v 486.2376 102.81674 11.921604
v 485.9108 102.60218 11.820322
v 485.95703 102.47175 11.783246
v 486.00323 102.34131 11.820328
v 486.03705 102.24583 11.921629
v 486.04944 102.210884 12.060007
v 486.03705 102.245834 12.198384
v 486.00323 102.341324 12.299682
v 485.957 102.471756 12.336757
v 485.9108 102.60219 12.299676
v 485.87698 102.69767 12.198375
v 485.8646 102.73262 12.059997
v 485.87698 102.69767 11.921619
v 485.5564 102.467674 11.820331
v 485.61588 102.342735 11.783246
v 485.67535 102.2178 11.820316
v 485.7189 102.12633 11.921611
v 485.73486 102.09284 12.059987
v 485.71893 102.12631 12.198366
v 485.67538 102.21777 12.299671
v 485.6159 102.34271 12.336756
v 485.5564 102.46765 12.2996855
v 485.51285 102.55912 12.198391
v 485.49692 102.592606 12.060015
v 485.51285 102.559135 11.921636
v 485.2435 102.28528 11.820324
v 485.3007 102.159256 11.783245
v 485.35785 102.03324 11.820323
v 485.3997 101.94099 11.921622
v 485.415 101.90723 12.059999
v 485.3997 101.94099 12.198378
v 485.35785 102.03324 12.299677
v 485.3007 102.159256 12.336756
v 485.2435 102.28528 12.299678
v 485.20166 102.377525 12.198379
v 485.18634 102.41129 12.060001
v 485.20166 102.377525 11.921623
v 484.91495 102.17538 11.820323
v 484.95502 102.04293 11.783245
v 484.9951 101.91048 11.820323
v 485.0244 101.813515 11.921622
v 485.03516 101.77803 12.06
v 485.0244 101.813515 12.198378
v 484.9951 101.91048 12.299677
v 484.95502 102.04293 12.336756
v 484.91495 102.17538 12.299678
v 484.88562 102.27234 12.198379
v 484.87488 102.30783 12.06
v 484.88562 102.27234 11.921623
v 484.58447 102.085304 11.820323
v 484.6028 101.94815 11.783245
v 484.6212 101.811 11.820323
v 484.6346 101.710594 11.921622
v 484.63953 101.67384 12.06
v 484.6346 101.710594 12.198378
v 484.6212 101.811 12.299677
v 484.6028 101.94815 12.336756
v 484.58447 102.085304 12.299678
v 484.571 102.18571 12.198379
v 484.5661 102.22246 12.06
v 484.571 102.18571 11.921623
v 484.22693 102.0849 11.820323
v 484.2381 101.946976 11.783245
v 484.24927 101.80905 11.820323
v 484.25748 101.708084 11.921622
v 484.26047 101.67113 12.06
v 484.25748 101.708084 12.198378
v 484.24927 101.80905 12.299678
v 484.2381 101.946976 12.336756
v 484.22693 102.0849 12.299678
v 484.21875 102.185875 12.198378
v 484.21576 102.22283 12.06
v 484.21875 102.185875 11.921622
v 483.8424 102.023155 11.820323
v 483.87796 101.88943 11.783245
v 483.9135 101.7557 11.820323
v 483.93958 101.6578 11.921622
v 483.9491 101.62197 12.06
v 483.93958 101.6578 12.198378
v 483.9135 101.7557 12.299678
v 483.87796 101.88943 12.336756
v 483.8424 102.023155 12.299678
v 483.81638 102.121056 12.198378
v 483.80682 102.15688 12.06
v 483.81638 102.121056 11.921622
v 483.4748 101.88417 11.820323
v 483.5368 101.76047 11.783245
v 483.59882 101.636765 11.820323
v 483.64423 101.54621 11.921622
v 483.66086 101.51307 12.06
v 483.64423 101.54621 12.198378
v 483.59882 101.636765 12.299678
v 483.5368 101.76047 12.336756
v 483.4748 101.88417 12.299678
v 483.42938 101.974724 12.198378
v 483.41275 102.007866 12.06
v 483.42938 101.974724 11.921622
v 483.16437 101.72064 11.841131
v 483.2151 101.59864 11.785764
v 483.26962 101.467415 11.803878
v 483.3134 101.36213 11.890619
v 483.33463 101.311005 12.022747
v 483.32767 101.32773 12.164856
v 483.2944 101.40783 12.27887
v 483.24368 101.52984 12.334237
v 483.18915 101.661064 12.316123
v 483.1454 101.76634 12.229381
v 483.1241 101.817474 12.097254
v 483.13107 101.80074 11.955145
v 482.96265 101.62159 11.84336
v 483.01477 101.488945 11.827526
v 483.02902 101.35517 11.874955
v 483.0016 101.25612 11.972938
v 482.93982 101.21832 12.095219
v 482.86026 101.251915 12.209034
v 482.78424 101.34789 12.283886
v 482.7321 101.48054 12.29972
v 482.71783 101.61431 12.252291
v 482.74527 101.71336 12.154308
v 482.80704 101.75116 12.032027
v 482.8866 101.71757 11.918212
v 482.77667 101.60062 11.566094
v 482.88214 101.50468 11.555566
v 482.9411 101.37902 11.59458
v 482.93777 101.2573 11.672684
v 482.87305 101.17215 11.7689495
v 482.76428 101.14637 11.857582
v 482.6406 101.186874 11.914832
v 482.53513 101.282814 11.925362
v 482.47617 101.40848 11.886347
v 482.4795 101.53019 11.808243
v 482.54422 101.61535 11.711978
v 482.65298 101.64112 11.623345
v 482.5426 101.407135 11.396704
v 482.6619 101.33353 11.367056
v 482.74203 101.21579 11.382155
v 482.76157 101.08548 11.437956
v 482.71524 100.97751 11.5195055
v 482.61548 100.92081 11.604954
v 482.48898 100.93057 11.671404
v 482.3697 101.00419 11.701051
v 482.28955 101.12192 11.685951
v 482.27002 101.25223 11.630151
v 482.31635 101.3602 11.548601
v 482.4161 101.4169 11.463153
v 482.43173 101.318756 11.018716
v 482.45056 101.2005 10.939522
v 482.45477 101.05767 10.9285555
v 482.4433 100.928535 10.988757
v 482.4192 100.84769 11.103994
v 482.3889 100.8368 11.243391
v 482.36053 100.89879 11.369595
v 482.34174 101.017044 11.448789
v 482.3375 101.159874 11.459755
v 482.34897 101.28901 11.399553
v 482.3731 101.36986 11.284316
v 482.40338 101.380745 11.144919
v 482.07468 101.403534 11.372882
v 481.99014 101.305595 11.349341
v 481.947 101.169624 11.374185
v 481.95676 101.03206 11.440753
v 482.01685 100.92975 11.531211
v 482.11118 100.890114 11.62132
v 482.21442 100.923775 11.686934
v 482.29895 101.021706 11.710475
v 482.3421 101.15768 11.685633
v 482.33234 101.29525 11.619063
v 482.27225 101.39756 11.528605
v 482.17792 101.43719 11.438497
v 481.80222 101.46835 11.669367
v 481.7099 101.3757 11.645226
v 481.6666 101.240944 11.657406
v 481.684 101.100174 11.702642
v 481.75735 100.99112 11.768815
v 481.86707 100.943 11.838192
v 481.9837 100.968704 11.892185
v 482.07602 101.061356 11.916326
v 482.11932 101.19612 11.904146
v 482.10193 101.33689 11.858909
v 482.02856 101.445946 11.792736
v 481.91888 101.494064 11.723359
v 481.69052 101.47021 12.119097
v 481.57425 101.411354 12.100026
v 481.50195 101.295235 12.0870285
v 481.493 101.15297 12.083589
v 481.5498 101.022675 12.090627
v 481.65717 100.93926 12.1062565
v 481.78625 100.92509 12.126292
v 481.90256 100.98394 12.145363
v 481.97485 101.10006 12.15836
v 481.9838 101.242325 12.1618
v 481.92697 101.37262 12.154762
v 481.81964 101.45603 12.139132
v 481.507 101.43876 12.437938
v 481.39594 101.37326 12.402194
v 481.33426 101.25391 12.37202
v 481.3385 101.11268 12.355498
v 481.40747 100.98743 12.357059
v 481.52274 100.9117 12.376281
v 481.65338 100.9058 12.408015
v 481.76443 100.9713 12.443759
v 481.8261 101.09065 12.473933
v 481.82187 101.23188 12.490454
v 481.7529 101.35713 12.488894
v 481.63763 101.43286 12.469672
v 481.3315 101.3322 12.743871
v 481.2307 101.2544 12.676565
v 481.18637 101.12974 12.617165
v 481.21033 100.9916 12.581585
v 481.29623 100.87701 12.579359
v 481.421 100.81666 12.611085
v 481.55124 100.82673 12.668261
v 481.65204 100.90452 12.735566
v 481.69638 101.02918 12.794967
v 481.67242 101.16732 12.830547
v 481.58655 101.28192 12.832772
v 481.46176 101.34227 12.801046
v 481.19846 101.24071 13.087226
v 481.11115 101.176445 12.991007
v 481.07492 101.06114 12.907048
v 481.09955 100.925674 12.857846
v 481.1784 100.80636 12.8565855
v 481.29034 100.73515 12.903604
v 481.40536 100.73114 12.9863
v 481.4927 100.795395 13.08252
v 481.5289 100.910706 13.166478
v 481.50427 101.04617 13.215679
v 481.42545 101.16549 13.216941
v 481.3135 101.236694 13.169923
v 480.9675 101.100876 13.321606
v 480.9058 101.09079 13.190992
v 480.8793 101.01614 13.066928
v 480.8951 100.89693 12.9826565
v 480.94897 100.7651 12.960758
v 481.0265 100.65597 13.007101
v 481.10687 100.59878 13.109266
v 481.16858 100.608864 13.239881
v 481.19507 100.68351 13.363945
v 481.17926 100.80272 13.448216
v 481.1254 100.934555 13.470115
v 481.04788 101.043686 13.423772
v 480.62766 100.962875 13.392856
v 480.5582 100.93344 13.268982
v 480.53033 100.84407 13.154832
v 480.5515 100.71872 13.080994
v 480.6161 100.59097 13.067251
v 480.70673 100.495056 13.117288
v 480.79916 100.45667 13.217694
v 480.86862 100.48611 13.341568
v 480.89648 100.57548 13.455718
v 480.8753 100.70083 13.529556
v 480.81076 100.828575 13.543299
v 480.7201 100.92449 13.493262
v 480.438 100.82312 13.689662
v 480.33994 100.78225 13.592339
v 480.28903 100.68433 13.497705
v 480.2989 100.5556 13.431121
v 480.3669 100.430565 13.410426
v 480.47482 100.34271 13.441166
v 480.59375 100.31558 13.515103
v 480.6918 100.35646 13.612427
v 480.7427 100.45438 13.70706
v 480.73282 100.5831 13.773644
v 480.66483 100.708145 13.794339
v 480.55692 100.796 13.763599
v 480.20697 100.67427 13.937411
v 480.14392 100.62873 13.814497
v 480.12534 100.52755 13.7077055
v 480.15622 100.39783 13.645651
v 480.22824 100.27432 13.64496
v 480.32214 100.19013 13.705819
v 480.41278 100.167816 13.81192
v 480.4758 100.213356 13.934834
v 480.4944 100.31454 14.041625
v 480.4635 100.44427 14.10368
v 480.39148 100.567764 14.10437
v 480.29758 100.651955 14.043511
v 479.8952 100.541725 14.062784
v 479.86404 100.52607 13.929148
v 479.86682 100.44735 13.811434
v 479.90274 100.32665 13.741185
v 479.96222 100.196335 13.737225
v 480.0293 100.0913 13.800612
v 480.086 100.039696 13.914365
v 480.11716 100.05536 14.048001
v 480.11438 100.13408 14.165714
v 480.07846 100.25477 14.235963
v 480.01898 100.38509 14.2399235
v 479.9519 100.49013 14.176536
v 479.53143 100.36193 14.096002
v 479.51984 100.3502 13.953051
v 479.548 100.27949 13.829922
v 479.60843 100.16875 13.759607
v 479.68488 100.047646 13.760947
v 479.75687 99.94864 13.833583
v 479.80515 99.898254 13.958052
v 479.81677 99.90999 14.101002
v 479.78857 99.9807 14.224132
v 479.72818 100.09144 14.294446
v 479.65173 100.21254 14.293106
v 479.5797 100.31155 14.22047
v 479.23593 100.13804 14.108446
v 479.18158 100.08766 13.984552
v 479.1804 99.98909 13.877045
v 479.23273 99.86875 13.814728
v 479.32455 99.75887 13.8143015
v 479.43127 99.68891 13.875879
v 479.52426 99.677605 13.982962
v 479.57864 99.72798 14.106855
v 479.5798 99.82655 14.214363
v 479.52747 99.94689 14.27668
v 479.43564 100.05677 14.277106
v 479.32895 100.12673 14.2155285
v 479.14035 100.02545 14.459119
v 479.0411 99.97874 14.367066
v 478.99414 99.879456 14.274989
v 479.0121 99.754196 14.207559
v 479.0901 99.63653 14.182843
v 479.20724 99.55798 14.207465
v 479.3322 99.539604 14.274828
v 479.43146 99.58632 14.36688
v 479.47842 99.68561 14.458958
v 479.46048 99.81086 14.526388
v 479.38248 99.92853 14.551104
v 479.2653 100.00707 14.526482
v 478.9274 99.78016 14.734519
v 478.8532 99.774414 14.612136
v 478.82935 99.71444 14.484198
v 478.86212 99.6163 14.384984
v 478.9428 99.5063 14.341079
v 479.04977 99.4139 14.364247
v 479.15436 99.36387 14.448281
v 479.22852 99.36961 14.570663
v 479.2524 99.42959 14.698602
v 479.2196 99.527725 14.797816
v 479.13892 99.637726 14.841721
v 479.03195 99.730125 14.818552
v 478.61487 99.526344 14.767728
v 478.58594 99.523254 14.627752
v 478.60876 99.46805 14.497765
v 478.6773 99.37553 14.412597
v 478.77313 99.27048 14.395067
v 478.87057 99.181046 14.449875
v 478.94357 99.1312 14.562333
v 478.9725 99.13429 14.70231
v 478.94965 99.1895 14.832296
v 478.8811 99.28202 14.917465
v 478.78528 99.38708 14.934994
v 478.68784 99.4765 14.880186
v 478.30612 99.23885 14.777318
v 478.2998 99.22812 14.633931
v 478.35236 99.17682 14.510437
v 478.44968 99.0987 14.439925
v 478.56573 99.014694 14.441289
v 478.66937 98.9473 14.514163
v 478.73285 98.91459 14.639022
v 478.73917 98.92532 14.782408
v 478.6866 98.97662 14.905903
v 478.5893 99.05474 14.976415
v 478.47324 99.138756 14.97505
v 478.3696 99.20614 14.902176
v 478.12006 98.86105 14.808724
v 478.1123 98.85938 14.666101
v 478.17072 98.828285 14.539458
v 478.27963 98.776085 14.462729
v 478.40988 98.71678 14.456475
v 478.52655 98.66625 14.52237
v 478.5984 98.63805 14.642758
v 478.60614 98.63972 14.785382
v 478.54773 98.670815 14.9120245
v 478.4388 98.723015 14.988753
v 478.30856 98.782326 14.9950075
v 478.1919 98.83285 14.929112
v 478.00656 98.534004 14.864161
v 477.9771 98.54823 14.724699
v 478.01236 98.52626 14.587606
v 478.10284 98.47398 14.489617
v 478.2243 98.405396 14.456988
v 478.34424 98.33889 14.498462
v 478.43045 98.29228 14.602924
v 478.4599 98.27805 14.742387
v 478.42465 98.300026 14.879479
v 478.33417 98.3523 14.9774685
v 478.2127 98.42089 15.0100975
v 478.0928 98.4874 14.968624
v 477.82285 98.28097 14.865826
v 477.79852 98.30132 14.72612
v 477.82956 98.2724 14.589289
v 477.90762 98.20195 14.491995
v 478.0118 98.10885 14.460309
v 478.11417 98.01805 14.502721
v 478.18732 97.95387 14.607866
v 478.2116 97.933525 14.747572
v 478.18057 97.96245 14.884403
v 478.1025 98.0329 14.981697
v 477.99835 98.12599 15.013383
v 477.89597 98.2168 14.970971
v 477.57 98.04885 14.871208
v 477.54657 98.073135 14.73198
v 477.57385 98.04335 14.594534
v 477.64453 97.96748 14.495697
v 477.73972 97.86586 14.461953
v 477.83386 97.76572 14.502344
v 477.90173 97.69388 14.606047
v 477.92517 97.66959 14.745275
v 477.8979 97.69938 14.882721
v 477.82718 97.775246 14.981558
v 477.73203 97.87687 15.015302
v 477.63788 97.97701 14.974911
v 477.32333 97.80641 14.876529
v 477.30048 97.83471 14.737964
v 477.32388 97.805046 14.599777
v 477.3873 97.72537 14.498997
v 477.4737 97.617035 14.462626
v 477.55994 97.50907 14.500411
v 477.62292 97.4304 14.602226
v 477.64578 97.40211 14.740791
v 477.62238 97.43177 14.878978
v 477.559 97.511444 14.979758
v 477.4726 97.619774 15.016129
v 477.38632 97.727745 14.978344
v 477.05255 97.624374 14.883776
v 477.03268 97.65951 14.746318
v 477.04916 97.630005 14.6071
v 477.09753 97.543785 14.503423
v 477.16483 97.423935 14.463068
v 477.23306 97.302574 14.496849
v 477.2839 97.21222 14.595714
v 477.30374 97.177086 14.733171
v 477.2873 97.20658 14.87239
v 477.23892 97.29281 14.976067
v 477.1716 97.41266 15.01642
v 477.1034 97.53402 14.98264
v 476.7176 97.468994 14.877896
v 476.69894 97.5008 14.739463
v 476.71774 97.4686 14.601142
v 476.76895 97.38102 14.499996
v 476.83887 97.261536 14.463128
v 476.90872 97.142166 14.500417
v 476.95984 97.054886 14.60187
v 476.97852 97.02309 14.740303
v 476.95972 97.05528 14.878625
v 476.90848 97.14286 14.979771
v 476.83856 97.262344 15.016638
v 476.7687 97.381714 14.97935
v 476.44092 97.26903 14.878294
v 476.4254 97.3027 14.739912
v 476.44092 97.26898 14.601539
v 476.48322 97.176926 14.500252
v 476.54102 97.05119 14.46319
v 476.59882 96.92547 14.500285
v 476.6411 96.83345 14.601597
v 476.65662 96.79978 14.739979
v 476.64114 96.833496 14.878352
v 476.59885 96.92555 14.979639
v 476.54105 97.051285 15.016701
v 476.48325 97.17701 14.979606
v 476.19162 97.20212 14.878325
v 476.1923 97.23918 14.7399435
v 476.1916 97.202095 14.60157
v 476.18976 97.1008 14.500282
v 476.18726 96.96244 14.463219
v 476.18475 96.82409 14.500312
v 476.18292 96.72282 14.601623
v 476.18225 96.68576 14.740005
v 476.18295 96.72285 14.878378
v 476.18478 96.82414 14.979667
v 476.1873 96.9625 15.016729
v 476.1898 97.10085 14.979636
v 475.90894 97.29265 14.878278
v 475.92007 97.32797 14.739886
v 475.9089 97.29256 14.601522
v 475.87848 97.19589 14.50026
v 475.83694 97.06389 14.463234
v 475.79538 96.93191 14.500363
v 475.76498 96.83532 14.6017
v 475.75388 96.799995 14.740091
v 475.765 96.83541 14.878455
v 475.79547 96.932076 14.979717
v 475.837 97.06408 15.016745
v 475.87854 97.19606 14.979615
v 475.5737 97.406685 14.878273
v 475.58636 97.44147 14.73988
v 475.57364 97.40658 14.601518
v 475.53897 97.31135 14.50026
v 475.49164 97.181305 14.46324
v 475.4443 97.05129 14.500376
v 475.40967 96.95615 14.601717
v 475.397 96.92136 14.74011
v 475.4097 96.95625 14.878472
v 475.44437 97.051476 14.97973
v 475.49173 97.18152 15.01675
v 475.53906 97.31153 14.979614
v 475.2372 97.5374 14.878341
v 475.25043 97.57202 14.739958
v 475.2372 97.53736 14.601585
v 475.20105 97.44271 14.5003
v 475.1517 97.31344 14.463243
v 475.10233 97.18417 14.500341
v 475.0662 97.08955 14.601655
v 475.05298 97.05493 14.740038
v 475.06622 97.089584 14.87841
v 475.10236 97.184235 14.979695
v 475.15173 97.313515 15.016753
v 475.20108 97.44278 14.979655
v 474.90076 97.66357 14.878389
v 474.91473 97.69791 14.740013
v 474.90076 97.66358 14.601634
v 474.86252 97.569786 14.500329
v 474.81027 97.44165 14.4632435
v 474.758 97.313515 14.500315
v 474.71976 97.21971 14.601609
v 474.70575 97.18537 14.739985
v 474.71976 97.219696 14.878365
v 474.758 97.31349 14.97967
v 474.81024 97.44163 15.016754
v 474.8625 97.56976 14.979684
v 474.56152 97.81288 14.878378
v 474.57468 97.84755 14.740001
v 474.56152 97.81288 14.601623
v 474.5256 97.71816 14.500323
v 474.47653 97.588776 14.463244
v 474.42746 97.45939 14.500322
v 474.39154 97.36467 14.601622
v 474.3784 97.33 14.74
v 474.39154 97.36467 14.878377
v 474.42746 97.45939 14.979676
v 474.47653 97.588776 15.016755
v 474.5256 97.71816 14.979677
v 474.1396 97.94858 14.861054
v 474.14072 97.97574 14.720398
v 474.13876 97.92899 14.584994
v 474.13422 97.82086 14.491124
v 474.12836 97.68033 14.46394
v 474.12268 97.545044 14.510726
v 474.11874 97.451256 14.618946
v 474.1176 97.424095 14.759603
v 474.11957 97.47084 14.895006
v 474.1241 97.57897 14.988876
v 474.12997 97.719505 15.01606
v 474.13565 97.85479 14.9692745
v 473.65247 97.8364 14.823367
v 473.70004 97.88489 14.694643
v 473.76736 97.861916 14.572884
v 473.8364 97.773636 14.490714
v 473.8886 97.643715 14.470152
v 473.91006 97.50695 14.516706
v 473.89496 97.4 14.617904
v 473.84738 97.35152 14.746629
v 473.7801 97.37449 14.868388
v 473.71106 97.46276 14.950558
v 473.6588 97.59268 14.97112
v 473.6374 97.72945 14.924564
v 473.41214 97.75897 14.526841
v 473.5015 97.80455 14.430641
v 473.6053 97.77777 14.3378525
v 473.69577 97.6858 14.273338
v 473.74866 97.553276 14.254385
v 473.7498 97.415726 14.286071
v 473.69885 97.30999 14.359906
v 473.60953 97.26441 14.456106
v 473.5057 97.29119 14.548895
v 473.41522 97.38316 14.613409
v 473.36234 97.51568 14.632362
v 473.3612 97.65324 14.600677
v 473.19482 97.695206 14.36487
v 473.25375 97.7434 14.249603
v 473.31827 97.71775 14.126524
v 473.3711 97.62513 14.028611
v 473.39807 97.490364 13.9821005
v 473.39197 97.34956 13.9994545
v 473.35443 97.24044 14.076022
v 473.29553 97.19225 14.191289
v 473.23102 97.2179 14.314368
v 473.1782 97.31052 14.412281
v 473.1512 97.44528 14.458792
v 473.1573 97.58609 14.441438
v 472.92465 97.75353 14.271007
v 472.95306 97.778275 14.133548
v 472.97385 97.72943 13.999724
v 472.98138 97.6201 13.905394
v 472.9737 97.47957 13.875832
v 472.95282 97.3455 13.918961
v 472.92438 97.2538 14.023222
v 472.89594 97.229065 14.160682
v 472.87518 97.2779 14.294505
v 472.86765 97.38724 14.388836
v 472.87534 97.52777 14.418397
v 472.8962 97.66184 14.375269
v 472.50232 97.764824 14.289436
v 472.57047 97.8084 14.183309
v 472.63663 97.77804 14.064357
v 472.68307 97.681854 13.964454
v 472.69736 97.54563 13.910369
v 472.67566 97.40587 13.9165945
v 472.62378 97.30001 13.981462
v 472.5556 97.25643 14.087589
v 472.48944 97.286804 14.206541
v 472.443 97.38299 14.306443
v 472.4287 97.51921 14.360528
v 472.45044 97.65897 14.354303
v 472.2513 97.80121 13.872923
v 472.35333 97.813225 13.798667
v 472.45087 97.75259 13.747972
v 472.51776 97.63556 13.73442
v 472.53607 97.493484 13.761643
v 472.50095 97.36444 13.822347
v 472.42175 97.283005 13.900266
v 472.3197 97.27099 13.974521
v 472.22217 97.33162 14.025216
v 472.15527 97.448654 14.038768
v 472.13696 97.59073 14.011545
v 472.1721 97.71977 13.950841
v 471.9273 97.69758 13.631216
v 471.99338 97.71713 13.509328
v 472.07886 97.6684 13.415328
v 472.16083 97.56445 13.374402
v 472.21732 97.433136 13.397517
v 472.23322 97.30963 13.478479
v 472.20422 97.227036 13.595594
v 472.13815 97.20748 13.717482
v 472.05267 97.25621 13.811482
v 471.9707 97.36016 13.852408
v 471.9142 97.49148 13.829293
v 471.89832 97.61498 13.748331
v 471.6411 97.519104 13.4720335
v 471.6854 97.49745 13.338956
v 471.75284 97.41626 13.246012
v 471.82535 97.29727 13.218104
v 471.8835 97.17237 13.262712
v 471.91174 97.075035 13.367882
v 471.9025 97.031334 13.505434
v 471.85822 97.05298 13.638511
v 471.79077 97.13418 13.731456
v 471.71826 97.25317 13.759363
v 471.6601 97.37807 13.714755
v 471.63187 97.4754 13.609585
v 471.33453 97.374855 13.483185
v 471.28964 97.33986 13.349521
v 471.2857 97.24719 13.234339
v 471.32376 97.12167 13.168502
v 471.39362 96.996956 13.16965
v 471.47656 96.90644 13.237476
v 471.55035 96.87438 13.353807
v 471.59525 96.90938 13.487472
v 471.59918 97.00205 13.6026535
v 471.56113 97.12756 13.66849
v 471.49127 97.25229 13.667342
v 471.40833 97.342804 13.599516
v 471.15738 97.25741 13.811382
v 471.073 97.206604 13.705368
v 471.038 97.10191 13.608694
v 471.06168 96.97139 13.547263
v 471.13773 96.85001 13.537537
v 471.24576 96.770294 13.582121
v 471.35684 96.7536 13.669068
v 471.4412 96.804405 13.775083
v 471.47623 96.909096 13.871757
v 471.45255 97.03962 13.9331875
v 471.3765 97.160995 13.942914
v 471.26846 97.240715 13.898331
v 470.895 97.09185 14.0107765
v 470.85336 97.052246 13.882748
v 470.85208 96.9558 13.7736225
v 470.89148 96.82835 13.712642
v 470.961 96.70404 13.716145
v 471.042 96.616196 13.783192
v 471.1128 96.58834 13.89582
v 471.15442 96.627945 14.023849
v 471.1557 96.724396 14.132974
v 471.11633 96.851845 14.193955
v 471.0468 96.97615 14.190453
v 470.9658 97.063995 14.1234045
v 470.54245 96.94086 14.0919485
v 470.5188 96.93687 13.952682
v 470.5357 96.872475 13.827272
v 470.58862 96.76494 13.749323
v 470.66336 96.64306 13.739721
v 470.73993 96.539505 13.80104
v 470.79776 96.48202 13.916847
v 470.8214 96.48601 14.056115
v 470.80453 96.5504 14.181524
v 470.75162 96.65794 14.259473
v 470.67685 96.779816 14.269075
v 470.6003 96.88337 14.207757
v 470.21692 96.65752 14.103534
v 470.21246 96.64684 13.960752
v 470.25955 96.58728 13.839274
v 470.34555 96.49479 13.771654
v 470.44742 96.39416 13.776008
v 470.53787 96.31235 13.851171
v 470.59265 96.27128 13.977
v 470.5971 96.28196 14.119783
v 470.55002 96.34152 14.24126
v 470.46402 96.434006 14.30888
v 470.36215 96.53464 14.304526
v 470.2717 96.61645 14.229364
v 470.01288 96.39393 14.182086
v 469.9907 96.41557 14.04222
v 470.01343 96.378334 13.905767
v 470.07504 96.2922 13.80929
v 470.159 96.18024 13.778639
v 470.24283 96.07246 13.822027
v 470.30402 95.997734 13.927829
v 470.32623 95.9761 14.067695
v 470.30347 96.013336 14.204147
v 470.24185 96.09947 14.300625
v 470.1579 96.21143 14.331276
v 470.0741 96.31921 14.287888
v 469.7533 96.26269 14.189714
v 469.741 96.29018 14.049655
v 469.75354 96.247894 13.913353
v 469.78763 96.14719 13.81733
v 469.83408 96.01504 13.787317
v 469.88046 95.88685 13.831356
v 469.91437 95.796974 13.937645
v 469.92667 95.76949 14.077705
v 469.9141 95.81177 14.214007
v 469.88 95.912476 14.310029
v 469.83356 96.044624 14.340042
v 469.78717 96.17281 14.296004
v 469.44174 96.19685 14.194335
v 469.43625 96.22697 14.054384
v 469.44174 96.183815 13.917887
v 469.45673 96.07897 13.821417
v 469.4772 95.94052 13.790825
v 469.49765 95.805565 13.834307
v 469.51263 95.710266 13.940211
v 469.51813 95.68015 14.080162
v 469.51263 95.7233 14.21666
v 469.49765 95.82814 14.313128
v 469.4772 95.96659 14.343721
v 469.45673 96.10155 14.30024
v 469.099 96.15826 14.212544
v 469.09598 96.198364 14.075048
v 469.09775 96.16448 13.935865
v 469.10382 96.065704 13.83229
v 469.11258 95.92848 13.792073
v 469.12167 95.7896 13.825993
v 469.12866 95.68626 13.92496
v 469.13168 95.64615 14.062456
v 469.1299 95.68002 14.201639
v 469.12384 95.77881 14.305215
v 469.11508 95.91602 14.345431
v 469.106 96.05492 14.311511
v 468.71777 96.13931 14.215685
v 468.71194 96.18051 14.078603
v 468.71616 96.148285 13.939081
v 468.72928 96.051254 13.834504
v 468.74783 95.915436 13.7928915
v 468.76678 95.77721 13.825396
v 468.78113 95.673615 13.9233055
v 468.78696 95.632416 14.060387
v 468.78275 95.66464 14.199908
v 468.7696 95.761665 14.304486
v 468.75107 95.89749 14.346098
v 468.73212 96.03572 14.313595
v 468.35553 96.060745 14.207347
v 468.34952 96.09686 14.068846
v 468.35553 96.0598 13.930593
v 468.3719 95.95949 13.829634
v 468.39423 95.8228 13.793021
v 468.4166 95.68637 13.830564
v 468.43295 95.58675 13.932202
v 468.43893 95.55063 14.0707035
v 468.43295 95.587685 14.208956
v 468.4166 95.688 14.309915
v 468.39423 95.824684 14.346528
v 468.3719 95.96112 14.308986
v 468.01434 96.01866 14.2232485
v 468.01096 96.06435 14.087511
v 468.013 96.036224 13.947054
v 468.0199 95.941826 13.839513
v 468.02982 95.80645 13.793703
v 468.04013 95.666374 13.821899
v 468.04803 95.55912 13.916547
v 468.05142 95.51344 14.052284
v 468.04938 95.541565 14.192741
v 468.04248 95.63596 14.3002825
v 468.03256 95.77134 14.346092
v 468.02225 95.911415 14.317896
v 467.5637 95.94003 14.223297
v 467.61182 96.02648 14.116875
v 467.67474 96.04429 13.99223
v 467.73557 95.98869 13.882762
v 467.77798 95.87458 13.817802
v 467.79068 95.73253 13.814757
v 467.7702 95.60061 13.874442
v 467.72208 95.51416 13.980865
v 467.65915 95.496346 14.105509
v 467.59833 95.55195 14.214977
v 467.5559 95.66606 14.279937
v 467.5432 95.808105 14.282982
v 467.34338 95.98445 13.8836775
v 467.44223 96.03799 13.814492
v 467.54254 96.01828 13.72131
v 467.61743 95.930626 13.629098
v 467.64685 95.7985 13.562565
v 467.6229 95.6573 13.539537
v 467.552 95.544876 13.566188
v 467.45316 95.49135 13.635372
v 467.35284 95.51105 13.728556
v 467.27795 95.59871 13.820767
v 467.24857 95.730835 13.8873005
v 467.2725 95.87203 13.910327
v 467.20132 96.10639 13.631654
v 467.26276 96.09493 13.509208
v 467.29877 96.015495 13.4044075
v 467.29974 95.88936 13.345334
v 467.2654 95.75033 13.347816
v 467.205 95.63566 13.411189
v 467.13464 95.576065 13.518472
v 467.07324 95.587524 13.640918
v 467.03723 95.66696 13.745718
v 467.03625 95.79309 13.8047905
v 467.07056 95.93212 13.802309
v 467.13098 96.0468 13.738935
v 466.81125 96.19941 13.520266
v 466.83713 96.18806 13.384037
v 466.8598 96.106834 13.272443
v 466.8732 95.9775 13.215385
v 466.87372 95.83472 13.228153
v 466.8612 95.716736 13.307324
v 466.83905 95.655174 13.431686
v 466.81317 95.666534 13.567916
v 466.7905 95.74776 13.67951
v 466.7771 95.87709 13.7365675
v 466.77658 96.019875 13.7238
v 466.7891 96.13785 13.644628
v 466.39224 96.08509 13.491517
v 466.40414 96.082756 13.348804
v 466.4353 96.01227 13.2280655
v 466.47736 95.89251 13.161652
v 466.51907 95.75558 13.167358
v 466.54922 95.63815 13.243657
v 466.55978 95.57171 13.370103
v 466.5479 95.57405 13.512815
v 466.51675 95.64454 13.633554
v 466.47467 95.76429 13.699968
v 466.43298 95.90123 13.694262
v 466.4028 96.01865 13.617964
v 466.09406 95.97786 13.48619
v 466.09894 95.97926 13.343021
v 466.11224 95.90943 13.218647
v 466.1304 95.78706 13.146393
v 466.14853 95.64496 13.145619
v 466.1618 95.521194 13.216534
v 466.16666 95.44893 13.340135
v 466.16177 95.447525 13.483303
v 466.1485 95.517365 13.607677
v 466.13034 95.639725 13.679932
v 466.11218 95.78183 13.680705
v 466.0989 95.905594 13.609791
v 465.7518 96.00729 13.467629
v 465.75412 96.00218 13.324485
v 465.75977 95.92627 13.203129
v 465.7672 95.79989 13.136079
v 465.7745 95.65691 13.1413
v 465.77966 95.535645 13.217394
v 465.7813 95.46858 13.343971
v 465.779 95.473694 13.487116
v 465.77335 95.54961 13.608472
v 465.76587 95.67599 13.675523
v 465.75858 95.81896 13.670301
v 465.75342 95.94023 13.594207
v 465.40198 95.94556 13.4658985
v 465.403 95.94106 13.322718
v 465.40512 95.865585 13.200985
v 465.40778 95.73935 13.133317
v 465.41025 95.59618 13.137847
v 465.4119 95.47445 13.21336
v 465.41223 95.40675 13.3396225
v 465.41122 95.411255 13.482803
v 465.40912 95.48673 13.604536
v 465.40646 95.61296 13.672204
v 465.404 95.756134 13.667674
v 465.40234 95.87787 13.592161
v 465.02917 95.989265 13.533338
v 465.10196 95.993065 13.413639
v 465.15967 95.925125 13.297857
v 465.18686 95.80365 13.217015
v 465.17624 95.66119 13.192775
v 465.13065 95.535904 13.231631
v 465.0623 95.46138 13.3231735
v 464.9895 95.45757 13.442872
v 464.9318 95.52551 13.558654
v 464.9046 95.64699 13.639496
v 464.91522 95.78946 13.663736
v 464.96082 95.914734 13.62488
v 464.71417 95.9212 13.234711
v 464.8028 96.00168 13.151731
v 464.90805 96.012146 13.059421
v 465.00174 95.94981 12.982516
v 465.05872 95.83135 12.941624
v 465.06375 95.68853 12.9477005
v 465.01547 95.55961 12.999117
v 464.92685 95.47913 13.082098
v 464.8216 95.468666 13.174407
v 464.7279 95.531006 13.251311
v 464.67093 95.64946 13.292204
v 464.6659 95.79228 13.286128
v 464.46057 95.92772 13.058663
v 464.50183 96.006 12.950513
v 464.55978 96.01432 12.832083
v 464.6189 95.950455 12.735106
v 464.6633 95.83152 12.685569
v 464.68115 95.68938 12.696743
v 464.6676 95.56212 12.7656355
v 464.6263 95.48384 12.873786
v 464.56836 95.47552 12.992216
v 464.50928 95.53938 13.089192
v 464.46484 95.65832 13.13873
v 464.44702 95.80046 13.127556
v 464.1146 95.85101 12.96916
v 464.11374 95.913826 12.839003
v 464.14114 95.9091 12.69744
v 464.18948 95.838104 12.582405
v 464.2458 95.71987 12.524719
v 464.29498 95.58607 12.539841
v 464.3239 95.47255 12.623717
v 464.32477 95.40974 12.753874
v 464.29736 95.41446 12.895436
v 464.24902 95.48546 13.010472
v 464.19272 95.60369 13.068158
v 464.14352 95.737495 13.053037
v 463.83936 95.661995 12.96592
v 463.828 95.74061 12.845449
v 463.8361 95.75158 12.702384
v 463.86142 95.69198 12.575058
v 463.89725 95.57777 12.497589
v 463.93396 95.43955 12.490734
v 463.9617 95.31437 12.556331
v 463.97305 95.23576 12.676802
v 463.96497 95.224785 12.819867
v 463.9396 95.284386 12.947193
v 463.9038 95.3986 13.024662
v 463.8671 95.53681 13.031517
v 463.63284 95.62641 12.95953
v 463.57394 95.72474 12.871793
v 463.50494 95.75847 12.752665
v 463.4443 95.71856 12.634065
v 463.4083 95.61571 12.547773
v 463.40656 95.47748 12.516911
v 463.43958 95.3409 12.549747
v 463.49847 95.24257 12.637485
v 463.56747 95.20884 12.756613
v 463.6281 95.24875 12.875213
v 463.66412 95.35159 12.961505
v 463.66583 95.48983 12.992367
v 463.45578 95.60522 13.26652
v 463.35385 95.6737 13.203236
v 463.2519 95.67306 13.106462
v 463.1772 95.60346 13.002128
v 463.14978 95.48355 12.918191
v 463.177 95.34547 12.877141
v 463.25156 95.226204 12.889978
v 463.3535 95.157715 12.953262
v 463.45547 95.158356 13.050036
v 463.53018 95.22795 13.15437
v 463.5576 95.34786 13.238307
v 463.53036 95.48595 13.279357
v 463.00198 95.385635 13.475678
v 462.96606 95.49414 13.387713
v 462.95486 95.54942 13.255439
v 462.97144 95.53667 13.114298
v 463.0113 95.45929 13.002108
v 463.06375 95.33803 12.948931
v 463.1148 95.205376 12.969015
v 463.15073 95.09687 13.05698
v 463.1619 95.04159 13.189255
v 463.14536 95.054344 13.330396
v 463.1055 95.13172 13.442586
v 463.053 95.25298 13.495763
v 462.62817 95.25143 13.19444
v 462.638 95.3741 13.129995
v 462.6883 95.44804 13.026954
v 462.76553 95.45343 12.912927
v 462.84903 95.38883 12.818465
v 462.9164 95.27155 12.768883
v 462.94962 95.13302 12.777463
v 462.9398 95.010345 12.841908
v 462.8895 94.93641 12.944949
v 462.81226 94.931015 13.058977
v 462.72876 94.99561 13.153438
v 462.66138 95.11289 13.203021
v 462.38654 95.20659 13.059081
v 462.41132 95.32424 12.991049
v 462.4522 95.38527 12.877927
v 462.4983 95.37333 12.750025
v 462.5372 95.29162 12.641614
v 462.5585 95.162025 12.581744
v 462.5565 95.01928 12.586456
v 462.5317 94.90163 12.654489
v 462.4908 94.84059 12.767611
v 462.44473 94.85253 12.895513
v 462.40582 94.93424 13.003923
v 462.38452 95.063835 13.063793
v 462.11868 95.31877 13.007075
v 462.15326 95.417274 12.914087
v 462.17883 95.45291 12.781453
v 462.18857 95.41612 12.644711
v 462.17984 95.316765 12.540501
v 462.15497 95.18147 12.496746
v 462.12067 95.046486 12.52517
v 462.0861 94.94798 12.618157
v 462.06052 94.912346 12.7507925
v 462.05078 94.949135 12.887535
v 462.0595 95.048485 12.991745
v 462.08438 95.183784 13.0355
v 461.80228 95.44713 12.9602585
v 461.8288 95.523346 12.84189
v 461.83856 95.53153 12.699205
v 461.82898 95.4695 12.570437
v 461.8026 95.35386 12.490088
v 461.76654 95.21561 12.479688
v 461.7304 95.09179 12.542024
v 461.70392 95.01557 12.660392
v 461.69415 95.007385 12.803076
v 461.7037 95.06942 12.931845
v 461.73007 95.18506 13.012194
v 461.76614 95.32331 13.0225935
v 461.42944 95.53102 12.96291
v 461.4427 95.62039 12.851766
v 461.4487 95.64245 12.710384
v 461.4459 95.59127 12.576651
v 461.435 95.480576 12.486398
v 461.41895 95.34003 12.463808
v 461.40204 95.20728 12.514935
v 461.3888 95.117905 12.626079
v 461.38275 95.095856 12.767459
v 461.38556 95.147026 12.901194
v 461.39645 95.25772 12.9914465
v 461.41254 95.39828 13.014036
v 461.04657 95.481514 12.979351
v 461.0455 95.58719 12.88264
v 461.04602 95.63036 12.746054
v 461.04794 95.59947 12.606191
v 461.0508 95.502785 12.500527
v 461.0538 95.36621 12.4573765
v 461.05615 95.22635 12.488299
v 461.05722 95.120674 12.585011
v 461.05673 95.0775 12.721597
v 461.05478 95.1084 12.86146
v 461.05194 95.205086 12.967123
v 461.04892 95.34165 13.010275
v 460.69925 95.48878 12.9739065
v 460.71017 95.59131 12.87445
v 460.71475 95.63061 12.736768
v 460.71185 95.596146 12.59775
v 460.70218 95.497154 12.494648
v 460.68835 95.36016 12.455087
v 460.67407 95.22187 12.489667
v 460.66318 95.11935 12.589124
v 460.65857 95.08005 12.726807
v 460.6615 95.11451 12.865824
v 460.67117 95.2135 12.968925
v 460.685 95.35049 13.008487
v 460.36008 95.56357 12.969885
v 460.383 95.661835 12.868186
v 460.39148 95.697365 12.729663
v 460.38327 95.660645 12.591434
v 460.3606 95.56151 12.490537
v 460.3295 95.42652 12.454006
v 460.2983 95.29185 12.4916315
v 460.27542 95.19358 12.59333
v 460.26694 95.15805 12.7318535
v 460.27515 95.19477 12.870083
v 460.29782 95.29391 12.97098
v 460.32892 95.4289 13.00751
v 459.9708 95.658035 12.969797
v 459.9671 95.7591 12.868328
v 459.96585 95.79592 12.729889
v 459.96735 95.758644 12.591574
v 459.97125 95.65725 12.490444
v 459.97644 95.51891 12.453597
v 459.9816 95.38069 12.490907
v 459.9853 95.279625 12.592376
v 459.98654 95.242805 12.730815
v 459.98502 95.28008 12.86913
v 459.98114 95.38148 12.97026
v 459.97592 95.51981 13.007107
v 459.58853 95.53298 12.969989
v 459.55743 95.62952 12.868811
v 459.54605 95.66498 12.730477
v 459.55743 95.62987 12.592055
v 459.58853 95.533585 12.490635
v 459.631 95.40193 12.45339
v 459.6735 95.270195 12.490302
v 459.7046 95.17365 12.59148
v 459.71597 95.13819 12.729814
v 459.7046 95.1733 12.868236
v 459.6735 95.269585 12.969656
v 459.631 95.40124 13.006901
v 459.2652 95.43252 12.96993
v 459.25287 95.533195 12.868766
v 459.24835 95.57019 12.730438
v 459.25287 95.53357 12.592011
v 459.2652 95.43317 12.490576
v 459.28207 95.29587 12.453313
v 459.29892 95.15847 12.490206
v 459.31128 95.05779 12.591369
v 459.3158 95.0208 12.729697
v 459.31128 95.05742 12.868124
v 459.29892 95.15782 12.969559
v 459.28207 95.29512 13.006823
v 458.9095 95.45235 12.969606
v 458.90344 95.55338 12.86823
v 458.9012 95.590294 12.729825
v 458.90347 95.55318 12.5914755
v 458.90955 95.45199 12.490252
v 458.91785 95.31383 12.453278
v 458.92615 95.17573 12.49046
v 458.93222 95.074684 12.591836
v 458.93445 95.03778 12.730241
v 458.9322 95.0749 12.868591
v 458.92612 95.17609 12.969814
v 458.9178 95.31424 13.006788
v 458.5433 95.38951 12.9697075
v 458.53223 95.49022 12.868419
v 458.5282 95.52709 12.730045
v 458.53226 95.49025 12.591663
v 458.5433 95.389565 12.490353
v 458.55844 95.25202 12.453259
v 458.57355 95.11447 12.490322
v 458.58463 95.01376 12.59161
v 458.58865 94.97689 12.729984
v 458.5846 95.01373 12.868365
v 458.57355 95.11442 12.969676
v 458.5584 95.25196 13.00677
v 458.20312 95.372574 12.969688
v 458.20972 95.47366 12.868392
v 458.21213 95.510666 12.730016
v 458.20972 95.47367 12.591637
v 458.20312 95.37259 12.4903345
v 458.19412 95.234505 12.453252
v 458.18512 95.09642 12.490325
v 458.17853 94.99533 12.591621
v 458.17612 94.95833 12.729998
v 458.17853 94.99532 12.868377
v 458.18512 95.096405 12.96968
v 458.19412 95.23449 13.0067625
v 457.86328 95.38432 12.991822
v 457.90054 95.49722 12.911901
v 457.9203 95.55706 12.78324
v 457.91724 95.54778 12.640315
v 457.89218 95.471886 12.521421
v 457.85187 95.3497 12.458416
v 457.8071 95.213974 12.468183
v 457.76984 95.10107 12.548103
v 457.7501 95.04124 12.676764
v 457.75314 95.050514 12.81969
v 457.7782 95.12641 12.938583
v 457.8185 95.24859 13.001589
v 457.6517 95.53736 12.984116
v 457.6638 95.64725 12.870908
v 457.6342 95.70718 12.736114
v 457.57083 95.70108 12.61585
v 457.49072 95.63061 12.542342
v 457.4153 95.51463 12.535287
v 457.3648 95.38424 12.596574
v 457.35272 95.27435 12.709781
v 457.38232 95.214424 12.844575
v 457.44568 95.22051 12.964839
v 457.5258 95.29099 13.038346
v 457.6012 95.40696 13.045403
v 457.47806 95.55887 13.135194
v 457.48798 95.69224 13.059556
v 457.44235 95.794495 12.952423
v 457.3534 95.838234 12.842501
v 457.24493 95.81175 12.759242
v 457.14603 95.72213 12.724957
v 457.0832 95.59338 12.748833
v 457.07327 95.460014 12.8244705
v 457.1189 95.35776 12.931603
v 457.20786 95.31401 13.041526
v 457.3163 95.3405 13.124784
v 457.41522 95.43012 13.159069
v 457.1764 95.696304 13.474171
v 457.194 95.82657 13.41925
v 457.1689 95.92033 13.315911
v 457.10788 95.95246 13.191846
v 457.02722 95.91435 13.080295
v 456.94855 95.81622 13.011149
v 456.89297 95.68436 13.002937
v 456.87537 95.55409 13.057858
v 456.90045 95.46033 13.161196
v 456.9615 95.4282 13.285262
v 457.04214 95.4663 13.396812
v 457.12082 95.56444 13.465958
v 456.75128 95.776535 13.601952
v 456.7614 95.91705 13.577924
v 456.7554 96.027 13.489009
v 456.7349 96.07693 13.359032
v 456.7054 96.05345 13.22282
v 456.6748 95.96286 13.116871
v 456.6513 95.82944 13.069573
v 456.6412 95.68892 13.093601
v 456.6472 95.57897 13.182516
v 456.6677 95.529045 13.312493
v 456.6972 95.55253 13.448705
v 456.72778 95.64311 13.554654
v 456.36584 95.6781 13.630755
v 456.35828 95.82087 13.639717
v 456.346 95.94875 13.576273
v 456.3323 96.02748 13.457423
v 456.32086 96.03596 13.315013
v 456.31473 95.97192 13.1872015
v 456.31555 95.852516 13.108236
v 456.32312 95.70975 13.099275
v 456.3354 95.58186 13.162719
v 456.3491 95.503136 13.281569
v 456.36053 95.49466 13.423979
v 456.36667 95.5587 13.551789
v 455.9857 95.63153 13.630465
v 455.98553 95.77117 13.662555
v 455.9829 95.90809 13.620611
v 455.97852 96.00561 13.515871
v 455.97357 96.03759 13.3764
v 455.96936 95.99547 13.239569
v 455.96704 95.890526 13.142042
v 455.9672 95.750885 13.109951
v 455.96982 95.61397 13.1518955
v 455.9742 95.51645 13.256635
v 455.97916 95.484474 13.396106
v 455.98337 95.526596 13.532937
v 455.61844 95.60456 13.623935
v 455.6165 95.740074 13.670342
v 455.61322 95.88062 13.642795
v 455.6096 95.98853 13.548673
v 455.60654 96.034904 13.413197
v 455.60486 96.00731 13.272668
v 455.60504 95.91313 13.16474
v 455.60703 95.77762 13.118333
v 455.61026 95.63707 13.145881
v 455.6139 95.52915 13.240003
v 455.61697 95.48278 13.375478
v 455.61862 95.51038 13.516007
v 455.27087 95.6032 13.633109
v 455.25024 95.73891 13.674134
v 455.22885 95.87664 13.641039
v 455.21237 95.97949 13.542692
v 455.20526 96.019905 13.405445
v 455.20938 95.98705 13.266073
v 455.22366 95.88973 13.161921
v 455.24426 95.75403 13.120895
v 455.26566 95.6163 13.153991
v 455.28214 95.51345 13.252337
v 455.28928 95.47304 13.389585
v 455.28513 95.50589 13.528956
v 454.9384 95.50382 13.630945
v 454.90076 95.63472 13.675376
v 454.86182 95.76937 13.64576
v 454.83203 95.8717 13.550032
v 454.81934 95.914276 13.413842
v 454.82715 95.88571 13.273684
v 454.8534 95.79365 13.16711
v 454.89102 95.66275 13.12268
v 454.92996 95.5281 13.152296
v 454.95975 95.42577 13.248024
v 454.97244 95.383194 13.384213
v 454.9646 95.41176 13.524372
v 454.58875 95.41453 13.640318
v 454.54605 95.546455 13.67632
v 454.50348 95.67782 13.638168
v 454.4724 95.7734 13.536084
v 454.46118 95.8076 13.397423
v 454.47278 95.77126 13.259337
v 454.50412 95.67411 13.158828
v 454.5468 95.542175 13.122827
v 454.5894 95.41082 13.160978
v 454.62045 95.31524 13.263062
v 454.63168 95.28104 13.401724
v 454.6201 95.317375 13.539809
v 454.23386 95.291145 13.640483
v 454.20178 95.42602 13.676576
v 454.1698 95.56037 13.6385145
v 454.14645 95.6582 13.536497
v 454.13806 95.693306 13.397859
v 454.1468 95.65626 13.259748
v 454.17035 95.557 13.159172
v 454.20242 95.42213 13.123079
v 454.23444 95.28777 13.16114
v 454.25775 95.18994 13.263158
v 454.26617 95.15484 13.401795
v 454.25742 95.19189 13.5399065
v 453.873 95.2094 13.618257
v 453.84784 95.33893 13.674051
v 453.82074 95.478485 13.656397
v 453.79895 95.590675 13.570024
v 453.7883 95.64544 13.438074
v 453.79163 95.628105 13.295905
v 453.80807 95.54331 13.18161
v 453.83322 95.41378 13.125814
v 453.86032 95.274216 13.14347
v 453.8821 95.162025 13.229843
v 453.89276 95.10726 13.361793
v 453.88943 95.124596 13.503962
v 453.5143 95.146484 13.6378765
v 453.48807 95.28186 13.676699
v 453.4616 95.41815 13.641371
v 453.44205 95.51884 13.541358
v 453.43463 95.556946 13.40346
v 453.44135 95.52226 13.264625
v 453.46042 95.42408 13.162055
v 453.4867 95.28871 13.123233
v 453.51312 95.15242 13.158561
v 453.53268 95.05173 13.258574
v 453.5401 95.01362 13.396472
v 453.5334 95.0483 13.535307
v 453.151 95.11005 13.644283
v 453.12393 95.24697 13.676578
v 453.09738 95.38139 13.634759
v 453.07843 95.47729 13.530033
v 453.07217 95.50897 13.390461
v 453.08026 95.46794 13.253442
v 453.10056 95.365204 13.155688
v 453.12762 95.22828 13.123395
v 453.15417 95.09386 13.165214
v 453.17313 94.99796 13.269938
v 453.17938 94.96628 13.409511
v 453.1713 95.00731 13.546531
v 452.80017 95.007416 13.63908
v 452.77347 95.14303 13.676746
v 452.7467 95.27895 13.640257
v 452.72705 95.37877 13.53939
v 452.71976 95.41572 13.401171
v 452.7268 95.37992 13.262636
v 452.7463 95.28095 13.160907
v 452.773 95.14534 13.123241
v 452.79977 95.009415 13.15973
v 452.81943 94.9096 13.260598
v 452.8267 94.87264 13.398817
v 452.81964 94.90845 13.537351
v 452.4386 94.96127 13.63967
v 452.4116 95.096985 13.676753
v 452.38458 95.232704 13.639679
v 452.3648 95.332054 13.5383835
v 452.35757 95.36842 13.400006
v 452.3648 95.33206 13.261628
v 452.38458 95.23272 13.160325
v 452.4116 95.097 13.123242
v 452.4386 94.96129 13.160316
v 452.45837 94.86193 13.261612
v 452.4656 94.82556 13.399989
v 452.45837 94.86192 13.538367
v 452.10464 94.87132 13.63967
v 452.05942 95.0021 13.676754
v 452.01422 95.13289 13.639682
v 451.9811 95.22863 13.538387
v 451.969 95.26368 13.400011
v 451.9811 95.22864 13.261632
v 452.01422 95.132904 13.160328
v 452.05942 95.00212 13.123244
v 452.10464 94.87134 13.160316
v 452.13773 94.7756 13.261611
v 452.14984 94.74055 13.399987
v 452.13773 94.77558 13.538366
v 451.7741 94.730316 13.639683
v 451.72385 94.85925 13.676755
v 451.6736 94.98819 13.639671
v 451.63684 95.08257 13.538367
v 451.62338 95.11711 13.399988
v 451.63684 95.08256 13.261612
v 451.6736 94.98817 13.160316
v 451.72388 94.85923 13.123244
v 451.7741 94.7303 13.160329
v 451.81088 94.63592 13.261633
v 451.82434 94.60137 13.400012
v 451.81088 94.635925 13.538388
v 451.428 94.607574 13.639677
v 451.3801 94.7374 13.676755
v 451.33218 94.86722 13.639677
v 451.29712 94.96226 13.538378
v 451.2843 94.99704 13.4
v 451.29712 94.96226 13.261622
v 451.33218 94.86722 13.160323
v 451.3801 94.7374 13.123245
v 451.428 94.607574 13.160323
v 451.46307 94.51254 13.261622
v 451.4759 94.47775 13.400001
v 451.46307 94.51254 13.538378
v 451.05804 94.469604 13.639677
v 451.03958 94.60674 13.676756
v 451.02112 94.74389 13.639677
v 451.00763 94.844284 13.538378
v 451.0027 94.88103 13.400001
v 451.00763 94.844284 13.261622
v 451.02112 94.74389 13.160323
v 451.03958 94.60674 13.123245
v 451.05804 94.469604 13.160323
v 451.07153 94.36921 13.261622
v 451.07648 94.33246 13.400001
v 451.07153 94.36921 13.538378
v 450.66147 94.5383 13.655841
v 450.68192 94.67889 13.6743355
v 450.70093 94.809784 13.619323
v 450.71347 94.89593 13.505543
v 450.71613 94.91423 13.363482
v 450.7082 94.85979 13.231207
v 450.69183 94.74719 13.14416
v 450.6714 94.606606 13.125665
v 450.65237 94.47571 13.180677
v 450.63983 94.38957 13.294458
v 450.63718 94.37127 13.436519
v 450.6451 94.425705 13.568793
v 450.18713 94.667244 13.653097
v 450.20206 94.80949 13.658317
v 450.24817 94.92548 13.601586
v 450.3131 94.98418 13.498109
v 450.37952 94.96982 13.37561
v 450.42953 94.88627 13.266914
v 450.44983 94.755905 13.201145
v 450.43494 94.61367 13.195926
v 450.38882 94.497665 13.252656
v 450.32385 94.43898 13.356133
v 450.25748 94.45334 13.478632
v 450.20743 94.53689 13.587328
v 449.93665 94.58004 13.186522
v 449.91934 94.72204 13.2135
v 449.95425 94.85387 13.195805
v 450.03198 94.94019 13.138176
v 450.1317 94.95789 13.056056
v 450.2267 94.90222 12.97145
v 450.29156 94.78809 12.907025
v 450.30884 94.646095 12.880048
v 450.27396 94.514275 12.897743
v 450.19623 94.42794 12.955372
v 450.0965 94.41025 13.037492
v 450.00146 94.46591 13.122098
v 449.68405 94.51735 12.9987335
v 449.68558 94.6481 13.073442
v 449.72095 94.78676 13.088554
v 449.78064 94.896164 13.04002
v 449.8487 94.947 12.9408455
v 449.90686 94.92565 12.817602
v 449.93954 94.83784 12.703315
v 449.93802 94.70709 12.628606
v 449.90268 94.568436 12.613494
v 449.843 94.45903 12.662028
v 449.77493 94.408195 12.761204
v 449.71677 94.42954 12.884446
v 449.43106 94.59902 13.02123
v 449.50253 94.68242 13.097341
v 449.57175 94.80451 13.104427
v 449.62012 94.932594 13.040591
v 449.63474 95.03235 12.9229355
v 449.61163 95.077034 12.782988
v 449.55704 95.054695 12.658246
v 449.4856 94.9713 12.582134
v 449.41638 94.849205 12.5750475
v 449.368 94.72112 12.638885
v 449.3534 94.62137 12.756539
v 449.37646 94.57668 12.896487
v 449.2972 94.703445 13.167363
v 449.39493 94.7909 13.170611
v 449.46243 94.91724 13.1184
v 449.48166 95.04859 13.024718
v 449.44745 95.14977 12.914668
v 449.36896 95.19367 12.817738
v 449.2672 95.16852 12.7599
v 449.1695 95.08106 12.756651
v 449.102 94.95473 12.808863
v 449.08276 94.82337 12.902544
v 449.11697 94.72219 13.012594
v 449.19547 94.67829 13.109525
v 448.91156 94.856995 13.339769
v 448.99716 94.924 13.39363
v 449.083 95.03389 13.386993
v 449.14612 95.15723 13.321638
v 449.16956 95.26095 13.2150755
v 449.14703 95.317276 13.09586
v 449.08463 95.31111 12.995934
v 448.99902 95.2441 12.942073
v 448.91318 95.13422 12.9487095
v 448.85007 95.01088 13.014065
v 448.82663 94.90716 13.120627
v 448.84915 94.85083 13.239843
v 448.59625 95.11121 13.489045
v 448.67825 95.18839 13.578782
v 448.77057 95.295784 13.599239
v 448.84848 95.40461 13.544935
v 448.8911 95.48571 13.430422
v 448.88702 95.51735 13.286383
v 448.8373 95.49106 13.151412
v 448.75534 95.41388 13.061675
v 448.66302 95.30649 13.041219
v 448.5851 95.19766 13.095522
v 448.54248 95.11657 13.210035
v 448.54657 95.08492 13.3540745
v 448.3316 95.31547 13.488299
v 448.38452 95.39412 13.595288
v 448.45282 95.51135 13.641121
v 448.51822 95.63575 13.613519
v 448.5632 95.73398 13.519876
v 448.5757 95.779724 13.385284
v 448.5524 95.76072 13.245808
v 448.4995 95.682076 13.13882
v 448.4312 95.56484 13.092986
v 448.36578 95.440445 13.120589
v 448.3208 95.34222 13.2142315
v 448.3083 95.29647 13.348824
v 448.09415 95.39102 13.50385
v 448.0999 95.48294 13.613378
v 448.10385 95.61748 13.662244
v 448.1049 95.75858 13.637357
v 448.10272 95.86844 13.5453825
v 448.09796 95.917625 13.410968
v 448.0919 95.892944 13.270128
v 448.0861 95.801025 13.160601
v 448.08218 95.66649 13.111734
v 448.08115 95.52538 13.136621
v 448.0833 95.41553 13.228595
v 448.08807 95.36634 13.36301
v 447.87582 95.35115 13.489619
v 447.88217 95.46707 13.582268
v 447.85062 95.60472 13.618198
v 447.78958 95.72723 13.587784
v 447.71542 95.80176 13.499173
v 447.64804 95.80835 13.37611
v 447.60547 95.745224 13.251569
v 447.59912 95.62931 13.158921
v 447.6307 95.49165 13.122991
v 447.69174 95.36915 13.153405
v 447.76587 95.29462 13.242016
v 447.83325 95.28803 13.365079
v 447.71542 95.27377 13.637746
v 447.7673 95.39937 13.691222
v 447.75525 95.54164 13.725035
v 447.68253 95.662476 13.730123
v 447.5686 95.729485 13.705123
v 447.444 95.72472 13.656734
v 447.3421 95.64945 13.597922
v 447.29025 95.52386 13.544446
v 447.30228 95.38158 13.510634
v 447.37503 95.26075 13.505547
v 447.48895 95.19374 13.530546
v 447.61356 95.19851 13.578935
v 447.5332 95.23815 14.057829
v 447.6208 95.3462 14.071129
v 447.64703 95.48679 14.058506
v 447.60483 95.62225 14.023343
v 447.50555 95.71629 13.975061
v 447.37573 95.7437 13.926599
v 447.2502 95.69714 13.890941
v 447.1626 95.58909 13.877641
v 447.13638 95.448494 13.890264
v 447.17856 95.313034 13.9254265
v 447.27786 95.219 13.973708
v 447.40765 95.19159 14.02217
v 447.3332 95.23009 14.414706
v 447.42593 95.32577 14.4274235
v 447.47165 95.461075 14.39868
v 447.45813 95.599754 14.336178
v 447.38895 95.704636 14.256664
v 447.28265 95.747635 14.181444
v 447.16776 95.71721 14.130674
v 447.07504 95.62153 14.117957
v 447.0293 95.48622 14.146701
v 447.04285 95.34755 14.209203
v 447.112 95.24266 14.288717
v 447.2183 95.19967 14.363936
v 446.95877 95.335556 14.728673
v 447.03992 95.426895 14.785524
v 447.10413 95.55437 14.773305
v 447.13422 95.68381 14.695291
v 447.12207 95.78054 14.572383
v 447.07098 95.81864 14.437517
v 446.99463 95.787895 14.326829
v 446.91345 95.696556 14.269978
v 446.84924 95.569084 14.282196
v 446.81918 95.439644 14.360211
v 446.83133 95.34291 14.483118
v 446.88242 95.30481 14.617985
v 446.62766 95.539566 14.8525715
v 446.6857 95.648865 14.924204
v 446.73914 95.78177 14.926761
v 446.77365 95.902664 14.859559
v 446.78 95.979164 14.740603
v 446.75647 95.99076 14.601769
v 446.70938 95.93436 14.480256
v 446.65134 95.82506 14.408625
v 446.5979 95.69216 14.406067
v 446.5634 95.57126 14.4732685
v 446.55704 95.49476 14.592224
v 446.58057 95.48316 14.731058
v 446.3213 95.630646 14.905741
v 446.3365 95.75478 14.9756565
v 446.34662 95.897675 14.97409
v 446.34897 96.021034 14.901458
v 446.34286 96.0918 14.777225
v 446.33002 96.09102 14.634678
v 446.31378 96.01889 14.5120125
v 446.29858 95.89475 14.442097
v 446.28845 95.75186 14.443664
v 446.28613 95.62851 14.516295
v 446.2922 95.55774 14.640528
v 446.30508 95.558525 14.783075
v 445.95703 95.56242 14.886406
v 445.962 95.672615 14.977827
v 445.96512 95.813805 15.001921
v 445.96555 95.94816 14.952231
v 445.96317 96.03967 14.842074
v 445.95865 96.063835 14.700965
v 445.95316 96.01416 14.566713
v 445.9482 95.90397 14.475293
v 445.9451 95.76278 14.451199
v 445.94467 95.628426 14.500888
v 445.94702 95.53691 14.611045
v 445.95157 95.51275 14.752155
v 445.59494 95.58704 14.853803
v 445.59677 95.68047 14.962367
v 445.59778 95.81569 15.009687
v 445.5977 95.95645 14.983085
v 445.5965 96.065056 14.889688
v 445.59454 96.1124 14.75452
v 445.59235 96.085785 14.613803
v 445.5905 95.992355 14.505239
v 445.5895 95.85715 14.457918
v 445.58963 95.71638 14.484521
v 445.5908 95.60777 14.577919
v 445.59274 95.56044 14.713085
v 445.25897 95.53978 14.85292
v 445.2502 95.6308 14.96319
v 445.23654 95.76443 15.012976
v 445.22165 95.90487 14.988936
v 445.2095 96.01448 14.897512
v 445.20337 96.0639 14.763202
v 445.2049 96.03989 14.621993
v 445.21365 95.94887 14.511723
v 445.22733 95.81524 14.461937
v 445.24222 95.6748 14.485977
v 445.25436 95.56518 14.5774
v 445.2605 95.51576 14.711711
v 444.9041 95.52458 14.879324
v 444.88928 95.62567 14.979742
v 444.86887 95.762856 15.01562
v 444.84833 95.89937 14.977346
v 444.83316 95.99864 14.8751745
v 444.82745 96.034065 14.736483
v 444.8327 95.99615 14.598433
v 444.84753 95.89506 14.498014
v 444.86798 95.75788 14.462135
v 444.88852 95.62136 14.500409
v 444.9037 95.522095 14.602581
v 444.9094 95.48667 14.741273
v 444.504 95.433624 14.861125
v 444.5073 95.52766 14.96915
v 444.5119 95.66308 15.015655
v 444.5166 95.803604 14.988178
v 444.5201 95.91157 14.894083
v 444.5215 95.95805 14.758582
v 444.52042 95.9306 14.617983
v 444.5171 95.83656 14.509958
v 444.51248 95.70114 14.463453
v 444.50778 95.56062 14.49093
v 444.50427 95.45265 14.585025
v 444.50287 95.406166 14.720526
v 444.15686 95.54435 14.87786
v 444.15912 95.645485 14.979295
v 444.16217 95.78378 15.016557
v 444.1652 95.92217 14.979663
v 444.16736 96.02359 14.878498
v 444.16812 96.060844 14.7401705
v 444.16724 96.02396 14.601744
v 444.16498 95.92282 14.500309
v 444.16193 95.78452 14.463047
v 444.1589 95.64613 14.499941
v 444.1567 95.54472 14.601106
v 444.15598 95.50746 14.739433
v 443.8513 95.461975 14.878426
v 443.83292 95.56165 14.979665
v 443.80777 95.697754 15.016661
v 443.78265 95.83381 14.979501
v 443.76422 95.93336 14.878141
v 443.75748 95.969734 14.739741
v 443.7642 95.93319 14.601386
v 443.7826 95.83351 14.500147
v 443.8077 95.69741 14.463151
v 443.83286 95.561356 14.500311
v 443.85126 95.46181 14.60167
v 443.858 95.42543 14.74007
v 443.4456 95.41215 14.878232
v 443.44574 95.5134 14.979577
v 443.44592 95.651764 15.016716
v 443.44614 95.79015 14.979699
v 443.44626 95.8915 14.878445
v 443.4463 95.92864 14.740084
v 443.44623 95.891624 14.601689
v 443.44608 95.79037 14.500345
v 443.4459 95.65201 14.463205
v 443.4457 95.51361 14.500222
v 443.44556 95.41227 14.601478
v 443.44553 95.37513 14.739839
v 443.11597 95.46099 14.878344
v 443.10254 95.56139 14.9796505
v 443.0842 95.69855 15.016738
v 443.06586 95.83571 14.979669
v 443.05243 95.93612 14.878377
v 443.0475 95.97288 14.740002
v 443.0524 95.936134 14.601622
v 443.06583 95.83573 14.500315
v 443.08417 95.69858 14.463227
v 443.10254 95.561424 14.500296
v 443.11597 95.46101 14.601588
v 443.12088 95.424255 14.739964
v 442.8573 95.34543 14.878386
v 442.81088 95.43547 14.979679
v 442.74747 95.558464 15.016748
v 442.68405 95.68146 14.979661
v 442.63763 95.771484 14.878355
v 442.62064 95.80443 14.739975
v 442.63763 95.77146 14.6016
v 442.68405 95.68142 14.500307
v 442.74747 95.55843 14.463238
v 442.81088 95.43544 14.500324
v 442.8573 95.34541 14.60163
v 442.8743 95.31247 14.74001
v 442.50824 95.13622 14.878379
v 442.47858 95.23308 14.979677
v 442.43805 95.365395 15.016752
v 442.39752 95.4977 14.9796715
v 442.36783 95.59456 14.87837
v 442.357 95.630005 14.739992
v 442.36783 95.59455 14.601615
v 442.39752 95.49769 14.500318
v 442.43805 95.36538 14.463242
v 442.47858 95.23307 14.500322
v 442.50824 95.136215 14.601624
v 442.5191 95.10077 14.740003
v 442.08273 95.112526 14.878371
v 442.07886 95.213745 14.979673
v 442.07358 95.35202 15.016754
v 442.06827 95.4903 14.979679
v 442.0644 95.59153 14.878382
v 442.06296 95.62858 14.740005
v 442.0644 95.59154 14.601626
v 442.06827 95.49031 14.500325
v 442.07358 95.352036 14.4632435
v 442.07886 95.21376 14.500319
v 442.08273 95.11253 14.601616
v 442.08417 95.07548 14.739993
v 441.74088 95.099884 14.878376
v 441.72748 95.20029 14.979676
v 441.70914 95.33745 15.016755
v 441.69083 95.47461 14.979678
v 441.6774 95.57501 14.878379
v 441.6725 95.61176 14.740002
v 441.6774 95.57501 14.601624
v 441.69083 95.47461 14.500323
v 441.70914 95.33745 14.463244
v 441.72748 95.200294 14.500321
v 441.74088 95.099884 14.601621
v 441.7458 95.06313 14.739998
v 441.41467 95.024055 14.878379
v 441.3889 95.12202 14.979678
v 441.35367 95.25584 15.016755
v 441.31845 95.38966 14.979676
v 441.29266 95.487625 14.878377
v 441.28323 95.52348 14.739999
v 441.29266 95.487625 14.601622
v 441.31845 95.389656 14.500322
v 441.35367 95.25584 14.463244
v 441.3889 95.12202 14.500323
v 441.41467 95.02405 14.601624
v 441.4241 94.9882 14.740002
v 441.04745 94.91619 14.878378
v 441.0291 95.015816 14.979677
v 441.0041 95.15191 15.016755
v 440.97903 95.288 14.979677
v 440.9607 95.387634 14.878378
v 440.954 95.424095 14.74
v 440.9607 95.38763 14.601623
v 440.97903 95.288 14.500323
v 441.0041 95.15191 14.463245
v 441.0291 95.015816 14.500323
v 441.04745 94.91619 14.601623
v 441.05417 94.87972 14.740001
v 440.66052 94.88577 14.878381
v 440.652 94.98672 14.979679
v 440.64038 95.1246 15.016756
v 440.62875 95.2625 14.979676
v 440.62027 95.363434 14.878375
v 440.61716 95.40038 14.739997
v 440.62027 95.363434 14.60162
v 440.62875 95.26249 14.500321
v 440.64038 95.1246 14.463245
v 440.652 94.98671 14.500325
v 440.66052 94.88577 14.601625
v 440.66364 94.84882 14.740004
v 440.29578 94.85171 14.878378
v 440.28796 94.9527 14.979677
v 440.27725 95.09067 15.016756
v 440.26654 95.22863 14.979677
v 440.25873 95.32962 14.878378
v 440.25586 95.36659 14.740001
v 440.25873 95.32963 14.601623
v 440.26654 95.22863 14.500323
v 440.27725 95.09067 14.463245
v 440.28796 94.9527 14.500323
v 440.29578 94.85171 14.601623
v 440.29865 94.814735 14.740001
v 439.97272 94.83602 14.878378
v 439.94757 94.93415 14.979677
v 439.91324 95.0682 15.016756
v 439.87888 95.20225 14.979677
v 439.85373 95.30038 14.878378
v 439.84454 95.336296 14.740001
v 439.85373 95.30038 14.601623
v 439.87888 95.20225 14.500323
v 439.91324 95.0682 14.463245
v 439.94757 94.93415 14.500323
v 439.97272 94.83602 14.601623
v 439.9819 94.8001 14.740001
v 439.65683 94.68476 14.878378
v 439.62573 94.781166 14.979677
v 439.58325 94.91286 15.016756
v 439.54077 95.044556 14.979677
v 439.50967 95.14096 14.878378
v 439.4983 95.17625 14.740001
v 439.50967 95.14096 14.601623
v 439.54077 95.044556 14.500323
v 439.58325 94.91286 14.463245
v 439.62573 94.781166 14.500323
v 439.65683 94.68476 14.601623
v 439.6682 94.649475 14.740001
v 439.25784 94.60871 14.878378
v 439.24384 94.70903 14.979677
v 439.2247 94.84608 15.016756
v 439.20557 94.98312 14.979677
v 439.19153 95.08345 14.878378
v 439.1864 95.12017 14.740001
v 439.19153 95.08345 14.601623
v 439.20557 94.98312 14.500323
v 439.2247 94.84608 14.463245
v 439.24384 94.70903 14.500323
v 439.25784 94.60871 14.601623
v 439.263 94.57198 14.740001
v 438.881 94.57316 14.878378
v 438.8728 94.674126 14.979677
v 438.86157 94.81205 15.016756
v 438.85034 94.94997 14.979677
v 438.84213 95.050934 14.878378
v 438.83914 95.08789 14.740001
v 438.84213 95.050934 14.601623
v 438.85034 94.94997 14.500323
v 438.86157 94.81205 14.463245
v 438.8728 94.674126 14.500323
v 438.881 94.57316 14.601623
v 438.884 94.5362 14.740001
v 438.52948 94.54936 14.878378
v 438.51605 94.64977 14.979677
v 438.4977 94.78693 15.016756
v 438.47937 94.92408 14.979677
v 438.46594 95.02449 14.878378
v 438.46103 95.06124 14.740001
v 438.46594 95.02449 14.601623
v 438.47937 94.92408 14.500323
v 438.4977 94.78693 14.463245
v 438.51605 94.64977 14.500323
v 438.52948 94.54936 14.601623
v 438.5344 94.51261 14.740001
v 438.17596 94.478584 14.878378
v 438.1608 94.57874 14.979677
v 438.14005 94.71556 15.016756
v 438.11932 94.85238 14.979677
v 438.10416 94.95253 14.878378
v 438.0986 94.98919 14.740001
v 438.10416 94.95253 14.601623
v 438.11932 94.85238 14.500323
v 438.14005 94.71556 14.463245
v 438.1608 94.57874 14.500323
v 438.17596 94.478584 14.601623
v 438.18152 94.441925 14.740001
v 437.81903 94.44178 14.878378
v 437.8014 94.54153 14.979677
v 437.7773 94.677795 15.016756
v 437.7532 94.81406 14.979677
v 437.73557 94.91381 14.878378
v 437.7291 94.95032 14.740001
v 437.73557 94.91381 14.601623
v 437.7532 94.81406 14.500323
v 437.7773 94.677795 14.463245
v 437.8014 94.54153 14.500323
v 437.81903 94.44178 14.601623
v 437.8255 94.405266 14.740001
v 437.4735 94.35442 14.878378
v 437.45242 94.45351 14.979677
v 437.42358 94.588844 15.016756
v 437.39478 94.72419 14.979677
v 437.3737 94.82327 14.878378
v 437.36597 94.859535 14.740001
v 437.3737 94.82327 14.601623
v 437.39478 94.72419 14.500323
v 437.42358 94.588844 14.463245
v 437.45242 94.45351 14.500323
v 437.4735 94.35442 14.601623
v 437.48123 94.31816 14.740001
v 437.1449 94.30025 14.878378
v 437.11084 94.39565 14.979677
v 437.06433 94.525986 15.016756
v 437.01782 94.65631 14.979677
v 436.9838 94.75172 14.878378
v 436.9713 94.78664 14.740001
v 436.9838 94.75172 14.601623
v 437.01782 94.65631 14.500323
v 437.06433 94.525986 14.463245
v 437.11084 94.39565 14.500323
v 437.1449 94.30025 14.601623
v 437.15735 94.26533 14.740001
v 436.86166 94.1146 14.836028
v 436.82492 94.18878 14.952944
v 436.76715 94.30541 15.012801
v 436.70383 94.43324 14.999562
v 436.65195 94.53801 14.916774
v 436.62537 94.591644 14.786619
v 436.63126 94.57978 14.643972
v 436.668 94.50559 14.527058
v 436.72577 94.38896 14.467199
v 436.78906 94.26114 14.480439
v 436.84097 94.15637 14.563228
v 436.86755 94.10274 14.693382
v 436.46793 93.941154 14.810967
v 436.38498 93.99117 14.914642
v 436.30917 94.09786 14.967771
v 436.2608 94.232635 14.956116
v 436.25284 94.35937 14.8828
v 436.2874 94.444115 14.76747
v 436.3553 94.464165 14.641027
v 436.43823 94.41415 14.537352
v 436.51404 94.30746 14.484223
v 436.5624 94.17269 14.495878
v 436.57034 94.04595 14.569194
v 436.53577 93.961205 14.684524
v 436.29745 93.88992 14.552299
v 436.18542 93.9204 14.623871
v 436.0855 94.01275 14.651878
v 436.0245 94.14222 14.628816
v 436.01874 94.27413 14.560862
v 436.06976 94.37312 14.466226
v 436.1639 94.41268 14.370265
v 436.27594 94.3822 14.298692
v 436.37582 94.289856 14.270684
v 436.43683 94.160385 14.293748
v 436.4426 94.02847 14.361701
v 436.39157 93.92948 14.456337
v 436.0545 93.740974 14.365697
v 435.9657 93.805466 14.451652
v 435.87918 93.91475 14.476311
v 435.81808 94.03956 14.433066
v 435.7988 94.14644 14.333507
v 435.8265 94.20675 14.204308
v 435.89377 94.204346 14.080088
v 435.98257 94.139854 13.994133
v 436.06912 94.03057 13.969474
v 436.1302 93.90576 14.012718
v 436.14948 93.79888 14.112278
v 436.12177 93.73857 14.241477
v 435.77386 93.54667 14.1979475
v 435.66977 93.568596 14.291873
v 435.56622 93.651596 14.340228
v 435.4909 93.773445 14.330056
v 435.46405 93.901474 14.264083
v 435.49283 94.001396 14.1599865
v 435.56955 94.046425 14.045658
v 435.67365 94.024506 13.951734
v 435.77722 93.9415 13.9033785
v 435.8525 93.81966 13.91355
v 435.87936 93.69162 13.979523
v 435.8506 93.5917 14.083619
v 435.6197 93.43575 13.888139
v 435.49466 93.44923 13.955922
v 435.37842 93.52659 13.985614
v 435.30212 93.64712 13.969257
v 435.28616 93.77852 13.911236
v 435.33487 93.88558 13.827097
v 435.43518 93.93961 13.739385
v 435.5602 93.92615 13.671601
v 435.67645 93.848785 13.641911
v 435.75275 93.72826 13.658266
v 435.76868 93.596855 13.716288
v 435.71997 93.48979 13.8004265
v 435.37335 93.26086 13.66032
v 435.24432 93.29699 13.708549
v 435.13782 93.39208 13.716968
v 435.0824 93.52066 13.683323
v 435.0929 93.64827 13.616629
v 435.1665 93.74071 13.534757
v 435.2835 93.773224 13.459643
v 435.41254 93.73709 13.411415
v 435.51904 93.642 13.402996
v 435.57446 93.51342 13.436641
v 435.56396 93.38581 13.503335
v 435.49036 93.29337 13.585208
v 435.29605 93.15854 13.303178
v 435.1613 93.17081 13.348982
v 435.0425 93.249054 13.364525
v 434.9716 93.37232 13.345643
v 434.9675 93.507576 13.297396
v 435.0313 93.61858 13.232711
v 435.146 93.67558 13.16892
v 435.28076 93.66332 13.123116
v 435.3995 93.58507 13.107573
v 435.47046 93.4618 13.126454
v 435.47455 93.326546 13.174702
v 435.4107 93.215546 13.239387
v 435.14096 93.058266 13.0750675
v 435.02393 93.1132 13.135573
v 434.92258 93.21429 13.139757
v 434.86407 93.33444 13.086497
v 434.8641 93.441475 12.990065
v 434.92267 93.5067 12.876299
v 435.02402 93.512634 12.775683
v 435.14105 93.4577 12.715178
v 435.2424 93.35661 12.710994
v 435.3009 93.23645 12.764255
v 435.30087 93.129425 12.860686
v 435.24234 93.0642 12.974452
v 434.9162 92.86534 13.016208
v 434.82788 92.95294 13.085209
v 434.73953 93.0657 13.083698
v 434.67477 93.173386 13.012081
v 434.65103 93.24715 12.889547
v 434.67462 93.26723 12.748929
v 434.73923 93.22824 12.627906
v 434.82755 93.14064 12.558905
v 434.91592 93.027885 12.560415
v 434.98065 92.9202 12.632032
v 435.00443 92.846436 12.754566
v 434.98083 92.826355 12.8951845
v 434.67444 92.71969 12.926488
v 434.62946 92.840126 12.995932
v 434.5564 92.96325 12.999064
v 434.4749 93.056076 12.935046
v 434.40677 93.09373 12.821032
v 434.37027 93.06611 12.68757
v 434.37518 92.98064 12.570422
v 434.42017 92.8602 12.500978
v 434.4932 92.73707 12.497846
v 434.5747 92.64425 12.561864
v 434.64282 92.6066 12.6758795
v 434.67935 92.63421 12.8093405
v 434.48343 92.61897 13.193412
v 434.47372 92.7537 13.25063
v 434.41537 92.88429 13.252013
v 434.32407 92.97575 13.197189
v 434.2242 93.00357 13.100849
v 434.14258 92.9603 12.988808
v 434.10107 92.85753 12.891086
v 434.11078 92.7228 12.833867
v 434.16913 92.59221 12.832485
v 434.26044 92.50075 12.887308
v 434.3603 92.47293 12.983648
v 434.44193 92.516205 13.09569
v 434.14456 92.47976 13.409142
v 434.13672 92.60498 13.484378
v 434.0941 92.74167 13.495137
v 434.0281 92.8532 13.438537
v 433.95642 92.90969 13.3297415
v 433.89825 92.896 13.197905
v 433.8692 92.8158 13.078351
v 433.87704 92.69058 13.003115
v 433.91968 92.553894 12.992355
v 433.9857 92.44236 13.048956
v 434.05734 92.38587 13.157751
v 434.1155 92.39956 13.289588
v 433.75583 92.32886 13.486688
v 433.74448 92.442955 13.572589
v 433.7137 92.58162 13.591261
v 433.6718 92.7077 13.537702
v 433.62994 92.787415 13.426262
v 433.5994 92.7994 13.286802
v 433.58832 92.74045 13.156691
v 433.59967 92.62635 13.070789
v 433.63043 92.48768 13.052117
v 433.67233 92.361595 13.105676
v 433.71417 92.28188 13.217115
v 433.74475 92.2699 13.356576
v 433.3549 92.25695 13.533267
v 433.35007 92.36945 13.621462
v 433.33588 92.51048 13.642581
v 433.31613 92.642265 13.590966
v 433.29614 92.72948 13.480448
v 433.28122 92.74875 13.340639
v 433.27542 92.69492 13.209001
v 433.28027 92.58242 13.120806
v 433.29446 92.44138 13.099687
v 433.31418 92.30961 13.151301
v 433.3342 92.2224 13.26182
v 433.3491 92.203125 13.401629
v 433.01498 92.20893 13.501573
v 432.99713 92.298454 13.611839
v 432.9671 92.42929 13.661829
v 432.93292 92.566376 13.638148
v 432.90378 92.67297 13.547143
v 432.88742 92.720535 13.413197
v 432.8883 92.696304 13.2722
v 432.90613 92.60678 13.161934
v 432.93616 92.47595 13.111944
v 432.97034 92.33887 13.135624
v 432.9995 92.23226 13.22663
v 433.01584 92.18471 13.360577
v 432.7246 92.08632 13.522661
v 432.684 92.17494 13.62761
v 432.62558 92.29877 13.669773
v 432.56503 92.42462 13.637852
v 432.5186 92.51877 13.5404
v 432.49866 92.556 13.40353
v 432.51062 92.52632 13.263916
v 432.55124 92.4377 13.158967
v 432.60965 92.313866 13.116804
v 432.6702 92.18802 13.1487255
v 432.71664 92.093864 13.246178
v 432.73657 92.05664 13.383047
v 432.43613 91.940186 13.526836
v 432.38013 92.02029 13.631588
v 432.301 92.132126 13.673451
v 432.2199 92.24574 13.641209
v 432.1586 92.33068 13.5435
v 432.13348 92.3642 13.406506
v 432.1513 92.337296 13.2669325
v 432.20728 92.257195 13.162181
v 432.2864 92.145355 13.120317
v 432.3675 92.031746 13.15256
v 432.4288 91.9468 13.250269
v 432.45392 91.913284 13.387264
v 432.1895 91.71084 13.5384865
v 432.12152 91.78668 13.639212
v 432.02872 91.88962 13.6755085
v 431.93604 91.99207 13.6376505
v 431.86826 92.06658 13.535781
v 431.84357 92.093185 13.397198
v 431.86856 92.064766 13.259032
v 431.93658 91.98892 13.158306
v 432.02936 91.88598 13.12201
v 432.12207 91.78353 13.159868
v 432.18985 91.709015 13.261737
v 432.21454 91.68241 13.400321
v 431.8428 91.42823 13.538232
v 431.80475 91.522285 13.639366
v 431.75272 91.650566 13.67622
v 431.70062 91.7787 13.638917
v 431.6624 91.872345 13.537454
v 431.64838 91.90642 13.399015
v 431.66223 91.87178 13.260699
v 431.7003 91.777725 13.159564
v 431.75232 91.649445 13.122711
v 431.8044 91.52131 13.160014
v 431.84262 91.427666 13.261477
v 431.85666 91.39359 13.399915
v 431.37445 91.38897 13.539141
v 431.38052 91.49052 13.640005
v 431.3887 91.62881 13.67649
v 431.39685 91.766785 13.638819
v 431.40277 91.86748 13.5370865
v 431.40485 91.90391 13.398552
v 431.40253 91.8663 13.260334
v 431.39645 91.764755 13.15947
v 431.38824 91.626465 13.122985
v 431.3801 91.48849 13.160655
v 431.3742 91.387794 13.262387
v 431.37213 91.351364 13.400923
v 430.99927 91.45493 13.538079
v 431.01215 91.555336 13.639456
v 431.0297 91.692566 13.67664
v 431.0472 91.82986 13.639667
v 431.06006 91.93042 13.538444
v 431.06473 91.96731 13.400094
v 431.06 91.93064 13.261688
v 431.04712 91.83024 13.160313
v 431.02957 91.693 13.123129
v 431.01205 91.55571 13.160102
v 430.99924 91.455154 13.261324
v 430.99454 91.41827 13.399673
v 430.68332 91.48088 13.538225
v 430.676 91.58187 13.639566
v 430.666 91.71987 13.676701
v 430.65594 91.8579 13.639679
v 430.6486 91.95898 13.538421
v 430.64587 91.99601 13.400058
v 430.64853 91.95908 13.261665
v 430.65585 91.85809 13.160325
v 430.6659 91.72009 13.12319
v 430.67593 91.58206 13.160212
v 430.6833 91.480995 13.26147
v 430.686 91.443954 13.399833
v 430.36633 91.407555 13.53842
v 430.3425 91.50604 13.639691
v 430.31 91.64056 13.676733
v 430.27747 91.77505 13.639617
v 430.25366 91.87348 13.53829
v 430.24493 91.90948 13.399903
v 430.25366 91.873405 13.261536
v 430.27747 91.77491 13.160263
v 430.31 91.6404 13.123222
v 430.34253 91.50591 13.160337
v 430.36633 91.40748 13.261664
v 430.37503 91.371475 13.400052
v 429.98328 91.310326 13.538387
v 429.9722 91.411026 13.639678
v 429.95706 91.54858 13.676744
v 429.9419 91.68612 13.639655
v 429.93082 91.786804 13.538347
v 429.92676 91.82365 13.399966
v 429.93082 91.78678 13.261592
v 429.9419 91.68608 13.160301
v 429.95703 91.54853 13.123235
v 429.9722 91.41099 13.160324
v 429.98328 91.3103 13.261632
v 429.98734 91.27346 13.400012
v 429.58008 91.32213 13.538357
v 429.58536 91.42329 13.639664
v 429.59256 91.56147 13.676751
v 429.59976 91.69966 13.639683
v 429.60504 91.800835 13.53839
v 429.60696 91.83787 13.400015
v 429.60504 91.80085 13.261635
v 429.59976 91.6997 13.160329
v 429.59256 91.56151 13.12324
v 429.58536 91.42332 13.160309
v 429.58008 91.32214 13.261601
v 429.57816 91.28511 13.399977
v 429.24026 91.36877 13.570444
v 429.2342 91.48304 13.656629
v 429.22665 91.62504 13.67405
v 429.21967 91.75671 13.618039
v 429.2151 91.842766 13.503605
v 429.21417 91.86017 13.361409
v 429.21713 91.80423 13.229553
v 429.2232 91.68996 13.143368
v 429.23074 91.547966 13.125947
v 429.23773 91.4163 13.181957
v 429.2423 91.33023 13.296392
v 429.24326 91.312836 13.438588
v 429.00925 91.38665 13.572394
v 428.99902 91.52107 13.628777
v 428.95407 91.65603 13.619619
v 428.8865 91.755356 13.547376
v 428.8144 91.79245 13.431404
v 428.75705 91.75736 13.302778
v 428.72983 91.65949 13.195964
v 428.74008 91.52507 13.139582
v 428.785 91.390114 13.14874
v 428.8526 91.29079 13.2209835
v 428.9247 91.25369 13.336955
v 428.98206 91.28878 13.465581
v 428.87866 91.32185 13.748021
v 428.87894 91.45941 13.805186
v 428.82352 91.59123 13.819996
v 428.72726 91.682014 13.788482
v 428.61594 91.70741 13.7190895
v 428.5194 91.66064 13.630411
v 428.4635 91.554214 13.546209
v 428.46323 91.416664 13.489044
v 428.51865 91.284836 13.474235
v 428.6149 91.19406 13.505749
v 428.72623 91.168655 13.575141
v 428.82275 91.21543 13.663819
v 428.62552 91.23189 13.907784
v 428.6462 91.36961 13.930648
v 428.6044 91.50649 13.93501
v 428.5113 91.60584 13.919703
v 428.3918 91.641045 13.888827
v 428.27798 91.60267 13.8506565
v 428.20032 91.50099 13.815419
v 428.17963 91.363266 13.792556
v 428.22144 91.22639 13.788193
v 428.31454 91.12704 13.8035
v 428.43402 91.091835 13.834376
v 428.54785 91.13021 13.872546
v 428.5158 91.25489 14.431576
v 428.52335 91.397415 14.453524
v 428.46957 91.527336 14.43572
v 428.36887 91.60985 14.3829365
v 428.24826 91.62284 14.309315
v 428.14 91.56283 14.234582
v 428.07318 91.44589 14.178763
v 428.06564 91.30337 14.156816
v 428.11942 91.17344 14.174619
v 428.2201 91.09093 14.227403
v 428.34073 91.077934 14.301024
v 428.44894 91.137955 14.375757
v 428.17477 91.22779 14.759001
v 428.1709 91.36874 14.792842
v 428.12985 91.50058 14.763171
v 428.06262 91.588 14.677939
v 427.9872 91.60756 14.559984
v 427.92383 91.55403 14.44091
v 427.8895 91.44176 14.352626
v 427.89337 91.30081 14.318785
v 427.93442 91.168976 14.348455
v 428.00165 91.08156 14.433687
v 428.07706 91.06199 14.551643
v 428.1404 91.11552 14.670716
v 427.7622 91.185326 14.90874
v 427.74292 91.32684 14.921603
v 427.70987 91.452644 14.86285
v 427.6719 91.52902 14.748223
v 427.63916 91.5355 14.608436
v 427.62042 91.47035 14.480945
v 427.62076 91.35103 14.399912
v 427.64 91.2095 14.387048
v 427.67307 91.0837 14.445801
v 427.71106 91.00733 14.560429
v 427.7438 91.000854 14.700215
v 427.7625 91.066 14.827706
v 427.36792 91.140656 14.958848
v 427.35327 91.28283 14.968997
v 427.33298 91.41004 14.90746
v 427.3125 91.488205 14.790726
v 427.29727 91.49637 14.650072
v 427.29144 91.43236 14.523189
v 427.29654 91.31331 14.444072
v 427.3112 91.171135 14.433923
v 427.33145 91.04392 14.4954605
v 427.35196 90.96576 14.612195
v 427.36716 90.957596 14.752848
v 427.373 91.021614 14.879732
v 426.99887 91.13104 14.992472
v 426.96173 91.26933 14.988146
v 426.9269 91.38608 14.913119
v 426.90375 91.45 14.787496
v 426.8984 91.44396 14.644936
v 426.91235 91.36958 14.523639
v 426.94183 91.2468 14.456105
v 426.97897 91.108505 14.460431
v 427.0138 90.99176 14.535458
v 427.03696 90.92784 14.661081
v 427.0423 90.93388 14.803641
v 427.02835 91.008255 14.924938
v 426.67914 90.94886 14.990419
v 426.6263 91.08102 15.007207
v 426.57632 91.20256 14.95053
v 426.54257 91.28092 14.835576
v 426.5341 91.295105 14.693146
v 426.55316 91.2413 14.561404
v 426.5947 91.13394 14.475651
v 426.64752 91.001785 14.458863
v 426.6975 90.88024 14.51554
v 426.73126 90.80189 14.630494
v 426.73975 90.787704 14.772924
v 426.72067 90.8415 14.904666
v 426.21768 90.79483 14.947183
v 426.18173 90.932556 14.9505005
v 426.17587 91.06611 14.889614
v 426.2017 91.15969 14.780837
v 426.2523 91.18824 14.6533165
v 426.3141 91.1441 14.541222
v 426.37054 91.03909 14.474588
v 426.40652 90.90136 14.471271
v 426.41238 90.767815 14.532158
v 426.38654 90.674225 14.640935
v 426.33594 90.64568 14.7684555
v 426.27414 90.68982 14.880549
v 425.8943 90.73816 14.567612
v 425.85223 90.868065 14.622844
v 425.8607 91.010765 14.629606
v 425.9173 91.12803 14.586088
v 426.007 91.18844 14.503948
v 426.10565 91.175804 14.405197
v 426.1869 91.09351 14.316295
v 426.22894 90.963615 14.261063
v 426.2205 90.820915 14.254299
v 426.16388 90.70364 14.297818
v 426.0742 90.643234 14.379958
v 425.97552 90.65587 14.478709
v 425.66095 90.717064 14.348306
v 425.63757 90.83941 14.428108
v 425.64902 90.981964 14.448924
v 425.6922 91.106514 14.405176
v 425.75552 91.1797 14.308587
v 425.82205 91.18191 14.185037
v 425.87396 91.11254 14.067631
v 425.8973 90.9902 13.987828
v 425.88586 90.84765 13.967012
v 425.84268 90.72309 14.01076
v 425.77936 90.6499 14.107349
v 425.71283 90.6477 14.2309
v 425.3537 90.760414 14.273333
v 425.35495 90.868 14.366197
v 425.3734 91.00693 14.39758
v 425.4042 91.13999 14.359074
v 425.43903 91.23153 14.260995
v 425.46854 91.25702 14.129624
v 425.4849 91.209625 14.000162
v 425.48364 91.10205 13.907297
v 425.46518 90.96311 13.875914
v 425.4344 90.83005 13.91442
v 425.39957 90.73851 14.012499
v 425.37006 90.71302 14.14387
v 424.9673 90.79052 14.182446
v 424.98264 90.86821 14.300032
v 425.01904 90.99093 14.363713
v 425.0667 91.12579 14.356428
v 425.11288 91.236664 14.280127
v 425.14517 91.29384 14.155255
v 425.15497 91.28199 14.015272
v 425.13962 91.2043 13.897687
v 425.1032 91.08158 13.834004
v 425.05557 90.94672 13.84129
v 425.0094 90.835846 13.917591
v 424.97708 90.77868 14.042462
v 424.5938 90.989265 14.1077795
v 424.61646 91.032974 14.242432
v 424.67386 91.12655 14.334563
v 424.75064 91.24491 14.359488
v 424.8262 91.356346 14.310526
v 424.88034 91.431 14.200798
v 424.8985 91.44886 14.059705
v 424.87585 91.40515 13.925053
v 424.81845 91.311584 13.832921
v 424.74167 91.19322 13.807997
v 424.6661 91.08179 13.856958
v 424.61197 91.00713 13.966686
v 424.35995 91.1759 14.084108
v 424.3717 91.215294 14.22133
v 424.4053 91.3139 14.3196535
v 424.45175 91.44532 14.352735
v 424.49863 91.57432 14.3117075
v 424.5334 91.66634 14.207566
v 424.54666 91.69673 14.068216
v 424.53494 91.65735 13.930995
v 424.50134 91.55873 13.832671
v 424.45486 91.427315 13.79959
v 424.408 91.29832 13.840617
v 424.37326 91.20629 13.944757
v 424.08145 91.20941 13.943832
v 424.07944 91.17789 14.083554
v 424.08 91.220406 14.220365
v 424.08295 91.32559 14.317604
v 424.08755 91.46525 14.349217
v 424.0926 91.60197 14.306733
v 424.09665 91.6991 14.201537
v 424.0987 91.73063 14.061814
v 424.09814 91.6881 13.925004
v 424.09515 91.58292 13.8277645
v 424.09055 91.44326 13.796152
v 424.08554 91.30655 13.838635
v 423.7775 91.218864 13.949469
v 423.7181 91.18485 14.074995
v 423.66043 91.22497 14.200161
v 423.61987 91.32847 14.291429
v 423.60733 91.46761 14.324343
v 423.62616 91.605125 14.290083
v 423.67133 91.704155 14.197831
v 423.7307 91.73817 14.072305
v 423.78842 91.69805 13.947139
v 423.82895 91.59455 13.855871
v 423.8415 91.45541 13.822957
v 423.82266 91.317894 13.857216
v 423.5733 91.214905 13.705818
v 423.47388 91.188034 13.7997055
v 423.3786 91.23512 13.880265
v 423.313 91.34355 13.925913
v 423.29468 91.48427 13.924416
v 423.32852 91.61956 13.876177
v 423.4055 91.71319 13.79412
v 423.5049 91.74006 13.7002325
v 423.60022 91.69297 13.619673
v 423.6658 91.58454 13.574025
v 423.68414 91.44383 13.575522
v 423.65027 91.30853 13.623762
v 423.2964 91.21866 13.471998
v 423.1812 91.190994 13.550528
v 423.07367 91.237076 13.635247
v 423.00256 91.344536 13.703457
v 422.98694 91.4846 13.736879
v 423.031 91.61972 13.726559
v 423.12296 91.7137 13.6752615
v 423.2381 91.741356 13.596732
v 423.34567 91.69528 13.512013
v 423.41678 91.587814 13.443804
v 423.43237 91.44776 13.410381
v 423.3883 91.31264 13.420701
v 423.1361 91.254196 13.221899
v 422.99817 91.257576 13.2382
v 422.88138 91.33201 13.26674
v 422.81705 91.45754 13.2998705
v 422.82242 91.60055 13.328715
v 422.89603 91.7227 13.345545
v 423.0182 91.791275 13.34585
v 423.15613 91.787895 13.32955
v 423.27292 91.71346 13.30101
v 423.33725 91.58793 13.2678795
v 423.33188 91.44492 13.239035
v 423.25827 91.32277 13.222205
v 423.06625 91.23345 12.90798
v 422.9255 91.2461 12.923976
v 422.80923 91.328316 12.929411
v 422.74863 91.45806 12.922831
v 422.7599 91.60058 12.905996
v 422.84 91.717674 12.88342
v 422.96753 91.77797 12.861151
v 423.10828 91.76532 12.845156
v 423.22452 91.683105 12.83972
v 423.28516 91.55336 12.846301
v 423.2739 91.41084 12.863134
v 423.19376 91.29375 12.885711
v 422.99246 91.21873 12.577115
v 422.86255 91.25022 12.627943
v 422.75708 91.34482 12.647253
v 422.70425 91.47716 12.629869
v 422.71832 91.611786 12.580452
v 422.79544 91.71263 12.512241
v 422.91498 91.75267 12.443514
v 423.0449 91.721176 12.392686
v 423.1504 91.62659 12.373377
v 423.2032 91.49424 12.390759
v 423.18915 91.35961 12.440177
v 423.112 91.258766 12.5083885
v 422.72946 91.07829 12.340334
v 422.65308 91.16438 12.402587
v 422.5985 91.29362 12.414783
v 422.58038 91.43136 12.373654
v 422.60355 91.5407 12.290221
v 422.6618 91.592354 12.186839
v 422.73956 91.57247 12.09121
v 422.81595 91.486374 12.028958
v 422.8705 91.35715 12.016762
v 422.88864 91.219406 12.057891
v 422.86548 91.11006 12.141324
v 422.8072 91.05841 12.244705
v 422.34628 91.07751 12.281448
v 422.27536 91.17105 12.365461
v 422.23364 91.30532 12.3981285
v 422.23236 91.44435 12.370694
v 422.2718 91.55088 12.29051
v 422.3414 91.59636 12.179062
v 422.42255 91.56861 12.066212
v 422.4935 91.475075 11.982198
v 422.5352 91.3408 11.949532
v 422.5365 91.201775 11.976966
v 422.49707 91.095245 12.05715
v 422.42743 91.04976 12.168598
v 422.1576 90.96907 12.054696
v 422.04868 91.037605 12.094744
v 421.97122 91.15666 12.0905695
v 421.94598 91.294334 12.04329
v 421.97977 91.41374 11.965574
v 422.06348 91.48288 11.878246
v 422.1747 91.48323 11.804706
v 422.28366 91.414696 11.764657
v 422.3611 91.29564 11.768832
v 422.38632 91.15796 11.816112
v 422.35254 91.03856 11.893827
v 422.26883 90.96941 11.981155
v 421.99567 90.88052 11.777887
v 421.89273 90.94167 11.8492565
v 421.80328 91.05099 11.8632145
v 421.75128 91.179184 11.816021
v 421.7507 91.2919 11.720322
v 421.80164 91.35895 11.601759
v 421.8905 91.36235 11.492103
v 421.99344 91.3012 11.420733
v 422.0829 91.19188 11.406775
v 422.1349 91.06369 11.453969
v 422.13547 90.95097 11.549668
v 422.08453 90.88393 11.668231
v 421.76108 90.69535 11.649798
v 421.6844 90.7754 11.739608
v 421.6051 90.89181 11.76323
v 421.54446 91.01339 11.714336
v 421.5187 91.107574 11.606027
v 421.53476 91.14912 11.467323
v 421.58832 91.126884 11.335391
v 421.665 91.046844 11.245582
v 421.7443 90.93043 11.221959
v 421.80496 90.808846 11.270853
v 421.8307 90.71467 11.379163
v 421.81464 90.67313 11.517866
v 421.42587 90.55413 11.612858
v 421.36765 90.65395 11.6970005
v 421.30423 90.7814 11.711633
v 421.25256 90.90231 11.652834
v 421.22656 90.98429 11.536359
v 421.23315 91.00538 11.393416
v 421.27057 90.959915 11.262308
v 421.32883 90.860085 11.178165
v 421.39224 90.73264 11.163533
v 421.4439 90.61173 11.222332
v 421.4699 90.52975 11.338808
v 421.46332 90.50867 11.4817505
v 421.0774 90.439064 11.629504
v 421.0228 90.56032 11.682799
v 420.968 90.691124 11.662551
v 420.92764 90.796425 11.574183
v 420.9126 90.848015 11.441376
v 420.92685 90.83206 11.299713
v 420.9666 90.752846 11.187154
v 421.0212 90.63159 11.133859
v 421.07602 90.50079 11.154108
v 421.11633 90.395485 11.242475
v 421.1314 90.3439 11.375283
v 421.11716 90.35985 11.516946
v 420.69675 90.348976 11.646266
v 420.6707 90.486916 11.674792
v 420.6469 90.62068 11.629355
v 420.63187 90.714424 11.522131
v 420.62955 90.743034 11.381848
v 420.64056 90.69883 11.246097
v 420.662 90.59367 11.151251
v 420.68808 90.455734 11.122725
v 420.71182 90.32197 11.16816
v 420.7269 90.228226 11.275386
v 420.72922 90.199615 11.4156685
v 420.71817 90.24381 11.55142
v 420.35806 90.338326 11.635453
v 420.3104 90.468895 11.670098
v 420.2639 90.59851 11.6306095
v 420.231 90.69244 11.527568
v 420.22055 90.72551 11.388583
v 420.23535 90.688866 11.250897
v 420.27142 90.59232 11.1514015
v 420.3191 90.46175 11.116756
v 420.36563 90.33213 11.156246
v 420.3985 90.238205 11.259288
v 420.40894 90.20513 11.398272
v 420.39413 90.24178 11.535958
v 420.12445 90.12304 11.625918
v 420.0365 90.22799 11.668017
v 419.94702 90.33519 11.636009
v 419.88 90.415924 11.538471
v 419.8534 90.44855 11.401537
v 419.87433 90.42433 11.261899
v 419.9372 90.34976 11.156973
v 420.02515 90.24481 11.114874
v 420.11465 90.13761 11.146881
v 420.18167 90.05688 11.24442
v 420.20828 90.024254 11.381354
v 420.18735 90.04847 11.520992
v 419.8377 89.88548 11.629908
v 419.75537 89.996574 11.667394
v 419.67303 90.10792 11.630724
v 419.6127 90.189674 11.529723
v 419.59058 90.21993 11.391456
v 419.61258 90.1906 11.25297
v 419.67282 90.10951 11.151372
v 419.75513 89.99842 11.113886
v 419.8375 89.887085 11.150557
v 419.8978 89.80533 11.251556
v 419.91992 89.77507 11.389824
v 419.89792 89.804405 11.528311
v 419.49454 89.67373 11.629807
v 419.4462 89.803345 11.667018
v 419.3979 89.93305 11.630073
v 419.36255 90.02809 11.52887
v 419.34964 90.062996 11.390528
v 419.36264 90.02841 11.252114
v 419.39807 89.93361 11.150719
v 419.4464 89.803986 11.113508
v 419.49472 89.67428 11.150454
v 419.53006 89.57924 11.251656
v 419.54297 89.54434 11.3899975
v 419.52997 89.578926 11.528411
v 419.07822 89.610794 11.630336
v 419.08585 89.74911 11.6668625
v 419.09348 89.88713 11.629233
v 419.09906 89.98787 11.527532
v 419.1011 90.02434 11.389008
v 419.09906 89.98676 11.250778
v 419.0935 89.885216 11.149883
v 419.08588 89.7469 11.113357
v 419.07825 89.60888 11.150986
v 419.07266 89.50814 11.252687
v 419.07062 89.47167 11.3912115
v 419.07266 89.50925 11.529441
v 418.73227 89.70465 11.629755
v 418.7337 89.843025 11.666806
v 418.73514 89.98139 11.629701
v 418.7362 90.082664 11.528381
v 418.7366 90.11971 11.389997
v 418.73624 90.08261 11.251626
v 418.7352 89.98129 11.150347
v 418.73376 89.84292 11.113296
v 418.73233 89.70455 11.1504
v 418.73126 89.60328 11.251719
v 418.73087 89.56623 11.390105
v 418.73123 89.60333 11.528475
v 418.4207 89.62327 11.629752
v 418.37964 89.75543 11.66678
v 418.33865 89.88758 11.629653
v 418.30862 89.9843 11.5283165
v 418.29767 90.01966 11.389926
v 418.3087 89.98421 11.251562
v 418.3387 89.88743 11.150298
v 418.37973 89.75526 11.11327
v 418.42075 89.62311 11.150398
v 418.45078 89.5264 11.251734
v 418.46173 89.49103 11.390124
v 418.4507 89.52648 11.528489
v 418.08856 89.49825 11.629712
v 418.03824 89.62717 11.666767
v 417.9879 89.756065 11.629665
v 417.9511 89.85042 11.528348
v 417.93762 89.88494 11.389964
v 417.95114 89.85038 11.251593
v 417.98798 89.756 11.1503105
v 418.0383 89.62708 11.113256
v 418.0886 89.498184 11.150358
v 418.12543 89.40383 11.251676
v 418.1389 89.36931 11.390059
v 418.1254 89.40387 11.528431
v 417.76178 89.36623 11.629693
v 417.70023 89.490166 11.66676
v 417.63867 89.614105 11.629671
v 417.59363 89.70483 11.528364
v 417.57715 89.73802 11.389983
v 417.59366 89.7048 11.251609
v 417.6387 89.614075 11.150317
v 417.70026 89.49013 11.11325
v 417.7618 89.366196 11.150339
v 417.80685 89.275475 11.251646
v 417.82333 89.24227 11.390027
v 417.80682 89.27549 11.528401
v 417.4594 89.18581 11.629678
v 417.38684 89.30363 11.666758
v 417.31427 89.42145 11.629682
v 417.26114 89.507706 11.528384
v 417.2417 89.539276 11.390007
v 417.26114 89.507706 11.251629
v 417.31427 89.421455 11.150328
v 417.38684 89.303635 11.113248
v 417.4594 89.185814 11.150324
v 417.5125 89.099556 11.251621
v 417.53195 89.067986 11.389998
v 417.5125 89.099556 11.528377
v 417.1201 89.00889 11.64528
v 417.06583 89.14007 11.664526
v 417.01517 89.26256 11.610212
v 416.98166 89.34355 11.496894
v 416.9743 89.361336 11.354934
v 416.99506 89.31115 11.222369
v 417.03836 89.206436 11.134722
v 417.09265 89.07526 11.115477
v 417.1433 88.95277 11.169789
v 417.17682 88.87177 11.283108
v 417.18417 88.85399 11.425068
v 417.16342 88.904175 11.557632
v 416.64752 88.858444 11.585043
v 416.60284 88.98809 11.6171665
v 416.5904 89.1287 11.583407
v 416.6135 89.242615 11.492811
v 416.66595 89.2993 11.369654
v 416.73373 89.28357 11.246934
v 416.79868 89.19964 11.157536
v 416.84335 89.07 11.125412
v 416.8558 88.92938 11.15917
v 416.8327 88.815475 11.249766
v 416.7802 88.75879 11.372924
v 416.71243 88.77452 11.495644
v 416.34134 88.875725 11.318432
v 416.30804 89.0145 11.307267
v 416.32895 89.15102 11.251837
v 416.39838 89.24867 11.166993
v 416.49777 89.28132 11.07547
v 416.6005 89.2402 11.001791
v 416.67905 89.13634 10.965698
v 416.7123 88.99756 10.976863
v 416.69144 88.86105 11.032293
v 416.622 88.76339 11.117137
v 416.5226 88.73074 11.20866
v 416.41986 88.771866 11.282339
v 416.12686 88.885376 11.124645
v 416.0922 89.023506 11.104918
v 416.0945 89.14408 11.023383
v 416.13327 89.214806 10.90189
v 416.19803 89.21672 10.77299
v 416.27145 89.149315 10.671225
v 416.3339 89.030655 10.623859
v 416.36856 88.892525 10.643586
v 416.36624 88.77194 10.725121
v 416.32748 88.701225 10.846614
v 416.26273 88.69931 10.975513
v 416.1893 88.76671 11.07728
v 415.8728 88.74153 11.040409
v 415.8467 88.8824 11.040263
v 415.8358 89.00621 10.970479
v 415.84296 89.079796 10.849755
v 415.86627 89.083435 10.710439
v 415.89954 89.01616 10.589861
v 415.93378 88.89599 10.5203285
v 415.95987 88.75513 10.520474
v 415.9708 88.63132 10.590259
v 415.96362 88.55773 10.710982
v 415.9403 88.554085 10.850299
v 415.90704 88.62137 10.970877
v 415.5066 88.72243 10.996419
v 415.52478 88.8629 11.019544
v 415.54718 88.99448 10.969168
v 415.56778 89.0819 10.85879
v 415.5811 89.101746 10.717986
v 415.5835 89.04869 10.584483
v 415.5744 88.936966 10.494055
v 415.5562 88.79649 10.47093
v 415.5338 88.66492 10.521306
v 415.5132 88.57749 10.631684
v 415.4999 88.55765 10.772489
v 415.4975 88.610695 10.905991
v 415.28595 88.82305 11.010486
v 415.3154 88.96324 10.992316
v 415.31055 89.09173 10.914721
v 415.27274 89.17408 10.79849
v 415.21207 89.18823 10.6747675
v 415.14478 89.130394 10.576706
v 415.08896 89.01606 10.5305805
v 415.0595 88.87587 10.548749
v 415.06436 88.74738 10.626346
v 415.10217 88.66503 10.742577
v 415.16284 88.65088 10.866298
v 415.23013 88.70872 10.964359
v 415.14136 88.8224 11.211469
v 415.167 88.962585 11.226179
v 415.14136 89.09812 11.187505
v 415.07132 89.1927 11.105807
v 414.97568 89.220985 11.002978
v 414.88 89.175385 10.9065695
v 414.81 89.06813 10.842415
v 414.78436 88.92795 10.827703
v 414.81 88.79241 10.866378
v 414.88 88.69783 10.948075
v 414.97568 88.66955 11.050905
v 415.07132 88.71515 11.147313
v 414.7719 88.87848 11.451852
v 414.7791 89.0215 11.448102
v 414.757 89.14869 11.380227
v 414.71143 89.22598 11.266413
v 414.6547 89.23266 11.137157
v 414.60196 89.16693 11.027093
v 414.56735 89.04641 10.965713
v 414.56018 88.90339 10.969462
v 414.5823 88.7762 11.037337
v 414.62784 88.698906 11.151152
v 414.68457 88.69223 11.280407
v 414.7373 88.75796 11.390471
v 414.3635 88.93843 11.590671
v 414.37408 89.07939 11.564047
v 414.36908 89.191086 11.472
v 414.34985 89.24357 11.339195
v 414.3215 89.22279 11.201216
v 414.2917 89.134315 11.095034
v 414.26834 89.00185 11.049101
v 414.25775 88.860886 11.075724
v 414.26276 88.7492 11.16777
v 414.28198 88.69671 11.300576
v 414.31033 88.71749 11.438556
v 414.34015 88.80597 11.544737
v 414.0733 88.92982 11.615311
v 414.0908 89.07138 11.614215
v 414.0733 89.20393 11.552203
v 414.02557 89.291954 11.44589
v 413.96036 89.31187 11.323765
v 413.89514 89.25832 11.218549
v 413.84738 89.145676 11.158435
v 413.8299 89.00411 11.159531
v 413.84738 88.87156 11.221543
v 413.8951 88.78354 11.327855
v 413.96036 88.76363 11.449981
v 414.02557 88.81718 11.555197
v 413.91647 88.955475 11.829844
v 413.9044 89.0982 11.849102
v 413.8424 89.21841 11.818372
v 413.74707 89.28389 11.745889
v 413.64395 89.27711 11.651074
v 413.5607 89.199875 11.559334
v 413.5196 89.07288 11.495249
v 413.53168 88.93016 11.475991
v 413.5937 88.80995 11.5067215
v 413.689 88.74446 11.579205
v 413.7921 88.75124 11.674019
v 413.87537 88.82848 11.765759
v 413.6018 88.872314 12.100357
v 413.59494 89.011986 12.140315
v 413.55136 89.144424 12.116241
v 413.48276 89.23415 12.034587
v 413.40753 89.25711 11.917231
v 413.3458 89.20717 11.795617
v 413.31415 89.09769 11.702334
v 413.321 88.958015 11.662376
v 413.3646 88.82558 11.68645
v 413.4332 88.735855 11.768105
v 413.50842 88.71289 11.885461
v 413.57016 88.76284 12.007073
v 413.19092 88.73678 12.196272
v 413.17944 88.86638 12.259331
v 413.1513 89.00637 12.250882
v 413.114 89.11924 12.17319
v 413.0776 89.17475 12.047072
v 413.05182 89.15802 11.9063225
v 413.04355 89.07354 11.788653
v 413.05502 88.94394 11.7255945
v 413.08316 88.80395 11.734043
v 413.12042 88.69107 11.811734
v 413.15686 88.63557 11.937852
v 413.18265 88.6523 12.078603
v 412.8076 88.637375 12.190563
v 412.79724 88.74847 12.2816
v 412.77643 88.888435 12.305567
v 412.75076 89.01977 12.256044
v 412.72708 89.107285 12.146299
v 412.71173 89.127525 12.00574
v 412.70886 89.07507 11.872028
v 412.71924 88.96398 11.780992
v 412.74005 88.82402 11.757024
v 412.76572 88.69269 11.806547
v 412.7894 88.60517 11.916291
v 412.80472 88.58492 12.056851
v 412.44623 88.53915 12.157983
v 412.43555 88.62777 12.269864
v 412.41544 88.759544 12.322284
v 412.39127 88.899155 12.301195
v 412.36954 89.0092 12.21225
v 412.35605 89.06019 12.07928
v 412.35443 89.03846 11.937914
v 412.3651 88.94984 11.826033
v 412.38522 88.81806 11.773613
v 412.4094 88.678444 11.794702
v 412.43112 88.568405 11.883647
v 412.4446 88.51741 12.016618
v 412.12598 88.508354 12.1865015
v 412.09317 88.6012 12.290527
v 412.04596 88.73013 12.331398
v 411.99704 88.86062 12.298164
v 411.95953 88.95768 12.19973
v 411.94345 88.99532 12.0624695
v 411.9531 88.96345 11.923163
v 411.98593 88.870605 11.819139
v 412.0331 88.74167 11.778267
v 412.08203 88.61118 11.811501
v 412.11957 88.51412 11.909936
v 412.13565 88.47648 12.047195
v 411.8824 88.34264 12.178651
v 411.8263 88.41777 12.286962
v 411.74478 88.52584 12.333885
v 411.65973 88.63789 12.3068495
v 411.59387 88.7239 12.2130995
v 411.5649 88.760826 12.077754
v 411.58057 88.73877 11.937079
v 411.63666 88.66364 11.82877
v 411.71817 88.55557 11.781846
v 411.80322 88.44352 11.808881
v 411.86908 88.35751 11.902632
v 411.89804 88.32059 12.037977
v 411.614 88.11383 12.198133
v 411.54898 88.19185 12.299148
v 411.4601 88.29806 12.335835
v 411.37125 88.40399 12.2983675
v 411.30618 88.48127 12.196784
v 411.28238 88.50918 12.058303
v 411.30618 88.48025 11.920031
v 411.37125 88.40223 11.819016
v 411.4601 88.29602 11.782329
v 411.54898 88.19009 11.819797
v 411.614 88.11281 11.92138
v 411.63785 88.0849 12.059861
v 411.2395 87.84259 12.198321
v 411.21136 87.940056 12.299467
v 411.17282 88.07302 12.336336
v 411.13428 88.205864 12.299048
v 411.106 88.30298 12.197596
v 411.09558 88.33835 12.059162
v 411.10583 88.30249 11.920841
v 411.134 88.205025 11.819695
v 411.17252 88.07206 11.782826
v 411.21106 87.939224 11.820114
v 411.23935 87.84211 11.921567
v 411.24976 87.80674 12.06
v 410.7912 87.8688 12.19699
v 410.79904 87.96929 12.298782
v 410.80975 88.10707 12.336536
v 410.82043 88.24522 12.300135
v 410.82828 88.34671 12.199331
v 410.83115 88.38435 12.061136
v 410.82828 88.34807 11.922579
v 410.8204 88.24757 11.820786
v 410.80972 88.10979 11.783032
v 410.799 87.97164 11.819434
v 410.79117 87.870155 11.920238
v 410.7883 87.83251 12.058433
v 410.43674 87.88932 12.198038
v 410.4405 87.99045 12.299438
v 410.44565 88.12869 12.336656
v 410.45078 88.26701 12.299717
v 410.4545 88.36835 12.198519
v 410.45584 88.40554 12.060179
v 410.45444 88.36863 11.921764
v 410.45068 88.2675 11.820363
v 410.44553 88.12926 11.783146
v 410.4404 87.99094 11.820085
v 410.43668 87.8896 11.921283
v 410.43533 87.85241 12.059623
v 410.1022 87.8967 12.198257
v 410.09323 87.99757 12.29959
v 410.08096 88.13539 12.336715
v 410.0687 88.27323 12.299684
v 410.0597 88.37417 12.198418
v 410.05637 88.41114 12.060053
v 410.05966 88.37425 11.921663
v 410.06863 88.27339 11.82033
v 410.0809 88.13557 11.783205
v 410.09317 87.99773 11.820236
v 410.10217 87.89679 11.921502
v 410.10547 87.85982 12.059867
v 409.78998 87.83445 12.198333
v 409.76175 87.931725 12.299644
v 409.72318 88.06461 12.336738
v 409.6846 88.19751 12.299675
v 409.65637 88.29481 12.198387
v 409.64603 88.33043 12.060014
v 409.65634 88.29483 11.921632
v 409.68457 88.197556 11.820321
v 409.72314 88.06467 11.783227
v 409.76172 87.93177 11.82029
v 409.78995 87.83447 11.921578
v 409.8003 87.79885 12.059952
v 409.49756 87.72237 12.198351
v 409.44916 87.81135 12.299659
v 409.38306 87.932915 12.336748
v 409.31696 88.05448 12.299682
v 409.26855 88.143486 12.198391
v 409.25085 88.17606 12.060016
v 409.26855 88.1435 11.921636
v 409.31693 88.05451 11.820328
v 409.38303 87.93295 11.783237
v 409.44916 87.81138 11.820305
v 409.49756 87.72238 11.921596
v 409.51526 87.6898 12.059971
v 409.2328 87.52834 12.198381
v 409.17145 87.608955 12.299678
v 409.08762 87.71906 12.336753
v 409.0038 87.82917 12.299671
v 408.94247 87.909775 12.198369
v 408.92 87.93928 12.05999
v 408.94247 87.90977 11.921614
v 409.0038 87.82916 11.820316
v 409.08765 87.71905 11.783242
v 409.17145 87.60894 11.820324
v 409.2328 87.52834 11.921626
v 409.25525 87.49884 12.060005
v 408.91238 87.27809 12.198379
v 408.86606 87.36819 12.299677
v 408.8028 87.491264 12.336755
v 408.73953 87.614334 12.299675
v 408.69324 87.70443 12.198376
v 408.6763 87.737404 12.059998
v 408.69324 87.70442 11.92162
v 408.73953 87.61433 11.820321
v 408.8028 87.49126 11.783244
v 408.86606 87.36819 11.820323
v 408.91238 87.27809 11.921623
v 408.92932 87.24512 12.06
v 408.49484 87.156456 12.198379
v 408.47665 87.2561 12.299678
v 408.45178 87.392235 12.336755
v 408.42694 87.52836 12.299676
v 408.40872 87.628006 12.198377
v 408.40207 87.66448 12.0599985
v 408.40872 87.628006 11.921621
v 408.42694 87.52836 11.820322
v 408.45178 87.39223 11.783244
v 408.47665 87.2561 11.820323
v 408.49484 87.156456 11.921623
v 408.5015 87.11998 12.060001
v 408.0885 87.121124 12.198377
v 408.08847 87.22242 12.299677
v 408.08844 87.3608 12.336756
v 408.0884 87.499176 12.299678
v 408.08838 87.60048 12.198379
v 408.08835 87.63756 12.060001
v 408.08838 87.60048 11.921623
v 408.0884 87.499176 11.820323
v 408.08844 87.3608 11.783245
v 408.08847 87.22243 11.820322
v 408.0885 87.121124 11.921621
v 408.0885 87.084045 12.059999
v 407.74905 87.15357 12.198378
v 407.7389 87.254364 12.299677
v 407.72507 87.392044 12.336756
v 407.7112 87.52973 12.299678
v 407.70105 87.63052 12.198379
v 407.69736 87.66741 12.06
v 407.70105 87.63052 11.921623
v 407.7112 87.52973 11.820323
v 407.72507 87.39205 11.783245
v 407.7389 87.254364 11.820323
v 407.74905 87.15357 11.921622
v 407.75275 87.116684 12.059999
v 407.42804 87.05527 12.198378
v 407.4057 87.154076 12.299678
v 407.37518 87.28905 12.336756
v 407.34467 87.42402 12.299677
v 407.32233 87.52282 12.198378
v 407.31415 87.55898 12.06
v 407.32233 87.52282 11.921622
v 407.34467 87.42402 11.820323
v 407.37518 87.28905 11.783245
v 407.4057 87.154076 11.820323
v 407.42804 87.05527 11.921623
v 407.43622 87.019104 12.06
v 407.0485 86.994194 12.198378
v 407.03436 87.094505 12.299677
v 407.01505 87.23152 12.336756
v 406.9957 87.368546 12.299678
v 406.98157 87.46886 12.198378
v 406.97638 87.50557 12.06
v 406.98157 87.46886 11.921622
v 406.9957 87.368546 11.820323
v 407.01505 87.23152 11.783245
v 407.03436 87.094505 11.820323
v 407.0485 86.994194 11.921622
v 407.05368 86.95748 12.06
v 406.7295 86.93734 12.151182
v 406.7059 87.01441 12.269618
v 406.66815 87.13778 12.331886
v 406.62634 87.27439 12.321303
v 406.59167 87.38764 12.240705
v 406.57343 87.44718 12.111686
v 406.57654 87.43706 11.968818
v 406.60013 87.35999 11.850383
v 406.63788 87.236626 11.788115
v 406.67972 87.10001 11.798697
v 406.7144 86.98676 11.879296
v 406.7326 86.92722 12.008315
v 406.39795 86.77407 12.160148
v 406.32034 86.83661 12.255109
v 406.24487 86.94862 12.291968
v 406.1917 87.08012 12.260849
v 406.17514 87.19584 12.17009
v 406.19962 87.26479 12.044009
v 406.2585 87.26849 11.91639
v 406.33612 87.20596 11.821429
v 406.4116 87.09394 11.78457
v 406.46475 86.962456 11.815689
v 406.4813 86.84673 11.906448
v 406.45685 86.77778 12.032529
v 406.15756 86.65524 11.921148
v 406.05118 86.68317 11.997673
v 405.95605 86.77478 12.032346
v 405.8977 86.90555 12.015876
v 405.89175 87.04041 11.952678
v 405.9398 87.14326 11.859685
v 406.02893 87.186516 11.761814
v 406.1353 87.15859 11.685289
v 406.23044 87.06698 11.650617
v 406.2888 86.93622 11.667086
v 406.29474 86.801346 11.730285
v 406.2467 86.6985 11.823277
v 405.9213 86.56988 11.68894
v 405.8337 86.61753 11.78241
v 405.74802 86.71963 11.822135
v 405.68726 86.84881 11.797471
v 405.66763 86.97047 11.715028
v 405.69446 87.051994 11.596895
v 405.76053 87.071556 11.474727
v 405.84814 87.0239 11.381257
v 405.9338 86.92181 11.341532
v 405.9946 86.792625 11.366195
v 406.0142 86.67097 11.448638
v 405.98737 86.58944 11.566771
v 405.62567 86.428185 11.650144
v 405.55307 86.51885 11.730826
v 405.47772 86.63963 11.74264
v 405.41986 86.758156 11.682416
v 405.39496 86.842674 11.566294
v 405.4097 86.87053 11.425388
v 405.4601 86.83427 11.297454
v 405.53275 86.7436 11.216771
v 405.60806 86.62282 11.204959
v 405.66595 86.504295 11.265182
v 405.69086 86.41978 11.381304
v 405.67612 86.39192 11.522209
v 405.36084 86.21768 11.403367
v 405.38776 86.29684 11.515527
v 405.37146 86.4186 11.593394
v 405.3163 86.55035 11.616106
v 405.23712 86.65676 11.577575
v 405.1551 86.70934 11.488126
v 405.0922 86.694 11.371727
v 405.06528 86.61484 11.259567
v 405.08157 86.49307 11.1817
v 405.13672 86.361336 11.158988
v 405.2159 86.25491 11.197519
v 405.29794 86.20233 11.286968
v 405.10468 86.13528 11.7796
v 405.1916 86.20691 11.859469
v 405.24106 86.33096 11.89947
v 405.23978 86.47421 11.888885
v 405.18814 86.59827 11.830547
v 405.09998 86.66989 11.740092
v 404.99887 86.66988 11.641755
v 404.91196 86.59826 11.561885
v 404.86252 86.474205 11.521885
v 404.86377 86.330956 11.532471
v 404.9154 86.2069 11.590807
v 405.00357 86.13528 11.681263
v 404.74414 86.1861 11.99978
v 404.79504 86.26502 12.10844
v 404.8297 86.39278 12.164527
v 404.8389 86.53512 12.15301
v 404.82013 86.653915 12.076976
v 404.77838 86.71733 11.956798
v 404.7249 86.70838 11.824677
v 404.674 86.629456 11.716016
v 404.63934 86.5017 11.659929
v 404.63016 86.35936 11.671446
v 404.64893 86.24056 11.74748
v 404.69064 86.17715 11.867659
v 404.3839 86.1981 12.051876
v 404.40796 86.25854 12.176759
v 404.4251 86.3758 12.256245
v 404.43073 86.51846 12.269035
v 404.42334 86.6483 12.211702
v 404.4049 86.73052 12.09961
v 404.3804 86.7431 11.962791
v 404.35635 86.68266 11.837909
v 404.33923 86.5654 11.758423
v 404.3336 86.42274 11.745633
v 404.34097 86.2929 11.802965
v 404.3594 86.21067 11.915058
v 404.0894 86.220505 12.14465
v 404.07526 86.30843 12.256363
v 404.0461 86.43832 12.309123
v 404.00974 86.575356 12.288795
v 403.9759 86.68283 12.200826
v 403.95367 86.73194 12.068785
v 403.94897 86.70953 11.928055
v 403.9631 86.621605 11.816343
v 403.99228 86.49172 11.763582
v 404.02866 86.35468 11.783911
v 404.06247 86.24721 11.871881
v 404.08472 86.1981 12.003921
v 403.83633 86.088196 12.167494
v 403.78848 86.16712 12.276996
v 403.71594 86.28061 12.325754
v 403.63812 86.39825 12.300703
v 403.5759 86.48852 12.208555
v 403.54593 86.52724 12.074002
v 403.55627 86.50402 11.933096
v 403.60413 86.425095 11.823594
v 403.67667 86.31161 11.774836
v 403.7545 86.19396 11.799887
v 403.8167 86.10369 11.892035
v 403.84668 86.06498 12.026588
v 403.58676 85.89417 12.181931
v 403.5198 85.96303 12.288231
v 403.42395 86.05996 12.332277
v 403.3249 86.15899 12.302267
v 403.24915 86.23359 12.206243
v 403.217 86.26376 12.069931
v 403.23712 86.24143 11.929859
v 403.30408 86.17257 11.823559
v 403.39993 86.075645 11.779512
v 403.499 85.97661 11.809523
v 403.57474 85.902016 11.905548
v 403.60687 85.87184 12.041859
v 403.37033 85.63881 12.199688
v 403.28958 85.702255 12.299552
v 403.18008 85.78771 12.3346815
v 403.07123 85.87227 12.295664
v 402.99216 85.93327 12.192952
v 402.96408 85.954384 12.0540695
v 402.99448 85.92994 11.916229
v 403.07526 85.86649 11.816364
v 403.18475 85.78104 11.781235
v 403.2936 85.69648 11.820252
v 403.37268 85.63547 11.922964
v 403.40076 85.614365 12.061847
v 403.129 85.31937 12.1982565
v 403.05908 85.39314 12.299207
v 402.96365 85.493515 12.335809
v 402.86826 85.59359 12.298255
v 402.7985 85.66655 12.196608
v 402.77304 85.69285 12.058104
v 402.7987 85.665436 11.919854
v 402.86862 85.59166 11.818904
v 402.96408 85.49129 11.782303
v 403.05945 85.39122 11.819857
v 403.1292 85.31825 11.921504
v 403.15466 85.291954 12.060008
v 402.76593 85.07307 12.198449
v 402.7218 85.16449 12.299527
v 402.6615 85.28912 12.336304
v 402.6012 85.41358 12.298924
v 402.55704 85.50452 12.197404
v 402.5409 85.53755 12.058947
v 402.55704 85.503845 11.92065
v 402.6012 85.41242 11.8195715
v 402.6615 85.28779 11.782795
v 402.7218 85.16333 11.820174
v 402.76593 85.072395 11.921695
v 402.78207 85.03936 12.060153
v 402.36472 84.94386 12.198762
v 402.34326 85.043106 12.299821
v 402.31396 85.17844 12.336572
v 402.28467 85.31359 12.299167
v 402.2632 85.412346 12.197627
v 402.25537 85.44825 12.059162
v 402.2632 85.411674 11.920873
v 402.28467 85.31243 11.819814
v 402.31396 85.1771 11.783063
v 402.34326 85.04195 11.820469
v 402.36472 84.94319 11.922008
v 402.37256 84.90729 12.0604725
v 401.97174 84.8962 12.198877
v 401.96332 84.99739 12.299932
v 401.9518 85.13538 12.336677
v 401.9403 85.27319 12.299264
v 401.9319 85.37389 12.197721
v 401.9288 85.41051 12.059254
v 401.9319 85.37322 11.920966
v 401.9403 85.27203 11.819911
v 401.9518 85.13404 11.783167
v 401.96332 84.99623 11.82058
v 401.97174 84.89553 11.922123
v 401.97482 84.85892 12.06059
v 401.59723 84.85593 12.15079
v 401.59427 84.93631 12.269335
v 401.58948 85.065155 12.3317795
v 401.58417 85.20794 12.32139
v 401.57974 85.3264 12.2409525
v 401.57742 85.3888 12.112019
v 401.5778 85.37842 11.969136
v 401.58078 85.298035 11.850592
v 401.58554 85.16919 11.788147
v 401.59085 85.026405 11.798536
v 401.59528 84.90794 11.878975
v 401.5976 84.84554 12.007908
v 401.30197 84.85096 12.163391
v 401.35245 84.93393 12.2565365
v 401.3682 85.063446 12.303539
v 401.34503 85.20479 12.291805
v 401.28915 85.3201 12.224479
v 401.2155 85.37846 12.119599
v 401.14386 85.364265 12.00527
v 401.0934 85.28129 11.912125
v 401.07764 85.15178 11.865122
v 401.1008 85.01043 11.876856
v 401.1567 84.89513 11.944182
v 401.23032 84.836754 12.049062
v 401.123 84.77992 12.300619
v 401.2214 84.81431 12.395508
v 401.27597 84.90827 12.492247
v 401.272 85.036644 12.564913
v 401.21063 85.16502 12.594037
v 401.10825 85.25901 12.571815
v 400.99234 85.29342 12.5042
v 400.89392 85.25903 12.409311
v 400.83936 85.16507 12.3125725
v 400.84332 85.0367 12.239905
v 400.9047 84.90832 12.210782
v 401.00708 84.81433 12.233005
v 400.8698 84.633415 12.398747
v 400.94754 84.61007 12.515119
v 400.98856 84.649734 12.648203
v 400.9818 84.74178 12.7623415
v 400.92917 84.86155 12.82695
v 400.8447 84.976944 12.8247175
v 400.75104 85.057045 12.756242
v 400.6733 85.08039 12.639871
v 400.6323 85.040726 12.506786
v 400.63904 84.94868 12.392648
v 400.69168 84.82891 12.328039
v 400.77615 84.71352 12.330272
v 400.6035 84.45659 12.495679
v 400.65292 84.42272 12.626148
v 400.66473 84.45201 12.766362
v 400.6357 84.53661 12.878751
v 400.57367 84.65386 12.933198
v 400.4952 84.77234 12.915116
v 400.42136 84.86029 12.82935
v 400.37192 84.894165 12.698881
v 400.3601 84.86487 12.558667
v 400.38913 84.780266 12.44628
v 400.45117 84.66302 12.391831
v 400.52963 84.54454 12.409913
v 400.25668 84.264275 12.512064
v 400.28632 84.20608 12.639714
v 400.29425 84.21716 12.782517
v 400.27835 84.29456 12.902209
v 400.24292 84.41754 12.966718
v 400.19742 84.55315 12.958759
v 400.15402 84.66504 12.8804655
v 400.12442 84.72324 12.752814
v 400.1165 84.71215 12.610012
v 400.13235 84.63475 12.49032
v 400.16782 84.51177 12.425811
v 400.21332 84.37617 12.43377
v 399.8421 84.26186 12.502752
v 399.83063 84.17843 12.61841
v 399.82227 84.164215 12.760403
v 399.81927 84.22303 12.890682
v 399.82242 84.33912 12.974341
v 399.8309 84.48137 12.988963
v 399.8424 84.611664 12.93063
v 399.8539 84.6951 12.814972
v 399.86227 84.70931 12.672979
v 399.86526 84.6505 12.5427
v 399.86212 84.53442 12.459041
v 399.85364 84.392166 12.444419
v 399.51767 84.29858 12.4841
v 399.52118 84.23979 12.614567
v 399.51627 84.253716 12.75689
v 399.5043 84.33662 12.872935
v 399.4885 84.46629 12.931606
v 399.47305 84.60799 12.917184
v 399.4621 84.72374 12.833531
v 399.45862 84.78253 12.703065
v 399.46353 84.76861 12.560741
v 399.4755 84.6857 12.444697
v 399.4913 84.55602 12.386025
v 399.50674 84.41433 12.400448
v 399.23117 84.14949 12.536153
v 399.2605 84.10473 12.669404
v 399.26297 84.128586 12.811134
v 399.23788 84.21466 12.923369
v 399.19202 84.33989 12.976033
v 399.13763 84.47072 12.955016
v 399.0893 84.5721 12.86595
v 399.05997 84.61686 12.732698
v 399.0575 84.593 12.590967
v 399.08258 84.50693 12.478733
v 399.12845 84.3817 12.426068
v 399.18283 84.25087 12.447085
v 398.86804 84.03742 12.535826
v 398.88934 83.97856 12.664421
v 398.89108 83.98986 12.806959
v 398.87277 84.06828 12.925247
v 398.83936 84.19283 12.987591
v 398.79977 84.33012 12.9772835
v 398.76462 84.44337 12.897089
v 398.74332 84.50223 12.768494
v 398.74158 84.49094 12.625956
v 398.7599 84.412506 12.507668
v 398.79327 84.287964 12.445324
v 398.8329 84.15067 12.455631
v 398.52435 83.98548 12.520059
v 398.5539 83.91415 12.64081
v 398.5584 83.90892 12.7841215
v 398.53668 83.9712 12.9115925
v 398.49454 84.0843 12.989067
v 398.44327 84.21791 12.995787
v 398.39664 84.33624 12.929949
v 398.3671 84.40758 12.809197
v 398.36258 84.41281 12.665886
v 398.3843 84.35053 12.538415
v 398.42645 84.23743 12.46094
v 398.4777 84.10381 12.454221
v 398.19113 83.84767 12.49029
v 398.2265 83.7545 12.593202
v 398.23947 83.722145 12.732155
v 398.2266 83.759285 12.869915
v 398.1913 83.855965 12.969571
v 398.14307 83.986275 13.004419
v 398.0948 84.1153 12.965122
v 398.05942 84.20847 12.86221
v 398.04642 84.24082 12.723257
v 398.0593 84.20368 12.585497
v 398.0946 84.10701 12.485841
v 398.14285 83.9767 12.450993
v 397.8022 83.77045 12.490423
v 397.8149 83.670746 12.592497
v 397.81973 83.63505 12.731155
v 397.81537 83.67294 12.869243
v 397.80295 83.77426 12.96976
v 397.78583 83.91186 13.005773
v 397.7686 84.04887 12.967632
v 397.75586 84.148575 12.865558
v 397.75104 84.184265 12.7269
v 397.7554 84.14638 12.588812
v 397.76782 84.04506 12.488296
v 397.78494 83.907455 12.452282
v 397.41266 83.75525 12.4886465
v 397.40662 83.65321 12.5890255
v 397.40445 83.614944 12.727062
v 397.40677 83.650696 12.865769
v 397.41293 83.750885 12.96798
v 397.4213 83.88867 13.006308
v 397.4296 84.02713 12.970483
v 397.43564 84.129166 12.870103
v 397.4378 84.16743 12.732067
v 397.4355 84.131676 12.59336
v 397.42932 84.03149 12.491148
v 397.421 83.89371 12.452821
v 397.06238 83.81525 12.48997
v 397.063 83.71382 12.591139
v 397.06326 83.67657 12.729469
v 397.0631 83.71346 12.867894
v 397.06262 83.81464 12.969324
v 397.0619 83.95296 13.006579
v 397.06113 84.091385 12.969679
v 397.06052 84.19281 12.86851
v 397.06024 84.230064 12.73018
v 397.06036 84.19317 12.591755
v 397.06088 84.091995 12.490326
v 397.0616 83.95367 12.45307
v 396.73523 83.75118 12.491103
v 396.75845 83.65323 12.593023
v 396.76685 83.61798 12.731626
v 396.75812 83.65489 12.869773
v 396.73465 83.754074 12.970448
v 396.70273 83.88895 13.006675
v 396.67087 84.02338 12.968747
v 396.64764 84.12134 12.866827
v 396.63928 84.15658 12.728224
v 396.64798 84.11967 12.590076
v 396.67145 84.020485 12.489402
v 396.7034 83.88561 12.453175
v 396.3822 83.650314 12.490226
v 396.40375 83.55128 12.5914755
v 396.41165 83.514984 12.7298355
v 396.4038 83.551155 12.868231
v 396.3823 83.65009 12.96958
v 396.3529 83.78529 13.006725
v 396.3235 83.920525 12.969715
v 396.30194 84.01956 12.868465
v 396.29404 84.055855 12.730105
v 396.3019 84.019684 12.59171
v 396.3234 83.920746 12.490361
v 396.3528 83.785545 12.453215
v 396.03543 83.60153 12.490165
v 396.06732 83.50527 12.591357
v 396.07904 83.46994 12.729695
v 396.0674 83.505005 12.868113
v 396.03558 83.60106 12.969519
v 395.99207 83.732376 13.006743
v 395.94855 83.86377 12.969811
v 395.91663 83.96002 12.868619
v 395.90494 83.99535 12.73028
v 395.91653 83.9603 12.591864
v 395.94836 83.86424 12.490458
v 395.99188 83.732925 12.453233
v 395.71707 83.42896 12.490332
v 395.7508 83.33345 12.59164
v 395.76312 83.2985 12.730021
v 395.7508 83.33348 12.868396
v 395.71707 83.42901 12.969686
v 395.671 83.5595 13.00675
v 395.62494 83.68998 12.969659
v 395.59122 83.78549 12.86835
v 395.57886 83.82044 12.729969
v 395.59122 83.78547 12.591595
v 395.62494 83.68993 12.490305
v 395.671 83.55945 12.45324
v 395.3467 83.358696 12.490319
v 395.3718 83.26055 12.591618
v 395.38098 83.224625 12.729994
v 395.3718 83.260544 12.868372
v 395.3467 83.35869 12.969673
v 395.31244 83.49275 13.006753
v 395.27817 83.62682 12.969677
v 395.25308 83.72497 12.86838
v 395.2439 83.76089 12.730002
v 395.25308 83.72497 12.591624
v 395.27817 83.62683 12.490323
v 395.31244 83.49276 12.453243
v 395.02756 83.255356 12.490325
v 395.07275 83.164696 12.591626
v 395.0893 83.13151 12.730004
v 395.07275 83.164696 12.868381
v 395.02756 83.25536 12.969679
v 394.96585 83.37921 13.006755
v 394.9041 83.50306 12.969674
v 394.85895 83.59372 12.868373
v 394.8424 83.62691 12.729995
v 394.85895 83.59372 12.591618
v 394.9041 83.50305 12.49032
v 394.96585 83.3792 12.453244
v 394.71915 83.04286 12.490323
v 394.7577 82.94917 12.591622
v 394.7718 82.91489 12.7300005
v 394.7577 82.94917 12.868378
v 394.71915 83.04286 12.969677
v 394.6665 83.17084 13.006755
v 394.6139 83.29881 12.969677
v 394.57535 83.392494 12.868377
v 394.56125 83.42678 12.73
v 394.57535 83.392494 12.591621
v 394.6139 83.298805 12.490322
v 394.6665 83.17083 12.453244
v 394.31543 82.97016 12.490323
v 394.32144 82.86904 12.591622
v 394.32364 82.83203 12.73
v 394.32144 82.86904 12.868377
v 394.31543 82.97016 12.969677
v 394.3072 83.10829 13.006756
v 394.29898 83.24643 12.969678
v 394.29297 83.34755 12.868379
v 394.29074 83.38456 12.7300005
v 394.29297 83.34755 12.591623
v 394.29898 83.24643 12.490323
v 394.3072 83.1083 12.453245
v 393.96634 82.99136 12.490323
v 393.9834 82.89151 12.591622
v 393.98965 82.854965 12.73
v 393.9834 82.89151 12.868378
v 393.96634 82.99136 12.969677
v 393.943 83.12776 13.006756
v 393.91968 83.26416 12.969678
v 393.90262 83.364006 12.868378
v 393.89636 83.40056 12.7300005
v 393.90262 83.364006 12.591623
v 393.91968 83.26416 12.490323
v 393.943 83.12776 12.453245
v 393.64343 82.85517 12.490323
v 393.67084 82.75765 12.591623
v 393.68088 82.721954 12.7300005
v 393.67084 82.75765 12.868379
v 393.64343 82.85517 12.969678
v 393.60596 82.98838 13.006756
v 393.5685 83.1216 12.969677
v 393.5411 83.21911 12.868378
v 393.53107 83.25481 12.73
v 393.5411 83.21911 12.591622
v 393.5685 83.12159 12.490323
v 393.606 82.98838 12.453245
v 393.2772 82.79696 12.490323
v 393.30026 82.69832 12.591622
v 393.30872 82.66222 12.7300005
v 393.30026 82.69832 12.868378
v 393.2772 82.79696 12.969678
v 393.2457 82.9317 13.006756
v 393.21417 83.06644 12.969677
v 393.1911 83.16508 12.868378
v 393.18265 83.20118 12.7300005
v 393.1911 83.16508 12.591622
v 393.21417 83.06644 12.490323
v 393.2457 82.9317 12.453245
v 392.9232 82.686714 12.490323
v 392.9419 82.58716 12.591622
v 392.94873 82.55072 12.7300005
v 392.9419 82.58716 12.868378
v 392.9232 82.686714 12.969677
v 392.89764 82.822716 13.006756
v 392.87207 82.95871 12.969677
v 392.85336 83.058266 12.868378
v 392.84653 83.09471 12.7300005
v 392.85336 83.058266 12.591622
v 392.87207 82.95871 12.490323
v 392.89764 82.822716 12.453245
v 392.52914 82.65963 12.490323
v 392.5258 82.55839 12.591622
v 392.52454 82.52133 12.7300005
v 392.5258 82.55839 12.868378
v 392.52914 82.65963 12.969677
v 392.53375 82.79793 13.006756
v 392.53836 82.93623 12.969677
v 392.54175 83.037476 12.868378
v 392.54297 83.07453 12.7300005
v 392.54175 83.037476 12.591622
v 392.53836 82.93623 12.490323
v 392.53375 82.79793 12.453245
v 392.1584 82.70921 12.490323
v 392.14816 82.60843 12.591622
v 392.1444 82.57154 12.7300005
v 392.14816 82.60843 12.868378
v 392.1584 82.70921 12.969677
v 392.17233 82.846886 13.006756
v 392.1863 82.98455 12.969677
v 392.19653 83.085335 12.868378
v 392.2003 83.12222 12.7300005
v 392.19653 83.085335 12.591622
v 392.1863 82.98455 12.490323
v 392.17233 82.846886 12.453245
v 391.79956 82.73344 12.490323
v 391.79303 82.63235 12.591622
v 391.79065 82.595345 12.7300005
v 391.79303 82.63235 12.868378
v 391.79956 82.73344 12.969677
v 391.80847 82.87153 13.006756
v 391.81735 83.00962 12.969677
v 391.82388 83.11071 12.868378
v 391.82626 83.147705 12.7300005
v 391.82388 83.11071 12.591622
v 391.81735 83.00962 12.490323
v 391.80847 82.87153 12.453245
v 391.44077 82.755486 12.490323
v 391.43808 82.65422 12.591622
v 391.4371 82.61716 12.7300005
v 391.43808 82.65422 12.868378
v 391.44077 82.755486 12.969677
v 391.44443 82.893814 13.006756
v 391.4481 83.03214 12.969677
v 391.45078 83.13341 12.868378
v 391.45175 83.17047 12.7300005
v 391.45078 83.13341 12.591622
v 391.4481 83.03214 12.490323
v 391.44443 82.893814 12.453245
v 391.07996 82.75244 12.490323
v 391.08014 82.65114 12.591622
v 391.0802 82.61406 12.7300005
v 391.08014 82.65114 12.868378
v 391.07996 82.75244 12.969677
v 391.0797 82.890816 13.006756
v 391.0795 83.02919 12.969677
v 391.0793 83.13049 12.868378
v 391.07925 83.16757 12.7300005
v 391.0793 83.13049 12.591622
v 391.0795 83.02919 12.490323
v 391.0797 82.890816 12.453245
v 390.703 82.754715 12.490323
v 390.6942 82.65379 12.591622
v 390.69098 82.61686 12.7300005
v 390.6942 82.65379 12.868378
v 390.703 82.754715 12.969677
v 390.71503 82.89257 13.006756
v 390.72702 83.030426 12.969677
v 390.73584 83.13134 12.868378
v 390.73904 83.16828 12.7300005
v 390.73584 83.13134 12.591622
v 390.72702 83.030426 12.490323
v 390.71503 82.89257 12.453245
v 390.34903 82.81572 12.490323
v 390.34427 82.71453 12.591622
v 390.34253 82.67749 12.7300005
v 390.34427 82.71453 12.868378
v 390.34903 82.81572 12.969677
v 390.3555 82.95395 13.006756
v 390.36197 83.09217 12.969677
v 390.36673 83.19336 12.868378
v 390.36847 83.2304 12.7300005
v 390.36673 83.19336 12.591622
v 390.36197 83.09217 12.490323
v 390.3555 82.95395 12.453245
v 389.9894 82.78812 12.490323
v 389.98767 82.68683 12.591622
v 389.98703 82.64976 12.7300005
v 389.98767 82.68683 12.868378
v 389.9894 82.78812 12.969677
v 389.99182 82.92647 13.006756
v 389.9942 83.06483 12.969677
v 389.99597 83.166115 12.868378
v 389.9966 83.203186 12.7300005
v 389.99597 83.166115 12.591622
v 389.9942 83.06483 12.490323
v 389.99182 82.92647 12.453245
v 389.62976 82.82814 12.490323
v 389.6301 82.72684 12.591622
v 389.63022 82.68976 12.7300005
v 389.6301 82.72684 12.868378
v 389.62976 82.82814 12.969677
v 389.6293 82.966515 13.006756
v 389.62885 83.10489 12.969677
v 389.6285 83.20619 12.868378
v 389.6284 83.24327 12.7300005
v 389.6285 83.20619 12.591622
v 389.62885 83.10489 12.490323
v 389.6293 82.966515 12.453245
v 389.2737 82.849075 12.463675
v 389.28458 82.72648 12.536986
v 389.29074 82.656815 12.662016
v 389.2906 82.65876 12.805262
v 389.28412 82.73179 12.928341
v 389.27307 82.85632 12.998276
v 389.26044 82.999016 12.9963255
v 389.24957 83.12161 12.923015
v 389.24338 83.19128 12.797985
v 389.24356 83.18933 12.654739
v 389.25003 83.1163 12.531659
v 389.26108 82.99177 12.461725
v 388.7861 82.77067 12.52659
v 388.82632 82.66672 12.619086
v 388.8871 82.625854 12.743128
v 388.95212 82.65902 12.865478
v 389.004 82.75733 12.953352
v 389.0288 82.89445 12.983206
v 389.01993 83.03363 12.947039
v 388.9797 83.13758 12.854543
v 388.91895 83.178444 12.730501
v 388.8539 83.14528 12.608151
v 388.80203 83.04697 12.520277
v 388.77722 82.90985 12.490423
v 388.52716 82.80816 12.860081
v 388.59772 82.71137 12.938605
v 388.69403 82.68029 13.039977
v 388.79028 82.723236 13.1370325
v 388.86066 82.828705 13.203765
v 388.88632 82.96843 13.222295
v 388.8604 83.10498 13.187656
v 388.78983 83.20176 13.109132
v 388.6935 83.23285 13.00776
v 388.59726 83.1899 12.910706
v 388.5269 83.084435 12.843972
v 388.50122 82.94471 12.825442
v 388.2982 82.76025 13.029919
v 388.34317 82.67416 13.133805
v 388.40097 82.65682 13.26323
v 388.45605 82.7129 13.3835125
v 388.49368 82.827354 13.462425
v 388.50375 82.96953 13.478821
v 388.4836 83.10131 13.4283085
v 388.43863 83.1874 13.324422
v 388.38083 83.204735 13.194997
v 388.32574 83.14866 13.074714
v 388.28812 83.0342 12.995802
v 388.27805 82.89203 12.979406
v 388.00403 82.77894 13.130073
v 388.02853 82.70638 13.247455
v 388.0562 82.7053 13.385314
v 388.07962 82.77599 13.50671
v 388.0925 82.89951 13.579116
v 388.0914 83.04276 13.58313
v 388.07663 83.16736 13.517675
v 388.05212 83.239914 13.400293
v 388.02444 83.241 13.262434
v 388.00104 83.1703 13.141038
v 387.98816 83.04678 13.068632
v 387.98926 82.903534 13.064619
v 387.68173 82.74537 13.153414
v 387.70148 82.66471 13.270146
v 387.71603 82.65355 13.412214
v 387.7215 82.714874 13.54155
v 387.71643 82.83226 13.623498
v 387.70218 82.97425 13.636101
v 387.6826 83.1028 13.575981
v 387.66284 83.18346 13.459249
v 387.6483 83.19462 13.317181
v 387.64282 83.13329 13.187845
v 387.6479 83.01591 13.105897
v 387.66214 82.87392 13.093294
v 387.3203 82.69724 13.190407
v 387.32867 82.62698 13.314923
v 387.3345 82.62847 13.458107
v 387.33618 82.70131 13.581591
v 387.3333 82.82598 13.6522875
v 387.32666 82.96908 13.651254
v 387.31796 83.09226 13.578768
v 387.3096 83.16252 13.45425
v 387.3038 83.16103 13.311067
v 387.3021 83.08819 13.187583
v 387.30496 82.96352 13.116886
v 387.31165 82.82042 13.11792
v 387.0219 82.67356 13.236676
v 386.95065 82.61776 13.347457
v 386.88043 82.635025 13.471383
v 386.83008 82.72073 13.575247
v 386.8131 82.85191 13.631219
v 386.83405 82.993416 13.624302
v 386.8873 83.10732 13.556349
v 386.95856 83.163124 13.445567
v 387.02878 83.14585 13.321641
v 387.07913 83.06015 13.217777
v 387.0961 82.92897 13.161805
v 387.07516 82.78747 13.168722
v 386.88312 82.73006 13.053617
v 386.78107 82.68243 13.134857
v 386.68152 82.708046 13.214758
v 386.61118 82.80005 13.271911
v 386.58887 82.93379 13.291
v 386.6206 83.07343 13.266913
v 386.69785 83.18155 13.206102
v 386.79993 83.22918 13.124862
v 386.89948 83.20356 13.044961
v 386.96982 83.11155 12.987808
v 386.9921 82.97781 12.968718
v 386.9604 82.83817 12.9928055
v 386.5205 82.71096 12.919212
v 386.46136 82.73876 13.044935
v 386.40616 82.832306 13.133507
v 386.36963 82.96652 13.161194
v 386.3616 83.10545 13.120578
v 386.38422 83.21187 13.022542
v 386.43143 83.25726 12.893354
v 386.49054 83.22946 12.767631
v 386.54578 83.13592 12.679059
v 386.58228 83.0017 12.651372
v 386.5903 82.86277 12.691988
v 386.5677 82.756355 12.790025
v 386.18073 82.583664 12.862257
v 386.14676 82.64673 12.986273
v 386.11337 82.76466 13.060492
v 386.08954 82.90585 13.065025
v 386.08163 83.03248 12.99866
v 386.09177 83.1106 12.879178
v 386.11725 83.1193 12.738594
v 386.15125 83.05624 12.614578
v 386.18463 82.93831 12.5403595
v 386.20847 82.79712 12.535826
v 386.21637 82.670494 12.602191
v 386.2062 82.59236 12.721673
v 385.80353 82.59566 12.761717
v 385.7908 82.63077 12.899069
v 385.77704 82.73049 13.000044
v 385.76593 82.86811 13.037585
v 385.76047 83.006744 13.001634
v 385.76215 83.109245 12.901823
v 385.77045 83.148155 12.764897
v 385.78317 83.113045 12.627546
v 385.79694 83.01333 12.526571
v 385.80804 82.87571 12.48903
v 385.81348 82.737076 12.524981
v 385.81183 82.634575 12.624791
v 385.4638 82.536125 12.778229
v 385.4523 82.58738 12.911368
v 385.4343 82.69797 13.000258
v 385.41464 82.83826 13.02108
v 385.3986 82.97066 12.968255
v 385.39047 83.0597 12.855937
v 385.39246 83.08152 12.714223
v 385.404 83.030266 12.581082
v 385.42197 82.91968 12.492193
v 385.44162 82.77939 12.471371
v 385.45767 82.64699 12.524196
v 385.4658 82.557945 12.636514
v 385.09607 82.500374 12.735053
v 385.1501 82.55311 12.858291
v 385.18134 82.6652 12.9459
v 385.18146 82.8066 12.974407
v 385.1504 82.93943 12.9361725
v 385.0965 83.0281 12.841442
v 385.03418 83.048836 12.715598
v 384.98016 82.9961 12.5923605
v 384.94894 82.88401 12.50475
v 384.94882 82.74261 12.476244
v 384.9799 82.60978 12.514479
v 385.03378 82.52111 12.609209
v 384.84518 82.4872 13.017539
v 384.94254 82.52287 13.116618
v 385.01294 82.623116 13.191469
v 385.0375 82.76107 13.222036
v 385.00974 82.89976 13.2001295
v 384.93698 83.00204 13.131618
v 384.83878 83.04049 13.03486
v 384.74146 83.004814 12.935781
v 384.67105 82.904564 12.860929
v 384.64645 82.76662 12.830361
v 384.67426 82.62792 12.852268
v 384.747 82.52565 12.92078
v 384.53455 82.48428 13.197835
v 384.59702 82.493324 13.324186
v 384.64774 82.572624 13.434433
v 384.67313 82.70093 13.499036
v 384.66638 82.84387 13.500683
v 384.6293 82.96314 13.438933
v 384.57184 83.02678 13.330334
v 384.50937 83.01774 13.203982
v 384.45865 82.93844 13.093736
v 384.43326 82.81013 13.029133
v 384.44 82.66719 13.027486
v 384.47708 82.54792 13.089235
v 384.22424 82.47567 13.297961
v 384.2468 82.494446 13.437246
v 384.25677 82.58126 13.551705
v 384.25153 82.712845 13.610669
v 384.23245 82.85394 13.598337
v 384.20465 82.96675 13.518016
v 384.1756 83.021034 13.391225
v 384.15305 83.00226 13.25194
v 384.14307 82.91544 13.137481
v 384.14832 82.78386 13.078517
v 384.1674 82.64276 13.090849
v 384.1952 82.52996 13.171171
v 383.87888 82.41559 13.28023
v 383.8903 82.40517 13.421756
v 383.88943 82.466705 13.550462
v 383.8766 82.583725 13.631863
v 383.85516 82.72486 13.644147
v 383.8309 82.852295 13.584022
v 383.8103 82.931885 13.467599
v 383.7989 82.94231 13.326074
v 383.79974 82.88077 13.197367
v 383.8126 82.76375 13.115966
v 383.834 82.62262 13.103682
v 383.85828 82.49518 13.163807
v 383.551 82.3708 13.342707
v 383.55145 82.385864 13.48536
v 383.53336 82.467735 13.601707
v 383.50156 82.594475 13.660575
v 383.46457 82.732124 13.646188
v 383.4323 82.843796 13.562402
v 383.41345 82.899574 13.431666
v 383.413 82.884514 13.289014
v 383.4311 82.80264 13.172666
v 383.4629 82.6759 13.113799
v 383.49985 82.538246 13.128186
v 383.5321 82.426575 13.211972
v 383.2081 82.219 13.405443
v 383.20078 82.26125 13.542128
v 383.17935 82.36451 13.639086
v 383.14957 82.50111 13.670339
v 383.11942 82.63445 13.627512
v 383.097 82.728806 13.52208
v 383.08826 82.75889 13.382296
v 383.09558 82.71664 13.245611
v 383.117 82.61338 13.148653
v 383.1468 82.47678 13.1174
v 383.17694 82.34344 13.160227
v 383.19937 82.249084 13.265658
v 382.79456 82.20438 13.382508
v 382.7943 82.2341 13.522642
v 382.7912 82.32986 13.6291485
v 382.78604 82.46598 13.673489
v 382.7802 82.606 13.643783
v 382.7753 82.71241 13.54799
v 382.77258 82.756676 13.411778
v 382.77283 82.72696 13.271645
v 382.77594 82.6312 13.165138
v 382.7811 82.49508 13.120797
v 382.78693 82.35506 13.150503
v 382.79184 82.24865 13.246296
v 382.44907 82.184616 13.404862
v 382.44522 82.22452 13.542399
v 382.43448 82.32744 13.641468
v 382.4197 82.465805 13.675523
v 382.40485 82.60254 13.635441
v 382.39392 82.701004 13.53196
v 382.38983 82.73482 13.392809
v 382.39368 82.694916 13.255273
v 382.40442 82.591995 13.156204
v 382.41922 82.45363 13.1221485
v 382.43405 82.316895 13.1622305
v 382.44498 82.21843 13.265712
v 382.06473 82.12957 13.354483
v 382.06464 82.143654 13.497046
v 382.06308 82.22713 13.613467
v 382.06052 82.357605 13.672548
v 382.0576 82.500145 13.658461
v 382.0551 82.61654 13.574978
v 382.05374 82.675606 13.44447
v 382.05383 82.661514 13.301907
v 382.0554 82.57805 13.185487
v 382.05795 82.44756 13.126406
v 382.06088 82.30503 13.140493
v 382.06335 82.18864 13.223975
v 381.70334 82.18663 13.300839
v 381.70377 82.17179 13.443327
v 381.70242 82.23016 13.574148
v 381.69962 82.34611 13.658249
v 381.69608 82.48855 13.673096
v 381.6928 82.61933 13.61471
v 381.69067 82.7034 13.498735
v 381.69022 82.71824 13.356248
v 381.6916 82.65987 13.225427
v 381.6944 82.54393 13.141326
v 381.6979 82.40148 13.126479
v 381.70117 82.270706 13.184865
v 381.2726 82.150505 13.244799
v 381.32364 82.108376 13.366339
v 381.3783 82.14029 13.492829
v 381.422 82.23771 13.590376
v 381.443 82.37452 13.632841
v 381.43564 82.51408 13.608848
v 381.40198 82.618965 13.524823
v 381.35095 82.6611 13.403283
v 381.2963 82.62919 13.276793
v 381.25262 82.53177 13.179246
v 381.23163 82.39495 13.136781
v 381.23895 82.2554 13.160774
v 380.95044 82.237175 13.6492
v 381.0429 82.201126 13.756392
v 381.14755 82.23716 13.843471
v 381.23636 82.33564 13.887105
v 381.28552 82.47017 13.875603
v 381.28186 82.60469 13.812046
v 381.22638 82.70318 13.713466
v 381.13394 82.73923 13.606275
v 381.02927 82.70319 13.519196
v 380.94046 82.60471 13.475561
v 380.8913 82.47019 13.487062
v 380.89496 82.33566 13.550619
v 380.669 82.34302 14.120807
v 380.77393 82.28877 14.150104
v 380.89642 82.30603 14.151627
v 381.00366 82.39016 14.124967
v 381.06693 82.51863 14.077268
v 381.06927 82.657005 14.021311
v 381.01004 82.76822 13.972089
v 380.90512 82.822464 13.942792
v 380.78262 82.80521 13.941269
v 380.67538 82.72107 13.967929
v 380.61212 82.592606 14.015628
v 380.60977 82.45422 14.071585
v 380.5711 82.40732 14.202796
v 380.68744 82.358696 14.254098
v 380.81216 82.38373 14.313872
v 380.91187 82.47571 14.366103
v 380.95978 82.609985 14.396794
v 380.94308 82.75058 14.397723
v 380.8663 82.859825 14.368641
v 380.74994 82.90845 14.317339
v 380.6252 82.88341 14.257565
v 380.52554 82.791435 14.205334
v 380.47763 82.65716 14.174643
v 380.4943 82.516556 14.173714
v 380.4201 82.40009 14.386518
v 380.50198 82.34161 14.476513
v 380.58282 82.35565 14.589566
v 380.64096 82.438446 14.695385
v 380.66083 82.56781 14.765615
v 380.6371 82.70909 14.781439
v 380.5761 82.824425 14.738616
v 380.49423 82.882904 14.648622
v 380.41342 82.86887 14.535568
v 380.3553 82.78607 14.4297495
v 380.33542 82.65671 14.359519
v 380.35913 82.51543 14.343695
v 380.15637 82.35904 14.44376
v 380.20398 82.285286 14.549615
v 380.239 82.27999 14.68303
v 380.2521 82.34458 14.808256
v 380.23978 82.46175 14.89174
v 380.2053 82.60008 14.911111
v 380.1579 82.72254 14.861179
v 380.11032 82.796295 14.755324
v 380.07526 82.80158 14.621909
v 380.06216 82.737 14.496683
v 380.0745 82.619835 14.413199
v 380.10898 82.48149 14.393828
v 379.85672 82.248055 14.489922
v 379.89792 82.17731 14.60499
v 379.91714 82.173065 14.745979
v 379.90924 82.236465 14.875111
v 379.87634 82.350525 14.957785
v 379.8272 82.48467 14.971848
v 379.77505 82.602974 14.913532
v 379.73383 82.67372 14.798464
v 379.7146 82.67796 14.6574745
v 379.7225 82.61456 14.528343
v 379.75543 82.5005 14.445669
v 379.80457 82.366356 14.431606
v 379.5305 82.12588 14.50202
v 379.5677 82.046326 14.615209
v 379.58136 82.03104 14.756989
v 379.56787 82.0841 14.889369
v 379.5308 82.19129 14.97688
v 379.4801 82.3239 14.996073
v 379.42938 82.44639 14.941804
v 379.39218 82.52593 14.828615
v 379.37848 82.54123 14.686836
v 379.392 82.48817 14.554455
v 379.42905 82.38097 14.466944
v 379.47974 82.24836 14.447751
v 379.15347 82.014984 14.497179
v 379.16925 81.91854 14.601905
v 379.17654 81.887024 14.741429
v 379.17337 81.92888 14.878366
v 379.1606 82.03289 14.976026
v 379.14166 82.17119 15.008237
v 379.1216 82.30672 14.966372
v 379.10583 82.40316 14.861646
v 379.09857 82.43468 14.722121
v 379.10175 82.39282 14.585184
v 379.1145 82.28881 14.487525
v 379.13342 82.15051 14.455314
v 378.749 82.03982 14.502523
v 378.7351 81.94386 14.607973
v 378.73157 81.91281 14.747761
v 378.73932 81.95499 14.884429
v 378.75632 82.05908 14.981359
v 378.77798 82.19721 15.012577
v 378.7985 82.33236 14.969719
v 378.81238 82.428314 14.864269
v 378.81592 82.459366 14.724482
v 378.80814 82.41719 14.587813
v 378.79114 82.313095 14.490884
v 378.7695 82.174965 14.459665
v 378.36792 82.08667 14.539161
v 378.34903 82.015366 14.662106
v 378.34897 82.012825 14.805391
v 378.36774 82.07973 14.930623
v 378.40033 82.198135 15.004247
v 378.438 82.336334 15.006534
v 378.47064 82.45728 14.9368725
v 378.48953 82.52859 14.813928
v 378.4896 82.53113 14.670642
v 378.47083 82.464226 14.54541
v 378.43823 82.34582 14.4717865
v 378.40057 82.20762 14.469499
v 378.10208 82.14292 14.615045
v 378.03876 82.10358 14.723667
v 377.98392 82.1377 14.846506
v 377.95218 82.23615 14.950646
v 377.9521 82.37254 15.0081835
v 377.98364 82.51034 15.0037
v 378.03842 82.61261 14.938398
v 378.1017 82.651955 14.829776
v 378.1566 82.61783 14.706937
v 378.18832 82.51938 14.602797
v 378.18842 82.38299 14.545259
v 378.15683 82.24519 14.549743
v 377.92773 82.114525 14.378009
v 377.83286 82.08379 14.4808855
v 377.73795 82.127075 14.5790415
v 377.66837 82.23276 14.646177
v 377.6428 82.37254 14.664302
v 377.6681 82.508965 14.628561
v 377.73746 82.60547 14.54853
v 377.83234 82.6362 14.445653
v 377.92728 82.592926 14.347497
v 377.99683 82.487236 14.280362
v 378.0224 82.34745 14.262237
v 377.9971 82.21103 14.297978
v 377.58755 82.0831 14.203242
v 377.52435 82.07497 14.329222
v 377.46597 82.13941 14.436704
v 377.42804 82.25916 14.496888
v 377.42072 82.40213 14.4936495
v 377.44598 82.53001 14.4278555
v 377.49707 82.608536 14.317135
v 377.56027 82.61666 14.191156
v 377.61865 82.552216 14.083674
v 377.6566 82.432465 14.02349
v 377.6639 82.2895 14.026728
v 377.63864 82.16162 14.092523
v 377.2287 82.06685 14.114796
v 377.19952 82.08476 14.254093
v 377.16803 82.170876 14.363971
v 377.1426 82.30211 14.414985
v 377.13013 82.4433 14.393468
v 377.13388 82.55661 14.305185
v 377.15292 82.611694 14.173791
v 377.1821 82.59377 14.034493
v 377.21362 82.50767 13.924617
v 377.239 82.376434 13.873602
v 377.2515 82.235245 13.895119
v 377.24774 82.121925 13.983402
v 376.95584 82.02586 14.025585
v 376.88864 81.99509 14.150375
v 376.80746 82.036125 14.258978
v 376.73404 82.13799 14.322292
v 376.68805 82.273384 14.323354
v 376.68182 82.40602 14.261878
v 376.717 82.500374 14.154337
v 376.7842 82.53115 14.029547
v 376.8654 82.49011 13.920944
v 376.9388 82.388245 13.85763
v 376.9848 82.25285 13.856568
v 376.99103 82.12021 13.918044
v 376.80423 81.95716 13.77941
v 376.70917 81.909096 13.877543
v 376.5972 81.9326 13.961401
v 376.49835 82.021385 14.0085125
v 376.4391 82.15166 14.006254
v 376.43533 82.288506 13.955232
v 376.48804 82.39527 13.869117
v 376.58313 82.44334 13.770983
v 376.6951 82.41983 13.687126
v 376.79395 82.33105 13.640015
v 376.85318 82.200775 13.642272
v 376.85696 82.06393 13.693295
v 376.48712 81.8309 13.544788
v 376.41898 81.82392 13.6718445
v 376.3419 81.886925 13.773621
v 376.27646 82.00302 13.822845
v 376.24026 82.14112 13.806331
v 376.24298 82.264206 13.728499
v 376.28387 82.3393 13.610208
v 376.35202 82.34628 13.483151
v 376.4291 82.28328 13.381375
v 376.49454 82.167175 13.33215
v 376.53073 82.02908 13.348665
v 376.528 81.906 13.4264965
v 376.11447 81.742355 13.381099
v 376.0916 81.719536 13.52155
v 376.05676 81.76923 13.6504345
v 376.01926 81.878136 13.733217
v 375.98914 82.01706 13.747715
v 375.9745 82.14878 13.690045
v 375.97922 82.23801 13.57566
v 376.00204 82.260826 13.435207
v 376.0369 82.21112 13.306324
v 376.0744 82.10222 13.223541
v 376.10452 81.963295 13.209043
v 376.1192 81.83157 13.266713
v 375.73865 81.712585 13.301755
v 375.73373 81.67845 13.440932
v 375.71616 81.717354 13.577777
v 375.69058 81.818855 13.675622
v 375.6639 81.955765 13.70825
v 375.64328 82.0914 13.666919
v 375.6342 82.189415 13.562703
v 375.6391 82.22354 13.423526
v 375.6567 82.18465 13.286681
v 375.68228 82.083145 13.188836
v 375.70895 81.946236 13.156208
v 375.72958 81.8106 13.197539
v 375.3597 81.64147 13.2551
v 375.35992 81.59042 13.388727
v 375.35278 81.612785 13.529738
v 375.3402 81.70257 13.640351
v 375.32556 81.83572 13.690927
v 375.3128 81.97655 13.667913
v 375.30533 82.08733 13.577477
v 375.3051 82.13838 13.443851
v 375.31226 82.11602 13.30284
v 375.32483 82.02624 13.192227
v 375.33945 81.89309 13.141651
v 375.35223 81.75226 13.164665
v 375.00436 81.63218 13.292792
v 375.00507 81.60883 13.434071
v 374.99594 81.658615 13.568028
v 374.9794 81.76819 13.6587715
v 374.9599 81.9082 13.681986
v 374.94266 82.04113 13.63145
v 374.93228 82.131355 13.520706
v 374.93158 82.15471 13.379428
v 374.9407 82.10493 13.24547
v 374.95724 81.99535 13.154727
v 374.97675 81.85534 13.131513
v 374.994 81.72241 13.182048
v 374.68042 81.52938 13.274989
v 374.68677 81.49867 13.414849
v 374.67578 81.54 13.551633
v 374.6504 81.64228 13.64869
v 374.61737 81.778114 13.680014
v 374.5856 81.9111 13.637211
v 374.56357 82.005615 13.531751
v 374.5572 82.03632 13.391891
v 374.5682 81.994995 13.255106
v 374.5936 81.892715 13.15805
v 374.62662 81.75688 13.126725
v 374.6584 81.62389 13.169528
v 374.31613 81.48044 13.258689
v 374.32468 81.441795 13.396376
v 374.3163 81.47536 13.535398
v 374.2933 81.57212 13.638505
v 374.2618 81.70616 13.678069
v 374.2303 81.84156 13.64349
v 374.20715 81.94204 13.544032
v 374.1986 81.980675 13.406345
v 374.20697 81.94711 13.267323
v 374.22998 81.85035 13.164215
v 374.26147 81.71632 13.124651
v 374.293 81.58092 13.159231
v 373.9423 81.36465 13.260984
v 373.9466 81.32707 13.399161
v 373.94205 81.36313 13.537735
v 373.92993 81.46315 13.639574
v 373.91348 81.60034 13.677391
v 373.89706 81.737946 13.641053
v 373.88513 81.83908 13.5402975
v 373.88086 81.876656 13.40212
v 373.88538 81.8406 13.263546
v 373.8975 81.74057 13.161707
v 373.91397 81.60338 13.12389
v 373.93036 81.46578 13.160228
v 373.5428 81.38725 13.260616
v 373.54156 81.349464 13.398796
v 373.54257 81.385796 13.537368
v 373.54547 81.48651 13.639202
v 373.54956 81.62463 13.677012
v 373.5537 81.763145 13.640668
v 373.55682 81.86493 13.5399065
v 373.55804 81.902725 13.401728
v 373.55704 81.86639 13.263155
v 373.55414 81.76567 13.161321
v 373.55005 81.62755 13.12351
v 373.5459 81.489044 13.159855
v 373.15613 81.36492 13.305899
v 373.15472 81.35277 13.448633
v 373.16147 81.41317 13.578364
v 373.17453 81.52993 13.660331
v 373.19043 81.67178 13.67257
v 373.2049 81.800705 13.611803
v 373.21405 81.88215 13.49431
v 373.21545 81.8943 13.351577
v 373.20874 81.83391 13.221845
v 373.19568 81.71714 13.139878
v 373.17978 81.575294 13.127639
v 373.1653 81.44637 13.188407
v 372.72894 81.4676 13.341151
v 372.78937 81.434654 13.46945
v 372.86066 81.474625 13.584451
v 372.92377 81.5768 13.655339
v 372.96173 81.7138 13.663121
v 372.9644 81.84892 13.605711
v 372.93106 81.94595 13.498492
v 372.87067 81.9789 13.3701935
v 372.79935 81.93893 13.255193
v 372.73627 81.836754 13.184304
v 372.6983 81.69975 13.176522
v 372.69562 81.56464 13.233932
v 372.49036 81.51035 13.621093
v 372.58148 81.46811 13.7267885
v 372.68433 81.49873 13.818169
v 372.77127 81.594025 13.870749
v 372.81906 81.728455 13.870441
v 372.81488 81.866 13.817327
v 372.75983 81.9698 13.725638
v 372.6687 82.012054 13.619944
v 372.5659 81.98143 13.528563
v 372.4789 81.88614 13.475982
v 372.43115 81.75171 13.47629
v 372.43533 81.61416 13.529405
v 372.2271 81.62076 13.757841
v 372.27173 81.565994 13.882526
v 372.33282 81.58344 14.01095
v 372.39398 81.66842 14.108701
v 372.43887 81.79816 14.149586
v 372.45544 81.937904 14.12265
v 372.4392 82.0502 14.035112
v 372.3946 82.104965 13.910426
v 372.33353 82.08752 13.782002
v 372.27234 82.00254 13.684252
v 372.22745 81.872795 13.643367
v 372.2109 81.733055 13.670302
v 371.93243 81.64275 13.840722
v 371.95447 81.596596 13.974397
v 371.98386 81.62414 14.111825
v 372.01273 81.717995 14.216184
v 372.03336 81.85303 14.25951
v 372.04022 81.99304 14.230194
v 372.03143 82.10053 14.136091
v 372.00943 82.14669 14.002417
v 371.98 82.119156 13.864988
v 371.95114 82.0253 13.76063
v 371.9305 81.89027 13.717304
v 371.92368 81.750244 13.74662
v 371.60297 81.63916 13.946216
v 371.6157 81.62761 14.087471
v 371.62994 81.68896 14.215434
v 371.6419 81.806755 14.295817
v 371.6484 81.94944 14.30708
v 371.6477 82.07878 14.246206
v 371.63995 82.160126 14.129507
v 371.62726 82.17168 13.988251
v 371.613 82.11033 13.860288
v 371.60104 81.99253 13.779905
v 371.5945 81.849846 13.768641
v 371.59525 81.7205 13.829515
v 371.28024 81.6459 13.946801
v 371.28802 81.626526 14.088387
v 371.28757 81.680305 14.221312
v 371.27896 81.79283 14.30996
v 371.26456 81.933945 14.33058
v 371.2482 82.065834 14.277644
v 371.23425 82.15316 14.165338
v 371.22647 82.17253 14.023752
v 371.22696 82.11875 13.890827
v 371.23553 82.00623 13.802178
v 371.24994 81.86512 13.781559
v 371.26633 81.73322 13.834495
v 370.9586 81.551544 14.047128
v 370.88327 81.56801 14.152818
v 370.81268 81.65252 14.223915
v 370.76578 81.78243 14.241372
v 370.7551 81.92294 14.200509
v 370.7835 82.03639 14.112276
v 370.8434 82.09239 14.000315
v 370.91876 82.07593 13.894626
v 370.98935 81.99142 13.823527
v 371.03625 81.8615 13.806071
v 371.04694 81.721 13.846934
v 371.0185 81.607544 13.935167
v 370.78854 81.54123 13.617905
v 370.68457 81.530785 13.712365
v 370.59372 81.593056 13.807524
v 370.5403 81.71134 13.877881
v 370.5387 81.85396 13.904587
v 370.58926 81.98269 13.880485
v 370.6785 82.063034 13.812032
v 370.78244 82.07348 13.717571
v 370.8733 82.01121 13.622414
v 370.9267 81.89292 13.552055
v 370.9283 81.750305 13.52535
v 370.87775 81.621574 13.549453
v 370.42233 81.60229 13.471548
v 370.36646 81.59618 13.603312
v 370.32553 81.66184 13.723886
v 370.31055 81.78167 13.800962
v 370.32553 81.92355 13.81389
v 370.36646 82.049484 13.759204
v 370.42233 82.12571 13.651558
v 370.47824 82.13182 13.519795
v 370.51917 82.06616 13.399221
v 370.53415 81.946335 13.322144
v 370.51917 81.80445 13.3092165
v 370.47824 81.67852 13.363902
v 370.0721 81.6354 13.375279
v 370.04523 81.62631 13.5157
v 370.02554 81.68979 13.6426115
v 370.01834 81.80882 13.722008
v 370.02554 81.9515 13.732616
v 370.04523 82.07961 13.671593
v 370.0721 82.15882 13.555289
v 370.099 82.1679 13.414869
v 370.11868 82.10442 13.287958
v 370.1259 81.9854 13.208562
v 370.11868 81.84271 13.197953
v 370.099 81.71461 13.258977
v 369.71082 81.65415 13.320786
v 369.70016 81.635666 13.461676
v 369.692 81.690674 13.59314
v 369.68854 81.80442 13.679952
v 369.6907 81.94644 13.698851
v 369.69794 82.07867 13.6447735
v 369.70825 82.16569 13.532208
v 369.71893 82.184166 13.391319
v 369.72708 82.129166 13.259856
v 369.73053 82.01542 13.173044
v 369.72836 81.8734 13.154144
v 369.72116 81.741165 13.208222
v 369.3177 81.66302 13.301336
v 369.31067 81.642265 13.442538
v 369.3129 81.694626 13.575595
v 369.3238 81.80607 13.664853
v 369.3404 81.94674 13.686397
v 369.3583 82.07893 13.634453
v 369.37268 82.167244 13.522941
v 369.37967 82.187996 13.381739
v 369.37744 82.135635 13.248682
v 369.36658 82.02419 13.159424
v 369.34995 81.88352 13.13788
v 369.33206 81.75133 13.189824
v 368.95166 81.75028 13.288815
v 368.9457 81.726265 13.42992
v 368.95166 81.77515 13.56445
v 368.96793 81.88383 13.656358
v 368.99014 82.023186 13.681014
v 369.0124 82.15588 13.631815
v 369.02866 82.24636 13.521942
v 369.0346 82.27038 13.3808365
v 369.02866 82.2215 13.246306
v 369.0124 82.112816 13.1544
v 368.99014 81.97346 13.129743
v 368.96793 81.84076 13.178942
v 368.61142 81.78092 13.286051
v 368.60904 81.7565 13.427193
v 368.61142 81.805786 13.5616865
v 368.618 81.915565 13.653494
v 368.62698 82.05642 13.678017
v 368.63593 82.19062 13.628681
v 368.64252 82.282196 13.51871
v 368.6449 82.30661 13.377567
v 368.64252 82.25733 13.243073
v 368.63593 82.14755 13.151266
v 368.62698 82.00669 13.126744
v 368.618 81.8725 13.176079
v 368.2547 81.77551 13.3402815
v 368.2545 81.781296 13.483426
v 368.25644 81.857834 13.604515
v 368.26 81.984634 13.671102
v 368.26425 82.127716 13.665344
v 368.26804 82.24873 13.588786
v 368.27032 82.31528 13.46194
v 368.27054 82.309494 13.318794
v 368.26862 82.232956 13.197706
v 368.26505 82.106155 13.131119
v 368.2608 81.96307 13.136876
v 368.25702 81.84206 13.213435
v 367.87924 81.788414 13.336207
v 367.95114 81.78532 13.459106
v 368.0088 81.85397 13.568215
v 368.0367 81.97598 13.634299
v 368.02744 82.11866 13.63965
v 367.98346 82.243774 13.582834
v 367.91653 82.317795 13.479076
v 367.84464 82.32089 13.356177
v 367.787 82.25224 13.247068
v 367.75906 82.130226 13.1809845
v 367.76834 81.98755 13.175633
v 367.81232 81.862434 13.232449
v 367.72412 81.72071 13.657677
v 367.82803 81.73763 13.7497635
v 367.90347 81.82234 13.842329
v 367.93024 81.95215 13.910569
v 367.90118 82.09227 13.936201
v 367.82404 82.205154 13.912355
v 367.7195 82.26055 13.845422
v 367.6156 82.24363 13.753335
v 367.54016 82.15892 13.660769
v 367.5134 82.02911 13.592529
v 367.54248 81.88899 13.566897
v 367.6196 81.77611 13.590743
v 367.4923 81.66867 13.832264
v 367.5466 81.689896 13.9650545
v 367.5694 81.775696 14.08273
v 367.55463 81.90308 14.153762
v 367.50626 82.03791 14.159114
v 367.43723 82.144066 14.097354
v 367.36603 82.19309 13.98503
v 367.31177 82.17186 13.85224
v 367.28894 82.08606 13.734563
v 367.3037 81.95868 13.663532
v 367.3521 81.82385 13.658179
v 367.42114 81.7177 13.719939
v 367.12387 81.52419 13.836931
v 367.2146 81.51885 13.944148
v 367.27713 81.58207 14.059997
v 367.2947 81.696915 14.153437
v 367.2626 81.83262 14.199431
v 367.18945 81.952805 14.185655
v 367.09482 82.02528 14.1158
v 367.0041 82.030624 14.008583
v 366.94156 81.96741 13.892735
v 366.924 81.85256 13.799294
v 366.95612 81.71686 13.7533
v 367.02927 81.59667 13.7670765
v 366.93564 81.455246 14.235776
v 367.04852 81.466095 14.319494
v 367.13092 81.54453 14.41038
v 367.16074 81.66954 14.484081
v 367.12997 81.807625 14.52085
v 367.0469 81.92179 14.510834
v 366.93375 81.981445 14.456716
v 366.82086 81.9706 14.372998
v 366.73846 81.89216 14.282112
v 366.70865 81.76715 14.20841
v 366.7394 81.62907 14.171641
v 366.82248 81.5149 14.181659
v 366.73547 81.34288 14.445527
v 366.8106 81.340065 14.568646
v 366.85458 81.40451 14.692021
v 366.8556 81.51895 14.782591
v 366.8134 81.652725 14.816089
v 366.73926 81.76998 14.783539
v 366.65308 81.83931 14.693663
v 366.57794 81.842125 14.570543
v 366.534 81.77767 14.447168
v 366.53296 81.66323 14.356599
v 366.5752 81.52946 14.323101
v 366.6493 81.4122 14.355651
v 366.41312 81.21084 14.560991
v 366.44476 81.20171 14.700507
v 366.45566 81.26303 14.82965
v 366.44293 81.37835 14.9138155
v 366.40994 81.51677 14.930451
v 366.36554 81.64121 14.875101
v 366.32166 81.71832 14.762594
v 366.29 81.72745 14.623078
v 366.2791 81.66613 14.493936
v 366.29184 81.55081 14.40977
v 366.32483 81.41239 14.393134
v 366.36923 81.28795 14.448485
v 366.03253 81.14863 14.620128
v 366.04602 81.14228 14.761469
v 366.04965 81.207855 14.88837
v 366.04245 81.32778 14.966827
v 366.02634 81.46992 14.975819
v 366.00568 81.596176 14.912934
v 365.98593 81.67274 14.795025
v 365.97244 81.67908 14.653684
v 365.9688 81.6135 14.526783
v 365.976 81.49358 14.448325
v 365.99213 81.35145 14.439334
v 366.01282 81.22518 14.502218
v 365.67963 81.14067 14.590616
v 365.6909 81.10621 14.728678
v 365.69025 81.14494 14.866405
v 365.67792 81.24649 14.966892
v 365.65714 81.383644 15.003217
v 365.6335 81.51965 14.965644
v 365.61337 81.61807 14.864242
v 365.6021 81.652534 14.72618
v 365.60275 81.6138 14.588453
v 365.6151 81.51225 14.487965
v 365.63586 81.3751 14.451641
v 365.6595 81.23909 14.489214
v 365.33728 81.03193 14.658886
v 365.33978 81.03044 14.80201
v 365.32944 81.09968 14.926921
v 365.30905 81.22109 15.000151
v 365.2841 81.362144 15.002076
v 365.2612 81.48504 14.932183
v 365.24655 81.556854 14.809197
v 365.24405 81.558334 14.666074
v 365.2544 81.4891 14.5411625
v 365.27478 81.36769 14.467933
v 365.29974 81.22664 14.466007
v 365.32263 81.10374 14.535901
v 364.9861 80.981346 14.733157
v 364.9799 81.01589 14.872043
v 364.96017 81.11376 14.974781
v 364.9323 81.24875 15.013842
v 364.90375 81.384674 14.978759
v 364.88208 81.485115 14.878933
v 364.8732 81.52316 14.741114
v 364.87943 81.488625 14.602227
v 364.8991 81.39075 14.49949
v 364.927 81.25577 14.460429
v 364.95557 81.11984 14.495512
v 364.9772 81.0194 14.595337
v 364.69897 80.8959 14.736259
v 364.68408 80.92847 14.874969
v 364.6415 81.019356 14.97719
v 364.58264 81.1442 15.015534
v 364.52325 81.26957 14.979726
v 364.47928 81.36185 14.87936
v 364.4625 81.396324 14.74133
v 364.4774 81.363754 14.602621
v 364.51996 81.272865 14.5004
v 364.57883 81.14801 14.462055
v 364.6382 81.02265 14.497864
v 364.6822 80.93037 14.598229
v 364.44382 80.72294 14.738143
v 364.42206 80.75212 14.876699
v 364.36145 80.832695 14.97849
v 364.2783 80.94307 15.016241
v 364.19485 81.053665 14.979836
v 364.13345 81.13486 14.879031
v 364.11057 81.16489 14.740836
v 364.13235 81.13571 14.60228
v 364.19293 81.05514 14.500489
v 364.2761 80.94476 14.462738
v 364.35953 80.83417 14.499143
v 364.42093 80.75297 14.599948
v 364.19824 80.51529 14.740584
v 364.17136 80.541405 14.878853
v 364.09836 80.612076 14.9798565
v 363.99884 80.708374 15.01653
v 363.89944 80.80449 14.979048
v 363.8268 80.874664 14.877453
v 363.80038 80.90011 14.738968
v 363.82727 80.87399 14.600699
v 363.90027 80.803314 14.499696
v 363.9998 80.70702 14.463022
v 364.09918 80.61091 14.5005045
v 364.1718 80.540726 14.602098
v 363.94934 80.20924 14.740018
v 363.92566 80.23783 14.878382
v 363.8609 80.31579 14.979641
v 363.77246 80.42223 15.016665
v 363.68402 80.52865 14.979533
v 363.6193 80.60651 14.878194
v 363.5956 80.634964 14.739801
v 363.6193 80.606384 14.6014385
v 363.68405 80.52842 14.500179
v 363.7725 80.421974 14.463155
v 363.86093 80.31556 14.500287
v 363.92566 80.2377 14.601626
v 363.53857 79.98914 14.740016
v 363.52673 80.02431 14.878386
v 363.4944 80.12032 14.979666
v 363.4502 80.25146 15.016717
v 363.40598 80.382576 14.979611
v 363.37363 80.478546 14.878292
v 363.36176 80.51365 14.739907
v 363.3736 80.478485 14.601537
v 363.40598 80.38247 14.500257
v 363.45016 80.251335 14.463206
v 363.4944 80.12022 14.500311
v 363.52673 80.02425 14.60163
v 363.1023 79.91564 14.739901
v 363.1007 79.952644 14.878289
v 363.0963 80.05382 14.979619
v 363.09033 80.192055 15.016738
v 363.08432 80.330315 14.979701
v 363.07993 80.43155 14.878432
v 363.0783 80.468636 14.740066
v 363.0799 80.43163 14.601677
v 363.0843 80.33046 14.500347
v 363.0903 80.19222 14.463227
v 363.09628 80.05396 14.500264
v 363.1007 79.95273 14.601534
v 362.76022 79.945274 14.73992
v 362.75574 79.98204 14.878307
v 362.74344 80.08257 14.979633
v 362.72665 80.21992 15.016747
v 362.70987 80.357285 14.979706
v 362.6976 80.457855 14.878432
v 362.69308 80.4947 14.740065
v 362.69757 80.45793 14.601677
v 362.70987 80.35741 14.500351
v 362.72665 80.220055 14.463237
v 362.74344 80.082695 14.500278
v 362.7557 79.98212 14.601552
v 362.42453 79.83217 14.74002
v 362.4186 79.86879 14.878394
v 362.40247 79.9688 14.979685
v 362.3804 80.105415 15.016752
v 362.35837 80.24202 14.979663
v 362.34222 80.34202 14.878355
v 362.3363 80.37861 14.739974
v 362.34222 80.341995 14.6016
v 362.35837 80.24198 14.500308
v 362.3804 80.10537 14.463242
v 362.40247 79.96876 14.500331
v 362.4186 79.86877 14.601639
v 362.0431 79.82982 14.739994
v 362.0394 79.86671 14.878372
v 362.0294 79.967514 14.979673
v 362.0157 80.10521 15.016754
v 362.002 80.242905 14.979678
v 361.99197 80.34371 14.87838
v 361.9883 80.38061 14.740003
v 361.99197 80.34372 14.6016245
v 362.002 80.24291 14.500323
v 362.0157 80.10522 14.4632435
v 362.0294 79.96752 14.5003195
v 362.0394 79.866714 14.601617
v 361.72415 79.76481 14.740011
v 361.7153 79.80082 14.878387
v 361.6911 79.8992 14.979682
v 361.65808 80.03358 15.016755
v 361.62506 80.16795 14.9796715
v 361.60086 80.26632 14.878367
v 361.592 80.30232 14.739988
v 361.60086 80.266304 14.601612
v 361.62506 80.16793 14.500317
v 361.65808 80.033554 14.463244
v 361.69113 79.89918 14.500328
v 361.7153 79.80081 14.601632
v 361.36676 79.660805 14.740001
v 361.3589 79.69704 14.878379
v 361.33737 79.79603 14.979677
v 361.308 79.93125 15.016755
v 361.27863 80.066475 14.979676
v 361.25714 80.16547 14.878377
v 361.24927 80.2017 14.739999
v 361.25714 80.16547 14.601622
v 361.27863 80.066475 14.500322
v 361.308 79.93125 14.463244
v 361.33737 79.79603 14.500323
v 361.3589 79.69704 14.601624
v 360.974 79.603676 14.740001
v 360.97037 79.64058 14.878378
v 360.9605 79.741394 14.979677
v 360.94705 79.87911 15.016755
v 360.93356 80.01684 14.979677
v 360.9237 80.11765 14.878378
v 360.9201 80.15456 14.74
v 360.9237 80.11765 14.601623
v 360.93356 80.01684 14.500323
v 360.94705 79.87911 14.463245
v 360.9605 79.741394 14.500323
v 360.97037 79.64058 14.601623
v 360.53906 79.587036 14.740002
v 360.54492 79.62365 14.878379
v 360.56094 79.72368 14.979678
v 360.58282 79.86031 15.016756
v 360.60468 79.996956 14.979676
v 360.6207 80.09698 14.878377
v 360.62656 80.13359 14.739999
v 360.6207 80.09698 14.601622
v 360.60468 79.99695 14.500322
v 360.58282 79.86031 14.463245
v 360.56094 79.72368 14.500324
v 360.54492 79.62365 14.601624
v 360.19458 79.71932 14.740001
v 360.20102 79.755844 14.878378
v 360.2186 79.8556 14.979677
v 360.24265 79.991875 15.016756
v 360.2667 80.12814 14.979677
v 360.2843 80.227905 14.878378
v 360.29074 80.26442 14.740001
v 360.2843 80.227905 14.601623
v 360.2667 80.12814 14.500323
v 360.24265 79.991875 14.463245
v 360.2186 79.8556 14.500323
v 360.20102 79.755844 14.601623
v 359.9095 79.709694 14.74
v 359.90527 79.74653 14.878378
v 359.89374 79.84717 14.979677
v 359.878 79.98465 15.016756
v 359.86227 80.12213 14.979677
v 359.85074 80.22277 14.878378
v 359.84653 80.25961 14.740001
v 359.85074 80.22277 14.601623
v 359.86227 80.12213 14.500323
v 359.878 79.98465 14.463245
v 359.89374 79.847176 14.500323
v 359.90527 79.74653 14.601623
v 359.56448 79.63595 14.740001
v 359.55865 79.67257 14.878378
v 359.54282 79.77262 14.979677
v 359.52115 79.909294 15.016756
v 359.4995 80.04597 14.979677
v 359.48364 80.14602 14.878378
v 359.47784 80.18264 14.740001
v 359.48364 80.14602 14.601623
v 359.4995 80.04597 14.500323
v 359.52115 79.909294 14.463245
v 359.54282 79.77262 14.500323
v 359.55865 79.67257 14.601623
v 359.1789 79.594635 14.740001
v 359.17615 79.63161 14.878378
v 359.1687 79.732635 14.979677
v 359.1585 79.870636 15.016756
v 359.14832 80.00864 14.979677
v 359.14084 80.109665 14.878378
v 359.13812 80.14664 14.740001
v 359.14084 80.109665 14.601623
v 359.14832 80.00864 14.500323
v 359.1585 79.870636 14.463245
v 359.1687 79.732635 14.500323
v 359.17615 79.63161 14.601623
v 358.8048 79.57905 14.740001
v 358.80338 79.6161 14.878378
v 358.79944 79.71732 14.979677
v 358.7941 79.8556 15.016756
v 358.78873 79.99387 14.979677
v 358.7848 80.09509 14.878378
v 358.78336 80.13214 14.740001
v 358.7848 80.09509 14.601623
v 358.78873 79.99387 14.500323
v 358.7941 79.8556 14.463245
v 358.79944 79.71732 14.500323
v 358.80338 79.6161 14.601623
v 358.46457 79.56783 14.740001
v 358.4599 79.604614 14.878378
v 358.44708 79.70511 14.979677
v 358.42963 79.84238 15.016756
v 358.41214 79.979645 14.979677
v 358.39932 80.08013 14.878378
v 358.39465 80.11691 14.740001
v 358.39932 80.08013 14.601623
v 358.41214 79.979645 14.500323
v 358.42963 79.84238 14.463245
v 358.44708 79.70511 14.500323
v 358.4599 79.604614 14.601623
v 358.11548 79.490265 14.740001
v 358.10983 79.52692 14.878378
v 358.09445 79.62704 14.979677
v 358.07346 79.76382 15.016756
v 358.05246 79.90059 14.979677
v 358.03708 80.00072 14.878378
v 358.03146 80.03736 14.740001
v 358.03708 80.00072 14.601623
v 358.05246 79.90059 14.500323
v 358.07346 79.76382 14.463245
v 358.09445 79.62704 14.500323
v 358.10983 79.52692 14.601623
v 357.72827 79.45573 14.740001
v 357.72586 79.49272 14.878378
v 357.7192 79.5938 14.979677
v 357.71014 79.73189 15.016756
v 357.70108 79.869965 14.979677
v 357.69443 79.97105 14.878378
v 357.69202 80.00805 14.740001
v 357.69443 79.97105 14.601623
v 357.70108 79.869965 14.500323
v 357.71014 79.73189 14.463245
v 357.7192 79.5938 14.500323
v 357.72586 79.49272 14.601623
v 357.35938 79.43962 14.740001
v 357.35754 79.476654 14.878378
v 357.35257 79.57783 14.979677
v 357.34576 79.71604 15.016756
v 357.33896 79.85425 14.979677
v 357.33398 79.95543 14.878378
v 357.33215 79.99246 14.740001
v 357.33398 79.95543 14.601623
v 357.33896 79.85425 14.500323
v 357.34576 79.71604 14.463245
v 357.35257 79.57783 14.500323
v 357.35754 79.476654 14.601623
v 357.01523 79.42131 14.740001
v 357.0107 79.458115 14.878378
v 356.9984 79.55866 14.979677
v 356.9816 79.696014 15.016756
v 356.96478 79.83337 14.979677
v 356.95248 79.933914 14.878378
v 356.94797 79.97072 14.740001
v 356.95248 79.933914 14.601623
v 356.96478 79.83337 14.500323
v 356.9816 79.696014 14.463245
v 356.9984 79.55866 14.500323
v 357.0107 79.458115 14.601623
v 356.6694 79.35471 14.740001
v 356.66324 79.39127 14.878378
v 356.64636 79.491165 14.979677
v 356.62335 79.62761 15.016756
v 356.60034 79.76406 14.979677
v 356.5835 79.86395 14.878378
v 356.57733 79.90051 14.740001
v 356.5835 79.86395 14.601623
v 356.60034 79.76406 14.500323
v 356.62335 79.62761 14.463245
v 356.64636 79.491165 14.500323
v 356.66324 79.39127 14.601623
v 356.33902 79.30876 14.740001
v 356.32877 79.34439 14.878378
v 356.30075 79.44174 14.979677
v 356.2625 79.57472 15.016756
v 356.22424 79.7077 14.979677
v 356.19623 79.80505 14.878378
v 356.18597 79.84069 14.740001
v 356.19623 79.80505 14.601623
v 356.22424 79.7077 14.500323
v 356.2625 79.57472 14.463245
v 356.30075 79.44174 14.500323
v 356.32877 79.34439 14.601623
v 356.00754 79.16245 14.740001
v 355.99698 79.198 14.878378
v 355.96814 79.2951 14.979677
v 355.9287 79.42774 15.016756
v 355.88928 79.56039 14.979677
v 355.86044 79.65749 14.878378
v 355.84988 79.69303 14.740001
v 355.86044 79.65749 14.601623
v 355.88928 79.56039 14.500323
v 355.9287 79.42774 14.463245
v 355.96814 79.2951 14.500323
v 355.99698 79.198 14.601623
v 355.57864 79.09201 14.740001
v 355.57733 79.12907 14.878378
v 355.57373 79.2303 14.979677
v 355.56882 79.36859 15.016756
v 355.5639 79.50688 14.979677
v 355.56033 79.608116 14.878378
v 355.55902 79.64517 14.740001
v 355.56033 79.608116 14.601623
v 355.5639 79.50688 14.500323
v 355.56882 79.36859 14.463245
v 355.57373 79.2303 14.500323
v 355.57733 79.12907 14.601623
v 355.18536 79.12608 14.740001
v 355.18808 79.16306 14.878378
v 355.1955 79.26409 14.979677
v 355.20566 79.40209 15.016756
v 355.2158 79.5401 14.979677
v 355.22324 79.64113 14.878378
v 355.22595 79.67811 14.740001
v 355.22324 79.64113 14.601623
v 355.2158 79.5401 14.500323
v 355.20566 79.40209 14.463245
v 355.1955 79.26409 14.500323
v 355.18808 79.16306 14.601623
v 354.80923 79.147194 14.740001
v 354.81357 79.18402 14.878378
v 354.82535 79.28463 14.979677
v 354.8415 79.422066 15.016756
v 354.8576 79.5595 14.979677
v 354.86942 79.66011 14.878378
v 354.87372 79.69693 14.740001
v 354.86942 79.66011 14.601623
v 354.8576 79.5595 14.500323
v 354.8415 79.422066 14.463245
v 354.82535 79.28463 14.500323
v 354.81357 79.18402 14.601623
v 354.4995 79.21068 14.740001
v 354.49725 79.24769 14.878378
v 354.49103 79.34879 14.979677
v 354.48257 79.486916 15.016756
v 354.47412 79.62503 14.979677
v 354.46793 79.72614 14.878378
v 354.46564 79.76315 14.740001
v 354.46793 79.72614 14.601623
v 354.47412 79.62503 14.500323
v 354.48257 79.486916 14.463245
v 354.49103 79.34879 14.500323
v 354.49725 79.24769 14.601623
v 354.2236 79.116776 14.740001
v 354.21164 79.15187 14.878378
v 354.17892 79.24775 14.979677
v 354.13428 79.378716 15.016756
v 354.08963 79.50969 14.979677
v 354.05692 79.60557 14.878378
v 354.04495 79.64066 14.740001
v 354.05692 79.60557 14.601623
v 354.08963 79.50969 14.500323
v 354.13428 79.378716 14.463245
v 354.17892 79.24775 14.500323
v 354.21164 79.15187 14.601623
v 353.88727 78.99157 14.740001
v 353.87454 79.026405 14.878378
v 353.83984 79.121574 14.979677
v 353.79245 79.25158 15.016756
v 353.74503 79.381584 14.979677
v 353.71033 79.47675 14.878378
v 353.69763 79.51159 14.740001
v 353.71033 79.47675 14.601623
v 353.74503 79.381584 14.500323
v 353.79245 79.25158 14.463245
v 353.83984 79.121574 14.500323
v 353.87454 79.026405 14.601623
v 353.521 78.861595 14.740001
v 353.51135 78.8974 14.878378
v 353.485 78.99521 14.979677
v 353.449 79.12882 15.016756
v 353.413 79.262436 14.979677
v 353.38666 79.36025 14.878378
v 353.377 79.39605 14.740001
v 353.38666 79.36025 14.601623
v 353.413 79.262436 14.500323
v 353.449 79.12882 14.463245
v 353.485 78.99521 14.500323
v 353.51135 78.8974 14.601623
v 353.1258 78.78796 14.740001
v 353.12106 78.82473 14.878378
v 353.1081 78.92519 14.979677
v 353.0904 79.06244 15.016756
v 353.07266 79.19968 14.979677
v 353.05972 79.30014 14.878378
v 353.05496 79.336914 14.740001
v 353.05972 79.30014 14.601623
v 353.07266 79.19968 14.500323
v 353.0904 79.06244 14.463245
v 353.1081 78.92519 14.500323
v 353.12106 78.82473 14.601623
v 352.7126 78.75923 14.740001
v 352.71448 78.79626 14.878378
v 352.71964 78.89743 14.979677
v 352.72665 79.03563 15.016756
v 352.73367 79.17383 14.979677
v 352.73883 79.274994 14.878378
v 352.74072 79.31203 14.740001
v 352.73883 79.274994 14.601623
v 352.73367 79.17383 14.500323
v 352.72665 79.03563 14.463245
v 352.71964 78.89743 14.500323
v 352.71448 78.79626 14.601623
v 352.36166 78.82252 14.740001
v 352.36246 78.85959 14.878378
v 352.3646 78.96086 14.979677
v 352.36752 79.09921 15.016756
v 352.37045 79.23756 14.979677
v 352.3726 79.33884 14.878378
v 352.37338 79.3759 14.740001
v 352.3726 79.33884 14.601623
v 352.37045 79.23756 14.500323
v 352.36752 79.09921 14.463245
v 352.3646 78.96086 14.500323
v 352.36246 78.85959 14.601623
v 352.0288 78.77505 14.740001
v 352.02576 78.812 14.878378
v 352.01743 78.91296 14.979677
v 352.006 79.05086 15.016756
v 351.99463 79.18877 14.979677
v 351.98627 79.28973 14.878378
v 351.98322 79.326675 14.740001
v 351.98627 79.28973 14.601623
v 351.99463 79.18877 14.500323
v 352.006 79.05086 14.463245
v 352.01743 78.91296 14.500323
v 352.02576 78.812 14.601623
v 351.6528 78.76268 14.740001
v 351.65128 78.79972 14.878378
v 351.64713 78.90094 14.979677
v 351.64148 79.0392 15.016756
v 351.63583 79.17747 14.979677
v 351.6317 79.27868 14.878378
v 351.6302 79.31573 14.740001
v 351.6317 79.27868 14.601623
v 351.63583 79.17747 14.500323
v 351.64148 79.0392 14.463245
v 351.64713 78.90094 14.500323
v 351.65128 78.79972 14.601623
v 351.3146 78.74687 14.740001
v 351.3096 78.783615 14.878378
v 351.29593 78.88398 14.979677
v 351.27722 79.021095 15.016756
v 351.25854 79.1582 14.979677
v 351.24484 79.258575 14.878378
v 351.23984 79.29531 14.740001
v 351.24484 79.258575 14.601623
v 351.25854 79.1582 14.500323
v 351.27722 79.021095 14.463245
v 351.29593 78.88398 14.500323
v 351.3096 78.783615 14.601623
v 350.99463 78.67415 14.740001
v 350.98483 78.70991 14.878378
v 350.958 78.807594 14.979677
v 350.92142 78.94104 15.016756
v 350.8848 79.074486 14.979677
v 350.85797 79.17217 14.878378
v 350.84818 79.20793 14.740001
v 350.85797 79.17217 14.601623
v 350.8848 79.074486 14.500323
v 350.92142 78.94104 14.463245
v 350.958 78.807594 14.500323
v 350.98483 78.70991 14.601623
v 350.6036 78.553055 14.740001
v 350.59973 78.58993 14.878378
v 350.58908 78.69067 14.979677
v 350.57455 78.82828 15.016756
v 350.56003 78.96589 14.979677
v 350.54938 79.06663 14.878378
v 350.5455 79.10351 14.740001
v 350.54938 79.06663 14.601623
v 350.56003 78.96589 14.500323
v 350.57455 78.82828 14.463245
v 350.58908 78.69067 14.500323
v 350.59973 78.58993 14.601623
v 350.22525 78.58968 14.740001
v 350.22345 78.62672 14.878378
v 350.21854 78.7279 14.979677
v 350.21182 78.86611 15.016756
v 350.20508 79.004326 14.979677
v 350.20016 79.10551 14.878378
v 350.19836 79.14254 14.740001
v 350.20016 79.10551 14.601623
v 350.20508 79.004326 14.500323
v 350.21182 78.86611 14.463245
v 350.21854 78.7279 14.500323
v 350.22345 78.62672 14.601623
v 349.9237 78.52533 14.740001
v 349.91443 78.561226 14.878378
v 349.88907 78.6593 14.979677
v 349.85443 78.793274 15.016756
v 349.8198 78.92725 14.979677
v 349.79443 79.02532 14.878378
v 349.78516 79.061226 14.740001
v 349.79443 79.02532 14.601623
v 349.8198 78.92725 14.500323
v 349.85443 78.793274 14.463245
v 349.88907 78.6593 14.500323
v 349.91443 78.561226 14.601623
v 349.59192 78.42053 14.740001
v 349.5805 78.4558 14.878378
v 349.54922 78.55216 14.979677
v 349.50653 78.683784 15.016756
v 349.46384 78.815414 14.979677
v 349.4326 78.91177 14.878378
v 349.42114 78.94704 14.740001
v 349.4326 78.91177 14.601623
v 349.46384 78.815414 14.500323
v 349.50653 78.683784 14.463245
v 349.54922 78.55216 14.500323
v 349.5805 78.4558 14.601623
v 349.22702 78.29956 14.740001
v 349.21814 78.335556 14.878378
v 349.19382 78.4339 14.979677
v 349.1606 78.56823 15.016756
v 349.1274 78.70257 14.979677
v 349.10312 78.8009 14.878378
v 349.0942 78.8369 14.740001
v 349.10312 78.8009 14.601623
v 349.1274 78.70257 14.500323
v 349.1606 78.56823 14.463245
v 349.19382 78.4339 14.500323
v 349.21814 78.335556 14.601623
v 348.7809 78.23326 14.740001
v 348.78357 78.27025 14.878378
v 348.7908 78.371284 14.979677
v 348.8007 78.50931 15.016756
v 348.81058 78.64734 14.979677
v 348.8178 78.748375 14.878378
v 348.82047 78.78536 14.740001
v 348.8178 78.748375 14.601623
v 348.81058 78.64734 14.500323
v 348.8007 78.50931 14.463245
v 348.7908 78.371284 14.500323
v 348.78357 78.27025 14.601623
v 348.44583 78.34225 14.740001
v 348.44678 78.37932 14.878378
v 348.44934 78.48058 14.979677
v 348.45285 78.61892 15.016756
v 348.45633 78.75725 14.979677
v 348.4589 78.85851 14.878378
v 348.45984 78.895584 14.740001
v 348.4589 78.85851 14.601623
v 348.45633 78.75725 14.500323
v 348.45285 78.61892 14.463245
v 348.44934 78.48058 14.500323
v 348.44678 78.37932 14.601623
v 348.14896 78.25469 14.740001
v 348.14236 78.29118 14.878378
v 348.12442 78.39088 14.979677
v 348.09988 78.52706 15.016756
v 348.07535 78.663246 14.979677
v 348.05737 78.76294 14.878378
v 348.0508 78.79943 14.740001
v 348.05737 78.76294 14.601623
v 348.07535 78.663246 14.500323
v 348.09988 78.52706 14.463245
v 348.12442 78.39088 14.500323
v 348.14236 78.29118 14.601623
v 347.75864 78.2144 14.725783
v 347.75632 78.24423 14.865883
v 347.7488 78.3399 14.972253
v 347.73816 78.47578 15.01639
v 347.72723 78.61545 14.986469
v 347.7189 78.72149 14.890508
v 347.71545 78.765495 14.754217
v 347.7178 78.735664 14.614118
v 347.7253 78.63999 14.507749
v 347.73593 78.50412 14.463611
v 347.7469 78.36445 14.493531
v 347.7552 78.25841 14.589493
v 347.4164 78.20151 14.691307
v 347.34134 78.20461 14.811483
v 347.27472 78.278854 14.916094
v 347.23438 78.40435 14.977107
v 347.23117 78.54746 14.978174
v 347.26593 78.669846 14.919011
v 347.32935 78.738716 14.815469
v 347.40442 78.73561 14.6952915
v 347.47104 78.66136 14.590682
v 347.51135 78.535866 14.529669
v 347.5146 78.39275 14.528601
v 347.47983 78.27037 14.587765
v 347.257 78.19293 14.452122
v 347.1518 78.210556 14.545055
v 347.06158 78.296425 14.608492
v 347.01056 78.42753 14.625432
v 347.01236 78.56875 14.591338
v 347.06653 78.682236 14.515345
v 347.15854 78.73759 14.417815
v 347.26376 78.71997 14.324881
v 347.35394 78.6341 14.261445
v 347.405 78.50299 14.244504
v 347.40317 78.36177 14.278598
v 347.349 78.24828 14.354591
v 346.92465 78.119835 14.269549
v 346.86502 78.17578 14.385841
v 346.81473 78.28916 14.458859
v 346.78726 78.42961 14.469039
v 346.78995 78.55949 14.413652
v 346.82208 78.64399 14.30754
v 346.87506 78.66048 14.179135
v 346.9347 78.60453 14.062844
v 346.985 78.49114 13.989826
v 347.01245 78.3507 13.979646
v 347.00977 78.220825 14.035032
v 346.97763 78.13632 14.141145
v 346.53107 78.08861 14.235773
v 346.50964 78.16963 14.348992
v 346.49924 78.29887 14.406956
v 346.50262 78.44169 14.394131
v 346.51892 78.55983 14.313956
v 346.54376 78.62162 14.187913
v 346.57047 78.61052 14.049774
v 346.5919 78.529495 13.936555
v 346.60233 78.40026 13.8785925
v 346.5989 78.25744 13.891417
v 346.5826 78.1393 13.971592
v 346.5578 78.0775 14.097635
v 346.20895 78.13139 14.176728
v 346.1934 78.20407 14.29831
v 346.1772 78.328415 14.36694
v 346.16473 78.471115 14.364227
v 346.15936 78.593925 14.2909
v 346.1625 78.66394 14.166606
v 346.1733 78.66241 14.02465
v 346.1889 78.58973 13.903069
v 346.20508 78.465385 13.834439
v 346.21753 78.32269 13.837152
v 346.2229 78.19988 13.910479
v 346.2198 78.12986 14.034773
v 345.90164 78.03266 14.178169
v 345.8791 78.11082 14.296202
v 345.84705 78.236176 14.357603
v 345.81412 78.37513 14.345921
v 345.78912 78.49046 14.264285
v 345.77875 78.55126 14.134571
v 345.78577 78.54124 13.991534
v 345.80835 78.46308 13.873502
v 345.84036 78.33772 13.8121
v 345.8733 78.19877 13.823783
v 345.8983 78.083435 13.905418
v 345.90866 78.02264 14.035132
v 345.54022 77.96622 14.148821
v 345.52295 78.035934 14.272833
v 345.49524 78.156975 14.344218
v 345.4645 78.2969 14.343849
v 345.43896 78.41821 14.271826
v 345.4255 78.48841 14.147445
v 345.4277 78.48869 14.004035
v 345.44498 78.41897 13.880024
v 345.47272 78.29793 13.808639
v 345.50345 78.158005 13.809007
v 345.52896 78.03669 13.881031
v 345.54242 77.96649 14.005411
v 345.18924 77.86001 14.082813
v 345.1797 77.90097 14.219749
v 345.15744 78.00348 14.317317
v 345.12848 78.14007 14.349373
v 345.10056 78.27414 14.307327
v 345.08115 78.36977 14.202447
v 345.07544 78.40133 14.062834
v 345.085 78.36037 13.925898
v 345.10724 78.25786 13.82833
v 345.1362 78.12127 13.796274
v 345.16412 77.9872 13.83832
v 345.18353 77.89157 13.9432
v 344.85428 77.813416 14.073249
v 344.84247 77.84967 14.211338
v 344.81165 77.94697 14.311864
v 344.77008 78.07925 14.347889
v 344.72888 78.21105 14.309761
v 344.69913 78.307076 14.207697
v 344.68875 78.341576 14.069043
v 344.70056 78.30533 13.930954
v 344.7314 78.20802 13.830428
v 344.77298 78.07575 13.794403
v 344.81418 77.94395 13.832531
v 344.84393 77.84792 13.934595
v 344.58896 77.67894 14.075039
v 344.56836 77.712425 14.212797
v 344.51468 77.80024 14.31244
v 344.4423 77.91886 14.34727
v 344.3706 78.03651 14.307953
v 344.31885 78.12164 14.205025
v 344.30084 78.15147 14.066065
v 344.32147 78.11799 13.928308
v 344.37515 78.03017 13.828664
v 344.44754 77.911545 13.793835
v 344.5192 77.7939 13.833151
v 344.57098 77.70876 13.936079
v 344.29953 77.47517 14.136428
v 344.26132 77.532684 14.26194
v 344.19354 77.63481 14.336101
v 344.1144 77.75418 14.339038
v 344.04507 77.85881 14.269967
v 344.00415 77.92066 14.147393
v 344.0026 77.92317 14.004162
v 344.0408 77.865654 13.87865
v 344.10858 77.76353 13.804489
v 344.1877 77.64416 13.801551
v 344.25705 77.53953 13.870623
v 344.29797 77.47768 13.9931965
v 343.9864 77.289055 14.09559
v 343.99252 77.373726 14.213777
v 343.95718 77.49561 14.287882
v 343.8898 77.62204 14.298048
v 343.80847 77.71914 14.241552
v 343.73495 77.76089 14.133533
v 343.689 77.73611 14.002933
v 343.68283 77.65143 13.884746
v 343.7182 77.52955 13.81064
v 343.78555 77.403114 13.800474
v 343.8669 77.30602 13.856969
v 343.9404 77.26427 13.96499
v 343.724 77.162056 14.34982
v 343.78107 77.25219 14.436207
v 343.78787 77.38261 14.485873
v 343.74258 77.518364 14.485511
v 343.65732 77.62309 14.435216
v 343.55493 77.66872 14.348466
v 343.46286 77.64302 14.248505
v 343.4058 77.55289 14.162118
v 343.399 77.42246 14.112452
v 343.44427 77.286705 14.112814
v 343.52954 77.181984 14.163109
v 343.63193 77.13636 14.249859
v 343.40903 77.07334 14.652431
v 343.45413 77.16781 14.752074
v 343.4658 77.303085 14.800301
v 343.44083 77.44292 14.784188
v 343.386 77.54984 14.708054
v 343.31592 77.59521 14.592297
v 343.24942 77.566864 14.467936
v 343.2043 77.47239 14.368292
v 343.1927 77.33712 14.320065
v 343.21762 77.19729 14.336178
v 343.27246 77.09036 14.4123125
v 343.34253 77.045 14.528069
v 343.02838 77.11138 14.812936
v 343.04047 77.219986 14.904075
v 343.03662 77.360504 14.9332075
v 343.0178 77.49528 14.892527
v 342.9891 77.5882 14.792933
v 342.9582 77.61437 14.661114
v 342.93338 77.56678 14.532388
v 342.92126 77.458176 14.441249
v 342.92514 77.31766 14.412117
v 342.94394 77.182884 14.452798
v 342.97266 77.089966 14.552391
v 343.00354 77.06379 14.684211
v 342.71033 77.02622 14.801293
v 342.6955 77.108475 14.916863
v 342.6618 77.23438 14.976025
v 342.61823 77.37021 14.962926
v 342.5765 77.479546 14.881077
v 342.5478 77.533104 14.752409
v 342.53976 77.51653 14.611398
v 342.5546 77.43427 14.495829
v 342.58832 77.308365 14.4366665
v 342.63187 77.17255 14.449765
v 342.6736 77.06321 14.531614
v 342.70233 77.00965 14.660283
v 342.4288 76.921196 14.854741
v 342.37976 77.0052 14.960275
v 342.3072 77.12116 15.003063
v 342.2305 77.238 14.971643
v 342.1703 77.32441 14.8744335
v 342.14267 77.35724 14.73748
v 342.15503 77.32768 14.597481
v 342.20407 77.243675 14.491948
v 342.27667 77.127716 14.449159
v 342.35333 77.01088 14.480578
v 342.41354 76.92447 14.577789
v 342.4412 76.89165 14.714742
v 342.14 76.67906 14.877883
v 342.08917 76.76981 14.976368
v 342.01968 76.890594 15.009651
v 341.9502 77.00903 14.968816
v 341.89932 77.0934 14.864802
v 341.8807 77.12108 14.725481
v 341.89932 77.08466 14.588184
v 341.9502 76.99391 14.4897
v 342.01968 76.87313 14.456416
v 342.08917 76.75469 14.497252
v 342.14 76.67033 14.601266
v 342.15863 76.64265 14.740586
v 341.7276 76.55787 14.911349
v 341.69992 76.670586 14.995346
v 341.66528 76.80882 15.01005
v 341.633 76.935524 14.951523
v 341.61163 77.016754 14.835446
v 341.607 77.03075 14.692924
v 341.6203 76.97374 14.562143
v 341.64795 76.86102 14.4781475
v 341.6826 76.72279 14.463443
v 341.7149 76.596085 14.52197
v 341.73624 76.514854 14.638046
v 341.74088 76.50087 14.780569
v 341.3603 76.503586 14.923298
v 341.33426 76.62067 15.001662
v 341.30292 76.76022 15.009557
v 341.27463 76.88488 14.944865
v 341.25702 76.961235 14.824923
v 341.2548 76.96882 14.681866
v 341.26852 76.9056 14.554028
v 341.29456 76.78853 14.475662
v 341.3259 76.648964 14.467768
v 341.35416 76.52431 14.532459
v 341.3718 76.44796 14.652403
v 341.37402 76.44038 14.79546
v 341.0102 76.38812 14.903442
v 340.98688 76.49756 14.9929085
v 340.95728 76.636055 15.0144415
v 340.92923 76.7665 14.962274
v 340.91034 76.85394 14.850381
v 340.9056 76.874954 14.708746
v 340.91632 76.8239 14.575319
v 340.93964 76.71446 14.485853
v 340.96927 76.575966 14.464319
v 340.99728 76.44552 14.516488
v 341.0162 76.35808 14.628381
v 341.0209 76.33707 14.770016
v 340.65048 76.32042 14.883307
v 340.62964 76.42177 14.982382
v 340.60153 76.55805 15.016443
v 340.5737 76.69275 14.976365
v 340.5536 76.789764 14.872888
v 340.54663 76.8231 14.733737
v 340.55463 76.78383 14.596197
v 340.57547 76.68247 14.497124
v 340.60358 76.54619 14.463062
v 340.6314 76.4115 14.5031395
v 340.6515 76.31448 14.606617
v 340.65848 76.28114 14.745769
v 340.29367 76.2233 14.878555
v 340.2752 76.32303 14.979733
v 340.25 76.45913 15.016645
v 340.22476 76.59514 14.979401
v 340.2063 76.69462 14.87798
v 340.19952 76.7309 14.739558
v 340.20627 76.694275 14.601225
v 340.22473 76.59455 14.500047
v 340.24997 76.45845 14.463135
v 340.2752 76.32243 14.50038
v 340.29367 76.22296 14.601801
v 340.30045 76.18667 14.740223
v 339.902 76.18047 14.8786545
v 339.89584 76.28172 14.9798155
v 339.8874 76.41989 15.016704
v 339.87897 76.55796 14.979436
v 339.87277 76.658936 14.877997
v 339.8705 76.695755 14.739569
v 339.87277 76.658554 14.601242
v 339.87894 76.557304 14.500082
v 339.88736 76.41913 14.463193
v 339.8958 76.28106 14.500462
v 339.902 76.18009 14.601899
v 339.90427 76.14327 14.740328
v 339.52628 76.17472 14.878393
v 339.52478 76.276024 14.979677
v 339.5227 76.41439 15.016734
v 339.52066 76.55275 14.979635
v 339.51917 76.65402 14.87832
v 339.5186 76.69107 14.739937
v 339.51913 76.65398 14.601564
v 339.52063 76.55267 14.50028
v 339.52267 76.41431 14.463223
v 339.52475 76.27595 14.500322
v 339.52625 76.174675 14.601638
v 339.5268 76.13763 14.740021
v 339.11066 76.17376 14.878385
v 339.13068 76.27306 14.979677
v 339.15805 76.40871 15.0167465
v 339.1854 76.54435 14.979659
v 339.2054 76.64365 14.878353
v 339.21277 76.679985 14.739973
v 339.2054 76.64363 14.601598
v 339.1854 76.54433 14.500304
v 339.15802 76.408676 14.463236
v 339.13068 76.27303 14.500322
v 339.11063 76.17374 14.601629
v 339.1033 76.137405 14.740009
v 338.73053 76.33459 14.878369
v 338.77008 76.42786 14.979671
v 338.82407 76.55527 15.016751
v 338.87805 76.68267 14.979676
v 338.9176 76.77595 14.878378
v 338.93207 76.81009 14.740002
v 338.9176 76.77595 14.601623
v 338.87805 76.682686 14.500321
v 338.82407 76.555275 14.463241
v 338.77008 76.427864 14.500317
v 338.73053 76.334595 14.601614
v 338.71606 76.30045 14.739991
v 338.46857 76.45429 14.878375
v 338.47614 76.555305 14.979675
v 338.48648 76.6933 15.016754
v 338.49683 76.83129 14.979677
v 338.5044 76.932304 14.878378
v 338.50717 76.969284 14.740001
v 338.5044 76.93231 14.601623
v 338.49683 76.83129 14.500322
v 338.48648 76.693306 14.4632435
v 338.47614 76.55531 14.50032
v 338.46857 76.45429 14.60162
v 338.4658 76.41732 14.739997
v 338.19952 76.37713 14.878383
v 338.17102 76.474335 14.97968
v 338.13208 76.607124 15.016755
v 338.09317 76.739914 14.979673
v 338.06467 76.83711 14.878372
v 338.05423 76.872696 14.739993
v 338.06467 76.83711 14.601617
v 338.09317 76.7399 14.5003195
v 338.13208 76.60711 14.463244
v 338.17102 76.47433 14.500325
v 338.19952 76.37712 14.601627
v 338.20996 76.341545 14.7400055
v 337.84674 76.25611 14.878378
v 337.8216 76.35424 14.979677
v 337.78726 76.4883 15.016755
v 337.75293 76.622345 14.979677
v 337.7278 76.720474 14.878377
v 337.7186 76.75639 14.74
v 337.7278 76.720474 14.601622
v 337.75293 76.622345 14.500322
v 337.78726 76.4883 14.463244
v 337.8216 76.35424 14.500323
v 337.84674 76.25611 14.601623
v 337.85593 76.22019 14.740001
v 337.42673 76.187065 14.878378
v 337.4272 76.28836 14.979677
v 337.4278 76.42674 15.016755
v 337.4284 76.56512 14.979677
v 337.42883 76.66641 14.878378
v 337.42902 76.70349 14.74
v 337.42883 76.66641 14.601623
v 337.4284 76.56512 14.500323
v 337.4278 76.42674 14.463245
v 337.4272 76.28836 14.500323
v 337.42673 76.187065 14.601623
v 337.42657 76.14999 14.740001
v 337.01413 76.25811 14.878377
v 337.03726 76.356735 14.979677
v 337.06885 76.491455 15.016756
v 337.10046 76.62617 14.979678
v 337.1236 76.72479 14.878379
v 337.13208 76.76089 14.740001
v 337.1236 76.72479 14.601624
v 337.10046 76.626175 14.500323
v 337.06885 76.491455 14.463245
v 337.03726 76.356735 14.500323
v 337.01413 76.25811 14.601622
v 337.00565 76.222015 14.74
v 336.6722 76.35799 14.878378
v 336.6918 76.457375 14.979677
v 336.7186 76.59313 15.016756
v 336.7454 76.72889 14.979677
v 336.765 76.82827 14.878378
v 336.7722 76.86465 14.740001
v 336.765 76.82827 14.601623
v 336.7454 76.72889 14.500323
v 336.7186 76.59313 14.463245
v 336.6918 76.457375 14.500323
v 336.6722 76.35799 14.601623
v 336.665 76.32161 14.740001
v 336.3649 76.39264 14.878378
v 336.3611 76.493866 14.979677
v 336.356 76.63215 15.016756
v 336.35083 76.77043 14.979677
v 336.34708 76.87166 14.878378
v 336.3457 76.908714 14.740001
v 336.34708 76.87166 14.601623
v 336.35083 76.77043 14.500323
v 336.356 76.63215 14.463245
v 336.3611 76.493866 14.500323
v 336.3649 76.39264 14.601623
v 336.36627 76.35558 14.740001
v 336.07703 76.34027 14.878378
v 336.04333 76.4358 14.979677
v 335.99725 76.566284 15.016756
v 335.9512 76.69677 14.979677
v 335.91748 76.7923 14.878378
v 335.90515 76.82726 14.740001
v 335.91748 76.7923 14.601623
v 335.9512 76.69677 14.500323
v 335.99725 76.566284 14.463245
v 336.04333 76.4358 14.500323
v 336.07703 76.34027 14.601623
v 336.0894 76.30531 14.740001
v 335.78854 76.18041 14.878378
v 335.74127 76.270004 14.979677
v 335.67667 76.39238 15.016756
v 335.6121 76.51476 14.979677
v 335.56482 76.60435 14.878378
v 335.5475 76.63714 14.740001
v 335.56482 76.60435 14.601623
v 335.6121 76.51476 14.500323
v 335.67667 76.39238 14.463245
v 335.74127 76.270004 14.500323
v 335.78854 76.18041 14.601623
v 335.80585 76.14762 14.740001
v 335.471 76.01767 14.878378
v 335.4208 76.10565 14.979677
v 335.3522 76.22584 15.016756
v 335.28363 76.34602 14.979677
v 335.2334 76.434006 14.878378
v 335.21503 76.46621 14.740001
v 335.2334 76.434006 14.601623
v 335.28363 76.34602 14.500323
v 335.3522 76.22584 14.463245
v 335.4208 76.10565 14.500323
v 335.471 76.01767 14.601623
v 335.48938 75.985466 14.740001
v 335.14905 75.81587 14.878378
v 335.10455 75.906876 14.979677
v 335.04376 76.0312 15.016756
v 334.983 76.15551 14.979677
v 334.9385 76.24652 14.878378
v 334.9222 76.27983 14.740001
v 334.9385 76.24652 14.601623
v 334.983 76.15551 14.500323
v 335.04376 76.0312 14.463245
v 335.10455 75.906876 14.500323
v 335.14905 75.81587 14.601623
v 335.1653 75.78256 14.740001
v 334.78366 75.68247 14.878378
v 334.7486 75.77751 14.979677
v 334.7007 75.90735 15.016756
v 334.65286 76.03718 14.979677
v 334.6178 76.13222 14.878378
v 334.60498 76.16701 14.740001
v 334.6178 76.13222 14.601623
v 334.65286 76.03718 14.500323
v 334.7007 75.90735 14.463245
v 334.7486 75.77751 14.500323
v 334.78366 75.68247 14.601623
v 334.79648 75.64768 14.740001
v 334.4183 75.54649 14.878378
v 334.39343 75.64469 14.979677
v 334.3594 75.778824 15.016756
v 334.3254 75.91296 14.979677
v 334.3005 76.01115 14.878378
v 334.29138 76.04709 14.740001
v 334.3005 76.01115 14.601623
v 334.3254 75.91296 14.500323
v 334.3594 75.778824 14.463245
v 334.39343 75.64469 14.500323
v 334.4183 75.54649 14.601623
v 334.42743 75.51056 14.740001
v 334.04703 75.49455 14.878378
v 334.02634 75.59371 14.979677
v 333.99808 75.72917 15.016756
v 333.96982 75.86464 14.979677
v 333.94913 75.9638 14.878378
v 333.94156 76.0001 14.740001
v 333.94913 75.9638 14.601623
v 333.96982 75.86464 14.500323
v 333.99808 75.72917 14.463245
v 334.02634 75.59371 14.500323
v 334.04703 75.49455 14.601623
v 334.05463 75.45825 14.740001
v 333.7002 75.39648 14.878378
v 333.67773 75.495255 14.979677
v 333.64706 75.63019 15.016756
v 333.6164 75.76512 14.979677
v 333.59393 75.86391 14.878378
v 333.5857 75.90006 14.740001
v 333.59393 75.86391 14.601623
v 333.6164 75.76512 14.500323
v 333.64706 75.63019 14.463245
v 333.67773 75.495255 14.500323
v 333.7002 75.39648 14.601623
v 333.7084 75.36032 14.740001
v 333.3596 75.33902 14.878378
v 333.32922 75.43567 14.979677
v 333.28775 75.56768 15.016756
v 333.24628 75.6997 14.979677
v 333.2159 75.79634 14.878378
v 333.20477 75.83171 14.740001
v 333.2159 75.79634 14.601623
v 333.24628 75.6997 14.500323
v 333.28775 75.56768 14.463245
v 333.32922 75.43567 14.500323
v 333.3596 75.33902 14.601623
v 333.3707 75.30365 14.740001
v 333.05798 75.19599 14.878378
v 333.0154 75.2879 14.979677
v 332.95724 75.41347 15.016756
v 332.89908 75.539024 14.979677
v 332.85648 75.630936 14.878378
v 332.8409 75.66458 14.740001
v 332.85648 75.630936 14.601623
v 332.89908 75.539024 14.500323
v 332.95724 75.41347 14.463245
v 333.0154 75.2879 14.500323
v 333.05798 75.19599 14.601623
v 333.07358 75.162346 14.740001
v 332.726 75.04331 14.878378
v 332.6837 75.135345 14.979677
v 332.6259 75.26107 15.016756
v 332.56805 75.386795 14.979677
v 332.52576 75.47883 14.878378
v 332.51025 75.51251 14.740001
v 332.52576 75.47883 14.601623
v 332.56805 75.386795 14.500323
v 332.6259 75.26107 14.463245
v 332.6837 75.135345 14.500323
v 332.726 75.04331 14.601623
v 332.74152 75.00963 14.740001
v 332.3655 74.87978 14.878378
v 332.3355 74.97654 14.979677
v 332.29453 75.1087 15.016756
v 332.25354 75.240875 14.979677
v 332.22354 75.33763 14.878378
v 332.21255 75.37305 14.740001
v 332.22354 75.33763 14.601623
v 332.25354 75.240875 14.500323
v 332.29453 75.1087 14.463245
v 332.3355 74.97654 14.500323
v 332.3655 74.87978 14.601623
v 332.37646 74.84437 14.740001
v 332.00296 74.80112 14.847663
v 331.97952 74.88593 14.960717
v 331.94418 75.01387 15.014629
v 331.9064 75.15065 14.994956
v 331.8763 75.25962 14.906966
v 331.86197 75.311584 14.77424
v 331.8672 75.292625 14.632338
v 331.89062 75.20781 14.519284
v 331.92596 75.07987 14.465371
v 331.96375 74.94309 14.485045
v 331.99384 74.83412 14.573034
v 332.0082 74.78216 14.705762
v 331.64038 74.680786 14.876827
v 331.5559 74.75889 14.954906
v 331.4819 74.87893 14.97006
v 331.43814 75.00876 14.918229
v 331.43637 75.11359 14.813301
v 331.47708 75.16531 14.683391
v 331.54935 75.15009 14.563308
v 331.63382 75.07199 14.485229
v 331.70786 74.95194 14.470074
v 331.75162 74.82211 14.521905
v 331.75336 74.71729 14.626834
v 331.71265 74.66556 14.756744
v 331.3696 74.54548 14.635131
v 331.26816 74.63469 14.677219
v 331.2032 74.762314 14.665413
v 331.19217 74.89415 14.602875
v 331.23804 74.994865 14.506362
v 331.3285 75.03749 14.401734
v 331.43927 75.01059 14.317028
v 331.54074 74.92138 14.274939
v 331.60568 74.793755 14.286745
v 331.6167 74.66192 14.349283
v 331.57086 74.561195 14.445797
v 331.4804 74.51858 14.550424
v 331.1486 74.44032 14.439086
v 331.06952 74.534134 14.498035
v 331.00928 74.66359 14.494746
v 330.98404 74.794 14.4300995
v 331.00055 74.89042 14.321418
v 331.05438 74.92702 14.197823
v 331.1311 74.89398 14.09243
v 331.21017 74.80017 14.033481
v 331.27042 74.670715 14.036771
v 331.29565 74.54031 14.101417
v 331.27914 74.443886 14.210098
v 331.2253 74.407295 14.333694
v 330.9005 74.31458 14.3041935
v 330.83426 74.39944 14.393626
v 330.76263 74.51991 14.418236
v 330.70486 74.64372 14.37143
v 330.67642 74.7377 14.26575
v 330.68494 74.77666 14.129511
v 330.7281 74.75015 13.99922
v 330.79434 74.665306 13.909788
v 330.86597 74.54483 13.885178
v 330.92374 74.42102 13.931984
v 330.95218 74.32704 14.037664
v 330.9437 74.288086 14.1739025
v 330.6004 74.15769 14.302057
v 330.52985 74.26208 14.370288
v 330.45517 74.38428 14.366544
v 330.3964 74.491554 14.291828
v 330.3693 74.55517 14.166162
v 330.38107 74.55807 14.023215
v 330.42862 74.49947 13.901293
v 330.4992 74.395096 13.833062
v 330.57388 74.272896 13.836806
v 330.63266 74.16562 13.911522
v 330.65976 74.102005 14.037189
v 330.64798 74.099106 14.180135
v 330.26794 73.94815 14.256154
v 330.2236 74.054405 14.34068
v 330.17178 74.186966 14.356464
v 330.12634 74.310295 14.299279
v 330.0995 74.39136 14.184445
v 330.0984 74.408424 14.042735
v 330.12335 74.35693 13.912117
v 330.1677 74.25067 13.827592
v 330.2195 74.11812 13.811807
v 330.26495 73.99479 13.868993
v 330.2918 73.91373 13.983826
v 330.2929 73.89665 14.125537
v 329.9288 73.851845 14.225059
v 329.88687 73.9486 14.321719
v 329.8326 74.077446 14.352559
v 329.78055 74.20386 14.309315
v 329.74466 74.29397 14.203575
v 329.73456 74.32362 14.063672
v 329.7529 74.28489 13.927092
v 329.79483 74.18813 13.830432
v 329.8491 74.05929 13.799592
v 329.90115 73.93287 13.842835
v 329.93704 73.842766 13.948575
v 329.94717 73.81311 14.088479
v 329.64297 73.62299 14.015847
v 329.69186 73.694756 14.124256
v 329.69775 73.81491 14.207582
v 329.65906 73.95127 14.243499
v 329.58618 74.06731 14.222381
v 329.4986 74.13191 14.149888
v 329.41983 74.127785 14.045444
v 329.37094 74.05603 13.937035
v 329.36505 73.935875 13.853708
v 329.40372 73.79951 13.817793
v 329.47662 73.68348 13.83891
v 329.56418 73.618866 13.911404
v 329.47223 73.64226 14.47582
v 329.54233 73.74115 14.553705
v 329.56458 73.878365 14.590396
v 329.53305 74.01714 14.576062
v 329.45618 74.1203 14.514544
v 329.35455 74.160194 14.422324
v 329.25543 74.12614 14.324114
v 329.18536 74.027245 14.246229
v 329.1631 73.89003 14.2095375
v 329.19464 73.75125 14.223871
v 329.27148 73.648094 14.28539
v 329.3731 73.6082 14.377609
v 329.1135 73.57998 14.68703
v 329.1496 73.67582 14.788296
v 329.15952 73.811905 14.833426
v 329.14066 73.951775 14.810331
v 329.09805 74.057945 14.725197
v 329.0431 74.101974 14.600837
v 328.99054 74.07206 14.4705715
v 328.95444 73.97622 14.369307
v 328.9445 73.84013 14.324175
v 328.96335 73.700264 14.34727
v 329.00598 73.59409 14.4324045
v 329.06094 73.550064 14.556765
v 328.73285 73.59013 14.781072
v 328.74988 73.679306 14.890746
v 328.75385 73.8125 14.944486
v 328.74365 73.95403 14.927893
v 328.72205 74.06597 14.845411
v 328.69482 74.118324 14.719145
v 328.66925 74.09707 14.582924
v 328.65222 74.0079 14.473249
v 328.64825 73.8747 14.41951
v 328.65845 73.73317 14.436103
v 328.68005 73.62123 14.518583
v 328.70728 73.56888 14.644851
v 328.39902 73.550156 14.829276
v 328.38864 73.642685 14.9385805
v 328.36566 73.77569 14.987783
v 328.33627 73.91353 14.963702
v 328.30835 74.019264 14.872788
v 328.28937 74.06457 14.739403
v 328.2844 74.0373 14.599285
v 328.2948 73.94476 14.489981
v 328.31778 73.81176 14.440778
v 328.34714 73.67392 14.464859
v 328.3751 73.568184 14.555773
v 328.39407 73.52288 14.689158
v 328.04764 73.44968 14.824702
v 328.03326 73.53239 14.940631
v 328.00708 73.660446 14.999197
v 327.97607 73.79955 14.984708
v 327.94858 73.91242 14.901046
v 327.93195 73.96883 14.770628
v 327.93063 73.953636 14.6284
v 327.945 73.87093 14.512471
v 327.9712 73.74287 14.453905
v 328.0022 73.60376 14.468394
v 328.0297 73.49089 14.552056
v 328.04633 73.43449 14.682474
v 327.70834 73.40622 14.864504
v 327.6793 73.49967 14.969105
v 327.6371 73.630066 15.010785
v 327.59305 73.762474 14.978378
v 327.55896 73.86141 14.880567
v 327.54395 73.90037 14.743559
v 327.55203 73.868904 14.604066
v 327.5811 73.77545 14.499466
v 327.62326 73.64505 14.457785
v 327.66733 73.51264 14.490192
v 327.70142 73.413704 14.588004
v 327.71643 73.37475 14.725012
v 327.43088 73.28054 14.885564
v 327.37405 73.36943 14.982487
v 327.29825 73.48691 15.013675
v 327.22372 73.6015 14.970773
v 327.1705 73.6825 14.865275
v 327.15283 73.708206 14.7254505
v 327.1754 73.67173 14.588764
v 327.23224 73.58284 14.491842
v 327.30807 73.46536 14.460653
v 327.38257 73.35077 14.503555
v 327.4358 73.26977 14.609053
v 327.4535 73.244064 14.748878
v 327.13724 73.03537 14.879685
v 327.08817 73.12521 14.9798975
v 327.02136 73.24684 15.015496
v 326.9547 73.36765 14.976943
v 326.9061 73.45529 14.874569
v 326.88855 73.48626 14.735804
v 326.90677 73.45227 14.59783
v 326.95584 73.36243 14.497618
v 327.02264 73.24081 14.462018
v 327.08926 73.11999 14.500571
v 327.13788 73.03236 14.602946
v 327.15546 73.00138 14.741712
v 326.75513 72.903465 14.875994
v 326.72202 72.99837 14.97807
v 326.6764 73.1287 15.016213
v 326.63046 73.25954 14.980204
v 326.59656 73.35581 14.879688
v 326.58374 73.39175 14.741601
v 326.5955 73.3577 14.602942
v 326.6286 73.262794 14.500866
v 326.67422 73.13247 14.462722
v 326.72015 73.00163 14.498733
v 326.75406 72.90535 14.599248
v 326.76688 72.86942 14.737334
v 326.43622 72.787 14.8799515
v 326.39252 72.87922 14.980494
v 326.33307 73.00448 15.016539
v 326.27383 73.12923 14.978431
v 326.23065 73.22003 14.876379
v 326.21512 73.252556 14.737728
v 326.23138 73.218094 14.59963
v 326.27512 73.12588 14.499089
v 326.33453 73.00061 14.463043
v 326.39377 72.87587 14.501152
v 326.43695 72.785065 14.603204
v 326.45248 72.75254 14.741854
v 326.11084 72.59768 14.878338
v 326.0719 72.69123 14.979611
v 326.01874 72.81899 15.016655
v 325.96555 72.94673 14.979542
v 325.9266 73.040215 14.878217
v 325.91232 73.0744 14.739829
v 325.92657 73.04012 14.601461
v 325.96548 72.94657 14.500187
v 326.01868 72.81882 14.463144
v 326.07187 72.69108 14.5002575
v 326.1108 72.597595 14.601583
v 326.12506 72.56341 14.739969
v 325.66614 72.4872 14.8820915
v 325.66626 72.59008 14.981784
v 325.6664 72.72903 15.01668
v 325.66653 72.8668 14.9774275
v 325.66663 72.96649 14.874546
v 325.66666 73.00139 14.735602
v 325.6666 72.962135 14.597825
v 325.66647 72.85925 14.498133
v 325.66632 72.720314 14.463238
v 325.6662 72.582535 14.502489
v 325.6661 72.48284 14.6053705
v 325.66608 72.447945 14.744315
v 325.31293 72.57996 14.878345
v 325.31348 72.68125 14.9796505
v 325.31424 72.819626 15.016737
v 325.315 72.958 14.979667
v 325.31555 73.0593 14.878373
v 325.31577 73.09639 14.739998
v 325.31555 73.059326 14.601618
v 325.31497 72.95803 14.500313
v 325.3142 72.81966 14.463226
v 325.31348 72.68128 14.500297
v 325.3129 72.57998 14.601589
v 325.3127 72.54289 14.739965
v 325.05185 72.506714 14.87835
v 325.0135 72.60046 14.979657
v 324.9611 72.72852 15.0167465
v 324.9087 72.8566 14.979679
v 324.8703 72.950356 14.878387
v 324.85626 72.98468 14.740012
v 324.8703 72.95037 14.601632
v 324.90866 72.85663 14.500325
v 324.96106 72.72856 14.463236
v 325.0135 72.60049 14.500303
v 325.05185 72.50673 14.601595
v 325.0659 72.472404 14.73997
v 324.76413 72.33777 14.878408
v 324.71393 72.425766 14.979692
v 324.64536 72.54597 15.016751
v 324.57678 72.66615 14.979653
v 324.52658 72.75413 14.878339
v 324.50824 72.786316 14.739956
v 324.5266 72.7541 14.6015835
v 324.5768 72.66609 14.5002985
v 324.6454 72.5459 14.463241
v 324.71396 72.425705 14.500339
v 324.76416 72.33773 14.601653
v 324.7825 72.30554 14.740036
v 324.43924 72.15505 14.87838
v 324.39203 72.244675 14.979677
v 324.3275 72.367096 15.016753
v 324.263 72.48952 14.979673
v 324.2158 72.57913 14.878372
v 324.1985 72.61193 14.739994
v 324.2158 72.579124 14.601617
v 324.263 72.48951 14.5003195
v 324.3275 72.36709 14.4632435
v 324.39203 72.24467 14.500323
v 324.43924 72.15505 14.6016245
v 324.45654 72.12225 14.740003
v 324.07465 71.978165 14.878402
v 324.0432 72.07448 14.979691
v 324.0003 72.20603 15.016755
v 323.95737 72.33758 14.979662
v 323.92593 72.43387 14.878352
v 323.91443 72.4691 14.739971
v 323.92593 72.43384 14.601597
v 323.95737 72.337524 14.500308
v 324.0003 72.20598 14.463244
v 324.04324 72.07443 14.500337
v 324.07468 71.97814 14.601646
v 324.08615 71.9429 14.740028
v 323.71246 71.914276 14.878377
v 323.68228 72.01097 14.979677
v 323.64105 72.14307 15.016755
v 323.59982 72.27516 14.979677
v 323.56964 72.37186 14.878378
v 323.5586 72.40726 14.740001
v 323.56964 72.37186 14.601623
v 323.59982 72.27516 14.500323
v 323.64105 72.14307 14.463244
v 323.68228 72.01097 14.500322
v 323.71246 71.914276 14.601622
v 323.7235 71.878876 14.74
v 323.44412 71.79201 14.878378
v 323.38733 71.8759 14.979677
v 323.30978 71.9905 15.016755
v 323.2322 72.105095 14.979677
v 323.17545 72.18899 14.878378
v 323.15466 72.219696 14.740001
v 323.17545 72.18899 14.601623
v 323.2322 72.105095 14.500323
v 323.30978 71.9905 14.463245
v 323.38733 71.8759 14.500323
v 323.44412 71.79201 14.601623
v 323.4649 71.7613 14.74
v 323.2092 71.56507 14.878378
v 323.1398 71.63886 14.979677
v 323.045 71.73967 15.016756
v 322.95023 71.84048 14.979677
v 322.88083 71.91427 14.878378
v 322.8554 71.94128 14.74
v 322.88083 71.91427 14.601623
v 322.95023 71.84048 14.500323
v 323.045 71.73967 14.463245
v 323.1398 71.63886 14.500323
v 323.2092 71.56507 14.601623
v 323.23462 71.53806 14.740001
v 322.91794 71.29589 14.878378
v 322.85895 71.37826 14.979677
v 322.7784 71.49078 15.016756
v 322.69788 71.6033 14.979677
v 322.63892 71.68568 14.878378
v 322.61734 71.71583 14.740001
v 322.63892 71.68568 14.601623
v 322.69788 71.6033 14.500323
v 322.7784 71.49078 14.463245
v 322.85895 71.37826 14.500323
v 322.91794 71.29589 14.601623
v 322.9395 71.26574 14.740001
v 322.52032 71.105576 14.904796
v 322.4883 71.2131 14.993888
v 322.44788 71.3489 15.014952
v 322.40982 71.47661 14.962342
v 322.3844 71.56199 14.850157
v 322.3784 71.58218 14.708454
v 322.3934 71.53176 14.575205
v 322.4254 71.42424 14.486113
v 322.46588 71.28844 14.465049
v 322.5039 71.16073 14.517658
v 322.52933 71.07534 14.629844
v 322.53534 71.05515 14.771546
v 322.0206 71.08488 14.915252
v 321.97974 71.20615 14.981345
v 321.96936 71.34903 14.984014
v 321.99228 71.47524 14.922541
v 322.0423 71.550964 14.8134
v 322.10608 71.5559 14.685834
v 322.1665 71.48874 14.574025
v 322.20737 71.36747 14.507931
v 322.21774 71.224594 14.505263
v 322.19482 71.09838 14.566735
v 322.14478 71.02266 14.675877
v 322.08102 71.017715 14.803442
v 321.7957 71.04118 14.641069
v 321.71414 71.14266 14.677214
v 321.67557 71.28017 14.664799
v 321.69028 71.416855 14.607151
v 321.7543 71.51609 14.519718
v 321.85052 71.551285 14.425927
v 321.95312 71.513016 14.350909
v 322.03464 71.41154 14.314765
v 322.0732 71.27403 14.32718
v 322.05853 71.137344 14.384827
v 321.9945 71.03811 14.47226
v 321.8983 71.002914 14.5660515
v 321.53815 71.03437 14.48223
v 321.47934 71.1621 14.4936695
v 321.4521 71.29714 14.442671
v 321.46365 71.403305 14.342899
v 321.51096 71.452156 14.221089
v 321.58133 71.43059 14.1098795
v 321.65588 71.3444 14.039068
v 321.71466 71.21667 14.027629
v 321.74194 71.08163 14.078628
v 321.73035 70.97546 14.178399
v 321.68304 70.92661 14.300209
v 321.6127 70.94817 14.411419
v 321.29846 70.91154 14.37674
v 321.2291 71.029205 14.41503
v 321.16983 71.15621 14.381769
v 321.1365 71.25853 14.285872
v 321.13806 71.30874 14.153033
v 321.17407 71.29339 14.0188465
v 321.23492 71.21659 13.919267
v 321.30426 71.09893 13.880978
v 321.36356 70.971924 13.914238
v 321.39688 70.869606 14.010136
v 321.39532 70.8194 14.142975
v 321.35928 70.83475 14.277162
v 321.00964 70.75099 14.350457
v 320.9354 70.87058 14.3769045
v 320.86887 70.98838 14.329345
v 320.8279 71.07283 14.22052
v 320.8235 71.1013 14.079591
v 320.85675 71.06617 13.944319
v 320.91885 70.97684 13.85095
v 320.9931 70.85725 13.824502
v 321.05963 70.73945 13.872063
v 321.1006 70.655 13.980886
v 321.10504 70.626526 14.121816
v 321.07175 70.66166 14.257088
v 320.69037 70.575455 14.330977
v 320.6284 70.701454 14.3593
v 320.57065 70.82439 14.313484
v 320.5326 70.911316 14.205806
v 320.5244 70.93895 14.065117
v 320.54834 70.89989 13.929115
v 320.59793 70.80459 13.834243
v 320.65988 70.67859 13.80592
v 320.71765 70.55566 13.851736
v 320.7557 70.46873 13.9594145
v 320.76385 70.44109 14.100102
v 320.73996 70.480156 14.236104
v 320.36676 70.40578 14.3061285
v 320.312 70.530136 14.351512
v 320.25638 70.659004 14.322875
v 320.21478 70.75786 14.227892
v 320.19833 70.8002 14.092012
v 320.2115 70.77469 13.951646
v 320.25067 70.688156 13.844402
v 320.30542 70.5638 13.799019
v 320.36105 70.43492 13.827656
v 320.40268 70.336075 13.922639
v 320.4191 70.29373 14.058518
v 320.40598 70.319244 14.198886
v 320.01486 70.261536 14.309013
v 319.97534 70.39334 14.348851
v 319.9358 70.52669 14.3145485
v 319.90683 70.62586 14.215298
v 319.89624 70.66427 14.077692
v 319.90683 70.63164 13.938602
v 319.9358 70.5367 13.8352995
v 319.97534 70.40489 13.795462
v 320.01486 70.27154 13.829763
v 320.04382 70.17237 13.929015
v 320.0544 70.13396 14.066621
v 320.04382 70.166595 14.20571
v 319.6326 70.18533 14.2997055
v 319.6171 70.319664 14.346976
v 319.60114 70.45952 14.320297
v 319.58902 70.56741 14.226817
v 319.58395 70.61445 14.091585
v 319.5873 70.58801 13.950835
v 319.5982 70.49519 13.842281
v 319.6137 70.36086 13.795011
v 319.62964 70.22101 13.82169
v 319.64178 70.11311 13.91517
v 319.64685 70.06608 14.050402
v 319.64346 70.092514 14.191152
v 319.36188 70.14131 14.247632
v 319.37082 70.27035 14.311423
v 319.3478 70.41169 14.309449
v 319.29898 70.52744 14.242238
v 319.23743 70.58661 14.127799
v 319.17963 70.573326 13.996796
v 319.14108 70.49116 13.884331
v 319.1321 70.362114 13.820539
v 319.15512 70.22078 13.822514
v 319.20395 70.10502 13.889725
v 319.26553 70.04585 14.004164
v 319.3233 70.059135 14.135167
v 319.18137 70.05998 14.465496
v 319.2143 70.18239 14.543514
v 319.19498 70.32326 14.576362
v 319.12863 70.44486 14.555235
v 319.033 70.5146 14.485797
v 318.93372 70.5138 14.386652
v 318.85736 70.442665 14.284367
v 318.82443 70.32027 14.206348
v 318.84372 70.17939 14.173502
v 318.9101 70.057785 14.194628
v 319.00574 69.988045 14.264067
v 319.105 69.988846 14.363211
v 318.85394 69.952576 14.661888
v 318.87775 70.05089 14.767576
v 318.86395 70.18498 14.827635
v 318.81625 70.31893 14.825972
v 318.74744 70.41685 14.763031
v 318.67593 70.45249 14.65568
v 318.62094 70.416306 14.5326805
v 318.59714 70.318 14.426992
v 318.61096 70.18391 14.366934
v 318.65866 70.04996 14.368597
v 318.72748 69.95204 14.431537
v 318.79895 69.9164 14.538889
v 318.51874 69.83265 14.73554
v 318.51248 69.90911 14.859886
v 318.47702 70.02958 14.933416
v 318.4218 70.161766 14.936426
v 318.3617 70.270256 14.868112
v 318.31274 70.32598 14.746776
v 318.2881 70.31401 14.604931
v 318.29434 70.23755 14.480585
v 318.32983 70.11708 14.407055
v 318.38504 69.98489 14.404045
v 318.44516 69.8764 14.47236
v 318.4941 69.82068 14.593696
v 318.18103 69.658844 14.7557125
v 318.1693 69.720436 14.885696
v 318.13354 69.833176 14.967687
v 318.08328 69.96687 14.979715
v 318.03204 70.085686 14.918559
v 317.9935 70.15778 14.800605
v 317.978 70.16386 14.657457
v 317.98972 70.102264 14.527473
v 318.02548 69.98952 14.445482
v 318.07574 69.85583 14.433454
v 318.12698 69.737015 14.49461
v 318.16553 69.66491 14.612565
v 317.81396 69.55654 14.776198
v 317.7996 69.61786 14.905163
v 317.76614 69.73185 14.986039
v 317.7226 69.86796 14.997156
v 317.6806 69.98972 14.935535
v 317.65146 70.064514 14.817687
v 317.6429 70.072296 14.675189
v 317.6573 70.01097 14.546224
v 317.69077 69.89698 14.465347
v 317.73428 69.76087 14.45423
v 317.77628 69.63911 14.515852
v 317.80545 69.564316 14.6337
v 317.4406 69.436 14.835494
v 317.35596 69.49815 14.9314165
v 317.2795 69.61105 14.971295
v 317.23178 69.744446 14.944443
v 317.22556 69.86258 14.858054
v 317.26248 69.933815 14.735278
v 317.33267 69.93906 14.609013
v 317.41736 69.8769 14.513089
v 317.4938 69.764 14.47321
v 317.54153 69.63061 14.500063
v 317.54776 69.512474 14.586452
v 317.51083 69.44124 14.709228
v 317.2529 69.336174 14.552941
v 317.13892 69.39263 14.618213
v 317.04617 69.50052 14.633408
v 316.99954 69.63093 14.594457
v 317.01154 69.74891 14.511795
v 317.07892 69.82285 14.407573
v 317.18362 69.83295 14.309716
v 317.2976 69.77648 14.244446
v 317.39035 69.668594 14.22925
v 317.43698 69.53819 14.268202
v 317.425 69.42021 14.350863
v 317.3576 69.34627 14.455085
v 316.98685 69.15709 14.359777
v 316.91562 69.24207 14.449103
v 316.85675 69.368996 14.481271
v 316.82602 69.503845 14.447662
v 316.8317 69.610504 14.357283
v 316.87225 69.66038 14.234348
v 316.9368 69.64011 14.1118
v 317.00803 69.55513 14.022475
v 317.0669 69.42821 13.990308
v 317.09763 69.29335 14.023916
v 317.09195 69.1867 14.114296
v 317.0514 69.136826 14.23723
v 316.59842 69.09834 14.208755
v 316.57343 69.16154 14.333746
v 316.5585 69.28054 14.410543
v 316.55762 69.42348 14.418571
v 316.571 69.55204 14.355677
v 316.59512 69.63179 14.238713
v 316.62344 69.64134 14.099021
v 316.6484 69.57815 13.97403
v 316.66333 69.459145 13.897232
v 316.6642 69.31621 13.889204
v 316.65082 69.187645 13.952099
v 316.62674 69.107895 14.069062
v 316.25476 69.13082 14.150399
v 316.241 69.189804 14.279041
v 316.22992 69.30613 14.361051
v 316.2245 69.44863 14.3744545
v 316.22614 69.57912 14.31566
v 316.23447 69.66262 14.200423
v 316.24722 69.67678 14.05962
v 316.261 69.6178 13.930979
v 316.27206 69.501465 13.8489685
v 316.27753 69.35897 13.835565
v 316.27585 69.228485 13.894359
v 316.26752 69.14497 14.009596
v 315.97757 69.09485 14.152599
v 315.94998 69.15923 14.277203
v 315.90656 69.27441 14.350242
v 315.85898 69.409515 14.352144
v 315.81995 69.52835 14.282402
v 315.79993 69.599075 14.159701
v 315.80432 69.60274 14.01692
v 315.8319 69.53835 13.892316
v 315.8753 69.42318 13.819278
v 315.92288 69.28807 13.817375
v 315.9619 69.169235 13.887117
v 315.98193 69.09851 14.009818
v 315.6727 68.943504 14.208302
v 315.6308 69.03296 14.312053
v 315.57404 69.158104 14.35253
v 315.5176 69.28542 14.318885
v 315.47665 69.38078 14.220135
v 315.46216 69.41864 14.082738
v 315.47797 69.388855 13.943511
v 315.51987 69.2994 13.839759
v 315.57663 69.17425 13.799282
v 315.63306 69.046936 13.832927
v 315.674 68.95158 13.931677
v 315.6885 68.91372 14.069074
v 315.24527 68.81051 14.205882
v 315.2375 68.90949 14.309147
v 315.2274 69.046745 14.348934
v 315.21768 69.185486 14.314584
v 315.21097 69.288536 14.215299
v 315.20905 69.32829 14.077684
v 315.21246 69.2941 13.938613
v 315.22025 69.19511 13.835349
v 315.23035 69.05786 13.795562
v 315.24005 68.91912 13.829912
v 315.24677 68.81606 13.929196
v 315.2487 68.77631 14.066811
v 314.83527 68.880714 14.213335
v 314.84982 68.982605 14.312988
v 314.86966 69.12013 14.347831
v 314.88953 69.256454 14.308527
v 314.90408 69.35504 14.205608
v 314.90942 69.38947 14.066651
v 314.9041 69.35053 13.92889
v 314.8896 69.24864 13.829237
v 314.86972 69.11111 13.7943945
v 314.84985 68.974785 13.833698
v 314.8353 68.876205 13.936617
v 314.82996 68.84177 14.075574
v 314.49063 68.91818 14.209432
v 314.49753 69.019485 14.31049
v 314.50705 69.15762 14.347239
v 314.51663 69.29558 14.309833
v 314.5237 69.39639 14.208292
v 314.52643 69.43304 14.069827
v 314.52402 69.39571 13.931539
v 314.51712 69.2944 13.830481
v 314.50763 69.156265 13.793731
v 314.49802 69.01831 13.831138
v 314.49094 68.9175 13.932677
v 314.48822 68.88085 14.071142
v 314.19022 68.93116 14.208907
v 314.17 69.030556 14.310078
v 314.14252 69.16622 14.346981
v 314.11505 69.3018 14.309728
v 314.095 69.40097 14.2083
v 314.08774 69.43715 14.069875
v 314.0952 69.40065 13.931544
v 314.11542 69.301254 13.830374
v 314.14294 69.165596 13.793471
v 314.17038 69.030014 13.830725
v 314.19043 68.93085 13.932152
v 314.1977 68.89467 14.070577
v 313.90796 68.796135 14.207433
v 313.86697 68.88828 14.309172
v 313.8108 69.01457 14.346852
v 313.75452 69.14117 14.310377
v 313.7132 69.23414 14.209519
v 313.69794 69.26858 14.071304
v 313.71277 69.23527 13.932766
v 313.75378 69.14312 13.831027
v 313.80994 69.01683 13.793346
v 313.86624 68.89024 13.829823
v 313.90753 68.797264 13.93068
v 313.92282 68.762825 14.068895
v 313.56638 68.64739 14.208303
v 313.5283 68.7412 14.3096485
v 313.47626 68.86941 14.346789
v 313.4242 68.99764 14.309773
v 313.3861 69.09155 14.208519
v 313.37213 69.12598 14.070158
v 313.38608 69.09168 13.931765
v 313.42416 68.99787 13.83042
v 313.4762 68.86967 13.793279
v 313.52826 68.74143 13.830295
v 313.56635 68.64752 13.931548
v 313.58032 68.6131 14.069909
v 313.13266 68.53101 14.247733
v 313.0589 68.635544 14.306737
v 313.00543 68.768456 14.298316
v 312.98663 68.894135 14.224728
v 313.0075 68.97891 14.10569
v 313.0625 69.00007 13.973099
v 313.1368 68.95193 13.862482
v 313.21057 68.8474 13.803479
v 313.264 68.714485 13.811899
v 313.28284 68.5888 13.885488
v 313.26193 68.50403 14.004525
v 313.20697 68.48287 14.137116
v 312.87714 68.41634 14.000492
v 312.7788 68.50996 14.030422
v 312.71692 68.638885 14.00625
v 312.708 68.768585 13.934453
v 312.7545 68.864296 13.834269
v 312.84387 68.900375 13.732541
v 312.95224 68.86716 13.656528
v 313.05054 68.773544 13.626598
v 313.11243 68.644615 13.65077
v 313.12134 68.51492 13.722568
v 313.0749 68.41921 13.822752
v 312.98547 68.383125 13.9244795
v 312.7585 68.35963 13.812035
v 312.68002 68.4696 13.8599825
v 312.59708 68.5834 13.834007
v 312.5319 68.670525 13.741069
v 312.50195 68.70765 13.606069
v 312.5153 68.68481 13.465182
v 312.5683 68.60813 13.356157
v 312.6468 68.49816 13.308209
v 312.72974 68.38436 13.334185
v 312.79492 68.29723 13.427124
v 312.82486 68.26011 13.562123
v 312.81155 68.28295 13.703011
v 312.6205 68.276215 14.016976
v 312.54654 68.39578 14.044301
v 312.44437 68.48949 14.008139
v 312.34143 68.53222 13.9181795
v 312.26526 68.51253 13.798529
v 312.2363 68.435684 13.681246
v 312.2623 68.32229 13.597756
v 312.3363 68.20271 13.570433
v 312.43845 68.10901 13.606595
v 312.5414 68.06628 13.696554
v 312.61755 68.085976 13.816205
v 312.6465 68.16281 13.933488
v 312.29004 67.98644 14.177614
v 312.25717 68.12089 14.2128725
v 312.20285 68.24908 14.1784935
v 312.14166 68.33667 14.083687
v 312.08997 68.36018 13.953856
v 312.06165 68.313324 13.823791
v 312.0643 68.20864 13.72834
v 312.09717 68.074196 13.693081
v 312.1515 67.94601 13.727461
v 312.2127 67.85841 13.822268
v 312.26437 67.8349 13.952098
v 312.2927 67.88176 14.082164
v 311.8511 68.07628 14.290198
v 311.845 68.21624 14.261618
v 311.83145 68.322235 14.168038
v 311.81406 68.36585 14.034533
v 311.79752 68.33541 13.896875
v 311.78622 68.23907 13.791951
v 311.7832 68.10263 13.747873
v 311.7893 67.96266 13.776454
v 311.80286 67.856674 13.870034
v 311.82022 67.81305 14.003539
v 311.8368 67.84349 14.141196
v 311.84808 67.93984 14.246121
v 311.4662 68.12336 14.322085
v 311.44806 68.25441 14.267986
v 311.43146 68.34008 14.155015
v 311.42087 68.35743 14.013441
v 311.4191 68.3018 13.881199
v 311.4266 68.18811 13.793723
v 311.4414 68.046814 13.774453
v 311.45953 67.915764 13.828551
v 311.47614 67.83009 13.941524
v 311.48672 67.812744 14.083097
v 311.4885 67.86837 14.215339
v 311.481 67.98206 14.3028145
v 310.9673 68.03423 14.292856
v 310.97034 68.16659 14.233509
v 311.00748 68.25654 14.124993
v 311.0687 68.279976 13.9963875
v 311.13766 68.23063 13.882151
v 311.19583 68.12172 13.812892
v 311.22766 67.98242 13.807171
v 311.2246 67.85007 13.866518
v 311.18747 67.76012 13.975034
v 311.12625 67.73668 14.10364
v 311.05728 67.78602 14.217876
v 310.9991 67.894936 14.287135
v 310.69568 67.99649 13.970916
v 310.71054 68.12974 13.905035
v 310.7746 68.2225 13.810998
v 310.8707 68.24993 13.714003
v 310.9731 68.204666 13.640039
v 311.05438 68.09885 13.608925
v 311.09274 67.96082 13.628998
v 311.07788 67.827576 13.694879
v 311.01382 67.73481 13.788916
v 310.91772 67.70738 13.88591
v 310.8153 67.75264 13.959874
v 310.73404 67.85846 13.990989
v 310.59128 67.939804 13.829071
v 310.53036 68.05027 13.762366
v 310.48938 68.11375 13.641097
v 310.47925 68.11321 13.497759
v 310.5027 68.04881 13.370757
v 310.55344 67.937805 13.294123
v 310.61792 67.80993 13.28839
v 310.6788 67.699455 13.355094
v 310.7198 67.63599 13.476363
v 310.72992 67.63652 13.619701
v 310.70648 67.70092 13.746703
v 310.65573 67.81193 13.823338
v 310.47028 67.837006 14.041555
v 310.36646 67.92365 14.002517
v 310.26474 67.9545 13.912475
v 310.19244 67.92129 13.795555
v 310.16888 67.83291 13.683086
v 310.2004 67.71305 13.605206
v 310.27853 67.593834 13.582779
v 310.3824 67.50719 13.621818
v 310.4841 67.47634 13.71186
v 310.5564 67.50955 13.828779
v 310.57996 67.59793 13.941248
v 310.54843 67.71778 14.01913
v 310.13947 67.619156 14.217513
v 310.04367 67.70091 14.149665
v 309.96838 67.731575 14.031269
v 309.93375 67.70292 13.894049
v 309.9491 67.62262 13.774774
v 310.01025 67.51221 13.705401
v 310.10086 67.401245 13.704522
v 310.19666 67.31949 13.772369
v 310.27194 67.288826 13.890765
v 310.30658 67.31748 14.027986
v 310.29123 67.39778 14.147261
v 310.23007 67.5082 14.216633
v 309.8236 67.3871 14.279547
v 309.75882 67.48291 14.194871
v 309.7166 67.52491 14.064208
v 309.70828 67.50183 13.922569
v 309.73605 67.41986 13.807907
v 309.79248 67.30097 13.750946
v 309.86246 67.17701 13.766947
v 309.92722 67.0812 13.851624
v 309.96942 67.0392 13.982286
v 309.97775 67.06228 14.123924
v 309.95 67.14424 14.238586
v 309.8936 67.26314 14.295548
v 309.4861 67.250244 14.31895
v 309.44516 67.36517 14.244853
v 309.4181 67.42792 14.119305
v 309.41214 67.42167 13.9759445
v 309.42892 67.34809 13.853186
v 309.46393 67.226906 13.783922
v 309.50778 67.09059 13.786713
v 309.5487 66.975655 13.860809
v 309.57578 66.91291 13.986358
v 309.58173 66.91917 14.129718
v 309.56494 66.99274 14.252477
v 309.52994 67.11392 14.32174
v 309.1498 67.079254 14.33687
v 309.10846 67.20845 14.290806
v 309.0781 67.297905 14.183106
v 309.06686 67.32365 14.04263
v 309.07776 67.27878 13.907018
v 309.10785 67.17532 13.812606
v 309.1491 67.041 13.784693
v 309.19046 66.911804 13.830757
v 309.22083 66.82236 13.938457
v 309.23206 66.79661 14.078933
v 309.22116 66.84148 14.214545
v 309.19104 66.94493 14.308956
v 308.79382 67.02657 14.332954
v 308.7768 67.14894 14.26043
v 308.76617 67.21889 14.135837
v 308.76483 67.217674 13.9925585
v 308.77313 67.14562 13.868986
v 308.78882 67.02203 13.798231
v 308.80774 66.88003 13.7992525
v 308.82477 66.75766 13.871776
v 308.8354 66.68771 13.996369
v 308.8367 66.68893 14.139648
v 308.82843 66.76099 14.263221
v 308.8127 66.88457 14.333976
v 308.43628 66.97624 14.344782
v 308.42096 67.11218 14.302275
v 308.4097 67.208755 14.19706
v 308.40558 67.24009 14.057329
v 308.40967 67.19777 13.920523
v 308.4209 67.093155 13.823298
v 308.43622 66.95427 13.791708
v 308.45157 66.81832 13.834214
v 308.46283 66.72175 13.939429
v 308.46695 66.69042 14.079161
v 308.46286 66.732735 14.215966
v 308.45163 66.83735 14.31319
v 308.08377 66.875496 14.346039
v 308.07703 67.01342 14.307893
v 308.07193 67.11381 14.205814
v 308.06992 67.14976 14.067155
v 308.07147 67.11164 13.929069
v 308.07623 67.009674 13.828555
v 308.08286 66.87117 13.792547
v 308.08963 66.73325 13.830693
v 308.0947 66.632866 13.932772
v 308.0967 66.59692 14.071431
v 308.09515 66.63503 14.2095175
v 308.09042 66.737 14.310031
v 307.7233 66.93008 14.346448
v 307.73865 67.06768 14.309666
v 307.74985 67.16857 14.208583
v 307.75388 67.20573 14.070285
v 307.7497 67.16918 13.9318285
v 307.7384 67.06873 13.830313
v 307.723 66.9313 13.792939
v 307.70764 66.79369 13.829721
v 307.69644 66.6928 13.930804
v 307.69238 66.65565 14.069102
v 307.6966 66.692184 14.207559
v 307.7079 66.79263 14.309074
v 307.3593 66.95401 14.346613
v 307.34766 67.091934 14.309682
v 307.3391 67.19298 14.20849
v 307.33594 67.23007 14.070152
v 307.339 67.19327 13.931735
v 307.34747 67.09243 13.830328
v 307.35907 66.95458 13.793102
v 307.3707 66.81665 13.830033
v 307.37927 66.71561 13.931226
v 307.38245 66.67852 14.069564
v 307.3794 66.715324 14.20798
v 307.3709 66.81616 14.309387
v 307.0045 66.86963 14.346696
v 306.9696 67.0036 14.309864
v 306.94403 67.10181 14.208745
v 306.9346 67.13792 14.070434
v 306.94385 67.10227 13.931991
v 306.96933 67.00441 13.830511
v 307.00415 66.87055 13.793187
v 307.03903 66.73658 13.830019
v 307.06464 66.638374 13.931138
v 307.07407 66.602264 14.069449
v 307.0648 66.63791 14.207892
v 307.03934 66.73577 14.309372
v 306.65353 66.77033 14.346728
v 306.6117 66.90226 14.309776
v 306.58102 66.9989 14.20857
v 306.56976 67.034355 14.070226
v 306.5809 66.99913 13.931814
v 306.6115 66.902664 13.830422
v 306.65335 66.7708 13.793219
v 306.69522 66.63887 13.83017
v 306.7259 66.54223 13.931377
v 306.73715 66.50677 14.069721
v 306.72598 66.54199 14.208133
v 306.69537 66.638466 14.309525
v 306.30948 66.649376 14.346744
v 306.26254 66.77959 14.309777
v 306.22815 66.87496 14.208559
v 306.21555 66.90994 14.07021
v 306.2281 66.87517 13.931804
v 306.2624 66.77994 13.830422
v 306.3093 66.64979 13.793234
v 306.35623 66.519585 13.830201
v 306.39062 66.42421 13.931419
v 306.40323 66.38922 14.069767
v 306.3907 66.424 14.208174
v 306.35638 66.519226 14.309555
v 305.96725 66.52326 14.34675
v 305.91757 66.65241 14.309663
v 305.8812 66.74695 14.208357
v 305.8679 66.78155 14.069977
v 305.88123 66.74693 13.931602
v 305.91757 66.652374 13.830309
v 305.96725 66.523224 13.79324
v 306.01694 66.39407 13.830327
v 306.0533 66.29953 13.931633
v 306.06662 66.26493 14.070013
v 306.05328 66.29955 14.208388
v 306.01694 66.394104 14.309681
v 305.62863 66.38779 14.346753
v 305.5919 66.52119 14.30965
v 305.565 66.618835 14.208333
v 305.55515 66.65456 14.069949
v 305.565 66.61879 13.931578
v 305.59192 66.52111 13.8302965
v 305.62866 66.387695 13.793242
v 305.6654 66.25429 13.830345
v 305.6923 66.15665 13.931663
v 305.70212 66.12092 14.070046
v 305.6923 66.15669 14.208418
v 305.66537 66.25437 14.309699
v 305.2684 66.33076 14.346755
v 305.23416 66.464836 14.309677
v 305.2091 66.56298 14.208379
v 305.19995 66.59891 14.070002
v 305.2091 66.56299 13.931623
v 305.23416 66.464836 13.830323
v 305.2684 66.33076 13.793244
v 305.30264 66.19668 13.830321
v 305.3277 66.098526 13.93162
v 305.33685 66.0626 14.069997
v 305.3277 66.098526 14.208375
v 305.30264 66.19668 14.309675
v 304.92493 66.208084 14.346755
v 304.8687 66.33452 14.309678
v 304.82755 66.42707 14.20838
v 304.81247 66.46095 14.070003
v 304.82755 66.42708 13.931624
v 304.8687 66.33452 13.830324
v 304.92493 66.208084 13.793244
v 304.98117 66.08165 13.830321
v 305.02234 65.9891 13.93162
v 305.0374 65.955215 14.069997
v 305.02234 65.98909 14.208375
v 304.98117 66.08165 14.309675
v 304.60382 66.03515 14.346755
v 304.53876 66.15727 14.309678
v 304.49112 66.24667 14.208379
v 304.47366 66.279396 14.070001
v 304.49112 66.24667 13.931623
v 304.53876 66.15727 13.830323
v 304.60382 66.03516 13.793245
v 304.6689 65.91303 13.830322
v 304.71655 65.82363 13.931622
v 304.73398 65.79091 14.069999
v 304.71655 65.82363 14.208377
v 304.6689 65.91303 14.309677
v 304.28122 65.86506 14.346756
v 304.2077 65.98229 14.309677
v 304.15387 66.068115 14.208378
v 304.1342 66.09953 14.07
v 304.15387 66.068115 13.9316225
v 304.2077 65.98229 13.830323
v 304.28122 65.86505 13.793245
v 304.3547 65.74782 13.830323
v 304.40854 65.661995 13.931623
v 304.42822 65.63058 14.070001
v 304.40854 65.661995 14.208379
v 304.3547 65.74782 14.309678
v 303.98755 65.64874 14.346756
v 303.92108 65.7701 14.309677
v 303.8724 65.85894 14.208378
v 303.85458 65.891464 14.070001
v 303.8724 65.85894 13.9316225
v 303.92108 65.7701 13.830323
v 303.98755 65.64874 13.793245
v 304.05405 65.52739 13.830323
v 304.10272 65.438545 13.9316225
v 304.12054 65.40603 14.070001
v 304.10272 65.438545 14.208378
v 304.05405 65.52739 14.309677
v 303.6472 65.51771 14.346756
v 303.61252 65.651665 14.309677
v 303.58713 65.74973 14.208378
v 303.57782 65.78562 14.070001
v 303.58713 65.74973 13.9316225
v 303.61252 65.651665 13.830323
v 303.6472 65.51771 13.793245
v 303.6819 65.38374 13.830323
v 303.70728 65.28568 13.9316225
v 303.71658 65.24979 14.070001
v 303.70728 65.28568 14.208378
v 303.6819 65.38374 14.309677
v 303.286 65.467094 14.346756
v 303.24084 65.59789 14.309677
v 303.2078 65.69365 14.208378
v 303.19568 65.7287 14.070001
v 303.2078 65.69365 13.9316225
v 303.24084 65.59789 13.830323
v 303.286 65.467094 13.793245
v 303.33118 65.33629 13.830323
v 303.36423 65.24054 13.9316225
v 303.3763 65.20549 14.070001
v 303.36423 65.24054 14.208378
v 303.33118 65.33629 14.309677
v 302.97052 65.284096 14.346756
v 302.89954 65.40287 14.309677
v 302.84756 65.48982 14.208377
v 302.82852 65.521645 14.069999
v 302.84756 65.48982 13.931622
v 302.89954 65.40287 13.830322
v 302.97052 65.28409 13.793245
v 303.04153 65.16531 13.830324
v 303.0935 65.07836 13.931623
v 303.11252 65.04654 14.070002
v 303.0935 65.07836 14.208379
v 303.04153 65.16531 14.309678
v 302.65994 65.09289 14.346756
v 302.5891 65.21175 14.309677
v 302.53723 65.29876 14.208378
v 302.51825 65.33061 14.070001
v 302.53723 65.29876 13.9316225
v 302.5891 65.21175 13.830323
v 302.65994 65.09289 13.793245
v 302.7308 64.97402 13.830323
v 302.78268 64.88701 13.9316225
v 302.80167 64.855156 14.070001
v 302.78268 64.88701 14.208378
v 302.7308 64.97402 14.309677
v 302.31644 64.951416 14.342343
v 302.24384 65.05873 14.281245
v 302.19806 65.12637 14.163545
v 302.1914 65.13621 14.020779
v 302.22565 65.0856 13.891202
v 302.2916 64.98812 13.809534
v 302.3716 64.86988 13.797657
v 302.4442 64.762566 13.858755
v 302.49 64.69492 13.976456
v 302.49664 64.68509 14.119222
v 302.4624 64.73569 14.248798
v 302.39645 64.833176 14.330467
v 301.90863 64.686806 14.287324
v 301.86273 64.80055 14.209384
v 301.869 64.88338 14.091228
v 301.92575 64.913086 13.964516
v 302.01773 64.88173 13.8632
v 302.12036 64.79769 13.814428
v 302.20612 64.6835 13.831269
v 302.252 64.569756 13.909209
v 302.24576 64.48693 14.027366
v 302.189 64.45722 14.154078
v 302.097 64.48859 14.255393
v 301.9944 64.572624 14.304165
v 301.70215 64.46471 13.989862
v 301.6627 64.596245 13.940678
v 301.6836 64.71249 13.853452
v 301.75922 64.78229 13.751555
v 301.86935 64.78694 13.662294
v 301.98444 64.7252 13.609584
v 302.07367 64.61361 13.607549
v 302.11313 64.48207 13.6567335
v 302.09225 64.36583 13.743959
v 302.0166 64.296036 13.845855
v 301.9065 64.29138 13.935117
v 301.79138 64.35312 13.987827
v 301.53903 64.33157 13.821436
v 301.48013 64.45857 13.781224
v 301.4641 64.569824 13.685225
v 301.49527 64.63551 13.559159
v 301.56525 64.63805 13.436809
v 301.6553 64.57674 13.350956
v 301.7413 64.46802 13.324605
v 301.8002 64.34102 13.364817
v 301.81622 64.22977 13.460816
v 301.78506 64.16408 13.586882
v 301.7151 64.161545 13.709232
v 301.62503 64.222855 13.795085
v 301.3177 64.15684 13.739975
v 301.24677 64.27974 13.719646
v 301.2009 64.38401 13.633476
v 301.1924 64.44171 13.504555
v 301.22354 64.43738 13.367426
v 301.286 64.37217 13.258833
v 301.363 64.26356 13.207873
v 301.43396 64.140656 13.228203
v 301.4798 64.036385 13.314372
v 301.4883 63.978687 13.443294
v 301.45715 63.98302 13.580423
v 301.3947 64.048225 13.689016
v 301.05103 63.970715 13.698662
v 300.95306 64.07492 13.690539
v 300.87512 64.166145 13.612273
v 300.83813 64.21993 13.484834
v 300.852 64.22188 13.342369
v 300.91296 64.171455 13.223052
v 301.00473 64.082184 13.158854
v 301.1027 63.97797 13.166976
v 301.18063 63.886753 13.245243
v 301.21762 63.832962 13.372682
v 301.20377 63.83102 13.515146
v 301.1428 63.88144 13.634463
v 300.83862 63.70208 13.687702
v 300.72855 63.79006 13.661909
v 300.6447 63.860004 13.569165
v 300.60962 63.893177 13.434322
v 300.63266 63.88069 13.29351
v 300.70764 63.82589 13.184462
v 300.8145 63.743458 13.1363945
v 300.9246 63.655483 13.162188
v 301.0084 63.585537 13.254931
v 301.0435 63.55236 13.389774
v 301.02045 63.564846 13.530585
v 300.94547 63.619648 13.639635
v 300.5834 63.443356 13.681861
v 300.4956 63.55247 13.651679
v 300.4298 63.635815 13.555522
v 300.4036 63.67106 13.419156
v 300.424 63.64876 13.2791195
v 300.4856 63.574894 13.172935
v 300.57184 63.469246 13.129054
v 300.65964 63.360134 13.159236
v 300.72543 63.276787 13.255393
v 300.75165 63.241543 13.391759
v 300.73123 63.263844 13.5317955
v 300.66965 63.33771 13.63798
v 300.26035 63.273094 13.679248
v 300.19037 63.39142 13.638954
v 300.14038 63.476776 13.535325
v 300.1238 63.506294 13.396128
v 300.1451 63.472065 13.258659
v 300.19852 63.38326 13.159756
v 300.26978 63.26367 13.1259165
v 300.33975 63.145344 13.16621
v 300.38974 63.059986 13.269839
v 300.4063 63.030468 13.409037
v 300.38504 63.064697 13.546504
v 300.3316 63.153507 13.645409
v 299.94583 63.08849 13.677796
v 299.8606 63.19635 13.637477
v 299.79947 63.27407 13.533825
v 299.77878 63.300827 13.394616
v 299.8041 63.269447 13.25715
v 299.86865 63.18834 13.15826
v 299.9551 63.07924 13.124445
v 300.04034 62.971375 13.164765
v 300.10147 62.893654 13.268416
v 300.12216 62.866898 13.407625
v 300.09683 62.898277 13.545092
v 300.0323 62.979385 13.643981
v 299.70065 62.81735 13.677304
v 299.60736 62.92015 13.641921
v 299.5385 62.99614 13.541868
v 299.51257 63.02495 13.4039545
v 299.5365 62.998863 13.265134
v 299.60382 62.92487 13.162603
v 299.69656 62.8228 13.123836
v 299.78986 62.719997 13.159218
v 299.8587 62.64401 13.259271
v 299.88464 62.6152 13.397184
v 299.86075 62.641285 13.536005
v 299.7934 62.715275 13.638536
v 299.41394 62.59193 13.676996
v 299.3255 62.698956 13.641689
v 299.2602 62.778065 13.541693
v 299.2355 62.808056 13.4038
v 299.25806 62.780895 13.264959
v 299.3218 62.70386 13.1623745
v 299.4097 62.597595 13.123531
v 299.49814 62.49057 13.158838
v 299.56345 62.41146 13.258835
v 299.58813 62.38147 13.396728
v 299.56558 62.40863 13.535568
v 299.5018 62.485664 13.638153
v 299.13678 62.355076 13.676883
v 299.0513 62.463966 13.640027
v 298.98865 62.54379 13.53889
v 298.96567 62.57315 13.400572
v 298.98846 62.544186 13.2621355
v 299.05093 62.464657 13.160673
v 299.13635 62.355873 13.123373
v 299.22183 62.246983 13.160229
v 299.2845 62.167164 13.261365
v 299.3075 62.137802 13.399683
v 299.2847 62.166763 13.53812
v 299.2222 62.246292 13.639582
v 298.83777 62.146408 13.6768055
v 298.7622 62.262043 13.638791
v 298.7072 62.346283 13.536809
v 298.68744 62.37655 13.398184
v 298.70825 62.344738 13.26006
v 298.76404 62.259365 13.159449
v 298.83987 62.143314 13.123307
v 298.9154 62.027676 13.161321
v 298.97043 61.94344 13.263304
v 298.99017 61.91317 13.401929
v 298.96936 61.944984 13.540052
v 298.91357 62.030354 13.640664
v 298.52634 61.956726 13.676778
v 298.44928 62.071674 13.639742
v 298.39288 62.155846 13.538473
v 298.37222 62.186684 13.400106
v 298.39285 62.155926 13.261718
v 298.44925 62.07181 13.160387
v 298.52628 61.956882 13.123267
v 298.60333 61.841934 13.160303
v 298.65976 61.757763 13.261572
v 298.68042 61.726925 13.399939
v 298.6598 61.757683 13.538327
v 298.6034 61.841797 13.639658
v 298.2337 61.739037 13.676765
v 298.1716 61.862717 13.639762
v 298.12613 61.953293 13.538518
v 298.10944 61.986496 13.40016
v 298.12607 61.95343 13.261763
v 298.1715 61.862953 13.160408
v 298.23358 61.73931 13.123255
v 298.2957 61.615635 13.160257
v 298.3412 61.52506 13.261502
v 298.35785 61.491856 13.399859
v 298.34125 61.52492 13.538258
v 298.2958 61.6154 13.639612
v 297.8843 61.634403 13.67676
v 297.82556 61.75969 13.639672
v 297.78256 61.851402 13.538366
v 297.7668 61.884964 13.399986
v 297.78256 61.851387 13.261611
v 297.82556 61.759663 13.160318
v 297.8843 61.634373 13.123249
v 297.94305 61.50909 13.1603365
v 297.98608 61.417377 13.261642
v 298.0018 61.383816 13.4000225
v 297.98605 61.417393 13.538398
v 297.94305 61.509117 13.63969
v 297.58038 61.43275 13.676757
v 297.51007 61.551952 13.639725
v 297.4586 61.639233 13.538458
v 297.43973 61.671207 13.400093
v 297.45856 61.63931 13.261703
v 297.51 61.552086 13.16037
v 297.5803 61.43291 13.123247
v 297.6506 61.31371 13.160279
v 297.7021 61.22643 13.261546
v 297.72095 61.194454 13.399911
v 297.70215 61.226353 13.538301
v 297.6507 61.313576 13.639634
v 297.2569 61.26431 13.676756
v 297.1876 61.384068 13.639681
v 297.13684 61.47174 13.538383
v 297.11826 61.50383 13.400005
v 297.1368 61.471745 13.261627
v 297.18756 61.384075 13.160326
v 297.2569 61.264317 13.123245
v 297.32623 61.144554 13.160321
v 297.37698 61.056885 13.26162
v 297.39554 61.02479 13.399996
v 297.37698 61.05688 13.538375
v 297.32623 61.144547 13.639676
v 296.94968 61.067753 13.676756
v 296.8885 61.19187 13.639679
v 296.84372 61.282734 13.538382
v 296.82733 61.315994 13.400004
v 296.84372 61.282738 13.261626
v 296.8885 61.19188 13.160325
v 296.94968 61.06776 13.123245
v 297.01086 60.943638 13.160322
v 297.05563 60.852776 13.2616205
v 297.07205 60.81952 13.399998
v 297.05563 60.852776 13.538376
v 297.01086 60.943634 13.639676
v 296.60666 60.94381 13.676756
v 296.54938 61.069775 13.639679
v 296.50745 61.161987 13.53838
v 296.4921 61.19574 13.4000025
v 296.50745 61.161987 13.261624
v 296.54938 61.06978 13.160324
v 296.60666 60.943813 13.123245
v 296.66394 60.817852 13.160322
v 296.7059 60.72564 13.2616205
v 296.72125 60.691883 13.399999
v 296.7059 60.725636 13.538376
v 296.66397 60.81785 13.639676
v 296.2878 60.766758 13.676756
v 296.234 60.894253 13.639678
v 296.19464 60.987583 13.53838
v 296.18024 61.021744 13.400002
v 296.19464 60.987583 13.261624
v 296.234 60.894253 13.160324
v 296.2878 60.76676 13.123245
v 296.3416 60.639267 13.160322
v 296.38098 60.545937 13.261621
v 296.39542 60.511772 13.399999
v 296.38098 60.545933 13.538377
v 296.3416 60.639267 13.639677
v 295.9385 60.66188 13.676756
v 295.88675 60.790215 13.639677
v 295.84885 60.884163 13.538378
v 295.835 60.91855 13.400001
v 295.84885 60.884163 13.261622
v 295.88675 60.790215 13.160323
v 295.9385 60.66188 13.123245
v 295.99026 60.533546 13.160323
v 296.02814 60.439598 13.261622
v 296.04202 60.405212 13.400001
v 296.02814 60.439598 13.538378
v 295.99026 60.533546 13.639677
v 295.61417 60.495075 13.676756
v 295.55197 60.61869 13.639677
v 295.50644 60.709187 13.538378
v 295.48978 60.742306 13.400001
v 295.50644 60.709187 13.261622
v 295.55197 60.61869 13.160323
v 295.61417 60.495075 13.123245
v 295.67636 60.37146 13.160323
v 295.7219 60.280968 13.261622
v 295.73856 60.247845 13.400001
v 295.7219 60.280968 13.538378
v 295.67636 60.37146 13.639677
v 295.28693 60.33407 13.676756
v 295.2366 60.462975 13.639677
v 295.19977 60.55734 13.538378
v 295.18628 60.591877 13.400001
v 295.19977 60.55734 13.261622
v 295.2366 60.462975 13.160323
v 295.28693 60.33407 13.123245
v 295.33722 60.205166 13.160323
v 295.37408 60.1108 13.261622
v 295.38754 60.076263 13.400001
v 295.37408 60.1108 13.538378
v 295.33722 60.205166 13.639677
v 294.93713 60.230774 13.676756
v 294.89954 60.363945 13.639677
v 294.87198 60.461433 13.538378
v 294.8619 60.497116 13.400001
v 294.87198 60.461433 13.261622
v 294.89954 60.363945 13.160323
v 294.93713 60.230774 13.123245
v 294.97473 60.097607 13.160323
v 295.00226 60.00012 13.261622
v 295.01233 59.964436 13.400001
v 295.00226 60.00012 13.538378
v 294.97473 60.097607 13.639677
v 294.585 60.135845 13.676756
v 294.57266 60.273674 13.639677
v 294.56363 60.37457 13.538378
v 294.56033 60.4115 13.400001
v 294.56363 60.37457 13.261622
v 294.57266 60.273674 13.160323
v 294.585 60.135845 13.123245
v 294.59732 59.998016 13.160323
v 294.60632 59.89712 13.261622
v 294.60962 59.860188 13.400001
v 294.60632 59.89712 13.538378
v 294.59732 59.998016 13.639677
v 294.2257 60.22906 13.669627
v 294.23404 60.35524 13.602301
v 294.23904 60.430923 13.480768
v 294.23935 60.43583 13.337593
v 294.23492 60.368652 13.211141
v 294.2269 60.247383 13.135293
v 294.21747 60.10452 13.130373
v 294.20914 59.97834 13.1977
v 294.20413 59.90266 13.319233
v 294.2038 59.89775 13.462407
v 294.20825 59.96493 13.58886
v 294.21625 60.086197 13.664708
v 293.72058 60.276222 13.635674
v 293.75552 60.394047 13.568756
v 293.8177 60.45557 13.4602165
v 293.89047 60.444305 13.339139
v 293.95438 60.363274 13.237967
v 293.99225 60.234184 13.183808
v 293.99396 60.09163 13.1911745
v 293.959 59.973804 13.258094
v 293.89685 59.912285 13.366633
v 293.82407 59.923546 13.48771
v 293.76016 60.00458 13.588882
v 293.7223 60.133667 13.643042
v 293.48288 60.245964 13.242717
v 293.54025 60.353672 13.160787
v 293.63586 60.401226 13.07219
v 293.74408 60.37588 13.000668
v 293.8359 60.28443 12.965383
v 293.88675 60.15138 12.975789
v 293.88297 60.01237 13.0291
v 293.8256 59.904663 13.111031
v 293.72998 59.85711 13.199627
v 293.62177 59.882454 13.27115
v 293.52994 59.973904 13.306435
v 293.4791 60.10696 13.296028
v 293.23624 60.222935 13.042522
v 293.25568 60.302544 12.928666
v 293.31137 60.318893 12.80768
v 293.38846 60.267605 12.711983
v 293.46625 60.162422 12.667216
v 293.52386 60.03153 12.685375
v 293.54593 59.909996 12.761594
v 293.52652 59.830387 12.87545
v 293.4708 59.814037 12.996436
v 293.39374 59.865322 13.0921335
v 293.31595 59.97051 13.136901
v 293.2583 60.101402 13.118741
v 292.94873 60.009323 12.977155
v 292.92963 60.068035 12.846765
v 292.95673 60.069885 12.705287
v 293.0228 60.014378 12.590632
v 293.1101 59.91638 12.533521
v 293.19528 59.80216 12.549255
v 293.2555 59.702312 12.633621
v 293.2746 59.643597 12.764011
v 293.24747 59.641747 12.905489
v 293.1814 59.697254 13.0201435
v 293.0941 59.79525 13.077255
v 293.0089 59.909473 13.061521
v 292.71698 59.757725 12.981317
v 292.6778 59.837265 12.867432
v 292.67715 59.86041 12.725556
v 292.71524 59.82096 12.593707
v 292.78183 59.72949 12.507212
v 292.85913 59.6105 12.489247
v 292.92636 59.495884 12.544628
v 292.96558 59.416348 12.658513
v 292.9662 59.393204 12.800388
v 292.9281 59.43265 12.932238
v 292.8615 59.524124 13.018732
v 292.7842 59.64311 13.036696
v 292.4026 59.600628 12.96955
v 292.35678 59.68074 12.860051
v 292.3474 59.704414 12.719177
v 292.37698 59.665302 12.584675
v 292.43756 59.573887 12.492585
v 292.51294 59.454662 12.467582
v 292.58292 59.339577 12.516365
v 292.62872 59.259464 12.625863
v 292.6381 59.23579 12.766737
v 292.60852 59.274902 12.901239
v 292.54794 59.366318 12.99333
v 292.47253 59.485542 13.018333
v 292.10913 59.34114 12.975258
v 292.04034 59.41541 12.873911
v 292.01624 59.44355 12.735541
v 292.04333 59.41803 12.597225
v 292.11435 59.345676 12.496024
v 292.21024 59.245888 12.459056
v 292.30533 59.145393 12.496224
v 292.37415 59.07113 12.597571
v 292.39825 59.042984 12.735941
v 292.37115 59.06851 12.874257
v 292.30014 59.140858 12.975457
v 292.20425 59.24065 13.012426
v 291.8588 59.07715 12.962794
v 291.79294 59.145252 12.855326
v 291.77377 59.166077 12.714892
v 291.80637 59.13404 12.579124
v 291.88205 59.057728 12.484401
v 291.98053 58.95759 12.456101
v 292.07538 58.860455 12.50181
v 292.14124 58.79235 12.609279
v 292.1604 58.771526 12.749711
v 292.12778 58.803562 12.885479
v 292.05212 58.879875 12.980204
v 291.95364 58.980015 13.008503
v 291.57788 58.83249 12.965161
v 291.50583 58.89777 12.859951
v 291.48257 58.919174 12.72022
v 291.51437 58.890965 12.583409
v 291.59268 58.820705 12.486177
v 291.69653 58.727215 12.454577
v 291.7981 58.635548 12.497076
v 291.87015 58.570267 12.602286
v 291.8934 58.548862 12.742018
v 291.8616 58.577072 12.878828
v 291.7833 58.647335 12.97606
v 291.67944 58.74082 13.00766
v 291.4162 58.48864 12.993067
v 291.32513 58.565952 12.914007
v 291.27646 58.6074 12.785804
v 291.28323 58.601875 12.642808
v 291.34366 58.550858 12.523336
v 291.4415 58.46802 12.4594
v 291.5506 58.375557 12.468132
v 291.64166 58.298244 12.547192
v 291.6903 58.256798 12.675395
v 291.68353 58.262325 12.818391
v 291.62314 58.31334 12.937862
v 291.52527 58.396175 13.001799
v 291.10382 58.12085 12.972442
v 291.03036 58.23366 12.922374
v 291.00745 58.332306 12.820243
v 291.04126 58.390347 12.693415
v 291.1227 58.39224 12.575872
v 291.22998 58.337467 12.499111
v 291.33435 58.24071 12.483701
v 291.4078 58.1279 12.533769
v 291.43073 58.02926 12.6359
v 291.3969 57.971214 12.762728
v 291.31546 57.969326 12.88027
v 291.2082 58.024094 12.957031
v 290.90555 57.91461 12.625391
v 290.8355 58.033295 12.588541
v 290.82706 58.15151 12.508904
v 290.88242 58.23758 12.407819
v 290.9868 58.268444 12.31237
v 291.11218 58.235836 12.248136
v 291.22504 58.148487 12.232325
v 291.29507 58.029804 12.269175
v 291.30353 57.91159 12.348811
v 291.24817 57.825516 12.449897
v 291.1438 57.79465 12.545344
v 291.01837 57.827263 12.60958
v 290.70615 57.795494 12.4279375
v 290.64377 57.88922 12.347969
v 290.6429 57.961296 12.227314
v 290.70386 57.992405 12.098301
v 290.81027 57.974213 11.9955
v 290.9336 57.91159 11.946455
v 291.04083 57.821323 11.964309
v 291.1032 57.727596 12.044277
v 291.10406 57.65552 12.164933
v 291.04312 57.624416 12.293946
v 290.9367 57.64261 12.396748
v 290.8134 57.705227 12.445792
v 290.56342 57.54104 12.358143
v 290.48944 57.612534 12.262524
v 290.4725 57.65378 12.12787
v 290.51715 57.653736 11.99026
v 290.61142 57.612404 11.886567
v 290.73007 57.54086 11.844577
v 290.8413 57.45828 11.875539
v 290.91528 57.386784 11.971157
v 290.93222 57.345535 12.105811
v 290.88757 57.345585 12.243421
v 290.7933 57.386917 12.347114
v 290.67465 57.458458 12.389105
v 290.39374 57.247 12.351871
v 290.29736 57.31885 12.2736845
v 290.24896 57.363144 12.145696
v 290.2615 57.368015 12.0022
v 290.33157 57.332153 11.881646
v 290.44046 57.26517 11.816337
v 290.55896 57.185017 11.823771
v 290.6553 57.113167 11.9019575
v 290.7037 57.068874 12.029946
v 290.6912 57.064007 12.173442
v 290.6211 57.099865 12.293996
v 290.5122 57.166847 12.359305
v 290.2015 56.936363 12.324709
v 290.10037 56.98944 12.239961
v 290.05243 57.017982 12.109277
v 290.07053 57.014336 11.967675
v 290.1498 56.97948 11.853096
v 290.26904 56.922756 11.796243
v 290.39627 56.85936 11.812346
v 290.4974 56.80628 11.897095
v 290.54535 56.77774 12.027779
v 290.52725 56.781384 12.16938
v 290.44797 56.816242 12.283959
v 290.32874 56.872967 12.340813
v 290.03812 56.617844 12.310317
v 289.9446 56.666367 12.213266
v 289.9073 56.68721 12.076556
v 289.9362 56.67479 11.936818
v 290.02353 56.63243 11.831494
v 290.14597 56.571484 11.788807
v 290.27063 56.50828 11.820193
v 290.36417 56.459755 11.917245
v 290.40146 56.43891 12.053955
v 290.37256 56.451336 12.193693
v 290.28522 56.493694 12.299017
v 290.16278 56.55464 12.341704
v 289.87198 56.32102 12.309588
v 289.78687 56.38612 12.214503
v 289.75128 56.414062 12.078588
v 289.77472 56.39736 11.938257
v 289.85092 56.340492 11.831117
v 289.9595 56.25869 11.7858715
v 290.0713 56.173874 11.814647
v 290.1564 56.108772 11.909731
v 290.192 56.08083 12.045648
v 290.16855 56.09753 12.185977
v 290.09235 56.1544 12.2931185
v 289.9838 56.236202 12.338364
v 289.62115 56.067547 12.307209
v 289.54065 56.136753 12.2110195
v 289.50757 56.165504 12.074636
v 289.53073 56.1461 11.934604
v 289.60397 56.083736 11.828442
v 289.70764 55.995125 11.784597
v 289.81396 55.90401 11.814818
v 289.89447 55.834805 11.911008
v 289.92758 55.80605 12.047391
v 289.90442 55.825455 12.187425
v 289.83118 55.887817 12.293587
v 289.7275 55.97643 12.33743
v 289.39578 55.786106 12.300619
v 289.32025 55.854156 12.199692
v 289.2924 55.8794 12.061451
v 289.3197 55.85507 11.922938
v 289.39484 55.787685 11.821269
v 289.49768 55.695305 11.783684
v 289.60068 55.60268 11.820255
v 289.6762 55.53463 11.921183
v 289.70407 55.509388 12.059423
v 289.67676 55.53372 12.197936
v 289.60162 55.6011 12.299605
v 289.49878 55.69348 12.337191
v 289.14688 55.55387 12.300193
v 289.0844 55.633923 12.19913
v 289.06143 55.663437 12.06084
v 289.0841 55.634514 11.922376
v 289.14636 55.554893 11.82084
v 289.2315 55.44592 11.783439
v 289.3167 55.33679 11.820193
v 289.37918 55.25674 11.921256
v 289.40216 55.227222 12.059546
v 289.3795 55.25615 12.19801
v 289.31723 55.335766 12.299546
v 289.2321 55.44474 12.336947
v 288.85345 55.364746 12.299997
v 288.8004 55.45126 12.198867
v 288.78094 55.483078 12.060551
v 288.80023 55.45168 11.9221115
v 288.85312 55.36548 11.820644
v 288.92545 55.24757 11.783337
v 288.9978 55.129547 11.820186
v 289.0508 55.043037 11.921317
v 289.0703 55.01122 12.059632
v 289.05103 55.042618 12.1980715
v 288.99814 55.12882 12.299539
v 288.9258 55.246727 12.336846
v 288.54562 55.186283 12.29985
v 288.4983 55.275955 12.198648
v 288.48093 55.308865 12.060307
v 288.4982 55.276203 11.921893
v 288.54544 55.186714 11.820497
v 288.61005 55.06438 11.783285
v 288.67468 54.941982 11.82023
v 288.72202 54.852314 11.921432
v 288.73938 54.8194 12.059773
v 288.7221 54.852062 12.198187
v 288.67484 54.94155 12.299584
v 288.61026 55.063885 12.336796
v 288.22406 55.03262 12.29984
v 288.1822 55.124977 12.198648
v 288.1668 55.158882 12.06031
v 288.18207 55.12525 11.921893
v 288.22388 55.033092 11.820486
v 288.281 54.907097 11.783261
v 288.33813 54.781033 11.820193
v 288.38 54.688675 11.921385
v 288.3954 54.65477 12.059723
v 288.38013 54.6884 12.19814
v 288.33835 54.78056 12.299547
v 288.28122 54.906555 12.336772
v 287.88876 54.89794 12.294765
v 287.85065 54.987938 12.190029
v 287.83804 55.017662 12.050454
v 287.85437 54.979145 11.913439
v 287.89523 54.88271 11.815697
v 287.94968 54.754192 11.783419
v 288.00314 54.628033 11.825252
v 288.04126 54.538033 11.929988
v 288.05386 54.508312 12.069564
v 288.03754 54.54683 12.206578
v 287.99667 54.643265 12.30432
v 287.94223 54.771782 12.336599
v 287.6306 54.80258 12.257864
v 287.55664 54.871742 12.164597
v 287.49686 54.874058 12.037393
v 287.46722 54.808907 11.9103365
v 287.4757 54.69375 11.817473
v 287.52005 54.559437 11.783685
v 287.58835 54.44196 11.818026
v 287.6623 54.3728 11.911293
v 287.7221 54.370483 12.038497
v 287.75174 54.435635 12.165553
v 287.74323 54.550793 12.258416
v 287.6989 54.685104 12.292205
v 287.52042 54.65786 12.479694
v 287.43246 54.758385 12.425402
v 287.3281 54.797504 12.337884
v 287.2353 54.764736 12.240594
v 287.17886 54.668858 12.159597
v 287.17395 54.535564 12.116599
v 287.2219 54.400566 12.12312
v 287.30984 54.30004 12.177413
v 287.4142 54.26092 12.264931
v 287.50705 54.29369 12.362222
v 287.56348 54.38957 12.443217
v 287.56836 54.522865 12.486216
v 287.22565 54.55295 12.739437
v 287.17792 54.66537 12.661059
v 287.11224 54.71853 12.548857
v 287.04617 54.698177 12.432894
v 286.99747 54.609776 12.344243
v 286.97913 54.47701 12.306658
v 286.99606 54.33545 12.330209
v 287.0438 54.22303 12.4085865
v 287.10947 54.169876 12.520789
v 287.1755 54.190224 12.636752
v 287.22424 54.278625 12.725403
v 287.24258 54.411396 12.762988
v 286.82834 54.667152 12.851876
v 286.8195 54.746346 12.73635
v 286.79456 54.75646 12.599161
v 286.76028 54.694775 12.477068
v 286.7258 54.577827 12.402787
v 286.7004 54.43695 12.396221
v 286.69086 54.309895 12.459129
v 286.69974 54.2307 12.574656
v 286.72464 54.220592 12.711844
v 286.75894 54.282276 12.833938
v 286.7934 54.39922 12.908218
v 286.81882 54.540096 12.914784
v 286.40714 54.74061 12.910454
v 286.38745 54.823524 12.796691
v 286.37277 54.83743 12.656256
v 286.36707 54.778595 12.526779
v 286.37183 54.662792 12.442953
v 286.3858 54.52104 12.427238
v 286.4052 54.39133 12.483848
v 286.4249 54.308414 12.59761
v 286.43958 54.294514 12.738046
v 286.44528 54.353344 12.867522
v 286.44052 54.46915 12.951348
v 286.42654 54.6109 12.967062
v 286.04178 54.58517 12.926049
v 286.01715 54.66594 12.81103
v 286.00806 54.67925 12.668943
v 286.01688 54.62154 12.53786
v 286.0413 54.508266 12.452904
v 286.07474 54.369785 12.436839
v 286.10825 54.243202 12.493969
v 286.13287 54.162434 12.608988
v 286.14197 54.14912 12.751075
v 286.13315 54.206833 12.882158
v 286.10873 54.320107 12.967114
v 286.0753 54.458584 12.983179
v 285.80002 54.56979 12.908085
v 285.73077 54.652058 12.820725
v 285.65625 54.66544 12.701798
v 285.59634 54.60635 12.58317
v 285.56717 54.49062 12.496627
v 285.57654 54.34926 12.465359
v 285.62192 54.22015 12.497743
v 285.69113 54.13788 12.585102
v 285.7657 54.1245 12.704029
v 285.8256 54.18359 12.822657
v 285.85474 54.29932 12.9092
v 285.8454 54.440678 12.940469
v 285.70142 54.47112 13.214706
v 285.62024 54.570637 13.15405
v 285.51578 54.605606 13.063475
v 285.41608 54.566658 12.967252
v 285.34778 54.464226 12.891164
v 285.32925 54.32576 12.8555975
v 285.36542 54.18836 12.870084
v 285.4466 54.088837 12.930741
v 285.55103 54.053867 13.021316
v 285.65076 54.092815 13.117539
v 285.71902 54.195248 13.193627
v 285.73758 54.333717 13.229193
v 285.33847 54.42819 13.502346
v 285.29666 54.546875 13.451179
v 285.2383 54.60994 13.353829
v 285.1791 54.60048 13.236385
v 285.1349 54.521034 13.130313
v 285.1175 54.39289 13.064036
v 285.13162 54.25038 13.055313
v 285.17343 54.131695 13.106481
v 285.23175 54.06863 13.203829
v 285.291 54.07809 13.321274
v 285.3352 54.157536 13.427346
v 285.35257 54.285683 13.493623
v 284.89313 54.390636 13.5973625
v 284.8403 54.491745 13.514037
v 284.80008 54.53451 13.384584
v 284.78323 54.507477 13.2436905
v 284.79425 54.41789 13.129107
v 284.83023 54.28975 13.071538
v 284.8815 54.157394 13.086408
v 284.9343 54.05629 13.169733
v 284.97455 54.013523 13.299186
v 284.9914 54.040554 13.44008
v 284.98035 54.130142 13.554663
v 284.9444 54.25828 13.612232
v 284.5763 54.142593 13.643601
v 284.52924 54.26598 13.588101
v 284.49286 54.344883 13.474318
v 284.47693 54.358154 13.332737
v 284.48566 54.302242 13.201297
v 284.51675 54.192127 13.115217
v 284.5619 54.057316 13.097562
v 284.60892 53.93393 13.153062
v 284.6453 53.85503 13.266846
v 284.66125 53.841755 13.408425
v 284.6525 53.897667 13.5398655
v 284.6214 54.007782 13.625946
v 284.21555 54.11498 13.65384
v 284.2089 54.238075 13.5810375
v 284.20248 54.308125 13.456369
v 284.198 54.30636 13.31324
v 284.19662 54.23325 13.19
v 284.19876 54.108383 13.119673
v 284.20383 53.965225 13.121101
v 284.21045 53.842125 13.193904
v 284.2169 53.772076 13.318572
v 284.22137 53.77384 13.461701
v 284.22275 53.846954 13.584941
v 284.2206 53.971817 13.655269
v 283.84564 54.190346 13.64533
v 283.83994 54.300434 13.553861
v 283.83603 54.350025 13.41955
v 283.835 54.325836 13.278386
v 283.83707 54.23434 13.168194
v 283.8417 54.10006 13.1185
v 283.8477 53.958973 13.142619
v 283.8534 53.84889 13.234089
v 283.8573 53.799294 13.3684
v 283.85834 53.823486 13.509563
v 283.85626 53.91498 13.619755
v 283.85162 54.04926 13.669449
v 283.4719 54.153732 13.634196
v 283.4593 54.252113 13.530829
v 283.45422 54.28596 13.391721
v 283.4581 54.24621 13.254147
v 283.46985 54.1435 13.154968
v 283.48633 54.005367 13.120761
v 283.50314 53.868816 13.16069
v 283.51575 53.770435 13.264058
v 283.5208 53.736588 13.403166
v 283.51694 53.776344 13.540741
v 283.5052 53.879047 13.639919
v 283.4887 54.01718 13.674127
v 283.1336 54.132477 13.634148
v 283.13956 54.23043 13.529781
v 283.14127 54.26319 13.390331
v 283.1382 54.22198 13.253162
v 283.1313 54.117847 13.155029
v 283.12225 53.978683 13.122227
v 283.11362 53.841785 13.163544
v 283.10764 53.74383 13.26791
v 283.10596 53.71107 13.407361
v 283.10898 53.752277 13.544529
v 283.11594 53.856415 13.642662
v 283.12494 53.99558 13.675465
v 282.78186 54.194263 13.639597
v 282.7934 54.29519 13.538581
v 282.79752 54.332428 13.400309
v 282.79312 54.296 13.261827
v 282.7814 54.195667 13.160245
v 282.76547 54.058315 13.12278
v 282.74963 53.920742 13.159471
v 282.7381 53.819817 13.260486
v 282.73398 53.782578 13.398758
v 282.73837 53.819004 13.537239
v 282.7501 53.91934 13.638822
v 282.76602 54.05669 13.676287
v 282.38028 54.206707 13.639839
v 282.36465 54.307064 13.538808
v 282.35886 54.344055 13.400528
v 282.3644 54.307762 13.2620535
v 282.37982 54.207916 13.160487
v 282.401 54.07127 13.123045
v 282.42224 53.934433 13.159758
v 282.43787 53.834076 13.26079
v 282.44366 53.797085 13.39907
v 282.4381 53.833374 13.537544
v 282.4227 53.933224 13.639111
v 282.40152 54.06987 13.676553
v 282.0216 54.081482 13.639457
v 281.9951 54.179153 13.538068
v 281.98535 54.21481 13.399658
v 281.9951 54.1789 13.2613125
v 282.0216 54.081047 13.160103
v 282.05786 53.947468 13.123146
v 282.09412 53.813957 13.160346
v 282.12064 53.716286 13.261734
v 282.13034 53.68063 13.400145
v 282.12064 53.716537 13.538489
v 282.09412 53.814392 13.6397
v 282.05786 53.94797 13.676657
v 281.67993 54.016632 13.639887
v 281.66553 54.11709 13.538772
v 281.66022 54.15404 13.400462
[truncated: 1,208,553 more chars]
