# Supplementary material for: Heterogeneous somatostatin-expressing neuron population in mouse ventral tegmental area
Source: eLife. 2020 Aug 4;9:e59328. doi: 10.7554/eLife.59328 (PMC7440918; doi:10.7554/eLife.59328)
Supplement: Figure 5—source data 2. — This zip archive contains morphological images of all traced neurons grouped according their electrophysiological profiles. Each subtype’s folder contains a PDF file (with the list of neurons, their original location within the VTA, images of the traced morphology and individual Sholl curves) and two subfolders: ‘3D_gif’ – with *.gif files of the listed neurons; and ‘WaveFront_3D_obj’ – with corresponding *.obj files. *.gif files can be opened by any image viewer. *.obj files save information about the 3D model of the neurons and can be opened/reused with any 3D viewer or graphic software. [file elife-59328-fig5-data2.zip › Morphology_Source/HFF/WaveFront_3D_obj/2.obj]

# OBJ File
mtllib 160818_c1_model.mtl
g Path_(5)
v 43.173824 269.83643 40.0
v 43.173824 269.5043 40.0
v 43.173824 269.5488 39.833946
v 43.173824 269.67035 39.712387
v 43.173824 269.83643 39.667892
v 43.173824 270.00247 39.712387
v 43.173824 270.12402 39.833946
v 43.173824 270.16852 40.0
v 43.173824 270.12402 40.166054
v 43.173824 270.00247 40.287613
v 43.173824 269.83643 40.332108
v 43.173824 269.67035 40.287613
v 43.173824 269.5488 40.166054
v 43.5903 269.5043 40.0
v 43.5903 269.5488 39.833946
v 43.5903 269.67035 39.712387
v 43.5903 269.83643 39.667892
v 43.5903 270.00247 39.712387
v 43.5903 270.12402 39.833946
v 43.5903 270.16852 40.0
v 43.5903 270.12402 40.166054
v 43.5903 270.00247 40.287613
v 43.5903 269.83643 40.332108
v 43.5903 269.67035 40.287613
v 43.5903 269.5488 40.166054
v 44.007233 269.5043 40.0
v 44.00717 269.5488 39.833946
v 44.007008 269.67035 39.712387
v 44.006783 269.83643 39.667892
v 44.006554 270.00247 39.712387
v 44.00639 270.12402 39.833946
v 44.00633 270.16852 40.0
v 44.00639 270.12402 40.166054
v 44.006554 270.00247 40.287613
v 44.006783 269.83643 40.332108
v 44.007008 269.67035 40.287613
v 44.00717 269.5488 40.166054
v 44.43356 269.50558 40.0
v 44.43218 269.55008 39.833946
v 44.42841 269.67157 39.712387
v 44.423256 269.83755 39.667892
v 44.418106 270.0035 39.712387
v 44.414333 270.12503 39.833946
v 44.412956 270.1695 40.0
v 44.414333 270.12503 40.166054
v 44.418106 270.0035 40.287613
v 44.423256 269.83755 40.332108
v 44.42841 269.67157 40.287613
v 44.43218 269.55008 40.166054
v 44.96221 269.56018 40.062275
v 44.957466 269.57184 39.890823
v 44.92098 269.6613 39.748627
v 44.862522 269.80457 39.673786
v 44.797768 269.96332 39.68635
v 44.74406 270.095 39.78296
v 44.71579 270.1643 39.937725
v 44.72054 270.15265 40.109177
v 44.757027 270.0632 40.251373
v 44.81548 269.9199 40.326214
v 44.880238 269.76114 40.31365
v 44.933945 269.6295 40.21704
v 45.253487 269.844 39.860474
v 45.10898 269.88135 39.778236
v 44.97637 269.9868 39.753185
v 44.891205 270.13202 39.792034
v 44.87629 270.27817 39.884373
v 44.93563 270.38605 40.005463
v 45.05332 270.42676 40.122856
v 45.19783 270.3894 40.205093
v 45.330437 270.28397 40.230145
v 45.415607 270.13873 40.191296
v 45.43052 269.99258 40.098957
v 45.37118 269.8847 39.977867
v 45.222477 269.82385 39.562927
v 45.05129 269.8364 39.552322
v 44.908916 269.93274 39.54935
v 44.833515 270.08707 39.554813
v 44.84528 270.25806 39.567238
v 44.941067 270.39984 39.583305
v 45.095203 270.4745 39.5987
v 45.26639 270.46194 39.609306
v 45.408764 270.3656 39.612274
v 45.484165 270.21127 39.606815
v 45.4724 270.04028 39.594387
v 45.376614 269.8985 39.578323
v 45.267567 269.872 39.151707
v 45.0971 269.88516 39.13449
v 44.954967 269.98163 39.130028
v 44.87925 270.13556 39.139515
v 44.89024 270.30576 39.16041
v 44.98499 270.44653 39.187115
v 45.13811 270.52026 39.212475
v 45.30858 270.5071 39.22969
v 45.450714 270.41064 39.234154
v 45.52643 270.2567 39.224667
v 45.51544 270.08655 39.20377
v 45.420692 269.94574 39.177063
v 45.313557 269.92114 38.730244
v 45.143017 269.9344 38.71252
v 45.000885 270.031 38.70746
v 44.925243 270.1851 38.716415
v 44.93636 270.35532 38.736988
v 45.031254 270.49612 38.763664
v 45.1845 270.56976 38.7893
v 45.35504 270.5565 38.807022
v 45.497173 270.45987 38.812084
v 45.572815 270.30582 38.80313
v 45.5617 270.13556 38.78256
v 45.466805 269.99478 38.755882
v 45.359314 269.96985 38.314754
v 45.189156 269.98346 38.294037
v 45.047123 270.08014 38.288082
v 44.97127 270.23404 38.29849
v 44.98193 270.40387 38.322468
v 45.07624 270.54416 38.353592
v 45.22893 270.6173 38.383526
v 45.39909 270.60373 38.404243
v 45.541122 270.50702 38.4102
v 45.616974 270.35315 38.39979
v 45.606316 270.1833 38.375813
v 45.512005 270.043 38.344685
v 45.48623 270.0518 37.916073
v 45.31804 270.0308 37.88733
v 45.15996 270.09692 37.873436
v 45.05435 270.23248 37.878117
v 45.029507 270.40115 37.900116
v 45.092087 270.5577 37.93354
v 45.22532 270.66025 37.969433
v 45.39351 270.68124 37.998177
v 45.551586 270.6151 38.012074
v 45.657196 270.47955 38.007393
v 45.68204 270.31088 37.985394
v 45.61946 270.15433 37.95197
v 45.472588 270.09775 37.469913
v 45.315643 270.1297 37.40845
v 45.185993 270.23907 37.383102
v 45.118385 270.3965 37.40066
v 45.130924 270.55988 37.456425
v 45.22026 270.68533 37.535446
v 45.36245 270.73935 37.616558
v 45.519394 270.70737 37.67802
v 45.649044 270.59802 37.70337
v 45.716652 270.44058 37.68581
v 45.704113 270.27722 37.630047
v 45.614777 270.15173 37.551025
v 45.774605 270.23846 37.240307
v 45.676258 270.2543 37.1002
v 45.57791 270.3509 36.997482
v 45.505913 270.50235 36.95968
v 45.47956 270.6681 36.996918
v 45.505913 270.8037 37.09922
v 45.57791 270.87286 37.239178
v 45.676258 270.85703 37.379284
v 45.774605 270.76044 37.482002
v 45.8466 270.60898 37.519806
v 45.87295 270.44324 37.482567
v 45.8466 270.30762 37.380264
v 46.10712 270.29004 37.128933
v 46.064957 270.31714 36.964493
v 46.022797 270.425 36.83744
v 45.991936 270.58472 36.781822
v 45.980637 270.75348 36.812542
v 45.991936 270.88608 36.921364
v 46.022797 270.947 37.079136
v 46.064957 270.91986 37.243576
v 46.10712 270.812 37.37063
v 46.13798 270.6523 37.426247
v 46.14928 270.48355 37.395527
v 46.13798 270.35092 37.2867
v 46.48705 270.31613 36.99577
v 46.468082 270.3854 36.840466
v 46.451504 270.52396 36.74039
v 46.441757 270.6947 36.722363
v 46.441452 270.85184 36.79121
v 46.450672 270.95328 36.928482
v 46.466946 270.97183 37.0974
v 46.485912 270.90256 37.252705
v 46.502487 270.764 37.35278
v 46.512238 270.5933 37.370808
v 46.51254 270.43616 37.30196
v 46.503323 270.33472 37.16469
v 46.8642 270.32767 37.051037
v 46.858757 270.3569 36.88219
v 46.8623 270.46658 36.7502
v 46.873886 270.6273 36.690434
v 46.890404 270.796 36.718903
v 46.907433 270.9275 36.82798
v 46.920406 270.98654 36.98844
v 46.925854 270.9573 37.157288
v 46.922306 270.84763 37.289276
v 46.91072 270.6869 37.349045
v 46.894203 270.5182 37.320576
v 46.877174 270.38672 37.2115
v 47.179935 270.2606 37.024105
v 47.190308 270.29642 36.85643
v 47.229923 270.40558 36.729774
v 47.28817 270.5588 36.678078
v 47.349438 270.7151 36.71519
v 47.397312 270.83252 36.83117
v 47.41896 270.8796 36.994934
v 47.40859 270.84378 37.16261
v 47.368973 270.73462 37.28926
v 47.310726 270.5814 37.340958
v 47.24946 270.4251 37.30385
v 47.201584 270.30768 37.18787
v 47.47232 270.08612 37.020237
v 47.491714 270.1172 36.85235
v 47.55597 270.2134 36.725243
v 47.647873 270.34897 36.672985
v 47.742798 270.48755 36.70957
v 47.81531 270.592 36.825207
v 47.84598 270.63437 36.9889
v 47.826588 270.60327 37.156788
v 47.762333 270.50708 37.283894
v 47.67043 270.37152 37.33615
v 47.575504 270.23294 37.299564
v 47.50299 270.12848 37.18393
v 47.77502 269.84708 37.032734
v 47.79297 269.86993 36.863365
v 47.862587 269.95496 36.731213
v 47.96522 270.07938 36.671684
v 48.07337 270.20978 36.700733
v 48.15806 270.3113 36.810574
v 48.19659 270.35672 36.971775
v 48.178646 270.33383 37.141144
v 48.109028 270.2488 37.273296
v 48.006393 270.12442 37.332825
v 47.89824 269.994 37.30378
v 47.813553 269.89246 37.193935
v 48.0829 269.5784 36.999634
v 48.1122 269.61276 36.83376
v 48.191986 269.7051 36.712685
v 48.30087 269.83072 36.66885
v 48.40968 269.9559 36.714005
v 48.48926 270.04715 36.83605
v 48.518288 270.08 37.002274
v 48.488987 270.04565 37.16815
v 48.409203 269.95328 37.289227
v 48.30032 269.8277 37.333057
v 48.19151 269.70248 37.287903
v 48.111927 269.61124 37.165863
v 48.487633 269.2491 36.999653
v 48.504673 269.29065 36.833706
v 48.551235 269.40323 36.712425
v 48.614845 269.55673 36.66832
v 48.678455 269.71 36.713196
v 48.725025 269.822 36.835037
v 48.742073 269.86267 37.001194
v 48.72503 269.82114 37.16714
v 48.678467 269.70856 37.28842
v 48.614857 269.55505 37.332527
v 48.551247 269.4018 37.28765
v 48.504677 269.2898 37.16581
v 48.979122 269.19846 37.000507
v 48.985886 269.24225 36.83441
v 49.00455 269.36227 36.71273
v 49.030113 269.52628 36.668076
v 49.055725 269.6904 36.71241
v 49.074524 269.8106 36.83385
v 49.081474 269.85474 36.99986
v 49.074707 269.8109 37.165955
v 49.05604 269.69092 37.287632
v 49.03048 269.5269 37.33229
v 49.004868 269.36276 37.287956
v 48.98607 269.24255 37.166515
v 49.30972 269.1204 37.00022
v 49.326447 269.16156 36.834152
v 49.372242 269.2741 36.712543
v 49.434834 269.4279 36.667984
v 49.497456 269.5817 36.71241
v 49.543324 269.69434 36.83392
v 49.56015 269.7356 36.999958
v 49.543427 269.69443 37.166027
v 49.49763 269.58188 37.287636
v 49.43504 269.4281 37.332195
v 49.372417 269.2743 37.28777
v 49.326546 269.16165 37.166256
v 49.610252 268.9389 37.000187
v 49.634735 268.97598 36.834114
v 49.701733 269.07733 36.7125
v 49.79329 269.21585 36.66794
v 49.884872 269.35437 36.71236
v 49.951946 269.45584 36.83387
v 49.976532 269.49298 36.999905
v 49.952045 269.45593 37.165974
v 49.885048 269.35455 37.287586
v 49.79349 269.21606 37.33215
v 49.70191 269.0775 37.287727
v 49.63484 268.97607 37.166218
v 49.91955 268.71143 37.00016
v 49.94755 268.74594 36.834087
v 50.02415 268.84024 36.712475
v 50.128826 268.96915 36.66791
v 50.23353 269.09805 36.712334
v 50.3102 269.19244 36.83384
v 50.338303 269.22702 36.999874
v 50.310303 269.19254 37.165947
v 50.233704 269.0982 37.28756
v 50.12903 268.96933 37.332123
v 50.02433 268.84042 37.2877
v 49.947655 268.74603 37.166195
v 50.213604 268.44772 37.000114
v 50.243793 268.48032 36.834045
v 50.326344 268.56952 36.71245
v 50.439137 268.69135 36.6679
v 50.551952 268.81323 36.71234
v 50.634556 268.90244 36.833862
v 50.66482 268.93515 36.9999
v 50.634632 268.90253 37.16597
v 50.552082 268.81335 37.287567
v 50.43929 268.6915 37.332115
v 50.326473 268.56964 37.287674
v 50.24387 268.4804 37.166153
v 50.507008 268.1669 37.000015
v 50.538227 268.19858 36.83396
v 50.623543 268.2852 36.7124
v 50.740086 268.40344 36.667896
v 50.856632 268.52173 36.712383
v 50.94195 268.60834 36.83394
v 50.973186 268.64 36.99999
v 50.941963 268.60834 37.166046
v 50.85665 268.52176 37.28761
v 50.74011 268.40347 37.33211
v 50.62356 268.2852 37.28762
v 50.53824 268.1986 37.16607
v 50.778385 267.89304 37.000004
v 50.812428 267.9217 36.83395
v 50.90543 267.99994 36.71239
v 51.03248 268.10687 36.667896
v 51.159527 268.2138 36.712387
v 51.252533 268.29208 36.833946
v 51.286575 268.3207 36.999996
v 51.252537 268.29208 37.16605
v 51.15953 268.2138 37.287613
v 51.032486 268.10687 37.332108
v 50.905437 267.99994 37.287617
v 50.81243 267.9217 37.166058
v 50.996605 267.58673 37.000004
v 51.03387 267.61102 36.83395
v 51.135693 267.67743 36.71239
v 51.27478 267.76813 36.667892
v 51.41387 267.85886 36.712387
v 51.515694 267.92523 36.833942
v 51.552963 267.94955 36.999996
v 51.515697 267.92526 37.16605
v 51.413876 267.85886 37.287613
v 51.274788 267.76813 37.332108
v 51.135696 267.67743 37.287617
v 51.033875 267.61102 37.166058
v 51.197704 267.24683 36.999992
v 51.236477 267.26868 36.833942
v 51.34239 267.32834 36.712383
v 51.48707 267.40982 36.667892
v 51.63175 267.49133 36.71239
v 51.73766 267.55096 36.833954
v 51.77642 267.5728 37.000008
v 51.73765 267.55096 37.166058
v 51.631737 267.4913 37.287617
v 51.487057 267.40982 37.332108
v 51.34238 267.3283 37.28761
v 51.23647 267.26868 37.166046
v 51.39754 266.87366 37.0
v 51.43585 266.8963 36.833946
v 51.540512 266.95813 36.712387
v 51.683487 267.04257 36.667892
v 51.82646 267.127 36.712387
v 51.931126 267.18884 36.833946
v 51.969437 267.2115 37.0
v 51.93113 267.18884 37.166054
v 51.82646 267.127 37.287613
v 51.68349 267.04257 37.332108
v 51.540516 266.95813 37.287613
v 51.43585 266.8963 37.166054
v 51.610683 266.55002 37.0
v 51.650826 266.5692 36.833946
v 51.760494 266.62164 36.712387
v 51.910305 266.69327 36.667892
v 52.06012 266.7649 36.712387
v 52.16979 266.81732 36.833946
v 52.20993 266.83652 37.0
v 52.16979 266.81732 37.166054
v 52.06012 266.7649 37.287613
v 51.910305 266.69327 37.332108
v 51.760494 266.62164 37.287613
v 51.650826 266.5692 37.166054
v 51.724636 266.19254 37.0
v 51.76685 266.20657 36.833946
v 51.882187 266.24496 36.712387
v 52.039738 266.29742 36.667892
v 52.197292 266.34988 36.712387
v 52.312626 266.38828 36.833946
v 52.354843 266.4023 37.0
v 52.312626 266.38828 37.166054
v 52.19729 266.34988 37.287613
v 52.039738 266.29742 37.332108
v 51.882187 266.24496 37.287613
v 51.76685 266.20657 37.166054
v 51.862255 265.7869 37.0
v 51.903942 265.80243 36.833946
v 52.017834 265.84494 36.712387
v 52.17341 265.90298 36.667892
v 52.328983 265.96103 36.712387
v 52.442875 266.0035 36.833946
v 52.484562 266.01907 37.0
v 52.442875 266.0035 37.166054
v 52.328983 265.96103 37.287613
v 52.17341 265.90298 37.332108
v 52.017834 265.84494 37.287613
v 51.903942 265.80243 37.166054
v 52.01299 265.42096 37.0
v 52.05557 265.43387 36.833946
v 52.17189 265.46918 36.712387
v 52.33079 265.5174 36.667892
v 52.48969 265.5656 36.712387
v 52.60601 265.6009 36.833946
v 52.648586 265.6138 37.0
v 52.60601 265.6009 37.166054
v 52.48969 265.56558 37.287613
v 52.330788 265.5174 37.332108
v 52.17189 265.46918 37.287613
v 52.05557 265.43387 37.166054
v 52.096676 265.0121 37.0
v 52.139217 265.02512 36.833946
v 52.255447 265.06073 36.712387
v 52.41422 265.10934 36.667892
v 52.572994 265.158 36.712387
v 52.689224 265.19357 36.833946
v 52.731766 265.2066 37.0
v 52.689224 265.19357 37.166054
v 52.572994 265.158 37.287613
v 52.41422 265.10934 37.332108
v 52.255447 265.06073 37.287613
v 52.139217 265.02512 37.166054
v 52.274612 264.58005 37.0
v 52.31467 264.59943 36.833946
v 52.424118 264.6523 36.712387
v 52.57362 264.72458 36.667892
v 52.723125 264.79684 36.712387
v 52.83257 264.84976 36.833946
v 52.872627 264.8691 37.0
v 52.83257 264.84976 37.166054
v 52.723125 264.79684 37.287613
v 52.57362 264.72458 37.332108
v 52.424118 264.6523 37.287613
v 52.31467 264.59943 37.166054
v 52.483883 264.20288 37.0
v 52.523033 264.224 36.833946
v 52.63 264.28177 36.712387
v 52.77612 264.36066 36.667892
v 52.922237 264.43954 36.712387
v 53.0292 264.49728 36.833946
v 53.068356 264.51843 37.0
v 53.0292 264.49728 37.166054
v 52.922237 264.43954 37.287613
v 52.77612 264.36066 37.332108
v 52.63 264.28177 37.287613
v 52.523033 264.224 37.166054
v 52.674023 263.8397 37.0
v 52.71358 263.86005 36.833946
v 52.821663 263.91568 36.712387
v 52.9693 263.99167 36.667892
v 53.11694 264.0677 36.712387
v 53.225018 264.12332 36.833946
v 53.264576 264.14368 37.0
v 53.225018 264.12332 37.166054
v 53.11694 264.0677 37.287613
v 52.9693 263.99167 37.332108
v 52.821663 263.91568 37.287613
v 52.71358 263.86005 37.166054
v 52.859802 263.47256 37.0
v 52.899666 263.49234 36.833946
v 53.00858 263.54633 36.712387
v 53.157356 263.6201 36.667892
v 53.306133 263.69382 36.712387
v 53.415043 263.74783 36.833946
v 53.45491 263.76758 37.0
v 53.415043 263.74783 37.166054
v 53.306133 263.69382 37.287613
v 53.157356 263.6201 37.332108
v 53.00858 263.54633 37.287613
v 52.899666 263.49234 37.166054
v 53.02326 263.1432 37.0
v 53.06559 263.1569 36.833946
v 53.181248 263.1943 36.712387
v 53.339237 263.24542 36.667892
v 53.497227 263.29654 36.712387
v 53.61288 263.33395 36.833946
v 53.655216 263.34766 37.0
v 53.61288 263.33395 37.166054
v 53.497227 263.29654 37.287613
v 53.339237 263.24542 37.332108
v 53.181248 263.1943 37.287613
v 53.06559 263.1569 37.166054
v 53.081944 262.79257 37.0
v 53.12607 262.7983 36.833946
v 53.246624 262.8139 36.712387
v 53.4113 262.83524 36.667892
v 53.57598 262.85654 36.712387
v 53.696533 262.87213 36.833946
v 53.74066 262.87787 37.0
v 53.696533 262.87213 37.166054
v 53.57598 262.85654 37.287613
v 53.4113 262.83524 37.332108
v 53.246624 262.8139 37.287613
v 53.12607 262.7983 37.166054
v 53.114494 262.40118 37.0
v 53.158916 262.40375 36.833946
v 53.280277 262.4107 36.712387
v 53.446056 262.4202 36.667892
v 53.61184 262.4297 36.712387
v 53.7332 262.43665 36.833946
v 53.77762 262.4392 37.0
v 53.7332 262.43665 37.166054
v 53.61184 262.4297 37.287613
v 53.446056 262.4202 37.332108
v 53.280277 262.4107 37.287613
v 53.158916 262.40375 37.166054
v 53.126926 261.99634 37.0
v 53.17141 261.99734 36.833946
v 53.292934 262.00012 36.712387
v 53.458946 262.0039 36.667892
v 53.624954 262.00772 36.712387
v 53.746483 262.0105 36.833946
v 53.790966 262.0115 37.0
v 53.746483 262.0105 37.166054
v 53.624954 262.00772 37.287613
v 53.458946 262.0039 37.332108
v 53.292934 262.00012 37.287613
v 53.17141 261.99734 37.166054
v 53.132996 261.58414 37.0
v 53.177486 261.5846 36.833946
v 53.299038 261.58582 36.712387
v 53.465084 261.5875 36.667892
v 53.63113 261.58917 36.712387
v 53.75268 261.5904 36.833946
v 53.797173 261.59082 37.0
v 53.75268 261.5904 37.166054
v 53.63113 261.58917 37.287613
v 53.465084 261.5875 37.332108
v 53.299038 261.58582 37.287613
v 53.177486 261.5846 37.166054
v 53.135242 261.16968 37.0
v 53.179737 261.16986 36.833946
v 53.301296 261.17035 36.712387
v 53.467346 261.17102 36.667892
v 53.6334 261.1717 36.712387
v 53.75496 261.17218 36.833946
v 53.79945 261.17233 37.0
v 53.75496 261.17218 37.166054
v 53.6334 261.1717 37.287613
v 53.467346 261.17102 37.332108
v 53.301296 261.17035 37.287613
v 53.179737 261.16986 37.166054
v 53.136314 260.75397 37.0
v 53.18081 260.75403 36.833946
v 53.30237 260.75424 36.712387
v 53.468422 260.75455 36.667892
v 53.634476 260.75482 36.712387
v 53.756035 260.75504 36.833946
v 53.800526 260.75513 37.0
v 53.756035 260.75504 37.166054
v 53.634476 260.75482 37.287613
v 53.468422 260.75455 37.332108
v 53.30237 260.75424 37.287613
v 53.18081 260.75403 37.166054
v 53.136707 260.33783 37.0
v 53.181202 260.33786 36.833946
v 53.30276 260.33795 36.712387
v 53.468815 260.33807 36.667892
v 53.63487 260.33817 36.712387
v 53.756428 260.33826 36.833946
v 53.800922 260.3383 37.0
v 53.756428 260.33826 37.166054
v 53.63487 260.33817 37.287613
v 53.468815 260.33807 37.332108
v 53.30276 260.33795 37.287613
v 53.181202 260.33786 37.166054
v 53.136894 259.92148 37.0
v 53.18139 259.9215 36.833946
v 53.302948 259.92154 36.712387
v 53.469 259.92157 36.667892
v 53.635056 259.92163 36.712387
v 53.756615 259.92166 36.833946
v 53.80111 259.9217 37.0
v 53.756615 259.92166 37.166054
v 53.635056 259.92163 37.287613
v 53.469 259.92157 37.332108
v 53.302948 259.92154 37.287613
v 53.18139 259.9215 37.166054
v 53.136963 259.50507 37.0
v 53.181458 259.50507 36.833946
v 53.303017 259.5051 36.712387
v 53.46907 259.5051 36.667892
v 53.635124 259.50513 36.712387
v 53.756683 259.50513 36.833946
v 53.801178 259.50516 37.0
v 53.756683 259.50513 37.166054
v 53.635124 259.50513 37.287613
v 53.46907 259.5051 37.332108
v 53.303017 259.5051 37.287613
v 53.181458 259.50507 37.166054
v 53.136997 259.08862 37.0
v 53.181488 259.08862 36.833946
v 53.303047 259.08862 36.712387
v 53.4691 259.08862 36.667892
v 53.635155 259.08862 36.712387
v 53.756714 259.08865 36.833946
v 53.80121 259.08865 37.0
v 53.756714 259.08865 37.166054
v 53.635155 259.08862 37.287613
v 53.4691 259.08862 37.332108
v 53.303047 259.08862 37.287613
v 53.181488 259.08862 37.166054
v 53.13701 258.67215 37.0
v 53.1815 258.67215 36.833946
v 53.30306 258.67215 36.712387
v 53.469112 258.67215 36.667892
v 53.635166 258.67215 36.712387
v 53.756725 258.67215 36.833946
v 53.80122 258.67215 37.0
v 53.756725 258.67215 37.166054
v 53.635166 258.67215 37.287613
v 53.469112 258.67215 37.332108
v 53.30306 258.67215 37.287613
v 53.1815 258.67215 37.166054
v 53.139557 258.21466 37.0
v 53.18371 258.22015 36.833946
v 53.304337 258.23517 36.712387
v 53.46912 258.25568 36.667892
v 53.6339 258.27618 36.712387
v 53.754528 258.2912 36.833946
v 53.798683 258.2967 37.0
v 53.754528 258.2912 37.166054
v 53.6339 258.27618 37.287613
v 53.46912 258.25568 37.332108
v 53.304337 258.23517 37.287613
v 53.18371 258.22015 37.166054
v 53.252686 257.75787 37.0
v 53.29536 257.77048 36.833946
v 53.411945 257.8049 36.712387
v 53.571205 257.8519 36.667892
v 53.73046 257.89893 36.712387
v 53.84705 257.93332 36.833946
v 53.88972 257.94592 37.0
v 53.84705 257.93332 37.166054
v 53.73046 257.89893 37.287613
v 53.571205 257.8519 37.332108
v 53.411945 257.8049 37.287613
v 53.29536 257.77048 37.166054
v 53.382706 257.37634 37.0
v 53.425854 257.3872 36.833946
v 53.543736 257.41687 36.712387
v 53.704765 257.45743 36.667892
v 53.865795 257.49796 36.712387
v 53.983677 257.52762 36.833946
v 54.026825 257.53848 37.0
v 53.983677 257.52762 37.166054
v 53.865795 257.49796 37.287613
v 53.704765 257.45743 37.332108
v 53.543736 257.41687 37.287613
v 53.425854 257.3872 37.166054
v 53.773888 257.04672 37.0
usemtl mat_18
s 1
f 1 1 2
f 2 1 3
f 1 1 3
f 3 1 4
f 1 1 4
f 4 1 5
f 1 1 5
f 5 1 6
f 1 1 6
f 6 1 7
f 1 1 7
f 7 1 8
f 1 1 8
f 8 1 9
f 1 1 9
f 9 1 10
f 1 1 10
f 10 1 11
f 1 1 11
f 11 1 12
f 1 1 12
f 12 1 13
f 1 1 13
f 13 1 2
f 2 3 14
f 14 3 15
f 3 4 15
f 15 4 16
f 4 5 16
f 16 5 17
f 5 6 17
f 17 6 18
f 6 7 18
f 18 7 19
f 7 8 19
f 19 8 20
f 8 9 20
f 20 9 21
f 9 10 21
f 21 10 22
f 10 11 22
f 22 11 23
f 11 12 23
f 23 12 24
f 12 13 24
f 24 13 25
f 13 2 25
f 25 2 14
f 14 15 26
f 26 15 27
f 15 16 27
f 27 16 28
f 16 17 28
f 28 17 29
f 17 18 29
f 29 18 30
f 18 19 30
f 30 19 31
f 19 20 31
f 31 20 32
f 20 21 32
f 32 21 33
f 21 22 33
f 33 22 34
f 22 23 34
f 34 23 35
f 23 24 35
f 35 24 36
f 24 25 36
f 36 25 37
f 25 14 37
f 37 14 26
f 26 27 38
f 38 27 39
f 27 28 39
f 39 28 40
f 28 29 40
f 40 29 41
f 29 30 41
f 41 30 42
f 30 31 42
f 42 31 43
f 31 32 43
f 43 32 44
f 32 33 44
f 44 33 45
f 33 34 45
f 45 34 46
f 34 35 46
f 46 35 47
f 35 36 47
f 47 36 48
f 36 37 48
f 48 37 49
f 37 26 49
f 49 26 38
f 38 39 50
f 50 39 51
f 39 40 51
f 51 40 52
f 40 41 52
f 52 41 53
f 41 42 53
f 53 42 54
f 42 43 54
f 54 43 55
f 43 44 55
f 55 44 56
f 44 45 56
f 56 45 57
f 45 46 57
f 57 46 58
f 46 47 58
f 58 47 59
f 47 48 59
f 59 48 60
f 48 49 60
f 60 49 61
f 49 38 61
f 61 38 50
f 50 51 62
f 62 51 63
f 51 52 63
f 63 52 64
f 52 53 64
f 64 53 65
f 53 54 65
f 65 54 66
f 54 55 66
f 66 55 67
f 55 56 67
f 67 56 68
f 56 57 68
f 68 57 69
f 57 58 69
f 69 58 70
f 58 59 70
f 70 59 71
f 59 60 71
f 71 60 72
f 60 61 72
f 72 61 73
f 61 50 73
f 73 50 62
f 62 63 74
f 74 63 75
f 63 64 75
f 75 64 76
f 64 65 76
f 76 65 77
f 65 66 77
f 77 66 78
f 66 67 78
f 78 67 79
f 67 68 79
f 79 68 80
f 68 69 80
f 80 69 81
f 69 70 81
f 81 70 82
f 70 71 82
f 82 71 83
f 71 72 83
f 83 72 84
f 72 73 84
f 84 73 85
f 73 62 85
f 85 62 74
f 74 75 86
f 86 75 87
f 75 76 87
f 87 76 88
f 76 77 88
f 88 77 89
f 77 78 89
f 89 78 90
f 78 79 90
f 90 79 91
f 79 80 91
f 91 80 92
f 80 81 92
f 92 81 93
f 81 82 93
f 93 82 94
f 82 83 94
f 94 83 95
f 83 84 95
f 95 84 96
f 84 85 96
f 96 85 97
f 85 74 97
f 97 74 86
f 86 87 98
f 98 87 99
f 87 88 99
f 99 88 100
f 88 89 100
f 100 89 101
f 89 90 101
f 101 90 102
f 90 91 102
f 102 91 103
f 91 92 103
f 103 92 104
f 92 93 104
f 104 93 105
f 93 94 105
f 105 94 106
f 94 95 106
f 106 95 107
f 95 96 107
f 107 96 108
f 96 97 108
f 108 97 109
f 97 86 109
f 109 86 98
f 98 99 110
f 110 99 111
f 99 100 111
f 111 100 112
f 100 101 112
f 112 101 113
f 101 102 113
f 113 102 114
f 102 103 114
f 114 103 115
f 103 104 115
f 115 104 116
f 104 105 116
f 116 105 117
f 105 106 117
f 117 106 118
f 106 107 118
f 118 107 119
f 107 108 119
f 119 108 120
f 108 109 120
f 120 109 121
f 109 98 121
f 121 98 110
f 110 111 122
f 122 111 123
f 111 112 123
f 123 112 124
f 112 113 124
f 124 113 125
f 113 114 125
f 125 114 126
f 114 115 126
f 126 115 127
f 115 116 127
f 127 116 128
f 116 117 128
f 128 117 129
f 117 118 129
f 129 118 130
f 118 119 130
f 130 119 131
f 119 120 131
f 131 120 132
f 120 121 132
f 132 121 133
f 121 110 133
f 133 110 122
f 122 123 134
f 134 123 135
f 123 124 135
f 135 124 136
f 124 125 136
f 136 125 137
f 125 126 137
f 137 126 138
f 126 127 138
f 138 127 139
f 127 128 139
f 139 128 140
f 128 129 140
f 140 129 141
f 129 130 141
f 141 130 142
f 130 131 142
f 142 131 143
f 131 132 143
f 143 132 144
f 132 133 144
f 144 133 145
f 133 122 145
f 145 122 134
f 134 135 146
f 146 135 147
f 135 136 147
f 147 136 148
f 136 137 148
f 148 137 149
f 137 138 149
f 149 138 150
f 138 139 150
f 150 139 151
f 139 140 151
f 151 140 152
f 140 141 152
f 152 141 153
f 141 142 153
f 153 142 154
f 142 143 154
f 154 143 155
f 143 144 155
f 155 144 156
f 144 145 156
f 156 145 157
f 145 134 157
f 157 134 146
f 146 147 158
f 158 147 159
f 147 148 159
f 159 148 160
f 148 149 160
f 160 149 161
f 149 150 161
f 161 150 162
f 150 151 162
f 162 151 163
f 151 152 163
f 163 152 164
f 152 153 164
f 164 153 165
f 153 154 165
f 165 154 166
f 154 155 166
f 166 155 167
f 155 156 167
f 167 156 168
f 156 157 168
f 168 157 169
f 157 146 169
f 169 146 158
f 158 159 170
f 170 159 171
f 159 160 171
f 171 160 172
f 160 161 172
f 172 161 173
f 161 162 173
f 173 162 174
f 162 163 174
f 174 163 175
f 163 164 175
f 175 164 176
f 164 165 176
f 176 165 177
f 165 166 177
f 177 166 178
f 166 167 178
f 178 167 179
f 167 168 179
f 179 168 180
f 168 169 180
f 180 169 181
f 169 158 181
f 181 158 170
f 170 171 182
f 182 171 183
f 171 172 183
f 183 172 184
f 172 173 184
f 184 173 185
f 173 174 185
f 185 174 186
f 174 175 186
f 186 175 187
f 175 176 187
f 187 176 188
f 176 177 188
f 188 177 189
f 177 178 189
f 189 178 190
f 178 179 190
f 190 179 191
f 179 180 191
f 191 180 192
f 180 181 192
f 192 181 193
f 181 170 193
f 193 170 182
f 182 183 194
f 194 183 195
f 183 184 195
f 195 184 196
f 184 185 196
f 196 185 197
f 185 186 197
f 197 186 198
f 186 187 198
f 198 187 199
f 187 188 199
f 199 188 200
f 188 189 200
f 200 189 201
f 189 190 201
f 201 190 202
f 190 191 202
f 202 191 203
f 191 192 203
f 203 192 204
f 192 193 204
f 204 193 205
f 193 182 205
f 205 182 194
f 194 195 206
f 206 195 207
f 195 196 207
f 207 196 208
f 196 197 208
f 208 197 209
f 197 198 209
f 209 198 210
f 198 199 210
f 210 199 211
f 199 200 211
f 211 200 212
f 200 201 212
f 212 201 213
f 201 202 213
f 213 202 214
f 202 203 214
f 214 203 215
f 203 204 215
f 215 204 216
f 204 205 216
f 216 205 217
f 205 194 217
f 217 194 206
f 206 207 218
f 218 207 219
f 207 208 219
f 219 208 220
f 208 209 220
f 220 209 221
f 209 210 221
f 221 210 222
f 210 211 222
f 222 211 223
f 211 212 223
f 223 212 224
f 212 213 224
f 224 213 225
f 213 214 225
f 225 214 226
f 214 215 226
f 226 215 227
f 215 216 227
f 227 216 228
f 216 217 228
f 228 217 229
f 217 206 229
f 229 206 218
f 218 219 230
f 230 219 231
f 219 220 231
f 231 220 232
f 220 221 232
f 232 221 233
f 221 222 233
f 233 222 234
f 222 223 234
f 234 223 235
f 223 224 235
f 235 224 236
f 224 225 236
f 236 225 237
f 225 226 237
f 237 226 238
f 226 227 238
f 238 227 239
f 227 228 239
f 239 228 240
f 228 229 240
f 240 229 241
f 229 218 241
f 241 218 230
f 230 231 242
f 242 231 243
f 231 232 243
f 243 232 244
f 232 233 244
f 244 233 245
f 233 234 245
f 245 234 246
f 234 235 246
f 246 235 247
f 235 236 247
f 247 236 248
f 236 237 248
f 248 237 249
f 237 238 249
f 249 238 250
f 238 239 250
f 250 239 251
f 239 240 251
f 251 240 252
f 240 241 252
f 252 241 253
f 241 230 253
f 253 230 242
f 242 243 254
f 254 243 255
f 243 244 255
f 255 244 256
f 244 245 256
f 256 245 257
f 245 246 257
f 257 246 258
f 246 247 258
f 258 247 259
f 247 248 259
f 259 248 260
f 248 249 260
f 260 249 261
f 249 250 261
f 261 250 262
f 250 251 262
f 262 251 263
f 251 252 263
f 263 252 264
f 252 253 264
f 264 253 265
f 253 242 265
f 265 242 254
f 254 255 266
f 266 255 267
f 255 256 267
f 267 256 268
f 256 257 268
f 268 257 269
f 257 258 269
f 269 258 270
f 258 259 270
f 270 259 271
f 259 260 271
f 271 260 272
f 260 261 272
f 272 261 273
f 261 262 273
f 273 262 274
f 262 263 274
f 274 263 275
f 263 264 275
f 275 264 276
f 264 265 276
f 276 265 277
f 265 254 277
f 277 254 266
f 266 267 278
f 278 267 279
f 267 268 279
f 279 268 280
f 268 269 280
f 280 269 281
f 269 270 281
f 281 270 282
f 270 271 282
f 282 271 283
f 271 272 283
f 283 272 284
f 272 273 284
f 284 273 285
f 273 274 285
f 285 274 286
f 274 275 286
f 286 275 287
f 275 276 287
f 287 276 288
f 276 277 288
f 288 277 289
f 277 266 289
f 289 266 278
f 278 279 290
f 290 279 291
f 279 280 291
f 291 280 292
f 280 281 292
f 292 281 293
f 281 282 293
f 293 282 294
f 282 283 294
f 294 283 295
f 283 284 295
f 295 284 296
f 284 285 296
f 296 285 297
f 285 286 297
f 297 286 298
f 286 287 298
f 298 287 299
f 287 288 299
f 299 288 300
f 288 289 300
f 300 289 301
f 289 278 301
f 301 278 290
f 290 291 302
f 302 291 303
f 291 292 303
f 303 292 304
f 292 293 304
f 304 293 305
f 293 294 305
f 305 294 306
f 294 295 306
f 306 295 307
f 295 296 307
f 307 296 308
f 296 297 308
f 308 297 309
f 297 298 309
f 309 298 310
f 298 299 310
f 310 299 311
f 299 300 311
f 311 300 312
f 300 301 312
f 312 301 313
f 301 290 313
f 313 290 302
f 302 303 314
f 314 303 315
f 303 304 315
f 315 304 316
f 304 305 316
f 316 305 317
f 305 306 317
f 317 306 318
f 306 307 318
f 318 307 319
f 307 308 319
f 319 308 320
f 308 309 320
f 320 309 321
f 309 310 321
f 321 310 322
f 310 311 322
f 322 311 323
f 311 312 323
f 323 312 324
f 312 313 324
f 324 313 325
f 313 302 325
f 325 302 314
f 314 315 326
f 326 315 327
f 315 316 327
f 327 316 328
f 316 317 328
f 328 317 329
f 317 318 329
f 329 318 330
f 318 319 330
f 330 319 331
f 319 320 331
f 331 320 332
f 320 321 332
f 332 321 333
f 321 322 333
f 333 322 334
f 322 323 334
f 334 323 335
f 323 324 335
f 335 324 336
f 324 325 336
f 336 325 337
f 325 314 337
f 337 314 326
f 326 327 338
f 338 327 339
f 327 328 339
f 339 328 340
f 328 329 340
f 340 329 341
f 329 330 341
f 341 330 342
f 330 331 342
f 342 331 343
f 331 332 343
f 343 332 344
f 332 333 344
f 344 333 345
f 333 334 345
f 345 334 346
f 334 335 346
f 346 335 347
f 335 336 347
f 347 336 348
f 336 337 348
f 348 337 349
f 337 326 349
f 349 326 338
f 338 339 350
f 350 339 351
f 339 340 351
f 351 340 352
f 340 341 352
f 352 341 353
f 341 342 353
f 353 342 354
f 342 343 354
f 354 343 355
f 343 344 355
f 355 344 356
f 344 345 356
f 356 345 357
f 345 346 357
f 357 346 358
f 346 347 358
f 358 347 359
f 347 348 359
f 359 348 360
f 348 349 360
f 360 349 361
f 349 338 361
f 361 338 350
f 350 351 362
f 362 351 363
f 351 352 363
f 363 352 364
f 352 353 364
f 364 353 365
f 353 354 365
f 365 354 366
f 354 355 366
f 366 355 367
f 355 356 367
f 367 356 368
f 356 357 368
f 368 357 369
f 357 358 369
f 369 358 370
f 358 359 370
f 370 359 371
f 359 360 371
f 371 360 372
f 360 361 372
f 372 361 373
f 361 350 373
f 373 350 362
f 362 363 374
f 374 363 375
f 363 364 375
f 375 364 376
f 364 365 376
f 376 365 377
f 365 366 377
f 377 366 378
f 366 367 378
f 378 367 379
f 367 368 379
f 379 368 380
f 368 369 380
f 380 369 381
f 369 370 381
f 381 370 382
f 370 371 382
f 382 371 383
f 371 372 383
f 383 372 384
f 372 373 384
f 384 373 385
f 373 362 385
f 385 362 374
f 374 375 386
f 386 375 387
f 375 376 387
f 387 376 388
f 376 377 388
f 388 377 389
f 377 378 389
f 389 378 390
f 378 379 390
f 390 379 391
f 379 380 391
f 391 380 392
f 380 381 392
f 392 381 393
f 381 382 393
f 393 382 394
f 382 383 394
f 394 383 395
f 383 384 395
f 395 384 396
f 384 385 396
f 396 385 397
f 385 374 397
f 397 374 386
f 386 387 398
f 398 387 399
f 387 388 399
f 399 388 400
f 388 389 400
f 400 389 401
f 389 390 401
f 401 390 402
f 390 391 402
f 402 391 403
f 391 392 403
f 403 392 404
f 392 393 404
f 404 393 405
f 393 394 405
f 405 394 406
f 394 395 406
f 406 395 407
f 395 396 407
f 407 396 408
f 396 397 408
f 408 397 409
f 397 386 409
f 409 386 398
f 398 399 410
f 410 399 411
f 399 400 411
f 411 400 412
f 400 401 412
f 412 401 413
f 401 402 413
f 413 402 414
f 402 403 414
f 414 403 415
f 403 404 415
f 415 404 416
f 404 405 416
f 416 405 417
f 405 406 417
f 417 406 418
f 406 407 418
f 418 407 419
f 407 408 419
f 419 408 420
f 408 409 420
f 420 409 421
f 409 398 421
f 421 398 410
f 410 411 422
f 422 411 423
f 411 412 423
f 423 412 424
f 412 413 424
f 424 413 425
f 413 414 425
f 425 414 426
f 414 415 426
f 426 415 427
f 415 416 427
f 427 416 428
f 416 417 428
f 428 417 429
f 417 418 429
f 429 418 430
f 418 419 430
f 430 419 431
f 419 420 431
f 431 420 432
f 420 421 432
f 432 421 433
f 421 410 433
f 433 410 422
f 422 423 434
f 434 423 435
f 423 424 435
f 435 424 436
f 424 425 436
f 436 425 437
f 425 426 437
f 437 426 438
f 426 427 438
f 438 427 439
f 427 428 439
f 439 428 440
f 428 429 440
f 440 429 441
f 429 430 441
f 441 430 442
f 430 431 442
f 442 431 443
f 431 432 443
f 443 432 444
f 432 433 444
f 444 433 445
f 433 422 445
f 445 422 434
f 434 435 446
f 446 435 447
f 435 436 447
f 447 436 448
f 436 437 448
f 448 437 449
f 437 438 449
f 449 438 450
f 438 439 450
f 450 439 451
f 439 440 451
f 451 440 452
f 440 441 452
f 452 441 453
f 441 442 453
f 453 442 454
f 442 443 454
f 454 443 455
f 443 444 455
f 455 444 456
f 444 445 456
f 456 445 457
f 445 434 457
f 457 434 446
f 446 447 458
f 458 447 459
f 447 448 459
f 459 448 460
f 448 449 460
f 460 449 461
f 449 450 461
f 461 450 462
f 450 451 462
f 462 451 463
f 451 452 463
f 463 452 464
f 452 453 464
f 464 453 465
f 453 454 465
f 465 454 466
f 454 455 466
f 466 455 467
f 455 456 467
f 467 456 468
f 456 457 468
f 468 457 469
f 457 446 469
f 469 446 458
f 458 459 470
f 470 459 471
f 459 460 471
f 471 460 472
f 460 461 472
f 472 461 473
f 461 462 473
f 473 462 474
f 462 463 474
f 474 463 475
f 463 464 475
f 475 464 476
f 464 465 476
f 476 465 477
f 465 466 477
f 477 466 478
f 466 467 478
f 478 467 479
f 467 468 479
f 479 468 480
f 468 469 480
f 480 469 481
f 469 458 481
f 481 458 470
f 470 471 482
f 482 471 483
f 471 472 483
f 483 472 484
f 472 473 484
f 484 473 485
f 473 474 485
f 485 474 486
f 474 475 486
f 486 475 487
f 475 476 487
f 487 476 488
f 476 477 488
f 488 477 489
f 477 478 489
f 489 478 490
f 478 479 490
f 490 479 491
f 479 480 491
f 491 480 492
f 480 481 492
f 492 481 493
f 481 470 493
f 493 470 482
f 482 483 494
f 494 483 495
f 483 484 495
f 495 484 496
f 484 485 496
f 496 485 497
f 485 486 497
f 497 486 498
f 486 487 498
f 498 487 499
f 487 488 499
f 499 488 500
f 488 489 500
f 500 489 501
f 489 490 501
f 501 490 502
f 490 491 502
f 502 491 503
f 491 492 503
f 503 492 504
f 492 493 504
f 504 493 505
f 493 482 505
f 505 482 494
f 494 495 506
f 506 495 507
f 495 496 507
f 507 496 508
f 496 497 508
f 508 497 509
f 497 498 509
f 509 498 510
f 498 499 510
f 510 499 511
f 499 500 511
f 511 500 512
f 500 501 512
f 512 501 513
f 501 502 513
f 513 502 514
f 502 503 514
f 514 503 515
f 503 504 515
f 515 504 516
f 504 505 516
f 516 505 517
f 505 494 517
f 517 494 506
f 506 507 518
f 518 507 519
f 507 508 519
f 519 508 520
f 508 509 520
f 520 509 521
f 509 510 521
f 521 510 522
f 510 511 522
f 522 511 523
f 511 512 523
f 523 512 524
f 512 513 524
f 524 513 525
f 513 514 525
f 525 514 526
f 514 515 526
f 526 515 527
f 515 516 527
f 527 516 528
f 516 517 528
f 528 517 529
f 517 506 529
f 529 506 518
f 518 519 530
f 530 519 531
f 519 520 531
f 531 520 532
f 520 521 532
f 532 521 533
f 521 522 533
f 533 522 534
f 522 523 534
f 534 523 535
f 523 524 535
f 535 524 536
f 524 525 536
f 536 525 537
f 525 526 537
f 537 526 538
f 526 527 538
f 538 527 539
f 527 528 539
f 539 528 540
f 528 529 540
f 540 529 541
f 529 518 541
f 541 518 530
f 530 531 542
f 542 531 543
f 531 532 543
f 543 532 544
f 532 533 544
f 544 533 545
f 533 534 545
f 545 534 546
f 534 535 546
f 546 535 547
f 535 536 547
f 547 536 548
f 536 537 548
f 548 537 549
f 537 538 549
f 549 538 550
f 538 539 550
f 550 539 551
f 539 540 551
f 551 540 552
f 540 541 552
f 552 541 553
f 541 530 553
f 553 530 542
f 542 543 554
f 554 543 555
f 543 544 555
f 555 544 556
f 544 545 556
f 556 545 557
f 545 546 557
f 557 546 558
f 546 547 558
f 558 547 559
f 547 548 559
f 559 548 560
f 548 549 560
f 560 549 561
f 549 550 561
f 561 550 562
f 550 551 562
f 562 551 563
f 551 552 563
f 563 552 564
f 552 553 564
f 564 553 565
f 553 542 565
f 565 542 554
f 554 555 566
f 566 555 567
f 555 556 567
f 567 556 568
f 556 557 568
f 568 557 569
f 557 558 569
f 569 558 570
f 558 559 570
f 570 559 571
f 559 560 571
f 571 560 572
f 560 561 572
f 572 561 573
f 561 562 573
f 573 562 574
f 562 563 574
f 574 563 575
f 563 564 575
f 575 564 576
f 564 565 576
f 576 565 577
f 565 554 577
f 577 554 566
f 566 567 578
f 578 567 579
f 567 568 579
f 579 568 580
f 568 569 580
f 580 569 581
f 569 570 581
f 581 570 582
f 570 571 582
f 582 571 583
f 571 572 583
f 583 572 584
f 572 573 584
f 584 573 585
f 573 574 585
f 585 574 586
f 574 575 586
f 586 575 587
f 575 576 587
f 587 576 588
f 576 577 588
f 588 577 589
f 577 566 589
f 589 566 578
f 578 579 590
f 590 579 591
f 579 580 591
f 591 580 592
f 580 581 592
f 592 581 593
f 581 582 593
f 593 582 594
f 582 583 594
f 594 583 595
f 583 584 595
f 595 584 596
f 584 585 596
f 596 585 597
f 585 586 597
f 597 586 598
f 586 587 598
f 598 587 599
f 587 588 599
f 599 588 600
f 588 589 600
f 600 589 601
f 589 578 601
f 601 578 590
f 590 591 602
f 602 591 603
f 591 592 603
f 603 592 604
f 592 593 604
f 604 593 605
f 593 594 605
f 605 594 606
f 594 595 606
f 606 595 607
f 595 596 607
f 607 596 608
f 596 597 608
f 608 597 609
f 597 598 609
f 609 598 610
f 598 599 610
f 610 599 611
f 599 600 611
f 611 600 612
f 600 601 612
f 612 601 613
f 601 590 613
f 613 590 602
f 602 603 614
f 614 603 615
f 603 604 615
f 615 604 616
f 604 605 616
f 616 605 617
f 605 606 617
f 617 606 618
f 606 607 618
f 618 607 619
f 607 608 619
f 619 608 620
f 608 609 620
f 620 609 621
f 609 610 621
f 621 610 622
f 610 611 622
f 622 611 623
f 611 612 623
f 623 612 624
f 612 613 624
f 624 613 625
f 613 602 625
f 625 602 614
f 614 615 626
f 626 615 627
f 615 616 627
f 627 616 628
f 616 617 628
f 628 617 629
f 617 618 629
f 629 618 630
f 618 619 630
f 630 619 631
f 619 620 631
f 631 620 632
f 620 621 632
f 632 621 633
f 621 622 633
f 633 622 634
f 622 623 634
f 634 623 635
f 623 624 635
f 635 624 636
f 624 625 636
f 636 625 637
f 625 614 637
f 637 614 626
f 626 627 638
f 638 627 639
f 627 628 639
f 639 628 640
f 628 629 640
f 640 629 641
f 629 630 641
f 641 630 642
f 630 631 642
f 642 631 643
f 631 632 643
f 643 632 644
f 632 633 644
f 644 633 645
f 633 634 645
f 645 634 646
f 634 635 646
f 646 635 647
f 635 636 647
f 647 636 648
f 636 637 648
f 648 637 649
f 637 626 649
f 649 626 638
f 638 639 650
f 650 639 651
f 639 640 651
f 651 640 652
f 640 641 652
f 652 641 653
f 641 642 653
f 653 642 654
f 642 643 654
f 654 643 655
f 643 644 655
f 655 644 656
f 644 645 656
f 656 645 657
f 645 646 657
f 657 646 658
f 646 647 658
f 658 647 659
f 647 648 659
f 659 648 660
f 648 649 660
f 660 649 661
f 649 638 661
f 661 638 650
f 650 651 662
f 662 651 662
f 651 652 662
f 662 652 662
f 652 653 662
f 662 653 662
f 653 654 662
f 662 654 662
f 654 655 662
f 662 655 662
f 655 656 662
f 662 656 662
f 656 657 662
f 662 657 662
f 657 658 662
f 662 658 662
f 658 659 662
f 662 659 662
f 659 660 662
f 662 660 662
f 660 661 662
f 662 661 662
f 661 650 662
f 662 650 662
f 662 662 662
f 662 662 662
f 662 662 662
f 662 662 662
f 662 662 662
f 662 662 662
f 662 662 662
f 662 662 662
f 662 662 662
f 662 662 662
f 662 662 662
f 662 662 662
f 662 662 662
f 662 662 662
f 662 662 662
f 662 662 662
f 662 662 662
f 662 662 662
f 662 662 662
f 662 662 662
f 662 662 662
f 662 662 662
f 662 662 662
f 662 662 662

g Path_(7)
v 41.679348 251.40451 35.0
v 42.01145 251.40451 35.0
v 41.96696 251.40451 34.833946
v 41.8454 251.40451 34.712387
v 41.679348 251.40451 34.667892
v 41.513294 251.40451 34.712387
v 41.391735 251.40451 34.833946
v 41.34724 251.40451 35.0
v 41.391735 251.40451 35.166054
v 41.513294 251.40451 35.287613
v 41.679348 251.40451 35.332108
v 41.8454 251.40451 35.287613
v 41.96696 251.40451 35.166054
v 42.011436 251.78568 35.0
v 41.966946 251.7861 34.833946
v 41.845394 251.78728 34.712387
v 41.679348 251.78886 34.667892
v 41.5133 251.79045 34.712387
v 41.391747 251.79161 34.833946
v 41.347256 251.79204 35.0
v 41.391747 251.79161 35.166054
v 41.5133 251.79045 35.287613
v 41.679348 251.78886 35.332108
v 41.845394 251.78728 35.287613
v 41.966946 251.7861 35.166054
v 42.017067 252.1391 35.0
v 41.972805 252.14366 34.833946
v 41.851887 252.15613 34.712387
v 41.686707 252.17314 34.667892
v 41.52153 252.19016 34.712387
v 41.400608 252.20262 34.833946
v 41.35635 252.20718 35.0
v 41.400608 252.20262 35.166054
v 41.52153 252.19016 35.287613
v 41.686707 252.17314 35.332108
v 41.851887 252.15613 35.287613
v 41.972805 252.14366 35.166054
v 42.06535 252.42538 35.0
v 42.024155 252.4422 34.833946
v 41.911602 252.48813 34.712387
v 41.757854 252.55086 34.667892
v 41.604107 252.61359 34.712387
v 41.491554 252.6595 34.833946
v 41.45036 252.67632 35.0
v 41.491554 252.6595 35.166054
v 41.604107 252.61359 35.287613
v 41.757854 252.55086 35.332108
v 41.911602 252.48813 35.287613
v 42.024155 252.4422 35.166054
v 42.246136 252.68416 35.0
v 42.209305 252.70912 34.833946
v 42.108692 252.77734 34.712387
v 41.97125 252.87053 34.667892
v 41.833805 252.9637 34.712387
v 41.73319 253.03192 34.833946
v 41.69636 253.05688 35.0
v 41.73319 253.03192 35.166054
v 41.833805 252.9637 35.287613
v 41.97125 252.87053 35.332108
v 42.108692 252.77734 35.287613
v 42.209305 252.70912 35.166054
v 42.497066 253.06253 35.0
v 42.45582 253.07921 34.833946
v 42.343136 253.12482 34.712387
v 42.18921 253.1871 34.667892
v 42.03528 253.24939 34.712387
v 41.922596 253.29498 34.833946
v 41.88135 253.31168 35.0
v 41.922596 253.29498 35.166054
v 42.03528 253.24939 35.287613
v 42.18921 253.1871 35.332108
v 42.343136 253.12482 35.287613
v 42.45582 253.07921 35.166054
v 42.569004 253.46481 35.0
v 42.52663 253.4784 34.833946
v 42.410873 253.51549 34.712387
v 42.25274 253.56616 34.667892
v 42.09461 253.61684 34.712387
v 41.97885 253.65395 34.833946
v 41.936478 253.66753 35.0
v 41.97885 253.65395 35.166054
v 42.09461 253.61684 35.287613
v 42.25274 253.56616 35.332108
v 42.410873 253.51549 35.287613
v 42.52663 253.4784 35.166054
v 42.724796 253.7765 35.0
v 42.684147 253.7946 34.833946
v 42.57309 253.84402 34.712387
v 42.421383 253.91154 34.667892
v 42.269676 253.97906 34.712387
v 42.15862 254.02849 34.833946
v 42.11797 254.04657 35.0
v 42.15862 254.02849 35.166054
v 42.269676 253.97906 35.287613
v 42.421383 253.91154 35.332108
v 42.57309 253.84402 35.287613
v 42.684147 253.7946 35.166054
v 42.86782 254.13144 35.0
v 42.827267 254.14973 34.833946
v 42.71646 254.19972 34.712387
v 42.565098 254.26802 34.667892
v 42.413734 254.3363 34.712387
v 42.30293 254.38629 34.833946
v 42.26237 254.40459 35.0
v 42.30293 254.38629 35.166054
v 42.413734 254.3363 35.287613
v 42.565098 254.26802 35.332108
v 42.71646 254.19972 35.287613
v 42.827267 254.14973 35.166054
v 43.03435 254.46327 35.0
v 42.994545 254.48315 34.833946
v 42.885796 254.53748 34.712387
v 42.73724 254.61166 34.667892
v 42.588684 254.68585 34.712387
v 42.479935 254.74017 34.833946
v 42.44013 254.76006 35.0
v 42.479935 254.74017 35.166054
v 42.588684 254.68585 35.287613
v 42.73724 254.61166 35.332108
v 42.885796 254.53748 35.287613
v 42.994545 254.48315 35.166054
v 43.206852 254.80971 35.0
v 43.16689 254.82927 34.833946
v 43.05771 254.8827 34.712387
v 42.908566 254.95572 34.667892
v 42.759422 255.02873 34.712387
v 42.65024 255.08217 34.833946
v 42.61028 255.10173 35.0
v 42.65024 255.08217 35.166054
v 42.759422 255.02873 35.287613
v 42.908566 254.95572 35.332108
v 43.05771 254.8827 35.287613
v 43.16689 254.82927 35.166054
v 43.379917 255.16998 35.0
v 43.339096 255.18768 34.833946
v 43.227562 255.23602 34.712387
v 43.075207 255.30206 34.667892
v 42.92285 255.3681 34.712387
v 42.811317 255.41646 34.833946
v 42.770493 255.43414 35.0
v 42.811317 255.41646 35.166054
v 42.92285 255.3681 35.287613
v 43.075207 255.30206 35.332108
v 43.227562 255.23602 35.287613
v 43.339096 255.18768 35.166054
v 43.52233 255.53696 35.0
v 43.481026 255.5535 34.833946
v 43.368187 255.59871 34.712387
v 43.214046 255.66046 34.667892
v 43.059902 255.72223 34.712387
v 42.947063 255.76744 34.833946
v 42.90576 255.78398 35.0
v 42.947063 255.76744 35.166054
v 43.059902 255.72223 35.287613
v 43.214046 255.66046 35.332108
v 43.368187 255.59871 35.287613
v 43.481026 255.5535 35.166054
v 43.661964 255.87502 35.0
v 43.62165 255.89384 34.833946
v 43.51152 255.9453 34.712387
v 43.361076 256.0156 34.667892
v 43.210632 256.08588 34.712387
v 43.100502 256.13733 34.833946
v 43.06019 256.15616 35.0
v 43.100502 256.13733 35.166054
v 43.210632 256.08588 35.287613
v 43.361076 256.0156 35.332108
v 43.51152 255.9453 35.287613
v 43.62165 255.89384 35.166054
v 43.833855 256.2032 35.0
v 43.794365 256.2237 34.833946
v 43.68648 256.2797 34.712387
v 43.53911 256.35623 34.667892
v 43.391735 256.43274 34.712387
v 43.283848 256.48874 34.833946
v 43.24436 256.50925 35.0
v 43.283848 256.48874 35.166054
v 43.391735 256.43274 35.287613
v 43.53911 256.35623 35.332108
v 43.68648 256.2797 35.287613
v 43.794365 256.2237 35.166054
v 43.99932 256.5257 35.0
v 43.96127 256.54877 34.833946
v 43.857307 256.61176 34.712387
v 43.715294 256.6978 34.667892
v 43.57328 256.78387 34.712387
v 43.46932 256.84686 34.833946
v 43.431267 256.86993 35.0
v 43.46932 256.84686 35.166054
v 43.57328 256.78387 35.287613
v 43.715294 256.6978 35.332108
v 43.857307 256.61176 35.287613
v 43.96127 256.54877 35.166054
v 44.18451 256.79117 35.0
v 44.15129 256.82074 34.833946
v 44.06053 256.9016 34.712387
v 43.936554 257.0121 34.667892
v 43.812576 257.12256 34.712387
v 43.721817 257.20343 34.833946
v 43.6886 257.23303 35.0
v 43.721817 257.20343 35.166054
v 43.812576 257.12256 35.287613
v 43.936554 257.0121 35.332108
v 44.06053 256.9016 35.287613
v 44.15129 256.82074 35.166054
v 44.463787 257.0389 35.0
v 44.431572 257.0696 34.833946
v 44.34356 257.15344 34.712387
v 44.223335 257.26797 34.667892
v 44.103107 257.38254 34.712387
v 44.015095 257.46637 34.833946
v 43.982883 257.49707 35.0
v 44.015095 257.46637 35.166054
v 44.103107 257.38254 35.287613
v 44.223335 257.26797 35.332108
v 44.34356 257.15344 35.287613
v 44.431572 257.0696 35.166054
v 44.747913 257.3928 35.0
v 44.71002 257.4161 34.833946
v 44.60648 257.47983 34.712387
v 44.465046 257.56683 34.667892
v 44.323616 257.65384 34.712387
v 44.220078 257.71753 34.833946
v 44.182182 257.74084 35.0
v 44.220078 257.71753 35.166054
v 44.323616 257.65384 35.287613
v 44.465046 257.56683 35.332108
v 44.60648 257.47983 35.287613
v 44.71002 257.4161 35.166054
v 44.91898 257.7671 35.0
v 44.8793 257.78723 34.833946
v 44.770885 257.8422 34.712387
v 44.62279 257.9173 34.667892
v 44.474697 257.99243 34.712387
v 44.366283 258.0474 34.833946
v 44.3266 258.06754 35.0
v 44.366283 258.0474 35.166054
v 44.474697 257.99243 35.287613
v 44.62279 257.9173 35.332108
v 44.770885 257.8422 35.287613
v 44.8793 257.78723 35.166054
v 45.10849 258.1013 35.0
v 45.06882 258.12143 34.833946
v 44.960434 258.17648 34.712387
v 44.812378 258.25165 34.667892
v 44.664318 258.32684 34.712387
v 44.555935 258.38187 34.833946
v 44.516262 258.402 35.0
v 44.555935 258.38187 35.166054
v 44.664318 258.32684 35.287613
v 44.812378 258.25165 35.332108
v 44.960434 258.17648 35.287613
v 45.06882 258.12143 35.166054
v 45.283054 258.4898 35.0
v 45.241177 258.50482 34.833946
v 45.126762 258.5459 34.712387
v 44.97047 258.602 34.667892
v 44.81418 258.65808 34.712387
v 44.699768 258.69916 34.833946
v 44.657887 258.71417 35.0
v 44.699768 258.69916 35.166054
v 44.81418 258.65808 35.287613
v 44.97047 258.602 35.332108
v 45.126762 258.5459 35.287613
v 45.241177 258.50482 35.166054
v 45.379883 258.85028 35.0
v 45.33853 258.86673 34.833946
v 45.22556 258.9116 34.712387
v 45.071236 258.9729 34.667892
v 44.91691 259.03418 34.712387
v 44.803936 259.07907 34.833946
v 44.762585 259.0955 35.0
v 44.803936 259.07907 35.166054
v 44.91691 259.03418 35.287613
v 45.071236 258.9729 35.332108
v 45.22556 258.9116 35.287613
v 45.33853 258.86673 35.166054
v 45.54799 259.16037 35.0
v 45.508392 259.18066 34.833946
v 45.400215 259.2361 34.712387
v 45.25244 259.31186 34.667892
v 45.104668 259.3876 34.712387
v 44.996487 259.44302 34.833946
v 44.956894 259.46332 35.0
v 44.996487 259.44302 35.166054
v 45.104668 259.3876 35.287613
v 45.25244 259.31186 35.332108
v 45.400215 259.2361 35.287613
v 45.508392 259.18066 35.166054
v 45.719414 259.50952 35.0
v 45.679543 259.52924 34.833946
v 45.570606 259.5832 34.712387
v 45.4218 259.6569 34.667892
v 45.27299 259.73056 34.712387
v 45.164055 259.78452 34.833946
v 45.12418 259.80426 35.0
v 45.164055 259.78452 35.166054
v 45.27299 259.73056 35.287613
v 45.4218 259.6569 35.332108
v 45.570606 259.5832 35.287613
v 45.679543 259.52924 35.166054
v 45.89227 259.8556 35.0
v 45.85225 259.87503 34.833946
v 45.742912 259.92816 34.712387
v 45.59355 260.00073 34.667892
v 45.444195 260.07327 34.712387
v 45.334854 260.1264 34.833946
v 45.294834 260.14584 35.0
v 45.334854 260.1264 35.166054
v 45.444195 260.07327 35.287613
v 45.59355 260.00073 35.332108
v 45.742912 259.92816 35.287613
v 45.85225 259.87503 35.166054
v 46.0639 260.21967 35.0
v 46.022877 260.2369 34.833946
v 45.910797 260.28397 34.712387
v 45.757698 260.34827 34.667892
v 45.604595 260.41257 34.712387
v 45.49252 260.45963 34.833946
v 45.451496 260.47684 35.0
v 45.49252 260.45963 35.166054
v 45.604595 260.41257 35.287613
v 45.757698 260.34827 35.332108
v 45.910797 260.28397 35.287613
v 46.022877 260.2369 35.166054
v 46.20367 260.5971 35.0
v 46.16177 260.61206 34.833946
v 46.04729 260.65295 34.712387
v 45.890907 260.7088 34.667892
v 45.734524 260.76462 34.712387
v 45.620045 260.8055 34.833946
v 45.57814 260.82047 35.0
v 45.620045 260.8055 35.166054
v 45.734524 260.76462 35.287613
v 45.890907 260.7088 35.332108
v 46.04729 260.65295 35.287613
v 46.16177 260.61206 35.166054
v 46.323334 260.94586 35.0
v 46.28218 260.96277 34.833946
v 46.169758 261.009 34.712387
v 46.016182 261.07214 34.667892
v 45.862602 261.1353 34.712387
v 45.75018 261.18155 34.833946
v 45.709026 261.19846 35.0
v 45.75018 261.18155 35.166054
v 45.862602 261.1353 35.287613
v 46.016182 261.07214 35.332108
v 46.169758 261.009 35.287613
v 46.28218 260.96277 35.166054
v 46.474285 261.25946 35.0
v 46.435226 261.28076 34.833946
v 46.328518 261.339 34.712387
v 46.182755 261.41855 34.667892
v 46.03699 261.49808 34.712387
v 45.930283 261.5563 34.833946
v 45.891224 261.5776 35.0
v 45.930283 261.5563 35.166054
v 46.03699 261.49808 35.287613
v 46.182755 261.41855 35.332108
v 46.328518 261.339 35.287613
v 46.435226 261.28076 35.166054
v 46.68568 261.6074 35.0
v 46.64525 261.62598 34.833946
v 46.53479 261.67673 34.712387
v 46.3839 261.74606 34.667892
v 46.233013 261.81537 34.712387
v 46.122555 261.86612 34.833946
v 46.082123 261.8847 35.0
v 46.122555 261.86612 35.166054
v 46.233013 261.81537 35.287613
v 46.3839 261.74606 35.332108
v 46.53479 261.67673 35.287613
v 46.64525 261.62598 35.166054
v 46.82999 262.06396 35.0
v 46.78596 262.0704 34.833946
v 46.66568 262.08798 34.712387
v 46.501373 262.112 34.667892
v 46.337067 262.13602 34.712387
v 46.216785 262.1536 34.833946
v 46.17276 262.16003 35.0
v 46.216785 262.1536 35.166054
v 46.337067 262.13602 35.287613
v 46.501373 262.112 35.332108
v 46.66568 262.08798 35.287613
v 46.78596 262.0704 35.166054
v 46.825657 262.49863 35.0
v 46.781166 262.49832 34.833946
v 46.659607 262.49747 34.712387
v 46.49356 262.49628 34.667892
v 46.32751 262.49512 34.712387
v 46.205956 262.49423 34.833946
v 46.16146 262.49393 35.0
v 46.205956 262.49423 35.166054
v 46.32751 262.49512 35.287613
v 46.49356 262.49628 35.332108
v 46.659607 262.49747 35.287613
v 46.781166 262.49832 35.166054
v 46.828022 262.883 35.0
v 46.783535 262.88327 34.83396
v 46.661987 262.884 34.712414
v 46.495953 262.88504 34.667923
v 46.329918 262.88605 34.712414
v 46.20837 262.8868 34.83396
v 46.163883 262.8871 35.0
v 46.20837 262.8868 35.16604
v 46.329918 262.88605 35.287586
v 46.495953 262.88504 35.332077
v 46.661987 262.884 35.287586
v 46.783535 262.88327 35.16604
v 46.495926 262.8806 35.0
usemtl mat_19
s 1
f 663 663 664
f 664 663 665
f 663 663 665
f 665 663 666
f 663 663 666
f 666 663 667
f 663 663 667
f 667 663 668
f 663 663 668
f 668 663 669
f 663 663 669
f 669 663 670
f 663 663 670
f 670 663 671
f 663 663 671
f 671 663 672
f 663 663 672
f 672 663 673
f 663 663 673
f 673 663 674
f 663 663 674
f 674 663 675
f 663 663 675
f 675 663 664
f 664 665 676
f 676 665 677
f 665 666 677
f 677 666 678
f 666 667 678
f 678 667 679
f 667 668 679
f 679 668 680
f 668 669 680
f 680 669 681
f 669 670 681
f 681 670 682
f 670 671 682
f 682 671 683
f 671 672 683
f 683 672 684
f 672 673 684
f 684 673 685
f 673 674 685
f 685 674 686
f 674 675 686
f 686 675 687
f 675 664 687
f 687 664 676
f 676 677 688
f 688 677 689
f 677 678 689
f 689 678 690
f 678 679 690
f 690 679 691
f 679 680 691
f 691 680 692
f 680 681 692
f 692 681 693
f 681 682 693
f 693 682 694
f 682 683 694
f 694 683 695
f 683 684 695
f 695 684 696
f 684 685 696
f 696 685 697
f 685 686 697
f 697 686 698
f 686 687 698
f 698 687 699
f 687 676 699
f 699 676 688
f 688 689 700
f 700 689 701
f 689 690 701
f 701 690 702
f 690 691 702
f 702 691 703
f 691 692 703
f 703 692 704
f 692 693 704
f 704 693 705
f 693 694 705
f 705 694 706
f 694 695 706
f 706 695 707
f 695 696 707
f 707 696 708
f 696 697 708
f 708 697 709
f 697 698 709
f 709 698 710
f 698 699 710
f 710 699 711
f 699 688 711
f 711 688 700
f 700 701 712
f 712 701 713
f 701 702 713
f 713 702 714
f 702 703 714
f 714 703 715
f 703 704 715
f 715 704 716
f 704 705 716
f 716 705 717
f 705 706 717
f 717 706 718
f 706 707 718
f 718 707 719
f 707 708 719
f 719 708 720
f 708 709 720
f 720 709 721
f 709 710 721
f 721 710 722
f 710 711 722
f 722 711 723
f 711 700 723
f 723 700 712
f 712 713 724
f 724 713 725
f 713 714 725
f 725 714 726
f 714 715 726
f 726 715 727
f 715 716 727
f 727 716 728
f 716 717 728
f 728 717 729
f 717 718 729
f 729 718 730
f 718 719 730
f 730 719 731
f 719 720 731
f 731 720 732
f 720 721 732
f 732 721 733
f 721 722 733
f 733 722 734
f 722 723 734
f 734 723 735
f 723 712 735
f 735 712 724
f 724 725 736
f 736 725 737
f 725 726 737
f 737 726 738
f 726 727 738
f 738 727 739
f 727 728 739
f 739 728 740
f 728 729 740
f 740 729 741
f 729 730 741
f 741 730 742
f 730 731 742
f 742 731 743
f 731 732 743
f 743 732 744
f 732 733 744
f 744 733 745
f 733 734 745
f 745 734 746
f 734 735 746
f 746 735 747
f 735 724 747
f 747 724 736
f 736 737 748
f 748 737 749
f 737 738 749
f 749 738 750
f 738 739 750
f 750 739 751
f 739 740 751
f 751 740 752
f 740 741 752
f 752 741 753
f 741 742 753
f 753 742 754
f 742 743 754
f 754 743 755
f 743 744 755
f 755 744 756
f 744 745 756
f 756 745 757
f 745 746 757
f 757 746 758
f 746 747 758
f 758 747 759
f 747 736 759
f 759 736 748
f 748 749 760
f 760 749 761
f 749 750 761
f 761 750 762
f 750 751 762
f 762 751 763
f 751 752 763
f 763 752 764
f 752 753 764
f 764 753 765
f 753 754 765
f 765 754 766
f 754 755 766
f 766 755 767
f 755 756 767
f 767 756 768
f 756 757 768
f 768 757 769
f 757 758 769
f 769 758 770
f 758 759 770
f 770 759 771
f 759 748 771
f 771 748 760
f 760 761 772
f 772 761 773
f 761 762 773
f 773 762 774
f 762 763 774
f 774 763 775
f 763 764 775
f 775 764 776
f 764 765 776
f 776 765 777
f 765 766 777
f 777 766 778
f 766 767 778
f 778 767 779
f 767 768 779
f 779 768 780
f 768 769 780
f 780 769 781
f 769 770 781
f 781 770 782
f 770 771 782
f 782 771 783
f 771 760 783
f 783 760 772
f 772 773 784
f 784 773 785
f 773 774 785
f 785 774 786
f 774 775 786
f 786 775 787
f 775 776 787
f 787 776 788
f 776 777 788
f 788 777 789
f 777 778 789
f 789 778 790
f 778 779 790
f 790 779 791
f 779 780 791
f 791 780 792
f 780 781 792
f 792 781 793
f 781 782 793
f 793 782 794
f 782 783 794
f 794 783 795
f 783 772 795
f 795 772 784
f 784 785 796
f 796 785 797
f 785 786 797
f 797 786 798
f 786 787 798
f 798 787 799
f 787 788 799
f 799 788 800
f 788 789 800
f 800 789 801
f 789 790 801
f 801 790 802
f 790 791 802
f 802 791 803
f 791 792 803
f 803 792 804
f 792 793 804
f 804 793 805
f 793 794 805
f 805 794 806
f 794 795 806
f 806 795 807
f 795 784 807
f 807 784 796
f 796 797 808
f 808 797 809
f 797 798 809
f 809 798 810
f 798 799 810
f 810 799 811
f 799 800 811
f 811 800 812
f 800 801 812
f 812 801 813
f 801 802 813
f 813 802 814
f 802 803 814
f 814 803 815
f 803 804 815
f 815 804 816
f 804 805 816
f 816 805 817
f 805 806 817
f 817 806 818
f 806 807 818
f 818 807 819
f 807 796 819
f 819 796 808
f 808 809 820
f 820 809 821
f 809 810 821
f 821 810 822
f 810 811 822
f 822 811 823
f 811 812 823
f 823 812 824
f 812 813 824
f 824 813 825
f 813 814 825
f 825 814 826
f 814 815 826
f 826 815 827
f 815 816 827
f 827 816 828
f 816 817 828
f 828 817 829
f 817 818 829
f 829 818 830
f 818 819 830
f 830 819 831
f 819 808 831
f 831 808 820
f 820 821 832
f 832 821 833
f 821 822 833
f 833 822 834
f 822 823 834
f 834 823 835
f 823 824 835
f 835 824 836
f 824 825 836
f 836 825 837
f 825 826 837
f 837 826 838
f 826 827 838
f 838 827 839
f 827 828 839
f 839 828 840
f 828 829 840
f 840 829 841
f 829 830 841
f 841 830 842
f 830 831 842
f 842 831 843
f 831 820 843
f 843 820 832
f 832 833 844
f 844 833 845
f 833 834 845
f 845 834 846
f 834 835 846
f 846 835 847
f 835 836 847
f 847 836 848
f 836 837 848
f 848 837 849
f 837 838 849
f 849 838 850
f 838 839 850
f 850 839 851
f 839 840 851
f 851 840 852
f 840 841 852
f 852 841 853
f 841 842 853
f 853 842 854
f 842 843 854
f 854 843 855
f 843 832 855
f 855 832 844
f 844 845 856
f 856 845 857
f 845 846 857
f 857 846 858
f 846 847 858
f 858 847 859
f 847 848 859
f 859 848 860
f 848 849 860
f 860 849 861
f 849 850 861
f 861 850 862
f 850 851 862
f 862 851 863
f 851 852 863
f 863 852 864
f 852 853 864
f 864 853 865
f 853 854 865
f 865 854 866
f 854 855 866
f 866 855 867
f 855 844 867
f 867 844 856
f 856 857 868
f 868 857 869
f 857 858 869
f 869 858 870
f 858 859 870
f 870 859 871
f 859 860 871
f 871 860 872
f 860 861 872
f 872 861 873
f 861 862 873
f 873 862 874
f 862 863 874
f 874 863 875
f 863 864 875
f 875 864 876
f 864 865 876
f 876 865 877
f 865 866 877
f 877 866 878
f 866 867 878
f 878 867 879
f 867 856 879
f 879 856 868
f 868 869 880
f 880 869 881
f 869 870 881
f 881 870 882
f 870 871 882
f 882 871 883
f 871 872 883
f 883 872 884
f 872 873 884
f 884 873 885
f 873 874 885
f 885 874 886
f 874 875 886
f 886 875 887
f 875 876 887
f 887 876 888
f 876 877 888
f 888 877 889
f 877 878 889
f 889 878 890
f 878 879 890
f 890 879 891
f 879 868 891
f 891 868 880
f 880 881 892
f 892 881 893
f 881 882 893
f 893 882 894
f 882 883 894
f 894 883 895
f 883 884 895
f 895 884 896
f 884 885 896
f 896 885 897
f 885 886 897
f 897 886 898
f 886 887 898
f 898 887 899
f 887 888 899
f 899 888 900
f 888 889 900
f 900 889 901
f 889 890 901
f 901 890 902
f 890 891 902
f 902 891 903
f 891 880 903
f 903 880 892
f 892 893 904
f 904 893 905
f 893 894 905
f 905 894 906
f 894 895 906
f 906 895 907
f 895 896 907
f 907 896 908
f 896 897 908
f 908 897 909
f 897 898 909
f 909 898 910
f 898 899 910
f 910 899 911
f 899 900 911
f 911 900 912
f 900 901 912
f 912 901 913
f 901 902 913
f 913 902 914
f 902 903 914
f 914 903 915
f 903 892 915
f 915 892 904
f 904 905 916
f 916 905 917
f 905 906 917
f 917 906 918
f 906 907 918
f 918 907 919
f 907 908 919
f 919 908 920
f 908 909 920
f 920 909 921
f 909 910 921
f 921 910 922
f 910 911 922
f 922 911 923
f 911 912 923
f 923 912 924
f 912 913 924
f 924 913 925
f 913 914 925
f 925 914 926
f 914 915 926
f 926 915 927
f 915 904 927
f 927 904 916
f 916 917 928
f 928 917 929
f 917 918 929
f 929 918 930
f 918 919 930
f 930 919 931
f 919 920 931
f 931 920 932
f 920 921 932
f 932 921 933
f 921 922 933
f 933 922 934
f 922 923 934
f 934 923 935
f 923 924 935
f 935 924 936
f 924 925 936
f 936 925 937
f 925 926 937
f 937 926 938
f 926 927 938
f 938 927 939
f 927 916 939
f 939 916 928
f 928 929 940
f 940 929 941
f 929 930 941
f 941 930 942
f 930 931 942
f 942 931 943
f 931 932 943
f 943 932 944
f 932 933 944
f 944 933 945
f 933 934 945
f 945 934 946
f 934 935 946
f 946 935 947
f 935 936 947
f 947 936 948
f 936 937 948
f 948 937 949
f 937 938 949
f 949 938 950
f 938 939 950
f 950 939 951
f 939 928 951
f 951 928 940
f 940 941 952
f 952 941 953
f 941 942 953
f 953 942 954
f 942 943 954
f 954 943 955
f 943 944 955
f 955 944 956
f 944 945 956
f 956 945 957
f 945 946 957
f 957 946 958
f 946 947 958
f 958 947 959
f 947 948 959
f 959 948 960
f 948 949 960
f 960 949 961
f 949 950 961
f 961 950 962
f 950 951 962
f 962 951 963
f 951 940 963
f 963 940 952
f 952 953 964
f 964 953 965
f 953 954 965
f 965 954 966
f 954 955 966
f 966 955 967
f 955 956 967
f 967 956 968
f 956 957 968
f 968 957 969
f 957 958 969
f 969 958 970
f 958 959 970
f 970 959 971
f 959 960 971
f 971 960 972
f 960 961 972
f 972 961 973
f 961 962 973
f 973 962 974
f 962 963 974
f 974 963 975
f 963 952 975
f 975 952 964
f 964 965 976
f 976 965 977
f 965 966 977
f 977 966 978
f 966 967 978
f 978 967 979
f 967 968 979
f 979 968 980
f 968 969 980
f 980 969 981
f 969 970 981
f 981 970 982
f 970 971 982
f 982 971 983
f 971 972 983
f 983 972 984
f 972 973 984
f 984 973 985
f 973 974 985
f 985 974 986
f 974 975 986
f 986 975 987
f 975 964 987
f 987 964 976
f 976 977 988
f 988 977 989
f 977 978 989
f 989 978 990
f 978 979 990
f 990 979 991
f 979 980 991
f 991 980 992
f 980 981 992
f 992 981 993
f 981 982 993
f 993 982 994
f 982 983 994
f 994 983 995
f 983 984 995
f 995 984 996
f 984 985 996
f 996 985 997
f 985 986 997
f 997 986 998
f 986 987 998
f 998 987 999
f 987 976 999
f 999 976 988
f 988 989 1000
f 1000 989 1001
f 989 990 1001
f 1001 990 1002
f 990 991 1002
f 1002 991 1003
f 991 992 1003
f 1003 992 1004
f 992 993 1004
f 1004 993 1005
f 993 994 1005
f 1005 994 1006
f 994 995 1006
f 1006 995 1007
f 995 996 1007
f 1007 996 1008
f 996 997 1008
f 1008 997 1009
f 997 998 1009
f 1009 998 1010
f 998 999 1010
f 1010 999 1011
f 999 988 1011
f 1011 988 1000
f 1000 1001 1012
f 1012 1001 1013
f 1001 1002 1013
f 1013 1002 1014
f 1002 1003 1014
f 1014 1003 1015
f 1003 1004 1015
f 1015 1004 1016
f 1004 1005 1016
f 1016 1005 1017
f 1005 1006 1017
f 1017 1006 1018
f 1006 1007 1018
f 1018 1007 1019
f 1007 1008 1019
f 1019 1008 1020
f 1008 1009 1020
f 1020 1009 1021
f 1009 1010 1021
f 1021 1010 1022
f 1010 1011 1022
f 1022 1011 1023
f 1011 1000 1023
f 1023 1000 1012
f 1012 1013 1024
f 1024 1013 1025
f 1013 1014 1025
f 1025 1014 1026
f 1014 1015 1026
f 1026 1015 1027
f 1015 1016 1027
f 1027 1016 1028
f 1016 1017 1028
f 1028 1017 1029
f 1017 1018 1029
f 1029 1018 1030
f 1018 1019 1030
f 1030 1019 1031
f 1019 1020 1031
f 1031 1020 1032
f 1020 1021 1032
f 1032 1021 1033
f 1021 1022 1033
f 1033 1022 1034
f 1022 1023 1034
f 1034 1023 1035
f 1023 1012 1035
f 1035 1012 1024
f 1024 1025 1036
f 1036 1025 1037
f 1025 1026 1037
f 1037 1026 1038
f 1026 1027 1038
f 1038 1027 1039
f 1027 1028 1039
f 1039 1028 1040
f 1028 1029 1040
f 1040 1029 1041
f 1029 1030 1041
f 1041 1030 1042
f 1030 1031 1042
f 1042 1031 1043
f 1031 1032 1043
f 1043 1032 1044
f 1032 1033 1044
f 1044 1033 1045
f 1033 1034 1045
f 1045 1034 1046
f 1034 1035 1046
f 1046 1035 1047
f 1035 1024 1047
f 1047 1024 1036
f 1036 1037 1048
f 1048 1037 1049
f 1037 1038 1049
f 1049 1038 1050
f 1038 1039 1050
f 1050 1039 1051
f 1039 1040 1051
f 1051 1040 1052
f 1040 1041 1052
f 1052 1041 1053
f 1041 1042 1053
f 1053 1042 1054
f 1042 1043 1054
f 1054 1043 1055
f 1043 1044 1055
f 1055 1044 1056
f 1044 1045 1056
f 1056 1045 1057
f 1045 1046 1057
f 1057 1046 1058
f 1046 1047 1058
f 1058 1047 1059
f 1047 1036 1059
f 1059 1036 1048
f 1048 1049 1060
f 1060 1049 1061
f 1049 1050 1061
f 1061 1050 1062
f 1050 1051 1062
f 1062 1051 1063
f 1051 1052 1063
f 1063 1052 1064
f 1052 1053 1064
f 1064 1053 1065
f 1053 1054 1065
f 1065 1054 1066
f 1054 1055 1066
f 1066 1055 1067
f 1055 1056 1067
f 1067 1056 1068
f 1056 1057 1068
f 1068 1057 1069
f 1057 1058 1069
f 1069 1058 1070
f 1058 1059 1070
f 1070 1059 1071
f 1059 1048 1071
f 1071 1048 1060
f 1060 1061 1072
f 1072 1061 1072
f 1061 1062 1072
f 1072 1062 1072
f 1062 1063 1072
f 1072 1063 1072
f 1063 1064 1072
f 1072 1064 1072
f 1064 1065 1072
f 1072 1065 1072
f 1065 1066 1072
f 1072 1066 1072
f 1066 1067 1072
f 1072 1067 1072
f 1067 1068 1072
f 1072 1068 1072
f 1068 1069 1072
f 1072 1069 1072
f 1069 1070 1072
f 1072 1070 1072
f 1070 1071 1072
f 1072 1071 1072
f 1071 1060 1072
f 1072 1060 1072

g Path_(4)
v 45.166466 265.02087 40.0
v 45.4013 265.2557 40.0
v 45.369835 265.22424 39.833946
v 45.283882 265.13828 39.712387
v 45.166466 265.02087 39.667892
v 45.049046 264.90344 39.712387
v 44.963093 264.8175 39.833946
v 44.93163 264.78604 40.0
v 44.963093 264.8175 40.166054
v 45.049046 264.90344 40.287613
v 45.166466 265.02087 40.332108
v 45.283882 265.13828 40.287613
v 45.369835 265.22424 40.166054
v 45.11707 265.53992 40.0
v 45.08561 265.50848 39.833946
v 44.999653 265.42252 39.712387
v 44.882236 265.30508 39.667892
v 44.76482 265.18768 39.712387
v 44.678864 265.1017 39.833946
v 44.6474 265.07025 40.0
v 44.678864 265.1017 40.166054
v 44.76482 265.18768 40.287613
v 44.882236 265.30508 40.332108
v 44.999653 265.42252 40.287613
v 45.08561 265.50848 40.166054
v 44.832844 265.82416 40.0
v 44.80138 265.7927 39.833946
v 44.715424 265.70676 39.712387
v 44.598007 265.58932 39.667892
v 44.48059 265.4719 39.712387
v 44.394634 265.38596 39.833946
v 44.363174 265.3545 40.0
v 44.394634 265.38596 40.166054
v 44.48059 265.4719 40.287613
v 44.598007 265.58932 40.332108
v 44.715424 265.70676 40.287613
v 44.80138 265.7927 40.166054
v 44.548615 266.1084 40.0
v 44.51715 266.07693 39.833946
v 44.4312 265.99097 39.712387
v 44.313778 265.87357 39.667892
v 44.19636 265.75613 39.712387
v 44.11041 265.67017 39.833946
v 44.078945 265.63873 40.0
v 44.11041 265.67017 40.166054
v 44.19636 265.75613 40.287613
v 44.313778 265.87357 40.332108
v 44.4312 265.99097 40.287613
v 44.51715 266.07693 40.166054
v 44.26436 266.39264 40.0
v 44.2329 266.36118 39.833946
v 44.146954 266.2752 39.712387
v 44.029552 266.15778 39.667892
v 43.912148 266.04034 39.712387
v 43.826206 265.95438 39.833946
v 43.794746 265.9229 40.0
v 43.826206 265.95438 40.166054
v 43.912148 266.04034 40.287613
v 44.029552 266.15778 40.332108
v 44.146954 266.2752 40.287613
v 44.2329 266.36118 40.166054
v 43.96273 266.69293 40.0
v 43.933594 266.6593 39.833946
v 43.853992 266.56744 39.712387
v 43.74525 266.44193 39.667892
v 43.636513 266.31644 39.712387
v 43.55691 266.22458 39.833946
v 43.527775 266.19095 40.0
v 43.55691 266.22458 40.166054
v 43.636513 266.31644 40.287613
v 43.74525 266.44193 40.332108
v 43.853992 266.56744 40.287613
v 43.933594 266.6593 40.166054
v 43.554947 266.98788 40.0
v 43.53734 266.94702 39.833946
v 43.48923 266.8354 39.712387
v 43.423515 266.6829 39.667892
v 43.3578 266.5304 39.712387
v 43.309692 266.41876 39.833946
v 43.292084 266.3779 40.0
v 43.309692 266.41876 40.166054
v 43.3578 266.5304 40.287613
v 43.423515 266.6829 40.332108
v 43.48923 266.8354 40.287613
v 43.53734 266.94702 40.166054
v 43.14343 267.06247 40.0
v 43.127884 267.02078 39.833946
v 43.085423 266.90686 39.712387
v 43.027416 266.75128 39.667892
v 42.969414 266.59567 39.712387
v 42.92695 266.48178 39.833946
v 42.911407 266.4401 40.0
v 42.92695 266.48178 40.166054
v 42.969414 266.59567 40.287613
v 43.027416 266.75128 40.332108
v 43.085423 266.90686 40.287613
v 43.127884 267.02078 40.166054
v 42.910023 267.20148 40.0
v 42.879635 267.16898 39.833946
v 42.79662 267.08017 39.712387
v 42.683216 266.95886 39.667892
v 42.569813 266.8376 39.712387
v 42.486797 266.74878 39.833946
v 42.456413 266.71628 40.0
v 42.486797 266.74878 40.166054
v 42.569813 266.8376 40.287613
v 42.683216 266.95886 40.332108
v 42.79662 267.08017 40.287613
v 42.879635 267.16898 40.166054
v 42.748554 267.4397 40.0
v 42.70895 267.41943 39.833946
v 42.600754 267.364 39.712387
v 42.45295 267.28833 39.667892
v 42.30515 267.21265 39.712387
v 42.19695 267.15726 39.833946
v 42.157345 267.13696 40.0
v 42.19695 267.15726 40.166054
v 42.30515 267.21265 40.287613
v 42.45295 267.28833 40.332108
v 42.600754 267.364 40.287613
v 42.70895 267.41943 40.166054
v 42.649746 267.7091 40.0
v 42.6056 267.70358 39.833946
v 42.484985 267.68845 39.712387
v 42.320225 267.66776 39.667892
v 42.155464 267.64706 39.712387
v 42.03485 267.63193 39.833946
v 41.990704 267.6264 40.0
v 42.03485 267.63193 40.166054
v 42.155464 267.64706 40.287613
v 42.320225 267.66776 40.332108
v 42.484985 267.68845 40.287613
v 42.6056 267.70358 40.166054
v 42.68637 268.04504 40.0
v 42.641987 268.04816 39.833946
v 42.52072 268.0566 39.712387
v 42.355072 268.0682 39.667892
v 42.189423 268.07977 39.712387
v 42.06816 268.08826 39.833946
v 42.023773 268.09134 40.0
v 42.06816 268.08826 40.166054
v 42.189423 268.07977 40.287613
v 42.355072 268.0682 40.332108
v 42.52072 268.0566 40.287613
v 42.641987 268.04816 40.166054
v 42.69024 268.3614 40.0
v 42.648174 268.3759 39.833946
v 42.53325 268.4155 39.712387
v 42.376255 268.4696 39.667892
v 42.219265 268.5237 39.712387
v 42.10434 268.56332 39.833946
v 42.062275 268.57782 40.0
v 42.10434 268.56332 40.166054
v 42.219265 268.5237 40.287613
v 42.376255 268.4696 40.332108
v 42.53325 268.4155 40.287613
v 42.648174 268.3759 40.166054
v 42.85613 268.57935 40.0
v 42.822735 268.60876 39.833946
v 42.731503 268.6891 39.712387
v 42.606876 268.79883 39.667892
v 42.48225 268.90857 39.712387
v 42.391014 268.9889 39.833946
v 42.35762 269.01828 40.0
v 42.391014 268.9889 40.166054
v 42.48225 268.90857 40.287613
v 42.606876 268.79883 40.332108
v 42.731503 268.6891 40.287613
v 42.822735 268.60876 40.166054
v 43.154778 268.85123 40.0
v 43.121212 268.88043 39.833946
v 43.02952 268.96024 39.712387
v 42.904255 269.06924 39.667892
v 42.778996 269.17828 39.712387
v 42.687298 269.25806 39.833946
v 42.653736 269.2873 40.0
v 42.687298 269.25806 40.166054
v 42.778996 269.17828 40.287613
v 42.904255 269.06924 40.332108
v 43.02952 268.96024 40.287613
v 43.121212 268.88043 40.166054
v 43.441757 269.28384 40.0
v 43.40013 269.29956 39.833946
v 43.286404 269.3425 39.712387
v 43.131046 269.40112 39.667892
v 42.975693 269.45978 39.712387
v 42.861965 269.5027 39.833946
v 42.82034 269.5184 40.0
v 42.861965 269.5027 40.166054
v 42.975693 269.45978 40.287613
v 43.131046 269.40112 40.332108
v 43.286404 269.3425 40.287613
v 43.40013 269.29956 40.166054
v 43.511982 269.7875 40.0
v 43.46752 269.7892 39.833946
v 43.34605 269.7938 39.712387
v 43.180115 269.80008 39.667892
v 43.01418 269.80637 39.712387
v 42.892708 269.81094 39.833946
v 42.848248 269.81262 40.0
v 42.892708 269.81094 40.166054
v 43.01418 269.80637 40.287613
v 43.180115 269.80008 40.332108
v 43.34605 269.7938 40.287613
v 43.46752 269.7892 40.166054
v 43.479095 270.29816 40.0
v 43.436527 270.28522 39.833946
v 43.320217 270.24988 39.712387
v 43.16134 270.2016 39.667892
v 43.00246 270.15332 39.712387
v 42.88615 270.11798 39.833946
v 42.84358 270.10504 40.0
v 42.88615 270.11798 40.166054
v 43.00246 270.15332 40.287613
v 43.16134 270.2016 40.332108
v 43.320217 270.24988 40.287613
v 43.436527 270.28522 40.166054
v 43.098145 270.84467 40.0
v 43.07877 270.8046 39.833946
v 43.02584 270.69516 39.712387
v 42.95354 270.5457 39.667892
v 42.88124 270.39618 39.712387
v 42.828312 270.28677 39.833946
v 42.808937 270.2467 40.0
v 42.828312 270.28677 40.166054
v 42.88124 270.39618 40.287613
v 42.95354 270.5457 40.332108
v 43.02584 270.69516 40.287613
v 43.07877 270.8046 40.166054
v 42.536926 270.8266 40.0
v 42.539318 270.78217 39.833946
v 42.54586 270.66077 39.712387
v 42.554794 270.49496 39.667892
v 42.56373 270.32916 39.712387
v 42.57027 270.20776 39.833946
v 42.572662 270.16333 40.0
v 42.57027 270.20776 40.166054
v 42.56373 270.32916 40.287613
v 42.554794 270.49496 40.332108
v 42.54586 270.66077 40.287613
v 42.539318 270.78217 40.166054
v 42.15863 270.8346 40.0
v 42.157864 270.7901 39.833946
v 42.15577 270.66858 39.712387
v 42.152905 270.50253 39.667892
v 42.150043 270.33652 39.712387
v 42.14795 270.21497 39.833946
v 42.147182 270.17047 40.0
v 42.14795 270.21497 40.166054
v 42.150043 270.33652 40.287613
v 42.152905 270.50253 40.332108
v 42.15577 270.66858 40.287613
v 42.157864 270.7901 40.166054
v 41.781696 270.8395 40.0
v 41.777584 270.7952 39.833946
v 41.766346 270.67416 39.712387
v 41.750996 270.50882 39.667892
v 41.735645 270.34348 39.712387
v 41.724407 270.22244 39.833946
v 41.720295 270.17813 40.0
v 41.724407 270.22244 40.166054
v 41.735645 270.34348 40.287613
v 41.750996 270.50882 40.332108
v 41.766346 270.67416 40.287613
v 41.777584 270.7952 40.166054
v 41.452045 270.8942 40.0
v 41.43902 270.85165 39.833946
v 41.403423 270.7354 39.712387
v 41.3548 270.57663 39.667892
v 41.306175 270.41785 39.712387
v 41.270584 270.30164 39.833946
v 41.257553 270.2591 40.0
v 41.270584 270.30164 40.166054
v 41.306175 270.41785 40.287613
v 41.3548 270.57663 40.332108
v 41.403423 270.7354 40.287613
v 41.43902 270.85165 40.166054
v 41.09659 271.05634 40.0
v 41.082115 271.01428 39.833946
v 41.04258 270.89932 39.712387
v 40.988567 270.7423 39.667892
v 40.934555 270.58527 39.712387
v 40.895016 270.47034 39.833946
v 40.880547 270.42825 40.0
v 40.895016 270.47034 40.166054
v 40.934555 270.58527 40.287613
v 40.988567 270.7423 40.332108
v 41.04258 270.89932 40.287613
v 41.082115 271.01428 40.166054
v 40.640255 271.16638 40.0
v 40.634583 271.12225 39.833946
v 40.619087 271.00168 39.712387
v 40.597916 270.83698 39.667892
v 40.576748 270.67227 39.712387
v 40.561253 270.5517 39.833946
v 40.55558 270.50757 40.0
v 40.561253 270.5517 40.166054
v 40.576748 270.67227 40.287613
v 40.597916 270.83698 40.332108
v 40.619087 271.00168 40.287613
v 40.634583 271.12225 40.166054
v 40.23063 271.17447 40.0
v 40.225994 271.13022 39.833946
v 40.213326 271.0093 39.712387
v 40.196022 270.84418 39.667892
v 40.17872 270.67902 39.712387
v 40.16605 270.5581 39.833946
v 40.161415 270.51385 40.0
v 40.16605 270.5581 40.166054
v 40.17872 270.67902 40.287613
v 40.196022 270.84418 40.332108
v 40.213326 271.0093 40.287613
v 40.225994 271.13022 40.166054
v 39.90246 271.2368 40.0
v 39.888916 271.1944 39.833946
v 39.851913 271.0786 39.712387
v 39.801365 270.92044 39.667892
v 39.75082 270.76227 39.712387
v 39.713818 270.64648 39.833946
v 39.700275 270.6041 40.0
v 39.713818 270.64648 40.166054
v 39.75082 270.76227 40.287613
v 39.801365 270.92044 40.332108
v 39.851913 271.0786 40.287613
v 39.888916 271.1944 40.166054
v 39.616222 271.36588 40.0
v 39.592026 271.32852 39.833946
v 39.525917 271.2265 39.712387
v 39.435616 271.08716 39.667892
v 39.34531 270.9478 39.712387
v 39.279205 270.8458 39.833946
v 39.25501 270.80847 40.0
v 39.279205 270.8458 40.166054
v 39.34531 270.9478 40.287613
v 39.435616 271.08716 40.332108
v 39.525917 271.2265 40.287613
v 39.592026 271.32852 40.166054
v 39.309006 271.63516 40.0
v 39.28556 271.59735 39.833946
v 39.221516 271.49402 39.712387
v 39.13402 271.3529 39.667892
v 39.04653 271.21176 39.712387
v 38.982483 271.10843 39.833946
v 38.95904 271.07062 40.0
v 38.982483 271.10843 40.166054
v 39.04653 271.21176 40.287613
v 39.13402 271.3529 40.332108
v 39.221516 271.49402 40.287613
v 39.28556 271.59735 40.166054
v 38.821857 271.83145 40.0
v 38.813824 271.7877 39.833946
v 38.79187 271.66815 39.712387
v 38.76188 271.50482 39.667892
v 38.73189 271.3415 39.712387
v 38.709938 271.22192 39.833946
v 38.7019 271.17816 40.0
v 38.709938 271.22192 40.166054
v 38.73189 271.3415 40.287613
v 38.76188 271.50482 40.332108
v 38.79187 271.66815 40.287613
v 38.813824 271.7877 40.166054
v 38.357224 271.82712 40.0
v 38.3576 271.78262 39.833946
v 38.35863 271.66107 39.712387
v 38.360043 271.49503 39.667892
v 38.36145 271.32898 39.712387
v 38.36248 271.2074 39.833946
v 38.362858 271.1629 40.0
v 38.36248 271.2074 40.166054
v 38.36145 271.32898 40.287613
v 38.360043 271.49503 40.332108
v 38.35863 271.66107 40.287613
v 38.3576 271.78262 40.166054
v 37.958817 271.8301 40.0
v 37.95872 271.7856 39.833946
v 37.958454 271.66406 39.712387
v 37.95809 271.498 39.667892
v 37.95773 271.33194 39.712387
v 37.957466 271.2104 39.833946
v 37.95737 271.1659 40.0
v 37.957466 271.2104 40.166054
v 37.95773 271.33194 40.287613
v 37.95809 271.498 40.332108
v 37.958454 271.66406 40.287613
v 37.95872 271.7856 40.166054
v 37.55573 271.82886 40.0
v 37.555782 271.78436 39.833946
v 37.55593 271.6628 39.712387
v 37.556137 271.49677 39.667892
v 37.55634 271.33072 39.712387
v 37.556488 271.20914 39.833946
v 37.55654 271.16467 40.0
v 37.556488 271.20914 40.166054
v 37.55634 271.33072 40.287613
v 37.556137 271.49677 40.332108
v 37.55593 271.6628 40.287613
v 37.555782 271.78436 40.166054
v 37.154755 271.82913 40.0
v 37.154675 271.78464 39.833946
v 37.154465 271.66306 39.712387
v 37.154175 271.497 39.667892
v 37.15389 271.33096 39.712387
v 37.153675 271.2094 39.833946
v 37.1536 271.16492 40.0
v 37.153675 271.2094 40.166054
v 37.15389 271.33096 40.287613
v 37.154175 271.497 40.332108
v 37.154465 271.66306 40.287613
v 37.154675 271.78464 40.166054
v 36.769085 271.82983 40.0
v 36.766827 271.7854 39.833946
v 36.76065 271.664 39.712387
v 36.75222 271.49817 39.667892
v 36.743786 271.33234 39.712387
v 36.737614 271.2109 39.833946
v 36.735355 271.16647 40.0
v 36.737614 271.2109 40.166054
v 36.743786 271.33234 40.287613
v 36.75222 271.49817 40.332108
v 36.76065 271.664 40.287613
v 36.766827 271.7854 40.166054
v 36.487175 271.84125 40.0
v 36.469093 271.8006 39.833946
v 36.419697 271.6895 39.712387
v 36.35222 271.53778 39.667892
v 36.28474 271.38608 39.712387
v 36.235344 271.275 39.833946
v 36.217262 271.23434 40.0
v 36.235344 271.275 40.166054
v 36.28474 271.38608 40.287613
v 36.35222 271.53778 40.332108
v 36.419697 271.6895 40.287613
v 36.469093 271.8006 40.166054
v 36.283928 272.0488 40.0
v 36.253242 272.01657 39.833946
v 36.16941 271.92853 39.712387
v 36.054893 271.8083 39.667892
v 35.940376 271.68805 39.712387
v 35.856544 271.6 39.833946
v 35.82586 271.5678 40.0
v 35.856544 271.6 40.166054
v 35.940376 271.68805 40.287613
v 36.054893 271.8083 40.332108
v 36.16941 271.92853 40.287613
v 36.253242 272.01657 40.166054
v 36.005123 272.3268 40.00042
v 35.9738 272.29553 39.83431
v 35.887924 272.20972 39.712597
v 35.770508 272.09238 39.667892
v 35.653015 271.97495 39.712177
v 35.566925 271.88892 39.833584
v 35.535305 271.8573 39.99958
v 35.566628 271.8886 40.16569
v 35.652504 271.97443 40.287403
v 35.769917 272.09177 40.332108
v 35.887413 272.2092 40.287823
v 35.973503 272.29523 40.166416
v 35.722164 272.61105 40.331886
v 35.776108 272.49347 40.196415
v 35.752483 272.34464 40.052837
v 35.657623 272.2045 39.93962
v 35.51694 272.11053 39.887104
v 35.368134 272.08795 39.90936
v 35.251076 272.1428 40.00042
v 35.197132 272.2604 40.13589
v 35.220757 272.4092 40.27947
v 35.31562 272.54938 40.39268
v 35.456303 272.64334 40.445198
v 35.605106 272.6659 40.422947
v 35.589016 272.67697 39.623043
v 35.737164 272.5956 39.599827
v 35.823414 272.4503 39.560104
v 35.824665 272.27997 39.51452
v 35.740574 272.1303 39.47528
v 35.593674 272.04135 39.45291
v 35.42333 272.037 39.4534
v 35.275185 272.11838 39.476616
v 35.18893 272.2637 39.51634
v 35.187683 272.43402 39.561924
v 35.271774 272.58368 39.60116
v 35.41867 272.6726 39.62353
v 35.628788 272.7015 39.19697
v 35.661255 272.58386 39.03793
v 35.61893 272.4386 38.904507
v 35.51316 272.3046 38.83245
v 35.372284 272.21777 38.84107
v 35.234047 272.2014 38.928055
v 35.135494 272.25986 39.070095
v 35.10303 272.37747 39.229137
v 35.14535 272.52277 39.362564
v 35.25112 272.65677 39.43462
v 35.392 272.7436 39.426
v 35.530235 272.75995 39.339016
v 35.297386 272.9921 38.99968
v 35.27178 272.88916 38.864407
v 35.201817 272.7478 38.796036
v 35.106243 272.6059 38.81288
v 35.010674 272.5015 38.91044
v 34.940712 272.46252 39.06256
v 34.915104 272.49948 39.22849
v 34.940712 272.60242 39.363766
v 35.010674 272.7438 39.432137
v 35.106243 272.88568 39.415287
v 35.201817 272.9901 39.317734
v 35.27178 273.02905 39.16561
v 34.83033 273.18118 38.911865
v 34.817955 273.07248 38.779266
v 34.784145 272.91537 38.718204
v 34.73796 272.75195 38.74504
v 34.691776 272.62604 38.85258
v 34.657967 272.57135 39.012016
v 34.64559 272.60254 39.180622
v 34.657967 272.71124 39.31322
v 34.691776 272.86835 39.374283
v 34.73796 273.03177 39.347446
v 34.784145 273.15768 39.239902
v 34.817955 273.21237 39.080467
v 34.377613 273.23407 38.85794
v 34.371174 273.11392 38.735073
v 34.356544 272.949 38.688698
v 34.33764 272.78354 38.73124
v 34.31953 272.6618 38.851303
v 34.307068 272.61646 39.016712
v 34.30359 272.65967 39.18315
v 34.310028 272.7798 39.30602
v 34.32466 272.9447 39.352394
v 34.343563 273.1102 39.309853
v 34.361675 273.2319 39.18979
v 34.374138 273.27725 39.02438
v 33.959198 273.26974 38.85986
v 33.955593 273.15573 38.731316
v 33.94773 272.99283 38.676975
v 33.937717 272.8247 38.71139
v 33.928238 272.6964 38.825348
v 33.92183 272.6423 38.988308
v 33.920208 272.67688 39.156605
v 33.923813 272.7909 39.28515
v 33.931675 272.9538 39.33949
v 33.94169 273.12192 39.305073
v 33.951168 273.25024 39.191116
v 33.957577 273.30435 39.028156
v 33.613358 273.27127 38.841976
v 33.583847 273.15515 38.718693
v 33.542095 272.99512 38.67181
v 33.49929 272.83405 38.713894
v 33.466904 272.71506 38.833664
v 33.453613 272.67007 38.99903
v 33.46298 272.71112 39.165684
v 33.49249 272.82724 39.28897
v 33.53424 272.98727 39.33585
v 33.57704 273.14838 39.293766
v 33.60943 273.26733 39.173996
v 33.622723 273.31232 39.00863
v 33.33477 273.419 38.84044
v 33.271587 273.3175 38.716923
v 33.18384 273.1774 38.66973
v 33.095047 273.03625 38.711506
v 33.028988 272.9319 38.831062
v 33.003372 272.8922 38.996357
v 33.025063 272.92795 39.1631
v 33.08824 273.02945 39.286617
v 33.175987 273.16956 39.33381
v 33.264786 273.3107 39.29203
v 33.33084 273.41507 39.172478
v 33.356457 273.4547 39.007183
v 33.04237 273.64288 38.839634
v 32.967587 273.54965 38.716072
v 32.86399 273.42084 38.668827
v 32.759346 273.291 38.710552
v 32.681686 273.1949 38.83007
v 32.651825 273.15826 38.995354
v 32.67776 273.19095 39.162117
v 32.752544 273.28418 39.28568
v 32.856136 273.413 39.332928
v 32.96078 273.54285 39.291203
v 33.03844 273.63895 39.171684
v 33.068302 273.67557 39.006397
v 32.747852 273.8936 38.83912
v 32.668175 273.8045 38.715546
v 32.557896 273.68137 38.66829
v 32.446564 273.5572 38.710003
v 32.364014 273.46524 38.829514
v 32.33236 273.43015 38.994797
v 32.360085 273.46133 39.161568
v 32.439762 273.5504 39.285137
v 32.55004 273.67352 39.332397
v 32.661373 273.7977 39.290684
v 32.743927 273.88965 39.171173
v 32.77558 273.92474 39.00589
v 32.461494 274.16147 38.83589
v 32.377872 274.07428 38.713577
v 32.263092 273.95468 38.668053
v 32.147907 273.8347 38.71151
v 32.063175 273.7465 38.83231
v 32.03161 273.71368 38.99808
v 32.06166 273.74506 39.16441
v 32.145283 273.83224 39.286724
v 32.260063 273.95184 39.33225
v 32.37525 274.07184 39.28879
v 32.45998 274.16006 39.16799
v 32.491547 274.19287 39.00222
v 32.17981 274.43512 38.83415
v 32.092907 274.35022 38.712532
v 31.974144 274.2342 38.667965
v 31.855345 274.11813 38.712387
v 31.76834 274.03317 38.83389
v 31.736443 274.00204 38.999924
v 31.768202 274.0331 39.165997
v 31.855104 274.118 39.28761
v 31.973867 274.23404 39.332176
v 32.092667 274.3501 39.287758
v 32.179672 274.43506 39.166252
v 32.211567 274.4662 39.00022
v 31.93511 274.69397 38.834194
v 31.835846 274.62396 38.712547
v 31.700169 274.5283 38.66793
v 31.564436 274.4326 38.712303
v 31.465015 274.3625 38.833775
v 31.428549 274.33676 38.999794
v 31.464804 274.36237 39.16588
v 31.56407 274.43237 39.28753
v 31.699745 274.52805 39.33214
v 31.835478 274.62375 39.28777
v 31.934898 274.69385 39.1663
v 31.971367 274.71957 39.00028
v 31.75723 275.04004 38.833916
v 31.654821 274.9745 38.712376
v 31.514942 274.885 38.66791
v 31.375074 274.7955 38.712433
v 31.272694 274.73 38.83401
v 31.235235 274.70605 39.000072
v 31.272734 274.73004 39.16612
v 31.375143 274.7956 39.287655
v 31.515022 274.88507 39.332123
v 31.654892 274.97458 39.2876
v 31.75727 275.04007 39.166023
v 31.794731 275.06403 38.99996
v 31.489256 275.38684 38.833904
v 31.395924 275.30893 38.712368
v 31.268444 275.2025 38.6679
v 31.140976 275.0961 38.712425
v 31.047674 275.01822 38.834003
v 31.013538 274.98972 39.000065
v 31.047714 275.01825 39.16611
v 31.141047 275.09616 39.287647
v 31.268526 275.20258 39.332115
v 31.395994 275.309 39.28759
v 31.489296 275.38687 39.16601
v 31.523432 275.41537 38.99995
v 31.212202 275.696 38.8339
v 31.122541 275.61392 38.712364
v 31.000076 275.50174 38.667896
v 30.877625 275.38962 38.71242
v 30.787992 275.30753 38.834
v 30.7552 275.2775 39.00006
v 30.788033 275.30756 39.166107
v 30.877693 275.38968 39.287643
v 31.000158 275.50183 39.33211
v 31.12261 275.61398 39.287586
v 31.212242 275.69608 39.166008
v 31.245033 275.7261 38.999947
v 30.93356 275.994 38.8339
v 30.845625 275.91 38.71236
v 30.725521 275.79535 38.667896
v 30.605425 275.68066 38.712418
v 30.51752 275.59674 38.833996
v 30.485361 275.56604 39.000057
v 30.517561 275.59677 39.166103
v 30.605495 275.68073 39.287643
v 30.725601 275.7954 39.332108
v 30.845695 275.9101 39.287586
v 30.9336 275.99402 39.166004
v 30.96576 276.02472 38.999947
v 30.650156 276.2847 38.83387
v 30.563402 276.1995 38.712345
v 30.444918 276.08313 38.667896
v 30.32645 275.9668 38.712433
v 30.239744 275.88165 38.834023
v 30.20803 275.8505 39.000088
v 30.239807 275.8817 39.16613
v 30.32656 275.96692 39.28766
v 30.445044 276.08328 39.332108
v 30.56351 276.19962 39.28757
v 30.650219 276.28476 39.165977
v 30.681932 276.31592 38.999912
v 30.36686 276.5711 38.833946
v 30.280394 276.48566 38.712387
v 30.16228 276.36896 38.667892
v 30.044165 276.25223 38.712387
v 29.957697 276.16678 38.833946
v 29.926048 276.13553 39.0
v 29.957697 276.16678 39.166054
v 30.044163 276.25223 39.287613
v 30.162277 276.36896 39.332108
v 30.280392 276.48566 39.287613
v 30.366858 276.5711 39.166054
v 30.398508 276.6024 39.0
v 30.115255 276.82037 38.833946
v 30.015793 276.7505 38.712387
v 29.879923 276.65503 38.667892
v 29.744051 276.55957 38.712387
v 29.644587 276.4897 38.833946
v 29.608181 276.4641 39.0
v 29.644587 276.4897 39.166054
v 29.744051 276.55957 39.287613
v 29.879921 276.65503 39.332108
v 30.01579 276.7505 39.287613
v 30.115255 276.82037 39.166054
v 30.151663 276.84595 39.0
v 29.978294 277.11172 38.833946
v 29.86342 277.07196 38.712387
v 29.7065 277.01767 38.667892
v 29.549576 276.96335 38.712387
v 29.434702 276.92358 38.833946
v 29.392654 276.90906 39.0
v 29.434702 276.92358 39.166054
v 29.549576 276.96335 39.287613
v 29.7065 277.01767 39.332108
v 29.86342 277.07196 39.287613
v 29.978294 277.11172 39.166054
v 30.020342 277.12628 39.0
v 29.903019 277.4532 38.833946
v 29.782843 277.43488 38.712387
v 29.61868 277.4099 38.667892
v 29.454517 277.38492 38.712387
v 29.334341 277.36664 38.833946
v 29.290354 277.35995 39.0
v 29.334341 277.36664 39.166054
v 29.454515 277.38492 39.287613
v 29.61868 277.4099 39.332108
v 29.782843 277.43488 39.287613
v 29.903019 277.4532 39.166054
v 29.947006 277.45987 39.0
v 29.872536 277.83356 38.833946
v 29.751368 277.82382 38.712387
v 29.585848 277.81052 38.667892
v 29.420328 277.7972 38.712387
v 29.29916 277.78748 38.833946
v 29.254808 277.7839 39.0
v 29.29916 277.78748 39.166054
v 29.420328 277.7972 39.287613
v 29.585848 277.81052 39.332108
v 29.751368 277.82382 39.287613
v 29.872536 277.83356 39.166054
v 29.916885 277.83713 39.0
v 29.829247 278.29553 38.833946
v 29.713024 278.25992 38.712387
v 29.554262 278.21124 38.667892
v 29.3955 278.16257 38.712387
v 29.27928 278.12695 38.833946
v 29.23674 278.11392 39.0
v 29.27928 278.12695 39.166054
v 29.3955 278.16257 39.287613
v 29.554262 278.21124 39.332108
v 29.713024 278.25992 39.287613
v 29.829247 278.29553 39.166054
v 29.871786 278.30856 39.0
v 29.610847 278.69388 38.833946
v 29.503077 278.63763 38.712387
v 29.355856 278.56082 38.667892
v 29.208637 278.484 38.712387
v 29.100864 278.42776 38.833946
v 29.061419 278.4072 39.0
v 29.100864 278.42776 39.166054
v 29.208637 278.484 39.287613
v 29.355856 278.56082 39.332108
v 29.503077 278.63763 39.287613
v 29.610847 278.69388 39.166054
v 29.650295 278.71445 39.0
v 29.456833 279.0103 38.833946
v 29.340939 278.97363 38.712387
v 29.182623 278.92352 38.667892
v 29.024307 278.87344 38.712387
v 28.908411 278.83676 38.833946
v 28.865992 278.82333 39.0
v 28.908411 278.83676 39.166054
v 29.024307 278.87344 39.287613
v 29.182623 278.92352 39.332108
v 29.340939 278.97363 39.287613
v 29.456833 279.0103 39.166054
v 29.499254 279.02374 39.0
v 29.401033 279.35568 38.833946
v 29.28042 279.34055 38.712387
v 29.115658 279.3199 38.667892
v 28.950897 279.2992 38.712387
v 28.830282 279.28406 38.833946
v 28.786135 279.27853 39.0
v 28.830282 279.28406 39.166054
v 28.950897 279.2992 39.287613
v 29.115658 279.3199 39.332108
v 29.28042 279.34055 39.287613
v 29.401033 279.35568 39.166054
v 29.44518 279.36124 39.0
v 29.36978 279.73682 38.833946
v 29.248417 279.72992 38.712387
v 29.082632 279.7205 38.667892
v 28.916847 279.71106 38.712387
v 28.795483 279.70413 38.833946
v 28.75106 279.70163 39.0
v 28.795483 279.70413 39.166054
v 28.916847 279.71106 39.287613
v 29.082632 279.7205 39.332108
v 29.248417 279.72992 39.287613
v 29.36978 279.73682 39.166054
v 29.414202 279.73935 39.0
v 29.070024 280.12225 39.0
usemtl mat_20
s 1
f 1073 1073 1074
f 1074 1073 1075
f 1073 1073 1075
f 1075 1073 1076
f 1073 1073 1076
f 1076 1073 1077
f 1073 1073 1077
f 1077 1073 1078
f 1073 1073 1078
f 1078 1073 1079
f 1073 1073 1079
f 1079 1073 1080
f 1073 1073 1080
f 1080 1073 1081
f 1073 1073 1081
f 1081 1073 1082
f 1073 1073 1082
f 1082 1073 1083
f 1073 1073 1083
f 1083 1073 1084
f 1073 1073 1084
f 1084 1073 1085
f 1073 1073 1085
f 1085 1073 1074
f 1074 1075 1086
f 1086 1075 1087
f 1075 1076 1087
f 1087 1076 1088
f 1076 1077 1088
f 1088 1077 1089
f 1077 1078 1089
f 1089 1078 1090
f 1078 1079 1090
f 1090 1079 1091
f 1079 1080 1091
f 1091 1080 1092
f 1080 1081 1092
f 1092 1081 1093
f 1081 1082 1093
f 1093 1082 1094
f 1082 1083 1094
f 1094 1083 1095
f 1083 1084 1095
f 1095 1084 1096
f 1084 1085 1096
f 1096 1085 1097
f 1085 1074 1097
f 1097 1074 1086
f 1086 1087 1098
f 1098 1087 1099
f 1087 1088 1099
f 1099 1088 1100
f 1088 1089 1100
f 1100 1089 1101
f 1089 1090 1101
f 1101 1090 1102
f 1090 1091 1102
f 1102 1091 1103
f 1091 1092 1103
f 1103 1092 1104
f 1092 1093 1104
f 1104 1093 1105
f 1093 1094 1105
f 1105 1094 1106
f 1094 1095 1106
f 1106 1095 1107
f 1095 1096 1107
f 1107 1096 1108
f 1096 1097 1108
f 1108 1097 1109
f 1097 1086 1109
f 1109 1086 1098
f 1098 1099 1110
f 1110 1099 1111
f 1099 1100 1111
f 1111 1100 1112
f 1100 1101 1112
f 1112 1101 1113
f 1101 1102 1113
f 1113 1102 1114
f 1102 1103 1114
f 1114 1103 1115
f 1103 1104 1115
f 1115 1104 1116
f 1104 1105 1116
f 1116 1105 1117
f 1105 1106 1117
f 1117 1106 1118
f 1106 1107 1118
f 1118 1107 1119
f 1107 1108 1119
f 1119 1108 1120
f 1108 1109 1120
f 1120 1109 1121
f 1109 1098 1121
f 1121 1098 1110
f 1110 1111 1122
f 1122 1111 1123
f 1111 1112 1123
f 1123 1112 1124
f 1112 1113 1124
f 1124 1113 1125
f 1113 1114 1125
f 1125 1114 1126
f 1114 1115 1126
f 1126 1115 1127
f 1115 1116 1127
f 1127 1116 1128
f 1116 1117 1128
f 1128 1117 1129
f 1117 1118 1129
f 1129 1118 1130
f 1118 1119 1130
f 1130 1119 1131
f 1119 1120 1131
f 1131 1120 1132
f 1120 1121 1132
f 1132 1121 1133
f 1121 1110 1133
f 1133 1110 1122
f 1122 1123 1134
f 1134 1123 1135
f 1123 1124 1135
f 1135 1124 1136
f 1124 1125 1136
f 1136 1125 1137
f 1125 1126 1137
f 1137 1126 1138
f 1126 1127 1138
f 1138 1127 1139
f 1127 1128 1139
f 1139 1128 1140
f 1128 1129 1140
f 1140 1129 1141
f 1129 1130 1141
f 1141 1130 1142
f 1130 1131 1142
f 1142 1131 1143
f 1131 1132 1143
f 1143 1132 1144
f 1132 1133 1144
f 1144 1133 1145
f 1133 1122 1145
f 1145 1122 1134
f 1134 1135 1146
f 1146 1135 1147
f 1135 1136 1147
f 1147 1136 1148
f 1136 1137 1148
f 1148 1137 1149
f 1137 1138 1149
f 1149 1138 1150
f 1138 1139 1150
f 1150 1139 1151
f 1139 1140 1151
f 1151 1140 1152
f 1140 1141 1152
f 1152 1141 1153
f 1141 1142 1153
f 1153 1142 1154
f 1142 1143 1154
f 1154 1143 1155
f 1143 1144 1155
f 1155 1144 1156
f 1144 1145 1156
f 1156 1145 1157
f 1145 1134 1157
f 1157 1134 1146
f 1146 1147 1158
f 1158 1147 1159
f 1147 1148 1159
f 1159 1148 1160
f 1148 1149 1160
f 1160 1149 1161
f 1149 1150 1161
f 1161 1150 1162
f 1150 1151 1162
f 1162 1151 1163
f 1151 1152 1163
f 1163 1152 1164
f 1152 1153 1164
f 1164 1153 1165
f 1153 1154 1165
f 1165 1154 1166
f 1154 1155 1166
f 1166 1155 1167
f 1155 1156 1167
f 1167 1156 1168
f 1156 1157 1168
f 1168 1157 1169
f 1157 1146 1169
f 1169 1146 1158
f 1158 1159 1170
f 1170 1159 1171
f 1159 1160 1171
f 1171 1160 1172
f 1160 1161 1172
f 1172 1161 1173
f 1161 1162 1173
f 1173 1162 1174
f 1162 1163 1174
f 1174 1163 1175
f 1163 1164 1175
f 1175 1164 1176
f 1164 1165 1176
f 1176 1165 1177
f 1165 1166 1177
f 1177 1166 1178
f 1166 1167 1178
f 1178 1167 1179
f 1167 1168 1179
f 1179 1168 1180
f 1168 1169 1180
f 1180 1169 1181
f 1169 1158 1181
f 1181 1158 1170
f 1170 1171 1182
f 1182 1171 1183
f 1171 1172 1183
f 1183 1172 1184
f 1172 1173 1184
f 1184 1173 1185
f 1173 1174 1185
f 1185 1174 1186
f 1174 1175 1186
f 1186 1175 1187
f 1175 1176 1187
f 1187 1176 1188
f 1176 1177 1188
f 1188 1177 1189
f 1177 1178 1189
f 1189 1178 1190
f 1178 1179 1190
f 1190 1179 1191
f 1179 1180 1191
f 1191 1180 1192
f 1180 1181 1192
f 1192 1181 1193
f 1181 1170 1193
f 1193 1170 1182
f 1182 1183 1194
f 1194 1183 1195
f 1183 1184 1195
f 1195 1184 1196
f 1184 1185 1196
f 1196 1185 1197
f 1185 1186 1197
f 1197 1186 1198
f 1186 1187 1198
f 1198 1187 1199
f 1187 1188 1199
f 1199 1188 1200
f 1188 1189 1200
f 1200 1189 1201
f 1189 1190 1201
f 1201 1190 1202
f 1190 1191 1202
f 1202 1191 1203
f 1191 1192 1203
f 1203 1192 1204
f 1192 1193 1204
f 1204 1193 1205
f 1193 1182 1205
f 1205 1182 1194
f 1194 1195 1206
f 1206 1195 1207
f 1195 1196 1207
f 1207 1196 1208
f 1196 1197 1208
f 1208 1197 1209
f 1197 1198 1209
f 1209 1198 1210
f 1198 1199 1210
f 1210 1199 1211
f 1199 1200 1211
f 1211 1200 1212
f 1200 1201 1212
f 1212 1201 1213
f 1201 1202 1213
f 1213 1202 1214
f 1202 1203 1214
f 1214 1203 1215
f 1203 1204 1215
f 1215 1204 1216
f 1204 1205 1216
f 1216 1205 1217
f 1205 1194 1217
f 1217 1194 1206
f 1206 1207 1218
f 1218 1207 1219
f 1207 1208 1219
f 1219 1208 1220
f 1208 1209 1220
f 1220 1209 1221
f 1209 1210 1221
f 1221 1210 1222
f 1210 1211 1222
f 1222 1211 1223
f 1211 1212 1223
f 1223 1212 1224
f 1212 1213 1224
f 1224 1213 1225
f 1213 1214 1225
f 1225 1214 1226
f 1214 1215 1226
f 1226 1215 1227
f 1215 1216 1227
f 1227 1216 1228
f 1216 1217 1228
f 1228 1217 1229
f 1217 1206 1229
f 1229 1206 1218
f 1218 1219 1230
f 1230 1219 1231
f 1219 1220 1231
f 1231 1220 1232
f 1220 1221 1232
f 1232 1221 1233
f 1221 1222 1233
f 1233 1222 1234
f 1222 1223 1234
f 1234 1223 1235
f 1223 1224 1235
f 1235 1224 1236
f 1224 1225 1236
f 1236 1225 1237
f 1225 1226 1237
f 1237 1226 1238
f 1226 1227 1238
f 1238 1227 1239
f 1227 1228 1239
f 1239 1228 1240
f 1228 1229 1240
f 1240 1229 1241
f 1229 1218 1241
f 1241 1218 1230
f 1230 1231 1242
f 1242 1231 1243
f 1231 1232 1243
f 1243 1232 1244
f 1232 1233 1244
f 1244 1233 1245
f 1233 1234 1245
f 1245 1234 1246
f 1234 1235 1246
f 1246 1235 1247
f 1235 1236 1247
f 1247 1236 1248
f 1236 1237 1248
f 1248 1237 1249
f 1237 1238 1249
f 1249 1238 1250
f 1238 1239 1250
f 1250 1239 1251
f 1239 1240 1251
f 1251 1240 1252
f 1240 1241 1252
f 1252 1241 1253
f 1241 1230 1253
f 1253 1230 1242
f 1242 1243 1254
f 1254 1243 1255
f 1243 1244 1255
f 1255 1244 1256
f 1244 1245 1256
f 1256 1245 1257
f 1245 1246 1257
f 1257 1246 1258
f 1246 1247 1258
f 1258 1247 1259
f 1247 1248 1259
f 1259 1248 1260
f 1248 1249 1260
f 1260 1249 1261
f 1249 1250 1261
f 1261 1250 1262
f 1250 1251 1262
f 1262 1251 1263
f 1251 1252 1263
f 1263 1252 1264
f 1252 1253 1264
f 1264 1253 1265
f 1253 1242 1265
f 1265 1242 1254
f 1254 1255 1266
f 1266 1255 1267
f 1255 1256 1267
f 1267 1256 1268
f 1256 1257 1268
f 1268 1257 1269
f 1257 1258 1269
f 1269 1258 1270
f 1258 1259 1270
f 1270 1259 1271
f 1259 1260 1271
f 1271 1260 1272
f 1260 1261 1272
f 1272 1261 1273
f 1261 1262 1273
f 1273 1262 1274
f 1262 1263 1274
f 1274 1263 1275
f 1263 1264 1275
f 1275 1264 1276
f 1264 1265 1276
f 1276 1265 1277
f 1265 1254 1277
f 1277 1254 1266
f 1266 1267 1278
f 1278 1267 1279
f 1267 1268 1279
f 1279 1268 1280
f 1268 1269 1280
f 1280 1269 1281
f 1269 1270 1281
f 1281 1270 1282
f 1270 1271 1282
f 1282 1271 1283
f 1271 1272 1283
f 1283 1272 1284
f 1272 1273 1284
f 1284 1273 1285
f 1273 1274 1285
f 1285 1274 1286
f 1274 1275 1286
f 1286 1275 1287
f 1275 1276 1287
f 1287 1276 1288
f 1276 1277 1288
f 1288 1277 1289
f 1277 1266 1289
f 1289 1266 1278
f 1278 1279 1290
f 1290 1279 1291
f 1279 1280 1291
f 1291 1280 1292
f 1280 1281 1292
f 1292 1281 1293
f 1281 1282 1293
f 1293 1282 1294
f 1282 1283 1294
f 1294 1283 1295
f 1283 1284 1295
f 1295 1284 1296
f 1284 1285 1296
f 1296 1285 1297
f 1285 1286 1297
f 1297 1286 1298
f 1286 1287 1298
f 1298 1287 1299
f 1287 1288 1299
f 1299 1288 1300
f 1288 1289 1300
f 1300 1289 1301
f 1289 1278 1301
f 1301 1278 1290
f 1290 1291 1302
f 1302 1291 1303
f 1291 1292 1303
f 1303 1292 1304
f 1292 1293 1304
f 1304 1293 1305
f 1293 1294 1305
f 1305 1294 1306
f 1294 1295 1306
f 1306 1295 1307
f 1295 1296 1307
f 1307 1296 1308
f 1296 1297 1308
f 1308 1297 1309
f 1297 1298 1309
f 1309 1298 1310
f 1298 1299 1310
f 1310 1299 1311
f 1299 1300 1311
f 1311 1300 1312
f 1300 1301 1312
f 1312 1301 1313
f 1301 1290 1313
f 1313 1290 1302
f 1302 1303 1314
f 1314 1303 1315
f 1303 1304 1315
f 1315 1304 1316
f 1304 1305 1316
f 1316 1305 1317
f 1305 1306 1317
f 1317 1306 1318
f 1306 1307 1318
f 1318 1307 1319
f 1307 1308 1319
f 1319 1308 1320
f 1308 1309 1320
f 1320 1309 1321
f 1309 1310 1321
f 1321 1310 1322
f 1310 1311 1322
f 1322 1311 1323
f 1311 1312 1323
f 1323 1312 1324
f 1312 1313 1324
f 1324 1313 1325
f 1313 1302 1325
f 1325 1302 1314
f 1314 1315 1326
f 1326 1315 1327
f 1315 1316 1327
f 1327 1316 1328
f 1316 1317 1328
f 1328 1317 1329
f 1317 1318 1329
f 1329 1318 1330
f 1318 1319 1330
f 1330 1319 1331
f 1319 1320 1331
f 1331 1320 1332
f 1320 1321 1332
f 1332 1321 1333
f 1321 1322 1333
f 1333 1322 1334
f 1322 1323 1334
f 1334 1323 1335
f 1323 1324 1335
f 1335 1324 1336
f 1324 1325 1336
f 1336 1325 1337
f 1325 1314 1337
f 1337 1314 1326
f 1326 1327 1338
f 1338 1327 1339
f 1327 1328 1339
f 1339 1328 1340
f 1328 1329 1340
f 1340 1329 1341
f 1329 1330 1341
f 1341 1330 1342
f 1330 1331 1342
f 1342 1331 1343
f 1331 1332 1343
f 1343 1332 1344
f 1332 1333 1344
f 1344 1333 1345
f 1333 1334 1345
f 1345 1334 1346
f 1334 1335 1346
f 1346 1335 1347
f 1335 1336 1347
f 1347 1336 1348
f 1336 1337 1348
f 1348 1337 1349
f 1337 1326 1349
f 1349 1326 1338
f 1338 1339 1350
f 1350 1339 1351
f 1339 1340 1351
f 1351 1340 1352
f 1340 1341 1352
f 1352 1341 1353
f 1341 1342 1353
f 1353 1342 1354
f 1342 1343 1354
f 1354 1343 1355
f 1343 1344 1355
f 1355 1344 1356
f 1344 1345 1356
f 1356 1345 1357
f 1345 1346 1357
f 1357 1346 1358
f 1346 1347 1358
f 1358 1347 1359
f 1347 1348 1359
f 1359 1348 1360
f 1348 1349 1360
f 1360 1349 1361
f 1349 1338 1361
f 1361 1338 1350
f 1350 1351 1362
f 1362 1351 1363
f 1351 1352 1363
f 1363 1352 1364
f 1352 1353 1364
f 1364 1353 1365
f 1353 1354 1365
f 1365 1354 1366
f 1354 1355 1366
f 1366 1355 1367
f 1355 1356 1367
f 1367 1356 1368
f 1356 1357 1368
f 1368 1357 1369
f 1357 1358 1369
f 1369 1358 1370
f 1358 1359 1370
f 1370 1359 1371
f 1359 1360 1371
f 1371 1360 1372
f 1360 1361 1372
f 1372 1361 1373
f 1361 1350 1373
f 1373 1350 1362
f 1362 1363 1374
f 1374 1363 1375
f 1363 1364 1375
f 1375 1364 1376
f 1364 1365 1376
f 1376 1365 1377
f 1365 1366 1377
f 1377 1366 1378
f 1366 1367 1378
f 1378 1367 1379
f 1367 1368 1379
f 1379 1368 1380
f 1368 1369 1380
f 1380 1369 1381
f 1369 1370 1381
f 1381 1370 1382
f 1370 1371 1382
f 1382 1371 1383
f 1371 1372 1383
f 1383 1372 1384
f 1372 1373 1384
f 1384 1373 1385
f 1373 1362 1385
f 1385 1362 1374
f 1374 1375 1386
f 1386 1375 1387
f 1375 1376 1387
f 1387 1376 1388
f 1376 1377 1388
f 1388 1377 1389
f 1377 1378 1389
f 1389 1378 1390
f 1378 1379 1390
f 1390 1379 1391
f 1379 1380 1391
f 1391 1380 1392
f 1380 1381 1392
f 1392 1381 1393
f 1381 1382 1393
f 1393 1382 1394
f 1382 1383 1394
f 1394 1383 1395
f 1383 1384 1395
f 1395 1384 1396
f 1384 1385 1396
f 1396 1385 1397
f 1385 1374 1397
f 1397 1374 1386
f 1386 1387 1398
f 1398 1387 1399
f 1387 1388 1399
f 1399 1388 1400
f 1388 1389 1400
f 1400 1389 1401
f 1389 1390 1401
f 1401 1390 1402
f 1390 1391 1402
f 1402 1391 1403
f 1391 1392 1403
f 1403 1392 1404
f 1392 1393 1404
f 1404 1393 1405
f 1393 1394 1405
f 1405 1394 1406
f 1394 1395 1406
f 1406 1395 1407
f 1395 1396 1407
f 1407 1396 1408
f 1396 1397 1408
f 1408 1397 1409
f 1397 1386 1409
f 1409 1386 1398
f 1398 1399 1410
f 1410 1399 1411
f 1399 1400 1411
f 1411 1400 1412
f 1400 1401 1412
f 1412 1401 1413
f 1401 1402 1413
f 1413 1402 1414
f 1402 1403 1414
f 1414 1403 1415
f 1403 1404 1415
f 1415 1404 1416
f 1404 1405 1416
f 1416 1405 1417
f 1405 1406 1417
f 1417 1406 1418
f 1406 1407 1418
f 1418 1407 1419
f 1407 1408 1419
f 1419 1408 1420
f 1408 1409 1420
f 1420 1409 1421
f 1409 1398 1421
f 1421 1398 1410
f 1410 1411 1422
f 1422 1411 1423
f 1411 1412 1423
f 1423 1412 1424
f 1412 1413 1424
f 1424 1413 1425
f 1413 1414 1425
f 1425 1414 1426
f 1414 1415 1426
f 1426 1415 1427
f 1415 1416 1427
f 1427 1416 1428
f 1416 1417 1428
f 1428 1417 1429
f 1417 1418 1429
f 1429 1418 1430
f 1418 1419 1430
f 1430 1419 1431
f 1419 1420 1431
f 1431 1420 1432
f 1420 1421 1432
f 1432 1421 1433
f 1421 1410 1433
f 1433 1410 1422
f 1422 1423 1434
f 1434 1423 1435
f 1423 1424 1435
f 1435 1424 1436
f 1424 1425 1436
f 1436 1425 1437
f 1425 1426 1437
f 1437 1426 1438
f 1426 1427 1438
f 1438 1427 1439
f 1427 1428 1439
f 1439 1428 1440
f 1428 1429 1440
f 1440 1429 1441
f 1429 1430 1441
f 1441 1430 1442
f 1430 1431 1442
f 1442 1431 1443
f 1431 1432 1443
f 1443 1432 1444
f 1432 1433 1444
f 1444 1433 1445
f 1433 1422 1445
f 1445 1422 1434
f 1434 1435 1446
f 1446 1435 1447
f 1435 1436 1447
f 1447 1436 1448
f 1436 1437 1448
f 1448 1437 1449
f 1437 1438 1449
f 1449 1438 1450
f 1438 1439 1450
f 1450 1439 1451
f 1439 1440 1451
f 1451 1440 1452
f 1440 1441 1452
f 1452 1441 1453
f 1441 1442 1453
f 1453 1442 1454
f 1442 1443 1454
f 1454 1443 1455
f 1443 1444 1455
f 1455 1444 1456
f 1444 1445 1456
f 1456 1445 1457
f 1445 1434 1457
f 1457 1434 1446
f 1446 1447 1458
f 1458 1447 1459
f 1447 1448 1459
f 1459 1448 1460
f 1448 1449 1460
f 1460 1449 1461
f 1449 1450 1461
f 1461 1450 1462
f 1450 1451 1462
f 1462 1451 1463
f 1451 1452 1463
f 1463 1452 1464
f 1452 1453 1464
f 1464 1453 1465
f 1453 1454 1465
f 1465 1454 1466
f 1454 1455 1466
f 1466 1455 1467
f 1455 1456 1467
f 1467 1456 1468
f 1456 1457 1468
f 1468 1457 1469
f 1457 1446 1469
f 1469 1446 1458
f 1458 1459 1470
f 1470 1459 1471
f 1459 1460 1471
f 1471 1460 1472
f 1460 1461 1472
f 1472 1461 1473
f 1461 1462 1473
f 1473 1462 1474
f 1462 1463 1474
f 1474 1463 1475
f 1463 1464 1475
f 1475 1464 1476
f 1464 1465 1476
f 1476 1465 1477
f 1465 1466 1477
f 1477 1466 1478
f 1466 1467 1478
f 1478 1467 1479
f 1467 1468 1479
f 1479 1468 1480
f 1468 1469 1480
f 1480 1469 1481
f 1469 1458 1481
f 1481 1458 1470
f 1470 1471 1482
f 1482 1471 1483
f 1471 1472 1483
f 1483 1472 1484
f 1472 1473 1484
f 1484 1473 1485
f 1473 1474 1485
f 1485 1474 1486
f 1474 1475 1486
f 1486 1475 1487
f 1475 1476 1487
f 1487 1476 1488
f 1476 1477 1488
f 1488 1477 1489
f 1477 1478 1489
f 1489 1478 1490
f 1478 1479 1490
f 1490 1479 1491
f 1479 1480 1491
f 1491 1480 1492
f 1480 1481 1492
f 1492 1481 1493
f 1481 1470 1493
f 1493 1470 1482
f 1482 1483 1494
f 1494 1483 1495
f 1483 1484 1495
f 1495 1484 1496
f 1484 1485 1496
f 1496 1485 1497
f 1485 1486 1497
f 1497 1486 1498
f 1486 1487 1498
f 1498 1487 1499
f 1487 1488 1499
f 1499 1488 1500
f 1488 1489 1500
f 1500 1489 1501
f 1489 1490 1501
f 1501 1490 1502
f 1490 1491 1502
f 1502 1491 1503
f 1491 1492 1503
f 1503 1492 1504
f 1492 1493 1504
f 1504 1493 1505
f 1493 1482 1505
f 1505 1482 1494
f 1494 1495 1506
f 1506 1495 1507
f 1495 1496 1507
f 1507 1496 1508
f 1496 1497 1508
f 1508 1497 1509
f 1497 1498 1509
f 1509 1498 1510
f 1498 1499 1510
f 1510 1499 1511
f 1499 1500 1511
f 1511 1500 1512
f 1500 1501 1512
f 1512 1501 1513
f 1501 1502 1513
f 1513 1502 1514
f 1502 1503 1514
f 1514 1503 1515
f 1503 1504 1515
f 1515 1504 1516
f 1504 1505 1516
f 1516 1505 1517
f 1505 1494 1517
f 1517 1494 1506
f 1506 1507 1518
f 1518 1507 1519
f 1507 1508 1519
f 1519 1508 1520
f 1508 1509 1520
f 1520 1509 1521
f 1509 1510 1521
f 1521 1510 1522
f 1510 1511 1522
f 1522 1511 1523
f 1511 1512 1523
f 1523 1512 1524
f 1512 1513 1524
f 1524 1513 1525
f 1513 1514 1525
f 1525 1514 1526
f 1514 1515 1526
f 1526 1515 1527
f 1515 1516 1527
f 1527 1516 1528
f 1516 1517 1528
f 1528 1517 1529
f 1517 1506 1529
f 1529 1506 1518
f 1518 1519 1530
f 1530 1519 1531
f 1519 1520 1531
f 1531 1520 1532
f 1520 1521 1532
f 1532 1521 1533
f 1521 1522 1533
f 1533 1522 1534
f 1522 1523 1534
f 1534 1523 1535
f 1523 1524 1535
f 1535 1524 1536
f 1524 1525 1536
f 1536 1525 1537
f 1525 1526 1537
f 1537 1526 1538
f 1526 1527 1538
f 1538 1527 1539
f 1527 1528 1539
f 1539 1528 1540
f 1528 1529 1540
f 1540 1529 1541
f 1529 1518 1541
f 1541 1518 1530
f 1530 1531 1542
f 1542 1531 1543
f 1531 1532 1543
f 1543 1532 1544
f 1532 1533 1544
f 1544 1533 1545
f 1533 1534 1545
f 1545 1534 1546
f 1534 1535 1546
f 1546 1535 1547
f 1535 1536 1547
f 1547 1536 1548
f 1536 1537 1548
f 1548 1537 1549
f 1537 1538 1549
f 1549 1538 1550
f 1538 1539 1550
f 1550 1539 1551
f 1539 1540 1551
f 1551 1540 1552
f 1540 1541 1552
f 1552 1541 1553
f 1541 1530 1553
f 1553 1530 1542
f 1542 1543 1554
f 1554 1543 1555
f 1543 1544 1555
f 1555 1544 1556
f 1544 1545 1556
f 1556 1545 1557
f 1545 1546 1557
f 1557 1546 1558
f 1546 1547 1558
f 1558 1547 1559
f 1547 1548 1559
f 1559 1548 1560
f 1548 1549 1560
f 1560 1549 1561
f 1549 1550 1561
f 1561 1550 1562
f 1550 1551 1562
f 1562 1551 1563
f 1551 1552 1563
f 1563 1552 1564
f 1552 1553 1564
f 1564 1553 1565
f 1553 1542 1565
f 1565 1542 1554
f 1554 1555 1566
f 1566 1555 1567
f 1555 1556 1567
f 1567 1556 1568
f 1556 1557 1568
f 1568 1557 1569
f 1557 1558 1569
f 1569 1558 1570
f 1558 1559 1570
f 1570 1559 1571
f 1559 1560 1571
f 1571 1560 1572
f 1560 1561 1572
f 1572 1561 1573
f 1561 1562 1573
f 1573 1562 1574
f 1562 1563 1574
f 1574 1563 1575
f 1563 1564 1575
f 1575 1564 1576
f 1564 1565 1576
f 1576 1565 1577
f 1565 1554 1577
f 1577 1554 1566
f 1566 1567 1578
f 1578 1567 1579
f 1567 1568 1579
f 1579 1568 1580
f 1568 1569 1580
f 1580 1569 1581
f 1569 1570 1581
f 1581 1570 1582
f 1570 1571 1582
f 1582 1571 1583
f 1571 1572 1583
f 1583 1572 1584
f 1572 1573 1584
f 1584 1573 1585
f 1573 1574 1585
f 1585 1574 1586
f 1574 1575 1586
f 1586 1575 1587
f 1575 1576 1587
f 1587 1576 1588
f 1576 1577 1588
f 1588 1577 1589
f 1577 1566 1589
f 1589 1566 1578
f 1578 1579 1590
f 1590 1579 1591
f 1579 1580 1591
f 1591 1580 1592
f 1580 1581 1592
f 1592 1581 1593
f 1581 1582 1593
f 1593 1582 1594
f 1582 1583 1594
f 1594 1583 1595
f 1583 1584 1595
f 1595 1584 1596
f 1584 1585 1596
f 1596 1585 1597
f 1585 1586 1597
f 1597 1586 1598
f 1586 1587 1598
f 1598 1587 1599
f 1587 1588 1599
f 1599 1588 1600
f 1588 1589 1600
f 1600 1589 1601
f 1589 1578 1601
f 1601 1578 1590
f 1590 1591 1602
f 1602 1591 1603
f 1591 1592 1603
f 1603 1592 1604
f 1592 1593 1604
f 1604 1593 1605
f 1593 1594 1605
f 1605 1594 1606
f 1594 1595 1606
f 1606 1595 1607
f 1595 1596 1607
f 1607 1596 1608
f 1596 1597 1608
f 1608 1597 1609
f 1597 1598 1609
f 1609 1598 1610
f 1598 1599 1610
f 1610 1599 1611
f 1599 1600 1611
f 1611 1600 1612
f 1600 1601 1612
f 1612 1601 1613
f 1601 1590 1613
f 1613 1590 1602
f 1602 1603 1614
f 1614 1603 1615
f 1603 1604 1615
f 1615 1604 1616
f 1604 1605 1616
f 1616 1605 1617
f 1605 1606 1617
f 1617 1606 1618
f 1606 1607 1618
f 1618 1607 1619
f 1607 1608 1619
f 1619 1608 1620
f 1608 1609 1620
f 1620 1609 1621
f 1609 1610 1621
f 1621 1610 1622
f 1610 1611 1622
f 1622 1611 1623
f 1611 1612 1623
f 1623 1612 1624
f 1612 1613 1624
f 1624 1613 1625
f 1613 1602 1625
f 1625 1602 1614
f 1614 1615 1626
f 1626 1615 1627
f 1615 1616 1627
f 1627 1616 1628
f 1616 1617 1628
f 1628 1617 1629
f 1617 1618 1629
f 1629 1618 1630
f 1618 1619 1630
f 1630 1619 1631
f 1619 1620 1631
f 1631 1620 1632
f 1620 1621 1632
f 1632 1621 1633
f 1621 1622 1633
f 1633 1622 1634
f 1622 1623 1634
f 1634 1623 1635
f 1623 1624 1635
f 1635 1624 1636
f 1624 1625 1636
f 1636 1625 1637
f 1625 1614 1637
f 1637 1614 1626
f 1626 1627 1638
f 1638 1627 1639
f 1627 1628 1639
f 1639 1628 1640
f 1628 1629 1640
f 1640 1629 1641
f 1629 1630 1641
f 1641 1630 1642
f 1630 1631 1642
f 1642 1631 1643
f 1631 1632 1643
f 1643 1632 1644
f 1632 1633 1644
f 1644 1633 1645
f 1633 1634 1645
f 1645 1634 1646
f 1634 1635 1646
f 1646 1635 1647
f 1635 1636 1647
f 1647 1636 1648
f 1636 1637 1648
f 1648 1637 1649
f 1637 1626 1649
f 1649 1626 1638
f 1638 1639 1650
f 1650 1639 1651
f 1639 1640 1651
f 1651 1640 1652
f 1640 1641 1652
f 1652 1641 1653
f 1641 1642 1653
f 1653 1642 1654
f 1642 1643 1654
f 1654 1643 1655
f 1643 1644 1655
f 1655 1644 1656
f 1644 1645 1656
f 1656 1645 1657
f 1645 1646 1657
f 1657 1646 1658
f 1646 1647 1658
f 1658 1647 1659
f 1647 1648 1659
f 1659 1648 1660
f 1648 1649 1660
f 1660 1649 1661
f 1649 1638 1661
f 1661 1638 1650
f 1650 1651 1662
f 1662 1651 1663
f 1651 1652 1663
f 1663 1652 1664
f 1652 1653 1664
f 1664 1653 1665
f 1653 1654 1665
f 1665 1654 1666
f 1654 1655 1666
f 1666 1655 1667
f 1655 1656 1667
f 1667 1656 1668
f 1656 1657 1668
f 1668 1657 1669
f 1657 1658 1669
f 1669 1658 1670
f 1658 1659 1670
f 1670 1659 1671
f 1659 1660 1671
f 1671 1660 1672
f 1660 1661 1672
f 1672 1661 1673
f 1661 1650 1673
f 1673 1650 1662
f 1662 1663 1674
f 1674 1663 1675
f 1663 1664 1675
f 1675 1664 1676
f 1664 1665 1676
f 1676 1665 1677
f 1665 1666 1677
f 1677 1666 1678
f 1666 1667 1678
f 1678 1667 1679
f 1667 1668 1679
f 1679 1668 1680
f 1668 1669 1680
f 1680 1669 1681
f 1669 1670 1681
f 1681 1670 1682
f 1670 1671 1682
f 1682 1671 1683
f 1671 1672 1683
f 1683 1672 1684
f 1672 1673 1684
f 1684 1673 1685
f 1673 1662 1685
f 1685 1662 1674
f 1674 1675 1686
f 1686 1675 1687
f 1675 1676 1687
f 1687 1676 1688
f 1676 1677 1688
f 1688 1677 1689
f 1677 1678 1689
f 1689 1678 1690
f 1678 1679 1690
f 1690 1679 1691
f 1679 1680 1691
f 1691 1680 1692
f 1680 1681 1692
f 1692 1681 1693
f 1681 1682 1693
f 1693 1682 1694
f 1682 1683 1694
f 1694 1683 1695
f 1683 1684 1695
f 1695 1684 1696
f 1684 1685 1696
f 1696 1685 1697
f 1685 1674 1697
f 1697 1674 1686
f 1686 1687 1698
f 1698 1687 1699
f 1687 1688 1699
f 1699 1688 1700
f 1688 1689 1700
f 1700 1689 1701
f 1689 1690 1701
f 1701 1690 1702
f 1690 1691 1702
f 1702 1691 1703
f 1691 1692 1703
f 1703 1692 1704
f 1692 1693 1704
f 1704 1693 1705
f 1693 1694 1705
f 1705 1694 1706
f 1694 1695 1706
f 1706 1695 1707
f 1695 1696 1707
f 1707 1696 1708
f 1696 1697 1708
f 1708 1697 1709
f 1697 1686 1709
f 1709 1686 1698
f 1698 1699 1710
f 1710 1699 1711
f 1699 1700 1711
f 1711 1700 1712
f 1700 1701 1712
f 1712 1701 1713
f 1701 1702 1713
f 1713 1702 1714
f 1702 1703 1714
f 1714 1703 1715
f 1703 1704 1715
f 1715 1704 1716
f 1704 1705 1716
f 1716 1705 1717
f 1705 1706 1717
f 1717 1706 1718
f 1706 1707 1718
f 1718 1707 1719
f 1707 1708 1719
f 1719 1708 1720
f 1708 1709 1720
f 1720 1709 1721
f 1709 1698 1721
f 1721 1698 1710
f 1710 1711 1722
f 1722 1711 1723
f 1711 1712 1723
f 1723 1712 1724
f 1712 1713 1724
f 1724 1713 1725
f 1713 1714 1725
f 1725 1714 1726
f 1714 1715 1726
f 1726 1715 1727
f 1715 1716 1727
f 1727 1716 1728
f 1716 1717 1728
f 1728 1717 1729
f 1717 1718 1729
f 1729 1718 1730
f 1718 1719 1730
f 1730 1719 1731
f 1719 1720 1731
f 1731 1720 1732
f 1720 1721 1732
f 1732 1721 1733
f 1721 1710 1733
f 1733 1710 1722
f 1722 1723 1734
f 1734 1723 1735
f 1723 1724 1735
f 1735 1724 1736
f 1724 1725 1736
f 1736 1725 1737
f 1725 1726 1737
f 1737 1726 1738
f 1726 1727 1738
f 1738 1727 1739
f 1727 1728 1739
f 1739 1728 1740
f 1728 1729 1740
f 1740 1729 1741
f 1729 1730 1741
f 1741 1730 1742
f 1730 1731 1742
f 1742 1731 1743
f 1731 1732 1743
f 1743 1732 1744
f 1732 1733 1744
f 1744 1733 1745
f 1733 1722 1745
f 1745 1722 1734
f 1734 1735 1746
f 1746 1735 1747
f 1735 1736 1747
f 1747 1736 1748
f 1736 1737 1748
f 1748 1737 1749
f 1737 1738 1749
f 1749 1738 1750
f 1738 1739 1750
f 1750 1739 1751
f 1739 1740 1751
f 1751 1740 1752
f 1740 1741 1752
f 1752 1741 1753
f 1741 1742 1753
f 1753 1742 1754
f 1742 1743 1754
f 1754 1743 1755
f 1743 1744 1755
f 1755 1744 1756
f 1744 1745 1756
f 1756 1745 1757
f 1745 1734 1757
f 1757 1734 1746
f 1746 1747 1758
f 1758 1747 1759
f 1747 1748 1759
f 1759 1748 1760
f 1748 1749 1760
f 1760 1749 1761
f 1749 1750 1761
f 1761 1750 1762
f 1750 1751 1762
f 1762 1751 1763
f 1751 1752 1763
f 1763 1752 1764
f 1752 1753 1764
f 1764 1753 1765
f 1753 1754 1765
f 1765 1754 1766
f 1754 1755 1766
f 1766 1755 1767
f 1755 1756 1767
f 1767 1756 1768
f 1756 1757 1768
f 1768 1757 1769
f 1757 1746 1769
f 1769 1746 1758
f 1758 1759 1770
f 1770 1759 1771
f 1759 1760 1771
f 1771 1760 1772
f 1760 1761 1772
f 1772 1761 1773
f 1761 1762 1773
f 1773 1762 1774
f 1762 1763 1774
f 1774 1763 1775
f 1763 1764 1775
f 1775 1764 1776
f 1764 1765 1776
f 1776 1765 1777
f 1765 1766 1777
f 1777 1766 1778
f 1766 1767 1778
f 1778 1767 1779
f 1767 1768 1779
f 1779 1768 1780
f 1768 1769 1780
f 1780 1769 1781
f 1769 1758 1781
f 1781 1758 1770
f 1770 1771 1782
f 1782 1771 1783
f 1771 1772 1783
f 1783 1772 1784
f 1772 1773 1784
f 1784 1773 1785
f 1773 1774 1785
f 1785 1774 1786
f 1774 1775 1786
f 1786 1775 1787
f 1775 1776 1787
f 1787 1776 1788
f 1776 1777 1788
f 1788 1777 1789
f 1777 1778 1789
f 1789 1778 1790
f 1778 1779 1790
f 1790 1779 1791
f 1779 1780 1791
f 1791 1780 1792
f 1780 1781 1792
f 1792 1781 1793
f 1781 1770 1793
f 1793 1770 1782
f 1782 1783 1794
f 1794 1783 1795
f 1783 1784 1795
f 1795 1784 1796
f 1784 1785 1796
f 1796 1785 1797
f 1785 1786 1797
f 1797 1786 1798
f 1786 1787 1798
f 1798 1787 1799
f 1787 1788 1799
f 1799 1788 1800
f 1788 1789 1800
f 1800 1789 1801
f 1789 1790 1801
f 1801 1790 1802
f 1790 1791 1802
f 1802 1791 1803
f 1791 1792 1803
f 1803 1792 1804
f 1792 1793 1804
f 1804 1793 1805
f 1793 1782 1805
f 1805 1782 1794
f 1794 1795 1806
f 1806 1795 1807
f 1795 1796 1807
f 1807 1796 1808
f 1796 1797 1808
f 1808 1797 1809
f 1797 1798 1809
f 1809 1798 1810
f 1798 1799 1810
f 1810 1799 1811
f 1799 1800 1811
f 1811 1800 1812
f 1800 1801 1812
f 1812 1801 1813
f 1801 1802 1813
f 1813 1802 1814
f 1802 1803 1814
f 1814 1803 1815
f 1803 1804 1815
f 1815 1804 1816
f 1804 1805 1816
f 1816 1805 1817
f 1805 1794 1817
f 1817 1794 1806
f 1806 1807 1818
f 1818 1807 1819
f 1807 1808 1819
f 1819 1808 1820
f 1808 1809 1820
f 1820 1809 1821
f 1809 1810 1821
f 1821 1810 1822
f 1810 1811 1822
f 1822 1811 1823
f 1811 1812 1823
f 1823 1812 1824
f 1812 1813 1824
f 1824 1813 1825
f 1813 1814 1825
f 1825 1814 1826
f 1814 1815 1826
f 1826 1815 1827
f 1815 1816 1827
f 1827 1816 1828
f 1816 1817 1828
f 1828 1817 1829
f 1817 1806 1829
f 1829 1806 1818
f 1818 1819 1830
f 1830 1819 1831
f 1819 1820 1831
f 1831 1820 1832
f 1820 1821 1832
f 1832 1821 1833
f 1821 1822 1833
f 1833 1822 1834
f 1822 1823 1834
f 1834 1823 1835
f 1823 1824 1835
f 1835 1824 1836
f 1824 1825 1836
f 1836 1825 1837
f 1825 1826 1837
f 1837 1826 1838
f 1826 1827 1838
f 1838 1827 1839
f 1827 1828 1839
f 1839 1828 1840
f 1828 1829 1840
f 1840 1829 1841
f 1829 1818 1841
f 1841 1818 1830
f 1830 1831 1842
f 1842 1831 1843
f 1831 1832 1843
f 1843 1832 1844
f 1832 1833 1844
f 1844 1833 1845
f 1833 1834 1845
f 1845 1834 1846
f 1834 1835 1846
f 1846 1835 1847
f 1835 1836 1847
f 1847 1836 1848
f 1836 1837 1848
f 1848 1837 1849
f 1837 1838 1849
f 1849 1838 1850
f 1838 1839 1850
f 1850 1839 1851
f 1839 1840 1851
f 1851 1840 1852
f 1840 1841 1852
f 1852 1841 1853
f 1841 1830 1853
f 1853 1830 1842
f 1842 1843 1854
f 1854 1843 1855
f 1843 1844 1855
f 1855 1844 1856
f 1844 1845 1856
f 1856 1845 1857
f 1845 1846 1857
f 1857 1846 1858
f 1846 1847 1858
f 1858 1847 1859
f 1847 1848 1859
f 1859 1848 1860
f 1848 1849 1860
f 1860 1849 1861
f 1849 1850 1861
f 1861 1850 1862
f 1850 1851 1862
f 1862 1851 1863
f 1851 1852 1863
f 1863 1852 1864
f 1852 1853 1864
f 1864 1853 1865
f 1853 1842 1865
f 1865 1842 1854
f 1854 1855 1866
f 1866 1855 1867
f 1855 1856 1867
f 1867 1856 1868
f 1856 1857 1868
f 1868 1857 1869
f 1857 1858 1869
f 1869 1858 1870
f 1858 1859 1870
f 1870 1859 1871
f 1859 1860 1871
f 1871 1860 1872
f 1860 1861 1872
f 1872 1861 1873
f 1861 1862 1873
f 1873 1862 1874
f 1862 1863 1874
f 1874 1863 1875
f 1863 1864 1875
f 1875 1864 1876
f 1864 1865 1876
f 1876 1865 1877
f 1865 1854 1877
f 1877 1854 1866
f 1866 1867 1878
f 1878 1867 1878
f 1867 1868 1878
f 1878 1868 1878
f 1868 1869 1878
f 1878 1869 1878
f 1869 1870 1878
f 1878 1870 1878
f 1870 1871 1878
f 1878 1871 1878
f 1871 1872 1878
f 1878 1872 1878
f 1872 1873 1878
f 1878 1873 1878
f 1873 1874 1878
f 1878 1874 1878
f 1874 1875 1878
f 1878 1875 1878
f 1875 1876 1878
f 1878 1876 1878
f 1876 1877 1878
f 1878 1877 1878
f 1877 1866 1878
f 1878 1866 1878
f 1878 1878 1878
f 1878 1878 1878
f 1878 1878 1878
f 1878 1878 1878
f 1878 1878 1878
f 1878 1878 1878
f 1878 1878 1878
f 1878 1878 1878
f 1878 1878 1878
f 1878 1878 1878
f 1878 1878 1878
f 1878 1878 1878
f 1878 1878 1878
f 1878 1878 1878
f 1878 1878 1878
f 1878 1878 1878
f 1878 1878 1878
f 1878 1878 1878
f 1878 1878 1878
f 1878 1878 1878
f 1878 1878 1878
f 1878 1878 1878
f 1878 1878 1878
f 1878 1878 1878

g Path_(12)
v 43.173824 255.7219 35.0
v 42.93899 255.48706 35.0
v 42.97045 255.51852 34.833946
v 43.056408 255.60448 34.712387
v 43.173824 255.7219 34.667892
v 43.291245 255.83931 34.712387
v 43.377197 255.92526 34.833946
v 43.40866 255.95673 35.0
v 43.377197 255.92526 35.166054
v 43.291245 255.83931 35.287613
v 43.173824 255.7219 35.332108
v 43.056408 255.60448 35.287613
v 42.97045 255.51852 35.166054
v 43.377907 255.04814 35.0
v 43.409367 255.0796 34.833946
v 43.495323 255.16556 34.712387
v 43.61274 255.28297 34.667892
v 43.73016 255.40039 34.712387
v 43.816113 255.48634 34.833946
v 43.847576 255.5178 35.0
v 43.816113 255.48634 35.166054
v 43.73016 255.40039 35.287613
v 43.61274 255.28297 35.332108
v 43.495323 255.16556 35.287613
v 43.409367 255.0796 35.166054
v 43.816822 254.60922 35.0
v 43.848286 254.64069 34.833946
v 43.93424 254.72664 34.712387
v 44.051655 254.84406 34.667892
v 44.169075 254.96147 34.712387
v 44.255028 255.04744 34.833946
v 44.28649 255.07889 35.0
v 44.255028 255.04744 35.166054
v 44.169075 254.96147 35.287613
v 44.051655 254.84406 35.332108
v 43.93424 254.72664 35.287613
v 43.848286 254.64069 35.166054
v 44.255737 254.1703 35.0
v 44.29309 254.19588 34.836384
v 44.383358 254.27753 34.72107
v 44.502354 254.39337 34.68495
v 44.61819 254.51236 34.73771
v 44.699837 254.60263 34.865204
v 44.725407 254.63998 35.033276
v 44.688053 254.61441 35.19689
v 44.597786 254.53276 35.31221
v 44.47879 254.41693 35.348328
v 44.362953 254.29793 35.29557
v 44.28131 254.20766 35.16807
v 44.692444 253.7336 35.062195
v 44.806538 253.68243 34.96647
v 44.952984 253.7079 34.940887
v 45.092545 253.80318 34.9923
v 45.18782 253.94273 35.10693
v 45.213284 254.08917 35.25407
v 45.162113 254.20328 35.394287
v 45.04802 254.25444 35.490013
v 44.901573 254.22897 35.5156
v 44.762012 254.1337 35.464188
v 44.666737 253.99414 35.349552
v 44.641273 253.8477 35.202415
v 45.210228 254.15517 35.679176
v 45.062912 254.23955 35.699043
v 44.892143 254.2384 35.699306
v 44.743683 254.15204 35.679893
v 44.65731 254.00357 35.64601
v 44.656166 253.83281 35.60673
v 44.74056 253.68549 35.572586
v 44.887875 253.6011 35.55272
v 45.05864 253.60225 35.552456
v 45.2071 253.68861 35.571865
v 45.293476 253.83708 35.60575
v 45.29462 254.00784 35.645027
v 45.30468 254.0607 36.285355
v 45.16032 254.14214 36.31923
v 44.99172 254.13882 36.320515
v 44.84405 254.05167 36.288868
v 44.756886 253.90399 36.232765
v 44.753574 253.7354 36.16724
v 44.83501 253.59103 36.10985
v 44.97937 253.5096 36.075974
v 45.147972 253.51291 36.074688
v 45.29564 253.60008 36.10634
v 45.382805 253.74774 36.16244
v 45.386116 253.91635 36.227962
v 45.451004 253.91438 36.870564
v 45.309917 253.99254 36.915165
v 45.143707 253.98685 36.918053
v 44.996918 253.8988 36.878456
v 44.908875 253.75201 36.806988
v 44.90317 253.5858 36.72279
v 44.981335 253.44472 36.64843
v 45.12242 253.36655 36.60383
v 45.28863 253.37225 36.60094
v 45.43542 253.4603 36.640537
v 45.523464 253.60709 36.712006
v 45.529167 253.7733 36.796204
v 45.61901 253.74638 37.44401
v 45.4984 253.80406 37.530094
v 45.347183 253.78337 37.54914
v 45.20588 253.68983 37.496048
v 45.11235 253.54854 37.38504
v 45.091656 253.39732 37.245865
v 45.14934 253.2767 37.11581
v 45.26995 253.21902 37.029724
v 45.421165 253.23972 37.010677
v 45.56247 253.33325 37.06377
v 45.656002 253.47455 37.174778
v 45.676697 253.62576 37.313957
v 45.524376 252.90167 37.766487
v 45.637516 252.85146 37.669426
v 45.783264 252.87762 37.642845
v 45.922565 252.97314 37.693863
v 46.018097 253.11246 37.80881
v 46.044262 253.2582 37.95689
v 45.994045 253.37134 38.09842
v 45.880905 253.42155 38.19548
v 45.73516 253.39539 38.22206
v 45.595856 253.29987 38.171043
v 45.500324 253.16055 38.056095
v 45.47416 253.01482 37.908016
v 45.759132 252.66713 37.957127
v 45.876865 252.60526 37.870678
v 46.027378 252.62141 37.850616
v 46.17034 252.71129 37.90231
v 46.26745 252.8508 38.01191
v 46.292683 253.00255 38.150047
v 46.23928 253.1259 38.279713
v 46.12155 253.18777 38.366158
v 45.97104 253.1716 38.38622
v 45.828075 253.08173 38.334526
v 45.730965 252.94221 38.224926
v 45.70573 252.79047 38.08679
v 46.17806 252.31158 38.55492
v 46.30653 252.35548 38.447914
v 46.440178 252.45683 38.411777
v 46.543186 252.58847 38.456184
v 46.58796 252.71513 38.569244
v 46.5625 252.80286 38.720657
v 46.473625 252.82817 38.869854
v 46.34515 252.78426 38.97686
v 46.211506 252.6829 39.012997
v 46.108494 252.55128 38.96859
v 46.06372 252.42462 38.85553
v 46.089184 252.3369 38.704117
v 46.515358 251.9151 38.778824
v 46.643116 251.90544 38.65601
v 46.79649 251.95837 38.607403
v 46.93439 252.05974 38.64603
v 47.01986 252.18236 38.76154
v 47.030003 252.29338 38.92298
v 46.962093 252.36305 39.087097
v 46.83434 252.37273 39.209915
v 46.68096 252.31978 39.258522
v 46.543064 252.21843 39.219894
v 46.457592 252.09581 39.104385
v 46.447453 251.98477 38.94294
v 46.63201 251.5593 39.045654
v 46.785618 251.52127 39.051426
v 46.955513 251.5466 39.09798
v 47.09618 251.6285 39.172848
v 47.16992 251.74501 39.255966
v 47.156986 251.86491 39.325066
v 47.060833 251.9561 39.361626
v 46.907227 251.99413 39.355858
v 46.73733 251.9688 39.3093
v 46.596664 251.8869 39.234432
v 46.522923 251.7704 39.151314
v 46.53586 251.65048 39.08222
v 46.692123 251.18567 39.50785
v 46.8467 251.13362 39.49111
v 47.016205 251.11934 39.567303
v 47.155212 251.14667 39.716007
v 47.226482 251.20828 39.89738
v 47.210915 251.28767 40.06282
v 47.112682 251.36356 40.168
v 46.958103 251.4156 40.18474
v 46.7886 251.42989 40.108547
v 46.649593 251.40256 39.959843
v 46.578323 251.34094 39.77847
v 46.59389 251.26155 39.61303
v 46.498142 250.57547 39.73024
v 46.657116 250.51482 39.75166
v 46.822414 250.50726 39.83189
v 46.949753 250.55482 39.949444
v 47.00501 250.64478 40.07281
v 46.973373 250.753 40.168945
v 46.863323 250.85051 40.212082
v 46.704353 250.91116 40.190666
v 46.53905 250.91872 40.11043
v 46.411713 250.87115 39.99288
v 46.356457 250.7812 39.86951
v 46.388092 250.67297 39.773376
v 46.39555 250.28253 40.078686
v 46.523483 250.19115 40.071457
v 46.691032 250.15443 40.1222
v 46.853294 250.18222 40.217308
v 46.9668 250.26709 40.331306
v 47.00113 250.38628 40.433647
v 46.947086 250.50786 40.496906
v 46.819153 250.59926 40.50413
v 46.651608 250.63597 40.453392
v 46.48934 250.60817 40.35828
v 46.37584 250.5233 40.24428
v 46.341507 250.40411 40.14194
v 46.31628 249.85979 40.41346
v 46.452667 249.78493 40.375626
v 46.617462 249.73647 40.417885
v 46.766502 249.72739 40.528915
v 46.859856 249.76013 40.678967
v 46.872505 249.82591 40.82783
v 46.801067 249.9071 40.935623
v 46.66468 249.98196 40.973457
v 46.499886 250.03043 40.9312
v 46.350845 250.0395 40.820168
v 46.257492 250.00676 40.670116
v 46.244843 249.94098 40.52125
v 46.19715 249.318 40.537945
v 46.355556 249.25528 40.530163
v 46.508606 249.21028 40.60942
v 46.61529 249.19508 40.75448
v 46.647026 249.21373 40.92647
v 46.595306 249.26125 41.079315
v 46.47399 249.32489 41.17205
v 46.315586 249.3876 41.179832
v 46.162537 249.4326 41.100574
v 46.05585 249.4478 40.955513
v 46.024117 249.42915 40.78352
v 46.075836 249.38164 40.63068
v 45.997765 248.7608 40.63717
v 46.156723 248.7016 40.616123
v 46.3099 248.6521 40.6815
v 46.416245 248.62556 40.81578
v 46.44727 248.6291 40.982986
v 46.394653 248.66177 41.138317
v 46.272503 248.71481 41.240147
v 46.11354 248.77402 41.261192
v 45.960365 248.82352 41.195816
v 45.85402 248.85005 41.06153
v 45.822998 248.84651 40.894325
v 45.87561 248.81384 40.739
v 45.919495 248.15672 40.986122
usemtl mat_21
s 1
f 1879 1879 1880
f 1880 1879 1881
f 1879 1879 1881
f 1881 1879 1882
f 1879 1879 1882
f 1882 1879 1883
f 1879 1879 1883
f 1883 1879 1884
f 1879 1879 1884
f 1884 1879 1885
f 1879 1879 1885
f 1885 1879 1886
f 1879 1879 1886
f 1886 1879 1887
f 1879 1879 1887
f 1887 1879 1888
f 1879 1879 1888
f 1888 1879 1889
f 1879 1879 1889
f 1889 1879 1890
f 1879 1879 1890
f 1890 1879 1891
f 1879 1879 1891
f 1891 1879 1880
f 1880 1881 1892
f 1892 1881 1893
f 1881 1882 1893
f 1893 1882 1894
f 1882 1883 1894
f 1894 1883 1895
f 1883 1884 1895
f 1895 1884 1896
f 1884 1885 1896
f 1896 1885 1897
f 1885 1886 1897
f 1897 1886 1898
f 1886 1887 1898
f 1898 1887 1899
f 1887 1888 1899
f 1899 1888 1900
f 1888 1889 1900
f 1900 1889 1901
f 1889 1890 1901
f 1901 1890 1902
f 1890 1891 1902
f 1902 1891 1903
f 1891 1880 1903
f 1903 1880 1892
f 1892 1893 1904
f 1904 1893 1905
f 1893 1894 1905
f 1905 1894 1906
f 1894 1895 1906
f 1906 1895 1907
f 1895 1896 1907
f 1907 1896 1908
f 1896 1897 1908
f 1908 1897 1909
f 1897 1898 1909
f 1909 1898 1910
f 1898 1899 1910
f 1910 1899 1911
f 1899 1900 1911
f 1911 1900 1912
f 1900 1901 1912
f 1912 1901 1913
f 1901 1902 1913
f 1913 1902 1914
f 1902 1903 1914
f 1914 1903 1915
f 1903 1892 1915
f 1915 1892 1904
f 1904 1905 1916
f 1916 1905 1917
f 1905 1906 1917
f 1917 1906 1918
f 1906 1907 1918
f 1918 1907 1919
f 1907 1908 1919
f 1919 1908 1920
f 1908 1909 1920
f 1920 1909 1921
f 1909 1910 1921
f 1921 1910 1922
f 1910 1911 1922
f 1922 1911 1923
f 1911 1912 1923
f 1923 1912 1924
f 1912 1913 1924
f 1924 1913 1925
f 1913 1914 1925
f 1925 1914 1926
f 1914 1915 1926
f 1926 1915 1927
f 1915 1904 1927
f 1927 1904 1916
f 1916 1917 1928
f 1928 1917 1929
f 1917 1918 1929
f 1929 1918 1930
f 1918 1919 1930
f 1930 1919 1931
f 1919 1920 1931
f 1931 1920 1932
f 1920 1921 1932
f 1932 1921 1933
f 1921 1922 1933
f 1933 1922 1934
f 1922 1923 1934
f 1934 1923 1935
f 1923 1924 1935
f 1935 1924 1936
f 1924 1925 1936
f 1936 1925 1937
f 1925 1926 1937
f 1937 1926 1938
f 1926 1927 1938
f 1938 1927 1939
f 1927 1916 1939
f 1939 1916 1928
f 1928 1929 1940
f 1940 1929 1941
f 1929 1930 1941
f 1941 1930 1942
f 1930 1931 1942
f 1942 1931 1943
f 1931 1932 1943
f 1943 1932 1944
f 1932 1933 1944
f 1944 1933 1945
f 1933 1934 1945
f 1945 1934 1946
f 1934 1935 1946
f 1946 1935 1947
f 1935 1936 1947
f 1947 1936 1948
f 1936 1937 1948
f 1948 1937 1949
f 1937 1938 1949
f 1949 1938 1950
f 1938 1939 1950
f 1950 1939 1951
f 1939 1928 1951
f 1951 1928 1940
f 1940 1941 1952
f 1952 1941 1953
f 1941 1942 1953
f 1953 1942 1954
f 1942 1943 1954
f 1954 1943 1955
f 1943 1944 1955
f 1955 1944 1956
f 1944 1945 1956
f 1956 1945 1957
f 1945 1946 1957
f 1957 1946 1958
f 1946 1947 1958
f 1958 1947 1959
f 1947 1948 1959
f 1959 1948 1960
f 1948 1949 1960
f 1960 1949 1961
f 1949 1950 1961
f 1961 1950 1962
f 1950 1951 1962
f 1962 1951 1963
f 1951 1940 1963
f 1963 1940 1952
f 1952 1953 1964
f 1964 1953 1965
f 1953 1954 1965
f 1965 1954 1966
f 1954 1955 1966
f 1966 1955 1967
f 1955 1956 1967
f 1967 1956 1968
f 1956 1957 1968
f 1968 1957 1969
f 1957 1958 1969
f 1969 1958 1970
f 1958 1959 1970
f 1970 1959 1971
f 1959 1960 1971
f 1971 1960 1972
f 1960 1961 1972
f 1972 1961 1973
f 1961 1962 1973
f 1973 1962 1974
f 1962 1963 1974
f 1974 1963 1975
f 1963 1952 1975
f 1975 1952 1964
f 1964 1965 1976
f 1976 1965 1977
f 1965 1966 1977
f 1977 1966 1978
f 1966 1967 1978
f 1978 1967 1979
f 1967 1968 1979
f 1979 1968 1980
f 1968 1969 1980
f 1980 1969 1981
f 1969 1970 1981
f 1981 1970 1982
f 1970 1971 1982
f 1982 1971 1983
f 1971 1972 1983
f 1983 1972 1984
f 1972 1973 1984
f 1984 1973 1985
f 1973 1974 1985
f 1985 1974 1986
f 1974 1975 1986
f 1986 1975 1987
f 1975 1964 1987
f 1987 1964 1976
f 1976 1977 1988
f 1988 1977 1989
f 1977 1978 1989
f 1989 1978 1990
f 1978 1979 1990
f 1990 1979 1991
f 1979 1980 1991
f 1991 1980 1992
f 1980 1981 1992
f 1992 1981 1993
f 1981 1982 1993
f 1993 1982 1994
f 1982 1983 1994
f 1994 1983 1995
f 1983 1984 1995
f 1995 1984 1996
f 1984 1985 1996
f 1996 1985 1997
f 1985 1986 1997
f 1997 1986 1998
f 1986 1987 1998
f 1998 1987 1999
f 1987 1976 1999
f 1999 1976 1988
f 1988 1989 2000
f 2000 1989 2001
f 1989 1990 2001
f 2001 1990 2002
f 1990 1991 2002
f 2002 1991 2003
f 1991 1992 2003
f 2003 1992 2004
f 1992 1993 2004
f 2004 1993 2005
f 1993 1994 2005
f 2005 1994 2006
f 1994 1995 2006
f 2006 1995 2007
f 1995 1996 2007
f 2007 1996 2008
f 1996 1997 2008
f 2008 1997 2009
f 1997 1998 2009
f 2009 1998 2010
f 1998 1999 2010
f 2010 1999 2011
f 1999 1988 2011
f 2011 1988 2000
f 2000 2001 2012
f 2012 2001 2013
f 2001 2002 2013
f 2013 2002 2014
f 2002 2003 2014
f 2014 2003 2015
f 2003 2004 2015
f 2015 2004 2016
f 2004 2005 2016
f 2016 2005 2017
f 2005 2006 2017
f 2017 2006 2018
f 2006 2007 2018
f 2018 2007 2019
f 2007 2008 2019
f 2019 2008 2020
f 2008 2009 2020
f 2020 2009 2021
f 2009 2010 2021
f 2021 2010 2022
f 2010 2011 2022
f 2022 2011 2023
f 2011 2000 2023
f 2023 2000 2012
f 2012 2013 2024
f 2024 2013 2025
f 2013 2014 2025
f 2025 2014 2026
f 2014 2015 2026
f 2026 2015 2027
f 2015 2016 2027
f 2027 2016 2028
f 2016 2017 2028
f 2028 2017 2029
f 2017 2018 2029
f 2029 2018 2030
f 2018 2019 2030
f 2030 2019 2031
f 2019 2020 2031
f 2031 2020 2032
f 2020 2021 2032
f 2032 2021 2033
f 2021 2022 2033
f 2033 2022 2034
f 2022 2023 2034
f 2034 2023 2035
f 2023 2012 2035
f 2035 2012 2024
f 2024 2025 2036
f 2036 2025 2037
f 2025 2026 2037
f 2037 2026 2038
f 2026 2027 2038
f 2038 2027 2039
f 2027 2028 2039
f 2039 2028 2040
f 2028 2029 2040
f 2040 2029 2041
f 2029 2030 2041
f 2041 2030 2042
f 2030 2031 2042
f 2042 2031 2043
f 2031 2032 2043
f 2043 2032 2044
f 2032 2033 2044
f 2044 2033 2045
f 2033 2034 2045
f 2045 2034 2046
f 2034 2035 2046
f 2046 2035 2047
f 2035 2024 2047
f 2047 2024 2036
f 2036 2037 2048
f 2048 2037 2049
f 2037 2038 2049
f 2049 2038 2050
f 2038 2039 2050
f 2050 2039 2051
f 2039 2040 2051
f 2051 2040 2052
f 2040 2041 2052
f 2052 2041 2053
f 2041 2042 2053
f 2053 2042 2054
f 2042 2043 2054
f 2054 2043 2055
f 2043 2044 2055
f 2055 2044 2056
f 2044 2045 2056
f 2056 2045 2057
f 2045 2046 2057
f 2057 2046 2058
f 2046 2047 2058
f 2058 2047 2059
f 2047 2036 2059
f 2059 2036 2048
f 2048 2049 2060
f 2060 2049 2061
f 2049 2050 2061
f 2061 2050 2062
f 2050 2051 2062
f 2062 2051 2063
f 2051 2052 2063
f 2063 2052 2064
f 2052 2053 2064
f 2064 2053 2065
f 2053 2054 2065
f 2065 2054 2066
f 2054 2055 2066
f 2066 2055 2067
f 2055 2056 2067
f 2067 2056 2068
f 2056 2057 2068
f 2068 2057 2069
f 2057 2058 2069
f 2069 2058 2070
f 2058 2059 2070
f 2070 2059 2071
f 2059 2048 2071
f 2071 2048 2060
f 2060 2061 2072
f 2072 2061 2073
f 2061 2062 2073
f 2073 2062 2074
f 2062 2063 2074
f 2074 2063 2075
f 2063 2064 2075
f 2075 2064 2076
f 2064 2065 2076
f 2076 2065 2077
f 2065 2066 2077
f 2077 2066 2078
f 2066 2067 2078
f 2078 2067 2079
f 2067 2068 2079
f 2079 2068 2080
f 2068 2069 2080
f 2080 2069 2081
f 2069 2070 2081
f 2081 2070 2082
f 2070 2071 2082
f 2082 2071 2083
f 2071 2060 2083
f 2083 2060 2072
f 2072 2073 2084
f 2084 2073 2085
f 2073 2074 2085
f 2085 2074 2086
f 2074 2075 2086
f 2086 2075 2087
f 2075 2076 2087
f 2087 2076 2088
f 2076 2077 2088
f 2088 2077 2089
f 2077 2078 2089
f 2089 2078 2090
f 2078 2079 2090
f 2090 2079 2091
f 2079 2080 2091
f 2091 2080 2092
f 2080 2081 2092
f 2092 2081 2093
f 2081 2082 2093
f 2093 2082 2094
f 2082 2083 2094
f 2094 2083 2095
f 2083 2072 2095
f 2095 2072 2084
f 2084 2085 2096
f 2096 2085 2097
f 2085 2086 2097
f 2097 2086 2098
f 2086 2087 2098
f 2098 2087 2099
f 2087 2088 2099
f 2099 2088 2100
f 2088 2089 2100
f 2100 2089 2101
f 2089 2090 2101
f 2101 2090 2102
f 2090 2091 2102
f 2102 2091 2103
f 2091 2092 2103
f 2103 2092 2104
f 2092 2093 2104
f 2104 2093 2105
f 2093 2094 2105
f 2105 2094 2106
f 2094 2095 2106
f 2106 2095 2107
f 2095 2084 2107
f 2107 2084 2096
f 2096 2097 2108
f 2108 2097 2109
f 2097 2098 2109
f 2109 2098 2110
f 2098 2099 2110
f 2110 2099 2111
f 2099 2100 2111
f 2111 2100 2112
f 2100 2101 2112
f 2112 2101 2113
f 2101 2102 2113
f 2113 2102 2114
f 2102 2103 2114
f 2114 2103 2115
f 2103 2104 2115
f 2115 2104 2116
f 2104 2105 2116
f 2116 2105 2117
f 2105 2106 2117
f 2117 2106 2118
f 2106 2107 2118
f 2118 2107 2119
f 2107 2096 2119
f 2119 2096 2108
f 2108 2109 2120
f 2120 2109 2120
f 2109 2110 2120
f 2120 2110 2120
f 2110 2111 2120
f 2120 2111 2120
f 2111 2112 2120
f 2120 2112 2120
f 2112 2113 2120
f 2120 2113 2120
f 2113 2114 2120
f 2120 2114 2120
f 2114 2115 2120
f 2120 2115 2120
f 2115 2116 2120
f 2120 2116 2120
f 2116 2117 2120
f 2120 2117 2120
f 2117 2118 2120
f 2120 2118 2120
f 2118 2119 2120
f 2120 2119 2120
f 2119 2108 2120
f 2120 2108 2120
f 2120 2120 2120
f 2120 2120 2120
f 2120 2120 2120
f 2120 2120 2120
f 2120 2120 2120
f 2120 2120 2120
f 2120 2120 2120
f 2120 2120 2120
f 2120 2120 2120
f 2120 2120 2120
f 2120 2120 2120
f 2120 2120 2120
f 2120 2120 2120
f 2120 2120 2120
f 2120 2120 2120
f 2120 2120 2120
f 2120 2120 2120
f 2120 2120 2120
f 2120 2120 2120
f 2120 2120 2120
f 2120 2120 2120
f 2120 2120 2120
f 2120 2120 2120
f 2120 2120 2120

g Path_(2)
v 74.22577 275.15012 31.0
v 74.4606 274.91528 31.0
v 74.429146 274.94675 30.833946
v 74.343185 275.03268 30.712387
v 74.22577 275.15012 30.667894
v 74.10835 275.26752 30.712387
v 74.0224 275.3535 30.833946
v 73.99094 275.38495 31.0
v 74.0224 275.3535 31.166054
v 74.10835 275.26752 31.287613
v 74.22577 275.15012 31.332106
v 74.343185 275.03268 31.287613
v 74.429146 274.94675 31.166054
v 74.75642 275.2111 31.0
v 74.72496 275.24255 30.833946
v 74.639 275.32852 30.712387
v 74.52158 275.44592 30.667894
v 74.40417 275.56335 30.712387
v 74.318214 275.6493 30.833946
v 74.28675 275.68076 31.0
v 74.318214 275.6493 31.166054
v 74.40417 275.56335 31.287613
v 74.52158 275.44592 31.332106
v 74.639 275.32852 31.287613
v 74.72496 275.24255 31.166054
v 75.057076 275.51184 31.0
v 75.02496 275.54263 30.833946
v 74.93723 275.6268 30.712387
v 74.8174 275.74173 30.667894
v 74.69756 275.8567 30.712387
v 74.60984 275.94083 30.833946
v 74.57773 275.97165 31.0
v 74.60984 275.94083 31.166054
v 74.69756 275.8567 31.287613
v 74.8174 275.74173 31.332106
v 74.93723 275.6268 31.287613
v 75.02496 275.54263 31.166054
v 75.37099 275.85672 31.0
v 75.33477 275.88257 30.833946
v 75.23582 275.95316 30.712387
v 75.10065 276.04962 30.667894
v 74.96547 276.14606 30.712387
v 74.866516 276.21667 30.833946
v 74.8303 276.24252 31.0
v 74.866516 276.21667 31.166054
v 74.96547 276.14606 31.287613
v 75.10065 276.04962 31.332106
v 75.23582 275.95316 31.287613
v 75.33477 275.88257 31.166054
v 75.60788 276.29398 31.0
v 75.56658 276.31055 30.833946
v 75.45376 276.35577 30.712387
v 75.299644 276.4176 30.667894
v 75.14552 276.4794 30.712387
v 75.0327 276.52466 30.833946
v 74.9914 276.54123 31.0
v 75.0327 276.52466 31.166054
v 75.14552 276.4794 31.287613
v 75.299644 276.4176 31.332106
v 75.45376 276.35577 31.287613
v 75.56658 276.31055 31.166054
v 75.74033 276.78613 31.0
v 75.69609 276.79083 30.833946
v 75.57521 276.80362 30.712387
v 75.41008 276.8211 30.667894
v 75.24495 276.8386 30.712387
v 75.12406 276.85138 30.833946
v 75.07982 276.85608 31.0
v 75.12406 276.85138 31.166054
v 75.24495 276.8386 31.287613
v 75.41008 276.8211 31.332106
v 75.57521 276.80362 31.287613
v 75.69609 276.79083 31.166054
v 75.7121 277.24695 31.065338
v 75.70115 277.24667 30.893776
v 75.60591 277.24426 30.750677
v 75.451904 277.24042 30.674385
v 75.280396 277.23615 30.685339
v 75.137344 277.23254 30.780607
v 75.06107 277.23065 30.934662
v 75.07202 277.23093 31.106224
v 75.16726 277.2333 31.249323
v 75.321266 277.23715 31.325615
v 75.492775 277.24146 31.314661
v 75.63583 277.24503 31.219393
v 75.716866 277.6552 31.32683
v 75.692726 277.5469 31.177233
v 75.58725 277.46814 31.016714
v 75.428696 277.44003 30.888285
v 75.25955 277.47006 30.826357
v 75.12514 277.55023 30.847523
v 75.06146 277.65906 30.946112
v 75.0856 277.76733 31.095709
v 75.19107 277.8461 31.256227
v 75.349625 277.87424 31.384657
v 75.518776 277.84418 31.446587
v 75.65319 277.764 31.42542
v 75.7464 277.8643 30.662653
v 75.78407 277.6977 30.64264
v 75.733986 277.53662 30.60984
v 75.609566 277.42426 30.573044
v 75.44414 277.39066 30.54211
v 75.28204 277.44485 30.52533
v 75.1667 277.57236 30.527195
v 75.12903 277.73892 30.547209
v 75.17911 277.9 30.580008
v 75.303535 278.01236 30.616804
v 75.468956 278.04596 30.647738
v 75.63106 277.99176 30.664518
v 75.82221 277.91208 30.254683
v 75.85036 277.74396 30.231916
v 75.791084 277.58646 30.196697
v 75.66026 277.48175 30.15846
v 75.49296 277.4579 30.127453
v 75.334 277.52133 30.11198
v 75.22597 277.655 30.116192
v 75.19782 277.82312 30.138958
v 75.257095 277.98065 30.174177
v 75.38792 278.08536 30.212414
v 75.55522 278.1092 30.243423
v 75.71418 278.04578 30.258894
v 75.85489 278.0324 29.861212
v 75.916176 277.87292 29.842424
v 75.890495 277.70697 29.805716
v 75.78474 277.57904 29.760923
v 75.627235 277.52335 29.720047
v 75.46019 277.55487 29.69404
v 75.32837 277.66516 29.68987
v 75.26708 277.82465 29.708656
v 75.29276 277.9906 29.745365
v 75.39852 278.11853 29.79016
v 75.55602 278.17422 29.831036
v 75.72307 278.14267 29.857042
v 75.91274 278.1408 29.487091
v 75.99204 277.99057 29.466717
v 75.98697 277.8265 29.417841
v 75.89889 277.69257 29.35356
v 75.75139 277.62463 29.291096
v 75.58401 277.6409 29.247189
v 75.44158 277.73703 29.2336
v 75.36228 277.88724 29.253975
v 75.36735 278.05133 29.30285
v 75.45544 278.18527 29.367132
v 75.60293 278.2532 29.429594
v 75.77032 278.23694 29.473503
v 75.951546 278.33163 29.115278
v 76.064835 278.20367 29.109385
v 76.10186 278.04395 29.067022
v 76.0527 277.89526 28.999546
v 75.93053 277.79742 28.925032
v 75.768074 277.77667 28.86345
v 75.60888 277.8386 28.831297
v 75.49559 277.96655 28.837193
v 75.45857 278.12628 28.879553
v 75.50773 278.27496 28.947031
v 75.629906 278.3728 29.021544
v 75.79235 278.39355 29.083126
v 76.07914 278.44806 28.762352
v 76.17896 278.31128 28.744501
v 76.199554 278.15308 28.684805
v 76.1354 278.0158 28.59926
v 76.003685 277.9363 28.510788
v 75.8397 277.93582 28.443094
v 75.68739 278.01456 28.414318
v 75.58757 278.15134 28.432169
v 75.56698 278.30954 28.491863
v 75.631134 278.4468 28.577408
v 75.76285 278.5263 28.66588
v 75.926834 278.52676 28.733574
v 76.19602 278.54483 28.465446
v 76.299095 278.4318 28.416735
v 76.324745 278.3134 28.305637
v 76.2661 278.22137 28.16192
v 76.13888 278.18036 28.024096
v 75.97717 278.2014 27.92909
v 75.8243 278.2788 27.902363
v 75.72123 278.39185 27.951073
v 75.69558 278.51025 28.06217
v 75.75422 278.60226 28.205887
v 75.88144 278.64325 28.343712
v 76.04315 278.62222 28.438717
v 76.265114 278.82236 28.387314
v 76.3861 278.7528 28.29967
v 76.43629 278.69345 28.159086
v 76.40223 278.66016 28.003235
v 76.293045 278.6619 27.873875
v 76.13799 278.69815 27.805666
v 75.97863 278.75925 27.816889
v 75.85764 278.8288 27.904533
v 75.80746 278.88818 28.045116
v 75.841515 278.92145 28.200968
v 75.9507 278.9197 28.330328
v 76.10575 278.88345 28.398535
v 76.468056 279.105 28.311792
v 76.55203 279.04025 28.178755
v 76.56187 279.0112 28.011868
v 76.49493 279.02563 27.855846
v 76.36913 279.0797 27.752497
v 76.21821 279.15894 27.729513
v 76.08259 279.24203 27.793053
v 75.99861 279.3068 27.92609
v 75.98878 279.33585 28.092978
v 76.055725 279.3214 28.248999
v 76.18151 279.26733 28.352346
v 76.332436 279.1881 28.37533
v 76.68124 279.40298 28.29118
v 76.76089 279.33167 28.156994
v 76.77505 279.30917 27.987572
v 76.71991 279.34158 27.82831
v 76.61027 279.4202 27.721882
v 76.47548 279.52396 27.696804
v 76.35167 279.62503 27.759798
v 76.27202 279.69635 27.893982
v 76.25786 279.71884 28.063404
v 76.31299 279.68643 28.222668
v 76.42264 279.60782 28.329096
v 76.55743 279.5041 28.354172
v 76.94251 279.7039 28.278507
v 77.01975 279.6306 28.143625
v 77.03526 279.611 27.973644
v 76.98489 279.65024 27.81411
v 76.88213 279.73788 27.70777
v 76.754524 279.8504 27.683117
v 76.63625 279.95767 27.746758
v 76.55901 280.03094 27.88164
v 76.5435 280.05057 28.05162
v 76.59387 280.0113 28.211155
v 76.69663 279.92368 28.317495
v 76.82424 279.81113 28.342148
v 77.18584 280.03702 28.29957
v 77.27712 279.94888 28.183586
v 77.31341 279.91174 28.019707
v 77.28499 279.93555 27.851843
v 77.19947 280.01395 27.724976
v 77.07977 280.1259 27.673098
v 76.95796 280.24142 27.71011
v 76.86668 280.32956 27.826094
v 76.83038 280.3667 27.989973
v 76.85881 280.34286 28.157835
v 76.94433 280.2645 28.284702
v 77.064026 280.15253 28.33658
v 77.4613 280.3087 28.291155
v 77.53364 280.2096 28.170742
v 77.560326 280.17206 28.005114
v 77.53422 280.20615 27.838654
v 77.46231 280.30273 27.715961
v 77.36386 280.43594 27.669914
v 77.26527 280.57007 27.71285
v 77.192924 280.66916 27.833263
v 77.16624 280.7067 27.998892
v 77.192345 280.6726 28.165352
v 77.26426 280.57602 28.288044
v 77.3627 280.4428 28.334091
v 77.7938 280.47473 28.289421
v 77.83593 280.36002 28.168503
v 77.85135 280.31735 28.002687
v 77.83593 280.35815 27.836403
v 77.7938 280.4715 27.714205
v 77.73625 280.627 27.668837
v 77.678696 280.78302 27.712456
v 77.636566 280.89774 27.833372
v 77.62115 280.9404 27.99919
v 77.636566 280.8996 28.165474
v 77.678696 280.78625 28.287672
v 77.73625 280.63074 28.333038
v 78.16995 280.5652 28.288912
v 78.18981 280.44458 28.168028
v 78.19708 280.39975 28.002224
v 78.18981 280.44272 27.835928
v 78.16995 280.56195 27.713697
v 78.14283 280.72552 27.668283
v 78.1157 280.8896 27.711857
v 78.09584 281.01022 27.83274
v 78.08857 281.05502 27.998545
v 78.09584 281.0121 28.164843
v 78.1157 280.89282 28.287073
v 78.14283 280.72925 28.332485
v 78.57054 280.60214 28.289284
v 78.578735 280.47974 28.168835
v 78.58176 280.43384 28.003195
v 78.57881 280.4767 27.836742
v 78.57068 280.5969 27.714083
v 78.55954 280.76218 27.66808
v 78.54838 280.92825 27.711061
v 78.54019 281.05063 27.83151
v 78.53716 281.09653 27.99715
v 78.54011 281.05365 28.163603
v 78.54824 280.93347 28.286263
v 78.55938 280.76822 28.332266
v 78.98483 280.61737 28.287506
v 78.990204 280.49606 28.165817
v 78.99214 280.45178 27.999718
v 78.99013 280.4964 27.833712
v 78.98471 280.61798 27.71228
v 78.97733 280.7839 27.667963
v 78.96997 280.94974 27.712633
v 78.9646 281.07108 27.834322
v 78.96266 281.11533 28.000422
v 78.964676 281.0707 28.166428
v 78.97009 280.94916 28.287857
v 78.97748 280.7832 28.332176
v 79.41837 280.63782 28.287615
v 79.43521 280.51746 28.166037
v 79.44137 280.47342 27.999975
v 79.43518 280.51752 27.83393
v 79.41832 280.6379 27.71239
v 79.395294 280.80237 27.667925
v 79.372284 280.96683 27.712446
v 79.35544 281.0872 27.834026
v 79.34929 281.13123 28.000086
v 79.35547 281.08713 28.166132
v 79.37234 280.96674 28.28767
v 79.395355 280.80228 28.332136
v 79.86143 280.7438 28.28761
v 79.904655 280.63022 28.166039
v 79.92047 280.58865 27.999983
v 79.90464 280.63025 27.833933
v 79.86139 280.74387 27.712385
v 79.80232 280.89905 27.667906
v 79.743256 281.05423 27.712416
v 79.70003 281.16785 27.833986
v 79.68421 281.2094 28.000042
v 79.70004 281.16782 28.166092
v 79.74329 281.0542 28.28764
v 79.80236 280.89902 28.332119
v 80.25772 280.956 28.287611
v 80.32144 280.85248 28.166044
v 80.34476 280.8146 27.999989
v 80.32143 280.8525 27.833939
v 80.2577 280.95602 27.712385
v 80.17065 281.0974 27.6679
v 80.083595 281.23883 27.712402
v 80.019875 281.34235 27.833967
v 79.99656 281.38022 28.000023
v 80.01989 281.34235 28.166075
v 80.08362 281.2388 28.287626
v 80.17067 281.0974 28.332113
v 80.616196 281.2063 28.287607
v 80.691246 281.11066 28.16604
v 80.71871 281.07568 27.999985
v 80.69124 281.1107 27.833935
v 80.61618 281.2063 27.712381
v 80.51365 281.3369 27.667896
v 80.411125 281.46756 27.712399
v 80.336075 281.56317 27.833963
v 80.30861 281.59814 28.00002
v 80.33608 281.56314 28.16607
v 80.41114 281.46753 28.287624
v 80.51367 281.3369 28.33211
v 80.93986 281.49066 28.287605
v 81.02189 281.40094 28.166039
v 81.0519 281.36813 27.999985
v 81.02187 281.40097 27.833933
v 80.939835 281.49066 27.71238
v 80.827774 281.61322 27.667894
v 80.71572 281.73575 27.712397
v 80.63369 281.82547 27.833963
v 80.60367 281.85828 28.00002
v 80.633705 281.82544 28.166069
v 80.715744 281.73575 28.287622
v 80.827805 281.6132 28.332108
v 81.24628 281.78192 28.287615
v 81.330666 281.69443 28.166056
v 81.36156 281.6624 28.000002
v 81.330666 281.69443 27.833948
v 81.24628 281.78192 27.712389
v 81.131 281.90143 27.667894
v 81.01572 282.02097 27.712387
v 80.93133 282.10846 27.833946
v 80.90044 282.14047 27.999998
v 80.93133 282.10846 28.166052
v 81.01572 282.02097 28.287611
v 81.131 281.90143 28.332108
v 81.53507 282.0655 28.287613
v 81.61201 281.97137 28.166054
v 81.64017 281.93692 28.0
v 81.61201 281.97137 27.833948
v 81.53507 282.0655 27.712387
v 81.429985 282.19406 27.667894
v 81.32489 282.3226 27.712387
v 81.247955 282.41672 27.833946
v 81.219795 282.45117 28.0
v 81.247955 282.41672 28.166054
v 81.32489 282.3226 28.287613
v 81.429985 282.19406 28.332106
v 81.844124 282.2773 28.287613
v 81.89383 282.16638 28.166054
v 81.912025 282.1258 28.0
v 81.89383 282.16638 27.833946
v 81.844124 282.2773 27.712387
v 81.77622 282.42886 27.667894
v 81.70832 282.58038 27.712387
v 81.65861 282.6913 27.833946
v 81.64042 282.73193 28.0
v 81.65861 282.6913 28.166054
v 81.70832 282.58038 28.287613
v 81.77622 282.42886 28.332106
v 82.212746 282.36783 28.287613
v 82.23531 282.24838 28.166054
v 82.243576 282.20465 28.0
v 82.23531 282.24838 27.833946
v 82.212746 282.36783 27.712387
v 82.18191 282.53098 27.667894
v 82.15107 282.69415 27.712387
v 82.128494 282.8136 27.833946
v 82.12023 282.8573 28.0
v 82.128494 282.8136 28.166054
v 82.15107 282.69415 28.287613
v 82.18191 282.53098 28.332106
v 82.6115 282.41855 28.287613
v 82.62221 282.29745 28.166054
v 82.62613 282.25314 28.0
v 82.62221 282.29745 27.833946
v 82.6115 282.41855 27.712387
v 82.596886 282.58395 27.667894
v 82.58227 282.74936 27.712387
v 82.57156 282.87045 27.833946
v 82.56764 282.91476 28.0
v 82.57156 282.87045 28.166054
v 82.58227 282.74936 28.287613
v 82.596886 282.58395 28.332106
v 83.02118 282.43866 28.287613
v 83.02591 282.3172 28.166054
v 83.02764 282.27274 28.0
v 83.02591 282.3172 27.833946
v 83.02118 282.43866 27.712387
v 83.014725 282.60458 27.667894
v 83.00826 282.7705 27.712387
v 83.00353 282.892 27.833946
v 83.0018 282.93643 28.0
v 83.00353 282.892 28.166054
v 83.00826 282.7705 28.287613
v 83.014725 282.60458 28.332106
v 83.47258 282.45526 28.287613
v 83.501625 282.33722 28.166054
v 83.51226 282.294 28.0
v 83.501625 282.33722 27.833946
v 83.47258 282.45526 27.712387
v 83.4329 282.6165 27.667894
v 83.39322 282.77774 27.712387
v 83.364174 282.89578 27.833946
v 83.35354 282.93896 28.0
v 83.364174 282.89578 28.166054
v 83.39322 282.77774 28.287613
v 83.4329 282.6165 28.332106
v 83.922775 282.67923 28.287613
v 84.00619 282.5908 28.166054
v 84.03671 282.5584 28.0
v 84.00619 282.5908 27.833946
v 83.922775 282.67923 27.712387
v 83.80884 282.80002 27.667894
v 83.6949 282.9208 27.712387
v 83.611496 283.00925 27.833946
v 83.58096 283.0416 28.0
v 83.611496 283.00925 28.166054
v 83.6949 282.9208 28.287613
v 83.80884 282.80002 28.332106
v 84.15874 283.0832 28.287613
v 84.26469 283.0236 28.166054
v 84.30347 283.0018 28.0
v 84.26469 283.0236 27.833946
v 84.15874 283.0832 27.712387
v 84.01401 283.16458 27.667894
v 83.86927 283.246 27.712387
v 83.76332 283.30557 27.833946
v 83.72454 283.3274 28.0
v 83.76332 283.30557 28.166054
v 83.86927 283.246 28.287613
v 84.01401 283.16458 28.332106
v 84.316345 283.46375 28.310684
v 84.43218 283.3858 28.210388
v 84.49089 283.34628 28.053719
v 84.476746 283.3558 27.882656
v 84.39354 283.4118 27.743034
v 84.263565 283.49927 27.672268
v 84.12164 283.5948 27.689316
v 84.00581 283.67273 27.789612
v 83.9471 283.71225 27.946281
v 83.96124 283.70273 28.117344
v 84.04445 283.64673 28.256966
v 84.17443 283.55927 28.327732
v 84.69352 283.87198 28.276945
v 84.753395 283.7465 28.181536
v 84.739914 283.65048 28.041655
v 84.65669 283.60968 27.894785
v 84.52603 283.635 27.780277
v 84.38294 283.7197 27.728817
v 84.265755 283.84103 27.75419
v 84.20589 283.96652 27.8496
v 84.21937 284.0625 27.989481
v 84.30259 284.10333 28.13635
v 84.43325 284.078 28.250858
v 84.57634 283.99332 28.302319
v 84.91081 284.06732 27.773026
v 84.92235 283.90915 27.710077
v 84.851685 283.77844 27.62483
v 84.71776 283.71027 27.540125
v 84.55645 283.72284 27.47866
v 84.41098 283.81284 27.456903
v 84.320335 283.95615 27.480686
v 84.30881 284.11432 27.543633
v 84.37947 284.245 27.628881
v 84.5134 284.3132 27.713585
v 84.674706 284.3006 27.775051
v 84.82017 284.2106 27.796808
v 85.024445 284.1528 27.484747
v 85.040054 284.02084 27.37651
v 84.98152 283.93106 27.241266
v 84.86454 283.90753 27.11525
v 84.720436 283.95654 27.032228
v 84.58784 284.06497 27.014448
v 84.50227 284.20374 27.066671
v 84.48666 284.3357 27.174908
v 84.54519 284.42548 27.310152
v 84.66218 284.44904 27.436169
v 84.806274 284.40002 27.51919
v 84.93887 284.2916 27.53697
v 85.304054 284.3329 27.29953
v 85.31196 284.27478 27.133406
v 85.24674 284.26733 26.968342
v 85.12588 284.3125 26.848566
v 84.98176 284.39822 26.806171
v 84.85299 284.50153 26.852518
v 84.774086 284.5947 26.97519
v 84.76618 284.6528 27.141314
v 84.8314 284.66028 27.306377
v 84.952255 284.61508 27.426155
v 85.09638 284.52936 27.468548
v 85.22514 284.4261 27.422201
v 85.47493 284.7517 27.239094
v 85.51714 284.7092 27.083584
v 85.477325 284.70074 26.920683
v 85.366165 284.72855 26.794043
v 85.21343 284.7852 26.737595
v 85.06006 284.85547 26.766464
v 84.947136 284.9206 26.872917
v 84.90493 284.96307 27.028427
v 84.94475 284.97156 27.191328
v 85.05591 284.94376 27.317968
v 85.20864 284.88712 27.374416
v 85.362015 284.8168 27.345547
v 85.61121 285.09836 27.21452
v 85.652466 285.063 27.05148
v 85.616104 285.07092 26.883705
v 85.51189 285.12003 26.756151
v 85.36773 285.1971 26.703
v 85.22226 285.2816 26.738487
v 85.11446 285.35074 26.853107
v 85.07321 285.3861 27.01615
v 85.10957 285.37817 27.183924
v 85.21379 285.32907 27.311476
v 85.35795 285.25195 27.36463
v 85.50342 285.1675 27.329142
v 85.77946 285.33054 27.193796
v 85.804695 285.28378 27.0303
v 85.77946 285.31018 26.862314
v 85.71049 285.40265 26.734852
v 85.61628 285.5364 26.682064
v 85.52207 285.67563 26.7181
v 85.45311 285.783 26.833298
v 85.42787 285.82974 26.996796
v 85.45311 285.80334 27.164782
v 85.52207 285.71085 27.292244
v 85.61628 285.5771 27.34503
v 85.71049 285.4379 27.308996
v 86.07911 285.4045 27.189257
v 86.08863 285.35095 27.026176
v 86.07911 285.3842 26.857773
v 86.0531 285.49524 26.729168
v 86.01757 285.65442 26.674822
v 85.98205 285.81906 26.709297
v 85.95604 285.94504 26.823355
v 85.94652 285.99857 26.986435
v 85.95604 285.96536 27.154839
v 85.98205 285.85428 27.283442
v 86.01757 285.6951 27.337788
v 86.0531 285.5305 27.303314
v 86.46028 285.45953 27.18588
v 86.46473 285.40515 27.02285
v 86.46028 285.43918 26.854397
v 86.448135 285.55246 26.725658
v 86.43154 285.71463 26.671127
v 86.414955 285.8823 26.705418
v 86.4028 286.01044 26.81934
v 86.39836 286.06482 26.982368
v 86.4028 286.0308 27.150822
v 86.414955 285.9175 27.279562
v 86.43154 285.75534 27.334093
v 86.448135 285.58768 27.299803
v 86.86117 285.48148 27.184532
v 86.86301 285.42694 27.021515
v 86.86117 285.46115 26.85305
v 86.856125 285.57492 26.72428
v 86.84924 285.7378 26.669706
v 86.84237 285.90613 26.703955
v 86.837326 286.0348 26.817846
v 86.83549 286.08932 26.980864
v 86.837326 286.05515 27.149328
v 86.84237 285.94135 27.2781
v 86.84924 285.77847 27.332672
v 86.856125 285.61014 27.298424
v 87.27288 285.49274 27.183842
v 87.27372 285.43817 27.020824
v 87.27288 285.4724 26.85236
v 87.27058 285.58627 26.723583
v 87.26743 285.74924 26.669004
v 87.26429 285.9177 26.703245
v 87.26199 286.04645 26.817131
v 87.261154 286.101 26.980148
v 87.26199 286.06677 27.148613
v 87.26429 285.9529 27.27739
v 87.26743 285.78995 27.331968
v 87.27058 285.6215 27.297728
v 87.68799 285.49704 27.183578
v 87.68833 285.44247 27.020561
v 87.68799 285.4767 26.852095
v 87.68704 285.59058 26.723318
v 87.68576 285.7536 26.668737
v 87.68447 285.92206 26.702976
v 87.683525 286.05084 26.816862
v 87.68318 286.1054 26.979877
v 87.683525 286.07117 27.148344
v 87.68447 285.95728 27.27712
v 87.68576 285.79428 27.331703
v 87.68704 285.62582 27.297462
v 88.1051 285.49918 27.183447
v 88.10526 285.44458 27.020432
v 88.1051 285.47882 26.851965
v 88.10468 285.5927 26.723188
v 88.104095 285.75574 26.668606
v 88.103516 285.9242 26.702845
v 88.10309 286.05298 26.81673
v 88.102936 286.10754 26.979746
v 88.10309 286.0733 27.148214
v 88.103516 285.9594 27.27699
v 88.104095 285.79642 27.331572
v 88.10468 285.62793 27.297333
v 88.52285 285.49997 27.1834
v 88.52291 285.44537 27.020382
v 88.52285 285.4796 26.851915
v 88.522675 285.5935 26.723139
v 88.52244 285.75653 26.668556
v 88.5222 285.925 26.702797
v 88.52203 286.05377 26.81668
v 88.521965 286.10834 26.979698
v 88.52203 286.0741 27.148165
v 88.5222 285.96024 27.276941
v 88.52244 285.7972 27.331522
v 88.522675 285.62875 27.297283
v 88.94098 285.4895 27.165833
v 88.941 285.44516 26.999743
v 88.94096 285.48978 26.833725
v 88.94088 285.61145 26.712267
v 88.94077 285.77753 26.66791
v 88.94067 285.94354 26.71254
v 88.9406 286.065 26.8342
v 88.940575 286.10938 27.00029
v 88.94061 286.06473 27.166307
v 88.94069 285.94308 27.287766
v 88.9408 285.77698 27.332123
v 88.9409 285.61096 27.28749
v 89.367424 285.4899 27.166052
v 89.368706 285.44543 26.999998
v 89.36742 285.4899 26.833946
v 89.363914 285.61142 26.712389
v 89.35912 285.7774 26.6679
v 89.35434 285.9434 26.712399
v 89.35084 286.0649 26.833961
v 89.349556 286.10938 27.000017
v 89.350845 286.06488 27.166069
v 89.35435 285.9434 27.287624
v 89.35914 285.7774 27.332113
v 89.36392 285.61142 27.287615
v 89.86705 285.5283 27.166052
v 89.88101 285.48602 26.999998
v 89.86705 285.5283 26.833946
v 89.828896 285.6437 26.712387
v 89.77679 285.80136 26.667896
v 89.72468 285.959 26.712393
v 89.68653 286.07443 26.833954
v 89.67257 286.1167 27.000008
v 89.68653 286.07443 27.16606
v 89.724686 285.959 27.287617
v 89.776794 285.80136 27.33211
v 89.8289 285.6437 27.287613
v 90.29339 285.79678 27.16605
v 90.31921 285.76056 26.999996
v 90.29338 285.7968 26.833944
v 90.22283 285.89578 26.712387
v 90.12646 286.031 26.667894
v 90.03009 286.16626 26.71239
v 89.95954 286.26523 26.833952
v 89.933716 286.30145 27.000006
v 89.95954 286.26523 27.16606
v 90.0301 286.16623 27.287617
v 90.126465 286.031 27.332108
v 90.22284 285.89578 27.287611
v 90.64218 286.06598 27.16605
v 90.67073 286.03186 26.999996
v 90.64218 286.06598 26.833942
v 90.564186 286.15924 26.712385
v 90.45766 286.2866 26.667894
v 90.35112 286.41397 26.71239
v 90.27313 286.50723 26.833952
v 90.24459 286.54135 27.000006
v 90.27313 286.5072 27.166058
v 90.35113 286.41397 27.287615
v 90.457664 286.2866 27.332108
v 90.56419 286.1592 27.287611
v 90.963875 286.35703 27.166048
v 90.99421 286.32446 26.999994
v 90.96387 286.35703 26.833942
v 90.88098 286.44592 26.712385
v 90.76776 286.5674 26.667894
v 90.65453 286.68887 26.71239
v 90.57165 286.77777 26.833952
v 90.54131 286.81033 27.000006
v 90.571655 286.77777 27.166058
v 90.65454 286.68887 27.287615
v 90.76777 286.56738 27.332108
v 90.88099 286.44592 27.287611
v 91.26994 286.65067 27.166048
v 91.300934 286.61874 26.999994
v 91.26994 286.65067 26.833942
v 91.18527 286.73788 26.712385
v 91.06962 286.85706 26.667894
v 90.953964 286.9762 26.71239
v 90.8693 287.06342 26.833952
v 90.83831 287.09534 27.000006
v 90.86931 287.06342 27.166058
v 90.95397 286.9762 27.287615
v 91.069626 286.85703 27.332106
v 91.18528 286.73788 27.287611
v 91.57001 286.94528 27.166048
v 91.60124 286.9136 26.999994
v 91.57001 286.94528 26.833942
v 91.48468 287.03186 26.712385
v 91.368126 287.15015 26.667894
v 91.25157 287.2684 26.71239
v 91.16625 287.355 26.833952
v 91.135025 287.3867 27.000006
v 91.16625 287.35498 27.166058
v 91.25158 287.2684 27.287615
v 91.36813 287.15015 27.332106
v 91.48469 287.03186 27.28761
v 91.86818 287.24017 27.166048
v 91.89952 287.20862 26.999994
v 91.86817 287.24017 26.833942
v 91.78254 287.32648 26.712385
v 91.665565 287.44434 26.667894
v 91.54859 287.5622 26.71239
v 91.46296 287.64847 26.833952
v 91.43162 287.68002 27.000006
v 91.46297 287.64847 27.166058
v 91.5486 287.56216 27.287615
v 91.66557 287.4443 27.332106
v 91.78255 287.32645 27.28761
v 92.16506 287.5359 27.166054
v 92.19648 287.50436 27.0
v 92.16506 287.5359 26.833946
v 92.07923 287.62195 26.712387
v 91.961975 287.73953 26.667894
v 91.84473 287.85712 26.712387
v 91.758896 287.9432 26.833946
v 91.72748 287.9747 27.0
v 91.758896 287.9432 27.166054
v 91.84473 287.85712 27.287613
v 91.961975 287.73953 27.332106
v 92.07923 287.62195 27.287613
v 92.43901 287.81158 27.166054
v 92.46701 287.777 27.0
v 92.43901 287.81158 26.833946
v 92.36252 287.90607 26.712387
v 92.25803 288.03513 26.667894
v 92.15354 288.16418 26.712387
v 92.07705 288.25864 26.833946
v 92.04906 288.29324 27.0
v 92.07705 288.25864 27.166054
v 92.15354 288.16418 27.287613
v 92.25803 288.03513 27.332106
v 92.36252 287.90607 27.287613
v 92.72138 287.99854 27.166054
v 92.73881 287.9576 27.0
v 92.72138 287.99854 26.833946
v 92.673775 288.11038 26.712387
v 92.60875 288.26318 26.667894
v 92.54372 288.41595 26.712387
v 92.49611 288.5278 26.833946
v 92.47868 288.56876 27.0
v 92.49611 288.5278 27.166054
v 92.54372 288.41595 27.287613
v 92.60875 288.26318 27.332106
v 92.673775 288.11038 27.287613
v 93.06468 288.07434 27.166054
v 93.072174 288.03046 27.0
v 93.06468 288.07434 26.833946
v 93.044205 288.19415 26.712387
v 93.01624 288.35782 26.667894
v 92.98827 288.5215 26.712387
v 92.967804 288.64133 26.833946
v 92.96031 288.68518 27.0
v 92.967804 288.64133 27.166054
v 92.98827 288.5215 27.287613
v 93.01624 288.35782 27.332106
v 93.044205 288.19415 27.287613
v 93.453766 288.11703 27.166054
v 93.45712 288.0727 27.0
v 93.453766 288.11703 26.833946
v 93.44459 288.23825 26.712387
v 93.43205 288.40384 26.667894
v 93.41952 288.56943 26.712387
v 93.41034 288.69064 26.833946
v 93.406975 288.735 27.0
v 93.41034 288.69064 27.166054
v 93.41952 288.56943 27.287613
v 93.43205 288.40384 27.332106
v 93.44459 288.23825 27.287613
v 93.85872 288.13348 27.166054
v 93.86006 288.089 27.0
v 93.85872 288.13348 26.833946
v 93.85506 288.25497 26.712387
v 93.850044 288.42096 26.667894
v 93.84503 288.58694 26.712387
v 93.84137 288.70844 26.833946
v 93.84003 288.7529 27.0
v 93.84137 288.70844 27.166054
v 93.84503 288.58694 27.287613
v 93.850044 288.42096 27.332106
v 93.85506 288.25497 27.287613
v 94.27213 288.14148 27.166054
v 94.27272 288.09702 27.0
v 94.27213 288.14148 26.833946
v 94.270515 288.26303 26.712387
v 94.26831 288.42908 26.667894
v 94.266106 288.59512 26.712387
v 94.264496 288.71667 26.833946
v 94.2639 288.76117 27.0
v 94.264496 288.71667 27.166054
v 94.266106 288.59512 27.287613
v 94.26831 288.42908 27.332106
v 94.270515 288.26303 27.287613
v 94.688156 288.14447 27.166054
v 94.688385 288.09998 27.0
v 94.688156 288.14447 26.833946
v 94.687515 288.26602 26.712387
v 94.686646 288.43207 26.667894
v 94.685776 288.5981 26.712387
v 94.685135 288.71967 26.833946
v 94.684906 288.76416 27.0
v 94.685135 288.71967 27.166054
v 94.685776 288.5981 27.287613
v 94.686646 288.43207 27.332106
v 94.687515 288.26602 27.287613
v 95.105644 288.14584 27.166054
v 95.10575 288.10135 27.0
v 95.105644 288.14584 26.833946
v 95.10537 288.26743 26.712387
v 95.10499 288.43347 26.667894
v 95.10461 288.59952 26.712387
v 95.10433 288.72107 26.833946
v 95.10423 288.76556 27.0
v 95.10433 288.72107 27.166054
v 95.10461 288.59952 27.287613
v 95.10499 288.43347 27.332106
v 95.10537 288.26743 27.287613
v 95.52358 288.14636 27.166054
v 95.52361 288.10187 27.0
v 95.52358 288.14636 26.833946
v 95.523476 288.2679 26.712387
v 95.52333 288.434 26.667894
v 95.52319 288.60004 26.712387
v 95.52309 288.7216 26.833946
v 95.52305 288.76608 27.0
v 95.52309 288.7216 27.166054
v 95.52319 288.60004 27.287613
v 95.52333 288.434 27.332106
v 95.523476 288.2679 27.287613
v 95.94179 288.14658 27.166054
v 95.9418 288.10208 27.0
v 95.94179 288.14658 26.833946
v 95.94174 288.26813 26.712387
v 95.94168 288.43417 26.667894
v 95.94162 288.60022 26.712387
v 95.941574 288.7218 26.833946
v 95.94156 288.7663 27.0
v 95.941574 288.7218 27.166054
v 95.94162 288.60022 27.287613
v 95.94168 288.43417 27.332106
v 95.94174 288.26813 27.287613
v 96.36008 288.14667 27.166054
v 96.360085 288.10217 27.0
v 96.36008 288.14667 26.833946
v 96.360054 288.26822 26.712387
v 96.36002 288.4343 26.667894
v 96.35999 288.60034 26.712387
v 96.35997 288.7219 26.833946
v 96.35996 288.7664 27.0
v 96.35997 288.7219 27.166054
v 96.35999 288.60034 27.287613
v 96.36002 288.4343 27.332106
v 96.360054 288.26822 27.287613
v 96.77839 288.14673 27.166054
v 96.7784 288.10223 27.0
v 96.77839 288.14673 26.833946
v 96.77838 288.26828 26.712387
v 96.778366 288.43433 26.667894
v 96.77836 288.60037 26.712387
v 96.77835 288.72195 26.833946
v 96.77834 288.76645 27.0
v 96.77835 288.72195 27.166054
v 96.77836 288.60037 27.287613
v 96.778366 288.43433 27.332106
v 96.77838 288.26828 27.287613
v 97.196724 288.14673 27.166054
v 97.196724 288.10223 27.0
v 97.196724 288.14673 26.833946
v 97.196724 288.2683 26.712387
v 97.19672 288.43436 26.667894
v 97.19671 288.6004 26.712387
v 97.1967 288.72195 26.833946
v 97.1967 288.76645 27.0
v 97.1967 288.72195 27.166054
v 97.19671 288.6004 27.287613
v 97.19672 288.43436 27.332106
v 97.196724 288.2683 27.287613
v 97.61507 288.14676 27.166054
v 97.61507 288.10226 27.0
v 97.61507 288.14676 26.833946
v 97.61507 288.2683 26.712387
v 97.61506 288.43436 26.667894
v 97.61506 288.6004 26.712387
v 97.61506 288.722 26.833946
v 97.61506 288.76648 27.0
v 97.61506 288.722 27.166054
v 97.61506 288.6004 27.287613
v 97.61506 288.43436 27.332106
v 97.61507 288.2683 27.287613
v 98.03341 288.14676 27.166056
v 98.03341 288.10226 27.000002
v 98.03341 288.14676 26.833948
v 98.03341 288.2683 26.712389
v 98.03341 288.43436 26.667894
v 98.0334 288.6004 26.712387
v 98.0334 288.722 26.833944
v 98.0334 288.76648 26.999998
v 98.0334 288.722 27.166052
v 98.0334 288.60043 27.287611
v 98.03341 288.43436 27.332106
v 98.03341 288.2683 27.287613
v 98.529335 288.14676 27.146814
v 98.45175 288.10226 27.0
v 98.37417 288.14676 26.853184
v 98.317375 288.2683 26.745707
v 98.296585 288.43436 26.706367
v 98.317375 288.6004 26.745707
v 98.37417 288.722 26.853184
v 98.45175 288.76648 27.0
v 98.52933 288.722 27.146814
v 98.58613 288.60043 27.254292
v 98.60691 288.43436 27.29363
v 98.58613 288.2683 27.254292
v 98.824646 288.14676 26.74794
v 98.68746 288.10226 26.654379
v 98.55028 288.14676 26.56082
v 98.44985 288.2683 26.492329
v 98.413086 288.43436 26.467258
v 98.449844 288.6004 26.492329
v 98.55028 288.722 26.56082
v 98.68746 288.76648 26.65438
v 98.824646 288.722 26.74794
v 98.92507 288.60043 26.816431
v 98.96184 288.43436 26.841501
v 98.92508 288.2683 26.816431
v 99.073456 288.14676 26.379395
v 98.92317 288.10226 26.30876
v 98.772896 288.14676 26.238125
v 98.66288 288.2683 26.186419
v 98.62261 288.43436 26.167492
v 98.66288 288.60043 26.186419
v 98.77289 288.722 26.238127
v 98.92317 288.76648 26.30876
v 99.073456 288.722 26.379395
v 99.183464 288.60043 26.431103
v 99.22373 288.43436 26.450027
v 99.18347 288.2683 26.4311
v 99.222664 288.16287 26.028965
v 99.06758 288.1036 26.019007
v 98.90481 288.13297 25.997545
v 98.77795 288.2431 25.970331
v 98.72101 288.40448 25.944654
v 98.74924 288.57388 25.927395
v 98.855064 288.70587 25.923182
v 99.01015 288.76514 25.933138
v 99.17293 288.73575 25.9546
v 99.29978 288.6256 25.981815
v 99.35673 288.46423 26.007492
v 99.3285 288.29486 26.02475
v 99.34401 288.16345 25.583422
v 99.18817 288.10413 25.565105
v 99.02332 288.13327 25.543186
v 98.89365 288.2431 25.523539
v 98.83388 288.4042 25.511427
v 98.86004 288.57336 25.510096
v 98.96511 288.7053 25.519903
v 99.12095 288.76462 25.53822
v 99.2858 288.73544 25.560139
v 99.415474 288.6256 25.579786
v 99.47524 288.46454 25.591898
v 99.44908 288.29538 25.59323
v 99.401474 288.18976 25.099098
v 99.23882 288.1492 25.060974
v 99.07617 288.1971 25.03261
v 98.9571 288.32062 25.021606
v 98.91352 288.48666 25.030914
v 98.9571 288.65073 25.058037
v 99.07617 288.76886 25.095707
v 99.23882 288.80942 25.133831
v 99.401474 288.76154 25.162195
v 99.52054 288.638 25.173197
v 99.564125 288.472 25.16389
v 99.52054 288.30792 25.136768
v 99.48274 288.23337 24.703917
v 99.32308 288.19415 24.653675
v 99.16342 288.24338 24.613194
v 99.04655 288.3679 24.59332
v 99.00377 288.53427 24.59938
v 99.04655 288.698 24.62975
v 99.16342 288.81516 24.67629
v 99.32308 288.85437 24.726532
v 99.48274 288.80515 24.767014
v 99.599625 288.68063 24.786886
v 99.6424 288.51425 24.780825
v 99.599625 288.35056 24.750456
v 99.58891 288.26892 24.381765
v 99.46811 288.2372 24.26364
v 99.34731 288.2939 24.155275
v 99.25888 288.4239 24.085709
v 99.22651 288.5923 24.07358
v 99.25888 288.754 24.122137
v 99.34731 288.8657 24.218372
v 99.46811 288.8974 24.336498
v 99.58891 288.8407 24.444862
v 99.677345 288.71072 24.51443
v 99.70972 288.5423 24.526558
v 99.677345 288.3806 24.478
v 99.89888 288.28238 24.259953
v 99.851364 288.2556 24.096924
v 99.80385 288.3173 23.943653
v 99.769066 288.45087 23.841213
v 99.75633 288.6206 23.817053
v 99.769066 288.78098 23.877644
v 99.80385 288.88904 24.00675
v 99.851364 288.9158 24.16978
v 99.89888 288.85413 24.32305
v 99.93366 288.72052 24.42549
v 99.94639 288.5508 24.449652
v 99.93366 288.3904 24.389061
v 100.285 288.28943 24.196032
v 100.263824 288.26328 24.027449
v 100.242645 288.32556 23.868626
v 100.22714 288.4596 23.762121
v 100.221466 288.62952 23.736471
v 100.22714 288.7897 23.79855
v 100.242645 288.8973 23.931723
v 100.263824 288.92346 24.100306
v 100.285 288.86118 24.259129
v 100.300514 288.72714 24.365633
v 100.30619 288.55725 24.391283
v 100.300514 288.39703 24.329205
v 100.69073 288.29333 24.16055
v 100.68056 288.2673 23.990929
v 100.67038 288.3297 23.831068
v 100.66293 288.46384 23.723803
v 100.66021 288.63376 23.697874
v 100.66293 288.79395 23.760231
v 100.67038 288.90146 23.894165
v 100.68056 288.9275 24.063786
v 100.69073 288.8651 24.223646
v 100.69817 288.73096 24.330912
v 100.7009 288.56104 24.35684
v 100.69817 288.40085 24.294483
v 101.10301 288.2949 24.146399
v 101.09865 288.2689 23.976524
v 101.094284 288.33133 23.81641
v 101.09109 288.46548 23.70896
v 101.08992 288.6354 23.682964
v 101.09109 288.7956 23.745388
v 101.094284 288.90308 23.879507
v 101.09865 288.9291 24.049381
v 101.10301 288.86667 24.209496
v 101.10621 288.7325 24.316946
v 101.107376 288.56256 24.342941
v 101.10621 288.4024 24.280516
v 101.519 288.29572 24.13899
v 101.51693 288.2697 23.96907
v 101.514854 288.33215 23.808912
v 101.51334 288.4663 23.701431
v 101.51279 288.63623 23.675423
v 101.51334 288.79642 23.73786
v 101.514854 288.9039 23.87201
v 101.51693 288.9299 24.04193
v 101.519 288.86746 24.202085
v 101.520515 288.7333 24.309568
v 101.521065 288.5634 24.335577
v 101.520515 288.40323 24.27314
v 101.93614 288.29605 24.136084
v 101.935265 288.27002 23.966154
v 101.93438 288.33246 23.805986
v 101.93374 288.46664 23.698496
v 101.9335 288.63657 23.672485
v 101.93374 288.79672 23.734924
v 101.93438 288.90424 23.869083
v 101.935265 288.93024 24.039013
v 101.93614 288.8678 24.19918
v 101.93679 288.73364 24.306671
v 101.93703 288.56372 24.332682
v 101.93679 288.40353 24.270243
v 102.35402 288.2962 24.134592
v 102.35361 288.2702 23.96466
v 102.35319 288.33264 23.80449
v 102.35289 288.4668 23.696999
v 102.352776 288.63672 23.670988
v 102.35289 288.7969 23.733427
v 102.35319 288.9044 23.867586
v 102.35361 288.9304 24.037518
v 102.35402 288.86795 24.197687
v 102.354324 288.7338 24.30518
v 102.35443 288.56387 24.33119
v 102.354324 288.4037 24.268751
v 102.772125 288.29626 24.13401
v 102.77195 288.27026 23.964079
v 102.771774 288.3327 23.803907
v 102.771645 288.46686 23.696417
v 102.7716 288.63678 23.670404
v 102.771645 288.79697 23.732845
v 102.771774 288.90445 23.867004
v 102.77195 288.93048 24.036936
v 102.772125 288.868 24.197107
v 102.772255 288.73386 24.3046
v 102.7723 288.56393 24.33061
v 102.772255 288.40378 24.26817
v 103.19038 288.2963 24.133715
v 103.19029 288.2703 23.963783
v 103.190216 288.33273 23.803614
v 103.190155 288.4669 23.696121
v 103.19013 288.6368 23.67011
v 103.190155 288.797 23.73255
v 103.190216 288.90448 23.866709
v 103.19029 288.9305 24.036642
v 103.19038 288.86807 24.196812
v 103.19044 288.7339 24.304304
v 103.19046 288.56396 24.330315
v 103.19044 288.4038 24.267876
v 103.60867 288.29633 24.1336
v 103.60864 288.2703 23.963669
v 103.608604 288.33273 23.8035
v 103.60858 288.46692 23.696007
v 103.608574 288.63684 23.669996
v 103.60858 288.797 23.732435
v 103.608604 288.9045 23.866596
v 103.60864 288.9305 24.036528
v 103.60867 288.86807 24.196697
v 103.608696 288.73392 24.30419
v 103.60871 288.56396 24.3302
v 103.608696 288.4038 24.267761
v 104.027 288.29633 24.133543
v 104.026985 288.27032 23.963612
v 104.02697 288.33276 23.803442
v 104.026955 288.46692 23.69595
v 104.026955 288.63684 23.669939
v 104.026955 288.79703 23.732378
v 104.02697 288.9045 23.866537
v 104.026985 288.9305 24.03647
v 104.027 288.86807 24.19664
v 104.027016 288.73392 24.304132
v 104.027016 288.564 24.330143
v 104.027016 288.4038 24.267704
v 104.445335 288.29633 24.133522
v 104.44533 288.27032 23.96359
v 104.44533 288.33276 23.80342
v 104.44532 288.46692 23.695927
v 104.44532 288.63684 23.669916
v 104.44532 288.79703 23.732357
v 104.44533 288.9045 23.866516
v 104.44533 288.9305 24.036448
v 104.445335 288.86807 24.196619
v 104.44534 288.73392 24.30411
v 104.44534 288.564 24.330122
v 104.44534 288.4038 24.267681
v 104.86368 288.29633 24.13351
v 104.86368 288.27032 23.96358
v 104.86367 288.33276 23.803408
v 104.86367 288.46692 23.695917
v 104.86367 288.63684 23.669905
v 104.86367 288.79703 23.732346
v 104.86367 288.9045 23.866505
v 104.86368 288.9305 24.036436
v 104.86368 288.86807 24.196608
v 104.86368 288.73392 24.3041
v 104.863686 288.564 24.33011
v 104.86368 288.4038 24.26767
v 105.28202 288.29633 24.133507
v 105.28202 288.27032 23.963575
v 105.28202 288.33276 23.803404
v 105.28202 288.46692 23.695911
v 105.28202 288.63684 23.6699
v 105.28202 288.79703 23.732342
v 105.28202 288.9045 23.8665
v 105.28202 288.9305 24.036432
v 105.28202 288.86807 24.196604
v 105.28202 288.73392 24.304094
v 105.28202 288.564 24.330107
v 105.28202 288.4038 24.267666
v 105.70037 288.29633 24.133505
v 105.70036 288.27032 23.963573
v 105.70036 288.33276 23.803402
v 105.70036 288.46692 23.69591
v 105.70036 288.63684 23.669899
v 105.70036 288.79703 23.732338
v 105.70036 288.9045 23.866499
v 105.70036 288.9305 24.03643
v 105.70037 288.86807 24.196602
v 105.70037 288.73392 24.304092
v 105.70037 288.564 24.330103
v 105.70037 288.4038 24.267664
v 106.11871 288.29633 24.133503
v 106.11871 288.27032 23.963572
v 106.11871 288.33276 23.803402
v 106.11871 288.46692 23.69591
v 106.11871 288.63684 23.669899
v 106.11871 288.79703 23.732338
v 106.11871 288.9045 23.866497
v 106.11871 288.9305 24.03643
v 106.11871 288.86807 24.1966
v 106.11871 288.73392 24.304092
v 106.11871 288.564 24.330103
v 106.11871 288.4038 24.267664
v 106.537056 288.29633 24.133503
v 106.537056 288.27032 23.963572
v 106.537056 288.33276 23.8034
v 106.537056 288.46692 23.69591
v 106.537056 288.63684 23.669897
v 106.537056 288.79703 23.732338
v 106.537056 288.9045 23.866497
v 106.537056 288.9305 24.036428
v 106.537056 288.86807 24.1966
v 106.537056 288.73392 24.304092
v 106.537056 288.564 24.330103
v 106.537056 288.4038 24.267662
v 106.95541 288.3128 24.166054
v 106.95541 288.2683 24.0
v 106.95541 288.3128 23.833946
v 106.95541 288.43436 23.712387
v 106.95541 288.60043 23.667894
v 106.95541 288.76648 23.712387
v 106.95541 288.88803 23.833948
v 106.95541 288.93253 24.0
v 106.95541 288.88803 24.166054
v 106.95541 288.76648 24.287613
v 106.95541 288.60043 24.332106
v 106.95541 288.43436 24.287613
v 107.40624 288.32996 24.189987
v 107.41322 288.27188 24.028336
v 107.40962 288.30185 23.85909
v 107.396416 288.4118 23.727604
v 107.37713 288.5723 23.669106
v 107.35693 288.74033 23.699268
v 107.34125 288.87088 23.810013
v 107.334274 288.92896 23.971664
v 107.33787 288.89902 24.14091
v 107.35108 288.78906 24.272396
v 107.37037 288.62854 24.330896
v 107.39056 288.4605 24.300732
v 107.96038 288.5155 24.183014
v 107.92778 288.412 24.043186
v 107.85564 288.3855 23.887028
v 107.763275 288.44318 23.75638
v 107.675446 288.56955 23.686249
v 107.61568 288.7307 23.695427
v 107.59999 288.88354 23.781454
v 107.63259 288.98706 23.92128
v 107.704735 289.01355 24.077438
v 107.7971 288.95587 24.208088
v 107.884926 288.8295 24.27822
v 107.944695 288.66833 24.269041
v 108.27927 288.73865 23.82059
v 108.228165 288.60098 23.726307
v 108.11513 288.52524 23.626154
v 107.97044 288.5317 23.546967
v 107.83288 288.6187 23.509964
v 107.739296 288.76288 23.52506
v 107.71477 288.9256 23.58821
v 107.76586 289.06326 23.682491
v 107.8789 289.139 23.782644
v 108.02358 289.13254 23.86183
v 108.16115 289.04556 23.898834
v 108.25474 288.90137 23.883738
v 108.46346 288.92618 23.564878
v 108.46837 288.78647 23.458015
v 108.40564 288.69525 23.323992
v 108.2921 288.67697 23.198715
v 108.15816 288.73654 23.115755
v 108.03971 288.85803 23.097342
v 107.9685 289.00882 23.148407
v 107.9636 289.14856 23.255268
v 108.02632 289.23978 23.389294
v 108.13987 289.25803 23.51457
v 108.27381 289.19846 23.59753
v 108.39225 289.077 23.615944
v 108.667076 289.15244 23.449387
v 108.71425 289.02533 23.342344
v 108.70552 288.94833 23.18754
v 108.64323 288.9421 23.026455
v 108.54405 289.0083 22.90225
v 108.434586 289.12918 22.84821
v 108.34415 289.27234 22.878809
v 108.29697 289.39944 22.985851
v 108.3057 289.4764 23.140656
v 108.368 289.48264 23.30174
v 108.46716 289.41647 23.425945
v 108.57664 289.2956 23.479988
v 108.92075 289.39682 23.395906
v 108.96951 289.2471 23.326948
v 108.98736 289.1452 23.18963
v 108.96951 289.1185 23.02075
v 108.92075 289.1741 22.865557
v 108.85415 289.29712 22.765633
v 108.787544 289.4546 22.747757
v 108.73879 289.6043 22.816715
v 108.72094 289.70618 22.954033
v 108.73879 289.7329 23.122913
v 108.787544 289.6773 23.278109
v 108.85415 289.5543 23.37803
v 109.29033 289.4779 23.361853
v 109.31211 289.3206 23.296083
v 109.32009 289.2159 23.159935
v 109.31211 289.192 22.989885
v 109.29033 289.2552 22.831501
v 109.26057 289.38858 22.727222
v 109.230804 289.55643 22.704987
v 109.209015 289.71375 22.770756
v 109.20104 289.8184 22.906906
v 109.209015 289.84235 23.076954
v 109.230804 289.77914 23.235338
v 109.26057 289.64575 23.339619
v 109.68974 289.52252 23.343115
v 109.699905 289.36377 23.277945
v 109.70363 289.2586 23.142014
v 109.699905 289.23517 22.971745
v 109.68974 289.2998 22.812763
v 109.67585 289.43512 22.707668
v 109.661964 289.60492 22.684618
v 109.651794 289.76367 22.749788
v 109.64807 289.86884 22.88572
v 109.651794 289.89227 23.055988
v 109.661964 289.82767 23.21497
v 109.67585 289.69232 23.320065
v 110.09952 289.54 23.335777
v 110.103745 289.38092 23.270742
v 110.10529 289.27563 23.134861
v 110.103745 289.25232 22.964544
v 110.09952 289.31726 22.805426
v 110.09374 289.45303 22.700144
v 110.087975 289.6233 22.676907
v 110.08375 289.78235 22.741941
v 110.0822 289.88766 22.877823
v 110.08375 289.91095 23.04814
v 110.087975 289.846 23.207258
v 110.09374 289.71024 23.31254
v 110.514626 289.54883 23.33207
v 110.51656 289.3897 23.267056
v 110.51727 289.2844 23.131184
v 110.51656 289.2611 22.960857
v 110.514626 289.32608 22.801718
v 110.51198 289.46194 22.696405
v 110.50933 289.63226 22.673138
v 110.50739 289.79138 22.73815
v 110.50668 289.8967 22.874022
v 110.50739 289.91998 23.044348
v 110.50933 289.85498 23.203487
v 110.51198 289.71915 23.308802
v 110.9314 289.55222 23.330652
v 110.93219 289.39307 23.265646
v 110.93248 289.28775 23.129774
v 110.93219 289.26447 22.959446
v 110.9314 289.32947 22.800303
v 110.930305 289.46533 22.694983
v 110.92922 289.63565 22.671707
v 110.92842 289.7948 22.736715
v 110.92813 289.90012 22.872585
v 110.92842 289.9234 23.042913
v 110.92922 289.8584 23.202059
v 110.930305 289.72253 23.307379
v 111.34924 289.5157 23.322832
v 111.349556 289.36523 23.239695
v 111.34963 289.2765 23.092459
v 111.34944 289.27325 22.92058
v 111.34904 289.35638 22.77011
v 111.34853 289.5036 22.681366
v 111.34806 289.6755 22.678131
v 111.34774 289.82596 22.761269
v 111.347664 289.9147 22.908503
v 111.347855 289.91794 23.080383
v 111.34826 289.8348 23.230852
v 111.34876 289.68756 23.319595
v 111.76715 289.59583 23.332321
v 111.76804 289.42984 23.287632
v 111.768654 289.3084 23.16593
v 111.76882 289.26413 22.999825
v 111.76849 289.3088 22.833824
v 111.76777 289.4305 22.712408
v 111.76684 289.59662 22.66811
v 111.765945 289.7626 22.7128
v 111.765335 289.88403 22.834501
v 111.76517 289.9283 23.000607
v 111.765495 289.88364 23.166607
v 111.76622 289.76193 23.288023
v 112.18542 289.60007 23.332193
v 112.221176 289.43793 23.28763
v 112.24732 289.31927 23.166021
v 112.25686 289.27588 22.99995
v 112.24722 289.3194 22.833916
v 112.221 289.43814 22.712406
v 112.18522 289.6003 22.66798
v 112.14947 289.76245 22.712542
v 112.123314 289.8811 22.834152
v 112.113785 289.9245 23.000223
v 112.12341 289.88098 23.166258
v 112.149635 289.76224 23.287767
v 112.56657 289.77252 23.332148
v 112.64952 289.6287 23.287605
v 112.71023 289.5234 23.16601
v 112.73242 289.4849 22.999945
v 112.71016 289.52347 22.833904
v 112.6494 289.6288 22.71238
v 112.56642 289.77264 22.667934
v 112.48347 289.91647 22.712479
v 112.42276 290.02176 22.834072
v 112.400566 290.06027 23.00014
v 112.42284 290.0217 23.16618
v 112.48359 289.91635 23.287703
v 112.90666 290.0161 23.332127
v 113.00762 289.8843 23.287582
v 113.08152 289.78784 23.165987
v 113.108536 289.75256 22.99992
v 113.08144 289.7879 22.833881
v 113.0075 289.88443 22.712358
v 112.90652 290.01627 22.667915
v 112.80555 290.14807 22.712458
v 112.73166 290.24457 22.834055
v 112.704636 290.27985 23.00012
v 112.73173 290.24448 23.16616
v 112.80567 290.14795 23.287683
v 113.230446 290.28104 23.332115
v 113.33956 290.15588 23.28757
v 113.419426 290.06427 23.165974
v 113.44863 290.0308 22.999907
v 113.41935 290.06436 22.833868
v 113.33944 290.156 22.712345
v 113.23031 290.2812 22.667902
v 113.12119 290.4063 22.712446
v 113.04133 290.49792 22.834042
v 113.01212 290.53143 23.000109
v 113.041405 290.49786 23.16615
v 113.121315 290.4062 23.287672
v 113.536995 290.5657 23.33211
v 113.65132 290.44528 23.287565
v 113.73499 290.35718 23.16597
v 113.765594 290.32492 22.999903
v 113.73492 290.35724 22.833862
v 113.6512 290.4454 22.712341
v 113.53686 290.56586 22.667896
v 113.42253 290.68628 22.712442
v 113.33886 290.77438 22.834038
v 113.30826 290.80664 23.000105
v 113.33893 290.77432 23.166143
v 113.42265 290.68613 23.287666
v 113.83719 290.8571 23.332108
v 113.95334 290.73843 23.287563
v 114.038345 290.65158 23.165968
v 114.06943 290.6198 22.9999
v 114.03827 290.65167 22.83386
v 113.95321 290.73856 22.71234
v 113.83704 290.85724 22.667894
v 113.720894 290.9759 22.71244
v 113.63589 291.0627 22.834036
v 113.6048 291.09448 23.000103
v 113.63596 291.06265 23.166142
v 113.721016 290.97577 23.287664
v 114.1349 291.15097 23.332108
v 114.251755 291.03302 23.287563
v 114.33728 290.9467 23.165966
v 114.36856 290.91513 22.999899
v 114.33721 290.94678 22.83386
v 114.25163 291.03314 22.712337
v 114.13476 291.15112 22.667894
v 114.0179 291.26907 22.712439
v 113.93237 291.3554 22.834036
v 113.9011 291.387 23.000101
v 113.93245 291.35535 23.166142
v 114.01803 291.26895 23.287664
v 114.43151 291.446 23.332108
v 114.54865 291.3283 23.287611
v 114.6344 291.24216 23.16605
v 114.66579 291.2106 22.999996
v 114.6344 291.24216 22.833942
v 114.548645 291.3283 22.712385
v 114.4315 291.446 22.667894
v 114.31437 291.5637 22.71239
v 114.228615 291.64987 22.833952
v 114.19723 291.6814 23.000006
v 114.22862 291.64987 23.166058
v 114.31437 291.5637 23.287615
v 114.72786 291.74127 23.332106
v 114.84756 291.6262 23.287613
v 114.93518 291.54193 23.166054
v 114.967255 291.5111 23.0
v 114.93518 291.54193 22.833946
v 114.84756 291.6262 22.712387
v 114.72786 291.74127 22.667894
v 114.60816 291.85638 22.712387
v 114.52054 291.9406 22.833948
v 114.488464 291.97147 23.0
v 114.52054 291.9406 23.166054
v 114.60816 291.85638 23.287613
v 115.011284 292.04898 23.332106
v 115.154945 291.96573 23.287613
v 115.26012 291.90475 23.166054
v 115.298615 291.88245 23.0
v 115.26012 291.90475 22.833946
v 115.154945 291.96573 22.712387
v 115.011284 292.04898 22.667894
v 114.86762 292.13226 22.712387
v 114.76245 292.1932 22.833946
v 114.72395 292.21555 23.0
v 114.76245 292.1932 23.166054
v 114.86762 292.13226 23.287613
v 115.13742 292.44788 23.332106
v 115.29919 292.4104 23.287613
v 115.41761 292.38297 23.166054
v 115.46096 292.37292 23.0
v 115.41761 292.38297 22.833946
v 115.29919 292.4104 22.712387
v 115.13742 292.44788 22.667894
v 114.97565 292.48532 22.712387
v 114.85722 292.51276 22.833946
v 114.81388 292.5228 23.0
v 114.85722 292.51276 23.166054
v 114.97565 292.48532 23.287613
v 115.278755 292.85336 23.322407
v 115.42848 292.83786 23.239372
v 115.51685 292.8287 23.0922
v 115.520195 292.82837 22.92032
v 115.4376 292.8369 22.769793
v 115.29121 292.85208 22.680948
v 115.12025 292.86978 22.677593
v 114.97052 292.88528 22.760628
v 114.88215 292.89444 22.9078
v 114.87881 292.89478 23.07968
v 114.9614 292.88623 23.230207
v 115.107796 292.87106 23.319052
v 115.281944 293.4562 23.429998
v 115.4374 293.4231 23.44205
v 115.535545 293.35147 23.377216
v 115.55008 293.26047 23.252869
v 115.47711 293.1745 23.102325
v 115.33618 293.1166 22.965925
v 115.16506 293.10226 22.880217
v 115.009605 293.13538 22.868164
v 114.91146 293.207 22.932999
v 114.89693 293.298 23.057346
v 114.969894 293.38397 23.20789
v 115.110825 293.44186 23.34429
v 115.07106 293.73715 22.938326
v 115.241325 293.75253 22.961014
v 115.39186 293.68823 22.923424
v 115.48233 293.5615 22.835629
v 115.488495 293.4063 22.721155
v 115.40871 293.26422 22.610674
v 115.264336 293.1733 22.533789
v 115.09407 293.15796 22.511103
v 114.94354 293.22223 22.54869
v 114.853065 293.34897 22.636486
v 114.8469 293.50418 22.75096
v 114.9267 293.64627 22.86144
v 114.98828 293.92212 22.450407
v 115.15894 293.94247 22.478569
v 115.31699 293.87943 22.463005
v 115.42009 293.74985 22.407883
v 115.440605 293.58853 22.327974
v 115.37305 293.43863 22.24469
v 115.23551 293.34033 22.180346
v 115.06485 293.32 22.152182
v 114.9068 293.38306 22.167746
v 114.8037 293.5126 22.222868
v 114.78319 293.67395 22.302776
v 114.850746 293.82385 22.38606
v 115.06769 294.03738 21.85721
v 115.23858 294.03348 21.88535
v 115.38676 293.9464 21.894976
v 115.47253 293.79953 21.883512
v 115.47289 293.63217 21.854029
v 115.38777 293.48923 21.814426
v 115.23996 293.40894 21.775316
v 115.06906 293.41284 21.747177
v 114.92088 293.4999 21.737549
v 114.83511 293.6468 21.749012
v 114.83475 293.81415 21.778496
v 114.91987 293.95712 21.818098
v 115.10334 294.11624 21.520046
v 115.26449 294.0978 21.584217
v 115.4091 294.00543 21.604374
v 115.498436 293.86386 21.575113
v 115.508545 293.71103 21.504276
v 115.43673 293.5879 21.410843
v 115.30222 293.52744 21.31985
v 115.141075 293.54587 21.255678
v 114.99645 293.63824 21.235521
v 114.90712 293.77982 21.264782
v 114.89701 293.93265 21.335619
v 114.968834 294.0558 21.429052
v 115.28233 294.31894 21.354385
v 115.4121 294.264 21.454838
v 115.545235 294.1583 21.483044
v 115.64605 294.03006 21.431442
v 115.68754 293.91373 21.313862
v 115.658585 293.84042 21.161808
v 115.56694 293.8298 21.016022
v 115.43717 293.88474 20.915567
v 115.30404 293.99045 20.887362
v 115.20322 294.11868 20.938963
v 115.16173 294.23502 21.056543
v 115.19069 294.30832 21.2086
v 115.53277 294.5809 21.269033
v 115.64148 294.5037 21.377888
v 115.7669 294.3898 21.407534
v 115.87543 294.26974 21.350029
v 115.93798 294.1757 21.22078
v 115.9378 294.13287 21.05442
v 115.87493 294.1527 20.895525
v 115.76622 294.22992 20.78667
v 115.6408 294.34384 20.757023
v 115.53227 294.4639 20.81453
v 115.46972 294.55792 20.943777
v 115.4699 294.60077 21.110138
v 115.81183 294.8652 21.227955
v 115.91155 294.7788 21.338205
v 116.03368 294.66153 21.368074
v 116.1455 294.54486 21.309559
v 116.21704 294.46 21.178335
v 116.22913 294.42972 21.009567
v 116.178535 294.46213 20.848476
v 116.07881 294.54855 20.738224
v 115.95668 294.6658 20.708355
v 115.844864 294.7825 20.766872
v 115.77332 294.86734 20.898094
v 115.76123 294.8976 21.066862
v 116.08672 295.17017 21.177366
v 116.174065 295.08997 21.30184
v 116.29232 294.97504 21.350445
v 116.409805 294.8562 21.310156
v 116.49505 294.76526 21.19177
v 116.5252 294.7266 21.027008
v 116.49219 294.75058 20.860018
v 116.404854 294.83078 20.735544
v 116.2866 294.9457 20.68694
v 116.169106 295.06454 20.727228
v 116.08386 295.1555 20.845613
v 116.05371 295.19415 21.010376
v 116.38388 295.47275 21.160145
v 116.46539 295.39014 21.286972
v 116.578804 295.2718 21.3388
v 116.693726 295.14944 21.301744
v 116.77936 295.05582 21.185734
v 116.81277 295.01608 21.021852
v 116.784996 295.0408 20.854012
v 116.70348 295.1234 20.727184
v 116.59007 295.24176 20.675354
v 116.47515 295.36414 20.71241
v 116.38952 295.45773 20.828423
v 116.35611 295.4975 20.992304
v 116.757095 295.7893 21.165245
v 116.81601 295.6848 21.288393
v 116.89651 295.54025 21.335072
v 116.97703 295.39438 21.292772
v 117.035995 295.28625 21.17283
v 117.0576 295.24487 21.007381
v 117.03606 295.28128 20.840761
v 116.97714 295.38577 20.717611
v 116.89664 295.53033 20.670933
v 116.81612 295.6762 20.713232
v 116.75716 295.78433 20.833176
v 116.73555 295.8257 20.998625
v 117.24615 295.9039 21.211985
v 117.27506 295.7672 21.312172
v 117.31017 295.5998 21.329075
v 117.34207 295.44644 21.25816
v 117.362206 295.34833 21.118431
v 117.36519 295.33167 20.94733
v 117.35022 295.40097 20.790699
v 117.321304 295.53763 20.690512
v 117.286194 295.70508 20.673609
v 117.254295 295.8584 20.744524
v 117.23416 295.95654 20.884253
v 117.23118 295.9732 21.055355
v 117.65571 295.9872 21.168142
v 117.680374 295.86755 21.28907
v 117.7138 295.70465 21.332705
v 117.74702 295.5422 21.287352
v 117.77114 295.4237 21.165165
v 117.77969 295.38092 20.998884
v 117.77039 295.4253 20.833063
v 117.74573 295.54498 20.712135
v 117.7123 295.70786 20.668503
v 117.679085 295.87033 20.713856
v 117.65496 295.98883 20.836042
v 117.64641 296.03162 21.002323
v 118.02467 296.09134 21.168581
v 118.06372 295.97522 21.289177
v 118.11669 295.81747 21.332357
v 118.16939 295.66037 21.286552
v 118.20769 295.54602 21.164038
v 118.22133 295.50504 20.997639
v 118.206665 295.54843 20.831942
v 118.16761 295.66458 20.711346
v 118.11465 295.82233 20.668165
v 118.06195 295.9794 20.71397
v 118.02365 296.09375 20.836485
v 118.01001 296.13474 21.002886
v 118.402565 296.23956 21.168098
v 118.4465 296.12537 21.288834
v 118.5062 295.9701 21.332203
v 118.56567 295.81537 21.286589
v 118.608955 295.70267 21.164211
v 118.62448 295.66217 20.997862
v 118.60807 295.70474 20.832113
v 118.56413 295.81894 20.711378
v 118.50443 295.9742 20.668007
v 118.44498 296.12894 20.713621
v 118.40168 296.24164 20.835999
v 118.38616 296.28214 21.002348
v 118.7875 296.3858 21.166716
v 118.83379 296.27313 21.288015
v 118.896935 296.11945 21.332155
v 118.959984 295.96594 21.287306
v 119.006065 295.85373 21.165487
v 119.02282 295.8129 20.99934
v 119.00576 295.85437 20.833382
v 118.959465 295.96707 20.712082
v 118.89633 296.12073 20.667944
v 118.833275 296.27426 20.712791
v 118.7872 296.38647 20.83461
v 118.77044 296.4273 21.00076
v 119.16324 296.5532 21.166193
v 119.21219 296.44186 21.287703
v 119.27902 296.28983 21.332127
v 119.34583 296.13782 21.287565
v 119.39472 296.02658 21.165955
v 119.4126 295.9859 20.999884
v 119.39465 296.0267 20.833849
v 119.34571 296.13803 20.71234
v 119.27888 296.29007 20.667915
v 119.21207 296.44205 20.712477
v 119.16317 296.55328 20.834087
v 119.1453 296.59396 21.000158
v 119.529594 296.7118 21.166098
v 119.585815 296.604 21.287642
v 119.662605 296.45676 21.332115
v 119.73939 296.30954 21.2876
v 119.795586 296.20178 21.166025
v 119.81615 296.16232 20.999968
v 119.79556 296.2018 20.83392
v 119.73934 296.3096 20.712376
v 119.66255 296.45685 20.667902
v 119.58577 296.60406 20.712418
v 119.529564 296.71182 20.833992
v 119.509 296.75125 21.00005
v 119.86237 296.91714 21.166039
v 119.92856 296.8152 21.287607
v 120.01896 296.6759 21.332111
v 120.10937 296.53662 21.287628
v 120.17555 296.43463 21.166075
v 120.19978 296.3973 21.000025
v 120.17556 296.43463 20.83397
v 120.10938 296.5366 20.712402
v 120.018974 296.67587 20.667898
v 119.92857 296.81516 20.712381
v 119.86239 296.9171 20.833933
v 119.83816 296.95447 20.999983
v 120.22285 297.1627 21.16605
v 120.28258 297.05682 21.287611
v 120.36418 296.9122 21.332108
v 120.445786 296.76758 21.287617
v 120.505516 296.6617 21.16606
v 120.52738 296.62296 21.000008
v 120.50552 296.6617 20.833952
v 120.445786 296.76758 20.71239
v 120.36418 296.91217 20.667896
v 120.282585 297.0568 20.712387
v 120.22285 297.1627 20.833944
v 120.20098 297.20142 20.999996
v 120.647575 297.35672 21.165087
v 120.68851 297.2427 21.287054
v 120.74456 297.08655 21.332106
v 120.80071 296.9301 21.28817
v 120.84192 296.81534 21.167019
v 120.85714 296.77292 21.001116
v 120.84229 296.81427 20.834915
v 120.80136 296.9283 20.712948
v 120.745316 297.08444 20.667896
v 120.68916 297.24088 20.711832
v 120.64796 297.35568 20.832983
v 120.63274 297.39807 20.998884
v 121.152016 297.46194 21.1934
v 121.23884 297.34198 21.273447
v 121.30159 297.18234 21.27491
v 121.323456 297.0258 21.197395
v 121.29857 296.9143 21.061676
v 121.233604 296.87772 20.904114
v 121.14597 296.92587 20.76693
v 121.05915 297.04584 20.686882
v 120.9964 297.20547 20.685421
v 120.97453 297.36203 20.762934
v 120.99942 297.4735 20.898655
v 121.064384 297.5101 21.056215
v 121.40373 297.62057 20.877958
v 121.53785 297.53653 20.920673
v 121.63129 297.393 20.911198
v 121.65901 297.22845 20.852072
v 121.61359 297.08694 20.759136
v 121.507195 297.00638 20.657295
v 121.36834 297.0084 20.573835
v 121.23422 297.09244 20.53112
v 121.140785 297.23596 20.540596
v 121.11307 297.4005 20.599722
v 121.158485 297.54202 20.692657
v 121.26488 297.6226 20.794498
v 121.62027 297.70828 20.588902
v 121.745834 297.61044 20.638905
v 121.83861 297.46573 20.62072
v 121.87373 297.313 20.53922
v 121.841805 297.19308 20.416245
v 121.751366 297.13815 20.284742
v 121.626656 297.16296 20.179949
v 121.50109 297.2608 20.129946
v 121.40831 297.4055 20.14813
v 121.373184 297.55826 20.22963
v 121.40512 297.67816 20.352606
v 121.49556 297.73306 20.48411
v 121.9101 297.84927 20.467434
v 122.023224 297.72397 20.497501
v 122.10902 297.58395 20.443268
v 122.1445 297.46674 20.319263
v 122.12016 297.40372 20.158718
v 122.04253 297.4118 20.004646
v 121.93239 297.4888 19.898335
v 121.81927 297.61407 19.868267
v 121.733475 297.7541 19.9225
v 121.69799 297.87134 20.046503
v 121.72233 297.93436 20.20705
v 121.799965 297.92627 20.36112
v 122.22128 298.05222 20.382004
v 122.31353 297.90863 20.40045
v 122.38602 297.76743 20.331347
v 122.41933 297.66644 20.193207
v 122.404526 297.63275 20.023048
v 122.34559 297.67538 19.866463
v 122.25831 297.78287 19.765408
v 122.16606 297.92645 19.74696
v 122.093575 298.06766 19.816065
v 122.060265 298.16864 19.954203
v 122.075066 298.20233 20.124363
v 122.134 298.1597 20.280949
v 122.61127 298.1548 20.356316
v 122.68675 298.00113 20.340305
v 122.74349 297.87256 20.241558
v 122.7663 297.80356 20.086535
v 122.74905 297.81256 19.916773
v 122.696365 297.8972 19.77776
v 122.62237 298.03476 19.706743
v 122.54689 298.18842 19.722754
v 122.49014 298.31696 19.821499
v 122.46735 298.386 19.976524
v 122.4846 298.37698 20.146286
v 122.53728 298.29236 20.2853
v 123.00336 298.28128 20.34354
v 123.0895 298.14215 20.290773
v 123.14802 298.04263 20.163523
v 123.16322 298.0094 19.995884
v 123.13104 298.05136 19.832775
v 123.06011 298.15726 19.717901
v 122.96942 298.29874 19.682045
v 122.88328 298.4379 19.73481
v 122.82476 298.5374 19.862062
v 122.809555 298.57065 20.029701
v 122.84173 298.5287 20.19281
v 122.91267 298.42276 20.307682
v 123.31348 298.55933 20.33662
v 123.40697 298.4192 20.302372
v 123.47758 298.3115 20.188478
v 123.50638 298.2651 20.025457
v 123.485664 298.29242 19.85699
v 123.420975 298.38617 19.72822
v 123.32964 298.5212 19.673647
v 123.23615 298.66135 19.707895
v 123.16554 298.76904 19.821789
v 123.13674 298.81546 19.98481
v 123.15746 298.78812 20.153276
v 123.22215 298.69437 20.282047
v 123.67163 298.77563 20.333445
v 123.74958 298.6261 20.300047
v 123.808975 298.5112 20.186804
v 123.83391 298.46173 20.024055
v 123.817696 298.49094 19.855412
v 123.76468 298.591 19.72606
v 123.68907 298.7351 19.670662
v 123.61113 298.88464 19.70406
v 123.551735 298.99957 19.817305
v 123.5268 299.04904 19.980053
v 123.543015 299.01984 20.148695
v 123.59602 298.91977 20.278046
v 124.08957 298.86902 20.32688
v 124.15455 298.72906 20.251003
v 124.19469 298.64218 20.108154
v 124.199234 298.63162 19.936611
v 124.16696 298.70023 19.782337
v 124.10653 298.8296 19.68667
v 124.03413 298.9851 19.675245
v 123.96915 299.12503 19.751122
v 123.92901 299.21194 19.893969
v 123.92447 299.2225 20.065512
v 123.95673 299.1539 20.219786
v 124.017166 299.0245 20.315454
v 124.43734 299.11237 20.332481
v 124.50758 298.96127 20.290081
v 124.5594 298.84964 20.17006
v 124.57891 298.80734 20.00458
v 124.56088 298.84573 19.83798
v 124.510155 298.9545 19.714901
v 124.440315 299.10452 19.668322
v 124.37007 299.25558 19.710722
v 124.31825 299.36722 19.830744
v 124.298744 299.40952 19.996223
v 124.31677 299.37115 20.162825
v 124.3675 299.26236 20.285904
v 124.82027 299.2806 20.332268
v 124.8839 299.12714 20.288095
v 124.93053 299.01462 20.166773
v 124.94764 298.9732 20.000807
v 124.93066 299.01398 19.834667
v 124.88413 299.126 19.712872
v 124.82052 299.27933 19.668055
v 124.75688 299.43277 19.712227
v 124.71026 299.5453 19.83355
v 124.693146 299.58673 19.999516
v 124.71013 299.54596 20.165655
v 124.75666 299.4339 20.28745
v 125.211334 299.42908 20.332182
v 125.25631 299.26923 20.287788
v 125.28924 299.15213 20.166302
v 125.30129 299.1092 20.000277
v 125.28924 299.15192 19.834196
v 125.25632 299.26886 19.712563
v 125.21134 299.42868 19.667969
v 125.16636 299.58856 19.712362
v 125.13343 299.70563 19.833849
v 125.121376 299.74857 19.999876
v 125.13343 299.70584 20.165955
v 125.16635 299.5889 20.287588
v 125.622604 299.50558 20.332138
v 125.645645 299.34116 20.287598
v 125.662506 299.2208 20.166004
v 125.66866 299.1768 19.999939
v 125.66247 299.2209 19.833899
v 125.645584 299.3413 19.712374
v 125.622536 299.50577 19.667925
v 125.599495 299.6702 19.712465
v 125.582634 299.79056 19.834057
v 125.57648 299.83456 20.000124
v 125.58267 299.79047 20.166164
v 125.599556 299.67004 20.28769
v 126.03909 299.54486 20.33212
v 126.08696 299.38586 20.287617
v 126.121994 299.26947 20.166052
v 126.13481 299.22687 19.999996
v 126.12198 299.26947 19.833944
v 126.08693 299.3859 19.712393
v 126.03906 299.5449 19.667908
v 125.991196 299.7039 19.712412
v 125.95616 299.82028 19.833977
v 125.94334 299.86288 20.000032
v 125.95618 299.82028 20.166084
v 125.99122 299.70386 20.287636
v 126.40801 299.74213 20.332113
v 126.49836 299.60278 20.28761
v 126.5645 299.50082 20.166042
v 126.5887 299.4635 19.999985
v 126.56448 299.50082 19.833935
v 126.49834 299.6028 19.712383
v 126.40798 299.74216 19.6679
v 126.317635 299.88147 19.712404
v 126.2515 299.98346 19.833971
v 126.2273 300.02078 20.000027
v 126.25152 299.98343 20.166077
v 126.317665 299.88144 20.28763
v 126.738594 299.9985 20.33211
v 126.844864 299.87088 20.287605
v 126.922646 299.7775 20.166039
v 126.95111 299.74332 19.99998
v 126.92263 299.7775 19.833931
v 126.84483 299.8709 19.71238
v 126.73857 299.99854 19.667896
v 126.6323 300.12613 19.7124
v 126.55452 300.2195 19.83397
v 126.526054 300.2537 20.000025
v 126.554535 300.2195 20.166075
v 126.63233 300.1261 20.287626
v 127.05055 300.27722 20.332108
v 127.16255 300.15463 20.287603
v 127.24453 300.06488 20.166037
v 127.274536 300.03204 19.99998
v 127.244514 300.0649 19.83393
v 127.16252 300.15466 19.712378
v 127.05052 300.27725 19.667894
v 126.93853 300.39987 19.7124
v 126.856544 300.4896 19.833967
v 126.826546 300.52243 20.000023
v 126.85656 300.4896 20.166073
v 126.93855 300.39984 20.287624
v 127.35628 300.5628 20.332108
v 127.47091 300.44266 20.287615
v 127.55483 300.3547 20.166058
v 127.58555 300.32254 20.000004
v 127.55483 300.3547 19.83395
v 127.47092 300.44266 19.71239
v 127.35628 300.56277 19.667894
v 127.24164 300.68292 19.712385
v 127.15772 300.77087 19.833944
v 127.127 300.80307 19.999996
v 127.157715 300.77087 20.16605
v 127.24164 300.68292 20.287611
v 127.655815 300.85483 20.332108
v 127.76141 300.72668 20.287613
v 127.83872 300.63287 20.166054
v 127.86702 300.59854 20.000002
v 127.83872 300.63287 19.833948
v 127.76141 300.72668 19.712389
v 127.655815 300.85483 19.667894
v 127.55022 300.98297 19.712387
v 127.47291 301.07678 19.833946
v 127.44462 301.11115 20.0
v 127.47291 301.07678 20.166052
v 127.55022 300.98297 20.287613
v 127.99973 301.09302 20.332106
v 128.09244 300.95526 20.287613
v 128.16031 300.8544 20.166054
v 128.18515 300.8175 20.0
v 128.16031 300.8544 19.833948
v 128.09244 300.95526 19.712387
v 127.99973 301.09302 19.667894
v 127.90703 301.2308 19.712387
v 127.83916 301.33163 19.833946
v 127.81432 301.36856 20.0
v 127.83916 301.33163 20.166054
v 127.90703 301.2308 20.287613
v 128.34991 301.3219 20.332106
v 128.42398 301.17328 20.287613
v 128.4782 301.06448 20.166054
v 128.49805 301.02466 20.0
v 128.4782 301.06448 19.833946
v 128.42398 301.17328 19.712387
v 128.34991 301.3219 19.667894
v 128.27585 301.47052 19.712387
v 128.22162 301.5793 19.833946
v 128.20178 301.61914 20.0
v 128.22162 301.5793 20.166054
v 128.27585 301.47052 20.287613
v 128.7435 301.46368 20.332106
v 128.80511 301.30948 20.287613
v 128.85022 301.19662 20.166054
v 128.86673 301.1553 20.0
v 128.85022 301.19662 19.833946
v 128.80511 301.30948 19.712387
v 128.7435 301.46368 19.667894
v 128.68188 301.6179 19.712387
v 128.63678 301.73077 19.833946
v 128.62027 301.7721 20.0
v 128.63678 301.73077 20.166054
v 128.68188 301.6179 20.287613
v 129.1264 301.63217 20.332106
v 129.2073 301.48718 20.287613
v 129.26651 301.381 20.166054
v 129.2882 301.34216 20.0
v 129.26651 301.381 19.833946
v 129.2073 301.48715 19.712387
v 129.1264 301.63217 19.667894
v 129.04552 301.7772 19.712387
v 128.9863 301.88336 19.833946
v 128.96463 301.9222 20.0
v 128.9863 301.88336 20.166054
v 129.04552 301.7772 20.287613
v 129.47096 301.86948 20.332106
v 129.53897 301.718 20.287613
v 129.58875 301.6071 20.166054
v 129.60696 301.5665 20.0
v 129.58875 301.6071 19.833946
v 129.53897 301.718 19.712387
v 129.47096 301.86948 19.667894
v 129.40295 302.02097 19.712387
v 129.35316 302.13184 19.833946
v 129.33495 302.17242 20.0
v 129.35316 302.13184 20.166054
v 129.40295 302.02097 20.287613
v 129.87723 301.96924 20.332106
v 129.90161 301.805 20.287613
v 129.91946 301.68475 20.166054
v 129.92601 301.64075 20.0
v 129.91946 301.68475 19.833946
v 129.90161 301.805 19.712387
v 129.87723 301.96924 19.667894
v 129.85284 302.1335 19.712387
v 129.83498 302.25375 19.833946
v 129.82845 302.29776 20.0
v 129.83498 302.25375 20.166054
v 129.85284 302.1335 20.287613
v 130.29497 301.99182 20.332106
v 130.2876 301.82593 20.287613
v 130.2822 301.7045 20.166054
v 130.28021 301.66003 20.0
v 130.2822 301.7045 19.833946
v 130.2876 301.82593 19.712387
v 130.29497 301.99182 19.667894
v 130.30234 302.1577 19.712387
v 130.30774 302.27914 19.833946
v 130.30971 302.3236 20.0
v 130.30774 302.27914 20.166054
v 130.30234 302.1577 20.287613
v 130.70905 301.93228 20.332106
v 130.69252 301.76706 20.287613
v 130.68042 301.6461 20.166054
v 130.676 301.60184 20.0
v 130.68042 301.6461 19.833946
v 130.69252 301.76706 19.712387
v 130.70905 301.93228 19.667894
v 130.72559 302.0975 19.712387
v 130.73769 302.21848 19.833946
v 130.74211 302.26273 20.0
v 130.73769 302.21848 20.166054
v 130.72559 302.0975 20.287613
v 131.12672 301.9086 20.332106
v 131.13771 301.74292 20.287613
v 131.14574 301.6216 20.166054
v 131.14868 301.57724 20.0
v 131.14574 301.6216 19.833946
v 131.13771 301.74292 19.712387
v 131.12672 301.9086 19.667894
v 131.11574 302.0743 19.712387
v 131.10771 302.1956 19.833946
v 131.10477 302.24 20.0
v 131.10771 302.1956 20.166054
v 131.11574 302.0743 20.287613
v 131.53763 301.98718 20.332106
v 131.58011 301.82666 20.287613
v 131.6112 301.70914 20.166054
v 131.62259 301.66614 20.0
v 131.6112 301.70914 19.833946
v 131.58011 301.82666 19.712387
v 131.53763 301.98718 19.667894
v 131.49513 302.1477 19.712387
v 131.46404 302.26523 19.833946
v 131.45265 302.30823 20.0
v 131.46404 302.26523 20.166054
v 131.49513 302.1477 20.287613
v 131.9336 302.12216 20.332106
v 131.99283 301.96704 20.287613
v 132.0362 301.85345 20.166054
v 132.05206 301.8119 20.0
v 132.0362 301.85345 19.833946
v 131.99283 301.96704 19.712387
v 131.9336 302.12216 19.667894
v 131.87436 302.27728 19.712387
v 131.83101 302.39084 19.833946
v 131.81512 302.4324 20.0
v 131.83101 302.39084 20.166054
v 131.87436 302.27728 20.287613
v 132.31876 302.28546 20.332106
v 132.38162 302.13177 20.287613
v 132.42764 302.01926 20.166054
v 132.44447 301.97806 20.0
v 132.42764 302.01926 19.833946
v 132.38162 302.13177 19.712387
v 132.31876 302.28546 19.667894
v 132.25589 302.43915 19.712387
v 132.20988 302.55167 19.833946
v 132.19304 302.59283 20.0
v 132.20988 302.55167 20.166054
v 132.25589 302.43915 20.287613
v 132.70796 302.43887 20.332106
v 132.78665 302.29266 20.287613
v 132.84425 302.1856 20.166054
v 132.86534 302.14642 20.0
v 132.84425 302.1856 19.833946
v 132.78665 302.29266 19.712387
v 132.70796 302.43887 19.667894
v 132.62926 302.58508 19.712387
v 132.57166 302.69214 19.833946
v 132.55057 302.73132 20.0
v 132.57166 302.69214 20.166054
v 132.62926 302.58508 20.287613
v 133.05038 302.6792 20.332106
v 133.15225 302.54807 20.287613
v 133.22682 302.4521 20.166054
v 133.25412 302.41693 20.0
v 133.22682 302.4521 19.833946
v 133.15225 302.54807 19.712387
v 133.05038 302.6792 19.667894
v 132.9485 302.81033 19.712387
v 132.87393 302.90634 19.833946
v 132.84663 302.94147 20.0
v 132.87393 302.90634 20.166054
v 132.9485 302.81033 20.287613
v 133.36792 302.95157 20.332106
v 133.47797 302.82724 20.287613
v 133.55853 302.7362 20.166054
v 133.58801 302.70288 20.0
v 133.55853 302.7362 19.833946
v 133.47797 302.82724 19.712387
v 133.36792 302.95157 19.667894
v 133.25786 303.07593 19.712387
v 133.17729 303.16696 19.833946
v 133.14781 303.20026 20.0
v 133.17729 303.16696 20.166054
v 133.25786 303.07593 20.287613
v 133.67685 303.23364 20.332106
v 133.79059 303.11267 20.287613
v 133.87386 303.0241 20.166054
v 133.90433 302.99167 20.0
v 133.87386 303.0241 19.833946
v 133.79059 303.11267 19.712387
v 133.67685 303.23364 19.667894
v 133.56311 303.35464 19.712387
v 133.47986 303.4432 19.833946
v 133.44939 303.47562 20.0
v 133.47986 303.4432 20.166054
v 133.56311 303.35464 20.287613
v 133.97746 303.5246 20.332106
v 134.09354 303.40585 20.287613
v 134.17851 303.31894 20.166054
v 134.20961 303.2871 20.0
v 134.17851 303.31894 19.833946
v 134.09354 303.40585 19.712387
v 133.97746 303.5246 19.667894
v 133.86139 303.64334 19.712387
v 133.77641 303.7303 19.833946
v 133.74532 303.7621 20.0
v 133.77641 303.7303 20.166054
v 133.86139 303.64334 20.287613
v 134.27516 303.8185 20.332106
v 134.37878 303.68875 20.287613
v 134.45465 303.59378 20.166054
v 134.4824 303.559 20.0
v 134.45465 303.59378 19.833946
v 134.37878 303.68875 19.712387
v 134.27516 303.8185 19.667894
v 134.17154 303.94827 19.712387
v 134.09569 304.04324 19.833946
v 134.06792 304.078 20.0
v 134.09569 304.04324 20.166054
v 134.17154 303.94827 20.287613
v 134.62764 304.04385 20.332106
v 134.69167 303.89062 20.287613
v 134.73853 303.77847 20.166054
v 134.75568 303.73743 20.0
v 134.73853 303.77847 19.833946
v 134.69167 303.89062 19.712387
v 134.62764 304.04385 19.667894
v 134.56361 304.19705 19.712387
v 134.51675 304.30923 19.833946
v 134.49959 304.35028 20.0
v 134.51675 304.30923 20.166054
v 134.56361 304.19705 20.287613
v 135.03564 304.13626 20.332106
v 135.0637 303.9726 20.287613
v 135.08424 303.85278 20.166054
v 135.09175 303.80893 20.0
v 135.08424 303.85278 19.833946
v 135.0637 303.9726 19.712387
v 135.03564 304.13626 19.667894
v 135.00758 304.29993 19.712387
v 134.98705 304.41974 19.833946
v 134.97954 304.4636 20.0
v 134.98705 304.41974 20.166054
v 135.00758 304.29993 20.287613
v 135.45114 304.185 20.332106
v 135.48352 304.02216 20.287613
v 135.50722 303.90292 20.166054
v 135.5159 303.85928 20.0
v 135.50722 303.90292 19.833946
v 135.48352 304.02216 19.712387
v 135.45114 304.185 19.667894
v 135.41876 304.34787 19.712387
v 135.39505 304.4671 19.833946
v 135.38638 304.51074 20.0
v 135.39505 304.4671 20.166054
v 135.41876 304.34787 20.287613
v 135.85368 304.29892 20.332106
v 135.9071 304.1417 20.287613
v 135.94623 304.02658 20.166054
v 135.96054 303.98447 20.0
v 135.94623 304.02658 19.833946
v 135.9071 304.1417 19.712387
v 135.85368 304.29892 19.667894
v 135.80025 304.45615 19.712387
v 135.76114 304.57123 19.833946
v 135.74683 304.61334 20.0
v 135.76114 304.57123 20.166054
v 135.80025 304.45615 20.287613
v 136.24228 304.45386 20.332106
v 136.30775 304.30127 20.287613
v 136.3557 304.18954 20.166054
v 136.37325 304.14868 20.0
v 136.3557 304.18954 19.833946
v 136.30775 304.30127 19.712387
v 136.24228 304.45386 19.667894
v 136.17679 304.60645 19.712387
v 136.12885 304.71817 19.833946
v 136.1113 304.75906 20.0
v 136.12885 304.71817 20.166054
v 136.17679 304.60645 20.287613
v 136.6223 304.62875 20.332106
v 136.69838 304.48117 20.287613
v 136.75406 304.3731 20.166054
v 136.77444 304.33356 20.0
v 136.75406 304.3731 19.833946
v 136.69838 304.48117 19.712387
v 136.6223 304.62875 19.667894
v 136.54623 304.77637 19.712387
v 136.49054 304.88443 19.833946
v 136.47015 304.92398 20.0
v 136.49054 304.88443 20.166054
v 136.54623 304.77637 20.287613
v 136.98526 304.8368 20.332106
v 137.05238 304.6849 20.287613
v 137.10152 304.5737 20.166054
v 137.11949 304.53302 20.0
v 137.10152 304.5737 19.833946
v 137.05238 304.6849 19.712387
v 136.98526 304.8368 19.667894
v 136.91815 304.98868 19.712387
v 136.86902 305.09985 19.833946
v 136.85103 305.14056 20.0
v 136.86902 305.09985 20.166054
v 136.91815 304.98868 20.287613
v 137.38344 304.96512 20.332106
v 137.4562 304.81583 20.287613
v 137.50946 304.70657 20.166054
v 137.52896 304.66656 20.0
v 137.50946 304.70657 19.833946
v 137.4562 304.81583 19.712387
v 137.38344 304.96512 19.667894
v 137.31068 305.11438 19.712387
v 137.25742 305.22363 19.833946
v 137.23792 305.26364 20.0
v 137.25742 305.22363 20.166054
v 137.31068 305.11438 20.287613
v 137.72981 305.1997 20.332106
v 137.82916 305.06668 20.287613
v 137.9019 304.96927 20.166054
v 137.92853 304.93362 20.0
v 137.9019 304.96927 19.833946
v 137.82916 305.06668 19.712387
v 137.72981 305.1997 19.667894
v 137.63045 305.33276 19.712387
v 137.55771 305.43015 19.833946
v 137.53108 305.46582 20.0
v 137.55771 305.43015 20.166054
v 137.63045 305.33276 20.287613
v 138.0531 305.4652 20.332106
v 138.15086 305.331 20.287613
v 138.22241 305.23273 20.166054
v 138.24861 305.19675 20.0
v 138.22241 305.23273 19.833946
v 138.15086 305.331 19.712387
v 138.0531 305.4652 19.667894
v 137.95535 305.59946 19.712387
v 137.88379 305.69772 19.833946
v 137.8576 305.73367 20.0
v 137.88379 305.69772 20.166054
v 137.95535 305.59946 20.287613
v 138.40501 305.69144 20.332106
v 138.48969 305.54858 20.287613
v 138.55167 305.44403 20.166054
v 138.57434 305.40573 20.0
v 138.55167 305.44403 19.833946
v 138.48969 305.54858 19.712387
v 138.40501 305.69144 19.667894
v 138.32034 305.8343 19.712387
v 138.25836 305.93884 19.833946
v 138.23569 305.97714 20.0
v 138.25836 305.93884 20.166054
v 138.32034 305.8343 20.287613
v 138.7724 305.89154 20.332106
v 138.84468 305.74207 20.287613
v 138.89758 305.6326 20.166054
v 138.91696 305.59256 20.0
v 138.89758 305.6326 19.833946
v 138.84468 305.74207 19.712387
v 138.7724 305.89154 19.667894
v 138.70012 306.04105 19.712387
v 138.6472 306.15048 19.833946
v 138.62784 306.19055 20.0
v 138.6472 306.15048 20.166054
v 138.70012 306.04105 20.287613
v 139.1574 306.0552 20.332106
v 139.2071 305.8968 20.287613
v 139.2435 305.7808 20.166054
v 139.25682 305.73834 20.0
v 139.2435 305.7808 19.833946
v 139.2071 305.8968 19.712387
v 139.1574 306.0552 19.667894
v 139.10768 306.21365 19.712387
v 139.07129 306.32965 19.833946
v 139.05797 306.3721 20.0
v 139.07129 306.32965 20.166054
v 139.10768 306.21365 20.287613
v 139.5669 306.14084 20.332106
v 139.60757 305.97983 20.287613
v 139.63736 305.86197 20.166054
v 139.64825 305.81885 20.0
v 139.63736 305.86197 19.833946
v 139.60757 305.97983 19.712387
v 139.5669 306.14084 19.667894
v 139.5262 306.30182 19.712387
v 139.49641 306.41968 19.833946
v 139.48552 306.4628 20.0
v 139.49641 306.41968 20.166054
v 139.5262 306.30182 20.287613
v 139.9679 306.26004 20.332106
v 140.02353 306.10358 20.287613
v 140.06427 305.98904 20.166054
v 140.07918 305.94714 20.0
v 140.06427 305.98904 19.833946
v 140.02353 306.10358 19.712387
v 139.9679 306.26004 19.667894
v 139.91225 306.41647 19.712387
v 139.8715 306.531 19.833946
v 139.8566 306.57294 20.0
v 139.8715 306.531 20.166054
v 139.91225 306.41647 20.287613
v 140.3541 306.4208 20.332106
v 140.43486 306.27573 20.287613
v 140.49399 306.16953 20.166054
v 140.51562 306.13065 20.0
v 140.49399 306.16953 19.833946
v 140.43486 306.27573 19.712387
v 140.3541 306.4208 19.667894
v 140.27333 306.56592 19.712387
v 140.21422 306.67212 19.833946
v 140.19258 306.711 20.0
v 140.21422 306.67212 20.166054
v 140.27333 306.56592 20.287613
v 140.69424 306.66437 20.332106
v 140.79703 306.53394 20.287613
v 140.87227 306.43845 20.166054
v 140.89981 306.4035 20.0
v 140.87227 306.43845 19.833946
v 140.79703 306.53394 19.712387
v 140.69424 306.66437 19.667894
v 140.59148 306.79477 19.712387
v 140.51624 306.89026 19.833946
v 140.4887 306.9252 20.0
v 140.51624 306.89026 20.166054
v 140.59148 306.79477 20.287613
v 141.01057 306.93814 20.332106
v 141.11633 306.81012 20.287613
v 141.19376 306.7164 20.166054
v 141.22209 306.6821 20.0
v 141.19376 306.7164 19.833946
v 141.11633 306.81012 19.712387
v 141.01057 306.93814 19.667894
v 140.90482 307.06616 19.712387
v 140.8274 307.15988 19.833946
v 140.79906 307.19418 20.0
v 140.8274 307.15988 20.166054
v 140.90482 307.06616 20.287613
v 141.33913 307.1971 20.332106
v 141.428 307.05682 20.287613
v 141.49304 306.95413 20.166054
v 141.51686 306.91656 20.0
v 141.49304 306.95413 19.833946
v 141.428 307.05682 19.712387
v 141.33913 307.1971 19.667894
v 141.25026 307.33737 19.712387
v 141.18521 307.44006 19.833946
v 141.16139 307.47766 20.0
v 141.18521 307.44006 20.166054
v 141.25026 307.33737 20.287613
v 141.71364 307.38354 20.332106
v 141.76656 307.22614 20.287613
v 141.8053 307.11093 20.166054
v 141.81947 307.06876 20.0
v 141.8053 307.11093 19.833946
v 141.76656 307.22614 19.712387
v 141.71364 307.38354 19.667894
v 141.6607 307.54092 19.712387
v 141.62196 307.65616 19.833946
v 141.60779 307.69833 20.0
v 141.62196 307.65616 20.166054
v 141.6607 307.54092 20.287613
v 142.12599 307.4521 20.331978
v 142.14922 307.28897 20.282867
v 142.16586 307.17203 20.157965
v 142.17148 307.1326 19.990734
v 142.16457 307.1812 19.825987
v 142.14696 307.30487 19.707867
v 142.12338 307.47043 19.668022
v 142.10017 307.63354 19.717133
v 142.08353 307.7505 19.842035
v 142.07791 307.78992 20.009266
v 142.08482 307.7413 20.174013
v 142.10243 307.61765 20.292133
v 142.69057 307.47678 20.285627
v 142.68568 307.31607 20.219784
v 142.64206 307.20502 20.092388
v 142.5714 307.17337 19.937576
v 142.4926 307.22958 19.79683
v 142.42682 307.3586 19.70786
v 142.39166 307.52588 19.69451
v 142.39655 307.68658 19.760351
v 142.44017 307.79764 19.887747
v 142.51083 307.8293 20.042559
v 142.58963 307.7731 20.183306
v 142.65541 307.64404 20.272274
v 143.03528 307.65875 19.914124
v 143.05534 307.489 19.868343
v 143.0048 307.3398 19.789633
v 142.89719 307.25104 19.699081
v 142.76135 307.24655 19.620955
v 142.63368 307.3275 19.576183
v 142.54839 307.47226 19.576767
v 142.52832 307.64197 19.622547
v 142.57886 307.7912 19.701258
v 142.68648 307.87994 19.791807
v 142.82231 307.88443 19.869936
v 142.94998 307.80347 19.914705
v 143.24115 307.70135 19.633297
v 143.27982 307.53964 19.57471
v 143.25543 307.4029 19.462502
v 143.17455 307.32776 19.326736
v 143.05879 307.33438 19.203793
v 142.93922 307.42096 19.126614
v 142.84787 307.5643 19.11588
v 142.80919 307.726 19.174465
v 142.83357 307.86276 19.286674
v 142.91447 307.9379 19.42244
v 143.03021 307.93127 19.545383
v 143.14978 307.8447 19.622562
v 143.44688 307.9197 19.47631
v 143.50912 307.7611 19.453232
v 143.53189 307.62323 19.35312
v 143.50912 307.543 19.202803
v 143.44688 307.5419 19.042555
v 143.36188 307.62024 18.915316
v 143.27687 307.75702 18.855177
v 143.21465 307.9156 18.878256
v 143.19186 308.05347 18.978367
v 143.21465 308.13373 19.128685
v 143.27687 308.13483 19.288933
v 143.36188 308.0565 19.416174
v 143.79399 308.01868 19.39009
v 143.82428 307.85007 19.37575
v 143.83537 307.70853 19.278837
v 143.82428 307.63193 19.12532
v 143.79399 307.64087 18.956335
v 143.75262 307.7329 18.81716
v 143.71124 307.8834 18.745087
v 143.68095 308.05203 18.759428
v 143.66988 308.19357 18.85634
v 143.68095 308.27014 19.009857
v 143.71124 308.2612 19.178843
v 143.75262 308.16916 19.318018
v 144.17772 308.125 19.334192
v 144.19283 307.95535 19.357004
v 144.20099 307.79623 19.29172
v 144.20004 307.69025 19.155834
v 144.19023 307.6658 18.985758
v 144.1742 307.72943 18.827063
v 144.15622 307.8641 18.72227
v 144.14111 308.03372 18.69946
v 144.13295 308.19284 18.764742
v 144.1339 308.29883 18.900629
v 144.1437 308.3233 19.070705
v 144.15974 308.25964 19.2294
v 144.75455 308.1309 19.271229
v 144.78165 307.96115 19.270706
v 144.75586 307.80637 19.200209
v 144.68408 307.70807 19.078627
v 144.58556 307.69254 18.93854
v 144.48668 307.764 18.81748
v 144.41394 307.90326 18.747889
v 144.38684 308.07303 18.748411
v 144.41264 308.22778 18.818909
v 144.4844 308.3261 18.94049
v 144.58293 308.3416 19.080578
v 144.68181 308.27017 19.201637
v 144.98026 308.248 18.798988
v 145.03418 308.0852 18.771523
v 145.00652 307.92236 18.712643
v 144.90466 307.80313 18.638128
v 144.75592 307.7594 18.567944
v 144.60014 307.80295 18.520897
v 144.47906 307.92206 18.50959
v 144.42513 308.0848 18.537056
v 144.45279 308.24765 18.595936
v 144.55464 308.3669 18.67045
v 144.70338 308.4106 18.740635
v 144.85918 308.3671 18.787683
v 145.09325 308.2991 18.542223
v 145.15436 308.14108 18.49721
v 145.15022 307.99393 18.396896
v 145.08194 307.897 18.268158
v 144.96782 307.87634 18.145493
v 144.83844 307.93744 18.061768
v 144.72845 308.06396 18.039415
v 144.66736 308.22195 18.084429
v 144.6715 308.36914 18.184744
v 144.73978 308.46603 18.31348
v 144.8539 308.4867 18.436146
v 144.98328 308.4256 18.51987
v 145.3271 308.41553 18.438658
v 145.39978 308.26727 18.384832
v 145.43163 308.14926 18.261744
v 145.41411 308.09317 18.102377
v 145.35193 308.11398 17.94943
v 145.26175 308.20615 17.84389
v 145.16771 308.34494 17.814032
v 145.09505 308.49323 17.867857
v 145.06319 308.6112 17.990946
v 145.0807 308.6673 18.150314
v 145.14288 308.64648 18.303259
v 145.23308 308.55432 18.4088
v 145.65985 308.573 18.369326
v 145.74493 308.43967 18.301456
v 145.79187 308.3468 18.165121
v 145.78809 308.31927 17.996847
v 145.73459 308.36447 17.841724
v 145.6457 308.47025 17.74132
v 145.54527 308.6083 17.722534
v 145.46017 308.74164 17.790403
v 145.41324 308.8345 17.92674
v 145.41702 308.86203 18.095013
v 145.47054 308.81683 18.250135
v 145.5594 308.71106 18.35054
v 145.99388 308.7953 18.336014
v 146.08612 308.68115 18.246412
v 146.13469 308.61447 18.095488
v 146.12657 308.61313 17.92368
v 146.06392 308.6775 17.777025
v 145.96356 308.7903 17.694818
v 145.85236 308.92133 17.699087
v 145.76012 309.03546 17.788689
v 145.71155 309.10214 17.939613
v 145.71967 309.1035 18.111422
v 145.78232 309.03912 18.258076
v 145.88268 308.9263 18.340282
v 146.3306 309.00778 18.301952
v 146.40068 308.9026 18.185455
v 146.42752 308.8589 18.021366
v 146.40392 308.8884 17.853655
v 146.3362 308.98322 17.727257
v 146.2425 309.11792 17.676043
v 146.14792 309.25647 17.713734
v 146.07784 309.36166 17.83023
v 146.051 309.4054 17.99432
v 146.0746 309.37585 18.162033
v 146.14232 309.28104 18.28843
v 146.23602 309.14633 18.339643
v 146.68486 309.14978 18.27236
v 146.72539 309.04962 18.138678
v 146.73447 309.02444 17.968891
v 146.70969 309.08105 17.808496
v 146.65767 309.20422 17.700472
v 146.59236 309.361 17.67376
v 146.53127 309.50934 17.73552
v 146.49075 309.6095 17.869202
v 146.48166 309.63464 18.038986
v 146.50644 309.57806 18.19938
v 146.55846 309.4549 18.307407
v 146.62376 309.29813 18.33412
v 147.07 309.3187 18.299788
v 147.12332 309.20074 18.186647
v 147.1458 309.14996 18.023945
v 147.13142 309.17996 17.855276
v 147.08405 309.2827 17.725836
v 147.01636 309.43066 17.670307
v 146.9465 309.58417 17.70357
v 146.8932 309.70212 17.81671
v 146.87073 309.7529 17.979412
v 146.8851 309.7229 18.148083
v 146.93248 309.62015 18.277523
v 147.00015 309.4722 18.33305
v 147.42667 309.52155 18.28899
v 147.47346 309.40887 18.167894
v 147.4906 309.36713 18.00201
v 147.47346 309.4075 17.83579
v 147.42667 309.5192 17.71377
v 147.36272 309.67224 17.668644
v 147.29878 309.82568 17.712507
v 147.25197 309.93835 17.833603
v 147.23485 309.9801 17.999485
v 147.25197 309.93973 18.165707
v 147.29878 309.82806 18.287727
v 147.36272 309.675 18.332851
v 147.79887 309.6069 18.288637
v 147.82002 309.4867 18.167572
v 147.82776 309.4422 18.001701
v 147.82002 309.48532 17.835468
v 147.79887 309.60455 17.713417
v 147.76999 309.76788 17.668251
v 147.7411 309.93158 17.71207
v 147.71997 310.0518 17.833136
v 147.71223 310.09628 17.999006
v 147.71997 310.05316 18.16524
v 147.7411 309.93396 18.28729
v 147.76999 309.77063 18.332458
v 148.1991 309.6546 18.28844
v 148.20914 309.53296 18.167381
v 148.21281 309.48795 18.001513
v 148.20914 309.53162 17.83528
v 148.1991 309.65225 17.71322
v 148.18538 309.81754 17.668047
v 148.17166 309.98322 17.711857
v 148.16162 310.10486 17.832916
v 148.15794 310.14987 17.998787
v 148.16162 310.10623 18.16502
v 148.17166 309.9856 18.287079
v 148.18538 309.82028 18.332253
v 148.60907 309.67355 18.288364
v 148.61333 309.55154 18.167305
v 148.61488 309.5064 18.001436
v 148.61333 309.5502 17.835201
v 148.60907 309.67117 17.713142
v 148.60327 309.83694 17.667967
v 148.59747 310.00308 17.711777
v 148.59322 310.12506 17.832834
v 148.59167 310.1702 17.998703
v 148.59322 310.12643 18.164938
v 148.59747 310.00543 18.286997
v 148.60327 309.83966 18.332172
v 149.02422 309.68332 18.288322
v 149.0262 309.56128 18.167265
v 149.02692 309.51608 18.001396
v 149.0262 309.5599 17.835161
v 149.02422 309.68094 17.713102
v 149.0215 309.84677 17.667925
v 149.0188 310.013 17.711735
v 149.01682 310.13504 17.832792
v 149.01608 310.1802 17.998661
v 149.01682 310.1364 18.164896
v 149.0188 310.01538 18.286955
v 149.0215 309.84952 18.332132
v 149.44096 309.6871 18.288307
v 149.4418 309.56503 18.16725
v 149.44211 309.51987 18.00138
v 149.4418 309.56366 17.835146
v 149.44096 309.68472 17.713087
v 149.43983 309.8506 17.66791
v 149.43869 310.0168 17.71172
v 149.43787 310.1389 17.832777
v 149.43756 310.18405 17.998646
v 149.43787 310.14026 18.16488
v 149.43869 310.0192 18.28694
v 149.43983 309.85333 18.332117
v 149.8587 309.689 18.2883
v 149.85909 309.56696 18.167242
v 149.85922 309.52176 18.001373
v 149.85909 309.56558 17.835138
v 149.8587 309.68665 17.71308
v 149.85817 309.8525 17.667902
v 149.85765 310.01874 17.711712
v 149.85727 310.1408 17.83277
v 149.85712 310.18597 17.998638
v 149.85727 310.14215 18.164873
v 149.85765 310.02112 18.286932
v 149.85817 309.85522 18.33211
v 150.27673 309.68973 18.288298
v 150.2769 309.5677 18.167238
v 150.27695 309.5225 18.001371
v 150.2769 309.5663 17.835136
v 150.27673 309.68738 17.713076
v 150.27652 309.85324 17.667898
v 150.2763 310.01947 17.711708
v 150.27614 310.14154 17.832766
v 150.27608 310.1867 17.998634
v 150.27614 310.1429 18.16487
v 150.2763 310.02185 18.286928
v 150.27652 309.856 18.332106
v 150.69496 309.6889 18.287611
v 150.69504 309.56735 18.166052
v 150.69507 309.52286 17.999998
v 150.69504 309.56735 17.833944
v 150.69496 309.68893 17.712387
v 150.69485 309.85498 17.667894
v 150.69476 310.02103 17.71239
v 150.69469 310.14258 17.83395
v 150.69466 310.18707 18.000004
v 150.69469 310.14258 18.166058
v 150.69476 310.02103 18.287615
v 150.69487 309.85498 18.332108
v 151.13576 309.69058 18.287613
v 151.15227 309.57016 18.166054
v 151.15831 309.5261 18.0
v 151.15227 309.57016 17.833946
v 151.13576 309.69058 17.712387
v 151.1132 309.8551 17.667894
v 151.09065 310.01962 17.712389
v 151.07414 310.14005 17.833948
v 151.0681 310.18414 18.000002
v 151.07414 310.14005 18.166054
v 151.09065 310.01962 18.287613
v 151.1132 309.8551 18.332108
v 151.5824 309.8153 18.287615
v 151.6309 309.70383 18.166056
v 151.64865 309.66302 18.000004
v 151.6309 309.70383 17.83395
v 151.5824 309.8153 17.712389
v 151.51616 309.96756 17.667894
v 151.4499 310.11984 17.712385
v 151.40141 310.2313 17.833944
v 151.38365 310.2721 17.999996
v 151.4014 310.2313 18.16605
v 151.4499 310.11984 18.287611
v 151.51616 309.96756 18.332106
v 151.93533 310.0318 18.287613
v 151.98088 309.9191 18.166054
v 151.99756 309.87784 18.0
v 151.98088 309.9191 17.833946
v 151.93533 310.0318 17.712387
v 151.87311 310.18573 17.667894
v 151.81088 310.3397 17.712387
v 151.76532 310.4524 17.833946
v 151.74866 310.49365 18.0
v 151.76532 310.4524 18.166054
v 151.81088 310.3397 18.287613
v 151.87311 310.18573 18.332106
v 152.30853 310.11304 18.287613
v 152.32838 309.99313 18.166054
v 152.33566 309.94922 18.0
v 152.32838 309.99313 17.833946
v 152.30853 310.11304 17.712387
v 152.2814 310.27686 17.667894
v 152.25427 310.4407 17.712387
v 152.23442 310.5606 17.833946
v 152.22716 310.60452 18.0
v 152.23442 310.5606 18.166054
v 152.25427 310.4407 18.287613
v 152.2814 310.27686 18.332106
v 152.7097 310.15662 18.287613
v 152.71878 310.0354 18.166054
v 152.7221 309.99103 18.0
v 152.71878 310.0354 17.833946
v 152.7097 310.15662 17.712387
v 152.69728 310.3222 17.667894
v 152.68488 310.4878 17.712387
v 152.67578 310.609 17.833946
v 152.67245 310.65338 18.0
v 152.67578 310.609 18.166054
v 152.68488 310.4878 18.287613
v 152.69728 310.3222 18.332106
v 153.12035 310.1734 18.287613
v 153.12405 310.0519 18.166054
v 153.12541 310.00745 18.0
v 153.12405 310.0519 17.833946
v 153.12035 310.1734 17.712387
v 153.11528 310.3394 17.667894
v 153.11021 310.50537 17.712387
v 153.1065 310.62686 17.833946
v 153.10515 310.67133 18.0
v 153.1065 310.62686 18.166054
v 153.11021 310.50537 18.287613
v 153.11528 310.3394 18.332106
v 153.53581 310.1817 18.287613
v 153.53749 310.06015 18.166054
v 153.5381 310.01566 18.0
v 153.53749 310.06015 17.833946
v 153.53581 310.1817 17.712387
v 153.53354 310.34775 17.667894
v 153.53127 310.5138 17.712387
v 153.52959 310.6353 17.833946
v 153.52898 310.6798 18.0
v 153.52959 310.6353 18.166054
v 153.53127 310.5138 18.287613
v 153.53354 310.34775 18.332106
v 153.95279 310.1848 18.287613
v 153.95346 310.06326 18.166054
v 153.95372 310.01877 18.0
v 153.95346 310.06326 17.833946
v 153.95279 310.1848 17.712387
v 153.95187 310.35086 17.667894
v 153.95096 310.51694 17.712387
v 153.95027 310.6385 17.833946
v 153.95003 310.68298 18.0
v 153.95027 310.6385 18.166054
v 153.95096 310.51694 18.287613
v 153.95187 310.35086 18.332106
v 154.37062 310.18634 18.287613
v 154.37093 310.06476 18.166054
v 154.37103 310.02026 18.0
v 154.37093 310.06476 17.833946
v 154.37062 310.18634 17.712387
v 154.37021 310.3524 17.667894
v 154.36981 310.51843 17.712387
v 154.3695 310.63998 17.833946
v 154.3694 310.68448 18.0
v 154.3695 310.63998 18.166054
v 154.36981 310.51843 18.287613
v 154.37021 310.3524 18.332106
v 154.80893 310.18814 18.287613
v 154.82384 310.0675 18.166054
v 154.82928 310.02335 18.0
v 154.82384 310.0675 17.833946
v 154.80893 310.18814 17.712387
v 154.78856 310.35294 17.667894
v 154.76819 310.51773 17.712387
v 154.75328 310.6384 17.833946
v 154.74783 310.68256 18.0
v 154.75328 310.6384 18.166054
v 154.76819 310.51773 18.287613
v 154.78856 310.35294 18.332106
v 155.24037 310.29465 18.287613
v 155.27399 310.17783 18.166054
v 155.28629 310.13507 18.0
v 155.27399 310.17783 17.833946
v 155.24037 310.29465 17.712387
v 155.19446 310.45425 17.667894
v 155.14854 310.61383 17.712387
v 155.11493 310.73065 17.833946
v 155.10263 310.7734 18.0
v 155.11493 310.73065 18.166054
v 155.14854 310.61383 18.287613
v 155.19446 310.45425 18.332106
v 155.664 310.43448 18.287613
v 155.71663 310.3249 18.166054
v 155.73589 310.2848 18.0
v 155.71663 310.3249 17.833946
v 155.664 310.43448 17.712387
v 155.59212 310.58417 17.667894
v 155.52023 310.73386 17.712387
v 155.4676 310.8434 17.833946
v 155.44835 310.88354 18.0
v 155.4676 310.8434 18.166054
v 155.52023 310.73386 18.287613
v 155.59212 310.58417 18.332106
v 156.02782 310.67105 18.287613
v 156.09055 310.56693 18.166054
v 156.1135 310.5288 18.0
v 156.09055 310.56693 17.833946
v 156.02782 310.67105 17.712387
v 155.94212 310.8133 17.667894
v 155.85645 310.95554 17.712387
v 155.79372 311.05966 17.833946
v 155.77075 311.09778 18.0
v 155.79372 311.05966 18.166054
v 155.85645 310.95554 18.287613
v 155.94212 310.8133 18.332106
v 156.389 310.87048 18.287613
v 156.44809 310.76425 18.166054
v 156.46971 310.72537 18.0
v 156.44809 310.76425 17.833946
v 156.389 310.87048 17.712387
v 156.3083 311.0156 17.667894
v 156.2276 311.16074 17.712387
v 156.16852 311.26697 17.833946
v 156.1469 311.30585 18.0
v 156.16852 311.26697 18.166054
v 156.2276 311.16074 18.287613
v 156.3083 311.0156 18.332106
v 156.74892 311.07208 18.287613
v 156.80424 310.96384 18.166054
v 156.8245 310.92422 18.0
v 156.80424 310.96384 17.833946
v 156.74892 311.07208 17.712387
v 156.67336 311.21994 17.667894
v 156.59778 311.3678 17.712387
v 156.54245 311.47604 17.833946
v 156.5222 311.51566 18.0
v 156.54245 311.47604 18.166054
v 156.59778 311.3678 18.287613
v 156.67336 311.21994 18.332106
v 157.11984 311.24423 18.287613
v 157.16893 311.13303 18.166054
v 157.18689 311.09232 18.0
v 157.16893 311.13303 17.833946
v 157.11984 311.24423 17.712387
v 157.05278 311.39612 17.667894
v 156.98573 311.54803 17.712387
v 156.93665 311.65924 17.833946
v 156.91867 311.69995 18.0
v 156.93665 311.65924 18.166054
v 156.98573 311.54803 18.287613
v 157.05278 311.39612 18.332106
v 157.51823 311.41202 18.287613
v 157.5765 311.30533 18.166054
v 157.59782 311.26627 18.0
v 157.5765 311.30533 17.833946
v 157.51823 311.41202 17.712387
v 157.43864 311.55774 17.667894
v 157.35907 311.7035 17.712387
v 157.3008 311.81018 17.833946
v 157.27948 311.8492 18.0
v 157.3008 311.81018 18.166054
v 157.35907 311.7035 18.287613
v 157.43864 311.55774 18.332106
v 157.87233 311.6549 18.287613
v 157.93756 311.55234 18.166054
v 157.96146 311.5148 18.0
v 157.93756 311.55234 17.833946
v 157.87233 311.6549 17.712387
v 157.7832 311.795 17.667894
v 157.69408 311.93512 17.712387
v 157.62883 312.0377 17.833946
v 157.60495 312.07523 18.0
v 157.62883 312.0377 18.166054
v 157.69408 311.93512 18.287613
v 157.7832 311.795 18.332106
v 158.22527 311.86163 18.287613
v 158.28465 311.75555 18.166054
v 158.3064 311.71674 18.0
v 158.28465 311.75555 17.833946
v 158.22527 311.86163 17.712387
v 158.14415 312.0065 17.667894
v 158.06302 312.1514 17.712387
v 158.00365 312.25748 17.833946
v 157.9819 312.2963 18.0
v 158.00365 312.25748 18.166054
v 158.06302 312.1514 18.287613
v 158.14415 312.0065 18.332106
v 158.58995 312.0565 18.287613
v 158.6462 311.94873 18.166054
v 158.6668 311.90927 18.0
v 158.6462 311.94873 17.833946
v 158.58995 312.0565 17.712387
v 158.5131 312.20367 17.667894
v 158.43628 312.3509 17.712387
v 158.38002 312.45865 17.833946
v 158.35944 312.4981 18.0
v 158.38002 312.45865 18.166054
v 158.43628 312.3509 18.287613
v 158.5131 312.20367 18.332106
v 158.95586 312.2431 18.287613
v 159.00711 312.13287 18.166054
v 159.02586 312.09253 18.0
v 159.00711 312.13287 17.833946
v 158.95586 312.2431 17.712387
v 158.88583 312.39368 17.667894
v 158.81583 312.54422 17.712387
v 158.76456 312.65445 17.833946
v 158.7458 312.6948 18.0
v 158.76456 312.65445 18.166054
v 158.81583 312.54422 18.287613
v 158.88583 312.39368 18.332106
v 159.33641 312.4035 18.287613
v 159.38408 312.29166 18.166054
v 159.40154 312.25073 18.0
v 159.38408 312.29166 17.833946
v 159.33641 312.4035 17.712387
v 159.2713 312.55624 17.667894
v 159.20618 312.709 17.712387
v 159.15851 312.82083 17.833946
v 159.14107 312.86176 18.0
v 159.15851 312.82083 18.166054
v 159.20618 312.709 18.287613
v 159.2713 312.55624 18.332106
v 159.72325 312.57016 18.287613
v 159.77284 312.45917 18.166054
v 159.79099 312.41855 18.0
v 159.77284 312.45917 17.833946
v 159.72325 312.57016 17.712387
v 159.6555 312.72177 17.667894
v 159.58777 312.87338 17.712387
v 159.53818 312.98434 17.833946
v 159.52002 313.02496 18.0
v 159.53818 312.98434 18.166054
v 159.58777 312.87338 18.287613
v 159.6555 312.72177 18.332106
v 160.09984 312.74463 18.287613
v 160.1472 312.63266 18.166054
v 160.16454 312.5917 18.0
v 160.1472 312.63266 17.833946
v 160.09984 312.74463 17.712387
v 160.03513 312.89755 17.667894
v 159.97041 313.05048 17.712387
v 159.92305 313.1624 17.833946
v 159.90572 313.2034 18.0
v 159.92305 313.1624 18.166054
v 159.97041 313.05048 18.287613
v 160.03513 312.89755 18.332106
v 160.47072 312.88782 18.287613
v 160.50372 312.7708 18.166054
v 160.51581 312.728 18.0
v 160.50372 312.7708 17.833946
v 160.47072 312.88782 17.712387
v 160.42563 313.04764 17.667894
v 160.38054 313.20743 17.712387
v 160.34752 313.32443 17.833946
v 160.33545 313.36725 18.0
v 160.34752 313.32443 18.166054
v 160.38054 313.20743 18.287613
v 160.42563 313.04764 18.332106
v 160.87663 312.96255 18.287613
v 160.90567 312.8445 18.166054
v 160.91629 312.8013 18.0
v 160.90567 312.8445 17.833946
v 160.87663 312.96255 17.712387
v 160.83698 313.12378 17.667894
v 160.79732 313.28503 17.712387
v 160.7683 313.40308 17.833946
v 160.75766 313.4463 18.0
v 160.7683 313.40308 18.166054
v 160.79732 313.28503 18.287613
v 160.83698 313.12378 18.332106
v 161.30685 313.0966 18.287613
v 161.35817 312.9864 18.166054
v 161.37695 312.94604 18.0
v 161.35817 312.9864 17.833946
v 161.30685 313.0966 17.712387
v 161.23674 313.2471 17.667894
v 161.16663 313.39764 17.712387
v 161.1153 313.5078 17.833946
v 161.09651 313.54816 18.0
v 161.1153 313.5078 18.166054
v 161.16663 313.39764 18.287613
v 161.23674 313.2471 18.332106
v 161.68636 313.33972 18.287613
v 161.7581 313.24158 18.166054
v 161.78436 313.20566 18.0
v 161.7581 313.24158 17.833946
v 161.68636 313.33972 17.712387
v 161.58836 313.47375 17.667894
v 161.49036 313.60782 17.712387
v 161.41862 313.70596 17.833946
v 161.39236 313.74188 18.0
v 161.41862 313.70596 18.166054
v 161.49036 313.60782 18.287613
v 161.58836 313.47375 18.332106
v 162.01624 313.61157 18.287613
v 162.09325 313.51752 18.166054
v 162.12144 313.4831 18.0
v 162.09325 313.51752 17.833946
v 162.01624 313.61157 17.712387
v 161.91101 313.74005 17.667894
v 161.8058 313.8685 17.712387
v 161.72879 313.96255 17.833946
v 161.70059 313.99698 18.0
v 161.72879 313.96255 18.166054
v 161.8058 313.8685 18.287613
v 161.91101 313.74005 18.332106
v 162.325 313.86392 18.287613
v 162.3904 313.76144 18.166054
v 162.41434 313.72394 18.0
v 162.3904 313.76144 17.833946
v 162.325 313.86392 17.712387
v 162.23567 314.00388 17.667894
v 162.14635 314.14386 17.712387
v 162.08095 314.24634 17.833946
v 162.057 314.28384 18.0
v 162.08095 314.24634 18.166054
v 162.14635 314.14386 18.287613
v 162.23567 314.00388 18.332106
v 162.68452 314.038 18.287613
v 162.73782 313.92874 18.166054
v 162.75734 313.88873 18.0
v 162.73782 313.92874 17.833946
v 162.68452 314.038 17.712387
v 162.61171 314.18723 17.667894
v 162.5389 314.33646 17.712387
v 162.4856 314.4457 17.833946
v 162.46608 314.4857 18.0
v 162.4856 314.4457 18.166054
v 162.5389 314.33646 18.287613
v 162.61171 314.18723 18.332106
v 163.06056 314.2216 18.287613
v 163.11394 314.1124 18.166054
v 163.13348 314.07242 18.0
v 163.11394 314.1124 17.833946
v 163.06056 314.2216 17.712387
v 162.98763 314.3708 17.667894
v 162.9147 314.51996 17.712387
v 162.86133 314.62918 17.833946
v 162.84178 314.66913 18.0
v 162.86133 314.62918 18.166054
v 162.9147 314.51996 18.287613
v 162.98763 314.3708 18.332106
v 163.43172 314.40332 18.287613
v 163.48174 314.2925 18.166054
v 163.50003 314.25198 18.0
v 163.48174 314.2925 17.833946
v 163.43172 314.40332 17.712387
v 163.36339 314.55466 17.667894
v 163.29507 314.70602 17.712387
v 163.24506 314.8168 17.833946
v 163.22676 314.85736 18.0
v 163.24506 314.8168 18.166054
v 163.29507 314.70602 18.287613
v 163.36339 314.55466 18.332106
v 163.81659 314.5628 18.287613
v 163.86545 314.45148 18.166054
v 163.88333 314.41074 18.0
v 163.86545 314.45148 17.833946
v 163.81659 314.5628 17.712387
v 163.74986 314.71484 17.667894
v 163.68312 314.8669 17.712387
v 163.63426 314.9782 17.833946
v 163.61638 315.01895 18.0
v 163.63426 314.9782 18.166054
v 163.68312 314.8669 18.287613
v 163.74986 314.71484 18.332106
v 164.19525 314.73843 18.287613
v 164.24348 314.62686 18.166054
v 164.26114 314.586 18.0
v 164.24348 314.62686 17.833946
v 164.19525 314.73843 17.712387
v 164.12938 314.89087 17.667894
v 164.06349 315.04327 17.712387
v 164.01527 315.15488 17.833946
v 163.99762 315.1957 18.0
v 164.01527 315.15488 18.166054
v 164.06349 315.04327 18.287613
v 164.12938 314.89087 18.332106
v 164.54425 314.88278 18.287613
v 164.56374 314.7628 18.166054
v 164.57088 314.71887 18.0
v 164.56374 314.7628 17.833946
v 164.54425 314.88278 17.712387
v 164.51761 315.0467 17.667894
v 164.49098 315.2106 17.712387
v 164.4715 315.33057 17.833946
v 164.46436 315.37448 18.0
v 164.4715 315.33057 18.166054
v 164.49098 315.2106 18.287613
v 164.51761 315.0467 18.332106
v 164.94539 314.85605 18.287613
v 164.95284 314.7347 18.166054
v 164.95555 314.6903 18.0
v 164.95284 314.7347 17.833946
v 164.94539 314.85605 17.712387
v 164.93521 315.0218 17.667894
v 164.92505 315.18753 17.712387
v 164.9176 315.30887 17.833946
v 164.91489 315.35327 18.0
v 164.9176 315.30887 18.166054
v 164.92505 315.18753 18.287613
v 164.93521 315.0218 18.332106
v 165.38748 314.9366 18.287613
v 165.41737 314.8188 18.166054
v 165.42833 314.77563 18.0
v 165.41737 314.8188 17.833946
v 165.38748 314.9366 17.712387
v 165.34665 315.09756 17.667894
v 165.3058 315.2585 17.712387
v 165.27591 315.37634 17.833946
v 165.26497 315.41946 18.0
v 165.27591 315.37634 18.166054
v 165.3058 315.2585 18.287613
v 165.34665 315.09756 18.332106
v 165.80153 315.07117 18.287613
v 165.84334 314.95703 18.166054
v 165.85863 314.91525 18.0
v 165.84334 314.95703 17.833946
v 165.80153 315.07117 17.712387
v 165.74443 315.2271 17.667894
v 165.68732 315.38303 17.712387
v 165.64552 315.49716 17.833946
v 165.63022 315.53897 18.0
v 165.64552 315.49716 18.166054
v 165.68732 315.38303 18.287613
v 165.74443 315.2271 18.332106
v 166.19649 315.23218 18.287613
v 166.24387 315.1202 18.166054
v 166.2612 315.07925 18.0
v 166.24387 315.1202 17.833946
v 166.19649 315.23218 17.712387
v 166.13179 315.3851 17.667894
v 166.06708 315.53802 17.712387
v 166.01971 315.64996 17.833946
v 166.00238 315.69095 18.0
v 166.01971 315.64996 18.166054
v 166.06708 315.53802 18.287613
v 166.13179 315.3851 18.332106
v 166.57971 315.4002 18.287613
v 166.62714 315.2883 18.166054
v 166.6445 315.2473 18.0
v 166.62714 315.2883 17.833946
v 166.57971 315.4002 17.712387
v 166.51491 315.5531 17.667894
v 166.45012 315.706 17.712387
v 166.4027 315.81793 17.833946
v 166.38533 315.8589 18.0
v 166.4027 315.81793 18.166054
v 166.45012 315.706 18.287613
v 166.51491 315.5531 18.332106
v 166.9683 315.55927 18.287613
v 167.01678 315.44778 18.166054
v 167.03453 315.40698 18.0
v 167.01678 315.44778 17.833946
v 166.9683 315.55927 17.712387
v 166.9021 315.71155 17.667894
v 166.83588 315.86383 17.712387
v 166.7874 315.9753 17.833946
v 166.76967 316.0161 18.0
v 166.7874 315.9753 18.166054
v 166.83588 315.86383 18.287613
v 166.9021 315.71155 18.332106
v 167.36699 315.74402 18.287613
v 167.4292 315.6396 18.166054
v 167.45197 315.60135 18.0
v 167.4292 315.6396 17.833946
v 167.36699 315.74402 17.712387
v 167.28203 315.8867 17.667894
v 167.19705 316.02933 17.712387
v 167.13484 316.1338 17.833946
v 167.11208 316.172 18.0
v 167.13484 316.1338 18.166054
v 167.19705 316.02933 18.287613
v 167.28203 315.8867 18.332106
v 167.72182 316.00858 18.287613
v 167.79857 315.9143 18.166054
v 167.82666 315.87982 18.0
v 167.79857 315.9143 17.833946
v 167.72182 316.00858 17.712387
v 167.61696 316.13733 17.667894
v 167.5121 316.2661 17.712387
v 167.43535 316.36035 17.833946
v 167.40726 316.39487 18.0
v 167.43535 316.36035 18.166054
v 167.5121 316.2661 18.287613
v 167.61696 316.13733 18.332106
v 168.0306 316.28226 18.287613
v 168.10405 316.1854 18.166054
v 168.13094 316.14993 18.0
v 168.10405 316.1854 17.833946
v 168.0306 316.28226 17.712387
v 167.93027 316.41455 17.667894
v 167.82993 316.54688 17.712387
v 167.75648 316.64374 17.833946
v 167.7296 316.6792 18.0
v 167.75648 316.64374 18.166054
v 167.82993 316.54688 18.287613
v 167.93027 316.41455 18.332106
v 168.34723 316.48883 18.287613
v 168.39517 316.37714 18.166054
v 168.41272 316.33624 18.0
v 168.39517 316.37714 17.833946
v 168.34723 316.48883 17.712387
v 168.28174 316.64145 17.667894
v 168.21625 316.79404 17.712387
v 168.1683 316.90573 17.833946
v 168.15076 316.94662 18.0
v 168.1683 316.90573 18.166054
v 168.21625 316.79404 18.287613
v 168.28174 316.64145 18.332106
v 168.71815 316.57657 18.287613
v 168.73997 316.45697 18.166054
v 168.74797 316.4132 18.0
v 168.73997 316.45697 17.833946
v 168.71815 316.57657 17.712387
v 168.68834 316.7399 17.667894
v 168.65852 316.90326 17.712387
v 168.63669 317.02286 17.833946
v 168.62871 317.06662 18.0
v 168.63669 317.02286 18.166054
v 168.65852 316.90326 18.287613
v 168.68834 316.7399 18.332106
v 169.13474 316.62833 18.287613
v 169.1576 316.50894 18.166054
v 169.16595 316.46524 18.0
v 169.1576 316.50894 17.833946
v 169.13474 316.62833 17.712387
v 169.1035 316.79144 17.667894
v 169.07227 316.95453 17.712387
v 169.0494 317.0739 17.833946
v 169.04103 317.1176 18.0
v 169.0494 317.0739 18.166054
v 169.07227 316.95453 18.287613
v 169.1035 316.79144 18.332106
v 169.54047 316.73404 18.287613
v 169.564 316.61478 18.166054
v 169.5726 316.5711 18.0
v 169.564 316.61478 17.833946
v 169.54047 316.73404 17.712387
v 169.50832 316.89694 17.667894
v 169.47617 317.05984 17.712387
v 169.45264 317.1791 17.833946
v 169.44403 317.22278 18.0
v 169.45264 317.1791 18.166054
v 169.47617 317.05984 18.287613
v 169.50832 316.89694 18.332106
v 169.93846 316.78778 18.287613
v 169.94986 316.66675 18.166054
v 169.95404 316.62247 18.0
v 169.94986 316.66675 17.833946
v 169.93846 316.78778 17.712387
v 169.92288 316.9531 17.667894
v 169.9073 317.11844 17.712387
v 169.89589 317.23944 17.833946
v 169.89172 317.28375 18.0
v 169.89589 317.23944 18.166054
v 169.9073 317.11844 18.287613
v 169.92288 316.9531 18.332106
v 170.34734 316.80945 18.287613
v 170.35226 316.688 18.166054
v 170.35406 316.64355 18.0
v 170.35226 316.688 17.833946
v 170.34734 316.80945 17.712387
v 170.34062 316.97537 17.667894
v 170.33391 317.1413 17.712387
v 170.329 317.26276 17.833946
v 170.3272 317.30722 18.0
v 170.329 317.26276 18.166054
v 170.33391 317.1413 18.287613
v 170.34062 316.97537 18.332106
v 170.76201 316.82092 18.287613
v 170.76434 316.69937 18.166054
v 170.7652 316.6549 18.0
v 170.76434 316.69937 17.833946
v 170.76201 316.82092 17.712387
v 170.75882 316.98694 17.667894
v 170.75562 317.15295 17.712387
v 170.75328 317.2745 17.833946
v 170.75243 317.31897 18.0
v 170.75328 317.2745 18.166054
v 170.75562 317.15295 18.287613
v 170.75882 316.98694 18.332106
v 171.1785 316.82544 18.287613
v 171.17949 316.70386 18.166054
v 171.17986 316.6594 18.0
v 171.17949 316.70386 17.833946
v 171.1785 316.82544 17.712387
v 171.17714 316.9915 17.667894
v 171.17577 317.15753 17.712387
v 171.17477 317.27908 17.833946
v 171.17441 317.32358 18.0
v 171.17477 317.27908 18.166054
v 171.17577 317.15753 18.287613
v 171.17714 316.9915 18.332106
v 171.59612 316.82776 18.287613
v 171.59659 316.7062 18.166054
v 171.59676 316.6617 18.0
v 171.59659 316.7062 17.833946
v 171.59612 316.82776 17.712387
v 171.59547 316.9938 17.667894
v 171.59483 317.15985 17.712387
v 171.59436 317.2814 17.833946
v 171.5942 317.3259 18.0
v 171.59436 317.2814 18.166054
v 171.59483 317.15985 18.287613
v 171.59547 316.9938 18.332106
v 172.01408 316.82867 18.287613
v 172.01428 316.7071 18.166054
v 172.01436 316.6626 18.0
v 172.01428 316.7071 17.833946
v 172.01408 316.82867 17.712387
v 172.01381 316.99472 17.667894
v 172.01355 317.16077 17.712387
v 172.01335 317.28232 17.833946
v 172.01328 317.3268 18.0
v 172.01335 317.28232 18.166054
v 172.01355 317.16077 18.287613
v 172.01381 316.99472 18.332106
v 172.44972 316.83005 18.287613
v 172.46257 316.70917 18.166054
v 172.46727 316.66495 18.0
v 172.46257 316.70917 17.833946
v 172.44972 316.83005 17.712387
v 172.43216 316.99518 17.667894
v 172.41461 317.1603 17.712387
v 172.40175 317.2812 17.833946
v 172.39705 317.3254 18.0
v 172.40175 317.2812 18.166054
v 172.41461 317.1603 18.287613
v 172.43216 316.99518 18.332106
v 172.88579 316.92273 18.287613
v 172.91838 316.8056 18.166054
v 172.93031 316.76276 18.0
v 172.91838 316.8056 17.833946
v 172.88579 316.92273 17.712387
v 172.84125 317.0827 17.667894
v 172.79672 317.24268 17.712387
v 172.76411 317.35977 17.833946
v 172.75218 317.40265 18.0
v 172.76411 317.35977 18.166054
v 172.79672 317.24268 18.287613
v 172.84125 317.0827 18.332106
v 173.29594 317.064 18.287613
v 173.3393 316.95044 18.166054
v 173.35515 316.90887 18.0
v 173.3393 316.95044 17.833946
v 173.29594 317.064 17.712387
v 173.23672 317.21915 17.667894
v 173.1775 317.37427 17.712387
v 173.13416 317.48785 17.833946
v 173.11829 317.52942 18.0
v 173.13416 317.48785 18.166054
v 173.1775 317.37427 18.287613
v 173.23672 317.21915 18.332106
v 173.69281 317.23047 18.287613
v 173.74426 317.12036 18.166054
v 173.76309 317.08005 18.0
v 173.74426 317.12036 17.833946
v 173.69281 317.23047 17.712387
v 173.62251 317.38092 17.667894
v 173.55223 317.53137 17.712387
v 173.50076 317.6415 17.833946
v 173.48193 317.6818 18.0
v 173.50076 317.6415 18.166054
v 173.55223 317.53137 18.287613
v 173.62251 317.38092 18.332106
v 174.08466 317.4338 18.287613
v 174.15091 317.3319 18.166054
v 174.17517 317.2946 18.0
v 174.15091 317.3319 17.833946
v 174.08466 317.4338 17.712387
v 173.99414 317.57303 17.667894
v 173.90364 317.71225 17.712387
v 173.83737 317.81415 17.833946
v 173.81313 317.85147 18.0
v 173.83737 317.81415 18.166054
v 173.90364 317.71225 18.287613
v 173.99414 317.57303 18.332106
v 174.42871 317.70874 18.287613
v 174.5079 317.61655 18.166054
v 174.5369 317.5828 18.0
v 174.5079 317.61655 17.833946
v 174.42871 317.70874 17.712387
v 174.32053 317.83472 17.667894
v 174.21234 317.9607 17.712387
v 174.13315 318.05292 17.833946
v 174.10416 318.08667 18.0
v 174.13315 318.05292 18.166054
v 174.21234 317.9607 18.287613
v 174.32053 317.83472 18.332106
v 174.7424 317.99698 18.287613
v 174.82576 317.90848 18.166054
v 174.85626 317.8761 18.0
v 174.82576 317.90848 17.833946
v 174.7424 317.99698 17.712387
v 174.62852 318.11783 17.667894
v 174.51466 318.23868 17.712387
v 174.4313 318.32718 17.833946
v 174.4008 318.35956 18.0
v 174.4313 318.32718 18.166054
v 174.51466 318.23868 18.287613
v 174.62852 318.11783 18.332106
v 175.0355 318.28064 18.287613
v 175.11314 318.1871 18.166054
v 175.14156 318.15286 18.0
v 175.11314 318.1871 17.833946
v 175.0355 318.28064 17.712387
v 174.92947 318.40842 17.667894
v 174.82343 318.53622 17.712387
v 174.7458 318.62976 17.833946
v 174.71739 318.664 18.0
v 174.7458 318.62976 18.166054
v 174.82343 318.53622 18.287613
v 174.92947 318.40842 18.332106
v 175.36133 318.51157 18.287613
v 175.42776 318.40976 18.166054
v 175.45209 318.3725 18.0
v 175.42776 318.40976 17.833946
v 175.36133 318.51157 17.712387
v 175.27058 318.6506 17.667894
v 175.17984 318.78967 17.712387
v 175.1134 318.89148 17.833946
v 175.08908 318.92874 18.0
v 175.1134 318.89148 18.166054
v 175.17984 318.78967 18.287613
v 175.27058 318.6506 18.332106
v 175.70277 318.71628 18.287613
v 175.75633 318.60715 18.166054
v 175.77594 318.5672 18.0
v 175.75633 318.60715 17.833946
v 175.70277 318.71628 17.712387
v 175.62962 318.86533 17.667894
v 175.55646 319.0144 17.712387
v 175.5029 319.12354 17.833946
v 175.4833 319.16348 18.0
v 175.5029 319.12354 18.166054
v 175.55646 319.0144 18.287613
v 175.62962 318.86533 18.332106
v 176.06538 318.8585 18.287613
v 176.09924 318.74176 18.166054
v 176.11163 318.699 18.0
v 176.09924 318.74176 17.833946
v 176.06538 318.8585 17.712387
v 176.01912 319.01797 17.667894
v 175.97287 319.17746 17.712387
v 175.93901 319.29422 17.833946
v 175.92662 319.33694 18.0
v 175.93901 319.29422 18.166054
v 175.97287 319.17746 18.287613
v 176.01912 319.01797 18.332106
v 176.45177 318.93283 18.287613
v 176.46782 318.81232 18.166054
v 176.4737 318.76822 18.0
v 176.46782 318.81232 17.833946
v 176.45177 318.93283 17.712387
v 176.42986 319.0974 17.667894
v 176.40794 319.26202 17.712387
v 176.3919 319.3825 17.833946
v 176.38603 319.42664 18.0
v 176.3919 319.3825 18.166054
v 176.40794 319.26202 18.287613
v 176.42986 319.0974 18.332106
v 176.85622 318.9624 18.287613
v 176.86292 318.84103 18.166054
v 176.86537 318.7966 18.0
v 176.86292 318.84103 17.833946
v 176.85622 318.9624 17.712387
v 176.84706 319.1282 17.667894
v 176.83792 319.294 17.712387
v 176.83122 319.41537 17.833946
v 176.82877 319.4598 18.0
v 176.83122 319.41537 18.166054
v 176.83792 319.294 18.287613
v 176.84706 319.1282 18.332106
v 177.26933 318.97754 18.287613
v 177.2724 318.85602 18.166054
v 177.27353 318.81152 18.0
v 177.2724 318.85602 17.833946
v 177.26933 318.97754 17.712387
v 177.26514 319.14352 17.667894
v 177.26094 319.30954 17.712387
v 177.25786 319.43106 17.833946
v 177.25674 319.47552 18.0
v 177.25786 319.43106 18.166054
v 177.26094 319.30954 18.287613
v 177.26514 319.14352 18.332106
v 177.68517 318.9833 18.287613
v 177.68643 318.86176 18.166054
v 177.68689 318.81726 18.0
v 177.68643 318.86176 17.833946
v 177.68517 318.9833 17.712387
v 177.68344 319.14935 17.667894
v 177.68172 319.3154 17.712387
v 177.68045 319.43695 17.833946
v 177.67998 319.48145 18.0
v 177.68045 319.43695 18.166054
v 177.68172 319.3154 18.287613
v 177.68344 319.14935 18.332106
v 178.10255 318.98618 18.287613
v 178.10313 318.86462 18.166054
v 178.10335 318.82013 18.0
v 178.10313 318.86462 17.833946
v 178.10255 318.98618 17.712387
v 178.10178 319.15222 17.667894
v 178.10098 319.3183 17.712387
v 178.10042 319.43985 17.833946
v 178.1002 319.48434 18.0
v 178.10042 319.43985 18.166054
v 178.10098 319.3183 18.287613
v 178.10178 319.15222 18.332106
v 178.52043 318.98727 18.287613
v 178.52068 318.8657 18.166054
v 178.52075 318.8212 18.0
v 178.52068 318.8657 17.833946
v 178.52043 318.98727 17.712387
v 178.52011 319.15332 17.667894
v 178.51979 319.31937 17.712387
v 178.51956 319.44092 17.833946
v 178.51947 319.4854 18.0
v 178.51956 319.44092 18.166054
v 178.51979 319.31937 18.287613
v 178.52011 319.15332 18.332106
v 178.93861 318.9878 18.287613
v 178.9387 318.86624 18.166054
v 178.93875 318.82175 18.0
v 178.9387 318.86624 17.833946
v 178.93861 318.9878 17.712387
v 178.93846 319.15384 17.667894
v 178.93832 319.3199 17.712387
v 178.93822 319.44147 17.833946
v 178.93817 319.48596 18.0
v 178.93822 319.44147 18.166054
v 178.93832 319.3199 18.287613
v 178.93846 319.15384 18.332106
v 179.35687 318.988 18.287613
v 179.3569 318.86642 18.166054
v 179.35692 318.82193 18.0
v 179.3569 318.86642 17.833946
v 179.35687 318.988 17.712387
v 179.35681 319.15405 17.667894
v 179.35675 319.3201 17.712387
v 179.3567 319.44165 17.833946
v 179.35669 319.48615 18.0
v 179.3567 319.44165 18.166054
v 179.35675 319.3201 18.287613
v 179.35681 319.15405 18.332106
v 179.77518 318.9881 18.287613
v 179.77519 318.86652 18.166054
v 179.7752 318.82202 18.0
v 179.77519 318.86652 17.833946
v 179.77518 318.9881 17.712387
v 179.77515 319.15414 17.667894
v 179.77513 319.3202 17.712387
v 179.7751 319.44174 17.833946
v 179.7751 319.48624 18.0
v 179.7751 319.44174 18.166054
v 179.77513 319.3202 18.287613
v 179.77515 319.15414 18.332106
v 180.19351 318.98813 18.287613
v 180.19351 318.86658 18.166054
v 180.19351 318.82208 18.0
v 180.19351 318.86658 17.833946
v 180.19351 318.98813 17.712387
v 180.1935 319.15417 17.667894
v 180.19348 319.32022 17.712387
v 180.19348 319.4418 17.833946
v 180.19348 319.48627 18.0
v 180.19348 319.4418 18.166054
v 180.19348 319.32022 18.287613
v 180.1935 319.15417 18.332106
v 180.61185 318.98813 18.287613
v 180.61185 318.86658 18.166054
v 180.61185 318.82208 18.0
v 180.61185 318.86658 17.833946
v 180.61185 318.98813 17.712387
v 180.61185 319.1542 17.667894
v 180.61183 319.32025 17.712387
v 180.61183 319.4418 17.833946
v 180.61183 319.4863 18.0
v 180.61183 319.4418 18.166054
v 180.61183 319.32025 18.287613
v 180.61185 319.1542 18.332106
v 181.00635 318.98987 18.287613
v 180.98889 318.86957 18.166054
v 180.98251 318.82553 18.0
v 180.98889 318.86957 17.833946
v 181.00635 318.98987 17.712387
v 181.03018 319.1542 17.667894
v 181.05403 319.31854 17.712387
v 181.07147 319.43884 17.833946
v 181.07787 319.48288 18.0
v 181.07147 319.43884 18.166054
v 181.05403 319.31854 18.287613
v 181.03018 319.1542 18.332106
v 181.38496 318.87585 18.287613
v 181.35104 318.75912 18.166054
v 181.33864 318.7164 18.0
v 181.35104 318.75912 17.833946
v 181.38496 318.87585 17.712387
v 181.43129 319.0353 17.667894
v 181.47762 319.1948 17.712387
v 181.51152 319.31152 17.833946
v 181.52394 319.35425 18.0
v 181.51152 319.31152 18.166054
v 181.47762 319.1948 18.287613
v 181.43129 319.0353 18.332106
v 181.79932 318.7583 18.287613
v 181.77419 318.63937 18.166054
v 181.76498 318.59586 18.0
v 181.77419 318.63937 17.833946
v 181.79932 318.7583 17.712387
v 181.83365 318.92078 17.667894
v 181.86798 319.08325 17.712387
v 181.89311 319.20218 17.833946
v 181.90231 319.2457 18.0
v 181.89311 319.20218 18.166054
v 181.86798 319.08325 18.287613
v 181.83365 318.92078 18.332106
v 182.23201 318.69745 18.287613
v 182.22034 318.57645 18.166054
v 182.21606 318.53217 18.0
v 182.22034 318.57645 17.833946
v 182.23201 318.69745 17.712387
v 182.24794 318.86273 17.667894
v 182.26389 319.028 17.712387
v 182.27556 319.14902 17.833946
v 182.27983 319.1933 18.0
v 182.27556 319.14902 18.166054
v 182.26389 319.028 18.287613
v 182.24794 318.86273 18.332106
v 182.67851 318.67496 18.287613
v 182.6879 318.55377 18.166054
v 182.69133 318.5094 18.0
v 182.6879 318.55377 17.833946
v 182.67851 318.67496 17.712387
v 182.6657 318.8405 17.667894
v 182.6529 319.00607 17.712387
v 182.64351 319.1273 17.833946
v 182.64008 319.17163 18.0
v 182.64351 319.1273 18.166054
v 182.6529 319.00607 18.287613
v 182.6657 318.8405 18.332106
v 183.11594 318.7658 18.287613
v 183.14586 318.64798 18.166054
v 183.15681 318.60486 18.0
v 183.14586 318.64798 17.833946
v 183.11594 318.7658 17.712387
v 183.07506 318.92676 17.667894
v 183.0342 319.0877 17.712387
v 183.00426 319.2055 17.833946
v 182.99332 319.24863 18.0
v 183.00426 319.2055 18.166054
v 183.0342 319.0877 18.287613
v 183.07506 318.92676 18.332106
v 183.55428 318.82684 18.23662
v 183.58354 318.7448 18.0884
v 183.58397 318.74356 17.916494
v 183.55548 318.82346 17.766964
v 183.50566 318.96304 17.679874
v 183.44789 319.12497 17.678564
v 183.39764 319.2658 17.76338
v 183.36838 319.34784 17.9116
v 183.36795 319.34906 18.083506
v 183.39644 319.26917 18.233036
v 183.44626 319.12958 18.320126
v 183.50403 318.96768 18.321436
v 183.89429 318.93875 18.18948
v 183.98955 318.90555 18.053179
v 184.05064 318.95325 17.896845
v 184.06119 319.0691 17.762365
v 184.01836 319.22205 17.685776
v 183.93364 319.3711 17.687597
v 183.82971 319.47632 17.767344
v 183.73444 319.50952 17.903645
v 183.67336 319.4618 18.059978
v 183.66281 319.34595 18.194458
v 183.70564 319.19302 18.271048
v 183.79036 319.04398 18.269226
v 184.06267 319.0534 18.50124
v 184.20705 319.0566 18.410168
v 184.3144 319.13986 18.302618
v 184.35602 319.28082 18.207405
v 184.32071 319.44174 18.150043
v 184.21794 319.5795 18.145903
v 184.07527 319.65717 18.196093
v 183.9309 319.65396 18.287163
v 183.82353 319.57074 18.394714
v 183.78192 319.42975 18.489927
v 183.81723 319.26886 18.547289
v 183.92 319.1311 18.55143
v 184.29886 319.21307 18.867298
v 184.42155 319.20312 18.750359
v 184.50699 319.27313 18.615562
v 184.53227 319.40433 18.499027
v 184.49062 319.56155 18.431982
v 184.39319 319.7027 18.432386
v 184.2661 319.78995 18.500137
v 184.1434 319.7999 18.617077
v 184.05798 319.7299 18.751873
v 184.0327 319.5987 18.868406
v 184.07436 319.44144 18.935453
v 184.17178 319.3003 18.935047
v 184.64047 319.44186 19.110851
v 184.72627 319.38562 18.975054
v 184.77992 319.4089 18.811243
v 184.78703 319.5055 18.663311
v 184.74571 319.64944 18.570894
v 184.66702 319.80225 18.558758
v 184.57207 319.9229 18.630154
v 184.48627 319.97913 18.76595
v 184.43262 319.95584 18.92976
v 184.4255 319.85928 19.077694
v 184.46683 319.71533 19.170109
v 184.5455 319.56253 19.182245
v 185.0003 319.70163 19.244728
v 185.06697 319.5955 19.130579
v 185.10834 319.56143 18.968523
v 185.11331 319.60855 18.801983
v 185.0806 319.72424 18.675583
v 185.01892 319.8775 18.62319
v 184.94482 320.02725 18.658846
v 184.87816 320.13336 18.772993
v 184.83679 320.16745 18.93505
v 184.8318 320.12033 19.10159
v 184.86453 320.00464 19.22799
v 184.92621 319.85138 19.280382
v 185.38263 319.9254 19.291006
v 185.44698 319.79486 19.200027
v 185.48766 319.72525 19.048859
v 185.49377 319.73523 18.878008
v 185.46368 319.82214 18.733253
v 185.40546 319.96268 18.653381
v 185.33467 320.1192 18.659794
v 185.27032 320.2498 18.750772
v 185.22964 320.3194 18.901941
v 185.22354 320.30942 19.072792
v 185.25363 320.2225 19.217548
v 185.31186 320.08194 19.29742
v 185.79802 320.08896 19.293102
v 185.87115 319.9766 19.18558
v 185.90752 319.92587 19.0255
v 185.89734 319.9504 18.855759
v 185.84338 320.0436 18.721836
v 185.76007 320.18048 18.659618
v 185.66975 320.3244 18.685776
v 185.5966 320.43677 18.7933
v 185.56026 320.4875 18.953379
v 185.57042 320.46295 19.123121
v 185.62439 320.36975 19.257042
v 185.70769 320.23288 19.31926
v 186.14798 320.35767 19.299528
v 186.23473 320.25513 19.192238
v 186.27608 320.208 19.032179
v 186.26093 320.22894 18.862238
v 186.19334 320.31232 18.727951
v 186.09145 320.43576 18.665298
v 185.98253 320.56625 18.69107
v 185.89578 320.6688 18.798359
v 185.85443 320.7159 18.958418
v 185.86958 320.69498 19.128359
v 185.93716 320.6116 19.262646
v 186.03906 320.48816 19.325298
v 186.51384 320.59137 19.26034
v 186.58492 320.5154 19.123472
v 186.60017 320.50003 18.952927
v 186.5555 320.54932 18.794407
v 186.46288 320.6501 18.690382
v 186.34712 320.77533 18.66873
v 186.23926 320.89148 18.73525
v 186.16817 320.96744 18.87212
v 186.15292 320.98282 19.042664
v 186.19759 320.93353 19.201185
v 186.2902 320.83276 19.305208
v 186.40596 320.70752 19.32686
v 186.79031 320.90524 19.285917
v 186.87129 320.81516 19.16392
v 186.90085 320.78268 18.997707
v 186.87102 320.81653 18.831816
v 186.78984 320.9076 18.710697
v 186.67903 321.0315 18.666801
v 186.56831 321.155 18.711895
v 186.48732 321.2451 18.833893
v 186.45778 321.27756 19.000105
v 186.4876 321.2437 19.165997
v 186.56879 321.15265 19.287115
v 186.67958 321.02875 19.331009
v 187.07472 321.1507 19.286922
v 187.12982 321.04254 19.16518
v 187.15004 321.00317 18.999062
v 187.12993 321.04315 18.833075
v 187.0749 321.15176 18.711699
v 186.9997 321.29987 18.667456
v 186.92445 321.44785 18.7122
v 186.86935 321.55597 18.833942
v 186.84915 321.59534 19.000063
v 186.86925 321.55536 19.166048
v 186.92427 321.44678 19.287424
v 186.99948 321.29865 19.331667
v 187.41643 321.2309 19.285883
v 187.42416 321.11072 19.163204
v 187.42697 321.06784 18.996748
v 187.4241 321.1138 18.831114
v 187.41634 321.23624 18.710684
v 187.40575 321.40234 18.667727
v 187.39519 321.56763 18.713755
v 187.38745 321.68784 18.836433
v 187.38464 321.73068 19.002892
v 187.38751 321.68475 19.168526
v 187.39526 321.56232 19.288956
v 187.40585 321.39618 19.331911
v 187.82741 321.18588 19.287584
v 187.83185 321.06436 19.166063
v 187.8335 321.01984 19.000025
v 187.83191 321.06427 18.833958
v 187.82751 321.1857 18.712358
v 187.8215 321.35162 18.667812
v 187.81548 321.51758 18.712254
v 187.81104 321.6391 18.833775
v 187.80939 321.68362 18.999813
v 187.81097 321.6392 19.16588
v 187.81535 321.51776 19.28748
v 187.82138 321.35184 19.332026
v 188.28668 321.2724 19.28762
v 188.32639 321.15747 19.166092
v 188.34093 321.11536 19.00005
v 188.32643 321.15738 18.833986
v 188.28677 321.27228 18.712397
v 188.23259 321.42923 18.66786
v 188.17838 321.58618 18.712313
v 188.13869 321.7011 18.833843
v 188.12413 321.7432 18.999884
v 188.13863 321.70117 19.165949
v 188.17828 321.5863 19.287539
v 188.23248 321.42935 19.332073
v 188.68587 321.4776 19.287638
v 188.74594 321.3719 19.16611
v 188.76794 321.33316 19.000067
v 188.74599 321.37183 18.834002
v 188.68596 321.47748 18.712412
v 188.60394 321.62186 18.667877
v 188.52191 321.76624 18.71233
v 188.46185 321.87195 18.833858
v 188.43985 321.91068 18.9999
v 188.46179 321.87204 19.165966
v 188.52182 321.76636 19.287556
v 188.60384 321.62198 19.33209
v 189.05055 321.70346 19.287632
v 189.11723 321.6018 19.166094
v 189.14166 321.5646 19.000048
v 189.11726 321.60178 18.833986
v 189.0506 321.7034 18.712408
v 188.95953 321.84225 18.667887
v 188.86844 321.98108 18.712355
v 188.80176 322.08273 18.833895
v 188.77733 322.11996 18.99994
v 188.80171 322.0828 19.166
v 188.86838 321.98117 19.28758
v 188.95946 321.84232 19.3321
v 189.4025 321.94754 19.287605
v 189.47513 321.8501 19.166042
v 189.50172 321.81442 18.999987
v 189.47513 321.8501 18.833935
v 189.40248 321.94757 18.71238
v 189.30325 322.08072 18.66789
v 189.20401 322.21384 18.712389
v 189.13136 322.3113 18.833952
v 189.10478 322.347 19.000008
v 189.13138 322.3113 19.16606
v 189.20403 322.21384 19.287615
v 189.30325 322.0807 19.332104
v 189.71548 322.19968 19.287611
v 189.77809 322.0955 19.16605
v 189.80101 322.05734 18.999996
v 189.77809 322.0955 18.833944
v 189.71548 322.19968 18.712385
v 189.62994 322.342 18.667892
v 189.54442 322.48434 18.712387
v 189.4818 322.58853 18.833948
v 189.45888 322.62668 19.000002
v 189.4818 322.58853 19.166054
v 189.54442 322.48434 19.287613
v 189.62994 322.342 19.332106
v 190.06102 322.34857 19.287611
v 190.09541 322.232 19.166052
v 190.10802 322.1893 18.999998
v 190.09541 322.232 18.833944
v 190.06102 322.34857 18.712387
v 190.01402 322.50784 18.667892
v 189.96703 322.6671 18.712387
v 189.93262 322.7837 18.833948
v 189.92003 322.82635 19.0
v 189.93262 322.7837 19.166054
v 189.96703 322.6671 19.287613
v 190.01402 322.50784 19.332106
v 190.44762 322.41238 19.287611
v 190.46301 322.29178 19.166052
v 190.46864 322.24765 18.999998
v 190.46301 322.29178 18.833946
v 190.44762 322.41238 18.712387
v 190.42659 322.5771 18.667892
v 190.40558 322.74182 18.712387
v 190.39018 322.8624 18.833948
v 190.38455 322.90652 19.000002
v 190.39018 322.8624 19.166054
v 190.40558 322.7418 19.287613
v 190.42659 322.5771 19.332106
v 190.85349 322.44794 19.287611
v 190.8609 322.3266 19.166052
v 190.86362 322.2822 18.999998
v 190.8609 322.3266 18.833946
v 190.85349 322.44794 18.712387
v 190.84334 322.61368 18.667894
v 190.83319 322.77942 18.712387
v 190.82578 322.90076 18.833948
v 190.82304 322.94516 19.000002
v 190.82578 322.90076 19.166054
v 190.83319 322.77942 19.287613
v 190.84334 322.61368 19.332106
v 191.26581 322.4622 19.287611
v 191.269 322.34067 19.166052
v 191.27017 322.29617 18.999998
v 191.269 322.34067 18.833946
v 191.26581 322.4622 18.712387
v 191.26143 322.62817 18.667894
v 191.25706 322.79416 18.712389
v 191.25386 322.91568 18.833948
v 191.25269 322.96017 19.000002
v 191.25386 322.91568 19.166054
v 191.25706 322.79416 19.287613
v 191.26143 322.62817 19.332106
v 191.6818 322.46967 19.287611
v 191.68332 322.3481 19.166052
v 191.68387 322.30362 18.999998
v 191.68332 322.3481 18.833946
v 191.6818 322.46967 18.712387
v 191.6797 322.6357 18.667894
v 191.67763 322.80176 18.712389
v 191.6761 322.9233 18.833948
v 191.67554 322.9678 19.000002
v 191.6761 322.9233 19.166054
v 191.67763 322.80176 19.287613
v 191.6797 322.6357 19.332106
v 192.09894 322.47263 19.287611
v 192.09958 322.35107 19.166052
v 192.09982 322.30658 18.999998
v 192.09958 322.35107 18.833946
v 192.09894 322.47263 18.712387
v 192.09804 322.63867 18.667894
v 192.09715 322.80472 18.712389
v 192.0965 322.92627 18.833948
v 192.09627 322.97076 19.000002
v 192.0965 322.92627 19.166054
v 192.09715 322.80472 19.287613
v 192.09804 322.63867 19.332106
v 192.5168 322.47415 19.287611
v 192.51712 322.3526 19.166052
v 192.51723 322.3081 18.999998
v 192.51712 322.3526 18.833946
v 192.5168 322.47415 18.712387
v 192.51639 322.6402 18.667894
v 192.51596 322.80624 18.712389
v 192.51566 322.92783 18.833948
v 192.51555 322.9723 19.000002
v 192.51566 322.92783 19.166054
v 192.51596 322.80624 19.287613
v 192.51639 322.6402 19.332106
v 192.9349 322.47473 19.287611
v 192.93504 322.35318 19.166052
v 192.93509 322.3087 18.999998
v 192.93504 322.35318 18.833946
v 192.9349 322.47473 18.712387
v 192.93472 322.6408 18.667894
v 192.93456 322.80685 18.712389
v 192.93442 322.9284 18.833948
v 192.93437 322.9729 19.000002
v 192.93442 322.9284 19.166054
v 192.93456 322.80685 19.287613
v 192.93472 322.6408 19.332106
v 193.35316 322.47504 19.287611
v 193.35323 322.3535 19.166052
v 193.35324 322.309 18.999998
v 193.35323 322.3535 18.833946
v 193.35316 322.47504 18.712387
v 193.35307 322.6411 18.667894
v 193.353 322.80716 18.712389
v 193.35294 322.9287 18.833948
v 193.3529 322.9732 19.000002
v 193.35294 322.9287 19.166054
v 193.353 322.80716 19.287613
v 193.35307 322.6411 19.332106
v 193.77145 322.47516 19.287613
v 193.77148 322.3536 19.166054
v 193.77148 322.3091 19.0
v 193.77148 322.3536 18.833946
v 193.77145 322.47516 18.712387
v 193.77142 322.6412 18.667894
v 193.77138 322.80728 18.712387
v 193.77136 322.92883 18.833946
v 193.77135 322.97333 19.0
v 193.77136 322.92883 19.166054
v 193.77138 322.80728 19.287613
v 193.77142 322.6412 19.332106
v 194.18794 322.47522 19.287613
v 194.1866 322.35367 19.166054
v 194.18611 322.3092 19.0
v 194.1866 322.35367 18.833946
v 194.18794 322.47522 18.712387
v 194.18976 322.64127 18.667894
v 194.19159 322.8073 18.712387
v 194.19293 322.92886 18.833946
v 194.19342 322.97336 19.0
v 194.19293 322.92886 19.166054
v 194.19159 322.8073 19.287613
v 194.18976 322.64127 19.332106
v 194.56866 322.47067 19.287613
v 194.53987 322.35257 19.166054
v 194.52933 322.30936 19.0
v 194.53987 322.35257 18.833946
v 194.56866 322.47067 18.712387
v 194.608 322.63202 18.667894
v 194.64734 322.79333 18.712387
v 194.67615 322.91144 18.833946
v 194.68668 322.95465 19.0
v 194.67615 322.91144 19.166054
v 194.64734 322.79333 19.287613
v 194.608 322.63202 19.332106
v 194.89783 322.3055 19.287613
v 194.83505 322.20142 19.166054
v 194.81209 322.16333 19.0
v 194.83505 322.20142 18.833946
v 194.89783 322.3055 18.712387
v 194.98358 322.44772 18.667894
v 195.06932 322.58994 18.712387
v 195.1321 322.69403 18.833946
v 195.15508 322.73212 19.0
v 195.1321 322.69403 19.166054
v 195.06932 322.58994 19.287613
v 194.98358 322.44772 19.332106
v 195.24579 322.05396 19.287613
v 195.19011 321.9459 19.166054
v 195.16974 321.90634 19.0
v 195.19011 321.9459 18.833946
v 195.24579 322.05396 18.712387
v 195.32184 322.20157 18.667894
v 195.39789 322.34918 18.712387
v 195.45355 322.45724 18.833946
v 195.47394 322.4968 19.0
v 195.45355 322.45724 19.166054
v 195.39789 322.34918 19.287613
v 195.32184 322.20157 19.332106
v 195.682 321.90707 19.287613
v 195.65518 321.7885 19.166054
v 195.64537 321.74512 19.0
v 195.65518 321.7885 18.833946
v 195.682 321.90707 18.712387
v 195.71863 322.06903 18.667894
v 195.75526 322.231 18.712387
v 195.78209 322.34955 18.833946
v 195.7919 322.39294 19.0
v 195.78209 322.34955 19.166054
v 195.75526 322.231 19.287613
v 195.71863 322.06903 19.332106
v 196.1188 321.85254 19.287613
v 196.1078 321.73148 19.166054
v 196.10378 321.68716 19.0
v 196.1078 321.73148 18.833946
v 196.1188 321.85254 18.712387
v 196.13385 322.0179 18.667894
v 196.14888 322.1833 18.712387
v 196.15988 322.30435 18.833946
v 196.16391 322.34866 19.0
v 196.15988 322.30435 19.166054
v 196.14888 322.1833 19.287613
v 196.13385 322.0179 19.332106
v 196.54478 321.82742 19.287613
v 196.53989 321.70596 19.166054
v 196.5381 321.6615 19.0
v 196.53989 321.70596 18.833946
v 196.54478 321.82742 18.712387
v 196.55147 321.99335 18.667894
v 196.55815 322.15924 18.712387
v 196.56305 322.2807 18.833946
v 196.56483 322.32516 19.0
v 196.56305 322.2807 19.166054
v 196.55815 322.15924 19.287613
v 196.55147 321.99335 19.332106
v 196.96805 321.81818 19.287613
v 196.96683 321.69662 19.166054
v 196.96638 321.65213 19.0
v 196.96683 321.69662 18.833946
v 196.96805 321.81818 18.712387
v 196.96971 321.98422 18.667894
v 196.97137 322.15027 18.712387
v 196.9726 322.27182 18.833946
v 196.97305 322.3163 19.0
v 196.9726 322.27182 19.166054
v 196.97137 322.15027 19.287613
v 196.96971 321.98422 19.332106
v 197.40771 321.82004 19.287613
v 197.42212 321.69934 19.166054
v 197.42738 321.65515 19.0
v 197.42212 321.69934 18.833946
v 197.40771 321.82004 18.712387
v 197.38806 321.98492 18.667894
v 197.3684 322.1498 18.712387
v 197.354 322.27054 18.833946
v 197.34872 322.3147 19.0
v 197.354 322.27054 19.166054
v 197.3684 322.1498 19.287613
v 197.38806 321.98492 19.332106
v 197.85725 321.92874 19.287613
v 197.90294 321.8161 19.166054
v 197.91966 321.77487 19.0
v 197.90294 321.8161 18.833946
v 197.85725 321.92874 18.712387
v 197.79483 322.0826 18.667894
v 197.73242 322.2365 18.712387
v 197.68674 322.34915 18.833946
v 197.67001 322.39038 19.0
v 197.68674 322.34915 19.166054
v 197.73242 322.2365 19.287613
v 197.79483 322.0826 19.332106
v 198.22333 322.14468 19.287613
v 198.27354 322.03397 19.166054
v 198.29193 321.99344 19.0
v 198.27354 322.03397 18.833946
v 198.22333 322.14468 18.712387
v 198.15474 322.2959 18.667894
v 198.08614 322.4471 18.712387
v 198.03592 322.55783 18.833946
v 198.01755 322.59833 19.0
v 198.03592 322.55783 19.166054
v 198.08614 322.4471 19.287613
v 198.15474 322.2959 19.332106
v 198.6271 322.27795 19.287613
v 198.68188 322.16943 19.166054
v 198.70193 322.12973 19.0
v 198.68188 322.16943 18.833946
v 198.6271 322.27795 18.712387
v 198.55228 322.4262 18.667894
v 198.47745 322.57443 18.712387
v 198.42265 322.68295 18.833946
v 198.4026 322.7227 19.0
v 198.42265 322.68295 19.166054
v 198.47745 322.57443 19.287613
v 198.55228 322.4262 19.332106
v 198.99434 322.537 19.287613
v 199.06837 322.44058 19.166054
v 199.09549 322.4053 19.0
v 199.06837 322.44058 18.833946
v 198.99434 322.537 18.712387
v 198.89319 322.66867 18.667894
v 198.79204 322.80035 18.712387
v 198.71799 322.89676 18.833946
v 198.69089 322.93204 19.0
v 198.71799 322.89676 19.166054
v 198.79204 322.80035 19.287613
v 198.89319 322.66867 19.332106
v 199.31554 322.80307 19.287613
v 199.38887 322.70615 19.166054
v 199.41571 322.67065 19.0
v 199.38887 322.70615 18.833946
v 199.31554 322.80307 18.712387
v 199.21536 322.93552 18.667894
v 199.1152 323.06796 18.712387
v 199.04187 323.16492 18.833946
v 199.01503 323.2004 19.0
v 199.04187 323.16492 19.166054
v 199.1152 323.06796 19.287613
v 199.21536 322.93552 19.332106
v 199.65242 323.03506 19.287613
v 199.7202 322.93414 19.166054
v 199.745 322.8972 19.0
v 199.7202 322.93414 18.833946
v 199.65242 323.03506 18.712387
v 199.55984 323.1729 18.667894
v 199.46727 323.31076 18.712387
v 199.39949 323.41165 18.833946
v 199.3747 323.4486 19.0
v 199.39949 323.41165 19.166054
v 199.46727 323.31076 19.287613
v 199.55984 323.1729 19.332106
v 199.98213 323.25244 19.287613
v 200.03502 323.14297 19.166054
v 200.05437 323.1029 19.0
v 200.03502 323.14297 18.833946
v 199.98213 323.25244 18.712387
v 199.90991 323.40195 18.667894
v 199.83768 323.55148 18.712387
v 199.7848 323.66095 18.833946
v 199.76544 323.701 19.0
v 199.7848 323.66095 19.166054
v 199.83768 323.55148 19.287613
v 199.90991 323.40195 19.332106
v 200.34398 323.37195 19.287613
v 200.37111 323.25345 19.166054
v 200.38103 323.21008 19.0
v 200.37111 323.25345 18.833946
v 200.34398 323.37195 18.712387
v 200.30693 323.5338 18.667894
v 200.26988 323.69568 18.712387
v 200.24275 323.81418 18.833946
v 200.23283 323.85754 19.0
v 200.24275 323.81418 19.166054
v 200.26988 323.69568 19.287613
v 200.30693 323.5338 19.332106
v 200.7563 323.42538 19.287613
v 200.78157 323.30646 19.166054
v 200.79082 323.26294 19.0
v 200.78157 323.30646 18.833946
v 200.7563 323.42538 18.712387
v 200.72179 323.5878 18.667894
v 200.68726 323.7502 18.712387
v 200.66199 323.8691 18.833946
v 200.65274 323.91266 19.0
v 200.66199 323.8691 19.166054
v 200.68726 323.7502 19.287613
v 200.72179 323.5878 19.332106
v 201.17697 323.55026 19.287613
v 201.21669 323.43536 19.166054
v 201.23123 323.3933 19.0
v 201.21669 323.43536 18.833946
v 201.17697 323.55026 18.712387
v 201.12273 323.7072 18.667894
v 201.06847 323.86414 18.712387
v 201.02875 323.97903 18.833946
v 201.0142 324.0211 19.0
v 201.02875 323.97903 19.166054
v 201.06847 323.86414 19.287613
v 201.12273 323.7072 19.332106
v 201.57628 323.7079 19.287613
v 201.62349 323.59586 19.166054
v 201.64076 323.55487 19.0
v 201.62349 323.59586 18.833946
v 201.57628 323.7079 18.712387
v 201.51181 323.8609 18.667894
v 201.44733 324.01395 18.712387
v 201.40012 324.12595 18.833946
v 201.38284 324.16696 19.0
v 201.40012 324.12595 19.166054
v 201.44733 324.01395 19.287613
v 201.51181 323.8609 19.332106
v 201.9585 323.87918 19.287613
v 202.00603 323.7673 19.166054
v 202.02342 323.72635 19.0
v 202.00603 323.7673 18.833946
v 201.9585 323.87918 18.712387
v 201.89355 324.032 18.667894
v 201.82863 324.18484 18.712387
v 201.7811 324.29672 18.833946
v 201.7637 324.33768 19.0
v 201.7811 324.29672 19.166054
v 201.82863 324.18484 19.287613
v 201.89355 324.032 19.332106
v 202.34729 324.03543 19.287613
v 202.39528 323.92377 19.166054
v 202.41284 323.88287 19.0
v 202.39528 323.92377 18.833946
v 202.34729 324.03543 18.712387
v 202.28174 324.18802 18.667894
v 202.21619 324.34058 18.712387
v 202.16818 324.45227 18.833946
v 202.15062 324.49313 19.0
v 202.16818 324.45227 19.166054
v 202.21619 324.34058 19.287613
v 202.28174 324.18802 19.332106
v 202.7298 324.2106 19.287613
v 202.77937 324.0996 19.166054
v 202.79752 324.059 19.0
v 202.77937 324.0996 18.833946
v 202.7298 324.2106 18.712387
v 202.66208 324.36224 18.667894
v 202.59436 324.51385 18.712387
v 202.54478 324.62485 18.833946
v 202.52663 324.66547 19.0
v 202.54478 324.62485 19.166054
v 202.59436 324.51385 19.287613
v 202.66208 324.36224 19.332106
v 203.10793 324.37527 19.287613
v 203.1535 324.2626 19.166054
v 203.1702 324.22134 19.0
v 203.1535 324.2626 18.833946
v 203.10793 324.37527 18.712387
v 203.04564 324.52924 18.667894
v 202.98337 324.68317 18.712387
v 202.93779 324.79584 18.833946
v 202.9211 324.8371 19.0
v 202.93779 324.79584 19.166054
v 202.98337 324.68317 19.287613
v 203.04564 324.52924 19.332106
v 203.4995 324.52188 19.287613
v 203.54492 324.40912 19.166054
v 203.56155 324.36786 19.0
v 203.54492 324.40912 18.833946
v 203.4995 324.52188 18.712387
v 203.43744 324.6759 18.667894
v 203.37538 324.82993 18.712387
v 203.32996 324.94266 18.833946
v 203.31332 324.98395 19.0
v 203.32996 324.94266 19.166054
v 203.37538 324.82993 19.287613
v 203.43744 324.6759 19.332106
v 203.88931 324.69025 19.287613
v 203.93896 324.57928 19.166054
v 203.95714 324.53867 19.0
v 203.93896 324.57928 18.833946
v 203.88931 324.69025 18.712387
v 203.82147 324.8418 18.667894
v 203.75365 324.99338 18.712387
v 203.70398 325.10434 18.833946
v 203.6858 325.14493 19.0
v 203.70398 325.10434 19.166054
v 203.75365 324.99338 19.287613
v 203.82147 324.8418 19.332106
v 204.26582 324.86475 19.287613
v 204.31323 324.75284 19.166054
v 204.33058 324.71185 19.0
v 204.31323 324.75284 18.833946
v 204.26582 324.86475 18.712387
v 204.20107 325.01767 18.667894
v 204.1363 325.17056 18.712387
v 204.0889 325.2825 18.833946
v 204.07155 325.32346 19.0
v 204.0889 325.2825 19.166054
v 204.1363 325.17056 19.287613
v 204.20107 325.01767 19.332106
v 204.65456 325.0143 19.287613
v 204.70073 324.9019 19.166054
v 204.71762 324.86072 19.0
v 204.70073 324.9019 18.833946
v 204.65456 325.0143 18.712387
v 204.59149 325.16794 18.667894
v 204.52841 325.32153 18.712387
v 204.48225 325.434 18.833946
v 204.46535 325.47516 19.0
v 204.48225 325.434 19.166054
v 204.52841 325.32153 19.287613
v 204.59149 325.16794 19.332106
v 205.04309 325.184 19.287613
v 205.09303 325.07315 19.166054
v 205.11131 325.0326 19.0
v 205.09303 325.07315 18.833946
v 205.04309 325.184 18.712387
v 204.97487 325.33536 18.667894
v 204.90663 325.48676 18.712387
v 204.85669 325.5976 18.833946
v 204.83841 325.63815 19.0
v 204.85669 325.5976 19.166054
v 204.90663 325.48676 19.287613
v 204.97487 325.33536 19.332106
v 205.42033 325.35934 19.287613
v 205.46872 325.24783 19.166054
v 205.48642 325.20703 19.0
v 205.46872 325.24783 18.833946
v 205.42033 325.35934 18.712387
v 205.35423 325.5117 18.667894
v 205.28815 325.66403 18.712387
v 205.23976 325.77554 18.833946
v 205.22205 325.81635 19.0
v 205.23976 325.77554 19.166054
v 205.28815 325.66403 19.287613
v 205.35423 325.5117 19.332106
v 205.80779 325.51575 19.287613
v 205.85582 325.40408 19.166054
v 205.8734 325.36322 19.0
v 205.85582 325.40408 18.833946
v 205.80779 325.51575 18.712387
v 205.74217 325.66827 18.667894
v 205.67656 325.82083 18.712387
v 205.62852 325.9325 18.833946
v 205.61095 325.97336 19.0
v 205.62852 325.9325 19.166054
v 205.67656 325.82083 19.287613
v 205.74217 325.66827 19.332106
v 206.19345 325.69202 19.287613
v 206.24527 325.58206 19.166054
v 206.26424 325.5418 19.0
v 206.24527 325.58206 18.833946
v 206.19345 325.69202 18.712387
v 206.12265 325.84222 18.667894
v 206.05185 325.99243 18.712387
v 206.00002 326.1024 18.833946
v 205.98105 326.14264 19.0
v 206.00002 326.1024 19.166054
v 206.05185 325.99243 19.287613
v 206.12265 325.84222 19.332106
v 206.58638 325.88382 19.287613
v 206.65039 325.7805 19.166054
v 206.67381 325.74265 19.0
v 206.65039 325.7805 18.833946
v 206.58638 325.88382 18.712387
v 206.49895 326.025 18.667894
v 206.41151 326.16617 18.712387
v 206.34752 326.2695 18.833946
v 206.32408 326.30734 19.0
v 206.34752 326.2695 19.166054
v 206.41151 326.16617 19.287613
v 206.49895 326.025 19.332106
v 206.93654 326.1529 19.287613
v 207.01436 326.0595 19.166054
v 207.04285 326.02533 19.0
v 207.01436 326.0595 18.833946
v 206.93654 326.1529 18.712387
v 206.83025 326.28046 18.667894
v 206.72394 326.40802 18.712387
v 206.64612 326.5014 18.833946
v 206.61765 326.53558 19.0
v 206.64612 326.5014 19.166054
v 206.72394 326.40802 19.287613
v 206.83025 326.28046 19.332106
v 207.25414 326.43845 19.287613
v 207.33676 326.3493 19.166054
v 207.367 326.31665 19.0
v 207.33676 326.3493 18.833946
v 207.25414 326.43845 18.712387
v 207.14127 326.56024 18.667894
v 207.02838 326.68204 18.712387
v 206.94576 326.77118 18.833946
v 206.91551 326.80383 19.0
v 206.94576 326.77118 19.166054
v 207.02838 326.68204 19.287613
v 207.14127 326.56024 19.332106
v 207.55867 326.7292 19.287613
v 207.64273 326.64136 19.166054
v 207.6735 326.60922 19.0
v 207.64273 326.64136 18.833946
v 207.55867 326.7292 18.712387
v 207.44383 326.84912 18.667894
v 207.32901 326.9691 18.712387
v 207.24495 327.0569 18.833946
v 207.21419 327.08902 19.0
v 207.24495 327.0569 19.166054
v 207.32901 326.9691 19.287613
v 207.44383 326.84912 19.332106
v 207.83862 327.00122 19.287613
v 207.90668 326.90048 19.166054
v 207.93158 326.86362 19.0
v 207.90668 326.90048 18.833946
v 207.83862 327.00122 18.712387
v 207.74567 327.13882 18.667894
v 207.65271 327.2764 18.712387
v 207.58466 327.37714 18.833946
v 207.55974 327.414 19.0
v 207.58466 327.37714 19.166054
v 207.65271 327.2764 19.287613
v 207.74567 327.13882 19.332106
v 208.1599 327.14795 19.287613
v 208.18393 327.02878 19.166054
v 208.19273 326.98517 19.0
v 208.18393 327.02878 18.833946
v 208.1599 327.14795 18.712387
v 208.12706 327.3107 18.667894
v 208.09422 327.47348 18.712387
v 208.07019 327.59265 18.833946
v 208.06139 327.63626 19.0
v 208.07019 327.59265 19.166054
v 208.09422 327.47348 19.287613
v 208.12706 327.3107 19.332106
v 208.54549 327.13406 19.287613
v 208.54564 327.0125 19.166054
v 208.5457 326.96802 19.0
v 208.54564 327.0125 18.833946
v 208.54549 327.13406 18.712387
v 208.54527 327.3001 18.667894
v 208.54506 327.46616 18.712387
v 208.54489 327.58774 18.833946
v 208.54485 327.63223 19.0
v 208.54489 327.58774 19.166054
v 208.54506 327.46616 19.287613
v 208.54527 327.3001 19.332106
v 209.00641 327.1514 19.287613
v 209.03786 327.03397 19.166054
v 209.04936 326.991 19.0
v 209.03786 327.03397 18.833946
v 209.00641 327.1514 18.712387
v 208.96346 327.3118 18.667894
v 208.9205 327.4722 18.712387
v 208.88905 327.58963 18.833946
v 208.87755 327.6326 19.0
v 208.88905 327.58963 19.166054
v 208.9205 327.4722 19.287613
v 208.96346 327.3118 19.332106
v 209.42319 327.37222 19.287613
v 209.4903 327.27087 19.166054
v 209.51486 327.23376 19.0
v 209.4903 327.27087 18.833946
v 209.42319 327.37222 18.712387
v 209.33151 327.51068 18.667894
v 209.23982 327.6491 18.712387
v 209.17271 327.75046 18.833946
v 209.14815 327.78757 19.0
v 209.17271 327.75046 19.166054
v 209.23982 327.6491 19.287613
v 209.33151 327.51068 19.332106
v 209.76614 327.64566 19.287613
v 209.84512 327.55325 19.166054
v 209.87404 327.51944 19.0
v 209.84512 327.55325 18.833946
v 209.76614 327.64566 18.712387
v 209.65826 327.7719 18.667894
v 209.55038 327.89813 18.712387
v 209.4714 327.99054 18.833946
v 209.4425 328.02435 19.0
v 209.4714 327.99054 19.166054
v 209.55038 327.89813 19.287613
v 209.65826 327.7719 19.332106
v 210.08073 327.93277 19.287613
v 210.16385 327.84406 19.166054
v 210.19426 327.81158 19.0
v 210.16385 327.84406 18.833946
v 210.08073 327.93277 18.712387
v 209.96722 328.05396 18.667894
v 209.8537 328.17514 18.712387
v 209.7706 328.26385 18.833946
v 209.74019 328.29636 19.0
v 209.7706 328.26385 19.166054
v 209.8537 328.17514 19.287613
v 209.96722 328.05396 19.332106
v 210.38126 328.22162 19.287613
v 210.46355 328.13214 19.166054
v 210.49367 328.0994 19.0
v 210.46355 328.13214 18.833946
v 210.38126 328.22162 18.712387
v 210.26886 328.34384 18.667894
v 210.15645 328.46606 18.712387
v 210.07417 328.55554 18.833946
v 210.04405 328.5883 19.0
v 210.07417 328.55554 19.166054
v 210.15645 328.46606 19.287613
v 210.26886 328.34384 19.332106
v 210.67741 328.48364 19.287613
v 210.74657 328.38367 19.166054
v 210.77188 328.34708 19.0
v 210.74657 328.38367 18.833946
v 210.67741 328.48364 18.712387
v 210.58293 328.62018 18.667894
v 210.48845 328.75674 18.712387
v 210.41928 328.85672 18.833946
v 210.39397 328.8933 19.0
v 210.41928 328.85672 19.166054
v 210.48845 328.75674 19.287613
v 210.58293 328.62018 19.332106
v 211.0296 328.6697 19.287613
v 211.0862 328.56213 19.166054
v 211.10692 328.52277 19.0
v 211.0862 328.56213 18.833946
v 211.0296 328.6697 18.712387
v 210.95227 328.81665 18.667894
v 210.87494 328.96362 18.712387
v 210.81833 329.0712 18.833946
v 210.7976 329.11057 19.0
v 210.81833 329.0712 19.166054
v 210.87494 328.96362 19.287613
v 210.95227 328.81665 19.332106
v 211.38187 328.87985 19.299973
v 211.4356 328.7605 19.188526
v 211.45926 328.70795 19.026564
v 211.4465 328.7363 18.857483
v 211.40076 328.83792 18.726591
v 211.33426 328.9856 18.668957
v 211.26485 329.13977 18.700027
v 211.2111 329.25912 18.811474
v 211.18745 329.31168 18.973436
v 211.20021 329.28336 19.142517
v 211.24596 329.18173 19.273409
v 211.31245 329.03403 19.331043
v 211.89844 329.04102 19.209892
v 211.88828 328.91196 19.08715
v 211.83142 328.84924 18.933998
v 211.74309 328.8697 18.791471
v 211.64694 328.96783 18.69776
v 211.56877 329.11734 18.677977
v 211.5295 329.27817 18.73742
v 211.53966 329.40726 18.86016
v 211.59651 329.46997 19.013313
v 211.68484 329.44952 19.15584
v 211.78099 329.35138 19.24955
v 211.85916 329.20187 19.269335
v 212.21843 329.201 18.850115
v 212.179 329.0499 18.76607
v 212.07549 328.95447 18.662964
v 211.93564 328.9403 18.568426
v 211.79694 329.01114 18.50779
v 211.69653 329.14804 18.4973
v 211.66133 329.3143 18.539766
v 211.70078 329.4654 18.623814
v 211.80428 329.5608 18.72692
v 211.94412 329.57498 18.821455
v 212.08282 329.50412 18.882093
v 212.18324 329.36725 18.892584
v 212.4068 329.2657 18.554884
v 212.37724 329.1279 18.445164
v 212.292 329.05255 18.312181
v 212.17392 329.05978 18.191565
v 212.05464 329.14767 18.115635
v 211.9661 329.29266 18.104736
v 211.93205 329.45593 18.16179
v 211.9616 329.5937 18.27151
v 212.04683 329.66907 18.404493
v 212.16492 329.66183 18.52511
v 212.28421 329.57394 18.60104
v 212.37274 329.42896 18.611937
v 212.65656 329.40268 18.425138
v 212.67021 329.27222 18.30618
v 212.64096 329.2057 18.147524
v 212.57666 329.2209 17.991686
v 212.4945 329.31375 17.88042
v 212.41655 329.45938 17.84354
v 212.36365 329.6188 17.89093
v 212.34999 329.74924 18.009888
v 212.37924 329.81577 18.168543
v 212.44354 329.80057 18.32438
v 212.5257 329.7077 18.435648
v 212.60367 329.56207 18.472527
v 212.99487 329.5171 18.345442
v 213.02615 329.40155 18.220804
v 213.0218 329.3558 18.056381
v 212.98299 329.39206 17.896227
v 212.92012 329.5006 17.783257
v 212.85004 329.65237 17.747742
v 212.79152 329.8067 17.799196
v 212.76024 329.9222 17.923834
v 212.7646 329.968 18.088259
v 212.8034 329.93173 18.248411
v 212.86627 329.82318 18.361382
v 212.93636 329.67142 18.396896
v 213.38823 329.62134 18.25499
v 213.41432 329.54346 18.104607
v 213.40248 329.54346 17.933979
v 213.3559 329.6213 17.788826
v 213.28703 329.75613 17.708046
v 213.21437 329.91187 17.713278
v 213.15735 330.04672 17.803123
v 213.13127 330.1246 17.953508
v 213.14311 330.1246 18.124136
v 213.1897 330.04678 18.269287
v 213.25854 329.91193 18.350069
v 213.33122 329.75623 18.344837
v 213.75955 329.85175 18.277458
v 213.8127 329.7591 18.142841
v 213.82198 329.73535 17.972952
v 213.7849 329.7869 17.813313
v 213.71143 329.8999 17.7067
v 213.62122 330.04407 17.681677
v 213.53845 330.18082 17.744951
v 213.4853 330.27347 17.879568
v 213.47603 330.29718 18.049456
v 213.5131 330.24567 18.209095
v 213.58658 330.13266 18.31571
v 213.67679 329.9885 18.340733
v 214.10944 330.12173 18.270697
v 214.1766 330.0392 18.135675
v 214.19101 330.0192 17.965563
v 214.1488 330.06702 17.80594
v 214.0613 330.16986 17.699577
v 213.95193 330.3002 17.674974
v 213.85 330.42307 17.738726
v 213.78284 330.50558 17.873745
v 213.76843 330.5256 18.043858
v 213.81064 330.47778 18.203482
v 213.89815 330.37494 18.309843
v 214.0075 330.2446 18.334446
v 214.42651 330.4078 18.26808
v 214.49846 330.32953 18.133001
v 214.51462 330.31104 17.962856
v 214.47067 330.3573 17.803234
v 214.37837 330.45593 17.696909
v 214.26247 330.5805 17.672367
v 214.15399 330.69763 17.736187
v 214.08205 330.7759 17.871265
v 214.06589 330.7944 18.04141
v 214.10983 330.7481 18.20103
v 214.20213 330.64948 18.307358
v 214.31804 330.52493 18.3319
v 214.73128 330.69937 18.266966
v 214.80505 330.6228 18.131878
v 214.82188 330.60495 17.961727
v 214.77727 330.6506 17.802107
v 214.68314 330.7475 17.695786
v 214.56474 330.86972 17.671255
v 214.45378 330.98447 17.735085
v 214.38 331.06104 17.870174
v 214.36317 331.07886 18.040325
v 214.4078 331.03323 18.199945
v 214.50192 330.9363 18.306265
v 214.62033 330.81412 18.330797
v 215.03099 330.99313 18.266464
v 215.10547 330.91724 18.131374
v 215.12256 330.89966 17.961222
v 215.07767 330.94504 17.801601
v 214.98286 331.04126 17.695282
v 214.86351 331.16254 17.670753
v 214.7516 331.27637 17.734585
v 214.67714 331.35226 17.869677
v 214.66005 331.36984 18.039827
v 214.70493 331.32446 18.199448
v 214.79974 331.22824 18.305767
v 214.9191 331.10696 18.330297
v 215.3291 331.28754 18.266153
v 215.40392 331.21198 18.131062
v 215.42111 331.19452 17.960909
v 215.37611 331.23978 17.801289
v 215.28096 331.33566 17.694971
v 215.16116 331.4565 17.67044
v 215.04881 331.5699 17.734274
v 214.974 331.64545 17.869366
v 214.9568 331.6629 18.039516
v 215.0018 331.61765 18.199137
v 215.09694 331.52176 18.305456
v 215.21675 331.4009 18.329987
v 215.6025 331.60648 18.287909
v 215.68839 331.52026 18.166498
v 215.71991 331.4886 18.0005
v 215.68863 331.51993 17.83439
v 215.6029 331.6059 17.712685
v 215.48572 331.72348 17.667988
v 215.36847 331.84113 17.712278
v 215.28258 331.92737 17.833689
v 215.25105 331.95905 17.999687
v 215.28233 331.9277 18.165796
v 215.36806 331.8417 18.287502
v 215.48524 331.72415 18.3322
v 215.86983 331.91275 18.30195
v 215.95424 331.81073 18.192312
v 215.99239 331.7646 18.031157
v 215.97404 331.7867 17.861664
v 215.90414 331.8712 17.729252
v 215.8014 331.99533 17.6694
v 215.69336 332.12592 17.698143
v 215.60895 332.22794 17.80778
v 215.5708 332.27408 17.968935
v 215.58914 332.25195 18.138428
v 215.65904 332.16748 18.27084
v 215.76178 332.04333 18.330692
v 216.03282 332.0759 18.221739
v 216.13678 331.97217 18.153189
v 216.2382 331.94418 18.032454
v 216.3099 331.99945 17.891888
v 216.33269 332.12317 17.769152
v 216.30043 332.2822 17.697134
v 216.22179 332.4339 17.695131
v 216.11783 332.53766 17.763681
v 216.0164 332.56564 17.884417
v 215.9447 332.51035 18.024984
v 215.92192 332.38663 18.14772
v 215.95418 332.22763 18.219738
v 216.10007 332.07916 18.523317
v 216.21014 331.9647 18.460405
v 216.35368 331.92972 18.37359
v 216.49222 331.98358 18.286133
v 216.58864 332.11185 18.221468
v 216.6171 332.28012 18.196922
v 216.56998 332.44336 18.219072
v 216.4599 332.5578 18.281984
v 216.31636 332.5928 18.368801
v 216.17783 332.53894 18.456259
v 216.0814 332.41068 18.520924
v 216.05295 332.24237 18.54547
v 216.39384 332.0813 18.985771
v 216.48016 331.96878 18.918419
v 216.58954 331.93628 18.811659
v 216.69266 331.99246 18.694098
v 216.76189 332.1223 18.597235
v 216.77867 332.29105 18.547026
v 216.73853 332.4534 18.556923
v 216.65219 332.56595 18.624275
v 216.54282 332.59845 18.731035
v 216.43971 332.54224 18.848597
v 216.37048 332.41238 18.94546
v 216.3537 332.24368 18.995668
v 216.91844 332.09763 19.162226
v 216.98766 331.9944 19.05559
v 217.04655 331.9695 18.908123
v 217.07935 332.02972 18.759338
v 217.07726 332.15884 18.649105
v 217.04083 332.32227 18.606956
v 216.97984 332.47626 18.64419
v 216.91063 332.5795 18.750826
v 216.85173 332.60437 18.898293
v 216.81894 332.54416 19.047075
v 216.82103 332.41504 19.157309
v 216.85745 332.25162 19.199457
v 217.36552 332.34265 19.245106
v 217.44838 332.24597 19.131618
v 217.49362 332.21454 18.970774
v 217.48914 332.25684 18.805668
v 217.43611 332.36148 18.680544
v 217.34875 332.50046 18.628927
v 217.25049 332.6365 18.664648
v 217.16762 332.73322 18.778137
v 217.12238 332.76462 18.938982
v 217.12686 332.72235 19.104088
v 217.17989 332.6177 19.229212
v 217.26724 332.47873 19.280828
v 217.72014 332.6295 19.27461
v 217.80774 332.53647 19.159931
v 217.84825 332.5014 18.996891
v 217.8308 332.5337 18.829172
v 217.76006 332.6247 18.701717
v 217.655 332.75006 18.648678
v 217.54376 332.87613 18.684263
v 217.45615 332.96918 18.79894
v 217.41565 333.00424 18.961983
v 217.4331 332.97195 19.1297
v 217.50385 332.88092 19.257154
v 217.6089 332.75558 19.310196
v 218.0111 332.9511 19.303448
v 218.10966 332.84918 19.20631
v 218.16273 332.79727 19.051317
v 218.15607 332.80927 18.880003
v 218.09146 332.882 18.738266
v 217.98622 332.9959 18.66409
v 217.86856 333.1205 18.677345
v 217.76999 333.22244 18.774483
v 217.71692 333.27435 18.929474
v 217.72359 333.26236 19.100788
v 217.7882 333.18967 19.242525
v 217.89343 333.07574 19.316702
v 218.3598 333.19907 19.278173
v 218.44266 333.11484 19.153309
v 218.47148 333.0872 18.986097
v 218.43855 333.1236 18.821342
v 218.35268 333.21426 18.703192
v 218.2369 333.3349 18.663303
v 218.12221 333.4532 18.712364
v 218.03934 333.53745 18.83723
v 218.01053 333.56506 19.004442
v 218.04346 333.52866 19.169197
v 218.12932 333.438 19.287346
v 218.24512 333.31735 19.327236
v 218.63655 333.4766 19.284166
v 218.70515 333.37766 19.16145
v 218.73009 333.34274 18.994978
v 218.70465 333.38116 18.829361
v 218.63568 333.48267 18.708973
v 218.54163 333.62003 18.66607
v 218.44772 333.75647 18.712152
v 218.3791 333.85538 18.83487
v 218.35417 333.8903 19.001339
v 218.37961 333.85187 19.166958
v 218.4486 333.75037 19.287346
v 218.54263 333.613 19.330248
v 218.97148 333.63297 19.285759
v 219.0081 333.51785 19.163445
v 219.02148 333.4765 18.997118
v 219.00804 333.52002 18.831347
v 218.97136 333.6367 18.710546
v 218.9213 333.79532 18.667088
v 218.87123 333.95334 18.712614
v 218.83461 334.06845 18.834929
v 218.82123 334.1098 19.001255
v 218.83467 334.0663 19.167028
v 218.87135 333.94962 19.287827
v 218.92143 333.79102 19.331285
v 219.35757 333.70648 19.289524
v 219.37637 333.5847 19.169678
v 219.38362 333.53842 19.004265
v 219.37733 333.58014 18.837605
v 219.35924 333.6986 18.714355
v 219.33415 333.8621 18.667542
v 219.30882 334.02682 18.709705
v 219.29001 334.14862 18.829552
v 219.28278 334.1949 18.994965
v 219.28905 334.1532 19.161625
v 219.30716 334.0347 19.284874
v 219.33223 333.87122 19.331688
v 219.77791 333.7574 19.28777
v 219.79996 333.6376 19.166445
v 219.80812 333.59354 19.000477
v 219.8002 333.637 18.83434
v 219.77832 333.75632 18.712545
v 219.74834 333.91956 18.667732
v 219.7183 334.08298 18.711908
v 219.69624 334.20276 18.833233
v 219.6881 334.2468 18.9992
v 219.69601 334.20334 19.165339
v 219.7179 334.084 19.287132
v 219.74786 333.92078 19.331944
v 220.20296 333.85895 19.287676
v 220.23825 333.7425 19.16622
v 220.25122 333.6998 19.000204
v 220.23837 333.74225 18.834114
v 220.20319 333.8585 18.712452
v 220.15506 334.0174 18.667816
v 220.10692 334.17633 18.71217
v 220.07162 334.29276 18.833626
v 220.05865 334.33548 18.999641
v 220.07149 334.29303 19.165733
v 220.10669 334.1768 19.287395
v 220.1548 334.01788 19.33203
v 220.60965 334.0086 19.28772
v 220.6553 333.8958 19.166265
v 220.67206 333.85446 19.00025
v 220.65543 333.89557 18.83416
v 220.60988 334.00815 18.712496
v 220.5476 334.16205 18.66786
v 220.48529 334.316 18.71221
v 220.43965 334.42877 18.833666
v 220.42288 334.47015 18.99968
v 220.43951 334.42905 19.165771
v 220.48506 334.31644 19.287436
v 220.54735 334.16257 19.332071
v 220.99954 334.1806 19.28766
v 221.05042 334.07016 19.166145
v 221.06906 334.0297 19.000109
v 221.05048 334.07007 18.83404
v 220.99965 334.18042 18.712435
v 220.9302 334.33124 18.66788
v 220.86073 334.4821 18.71231
v 220.80986 334.59253 18.833826
v 220.79123 334.633 18.99986
v 220.8098 334.59265 19.165932
v 220.86063 334.48227 19.287537
v 220.93008 334.33145 19.332092
v 221.38496 334.36554 19.287655
v 221.44182 334.25806 19.16613
v 221.46265 334.2187 19.00009
v 221.44186 334.25797 18.834023
v 221.38504 334.3654 18.71243
v 221.3074 334.51218 18.667889
v 221.22975 334.65897 18.712334
v 221.1729 334.76645 18.833858
v 221.15207 334.80582 18.9999
v 221.17285 334.7665 19.165966
v 221.22968 334.6591 19.28756
v 221.30731 334.51233 19.3321
v 221.75122 334.5779 19.287617
v 221.8113 334.47223 19.166061
v 221.83328 334.43356 19.00001
v 221.8113 334.47223 18.833956
v 221.75124 334.5779 18.71239
v 221.66916 334.72226 18.66789
v 221.5871 334.8666 18.712378
v 221.52702 334.9723 18.833933
v 221.50504 335.011 18.999985
v 221.52701 334.97232 19.16604
v 221.58708 334.86664 19.287603
v 221.66914 334.7223 19.332104
v 222.12643 334.78732 19.287613
v 222.1936 334.686 19.166056
v 222.21819 334.64893 19.000004
v 222.1936 334.686 18.83395
v 222.12645 334.78732 18.712389
v 222.0347 334.92572 18.667892
v 221.94295 335.06412 18.712383
v 221.8758 335.16544 18.833942
v 221.85121 335.20255 18.999994
v 221.8758 335.16547 19.166048
v 221.94295 335.06415 19.28761
v 222.0347 334.92572 19.332106
v 222.46988 335.0549 19.287615
v 222.54707 334.96097 19.16606
v 222.57533 334.9266 19.000006
v 222.54707 334.96097 18.833952
v 222.4699 335.05487 18.71239
v 222.36446 335.18317 18.667892
v 222.25902 335.31143 18.712383
v 222.18182 335.40536 18.83394
v 222.15358 335.43973 18.999992
v 222.18182 335.40536 19.166046
v 222.259 335.31146 19.28761
v 222.36444 335.18317 19.332106
v 222.79005 335.33173 19.287611
v 222.86998 335.2401 19.166052
v 222.89925 335.2066 18.999998
v 222.86998 335.2401 18.833946
v 222.79005 335.33173 18.712387
v 222.68088 335.45682 18.667892
v 222.57169 335.58194 18.712387
v 222.49176 335.67352 18.833948
v 222.46251 335.70703 19.000002
v 222.49176 335.67352 19.166054
v 222.57169 335.58194 19.287613
v 222.68088 335.45682 19.332106
v 223.08943 335.59683 19.287613
v 223.15868 335.49692 19.166052
v 223.18402 335.46033 19.0
v 223.15868 335.49692 18.833946
v 223.08943 335.59683 18.712387
v 222.99484 335.7333 18.667894
v 222.90025 335.86978 18.712387
v 222.83101 335.9697 18.833946
v 222.80566 336.00626 19.0
v 222.83101 335.9697 19.166054
v 222.90025 335.86978 19.287613
v 222.99484 335.7333 19.332106
v 223.44144 335.78336 19.287613
v 223.49817 335.67584 19.166052
v 223.51894 335.6365 19.0
v 223.49817 335.67584 18.833946
v 223.44144 335.78336 18.712387
v 223.36394 335.9302 18.667894
v 223.28644 336.0771 18.712387
v 223.2297 336.1846 18.833948
v 223.20894 336.22394 19.0
v 223.2297 336.1846 19.166054
v 223.28644 336.0771 19.287613
v 223.36394 335.9302 19.332106
v 223.80856 335.97504 19.287613
v 223.86256 335.86612 19.166054
v 223.88232 335.82626 19.0
v 223.86256 335.86612 18.833946
v 223.80856 335.97504 18.712387
v 223.7348 336.1238 18.667894
v 223.66104 336.27258 18.712387
v 223.60706 336.38147 18.833946
v 223.5873 336.42136 19.0
v 223.60706 336.38147 19.166054
v 223.66104 336.27258 19.287613
v 223.7348 336.1238 19.332106
v 224.17886 336.14917 19.287613
v 224.22679 336.03748 19.166054
v 224.24432 335.99658 19.0
v 224.22679 336.03748 18.833946
v 224.17886 336.14917 18.712387
v 224.1134 336.3018 18.667894
v 224.04793 336.4544 18.712387
v 224.00002 336.5661 18.833946
v 223.98247 336.607 19.0
v 224.00002 336.5661 19.166054
v 224.04793 336.4544 19.287613
v 224.1134 336.3018 19.332106
v 224.5493 336.2939 19.287613
v 224.583 336.17712 19.166054
v 224.59532 336.13437 19.0
v 224.583 336.17712 18.833946
v 224.5493 336.2939 18.712387
v 224.50328 336.45346 18.667894
v 224.45726 336.613 18.712387
v 224.42357 336.7298 18.833946
v 224.41124 336.77255 19.0
v 224.42357 336.7298 19.166054
v 224.45726 336.613 19.287613
v 224.50328 336.45346 19.332106
v 224.93593 336.36813 19.287613
v 224.95197 336.24762 19.166054
v 224.95782 336.20352 19.0
v 224.95197 336.24762 18.833946
v 224.93593 336.36813 18.712387
v 224.91405 336.53275 18.667894
v 224.89217 336.69733 18.712387
v 224.87613 336.81784 18.833946
v 224.87027 336.86194 19.0
v 224.87613 336.81784 19.166054
v 224.89217 336.69733 19.287613
v 224.91405 336.53275 19.332106
v 225.36223 336.40042 19.287613
v 225.3849 336.281 19.166054
v 225.3932 336.23727 19.0
v 225.3849 336.281 18.833946
v 225.36223 336.40042 18.712387
v 225.33125 336.56357 18.667894
v 225.30028 336.72668 18.712387
v 225.2776 336.84613 18.833946
v 225.2693 336.88983 19.0
v 225.2776 336.84613 19.166054
v 225.30028 336.72668 19.287613
v 225.33125 336.56357 19.332106
v 225.80261 336.53812 19.287613
v 225.85524 336.42853 19.166054
v 225.8745 336.38843 19.0
v 225.85524 336.42853 18.833946
v 225.80261 336.53812 18.712387
v 225.73073 336.6878 18.667894
v 225.65884 336.8375 18.712387
v 225.60622 336.94705 18.833946
v 225.58696 336.98718 19.0
v 225.60622 336.94705 19.166054
v 225.65884 336.8375 19.287613
v 225.73073 336.6878 19.332106
v 226.17793 336.78973 19.287613
v 226.25151 336.69296 19.166054
v 226.27844 336.65753 19.0
v 226.25151 336.69296 18.833946
v 226.17793 336.78973 18.712387
v 226.07744 336.9219 18.667894
v 225.97693 337.05408 18.712387
v 225.90335 337.15085 18.833946
v 225.87643 337.18628 19.0
v 225.90335 337.15085 19.166054
v 225.97693 337.05408 19.287613
v 226.07744 336.9219 19.332106
v 226.50626 337.0695 19.287613
v 226.58717 336.9788 19.166054
v 226.6168 336.9456 19.0
v 226.58717 336.9788 18.833946
v 226.50626 337.0695 18.712387
v 226.3957 337.19342 18.667894
v 226.28517 337.31732 18.712387
v 226.20424 337.40802 18.833946
v 226.17462 337.44122 19.0
v 226.20424 337.40802 19.166054
v 226.28517 337.31732 19.287613
v 226.3957 337.19342 19.332106
v 226.81573 337.35815 19.287613
v 226.89929 337.26984 19.166054
v 226.92987 337.23752 19.0
v 226.89929 337.26984 18.833946
v 226.81573 337.35815 18.712387
v 226.70161 337.47876 18.667894
v 226.5875 337.5994 18.712387
v 226.50395 337.68768 18.833946
v 226.47337 337.72 19.0
v 226.50395 337.68768 19.166054
v 226.5875 337.5994 19.287613
v 226.70161 337.47876 19.332106
v 227.11923 337.64938 19.287613
v 227.20398 337.56223 19.166054
v 227.23499 337.53033 19.0
v 227.20398 337.56223 18.833946
v 227.11923 337.64938 18.712387
v 227.00346 337.76843 18.667894
v 226.88771 337.88748 18.712387
v 226.80296 337.9746 18.833946
v 226.77196 338.00653 19.0
v 226.80296 337.9746 19.166054
v 226.88771 337.88748 19.287613
v 227.00346 337.76843 19.332106
v 227.41827 337.94403 19.287613
v 227.50378 337.8576 19.166054
v 227.5351 337.826 19.0
v 227.50378 337.8576 18.833946
v 227.41827 337.94403 18.712387
v 227.30147 338.06204 18.667894
v 227.18466 338.18005 18.712387
v 227.09915 338.26645 18.833946
v 227.06784 338.2981 19.0
v 227.09915 338.26645 19.166054
v 227.18466 338.18005 19.287613
v 227.30147 338.06204 19.332106
v 227.71532 338.23932 19.287613
v 227.80109 338.1532 19.166054
v 227.83249 338.12167 19.0
v 227.80109 338.1532 18.833946
v 227.71532 338.23932 18.712387
v 227.59814 338.357 18.667894
v 227.48097 338.47464 18.712387
v 227.39519 338.5608 18.833946
v 227.3638 338.59232 19.0
v 227.39519 338.5608 19.166054
v 227.48097 338.47464 19.287613
v 227.59814 338.357 19.332106
v 228.01163 338.5349 19.287613
v 228.09752 338.44888 19.166054
v 228.12895 338.4174 19.0
v 228.09752 338.44888 18.833946
v 228.01163 338.5349 18.712387
v 227.89432 338.65244 18.667894
v 227.77701 338.76996 18.712387
v 227.69113 338.856 18.833946
v 227.6597 338.88748 19.0
v 227.69113 338.856 19.166054
v 227.77701 338.76996 19.287613
v 227.89432 338.65244 19.332106
v 228.30766 338.83063 19.287613
v 228.39359 338.74463 19.166054
v 228.42503 338.71317 19.0
v 228.39359 338.74463 18.833946
v 228.30766 338.83063 18.712387
v 228.19029 338.9481 18.667894
v 228.07294 339.06555 18.712387
v 227.98701 339.15155 18.833946
v 227.95557 339.18304 19.0
v 227.98701 339.15155 19.166054
v 228.07294 339.06555 19.287613
v 228.19029 338.9481 19.332106
v 228.6036 339.12637 19.287613
v 228.68954 339.0404 19.166054
v 228.721 339.0089 19.0
v 228.68954 339.0404 18.833946
v 228.6036 339.12637 18.712387
v 228.4862 339.2438 18.667894
v 228.36882 339.36127 18.712387
v 228.28288 339.44724 18.833946
v 228.25143 339.4787 19.0
v 228.28288 339.44724 19.166054
v 228.36882 339.36127 19.287613
v 228.4862 339.2438 19.332106
v 228.89948 339.42215 19.287613
v 228.98541 339.33618 19.166054
v 229.01688 339.30472 19.0
v 228.98541 339.33618 18.833946
v 228.89948 339.42215 18.712387
v 228.78206 339.53958 18.667894
v 228.66466 339.657 18.712387
v 228.5787 339.74298 18.833946
v 228.54726 339.77444 19.0
v 228.5787 339.74298 19.166054
v 228.66466 339.657 19.287613
v 228.78206 339.53958 19.332106
v 229.19531 339.71796 19.287613
v 229.28127 339.63202 19.166054
v 229.31271 339.60056 19.0
v 229.28127 339.63202 18.833946
v 229.19531 339.71796 18.712387
v 229.0779 339.8354 18.667894
v 228.96048 339.95282 18.712387
v 228.87453 340.03876 18.833946
v 228.84306 340.07022 19.0
v 228.87453 340.03876 19.166054
v 228.96048 339.95282 19.287613
v 229.0779 339.8354 19.332106
v 229.49113 340.01376 19.287613
v 229.57709 339.92783 19.166054
v 229.60855 339.89636 19.0
v 229.57709 339.92783 18.833946
v 229.49113 340.01376 18.712387
v 229.37372 340.1312 18.667894
v 229.2563 340.24863 18.712387
v 229.17035 340.33456 18.833946
v 229.13889 340.36603 19.0
v 229.17035 340.33456 19.166054
v 229.2563 340.24863 19.287613
v 229.37372 340.1312 19.332106
v 229.78696 340.3096 19.287613
v 229.87291 340.22363 19.166054
v 229.90437 340.19217 19.0
v 229.87291 340.22363 18.833946
v 229.78696 340.3096 18.712387
v 229.66954 340.427 18.667894
v 229.55212 340.54443 18.712387
v 229.46616 340.63037 18.833946
v 229.43471 340.66183 19.0
v 229.46616 340.63037 19.166054
v 229.55212 340.54443 19.287613
v 229.66954 340.427 19.332106
v 230.08109 340.60376 19.287613
v 230.16582 340.51657 19.166054
v 230.19682 340.48468 19.0
v 230.16582 340.51657 18.833946
v 230.08109 340.60376 18.712387
v 229.96535 340.7228 18.667894
v 229.84961 340.8419 18.712387
v 229.76488 340.92905 18.833946
v 229.73387 340.96097 19.0
v 229.76488 340.92905 19.166054
v 229.84961 340.8419 19.287613
v 229.96535 340.7228 19.332106
v 230.3759 340.8827 19.287613
v 230.45383 340.7894 19.166054
v 230.48236 340.75525 19.0
v 230.45383 340.7894 18.833946
v 230.3759 340.8827 18.712387
v 230.26944 341.01013 18.667894
v 230.16298 341.13757 18.712387
v 230.08504 341.23087 18.833946
v 230.05652 341.26498 19.0
v 230.08504 341.23087 19.166054
v 230.16298 341.13757 19.287613
v 230.26944 341.01013 19.332106
v 230.71083 341.12924 19.287613
v 230.7874 341.03482 19.166054
v 230.81541 341.00027 19.0
v 230.7874 341.03482 18.833946
v 230.71083 341.12924 18.712387
v 230.60626 341.25824 18.667894
v 230.5017 341.38724 18.712387
v 230.42513 341.48166 18.833946
v 230.39711 341.5162 19.0
v 230.42513 341.48166 19.166054
v 230.5017 341.38724 19.287613
v 230.60626 341.25824 19.332106
v 231.03119 341.41437 19.287613
v 231.11356 341.32498 19.166054
v 231.1437 341.29227 19.0
v 231.11356 341.32498 18.833946
v 231.03119 341.41437 18.712387
v 230.91866 341.5365 18.667894
v 230.80614 341.6586 18.712387
v 230.72375 341.748 18.833946
v 230.6936 341.7807 19.0
v 230.72375 341.748 19.166054
v 230.80614 341.6586 19.287613
v 230.91866 341.5365 19.332106
v 231.33763 341.70648 19.287613
v 231.42268 341.61963 19.166054
v 231.45381 341.58786 19.0
v 231.42268 341.61963 18.833946
v 231.33763 341.70648 18.712387
v 231.22147 341.82513 18.667894
v 231.10529 341.9438 18.712387
v 231.02025 342.03064 18.833946
v 230.98912 342.06244 19.0
v 231.02025 342.03064 19.166054
v 231.10529 341.9438 19.287613
v 231.22147 341.82513 19.332106
v 231.64189 342.013 19.287613
v 231.73372 341.93335 19.166054
v 231.76733 341.9042 19.0
v 231.73372 341.93335 18.833946
v 231.64189 342.013 18.712387
v 231.51643 342.1218 18.667894
v 231.39099 342.2306 18.712387
v 231.29916 342.31024 18.833946
v 231.26555 342.3394 19.0
v 231.29916 342.31024 19.166054
v 231.39099 342.2306 19.287613
v 231.51643 342.1218 19.332106
v 231.89694 342.35065 19.287613
v 231.99106 342.27368 19.166054
v 232.0255 342.24554 19.0
v 231.99106 342.27368 18.833946
v 231.89694 342.35065 18.712387
v 231.7684 342.45575 18.667894
v 231.63985 342.56085 18.712387
v 231.54575 342.63782 18.833946
v 231.51129 342.666 19.0
v 231.54575 342.63782 19.166054
v 231.63985 342.56085 19.287613
v 231.7684 342.45575 19.332106
v 232.16023 342.66504 19.293869
v 232.25368 342.58023 19.177143
v 232.2914 342.546 19.01295
v 232.26328 342.57153 18.84529
v 232.17683 342.64996 18.719082
v 232.05525 342.7603 18.668146
v 231.9311 342.873 18.706131
v 231.83765 342.95782 18.822857
v 231.79993 342.99203 18.98705
v 231.82805 342.96652 19.15471
v 231.91449 342.88806 19.280918
v 232.03607 342.7777 19.331854
v 232.54088 343.0632 19.262735
v 232.59238 342.9377 19.158592
v 232.57375 342.84906 19.01301
v 232.48999 342.821 18.865
v 232.36353 342.8611 18.75422
v 232.22827 342.9586 18.710354
v 232.12044 343.08734 18.745153
v 232.06894 343.21286 18.849298
v 232.08757 343.30148 18.994879
v 232.17134 343.32953 19.14289
v 232.29779 343.28943 19.25367
v 232.43306 343.19196 19.297537
v 232.76355 343.33603 18.828321
v 232.80038 343.17892 18.7697
v 232.75542 343.0393 18.680525
v 232.64072 342.95456 18.584696
v 232.487 342.94745 18.507887
v 232.33545 343.01984 18.470682
v 232.2267 343.1523 18.483047
v 232.18987 343.30945 18.541672
v 232.23483 343.44907 18.630844
v 232.34953 343.53378 18.726673
v 232.50327 343.54092 18.803482
v 232.6548 343.46854 18.840689
v 232.95398 343.52744 18.428751
v 232.98425 343.3661 18.386387
v 232.92754 343.21732 18.327854
v 232.79901 343.121 18.268837
v 232.63313 343.10297 18.225151
v 232.47435 343.168 18.208498
v 232.36519 343.29874 18.223343
v 232.33492 343.46008 18.265709
v 232.39165 343.60886 18.32424
v 232.52016 343.70517 18.383257
v 232.68604 343.7232 18.426945
v 232.84483 343.65817 18.443596
v 232.92168 343.7028 17.908207
v 232.9838 343.54742 17.896276
v 232.95746 343.38245 17.865826
v 232.84972 343.25204 17.825012
v 232.68944 343.1912 17.784773
v 232.51958 343.2162 17.755888
v 232.38565 343.3203 17.7461
v 232.32352 343.47568 17.75803
v 232.34985 343.64066 17.78848
v 232.4576 343.77106 17.829294
v 232.61787 343.8319 17.869535
v 232.78773 343.80692 17.898418
v 232.91003 343.77554 17.570435
v 232.9752 343.63416 17.534851
v 232.95264 343.48746 17.46175
v 232.84837 343.3748 17.37072
v 232.69034 343.32632 17.286154
v 232.5209 343.35504 17.230707
v 232.38545 343.45325 17.21924
v 232.32028 343.59464 17.254824
v 232.34286 343.7413 17.327923
v 232.44713 343.85397 17.418953
v 232.60515 343.90247 17.503521
v 232.77458 343.87375 17.558968
v 232.98282 343.9551 17.392183
v 233.0524 343.85687 17.298555
v 233.03795 343.772 17.1604
v 232.94336 343.72324 17.014738
v 232.79396 343.7237 16.900599
v 232.6298 343.7732 16.848564
v 232.49484 343.85852 16.87258
v 232.42528 343.95676 16.966208
v 232.43971 344.04163 17.104362
v 232.53432 344.0904 17.250025
v 232.6837 344.08994 17.364164
v 232.84787 344.04044 17.416199
v 233.13562 344.22418 17.277304
v 233.1871 344.16748 17.13295
v 233.15617 344.1416 16.97283
v 233.05109 344.15347 16.83985
v 232.90004 344.19992 16.76964
v 232.74347 344.26852 16.781015
v 232.62335 344.34085 16.870926
v 232.57187 344.39758 17.015282
v 232.60281 344.42346 17.1754
v 232.7079 344.4116 17.30838
v 232.85895 344.3651 17.37859
v 233.01552 344.29654 17.367214
v 233.24483 344.57242 17.286634
v 233.32286 344.51102 17.147635
v 233.32745 344.4898 16.978441
v 233.25739 344.51447 16.824389
v 233.13144 344.5784 16.726755
v 232.98335 344.66446 16.711699
v 232.8528 344.7496 16.783258
v 232.77478 344.811 16.922256
v 232.77019 344.8322 17.09145
v 232.84026 344.80756 17.245502
v 232.9662 344.74362 17.343138
v 233.11429 344.65756 17.358192
v 233.46983 344.8672 17.271503
v 233.54369 344.79984 17.13184
v 233.55244 344.78458 16.961037
v 233.49379 344.8255 16.804861
v 233.38342 344.91162 16.70516
v 233.25092 345.0199 16.688648
v 233.13177 345.1213 16.759748
v 233.05792 345.18866 16.899412
v 233.04915 345.20392 17.070215
v 233.10782 345.163 17.22639
v 233.21819 345.07687 17.326092
v 233.3507 344.9686 17.342604
v 233.72913 345.1734 17.272547
v 233.80554 345.10007 17.137117
v 233.82143 345.08194 16.96689
v 233.77252 345.12384 16.807482
v 233.67194 345.21454 16.701605
v 233.54663 345.32977 16.677626
v 233.43016 345.4386 16.741974
v 233.35374 345.51193 16.877405
v 233.33784 345.53006 17.04763
v 233.38675 345.48816 17.207039
v 233.48734 345.39746 17.312916
v 233.61266 345.28223 17.336895
v 234.00597 345.50012 17.28548
v 234.09685 345.42566 17.159979
v 234.12646 345.40027 16.992548
v 234.0869 345.4308 16.82805
v 233.98874 345.50897 16.710564
v 233.85829 345.61395 16.671568
v 233.73051 345.71753 16.721514
v 233.63963 345.792 16.847015
v 233.61002 345.81738 17.014446
v 233.64958 345.7869 17.178944
v 233.74774 345.70868 17.29643
v 233.87819 345.60373 17.335424
v 234.23395 345.87125 17.295298
v 234.3395 345.80225 17.17845
v 234.38177 345.77414 17.014214
v 234.34947 345.79443 16.846596
v 234.25124 345.8577 16.720509
v 234.11339 345.947 16.669737
v 233.97287 346.0384 16.707886
v 233.86732 346.1074 16.824734
v 233.82504 346.1355 16.98897
v 233.85735 346.1152 17.156588
v 233.95558 346.05194 17.282675
v 234.09343 345.96262 17.333447
v 234.45657 346.2154 17.289858
v 234.55606 346.14352 17.169464
v 234.5933 346.11642 17.003843
v 234.55833 346.14127 16.837374
v 234.46051 346.21146 16.71466
v 234.32603 346.30814 16.668587
v 234.19096 346.40546 16.711496
v 234.09149 346.4773 16.83189
v 234.05424 346.50443 16.99751
v 234.08922 346.47955 17.16398
v 234.18704 346.4094 17.286692
v 234.3215 346.31268 17.332767
v 234.71396 346.5248 17.289505
v 234.80623 346.44388 17.169123
v 234.84082 346.41342 17.003506
v 234.80849 346.44162 16.83703
v 234.7179 346.52087 16.714306
v 234.59329 346.63 16.668215
v 234.4681 346.73972 16.711105
v 234.37584 346.82065 16.831488
v 234.34123 346.8511 16.997105
v 234.37357 346.8229 17.163578
v 234.46417 346.74365 17.286304
v 234.58876 346.63452 17.332396
v 234.99345 346.82773 17.289536
v 235.08276 346.74335 17.169296
v 235.11638 346.71152 17.003733
v 235.08531 346.7408 16.837208
v 234.99786 346.82333 16.714344
v 234.87747 346.937 16.668058
v 234.75641 347.05133 16.710756
v 234.6671 347.1357 16.830996
v 234.63348 347.16754 16.996557
v 234.66455 347.13824 17.163082
v 234.752 347.05573 17.285948
v 234.87239 346.94205 17.332232
v 235.2848 347.12497 17.287628
v 235.37207 347.0404 17.166025
v 235.40396 347.00946 16.999956
v 235.37195 347.04047 16.83392
v 235.2846 347.12506 16.712402
v 235.16533 347.2406 16.667967
v 235.04608 347.35614 16.712519
v 234.95882 347.4407 16.834122
v 234.92693 347.47165 17.00019
v 234.95894 347.44067 17.166227
v 235.04628 347.35605 17.287745
v 235.16556 347.2405 17.33218
v 235.59523 347.44818 17.287617
v 235.69627 347.38065 17.166039
v 235.73325 347.35593 16.999977
v 235.69621 347.38065 16.833931
v 235.59514 347.44818 16.71239
v 235.45706 347.54047 16.667923
v 235.31902 347.63272 16.712442
v 235.21797 347.70026 16.83402
v 235.181 347.72498 17.000082
v 235.21802 347.70026 17.166128
v 235.3191 347.63272 17.287668
v 235.45718 347.54044 17.332136
v 235.7807 347.87332 17.287546
v 235.89626 347.8358 17.165928
v 235.93849 347.82208 16.999853
v 235.8961 347.83585 16.833822
v 235.78043 347.8734 16.71232
v 235.62248 347.9247 16.667908
v 235.46457 347.97598 16.71248
v 235.34901 348.01352 16.834099
v 235.30678 348.02725 17.000174
v 235.34917 348.0135 17.166204
v 235.46484 347.97592 17.287706
v 235.62279 347.92462 17.33212
v 235.87393 348.28647 17.287624
v 235.99066 348.25256 17.166069
v 236.0334 348.24014 17.000017
v 235.99068 348.25253 16.833963
v 235.87395 348.28647 16.7124
v 235.7145 348.3328 16.6679
v 235.55502 348.37912 16.712389
v 235.4383 348.41306 16.833944
v 235.39557 348.42548 16.999996
v 235.43828 348.41306 17.16605
v 235.55501 348.37915 17.287613
v 235.71446 348.3328 17.332113
v 236.00371 348.65146 17.287619
v 236.1121 348.59644 17.166061
v 236.1518 348.5763 17.00001
v 236.11212 348.59644 16.833956
v 236.00372 348.65146 16.712393
v 235.85565 348.7266 16.667896
v 235.70758 348.80176 16.712387
v 235.59918 348.85678 16.833944
v 235.55951 348.87692 16.999996
v 235.59918 348.85678 17.16605
v 235.70758 348.80176 17.287613
v 235.85564 348.72662 17.33211
v 236.2226 348.9728 17.287617
v 236.31952 348.89944 17.16606
v 236.355 348.8726 17.000008
v 236.31952 348.8994 16.833954
v 236.2226 348.97278 16.712393
v 236.09021 349.073 16.667894
v 235.95781 349.17322 16.712385
v 235.86087 349.2466 16.833942
v 235.8254 349.27347 16.999994
v 235.86087 349.2466 17.166048
v 235.9578 349.17325 17.287611
v 236.0902 349.07303 17.332108
v 236.48502 349.28363 17.287628
v 236.57661 349.2037 17.166079
v 236.61015 349.17444 17.00003
v 236.57663 349.20367 16.833973
v 236.48506 349.2836 16.712402
v 236.35994 349.3928 16.667894
v 236.23483 349.50195 16.712374
v 236.14323 349.5819 16.833921
v 236.1097 349.61118 16.999971
v 236.14322 349.5819 17.166029
v 236.23479 349.50198 17.287598
v 236.35991 349.39282 17.332108
v 236.76454 349.5932 17.287613
v 236.85553 349.5126 17.166054
v 236.88882 349.4831 17.0
v 236.85553 349.5126 16.833946
v 236.76454 349.5932 16.712387
v 236.64026 349.70334 16.667894
v 236.51596 349.81345 16.712389
v 236.42499 349.89404 16.833948
v 236.39168 349.92355 17.0
v 236.42499 349.89404 17.166054
v 236.51596 349.81345 17.287613
v 236.64026 349.70334 17.332108
v 237.05933 349.93735 17.287613
v 237.16518 349.87756 17.166054
v 237.2039 349.85568 17.0
v 237.16518 349.87756 16.833946
v 237.05933 349.93735 16.712387
v 236.91475 350.019 16.667894
v 236.77017 350.1007 16.712387
v 236.66434 350.1605 16.833948
v 236.6256 350.18237 17.0
v 236.66434 350.1605 17.166054
v 236.77017 350.1007 17.287613
v 236.91475 350.019 17.332106
v 237.19911 350.35922 17.287613
v 237.31305 350.31686 17.166054
v 237.35475 350.30136 17.0
v 237.31305 350.31686 16.833946
v 237.19911 350.35922 16.712387
v 237.04347 350.41708 16.667894
v 236.88782 350.47495 16.712387
v 236.77388 350.5173 16.833946
v 236.73218 350.5328 17.0
v 236.77388 350.5173 17.166054
v 236.88782 350.47495 17.287613
v 237.04347 350.41708 17.332106
v 237.35515 350.72952 17.287613
v 237.46432 350.67606 17.166054
v 237.50429 350.6565 17.0
v 237.46432 350.67606 16.833946
v 237.35515 350.72952 16.712387
v 237.20602 350.80255 16.667894
v 237.05688 350.87558 16.712387
v 236.94771 350.92905 16.833946
v 236.90776 350.9486 17.0
v 236.94771 350.92905 17.166054
v 237.05688 350.87558 17.287613
v 237.20602 350.80255 17.332106
v 237.5567 351.08792 17.287613
v 237.66347 351.02982 17.166054
v 237.70255 351.00854 17.0
v 237.66347 351.02982 16.833946
v 237.5567 351.08792 16.712387
v 237.41086 351.1673 16.667894
v 237.26501 351.2467 16.712387
v 237.15823 351.3048 16.833946
v 237.11916 351.32608 17.0
v 237.15823 351.3048 17.166054
v 237.26501 351.2467 17.287613
v 237.41086 351.1673 17.332106
v 237.75266 351.4595 17.287613
v 237.86002 351.4025 17.166052
v 237.89932 351.38165 17.0
v 237.86002 351.4025 16.833946
v 237.75266 351.4595 16.712387
v 237.60599 351.53735 16.667894
v 237.45932 351.61523 16.712387
v 237.35194 351.6722 16.833948
v 237.31265 351.69308 17.0
v 237.35194 351.6722 17.166054
v 237.45932 351.61523 17.287613
v 237.60599 351.53735 17.332106
v 237.95 351.82877 17.287613
v 238.05748 351.77197 17.166054
v 238.09682 351.7512 17.0
v 238.05748 351.77197 16.833946
v 237.95 351.82877 16.712387
v 237.80318 351.9063 16.667894
v 237.65636 351.9839 16.712387
v 237.54887 352.04068 16.833946
v 237.50954 352.06146 17.0
v 237.54887 352.04068 17.166054
v 237.65636 351.9839 17.287613
v 237.80318 351.9063 17.332106
v 238.14421 352.20068 17.287613
v 238.2521 352.14468 17.166054
v 238.29161 352.1242 17.0
v 238.2521 352.14468 16.833946
v 238.14421 352.20068 16.712387
v 237.99681 352.27716 16.667894
v 237.84941 352.35364 16.712387
v 237.74152 352.4096 16.833946
v 237.70203 352.4301 17.0
v 237.74152 352.4096 17.166054
v 237.84941 352.35364 17.287613
v 237.99681 352.27716 17.332106
v 238.33372 352.56848 17.287613
v 238.44005 352.50955 17.166054
v 238.47896 352.48798 17.0
v 238.44005 352.50955 16.833946
v 238.33372 352.56848 16.712387
v 238.1885 352.649 16.667894
v 238.04327 352.72952 16.712387
v 237.93697 352.78845 16.833946
v 237.89806 352.81003 17.0
v 237.93697 352.78845 17.166054
v 238.04327 352.72952 17.287613
v 238.1885 352.649 17.332106
v 238.54665 352.92645 17.287613
v 238.65231 352.86633 17.166054
v 238.69098 352.84433 17.0
v 238.65231 352.86633 16.833946
v 238.54665 352.92645 16.712387
v 238.40233 353.00858 16.667894
v 238.258 353.0907 16.712387
v 238.15234 353.1508 16.833946
v 238.11366 353.1728 17.0
v 238.15234 353.1508 17.166054
v 238.258 353.0907 17.287613
v 238.40233 353.00858 17.332106
v 238.75642 353.31454 17.287613
v 238.86932 353.26947 17.166054
v 238.91064 353.253 17.0
v 238.86932 353.26947 16.833946
v 238.75642 353.31454 16.712387
v 238.60219 353.37607 16.667894
v 238.44797 353.43762 16.712387
v 238.33507 353.4827 16.833946
v 238.29375 353.49918 17.0
v 238.33507 353.4827 17.166054
v 238.44797 353.43762 17.287613
v 238.60219 353.37607 17.332106
v 238.86443 353.7185 17.287613
v 238.97728 353.67334 17.166054
v 239.01859 353.6568 17.0
v 238.97728 353.67334 16.833946
v 238.86443 353.7185 16.712387
v 238.71027 353.7802 16.667894
v 238.5561 353.84195 16.712387
v 238.44325 353.88712 16.833946
v 238.40195 353.90366 17.0
v 238.44325 353.88712 17.166054
v 238.5561 353.84195 17.287613
v 238.71027 353.7802 17.332106
v 239.05203 354.05978 17.287613
v 239.15533 353.9957 17.166054
v 239.19315 353.97226 17.0
v 239.15533 353.9957 16.833946
v 239.05203 354.05978 16.712387
v 238.91092 354.1473 16.667894
v 238.76982 354.23483 16.712387
v 238.66652 354.29892 16.833946
v 238.62871 354.3224 17.0
v 238.66652 354.29892 17.166054
v 238.76982 354.23483 17.287613
v 238.91092 354.1473 17.332106
v 239.28131 354.38766 17.287613
v 239.37697 354.31265 17.166054
v 239.41197 354.28522 17.0
v 239.37697 354.31265 16.833946
v 239.28131 354.38766 16.712387
v 239.15065 354.49014 16.667894
v 239.01999 354.59262 16.712387
v 238.92435 354.66763 16.833946
v 238.88933 354.6951 17.0
v 238.92435 354.66763 17.166054
v 239.01999 354.59262 17.287613
v 239.15065 354.49014 17.332106
v 239.57591 354.67218 17.265356
v 239.65515 354.6019 17.129955
v 239.67314 354.58597 16.959732
v 239.62503 354.62863 16.800299
v 239.52373 354.71848 16.694376
v 239.39636 354.8314 16.670343
v 239.27707 354.9372 16.734644
v 239.19781 355.00745 16.870045
v 239.17984 355.0234 17.040268
v 239.22795 354.98074 17.199701
v 239.32925 354.8909 17.305624
v 239.45662 354.77795 17.329657
v 239.79945 354.91595 17.252827
v 239.9299 354.91226 17.135948
v 240.00027 354.96317 16.992561
v 239.99174 355.05508 16.861082
v 239.90659 355.16336 16.776743
v 239.76762 355.259 16.762142
v 239.61208 355.31635 16.821192
v 239.48164 355.32007 16.938068
v 239.41125 355.26913 17.081457
v 239.41978 355.17722 17.212934
v 239.50494 355.06894 17.297274
v 239.64392 354.97333 17.311876
v 239.88445 355.12253 17.280823
v 240.01082 355.21103 17.18889
v 240.06221 355.34045 17.104208
v 240.02486 355.4761 17.049467
v 239.90877 355.58157 17.039337
v 239.74504 355.6287 17.07653
v 239.57755 355.60477 17.151083
v 239.45119 355.51624 17.243015
v 239.3998 355.3868 17.327698
v 239.43715 355.2512 17.382439
v 239.55324 355.1457 17.392569
v 239.71696 355.0986 17.355375
v 240.07256 355.51886 17.532196
v 240.0694 355.63254 17.434
v 239.98224 355.74203 17.376125
v 239.83444 355.818 17.374077
v 239.66559 355.8401 17.428404
v 239.52095 355.80237 17.52455
v 239.43927 355.71494 17.636753
v 239.44243 355.60126 17.734947
v 239.52959 355.49176 17.792822
v 239.67738 355.41577 17.79487
v 239.84622 355.3937 17.740543
v 239.99088 355.43143 17.644398
v 240.17503 355.851 17.715788
v 240.10918 355.93982 17.596317
v 239.98279 356.0353 17.541721
v 239.82971 356.1119 17.566631
v 239.69098 356.14908 17.664368
v 239.60376 356.13684 17.808746
v 239.59143 356.07852 17.96108
v 239.65729 355.98972 18.080551
v 239.78369 355.89423 18.135147
v 239.93675 355.81763 18.110239
v 240.07549 355.78046 18.0125
v 240.1627 355.7927 17.868122
v 240.3461 356.15897 17.725739
v 240.24536 356.255 17.62701
v 240.11234 356.36227 17.611237
v 239.98265 356.452 17.682644
v 239.89105 356.50015 17.822098
v 239.86209 356.49387 17.992233
v 239.90352 356.43475 18.14746
v 240.00424 356.3387 18.246191
v 240.13728 356.23148 18.261965
v 240.26697 356.14172 18.190557
v 240.35857 356.09357 18.051104
v 240.38753 356.09988 17.880968
v 240.5846 356.48697 17.730864
v 240.46797 356.58188 17.648512
v 240.33122 356.686 17.65271
v 240.21101 356.7715 17.742336
v 240.13956 356.81546 17.893375
v 240.13597 356.8061 18.065355
v 240.20125 356.74588 18.212194
v 240.31789 356.651 18.294548
v 240.45462 356.54684 18.290348
v 240.57483 356.46133 18.200722
v 240.6463 356.4174 18.049685
v 240.64987 356.4268 17.877705
v 240.78796 356.851 17.717562
v 240.65968 356.94897 17.658413
v 240.5237 357.04993 17.687908
v 240.41646 357.12683 17.798141
v 240.36668 357.15906 17.959578
v 240.38774 357.13797 18.128962
v 240.47395 357.06924 18.260902
v 240.60225 356.97125 18.320051
v 240.73824 356.8703 18.290558
v 240.84547 356.7934 18.180325
v 240.89523 356.7612 18.018887
v 240.87419 356.78226 17.849504
v 241.04767 357.20853 17.71089
v 240.90144 357.2853 17.663134
v 240.75327 357.3621 17.70435
v 240.6428 357.4183 17.823498
v 240.59967 357.43887 17.98865
v 240.63542 357.4183 18.155554
v 240.74048 357.3621 18.27949
v 240.8867 357.2853 18.327246
v 241.0349 357.20853 18.286028
v 241.14536 357.15234 18.166882
v 241.18848 357.13177 18.001728
v 241.15273 357.15234 17.834824
v 241.2334 357.64066 17.754799
v 241.08559 357.67264 17.673605
v 240.91754 357.70853 17.678976
v 240.77426 357.73874 17.769472
v 240.69417 357.75513 17.920845
v 240.6987 357.75336 18.092535
v 240.78665 357.73386 18.238539
v 240.93446 357.70187 18.319735
v 241.10251 357.666 18.314363
v 241.24577 357.63577 18.223867
v 241.32588 357.6194 18.072495
v 241.32135 357.62115 17.900803
v 241.22766 358.06802 17.709522
v 241.0648 358.10303 17.667015
v 240.90295 358.1376 17.713486
v 240.78546 358.16254 17.836485
v 240.74382 358.17108 18.003054
v 240.78918 358.161 18.16856
v 240.90941 358.13498 18.288658
v 241.07225 358.09998 18.331165
v 241.23412 358.06537 18.284695
v 241.3516 358.04047 18.161695
v 241.39323 358.0319 17.995127
v 241.34787 358.042 17.82962
v 241.34085 358.4524 17.71079
v 241.1828 358.50433 17.667482
v 241.02533 358.556 17.71316
v 240.91063 358.59354 17.835583
v 240.86943 358.6069 18.00195
v 240.91278 358.59253 18.167679
v 241.02907 358.55423 18.288368
v 241.18712 358.5023 18.331676
v 241.34459 358.45062 18.286
v 241.45929 358.4131 18.163576
v 241.50049 358.39972 17.99721
v 241.45712 358.4141 17.831478
v 241.47757 358.83688 17.708529
v 241.32246 358.89883 17.667795
v 241.16922 358.96002 17.716026
v 241.05888 359.00403 17.840298
v 241.02103 359.01907 18.007313
v 241.0658 359.00113 18.172318
v 241.18118 358.955 18.291101
v 241.33629 358.89304 18.331835
v 241.48953 358.83185 18.283604
v 241.59987 358.78784 18.159332
v 241.63773 358.7728 17.99232
v 241.59296 358.79074 17.827312
v 241.6549 359.21436 17.716278
v 241.50235 359.27713 17.66791
v 241.34787 359.3407 17.708502
v 241.23285 359.388 17.827183
v 241.18811 359.40637 17.99215
v 241.22563 359.3909 18.159199
v 241.33537 359.34573 18.283571
v 241.48793 359.28296 18.331942
v 241.64241 359.2194 18.291348
v 241.75743 359.1721 18.172667
v 241.80219 359.1537 18.007702
v 241.76465 359.16916 17.84065
v 241.80351 359.60632 17.713573
v 241.64996 359.66867 17.667868
v 241.49582 359.7313 17.711147
v 241.38237 359.77734 17.831816
v 241.34003 359.79453 17.99754
v 241.38011 359.77823 18.163914
v 241.49191 359.73282 18.286358
v 241.64546 359.67047 18.332064
v 241.7996 359.60785 18.288784
v 241.91306 359.5618 18.168116
v 241.9554 359.54462 18.002392
v 241.91531 359.5609 17.836018
v 241.96407 359.99353 17.712328
v 241.80988 360.0552 17.66788
v 241.65572 360.11688 17.712416
v 241.5429 360.16205 17.834007
v 241.50162 360.17853 18.000072
v 241.54297 360.162 18.166115
v 241.65585 360.11682 18.287642
v 241.81003 360.05515 18.33209
v 241.9642 359.99344 18.287554
v 242.07703 359.9483 18.165962
v 242.1183 359.9318 17.999897
v 242.07695 359.94836 17.833855
v 242.10825 360.37463 17.712366
v 241.95845 360.4463 17.667887
v 241.80865 360.51794 17.712393
v 241.699 360.5704 17.833961
v 241.65887 360.5896 18.00002
v 241.69902 360.57037 18.166069
v 241.80869 360.5179 18.287619
v 241.9585 360.44626 18.332098
v 242.10828 360.3746 18.287592
v 242.21794 360.32214 18.166023
v 242.25806 360.30295 17.999966
v 242.21791 360.32217 17.833916
v 242.31212 360.72183 17.71239
v 242.16978 360.80734 17.66789
v 242.02744 360.89282 17.712378
v 241.92322 360.9554 17.833933
v 241.88507 360.97833 17.999985
v 241.9232 360.95544 18.166039
v 242.0274 360.89285 18.287603
v 242.16975 360.80734 18.332104
v 242.3121 360.72183 18.287617
v 242.41632 360.65924 18.166061
v 242.45447 360.63632 18.00001
v 242.41632 360.65924 17.833956
v 242.54059 361.0951 17.712387
v 242.38927 361.16348 17.667892
v 242.23795 361.23184 17.712385
v 242.12717 361.28192 17.833944
v 242.08662 361.30023 17.999996
v 242.12717 361.28192 18.16605
v 242.23795 361.23184 18.28761
v 242.38927 361.16348 18.332106
v 242.54059 361.0951 18.287613
v 242.65135 361.04504 18.166054
v 242.69191 361.0267 18.0
v 242.65137 361.04504 17.833946
v 242.67401 361.52945 17.712387
v 242.5115 361.56357 17.667892
v 242.34898 361.5977 17.712385
v 242.23003 361.62265 17.833944
v 242.18648 361.6318 17.999996
v 242.23003 361.62265 18.16605
v 242.34898 361.5977 18.287611
v 242.51149 361.56357 18.332106
v 242.67401 361.52945 18.287613
v 242.79297 361.50446 18.166054
v 242.83652 361.49533 18.000002
v 242.79298 361.50446 17.833948
v 242.72588 361.96432 17.712389
v 242.56047 361.97903 17.667892
v 242.39508 361.99374 17.712385
v 242.27399 362.0045 17.833944
v 242.22968 362.00842 17.999998
v 242.27399 362.0045 18.166052
v 242.39507 361.99374 18.287611
v 242.56047 361.97903 18.332106
v 242.72588 361.96432 18.287613
v 242.84695 361.95355 18.166056
v 242.89128 361.94962 18.000002
v 242.84695 361.95355 17.833948
v 242.75145 362.3897 17.712389
v 242.58554 362.39664 17.667894
v 242.41963 362.40353 17.712387
v 242.29819 362.40857 17.833944
v 242.25372 362.41043 17.999998
v 242.29817 362.40857 18.166052
v 242.41963 362.40353 18.287611
v 242.58554 362.39664 18.332106
v 242.75145 362.3897 18.287613
v 242.87291 362.38467 18.166056
v 242.91736 362.3828 18.000002
v 242.87291 362.38467 17.833948
v 242.76129 362.81195 17.712389
v 242.59528 362.81485 17.667894
v 242.42924 362.81775 17.712387
v 242.3077 362.8199 17.833944
v 242.26321 362.82068 17.999998
v 242.3077 362.8199 18.166052
v 242.42924 362.81775 18.287611
v 242.59526 362.81485 18.332106
v 242.76129 362.81195 18.287613
v 242.88283 362.8098 18.166056
v 242.92732 362.80905 18.000002
v 242.88284 362.8098 17.833948
v 242.76624 363.2318 17.712389
v 242.60019 363.2332 17.667894
v 242.43414 363.23453 17.712387
v 242.31258 363.2355 17.833944
v 242.26808 363.23587 17.999998
v 242.31258 363.2355 18.166052
v 242.43413 363.23453 18.287611
v 242.60017 363.2332 18.332106
v 242.76624 363.2318 18.287613
v 242.88779 363.23083 18.166056
v 242.93228 363.23047 18.000002
v 242.88779 363.23083 17.833948
v 242.76813 363.65094 17.712389
v 242.60208 363.65152 17.667894
v 242.43602 363.65207 17.712387
v 242.31447 363.6525 17.833944
v 242.26997 363.65265 17.999998
v 242.31447 363.6525 18.166052
v 242.43602 363.65207 18.287611
v 242.60207 363.65152 18.332106
v 242.76813 363.65094 18.287613
v 242.88968 363.65054 18.166056
v 242.93417 363.6504 18.000002
v 242.8897 363.65054 17.833948
v 242.81363 364.06952 17.743214
v 242.65703 364.06976 17.672314
v 242.48595 364.07004 17.689215
v 242.34624 364.07025 17.789392
v 242.27533 364.07037 17.946001
v 242.29224 364.07034 18.117079
v 242.39241 364.0702 18.256786
v 242.54903 364.06995 18.327686
v 242.72011 364.06967 18.310785
v 242.8598 364.06946 18.210608
v 242.93071 364.06934 18.053999
v 242.9138 364.06937 17.882921
v 242.80702 364.33585 17.981653
v 242.64937 364.31244 17.852148
v 242.47939 364.33615 17.797138
v 242.34265 364.40057 17.83136
v 242.27577 364.4885 17.945644
v 242.29668 364.57632 18.109371
v 242.39978 364.64056 18.278667
v 242.55743 364.66397 18.408173
v 242.7274 364.64026 18.463184
v 242.86415 364.57584 18.428963
v 242.93103 364.4879 18.314676
v 242.91011 364.40005 18.150951
v 242.9606 364.5229 17.762865
v 242.84935 364.41385 17.659107
v 242.6887 364.37402 17.570148
v 242.52171 364.41412 17.519827
v 242.39314 364.5234 17.521624
v 242.33742 364.67255 17.57506
v 242.36948 364.82162 17.665815
v 242.48074 364.9307 17.769573
v 242.64139 364.9705 17.858532
v 242.80836 364.9304 17.908854
v 242.93695 364.82114 17.907057
v 242.99268 364.67197 17.85362
v 243.02664 364.71378 17.35932
v 242.91997 364.59357 17.278315
v 242.76149 364.54376 17.206726
v 242.5937 364.57773 17.163738
v 242.46153 364.6863 17.160868
v 242.40042 364.84045 17.198885
v 242.42673 364.99887 17.267601
v 242.53342 365.11908 17.348606
v 242.69188 365.16888 17.420195
v 242.85968 365.13495 17.463182
v 242.99184 365.02634 17.466053
v 243.05295 364.8722 17.428038
v 243.11093 364.85846 16.887302
v 243.02805 364.71588 16.840784
v 242.88231 364.63614 16.79461
v 242.71277 364.6406 16.761148
v 242.56485 364.7281 16.749369
v 242.47821 364.87518 16.762426
v 242.47603 365.04242 16.796822
v 242.55891 365.185 16.84334
v 242.70467 365.26474 16.889515
v 242.8742 365.26025 16.922976
v 243.02211 365.17276 16.934755
v 243.10876 365.0257 16.921698
v 243.16893 364.94797 16.542034
v 243.10579 364.82062 16.446812
v 242.97806 364.75446 16.351227
v 242.81996 364.76715 16.280893
v 242.67387 364.85538 16.254656
v 242.57893 364.99542 16.279545
v 242.56058 365.1498 16.34889
v 242.62372 365.27716 16.444113
v 242.75145 365.34332 16.539698
v 242.90955 365.33063 16.610033
v 243.05563 365.2424 16.63627
v 243.15057 365.10236 16.611382
v 243.3534 365.09772 16.26979
v 243.29639 365.0479 16.113365
v 243.18507 365.06424 15.980544
v 243.04927 365.14236 15.906917
v 242.92537 365.2613 15.912211
v 242.84659 365.38922 15.995009
v 242.834 365.49182 16.133125
v 242.89102 365.54163 16.28955
v 243.00233 365.5253 16.422373
v 243.13814 365.4472 16.496
v 243.26202 365.32825 16.490705
v 243.34082 365.20032 16.407907
v 243.65472 365.44147 16.152473
v 243.62688 365.41806 15.979903
v 243.52898 365.44147 15.835989
v 243.38725 365.5054 15.7592945
v 243.2397 365.59277 15.770369
v 243.12584 365.6801 15.866244
v 243.07619 365.74405 16.021233
v 243.10405 365.76746 16.193802
v 243.20195 365.74405 16.337715
v 243.34366 365.6801 16.414412
v 243.49121 365.59277 16.403337
v 243.60507 365.5054 16.30746
v 243.8118 365.91794 16.088427
v 243.78883 365.907 15.914066
v 243.68605 365.91794 15.772372
v 243.53094 365.94778 15.701308
v 243.36513 365.98856 15.719917
v 243.23299 366.02933 15.823213
v 243.16995 366.05917 15.983517
v 243.19292 366.0701 16.157877
v 243.29572 366.05917 16.299572
v 243.4508 366.02933 16.370634
v 243.61664 365.98856 16.352026
v 243.74876 365.94778 16.24873
v 243.8823 366.36813 16.061497
v 243.86034 366.36304 15.88865
v 243.75655 366.36813 15.749275
v 243.59875 366.38208 15.680719
v 243.42923 366.40112 15.701352
v 243.2934 366.42017 15.805645
v 243.22766 366.4341 15.9656515
v 243.24963 366.4392 16.1385
v 243.35342 366.4341 16.277874
v 243.51122 366.42017 16.34643
v 243.68074 366.40112 16.325798
v 243.81656 366.38208 16.221504
v 243.90836 366.805 16.052181
v 243.88661 366.8029 15.880585
v 243.78261 366.805 15.742648
v 243.62419 366.81076 15.675329
v 243.45383 366.81863 15.696667
v 243.31717 366.8265 15.800942
v 243.25081 366.83228 15.960217
v 243.27255 366.83438 16.131813
v 243.37657 366.83228 16.26975
v 243.53497 366.8265 16.337069
v 243.70534 366.81863 16.315731
v 243.84201 366.81076 16.211454
v 243.92351 367.23026 16.015789
v 243.88527 367.22964 15.848235
v 243.76837 367.23096 15.722232
v 243.60413 367.2338 15.67154
v 243.43655 367.23746 15.709744
v 243.31056 367.24094 15.826606
v 243.25989 367.2433 15.990814
v 243.29813 367.2439 16.158367
v 243.41502 367.24258 16.28437
v 243.57927 367.23972 16.335062
v 243.74684 367.23605 16.296858
v 243.87283 367.2326 16.179996
v 243.92482 367.60666 16.004148
v 243.88202 367.6124 15.837752
v 243.76265 367.62958 15.715239
v 243.59871 367.6536 15.669435
v 243.43411 367.678 15.712612
v 243.31296 367.6963 15.833202
v 243.26773 367.70352 15.998895
v 243.31053 367.69775 16.165289
v 243.42989 367.68057 16.287804
v 243.59384 367.65656 16.333609
v 243.75844 367.63214 16.29043
v 243.87958 367.6139 16.16984
v 244.02141 367.93475 16.003662
v 243.98137 367.95035 15.83721
v 243.86931 367.99448 15.714543
v 243.71526 368.05536 15.668531
v 243.5605 368.11664 15.711502
v 243.4465 368.16196 15.831942
v 243.40381 368.1791 15.99758
v 243.44385 368.1635 16.164032
v 243.55591 368.11935 16.2867
v 243.70996 368.0585 16.33271
v 243.86472 367.9972 16.28974
v 243.97871 367.9519 16.1693
v 244.19829 368.27817 16.001362
v 244.1591 368.29813 15.83517
v 244.05122 368.35333 15.713228
v 243.90355 368.42896 15.668211
v 243.75565 368.50473 15.712181
v 243.64716 368.5604 15.833357
v 243.60713 368.581 15.999269
v 243.6463 368.56104 16.16546
v 243.75418 368.50586 16.287403
v 243.90186 368.43024 16.33242
v 244.04976 368.35443 16.28845
v 244.15826 368.29877 16.167274
v 244.3754 368.62506 16.00075
v 244.33794 368.64853 15.834617
v 244.23514 368.71298 15.712838
v 244.09454 368.80118 15.668045
v 243.95383 368.8895 15.712239
v 243.8507 368.95425 15.833579
v 243.81277 368.97812 15.999552
v 243.85023 368.95465 16.165684
v 243.95303 368.8902 16.287462
v 244.09363 368.802 16.332256
v 244.23434 368.71368 16.288061
v 244.33748 368.64893 16.166721
v 244.61209 368.9373 15.9999695
v 244.57635 368.9639 15.833931
v 244.47885 369.03653 15.71241
v 244.34569 369.13577 15.667969
v 244.21255 369.235 15.712515
v 244.11511 369.30762 15.834113
v 244.0795 369.33417 16.000181
v 244.11523 369.3076 16.16622
v 244.21275 369.23492 16.28774
v 244.34592 369.1357 16.332182
v 244.47905 369.0365 16.287636
v 244.57648 368.96387 16.166037
v 244.89516 369.3324 15.999939
v 244.85477 369.35117 15.833898
v 244.7445 369.40247 15.712372
v 244.59393 369.4725 15.667924
v 244.44339 369.5425 15.712463
v 244.3332 369.59378 15.834056
v 244.29291 369.61255 16.000122
v 244.3333 369.59378 16.166162
v 244.44354 369.5425 16.28769
v 244.59412 369.47247 16.332136
v 244.74467 369.40244 16.287598
v 244.85486 369.35117 16.166004
v 245.01196 369.7915 15.99987
v 244.96898 369.80325 15.833836
v 244.85168 369.83542 15.712329
v 244.69153 369.8793 15.667907
v 244.53139 369.9232 15.712472
v 244.4142 369.9553 15.834084
v 244.37137 369.96704 16.000156
v 244.41435 369.95526 16.16619
v 244.53163 369.92313 16.287697
v 244.6918 369.87924 16.332119
v 244.85193 369.83536 16.287554
v 244.96912 369.80325 16.165943
v 245.13853 370.2038 16.00017
v 245.09528 370.21384 15.834095
v 244.97693 370.24136 15.712476
v 244.81522 370.27896 15.6679
v 244.65346 370.3166 15.712312
v 244.53499 370.34412 15.833811
v 244.49158 370.35422 15.999842
v 244.53484 370.34418 16.165916
v 244.65318 370.31665 16.287537
v 244.8149 370.27905 16.332113
v 244.97665 370.24142 16.2877
v 245.09511 370.21387 16.1662
v 245.20322 370.61298 16.000017
v 245.16002 370.6236 15.8339615
v 245.04196 370.65256 15.712397
v 244.8807 370.69217 15.667896
v 244.71944 370.73175 15.712383
v 244.60138 370.76074 15.833938
v 244.55817 370.77136 15.999989
v 244.60136 370.76074 16.166044
v 244.71942 370.73178 16.287607
v 244.88068 370.69217 16.33211
v 245.04195 370.6526 16.287622
v 245.16 370.6236 16.166067
v 245.32852 370.9825 16.000017
v 245.28638 370.99673 15.8339615
v 245.17122 371.0356 15.712397
v 245.01389 371.08875 15.667894
v 244.85655 371.14185 15.71238
v 244.74138 371.18076 15.833934
v 244.69922 371.19498 15.999985
v 244.74136 371.18076 16.16604
v 244.85654 371.14188 16.287605
v 245.01385 371.08875 16.332108
v 245.17119 371.03564 16.287622
v 245.28636 370.99673 16.166067
v 245.45938 371.3685 15.999998
v 245.41771 371.3841 15.833945
v 245.30385 371.4267 15.712387
v 245.14833 371.4849 15.667894
v 244.99281 371.5431 15.712389
v 244.87897 371.5857 15.833949
v 244.8373 371.6013 16.000002
v 244.87897 371.5857 16.166056
v 244.99281 371.5431 16.287615
v 245.14833 371.4849 16.332108
v 245.30385 371.4267 16.287613
v 245.41771 371.3841 16.166052
v 245.6269 371.78293 16.0
v 245.58405 371.79486 15.833946
v 245.46693 371.82748 15.712387
v 245.30696 371.872 15.667893
v 245.14699 371.91653 15.712388
v 245.02988 371.94913 15.833947
v 244.98701 371.96106 16.0
v 245.02988 371.94913 16.166054
v 245.14699 371.91653 16.287613
v 245.30696 371.872 16.332106
v 245.46693 371.82748 16.287613
v 245.58405 371.79486 16.166054
v 245.70015 372.24005 16.0
v 245.65607 372.24612 15.833947
v 245.53564 372.26273 15.712388
v 245.37115 372.2854 15.667893
v 245.20665 372.30807 15.712387
v 245.08623 372.32465 15.833947
v 245.04214 372.33072 16.0
v 245.08623 372.32465 16.166054
v 245.20665 372.30807 16.287613
v 245.37115 372.2854 16.332106
v 245.53564 372.26273 16.287613
v 245.65607 372.24612 16.166054
v 245.73572 372.59415 16.0
v 245.69357 372.60843 15.833947
v 245.57845 372.64743 15.712387
v 245.42117 372.70074 15.667893
v 245.26392 372.75403 15.712387
v 245.14877 372.79303 15.833947
v 245.10664 372.8073 16.0
v 245.14877 372.79303 16.166054
v 245.26392 372.75403 16.287613
v 245.42117 372.70074 16.332106
v 245.57845 372.64743 16.287613
v 245.69357 372.60843 16.166054
v 245.90866 372.8743 16.0
v 245.87186 372.8993 15.833947
v 245.7713 372.96762 15.712388
v 245.63394 373.06094 15.667893
v 245.4966 373.15424 15.712387
v 245.39604 373.22256 15.833946
v 245.35924 373.24756 15.999999
v 245.39604 373.22256 16.166052
v 245.4966 373.15424 16.287613
v 245.63394 373.06094 16.332106
v 245.7713 372.96762 16.287613
v 245.87186 372.8993 16.166054
v 246.16356 373.2025 16.0
v 246.12697 373.22784 15.833947
v 246.027 373.29697 15.712387
v 245.89041 373.39145 15.667893
v 245.75385 373.4859 15.712387
v 245.65387 373.55505 15.833947
v 245.61728 373.58035 16.0
v 245.65387 373.55505 16.166054
v 245.75385 373.4859 16.287613
v 245.89041 373.39145 16.332106
v 246.027 373.29697 16.287613
v 246.12697 373.22784 16.166054
v 246.3879 373.56744 16.0
v 246.35056 373.5916 15.833947
v 246.24854 373.65775 15.712387
v 246.10918 373.74802 15.667893
v 245.96982 373.83832 15.712387
v 245.86781 373.90442 15.833947
v 245.83047 373.92862 16.0
v 245.86781 373.90442 16.166054
v 245.96982 373.83832 16.287613
v 246.10918 373.74802 16.332106
v 246.24854 373.65775 16.287613
v 246.35056 373.5916 16.166054
v 246.6126 373.89636 16.0
v 246.57678 373.92276 15.833947
v 246.47893 373.99487 15.712387
v 246.34526 374.09338 15.667893
v 246.2116 374.19193 15.712387
v 246.11374 374.26404 15.833947
v 246.07793 374.29044 16.0
v 246.11374 374.26404 16.166054
v 246.2116 374.19193 16.287613
v 246.34526 374.09338 16.332106
v 246.47893 373.99487 16.287613
v 246.57678 373.92276 16.166054
v 246.85793 374.20557 16.0
v 246.82408 374.23444 15.833947
v 246.7316 374.31332 15.712387
v 246.60529 374.4211 15.667893
v 246.47896 374.5289 15.712387
v 246.38649 374.6078 15.833947
v 246.35265 374.6367 16.0
v 246.38649 374.6078 16.166054
v 246.47896 374.5289 16.287613
v 246.60529 374.4211 16.332106
v 246.7316 374.31332 16.287613
v 246.82408 374.23444 16.166054
v 247.1299 374.50192 16.0
v 247.09749 374.5324 15.833947
v 247.00894 374.6157 15.712387
v 246.888 374.72946 15.667893
v 246.76704 374.84326 15.712387
v 246.6785 374.92654 15.833947
v 246.6461 374.95703 16.0
v 246.6785 374.92654 16.166054
v 246.76704 374.84326 16.287613
v 246.888 374.72946 16.332106
v 247.00894 374.6157 16.287613
v 247.09749 374.5324 16.166054
v 247.41794 374.80035 16.0
v 247.38586 374.83118 15.833947
v 247.29823 374.9154 15.712387
v 247.17851 375.0305 15.667893
v 247.0588 375.14557 15.712387
v 246.97116 375.22983 15.833947
v 246.93909 375.26065 16.0
v 246.97116 375.22983 16.166054
v 247.0588 375.14557 16.287613
v 247.17851 375.0305 16.332106
v 247.29823 374.9154 16.287613
v 247.38586 374.83118 16.166054
v 247.74477 375.14938 16.0
v 247.70767 375.17392 15.833947
v 247.60631 375.24103 15.712387
v 247.46783 375.33267 15.667893
v 247.32936 375.42432 15.712387
v 247.228 375.4914 15.833947
v 247.19089 375.51596 16.0
v 247.228 375.4914 16.166054
v 247.32936 375.42432 16.287613
v 247.46783 375.33267 16.332106
v 247.60631 375.24103 16.287613
v 247.70767 375.17392 16.166054
v 247.93684 375.62845 15.899625
v 247.84795 375.65436 15.754786
v 247.70143 375.69708 15.675651
v 247.53656 375.74515 15.683426
v 247.3975 375.7857 15.776026
v 247.32155 375.80786 15.92864
v 247.32901 375.8057 16.100376
v 247.41791 375.77975 16.245214
v 247.56442 375.73703 16.324348
v 247.7293 375.68896 16.316574
v 247.86833 375.6484 16.223974
v 247.9443 375.62625 16.07136
v 248.0041 376.16745 15.887834
v 247.89944 376.25116 15.825725
v 247.74144 376.30237 15.843679
v 247.57242 376.30737 15.936885
v 247.43765 376.26486 16.08037
v 247.37328 376.1862 16.235683
v 247.39653 376.09244 16.361214
v 247.50117 376.00873 16.423323
v 247.6592 375.95752 16.405367
v 247.82822 375.9525 16.31216
v 247.96298 375.99503 16.168678
v 248.02736 376.0737 16.013363
v 248.04042 376.37753 16.098293
v 247.95528 376.51068 16.074852
v 247.80698 376.59015 16.099977
v 247.63525 376.59464 16.166939
v 247.48611 376.52298 16.257792
v 247.39952 376.39435 16.348194
v 247.39868 376.2432 16.413923
v 247.48381 376.11008 16.437365
v 247.63211 376.0306 16.41224
v 247.80385 376.0261 16.345278
v 247.95299 376.09778 16.254423
v 248.03958 376.2264 16.16402
v 248.0317 376.58987 16.429674
v 247.91801 376.68378 16.394928
v 247.7563 376.73584 16.422289
v 247.58986 376.7321 16.504429
v 247.4633 376.67352 16.619335
v 247.41054 376.57587 16.736223
v 247.44571 376.46524 16.823769
v 247.55937 376.3713 16.858517
v 247.7211 376.31924 16.831154
v 247.88753 376.323 16.749016
v 248.01408 376.38156 16.634108
v 248.06685 376.47925 16.517221
v 248.01015 376.9151 16.580832
v 247.86029 376.98868 16.545923
v 247.70312 377.04163 16.593407
v 247.58076 377.05978 16.710556
v 247.526 377.03827 16.865982
v 247.5535 376.98285 17.018038
v 247.6559 376.90836 17.12598
v 247.80577 376.83478 17.160887
v 247.96294 376.78183 17.113405
v 248.08528 376.76367 16.996256
v 248.14006 376.7852 16.84083
v 248.11255 376.8406 16.688774
v 248.19193 377.21286 16.640728
v 248.05487 377.3104 16.606865
v 247.91537 377.39597 16.660112
v 247.8108 377.44666 16.7862
v 247.7692 377.44888 16.951345
v 247.80168 377.40207 17.111296
v 247.89957 377.31873 17.223194
v 248.03662 377.2212 17.257057
v 248.17612 377.13562 17.20381
v 248.28069 377.08493 17.077723
v 248.3223 377.0827 16.912577
v 248.28981 377.12955 16.752626
v 248.40613 377.53366 16.666782
v 248.2754 377.64294 16.645182
v 248.1499 377.7406 16.711645
v 248.06325 377.80045 16.848368
v 248.03868 377.80643 17.018713
v 248.08278 377.75696 17.177036
v 248.18372 377.6653 17.280918
v 248.31445 377.556 17.302519
v 248.43994 377.45837 17.236055
v 248.5266 377.39853 17.099333
v 248.55116 377.39255 16.928988
v 248.50706 377.44202 16.770664
v 248.7111 377.80765 16.704216
v 248.58342 377.91275 16.657385
v 248.45345 378.01712 16.699615
v 248.35603 378.09277 16.819588
v 248.31728 378.11945 16.985159
v 248.34756 378.09 17.151962
v 248.43877 378.0123 17.275303
v 248.56647 377.9072 17.322134
v 248.69643 377.80283 17.279905
v 248.79384 377.72717 17.159933
v 248.8326 377.7005 16.994362
v 248.80232 377.72995 16.827559
v 248.93748 378.1614 16.695963
v 248.80426 378.2652 16.6638
v 248.67569 378.36432 16.72037
v 248.58624 378.43222 16.85052
v 248.55986 378.45068 17.019371
v 248.60364 378.41483 17.181684
v 248.70583 378.33417 17.293966
v 248.83905 378.2304 17.32613
v 248.9676 378.1313 17.26956
v 249.05707 378.0634 17.13941
v 249.08344 378.0449 16.970558
v 249.03967 378.08078 16.808245
v 249.19728 378.47668 16.69888
v 249.0703 378.58804 16.666782
v 248.94798 378.6947 16.723425
v 248.8631 378.76816 16.853632
v 248.8384 378.78867 17.022514
v 248.8805 378.75076 17.184818
v 248.9781 378.66458 17.297056
v 249.10509 378.55325 17.329153
v 249.22742 378.44656 17.27251
v 249.3123 378.3731 17.142303
v 249.337 378.3526 16.973421
v 249.2949 378.3905 16.811117
v 249.47748 378.7782 16.699999
v 249.35504 378.89453 16.667925
v 249.23726 379.0062 16.724592
v 249.1557 379.08328 16.854818
v 249.1322 379.1051 17.02371
v 249.1731 379.0659 17.18601
v 249.26738 378.97604 17.298235
v 249.38983 378.85974 17.330309
v 249.50761 378.74808 17.273642
v 249.58917 378.671 17.143415
v 249.61267 378.64914 16.974525
v 249.57178 378.6884 16.812223
v 249.74641 379.09686 16.688192
v 249.62407 379.21655 16.672194
v 249.51236 379.32578 16.743917
v 249.4412 379.39523 16.884151
v 249.42966 379.4063 17.055315
v 249.48085 379.35608 17.211548
v 249.58102 379.25797 17.310987
v 249.70337 379.13824 17.326988
v 249.81508 379.02902 17.255262
v 249.88625 378.95956 17.11503
v 249.89778 378.9485 16.943865
v 249.8466 378.99872 16.787632
v 250.0763 379.3586 16.712389
v 249.95793 379.475 16.667692
v 249.83946 379.59143 16.711983
v 249.75264 379.67673 16.833395
v 249.72073 379.708 16.999393
v 249.75226 379.6769 17.1655
v 249.8388 379.59177 17.287209
v 249.95717 379.47537 17.331905
v 250.07562 379.35895 17.287613
v 250.16245 379.27365 17.166203
v 250.19437 379.24237 17.000204
v 250.16283 379.27347 16.834097
v 250.38548 379.67722 16.71244
v 250.25056 379.77393 16.667814
v 250.11557 379.8707 16.712175
v 250.01668 379.94153 16.833637
v 249.98038 379.9675 16.999655
v 250.01642 379.94165 17.165743
v 250.11513 379.87085 17.2874
v 250.25005 379.77414 17.332027
v 250.38504 379.67737 17.287666
v 250.48393 379.6065 17.166204
v 250.52023 379.58054 17.000187
v 250.48419 379.6064 16.834097
v 250.57756 380.0771 16.70628
v 250.4281 380.15295 16.668097
v 250.28163 380.2273 16.718836
v 250.17741 380.28018 16.844904
v 250.14336 380.29745 17.01252
v 250.1886 380.27448 17.176771
v 250.30101 380.2174 17.29365
v 250.45047 380.14154 17.331833
v 250.59694 380.0672 17.281094
v 250.70116 380.0143 17.155025
v 250.73521 379.99704 16.98741
v 250.68997 380.02002 16.823156
v 250.69759 380.48523 16.67692
v 250.54443 380.56317 16.681734
v 250.41396 380.62958 16.771826
v 250.3411 380.66666 16.923054
v 250.34538 380.6645 17.094896
v 250.42566 380.6236 17.241308
v 250.56044 380.555 17.323061
v 250.71358 380.47705 17.318247
v 250.84407 380.41064 17.228155
v 250.91693 380.37357 17.076927
v 250.91264 380.37573 16.905085
v 250.83235 380.41663 16.75867
v 250.95552 381.00186 16.788675
v 250.79427 381.06137 16.821436
v 250.63959 381.07574 16.921083
v 250.53294 381.04114 17.060917
v 250.5029 380.9668 17.203468
v 250.55751 380.87268 17.310541
v 250.68214 380.78397 17.353445
v 250.8434 380.72446 17.320684
v 250.99808 380.71008 17.221035
v 251.10472 380.7447 17.081202
v 251.13477 380.81903 16.93865
v 251.08015 380.91315 16.831577
v 250.99963 381.36566 16.95606
v 250.83195 381.40186 17.013197
v 250.6688 381.36566 17.121845
v 250.55386 381.26672 17.252893
v 250.51794 381.13156 17.371227
v 250.57068 380.99643 17.445139
v 250.69794 380.8975 17.454824
v 250.86562 380.8613 17.397688
v 251.02878 380.8975 17.28904
v 251.14372 380.99643 17.157991
v 251.17963 381.13156 17.039658
v 251.12689 381.26672 16.965746
v 251.04323 381.55225 17.22286
v 250.8773 381.58688 17.269203
v 250.71162 381.56586 17.384956
v 250.59056 381.49475 17.539103
v 250.54659 381.39267 17.690338
v 250.59146 381.28693 17.798141
v 250.71317 381.20587 17.833624
v 250.87909 381.17123 17.787281
v 251.04477 381.19226 17.671528
v 251.16582 381.26337 17.517382
v 251.20981 381.36545 17.366146
v 251.16493 381.4712 17.258343
v 251.00134 381.85385 17.517069
v 250.83008 381.86584 17.530382
v 250.67567 381.84982 17.612385
v 250.5795 381.81012 17.741104
v 250.56734 381.75735 17.88205
v 250.64243 381.7057 17.997454
v 250.78465 381.6689 18.056396
v 250.95592 381.65695 18.043081
v 251.11032 381.67294 17.961079
v 251.20648 381.71265 17.83236
v 251.21866 381.7654 17.691416
v 251.14357 381.8171 17.576012
v 250.99901 382.19955 17.614485
v 250.83179 382.23846 17.62432
v 250.6882 382.25882 17.715357
v 250.60674 382.25516 17.863205
v 250.6092 382.22842 18.028246
v 250.69496 382.18585 18.16626
v 250.84102 382.1388 18.240263
v 251.00824 382.09985 18.230429
v 251.15184 382.0795 18.13939
v 251.2333 382.0832 17.991543
v 251.23083 382.1099 17.826502
v 251.14508 382.1525 17.688488
v 251.18556 382.51678 17.655066
v 251.03584 382.60052 17.643944
v 250.89888 382.67148 17.71968
v 250.81137 382.7107 17.86198
v 250.79677 382.7076 18.032715
v 250.85898 382.6631 18.186134
v 250.98134 382.58902 18.281132
v 251.13106 382.5053 18.292253
v 251.26802 382.43433 18.216516
v 251.35553 382.39514 18.074217
v 251.37013 382.39822 17.903482
v 251.30792 382.44275 17.750063
v 251.4123 382.84018 17.669321
v 251.27515 382.94333 17.659098
v 251.15074 383.03372 17.735939
v 251.07243 383.08713 17.879255
v 251.0612 383.08923 18.050646
v 251.12004 383.03952 18.204185
v 251.2332 382.95126 18.298735
v 251.37036 382.8481 18.308956
v 251.49475 382.75772 18.232115
v 251.57306 382.7043 18.088799
v 251.58429 382.7022 17.917408
v 251.52545 382.75192 17.763868
v 251.6496 383.17252 17.671759
v 251.51926 383.28458 17.674206
v 251.40643 383.37985 17.762236
v 251.34137 383.43274 17.912258
v 251.34146 383.42914 18.084078
v 251.40672 383.37 18.231655
v 251.51965 383.27112 18.315445
v 251.65 383.15906 18.312996
v 251.76282 383.0638 18.224968
v 251.8279 383.0109 18.074944
v 251.82779 383.0145 17.903124
v 251.76253 383.07367 17.755548
v 251.87312 383.52756 17.665215
v 251.75027 383.6403 17.707132
v 251.65898 383.72333 17.826792
v 251.62367 383.7545 17.992134
v 251.65384 383.72534 18.158855
v 251.7414 383.64377 18.28228
v 251.86285 383.5316 18.32934
v 251.9857 383.41885 18.287424
v 252.077 383.33582 18.167763
v 252.11229 383.30466 18.00242
v 252.08214 383.3338 17.835701
v 251.99458 383.41537 17.712275
v 252.15294 383.83743 17.66662
v 252.0095 383.9215 17.710382
v 251.90407 383.98306 17.831406
v 251.86485 384.00558 17.997261
v 251.90237 383.98306 18.16351
v 252.00658 383.9215 18.285603
v 252.14954 383.83743 18.330828
v 252.29297 383.75336 18.287066
v 252.3984 383.6918 18.166042
v 252.43764 383.66928 18.000187
v 252.40012 383.6918 17.833939
v 252.2959 383.75336 17.711845
v 252.28372 384.2348 17.667288
v 252.12227 384.2745 17.710958
v 252.0036 384.30356 17.831915
v 251.95955 384.31418 17.997746
v 252.0019 384.30356 18.164019
v 252.11932 384.2745 18.286179
v 252.28033 384.2348 18.331495
v 252.4418 384.19513 18.287825
v 252.56046 384.16605 18.16687
v 252.6045 384.15543 18.001038
v 252.56215 384.16605 17.834766
v 252.44473 384.19513 17.712605
v 252.35316 384.6474 17.667645
v 252.18787 384.66638 17.710876
v 252.06618 384.6803 17.831509
v 252.02072 384.68542 17.997221
v 252.06366 384.6804 18.163607
v 252.18349 384.66653 18.286087
v 252.34811 384.64758 18.33184
v 252.51341 384.6286 18.288609
v 252.6351 384.6147 18.167976
v 252.68056 384.60956 18.002264
v 252.63762 384.6146 17.835878
v 252.51779 384.62845 17.713398
v 252.37692 385.0651 17.667774
v 252.21135 385.07675 17.712559
v 252.0903 385.08524 17.83433
v 252.0462 385.08832 18.00046
v 252.09087 385.0851 18.166435
v 252.21234 385.07654 18.287783
v 252.37805 385.06485 18.331985
v 252.54362 385.0532 18.287203
v 252.66467 385.0447 18.165432
v 252.70877 385.04163 17.999302
v 252.66411 385.04483 17.833326
v 252.54263 385.0534 17.711979
v 252.40926 385.48215 17.667845
v 252.245 385.5063 17.712431
v 252.12479 385.52396 17.834059
v 252.08086 385.5304 18.000137
v 252.12497 385.5239 18.166164
v 252.2453 385.5062 18.287657
v 252.40962 385.48203 18.332058
v 252.57388 385.4579 18.28747
v 252.69408 385.44025 18.165844
v 252.738 385.4338 17.999765
v 252.69391 385.4403 17.833736
v 252.57358 385.458 17.712246
v 252.49873 385.8908 17.667871
v 252.3386 385.93466 17.712437
v 252.22139 385.9667 17.83405
v 252.17854 385.97842 18.00012
v 252.22153 385.96667 18.166155
v 252.33882 385.93457 18.28766
v 252.499 385.89072 18.332083
v 252.65915 385.8469 18.287518
v 252.77634 385.81482 18.165905
v 252.8192 385.8031 17.999834
v 252.77621 385.81488 17.8338
v 252.6589 385.847 17.712292
v 252.62997 386.28806 17.667883
v 252.47264 386.3411 17.712393
v 252.35747 386.37994 17.833965
v 252.31532 386.39417 18.000021
v 252.3575 386.3799 18.16607
v 252.47269 386.34106 18.287619
v 252.63004 386.28802 18.332096
v 252.78738 386.23495 18.287586
v 252.90256 386.1961 18.166016
v 252.9447 386.18192 17.999958
v 252.90253 386.19614 17.83391
v 252.78734 386.235 17.712362
v 252.76622 386.6836 17.667889
v 252.61691 386.75626 17.712387
v 252.50761 386.80945 17.83395
v 252.4676 386.82892 18.000004
v 252.50761 386.80945 18.166056
v 252.61693 386.75623 18.287611
v 252.76624 386.68356 18.332102
v 252.91554 386.6109 18.287603
v 253.02484 386.5577 18.16604
v 253.06483 386.53824 17.999987
v 253.02483 386.5577 17.833935
v 252.91553 386.6109 17.712378
v 252.99347 387.03482 17.66789
v 252.85777 387.13052 17.712389
v 252.75844 387.2006 17.833952
v 252.72208 387.22623 18.000006
v 252.75844 387.20056 18.166058
v 252.85779 387.13052 18.287615
v 252.99348 387.03482 18.332104
v 253.12918 386.93912 18.287605
v 253.22852 386.86905 18.166042
v 253.26488 386.8434 17.999989
v 253.22852 386.86905 17.833937
v 253.12918 386.93912 17.71238
v 253.24806 387.3668 17.667892
v 253.1205 387.47308 17.71239
v 253.02713 387.55093 17.833954
v 252.99295 387.5794 18.000008
v 253.02713 387.5509 18.16606
v 253.12051 387.47308 18.287617
v 253.24808 387.36676 18.332106
v 253.37563 387.26047 18.287607
v 253.46901 387.18262 18.166044
v 253.50317 387.15414 17.99999
v 253.469 387.18265 17.833939
v 253.37561 387.26047 17.712381
v 253.52872 387.677 17.667892
v 253.40723 387.79022 17.71239
v 253.3183 387.87308 17.833954
v 253.28575 387.9034 18.00001
v 253.3183 387.87308 18.166061
v 253.40724 387.7902 18.287617
v 253.52873 387.677 18.332106
v 253.65022 387.5638 18.287607
v 253.73915 387.48093 18.166044
v 253.7717 387.4506 17.99999
v 253.73915 387.48096 17.833939
v 253.6502 387.5638 17.712383
v 253.81839 387.97885 17.667894
v 253.69925 388.0945 17.712385
v 253.61201 388.1792 17.833942
v 253.5801 388.21017 17.999996
v 253.61201 388.1792 18.16605
v 253.69923 388.0945 18.287611
v 253.81837 387.97885 18.332106
v 253.93753 387.8632 18.287615
v 254.02475 387.7785 18.166056
v 254.05667 387.74753 18.000004
v 254.02475 387.7785 17.83395
v 253.93753 387.8632 17.712389
v 254.11151 388.27734 17.667894
v 253.99033 388.39087 17.712387
v 253.90161 388.47397 17.833946
v 253.86914 388.5044 18.0
v 253.90161 388.47397 18.166054
v 253.99033 388.39087 18.287613
v 254.11151 388.27734 18.332106
v 254.2327 388.1638 18.287613
v 254.32141 388.0807 18.166054
v 254.35388 388.05026 18.0
v 254.32141 388.0807 17.833946
v 254.2327 388.1638 17.712387
v 254.39026 388.5893 17.667894
v 254.2542 388.68448 17.712387
v 254.1546 388.75415 17.833946
v 254.11813 388.77966 18.0
v 254.1546 388.75415 18.166054
v 254.2542 388.68448 18.287613
v 254.39026 388.5893 18.332106
v 254.5263 388.49408 18.287613
v 254.62592 388.4244 18.166054
v 254.66237 388.3989 18.0
v 254.62592 388.4244 17.833946
v 254.5263 388.49408 17.712387
v 254.58778 388.95807 17.667894
v 254.4396 389.033 17.712387
v 254.33113 389.08786 17.833946
v 254.29143 389.10794 18.0
v 254.33113 389.08786 18.166054
v 254.4396 389.033 18.287613
v 254.58778 388.95807 18.332106
v 254.73596 388.88312 18.287613
v 254.84444 388.82825 18.166054
v 254.88414 388.80817 18.0
v 254.84444 388.82825 17.833946
v 254.73596 388.88312 17.712387
v 254.76778 389.3357 17.667894
v 254.61755 389.40646 17.712387
v 254.50758 389.45825 17.833946
v 254.46733 389.4772 18.0
v 254.50758 389.45825 18.166054
v 254.61755 389.40646 18.287613
v 254.76778 389.3357 18.332106
v 254.918 389.26495 18.287613
v 255.02797 389.21317 18.166054
v 255.06822 389.19418 18.0
v 255.02797 389.21317 17.833946
v 254.918 389.26495 17.712387
v 254.94429 389.715 17.667894
v 254.78548 389.7635 17.712387
v 254.66922 389.799 17.833946
v 254.62666 389.812 18.0
v 254.66922 389.799 18.166054
v 254.78548 389.7635 18.287613
v 254.94429 389.715 18.332106
v 255.10309 389.66647 18.287613
v 255.21935 389.63095 18.166054
v 255.2619 389.61795 18.0
v 255.21935 389.63095 17.833946
v 255.10309 389.66647 17.712387
v 255.00986 390.12817 17.667894
v 254.84479 390.14627 17.712387
v 254.72395 390.15955 17.833946
v 254.67973 390.1644 18.0
v 254.72395 390.15955 18.166054
v 254.84479 390.14627 18.287613
v 255.00986 390.12817 18.332106
v 255.17491 390.11005 18.287613
v 255.29575 390.09677 18.166054
v 255.33998 390.09192 18.0
v 255.29575 390.09677 17.833946
v 255.17491 390.11005 17.712387
v 255.03546 390.54572 17.667894
v 254.86958 390.55338 17.712387
v 254.74815 390.559 17.833946
v 254.7037 390.56104 18.0
v 254.74815 390.559 18.166054
v 254.86958 390.55338 18.287613
v 255.03546 390.54572 18.332106
v 255.20134 390.53806 18.287613
v 255.32277 390.53247 18.166054
v 255.36722 390.53043 18.0
v 255.32277 390.53247 17.833946
v 255.20134 390.53806 17.712387
v 255.04843 390.96387 17.667894
v 254.88242 390.96744 17.712387
v 254.76088 390.97003 17.833946
v 254.7164 390.971 18.0
v 254.76088 390.97003 18.166054
v 254.88242 390.96744 18.287613
v 255.04843 390.96387 18.332106
v 255.21443 390.9603 18.287613
v 255.33597 390.9577 18.166054
v 255.38045 390.95676 18.0
v 255.33597 390.9577 17.833946
v 255.21443 390.9603 17.712387
v 255.05342 391.38217 17.667894
v 254.88737 391.38412 17.712387
v 254.76582 391.38553 17.833946
v 254.72133 391.38605 18.0
v 254.76582 391.38553 18.166054
v 254.88737 391.38412 18.287613
v 255.05342 391.38217 18.332106
v 255.21945 391.38025 18.287613
v 255.341 391.3788 18.166054
v 255.3855 391.3783 18.0
v 255.341 391.3788 17.833946
v 255.21945 391.38025 17.712387
v 255.05818 391.8005 17.667894
v 254.89333 391.82037 17.712387
v 254.77264 391.83493 17.833946
v 254.72847 391.84027 18.0
v 254.77264 391.83493 18.166054
v 254.89333 391.82037 18.287613
v 255.05818 391.8005 18.332106
v 255.22304 391.7806 18.287613
v 255.34373 391.76605 18.166054
v 255.38791 391.76074 18.0
v 255.34373 391.76605 17.833946
v 255.22304 391.7806 17.712387
v 255.15302 392.20795 17.667894
v 254.9933 392.2534 17.712387
v 254.87637 392.28665 17.833946
v 254.83357 392.29883 18.0
v 254.87637 392.28665 18.166054
v 254.9933 392.2534 18.287613
v 255.15302 392.20795 18.332106
v 255.31273 392.16254 18.287613
v 255.42966 392.12927 18.166054
v 255.47244 392.1171 18.0
v 255.42966 392.12927 17.833946
v 255.31273 392.16254 17.712387
v 255.28682 392.60434 17.667894
v 255.13144 392.6629 17.712387
v 255.0177 392.70578 17.833946
v 254.97606 392.72147 18.0
v 255.0177 392.70578 18.166054
v 255.13144 392.6629 18.287613
v 255.28682 392.60434 18.332106
v 255.4422 392.54575 18.287613
v 255.55595 392.5029 18.166054
v 255.59758 392.48718 18.0
v 255.55595 392.5029 17.833946
v 255.4422 392.54575 17.712387
v 255.44794 392.99042 17.667894
v 255.29387 393.05234 17.712387
v 255.18109 393.0977 17.833946
v 255.1398 393.1143 18.0
v 255.18109 393.0977 18.166054
v 255.29387 393.05234 18.287613
v 255.44794 392.99042 18.332106
v 255.602 392.92847 18.287613
v 255.71478 392.88312 18.166054
v 255.75606 392.86652 18.0
v 255.71478 392.88312 17.833946
v 255.602 392.92847 17.712387
v 255.59894 393.38055 17.667894
v 255.4449 393.4426 17.712387
v 255.33215 393.488 17.833946
v 255.29088 393.50464 18.0
v 255.33215 393.488 18.166054
v 255.4449 393.4426 18.287613
v 255.59894 393.38055 18.332106
v 255.75296 393.3185 18.287613
v 255.86572 393.2731 18.166054
v 255.90698 393.25647 18.0
v 255.86572 393.2731 17.833946
v 255.75296 393.3185 17.712387
v 255.77744 393.75903 17.668407
v 255.62325 393.82642 17.703602
v 255.50584 393.87772 17.818218
v 255.45667 393.89923 17.98154
v 255.48892 393.88513 18.14981
v 255.59395 393.83923 18.277939
v 255.7436 393.77383 18.331593
v 255.8978 393.70642 18.296398
v 256.0152 393.65512 18.181782
v 256.06436 393.63364 18.01846
v 256.0321 393.64774 17.85019
v 255.9271 393.69363 17.722061
v 255.86626 394.0016 17.769632
v 255.72516 394.09198 17.77788
v 255.64001 394.19714 17.861824
v 255.63362 394.2889 17.99897
v 255.70772 394.34268 18.152569
v 255.84242 394.34406 18.281466
v 256.00165 394.29266 18.351122
v 256.14273 394.20227 18.342873
v 256.2279 394.0971 18.258928
v 256.23428 394.00537 18.121784
v 256.1602 393.9516 17.968184
v 256.02548 393.95023 17.839287
v 255.96384 394.07693 17.396336
v 255.81613 394.1643 17.372261
v 255.72713 394.30032 17.403248
v 255.72069 394.44852 17.480995
v 255.79852 394.56918 17.584667
v 255.93977 394.63 17.68649
v 256.1066 394.61465 17.759174
v 256.2543 394.52728 17.783249
v 256.3433 394.39127 17.75226
v 256.34976 394.24307 17.674515
v 256.2719 394.1224 17.57084
v 256.13068 394.06158 17.46902
v 256.12793 394.34683 16.966742
v 255.96985 394.4143 16.927753
v 255.85559 394.522 16.966423
v 255.81573 394.64108 17.072392
v 255.861 394.7396 17.217262
v 255.97922 394.7912 17.362219
v 256.13873 394.782 17.468418
v 256.2968 394.71454 17.507408
v 256.41107 394.60684 17.468737
v 256.45093 394.48776 17.36277
v 256.40567 394.38925 17.2179
v 256.28745 394.33765 17.072943
v 256.321 394.80832 16.772238
v 256.15665 394.85867 16.744072
v 256.02267 394.9266 16.805716
v 255.95497 394.9939 16.940655
v 255.97168 395.0425 17.112732
v 256.06833 395.05945 17.275837
v 256.21902 395.04013 17.386269
v 256.38336 394.98978 17.414434
v 256.51736 394.92184 17.352789
v 256.58505 394.85455 17.21785
v 256.56836 394.80594 17.045774
v 256.4717 394.789 16.882668
v 256.33063 395.28464 16.72483
v 256.17487 395.3325 16.774908
v 256.06955 395.37787 16.896524
v 256.0429 395.4086 17.057089
v 256.10205 395.4165 17.213581
v 256.23114 395.39938 17.32407
v 256.39563 395.36188 17.358948
v 256.55136 395.31403 17.308868
v 256.65668 395.26865 17.187254
v 256.68332 395.2379 17.026688
v 256.62418 395.23 16.870195
v 256.4951 395.24713 16.759708
v 256.51004 395.6907 16.696053
v 256.35483 395.76144 16.717297
v 256.232 395.82245 16.820637
v 256.1745 395.85736 16.978382
v 256.1977 395.85678 17.148268
v 256.29538 395.82092 17.28477
v 256.44138 395.75937 17.351315
v 256.5966 395.6886 17.33007
v 256.71942 395.6276 17.22673
v 256.77695 395.5927 17.068985
v 256.75375 395.5933 16.8991
v 256.65607 395.62915 16.762598
v 256.73697 396.04178 16.683086
v 256.59912 396.14276 16.701998
v 256.48856 396.2262 16.803738
v 256.4349 396.26978 16.961048
v 256.4525 396.26178 17.131777
v 256.53668 396.20438 17.270178
v 256.66486 396.1129 17.339167
v 256.80267 396.01193 17.320257
v 256.91324 395.9285 17.218517
v 256.96692 395.88492 17.061205
v 256.94928 395.8929 16.890476
v 256.8651 395.95032 16.752075
v 256.95627 396.40494 16.673565
v 256.83228 396.51285 16.723942
v 256.74448 396.59045 16.84975
v 256.71643 396.61694 17.017279
v 256.75565 396.58527 17.18164
v 256.85156 396.50385 17.298792
v 256.97855 396.39456 17.337345
v 257.10254 396.28668 17.286968
v 257.19034 396.20908 17.16116
v 257.21838 396.1826 16.99363
v 257.17917 396.21426 16.82927
v 257.08325 396.29565 16.712116
v 257.24487 396.71002 16.670725
v 257.10587 396.8002 16.71653
v 257.00494 396.86624 16.839045
v 256.96915 396.89038 17.005445
v 257.0081 396.86624 17.171143
v 257.1113 396.8002 17.291737
v 257.25113 396.71002 17.334919
v 257.39014 396.61984 17.289114
v 257.49106 396.55383 17.166597
v 257.52686 396.52966 17.000198
v 257.48795 396.55383 16.834501
v 257.38474 396.61984 16.713907
v 257.41275 397.0932 16.669144
v 257.25406 397.14072 16.715134
v 257.13873 397.17548 16.837786
v 257.09766 397.1882 17.004236
v 257.14188 397.17548 17.169884
v 257.2595 397.14072 17.290342
v 257.419 397.0932 17.33334
v 257.5777 397.04572 17.28735
v 257.69305 397.01096 17.164698
v 257.7341 396.99823 16.998247
v 257.6899 397.01096 16.8326
v 257.5723 397.04572 16.712141
v 257.48184 397.5058 16.668499
v 257.31763 397.5268 16.714785
v 257.19836 397.54218 16.83765
v 257.15604 397.54776 17.004177
v 257.202 397.5421 17.16974
v 257.32388 397.5267 17.289982
v 257.48907 397.50568 17.33268
v 257.6533 397.48465 17.286394
v 257.77255 397.4693 17.163528
v 257.81488 397.4637 16.997002
v 257.76895 397.46936 16.831436
v 257.64703 397.48477 16.711197
v 257.52228 397.92227 16.668146
v 257.35654 397.9338 16.712343
v 257.23508 397.94232 16.833685
v 257.1904 397.94553 16.999659
v 257.2345 397.94257 17.16579
v 257.35553 397.9342 17.287567
v 257.52112 397.92273 17.332357
v 257.68686 397.9112 17.28816
v 257.80832 397.90268 17.166819
v 257.853 397.89948 17.000845
v 257.8089 397.90247 16.834713
v 257.68784 397.9108 16.712936
v 257.5439 398.3401 16.668013
v 257.3829 398.38098 16.712265
v 257.26492 398.41098 16.833647
v 257.2216 398.42203 16.999636
v 257.26447 398.4112 17.165752
v 257.38214 398.38135 17.287489
v 257.543 398.34048 17.332224
v 257.704 398.2996 17.287971
v 257.822 398.2696 17.166588
v 257.86536 398.2585 17.000599
v 257.82245 398.26938 16.834482
v 257.7048 398.29922 16.712748
v 257.72357 398.7178 16.667948
v 257.56674 398.77234 16.712498
v 257.45197 398.81226 16.834097
v 257.41 398.82687 17.000164
v 257.4521 398.81226 17.166203
v 257.56696 398.77234 17.287722
v 257.72382 398.7178 17.33216
v 257.88065 398.6633 17.287613
v 257.99542 398.62338 17.166014
v 258.03738 398.60876 16.999945
v 257.9953 398.62338 16.833906
v 257.88043 398.6633 16.712387
v 257.81638 399.12573 16.667915
v 257.6523 399.15125 16.712471
v 257.53226 399.16992 16.834074
v 257.48834 399.17676 17.000143
v 257.53238 399.16992 17.16618
v 257.65253 399.15125 17.287695
v 257.81662 399.12573 17.332129
v 257.9807 399.10022 17.287575
v 258.10077 399.08154 17.165972
v 258.14468 399.0747 16.9999
v 258.10065 399.08154 16.833864
v 257.9805 399.10022 16.712349
v 257.85196 399.54257 16.667904
v 257.68628 399.55374 16.712387
v 257.565 399.56195 16.833937
v 257.5206 399.56494 16.999989
v 257.56497 399.56195 17.166044
v 257.68625 399.55377 17.287611
v 257.85193 399.54257 17.332117
v 258.0176 399.5314 17.287634
v 258.1389 399.5232 17.166082
v 258.1833 399.5202 17.000032
v 258.13892 399.5232 16.833977
v 258.01764 399.53137 16.712408
v 257.8729 399.9604 16.667898
v 257.7118 400.00064 16.712387
v 257.59384 400.03012 16.833944
v 257.5507 400.04092 16.999998
v 257.59384 400.03012 17.166052
v 257.71176 400.00067 17.287613
v 257.87286 399.9604 17.33211
v 258.03397 399.92014 17.28762
v 258.15192 399.89066 17.166063
v 258.19507 399.87988 17.000011
v 258.15192 399.89066 16.833956
v 258.03397 399.92014 16.712395
v 258.05096 400.33893 16.667896
v 257.90805 400.42346 16.712387
v 257.8034 400.48535 16.833944
v 257.7651 400.508 16.999998
v 257.8034 400.48535 17.166052
v 257.90805 400.42346 17.287613
v 258.05096 400.33893 17.332108
v 258.1939 400.2544 17.287617
v 258.29852 400.19254 17.16606
v 258.33682 400.16986 17.000006
v 258.29852 400.19254 16.833952
v 258.1939 400.2544 16.71239
v 258.29694 400.67734 16.667894
v 258.16565 400.77902 16.712385
v 258.06955 400.8535 16.83394
v 258.03436 400.88074 16.999992
v 258.06955 400.8535 17.166048
v 258.16565 400.77905 17.28761
v 258.2969 400.67737 17.332108
v 258.4282 400.57565 17.287617
v 258.5243 400.50122 17.166061
v 258.55948 400.47397 17.00001
v 258.5243 400.50122 16.833954
v 258.4282 400.57565 16.712393
v 258.5631 401.00006 16.667894
v 258.4357 401.10657 16.712389
v 258.34244 401.18454 16.833948
v 258.30832 401.21307 17.000002
v 258.34244 401.18454 17.166054
v 258.43573 401.10657 17.287613
v 258.5631 401.00006 17.332108
v 258.69052 400.8936 17.287613
v 258.78378 400.8156 17.166052
v 258.81793 400.78708 17.0
v 258.78378 400.8156 16.833946
v 258.69052 400.8936 16.712387
v 258.83353 401.3193 16.667894
v 258.68723 401.39786 16.712387
v 258.5801 401.45535 16.833948
v 258.54092 401.4764 17.0
v 258.5801 401.45535 17.166054
v 258.68723 401.39786 17.287613
v 258.83353 401.3193 17.332106
v 258.9798 401.24072 17.287613
v 259.0869 401.18323 17.166054
v 259.1261 401.16217 17.0
v 259.0869 401.18323 16.833946
v 258.9798 401.24072 16.712387
v 258.95026 401.721 16.667894
v 258.788 401.75632 16.712389
v 258.66922 401.78217 16.83395
v 258.62573 401.79163 17.000004
v 258.66922 401.78217 17.166056
v 258.788 401.75632 17.287615
v 258.95026 401.721 17.332106
v 259.11252 401.68573 17.287611
v 259.2313 401.65988 17.16605
v 259.27478 401.65042 16.999996
v 259.2313 401.65988 16.833944
v 259.11252 401.68573 16.712385
v 259.01096 402.13495 16.667894
v 258.84836 402.16867 16.712389
v 258.72934 402.1934 16.833948
v 258.6858 402.20242 17.000002
v 258.72934 402.1934 17.166054
v 258.84836 402.16867 17.287613
v 259.01096 402.13495 17.332106
v 259.17355 402.1012 17.287611
v 259.29257 402.07648 17.166052
v 259.33612 402.06744 16.999998
v 259.29257 402.07648 16.833946
v 259.17355 402.1012 16.712387
v 259.12 402.53882 16.667894
v 258.95712 402.57114 16.712387
v 258.8379 402.5948 16.833946
v 258.79425 402.60345 17.0
v 258.8379 402.5948 17.166054
v 258.95712 402.57114 17.287613
v 259.12 402.53882 17.332106
v 259.2829 402.5065 17.287613
v 259.40213 402.48285 17.166054
v 259.44577 402.47418 17.0
v 259.40213 402.48285 16.833946
v 259.2829 402.5065 16.712387
v 259.1734 402.95374 16.667894
v 259.008 402.9683 16.712387
v 258.8869 402.97897 16.833946
v 258.84256 402.98288 17.0
v 258.8869 402.97897 17.166054
v 259.008 402.9683 17.287613
v 259.1734 402.95374 17.332106
v 259.3388 402.93918 17.287613
v 259.4599 402.92853 17.166054
v 259.5042 402.92462 17.0
v 259.4599 402.92853 16.833946
v 259.3388 402.93918 16.712387
v 259.19333 403.3716 16.667894
v 259.02985 403.4008 16.712387
v 258.9102 403.42212 16.833946
v 258.8664 403.42993 17.0
v 258.9102 403.42212 17.166054
v 259.02985 403.4008 17.287613
v 259.19333 403.3716 17.332106
v 259.3568 403.34247 17.287613
v 259.47647 403.3211 17.166054
v 259.52026 403.3133 17.0
v 259.47647 403.3211 16.833946
v 259.3568 403.34247 16.712387
v 259.3191 403.7706 16.667894
v 259.16998 403.8437 16.712387
v 259.06085 403.89716 16.833946
v 259.02087 403.91675 17.0
v 259.06085 403.89716 17.166054
v 259.16998 403.8437 17.287613
v 259.3191 403.7706 17.332106
v 259.46823 403.69754 17.287613
v 259.57736 403.64404 17.166054
v 259.61734 403.62445 17.0
v 259.57736 403.64404 16.833946
v 259.46823 403.69754 16.712387
v 259.55737 404.11447 16.667894
v 259.42624 404.2163 16.712387
v 259.33023 404.2909 16.833946
v 259.29507 404.31818 17.0
v 259.33023 404.2909 17.166054
v 259.42624 404.2163 17.287613
v 259.55737 404.11447 17.332106
v 259.6885 404.0126 17.287613
v 259.78452 403.93805 17.166054
v 259.81967 403.91077 17.0
v 259.78452 403.93805 16.833946
v 259.6885 404.0126 16.712387
v 259.83157 404.43042 16.667894
v 259.7084 404.5418 16.712387
v 259.61823 404.62332 16.833946
v 259.58524 404.65317 17.0
v 259.61823 404.62332 17.166054
v 259.7084 404.5418 17.287613
v 259.83157 404.43042 17.332106
v 259.95474 404.31906 17.287613
v 260.0449 404.23752 17.166054
v 260.0779 404.20767 17.0
v 260.0449 404.23752 16.833946
v 259.95474 404.31906 16.712387
v 260.1184 404.73492 16.667894
v 259.9985 404.8498 16.712387
v 259.9107 404.93387 16.833946
v 259.87857 404.96466 17.0
v 259.9107 404.93387 17.166054
v 259.9985 404.8498 17.287613
v 260.1184 404.73492 17.332106
v 260.23834 404.6201 17.287613
v 260.32614 404.536 17.166054
v 260.35828 404.50522 17.0
v 260.32614 404.536 16.833946
v 260.23834 404.6201 16.712387
v 260.41028 405.03467 16.667894
v 260.2916 405.15082 16.712387
v 260.20474 405.23584 16.833946
v 260.17294 405.26697 17.0
v 260.20474 405.23584 17.166054
v 260.2916 405.15082 17.287613
v 260.41028 405.03467 17.332106
v 260.52893 404.91852 17.287613
v 260.6158 404.8335 17.166054
v 260.6476 404.80237 17.0
v 260.6158 404.8335 16.833946
v 260.52893 404.91852 16.712387
v 260.70367 405.3329 16.667894
v 260.5856 405.44965 16.712387
v 260.49918 405.5351 16.833946
v 260.46753 405.5664 17.0
v 260.49918 405.5351 17.166054
v 260.5856 405.44965 17.287613
v 260.70367 405.3329 17.332106
v 260.82175 405.2161 17.287613
v 260.90817 405.13065 17.166054
v 260.93982 405.09933 17.0
v 260.90817 405.13065 16.833946
v 260.82175 405.2161 16.712387
v 260.9986 405.62958 16.667894
v 260.88092 405.74673 16.712387
v 260.7948 405.83252 16.833946
v 260.76328 405.86392 17.0
v 260.7948 405.83252 17.166054
v 260.88092 405.74673 17.287613
v 260.9986 405.62958 17.332106
v 261.11627 405.51242 17.287613
v 261.2024 405.42664 17.166054
v 261.23392 405.39523 17.0
v 261.2024 405.42664 16.833946
v 261.11627 405.51242 16.712387
v 261.29404 405.92575 16.667894
v 261.1765 406.04306 16.712387
v 261.09048 406.12894 16.833946
v 261.05902 406.16037 17.0
v 261.09048 406.12894 17.166054
v 261.1765 406.04306 17.287613
v 261.29404 405.92575 17.332106
v 261.41156 405.80844 17.287613
v 261.4976 405.72256 17.166054
v 261.52908 405.69113 17.0
v 261.4976 405.72256 16.833946
v 261.41156 405.80844 16.712387
v 261.5897 406.22174 16.667894
v 261.47223 406.3391 16.712387
v 261.38626 406.42502 16.833946
v 261.35477 406.45648 17.0
v 261.38626 406.42502 17.166054
v 261.47223 406.3391 17.287613
v 261.5897 406.22174 17.332106
v 261.70715 406.10437 17.287613
v 261.79315 406.01843 17.166054
v 261.82462 405.98697 17.0
v 261.79315 406.01843 16.833946
v 261.70715 406.10437 16.712387
v 261.88544 406.5176 16.667894
v 261.7679 406.63492 16.712387
v 261.6819 406.7208 16.833946
v 261.6504 406.75223 17.0
v 261.6819 406.7208 17.166054
v 261.7679 406.63492 17.287613
v 261.88544 406.5176 17.332106
v 262.00296 406.4003 17.287613
v 262.089 406.31442 17.166054
v 262.12048 406.283 17.0
v 262.089 406.31442 16.833946
v 262.00296 406.4003 16.712387
v 262.18082 406.81387 16.667894
v 262.04596 406.91077 16.712387
v 261.94724 406.9817 16.833946
v 261.9111 407.00766 17.0
v 261.94724 406.9817 17.166054
v 262.04596 406.91077 17.287613
v 262.18082 406.81387 17.332106
v 262.31567 406.717 17.287613
v 262.4144 406.64606 17.166054
v 262.45053 406.62012 17.0
v 262.4144 406.64606 16.833946
v 262.31567 406.717 16.712387
v 262.3673 407.18835 16.667894
v 262.21118 407.24484 16.712387
v 262.09686 407.28622 16.833946
v 262.05502 407.30136 17.0
v 262.09686 407.28622 17.166054
v 262.21118 407.24484 17.287613
v 262.3673 407.18835 17.332106
v 262.52347 407.13184 17.287613
v 262.63776 407.09048 17.166054
v 262.6796 407.07535 17.0
v 262.63776 407.09048 16.833946
v 262.52347 407.13184 16.712387
v 262.46362 407.59546 16.667894
v 262.2997 407.62195 16.712387
v 262.1797 407.64133 16.833946
v 262.13577 407.64844 17.0
v 262.1797 407.64133 17.166054
v 262.2997 407.62195 17.287613
v 262.46362 407.59546 17.332106
v 262.62756 407.56897 17.287613
v 262.74756 407.5496 17.166054
v 262.79147 407.54248 17.0
v 262.74756 407.5496 16.833946
v 262.62756 407.56897 16.712387
v 262.5004 408.01218 16.667894
v 262.33472 408.023 16.712387
v 262.2134 408.03094 16.833946
v 262.169 408.03384 17.0
v 262.2134 408.03094 17.166054
v 262.33472 408.023 17.287613
v 262.5004 408.01218 17.332106
v 262.6661 408.00134 17.287613
v 262.7874 407.9934 17.166054
v 262.83182 407.9905 17.0
v 262.7874 407.9934 16.833946
v 262.6661 408.00134 16.712387
v 262.53775 408.42743 16.668482
v 262.37097 408.45062 16.70302
v 262.24362 408.46835 16.817133
v 262.18985 408.47583 16.980246
v 262.22403 408.47107 17.148651
v 262.33707 408.45535 17.277225
v 262.49863 408.43286 17.331518
v 262.66544 408.40967 17.29698
v 262.7928 408.39197 17.182867
v 262.84656 408.38446 17.019754
v 262.81235 408.38922 16.851349
v 262.6993 408.40497 16.722775
v 262.71704 408.9814 16.836702
v 262.5461 408.99957 16.895594
v 262.39365 408.97418 17.014061
v 262.30057 408.91208 17.16036
v 262.29178 408.82986 17.29529
v 262.36963 408.7496 17.382696
v 262.51328 408.69278 17.39916
v 262.68423 408.67465 17.34027
v 262.83667 408.7 17.221802
v 262.92978 408.76215 17.075502
v 262.93857 408.84433 16.940573
v 262.8607 408.9246 16.853167
v 262.75238 409.3115 17.223345
v 262.58694 409.34302 17.24291
v 262.4211 409.29993 17.330765
v 262.2993 409.19376 17.463366
v 262.25412 409.05295 17.605185
v 262.29773 408.91525 17.71822
v 262.41843 408.81754 17.772186
v 262.58383 408.786 17.75262
v 262.74966 408.82913 17.664766
v 262.8715 408.9353 17.532166
v 262.91666 409.0761 17.390347
v 262.87305 409.2138 17.277311
v 262.71802 409.5549 17.5919
v 262.55142 409.59467 17.614555
v 262.386 409.5533 17.687557
v 262.26596 409.44193 17.791342
v 262.2236 409.29037 17.898102
v 262.27017 409.13922 17.979229
v 262.39325 409.029 18.012987
v 262.5598 408.98923 17.990332
v 262.72528 409.03058 17.91733
v 262.84528 409.14197 17.813545
v 262.88766 409.29352 17.706787
v 262.84106 409.44467 17.625658
v 262.83286 409.62247 17.97736
v 262.68494 409.7097 17.987373
v 262.51398 409.7148 18.01801
v 262.36578 409.63647 18.06106
v 262.28006 409.4957 18.104988
v 262.2798 409.33014 18.138023
v 262.36505 409.1842 18.151316
v 262.51297 409.097 18.1413
v 262.68393 409.09183 18.110664
v 262.8321 409.17017 18.067614
v 262.91782 409.31097 18.023685
v 262.9181 409.47653 17.99065
v 262.85553 409.69724 18.29324
v 262.71057 409.78955 18.311293
v 262.54767 409.80856 18.372862
v 262.4105 409.74918 18.46145
v 262.33582 409.62732 18.553322
v 262.3436 409.47565 18.62386
v 262.4318 409.3348 18.654161
v 262.57678 409.2425 18.636108
v 262.73965 409.22348 18.57454
v 262.87683 409.28287 18.485949
v 262.9515 409.40472 18.394077
v 262.94373 409.5564 18.323542
v 262.9871 409.85458 18.46372
v 262.8523 409.95956 18.487211
v 262.71716 410.01318 18.582201
v 262.61795 410.00107 18.723236
v 262.5812 409.92648 18.872528
v 262.61676 409.80942 18.990072
v 262.71515 409.6812 19.044376
v 262.84995 409.57626 19.020885
v 262.98505 409.52264 18.925896
v 263.08426 409.53476 18.784859
v 263.12103 409.60934 18.635569
v 263.08545 409.7264 18.518023
v 263.20145 410.08487 18.564365
v 263.0743 410.1982 18.588614
v 262.96008 410.27466 18.69256
v 262.8894 410.29376 18.848352
v 262.8812 410.2504 19.014248
v 262.93768 410.15616 19.145794
v 263.0437 410.03635 19.20774
v 263.17084 409.923 19.183493
v 263.28506 409.84656 19.079546
v 263.3557 409.82745 18.923752
v 263.36392 409.87082 18.757858
v 263.30746 409.96506 18.626312
v 263.4643 410.3563 18.616386
v 263.34055 410.47318 18.64074
v 263.23563 410.5593 18.746393
v 263.17764 410.5916 18.905035
v 263.18213 410.56146 19.074158
v 263.2479 410.4769 19.208445
v 263.35733 410.36063 19.271914
v 263.48108 410.24374 19.24756
v 263.586 410.15762 19.141907
v 263.64395 410.1253 18.983267
v 263.63947 410.15546 18.814144
v 263.5737 410.24002 18.679855
v 263.7438 410.64136 18.649338
v 263.62173 410.75992 18.673716
v 263.52136 410.85068 18.779776
v 263.46957 410.88934 18.9391
v 263.48026 410.8655 19.109
v 263.55057 410.78558 19.243946
v 263.66165 410.671 19.307783
v 263.78372 410.5524 19.283405
v 263.88412 410.46164 19.177345
v 263.93588 410.423 19.01802
v 263.9252 410.44684 18.848122
v 263.8549 410.52676 18.713175
v 264.03024 410.9298 18.661394
v 263.90924 411.0495 18.68578
v 263.8119 411.14328 18.791964
v 263.7642 411.18607 18.951498
v 263.779 411.16638 19.121632
v 263.8523 411.08948 19.25678
v 263.96448 410.97598 19.32073
v 264.08548 410.85632 19.296345
v 264.18283 410.76254 19.19016
v 264.23053 410.71976 19.030628
v 264.21573 410.73944 18.860493
v 264.14243 410.81635 18.725344
v 264.3227 411.2231 18.666265
v 264.20212 411.34317 18.69065
v 264.1058 411.43805 18.796852
v 264.05957 411.48227 18.956413
v 264.07584 411.46405 19.12658
v 264.1502 411.3882 19.261755
v 264.26276 411.27512 19.32572
v 264.38336 411.15506 19.301334
v 264.47968 411.0602 19.195133
v 264.5259 411.01596 19.035572
v 264.50964 411.03418 18.865406
v 264.43527 411.11002 18.73023
v 264.61722 411.51797 18.668354
v 264.49677 411.63818 18.692741
v 264.40088 411.73346 18.798944
v 264.35522 411.77826 18.958511
v 264.372 411.7606 19.128681
v 264.4468 411.68518 19.263863
v 264.5595 411.57224 19.32783
v 264.67996 411.45203 19.303444
v 264.77588 411.35675 19.197239
v 264.82153 411.31195 19.037674
v 264.80472 411.32962 18.867502
v 264.72992 411.40503 18.732323
v 264.89758 411.82837 18.667442
v 264.77853 411.9473 18.702639
v 264.68777 412.03772 18.817255
v 264.6496 412.07544 18.98058
v 264.6743 412.05035 19.148848
v 264.7552 411.96915 19.276976
v 264.87064 411.8536 19.330627
v 264.9897 411.7347 19.295431
v 265.08044 411.6443 19.180815
v 265.1186 411.60657 19.01749
v 265.09393 411.63165 18.849222
v 265.01303 411.71286 18.721094
v 265.1819 412.13538 18.667517
v 265.06235 412.25113 18.710772
v 264.97433 412.33624 18.83142
v 264.94138 412.36795 18.997137
v 264.97232 412.33774 19.163517
v 265.0589 412.25372 19.28598
v 265.17786 412.13837 19.33171
v 265.2974 412.0226 19.288458
v 265.3854 411.93747 19.167809
v 265.41837 411.90576 19.002092
v 265.38742 411.93597 18.83571
v 265.30084 412.02002 18.71325
v 265.46707 412.4413 18.667728
v 265.33923 412.5475 18.711758
v 265.24542 412.62534 18.83298
v 265.21082 412.65402 18.998907
v 265.24463 412.62582 19.165083
v 265.33786 412.54834 19.286982
v 265.46548 412.4423 19.331938
v 265.59332 412.33612 19.287907
v 265.6871 412.25827 19.166687
v 265.72174 412.2296 19.00076
v 265.6879 412.25778 18.834583
v 265.5947 412.33527 18.712685
v 265.71216 412.78027 18.667831
v 265.57663 412.87582 18.713161
v 265.47775 412.94547 18.835333
v 265.44205 412.9706 19.001608
v 265.4791 412.94446 19.167435
v 265.57895 412.87405 19.28838
v 265.71484 412.77826 19.332035
v 265.8504 412.68274 19.286705
v 265.94925 412.61307 19.164534
v 265.98495 412.58795 18.998259
v 265.94794 412.61407 18.832432
v 265.84808 412.68448 18.711487
v 265.9481 413.1257 18.66786
v 265.8142 413.22388 18.712423
v 265.71625 413.29575 18.834034
v 265.68042 413.32202 19.000105
v 265.71634 413.29565 19.16614
v 265.8144 413.22372 19.28765
v 265.9483 413.1255 19.332073
v 266.08218 413.02728 19.28751
v 266.18018 412.95544 19.1659
v 266.216 412.92917 18.999828
v 266.18005 412.95554 18.833794
v 266.082 413.02747 18.712284
v 266.20792 413.45358 18.667881
v 266.08163 413.56134 18.712444
v 265.9892 413.64023 18.834055
v 265.95538 413.66904 19.000128
v 265.9893 413.6401 19.16616
v 266.0818 413.5612 19.28767
v 266.20813 413.45337 19.332094
v 266.3344 413.34558 19.287529
v 266.42685 413.26672 19.165918
v 266.46063 413.23788 18.999847
v 266.42676 413.2668 18.833813
v 266.33426 413.34576 18.712305
v 266.49088 413.76172 18.667889
v 266.37003 413.87555 18.712452
v 266.28156 413.95886 18.834063
v 266.24924 413.98935 19.000135
v 266.28168 413.95877 19.166168
v 266.37018 413.8754 19.287678
v 266.49106 413.7615 19.3321
v 266.6119 413.64767 19.287537
v 266.70038 413.56436 19.165926
v 266.7327 413.5339 18.999855
v 266.70026 413.56445 18.83382
v 266.61176 413.64786 18.712313
v 266.7816 414.06256 18.66789
v 266.66275 414.1785 18.712456
v 266.57578 414.26337 18.834066
v 266.54398 414.2944 19.000137
v 266.57587 414.26328 19.166172
v 266.6629 414.17834 19.28768
v 266.78177 414.06235 19.332104
v 266.9006 413.94638 19.28754
v 266.98758 413.86154 19.16593
v 267.01938 413.8305 18.999857
v 266.9875 413.86163 18.833822
v 266.90045 413.94656 18.712315
v 267.0752 414.36053 18.667892
v 266.95718 414.4773 18.712456
v 266.8708 414.56277 18.834066
v 266.8392 414.59402 19.00014
v 266.87088 414.56265 19.166174
v 266.95734 414.47714 19.287682
v 267.0754 414.36035 19.332106
v 267.19342 414.24356 19.28754
v 267.27982 414.1581 19.16593
v 267.3114 414.12686 18.999859
v 267.27972 414.1582 18.833824
v 267.19327 414.24374 18.712317
v 267.37003 414.65735 18.667892
v 267.25232 414.7744 18.712458
v 267.16617 414.8601 18.834068
v 267.13467 414.89145 19.00014
v 267.16626 414.86002 19.166174
v 267.25247 414.77426 19.287682
v 267.37024 414.65714 19.332106
v 267.48795 414.54004 19.287542
v 267.5741 414.45438 19.165932
v 267.6056 414.42303 18.999859
v 267.574 414.45447 18.833824
v 267.48776 414.54022 18.712317
v 267.66522 414.95377 18.667894
v 267.54767 415.07098 18.712458
v 267.4616 415.1568 18.834068
v 267.43015 415.18817 19.00014
v 267.46173 415.1567 19.166174
v 267.54782 415.07083 19.287682
v 267.66544 414.95355 19.332106
v 267.783 414.83633 19.287542
v 267.86905 414.75052 19.165932
v 267.9005 414.71918 18.999859
v 267.86896 414.75064 18.833824
v 267.78284 414.8365 18.712317
v 267.96082 415.24982 18.667894
v 267.84335 415.36716 18.712458
v 267.7574 415.45303 18.834068
v 267.72595 415.4844 19.000141
v 267.75748 415.4529 19.166174
v 267.8435 415.36697 19.287683
v 267.961 415.2496 19.332106
v 268.0785 415.13226 19.287542
v 268.16446 415.04642 19.165932
v 268.19586 415.015 18.999859
v 268.16434 415.0465 18.833826
v 268.0783 415.13245 18.712317
v 268.25662 415.54562 18.667894
v 268.1392 415.66302 18.712385
v 268.05322 415.74896 18.833942
v 268.02173 415.7804 18.999994
v 268.0532 415.74896 19.166048
v 268.1392 415.66302 19.28761
v 268.25662 415.54562 19.332106
v 268.37405 415.42825 19.287615
v 268.46005 415.34232 19.166058
v 268.49152 415.31085 19.000006
v 268.46005 415.3423 18.833952
v 268.37408 415.42822 18.71239
v 268.5524 415.8415 18.667894
v 268.4346 415.95853 18.712387
v 268.3484 416.04422 18.833946
v 268.3168 416.07556 19.0
v 268.3484 416.04422 19.166054
v 268.4346 415.95853 19.287613
v 268.5524 415.8415 19.332106
v 268.6702 415.72446 19.287613
v 268.7564 415.63876 19.166054
v 268.788 415.6074 19.0
v 268.7564 415.63876 18.833946
v 268.6702 415.72446 18.712387
v 268.84637 416.13913 18.667894
v 268.71048 416.2346 18.712387
v 268.61102 416.30447 18.833946
v 268.57462 416.33005 19.0
v 268.61102 416.30447 19.166054
v 268.71048 416.2346 19.287613
v 268.84637 416.13913 19.332106
v 268.98224 416.04367 19.287613
v 269.0817 415.97382 19.166054
v 269.1181 415.9482 19.0
v 269.0817 415.97382 18.833946
v 268.98224 416.04367 18.712387
v 269.0267 416.5166 18.667894
v 268.86826 416.56625 18.712387
v 268.75226 416.60257 18.833946
v 268.70978 416.61588 19.0
v 268.75226 416.60257 19.166054
v 268.86826 416.56625 19.287613
v 269.0267 416.5166 19.332106
v 269.18518 416.46698 19.287613
v 269.30118 416.43063 19.166054
v 269.34363 416.41733 19.0
v 269.30118 416.43063 18.833946
v 269.18518 416.46698 18.712387
v 269.09393 416.92953 18.667894
v 268.928 416.93616 18.712387
v 268.80655 416.94104 18.833946
v 268.7621 416.9428 19.0
v 268.80655 416.94104 19.166054
v 268.928 416.93616 19.287613
v 269.09393 416.92953 19.332106
v 269.25986 416.92288 19.287613
v 269.38132 416.918 19.166054
v 269.42578 416.91623 19.0
v 269.38132 416.918 18.833946
v 269.25986 416.92288 18.712387
v 269.05997 417.3465 18.667894
v 268.89667 417.37656 18.712387
v 268.77713 417.39856 18.833946
v 268.73337 417.40662 19.0
v 268.77713 417.39856 19.166054
v 268.89667 417.37656 19.287613
v 269.05997 417.3465 19.332106
v 269.2233 417.3164 19.287613
v 269.34283 417.2944 19.166054
v 269.3866 417.28635 19.0
v 269.34283 417.2944 18.833946
v 269.2233 417.3164 18.712387
v 269.2402 417.72403 18.667894
v 269.0987 417.8109 18.712387
v 268.99512 417.8745 18.833946
v 268.95718 417.8978 19.0
v 268.99512 417.8745 19.166054
v 269.0987 417.8109 19.287613
v 269.2402 417.72403 19.332106
v 269.3817 417.63715 19.287613
v 269.48532 417.57355 19.166054
v 269.52322 417.55026 19.0
v 269.48532 417.57355 18.833946
v 269.3817 417.63715 18.712387
v 269.49533 418.05557 18.667894
v 269.3677 418.1618 18.712387
v 269.2743 418.2396 18.833946
v 269.2401 418.26807 19.0
v 269.2743 418.2396 19.166054
v 269.3677 418.1618 19.287613
v 269.49533 418.05557 19.332106
v 269.62296 417.9493 19.287613
v 269.71637 417.87155 19.166054
v 269.75055 417.84308 19.0
v 269.71637 417.87155 18.833946
v 269.62296 417.9493 18.712387
v 269.77518 418.36655 18.667894
v 269.6526 418.47855 18.712387
v 269.56284 418.56055 18.833946
v 269.53 418.59058 19.0
v 269.56284 418.56055 19.166054
v 269.6526 418.47855 19.287613
v 269.77518 418.36655 19.332106
v 269.89774 418.25452 19.287613
v 269.9875 418.17252 19.166054
v 270.02032 418.14252 19.0
v 269.9875 418.17252 18.833946
v 269.89774 418.25452 18.712387
v 270.05972 418.67322 18.667894
v 269.93143 418.77866 18.712387
v 269.83752 418.85583 18.833946
v 269.80313 418.88406 19.0
v 269.83752 418.85583 19.166054
v 269.93143 418.77866 19.287613
v 270.05972 418.67322 19.332106
v 270.188 418.56778 19.287613
v 270.28192 418.4906 19.166054
v 270.31628 418.46234 19.0
v 270.28192 418.4906 18.833946
v 270.188 418.56778 18.712387
v 270.30545 419.01178 18.667894
v 270.1748 419.1143 18.712387
v 270.0792 419.18933 18.833946
v 270.0442 419.2168 19.0
v 270.0792 419.18933 19.166054
v 270.1748 419.1143 19.287613
v 270.30545 419.01178 19.332106
v 270.4361 418.90927 19.287613
v 270.5317 418.83423 19.166054
v 270.5667 418.80676 19.0
v 270.5317 418.83423 18.833946
v 270.4361 418.90927 18.712387
v 270.57587 419.33096 18.667894
v 270.435 419.4189 18.712387
v 270.33188 419.48328 18.833946
v 270.29413 419.50684 19.0
v 270.33188 419.48328 19.166054
v 270.435 419.4189 19.287613
v 270.57587 419.33096 19.332106
v 270.71674 419.24304 19.287613
v 270.81985 419.17868 19.166054
v 270.8576 419.15512 19.0
v 270.81985 419.17868 18.833946
v 270.71674 419.24304 18.712387
v 270.74384 419.7141 18.667894
v 270.60043 419.79785 18.712387
v 270.49548 419.85916 18.833946
v 270.45706 419.8816 19.0
v 270.49548 419.85916 19.166054
v 270.60043 419.79785 19.287613
v 270.74384 419.7141 19.332106
v 270.88724 419.63037 19.287613
v 270.99222 419.5691 19.166054
v 271.03064 419.54663 19.0
v 270.99222 419.5691 18.833946
v 270.88724 419.63037 18.712387
v 270.995 420.04868 18.667894
v 270.86652 420.15387 18.712387
v 270.77246 420.2309 18.833946
v 270.73804 420.25906 19.0
v 270.77246 420.2309 19.166054
v 270.86652 420.15387 19.287613
v 270.995 420.04868 19.332106
v 271.12347 419.94348 19.287613
v 271.21753 419.8665 19.166054
v 271.25195 419.8383 19.0
v 271.21753 419.8665 18.833946
v 271.12347 419.94348 18.712387
v 271.2734 420.36093 18.667894
v 271.15128 420.47345 18.712387
v 271.0619 420.5558 18.833946
v 271.02914 420.58594 19.0
v 271.0619 420.5558 19.166054
v 271.15128 420.47345 19.287613
v 271.2734 420.36093 19.332106
v 271.39554 420.2484 19.287613
v 271.48495 420.16605 19.166054
v 271.51767 420.1359 19.0
v 271.48495 420.16605 18.833946
v 271.39554 420.2484 18.712387
v 271.56183 420.66397 18.667894
v 271.44232 420.77927 18.712387
v 271.35483 420.86365 18.833946
v 271.3228 420.89453 19.0
v 271.35483 420.86365 19.166054
v 271.44232 420.77927 19.287613
v 271.56183 420.66397 19.332106
v 271.68134 420.54868 19.287613
v 271.76883 420.4643 19.166054
v 271.80084 420.43338 19.0
v 271.76883 420.4643 18.833946
v 271.68134 420.54868 18.712387
v 271.8543 420.96307 18.667894
v 271.73572 421.0793 18.712387
v 271.6489 421.16443 18.833946
v 271.61713 421.19556 19.0
v 271.6489 421.16443 19.166054
v 271.73572 421.0793 19.287613
v 271.8543 420.96307 19.332106
v 271.97287 420.84683 19.287613
v 272.0597 420.76175 19.166054
v 272.09146 420.7306 19.0
v 272.0597 420.76175 18.833946
v 271.97287 420.84683 18.712387
v 272.14752 421.26147 18.667894
v 272.01297 421.3588 18.712387
v 271.9145 421.43002 18.833946
v 271.87845 421.45612 19.0
v 271.9145 421.43002 19.166054
v 272.01297 421.3588 19.287613
v 272.14752 421.26147 19.332106
v 272.28207 421.16415 19.287613
v 272.38055 421.0929 19.166054
v 272.41663 421.06683 19.0
v 272.38055 421.0929 18.833946
v 272.28207 421.16415 18.712387
v 272.3391 421.63336 18.667894
v 272.1987 421.722 18.712387
v 272.0959 421.78683 18.833946
v 272.05826 421.81058 19.0
v 272.0959 421.78683 19.166054
v 272.1987 421.722 19.287613
v 272.3391 421.63336 19.332106
v 272.47955 421.54474 19.287613
v 272.58237 421.47986 19.166054
v 272.61996 421.45612 19.0
v 272.58237 421.47986 18.833946
v 272.47955 421.54474 18.712387
v 272.59235 421.96634 18.667894
v 272.464 422.0717 18.712387
v 272.37 422.1488 18.833946
v 272.3356 422.17703 19.0
v 272.37 422.1488 19.166054
v 272.464 422.0717 19.287613
v 272.59235 421.96634 19.332106
v 272.7207 421.86102 19.287613
v 272.8147 421.7839 19.166054
v 272.8491 421.75568 19.0
v 272.8147 421.7839 18.833946
v 272.7207 421.86102 18.712387
v 272.8695 422.27972 18.667894
v 272.7464 422.39117 18.712387
v 272.65628 422.47275 18.833946
v 272.62332 422.50262 19.0
v 272.65628 422.47275 19.166054
v 272.7464 422.39117 19.287613
v 272.8695 422.27972 19.332106
v 272.99258 422.16827 19.287613
v 273.0827 422.0867 19.166054
v 273.1157 422.05682 19.0
v 273.0827 422.0867 18.833946
v 272.99258 422.16827 18.712387
v 273.15387 422.58655 18.667894
v 273.03342 422.70084 18.712387
v 272.94522 422.78452 18.833946
v 272.91296 422.81516 19.0
v 272.94522 422.78452 19.166054
v 273.03342 422.70084 19.287613
v 273.15387 422.58655 19.332106
v 273.27432 422.47226 19.287613
v 273.36252 422.38858 19.166054
v 273.39478 422.35797 19.0
v 273.36252 422.38858 18.833946
v 273.27432 422.47226 18.712387
v 273.44537 422.88663 18.667894
v 273.32675 423.00284 18.712387
v 273.23993 423.0879 18.833946
v 273.20813 423.11905 19.0
v 273.23993 423.0879 19.166054
v 273.32675 423.00284 19.287613
v 273.44537 422.88663 19.332106
v 273.564 422.77042 19.287613
v 273.65082 422.68533 19.166054
v 273.6826 422.6542 19.0
v 273.65082 422.68533 18.833946
v 273.564 422.77042 18.712387
v 273.7394 423.1842 18.667894
v 273.6215 423.30112 18.712387
v 273.53516 423.3867 18.833946
v 273.50357 423.41803 19.0
v 273.53516 423.3867 19.166054
v 273.6215 423.30112 19.287613
v 273.7394 423.1842 19.332106
v 273.85733 423.0673 19.287613
v 273.94366 422.98172 19.166054
v 273.97525 422.95038 19.0
v 273.94366 422.98172 18.833946
v 273.85733 423.0673 18.712387
v 274.03445 423.4808 18.667894
v 273.91678 423.59796 18.712387
v 273.83066 423.68375 18.833946
v 273.7991 423.71515 19.0
v 273.83066 423.68375 19.166054
v 273.91678 423.59796 19.287613
v 274.03445 423.4808 19.332106
v 274.1521 423.36362 19.287613
v 274.23825 423.27786 19.166054
v 274.26978 423.24646 19.0
v 274.23825 423.27786 18.833946
v 274.1521 423.36362 18.712387
v 274.3298 423.77707 18.667894
v 274.21225 423.89438 18.712387
v 274.1262 423.98022 18.833946
v 274.0947 424.01166 19.0
v 274.1262 423.98022 19.166054
v 274.21225 423.89438 19.287613
v 274.3298 423.77707 19.332106
v 274.44733 423.6598 19.287613
v 274.5334 423.5739 19.166054
v 274.56488 423.54248 19.0
v 274.5334 423.5739 18.833946
v 274.44733 423.6598 18.712387
v 274.62543 424.07306 18.667894
v 274.52292 424.20367 18.712387
v 274.44785 424.2993 18.833946
v 274.42038 424.3343 19.0
v 274.44785 424.2993 19.166054
v 274.52292 424.20367 19.287613
v 274.62543 424.07306 19.332106
v 274.72797 423.94244 19.287613
v 274.803 423.8468 19.166054
v 274.8305 423.81183 19.0
v 274.803 423.8468 18.833946
v 274.72797 423.94244 18.712387
v 274.9832 424.28992 18.667894
v 274.92288 424.44464 18.712387
v 274.87872 424.5579 18.833946
v 274.86255 424.59937 19.0
v 274.87872 424.5579 19.166054
v 274.92288 424.44464 19.287613
v 274.9832 424.28992 19.332106
v 275.0435 424.13522 19.287613
v 275.08765 424.02194 19.166054
v 275.1038 423.9805 19.0
v 275.08765 424.02194 18.833946
v 275.0435 424.13522 18.712387
v 275.3933 424.37238 18.667894
v 275.37256 424.53714 18.712387
v 275.35736 424.65775 18.833946
v 275.3518 424.70187 19.0
v 275.35736 424.65775 19.166054
v 275.37256 424.53714 19.287613
v 275.3933 424.37238 19.332106
v 275.41406 424.20764 19.287613
v 275.42926 424.08704 19.166054
v 275.43484 424.04288 19.0
v 275.42926 424.08704 18.833946
v 275.41406 424.20764 18.712387
v 275.8111 424.39423 18.667894
v 275.82092 424.56 18.712387
v 275.82812 424.68134 18.833946
v 275.83075 424.72577 19.0
v 275.82812 424.68134 19.166054
v 275.82092 424.56 19.287613
v 275.8111 424.39423 19.332106
v 275.80127 424.2285 19.287613
v 275.79407 424.10712 19.166054
v 275.7914 424.0627 19.0
v 275.79407 424.10712 18.833946
v 275.80127 424.2285 18.712387
v 276.22336 424.32315 18.667894
v 276.22592 424.48917 18.712387
v 276.22778 424.61072 18.833946
v 276.2285 424.6552 19.0
v 276.22778 424.61072 19.166054
v 276.22592 424.48917 19.287613
v 276.22336 424.32315 19.332106
v 276.2208 424.1571 19.287613
v 276.2189 424.03555 19.166054
v 276.21823 423.99106 19.0
v 276.2189 424.03555 18.833946
v 276.2208 424.1571 18.712387
v 276.6376 424.38147 18.667894
v 276.62018 424.5466 18.712387
v 276.6074 424.6675 18.833946
v 276.60272 424.71176 19.0
v 276.6074 424.6675 19.166054
v 276.62018 424.5466 19.287613
v 276.6376 424.38147 19.332106
v 276.65506 424.21634 19.287613
v 276.66782 424.09546 19.166054
v 276.6725 424.0512 19.0
v 276.66782 424.09546 18.833946
v 276.65506 424.21634 18.712387
v 277.0549 424.41098 18.667894
v 277.02817 424.57486 18.712387
v 277.0086 424.69482 18.833946
v 277.00143 424.73874 19.0
v 277.0086 424.69482 19.166054
v 277.02817 424.57486 19.287613
v 277.0549 424.41098 19.332106
v 277.08167 424.2471 19.287613
v 277.10123 424.1271 19.166054
v 277.1084 424.0832 19.0
v 277.10123 424.1271 18.833946
v 277.08167 424.2471 18.712387
v 277.45996 424.51562 18.667894
v 277.39514 424.66852 18.712387
v 277.34766 424.78043 18.833946
v 277.3303 424.82138 19.0
v 277.34766 424.78043 19.166054
v 277.39514 424.66852 19.287613
v 277.45996 424.51562 19.332106
v 277.52478 424.36276 19.287613
v 277.57224 424.25085 19.166054
v 277.58963 424.20987 19.0
v 277.57224 424.25085 18.833946
v 277.52478 424.36276 18.712387
v 277.81677 424.73404 18.667894
v 277.72107 424.86975 18.712387
v 277.65103 424.9691 18.833946
v 277.62537 425.00546 19.0
v 277.65103 424.9691 19.166054
v 277.72107 424.86975 19.287613
v 277.81677 424.73404 19.332106
v 277.91245 424.59833 19.287613
v 277.9825 424.499 19.166054
v 278.00815 424.46262 19.0
v 277.9825 424.499 18.833946
v 277.91245 424.59833 18.712387
v 278.1423 424.99677 18.667894
v 278.03537 425.1238 18.712387
v 277.9571 425.2168 18.833946
v 277.92844 425.25085 19.0
v 277.9571 425.2168 19.166054
v 278.03537 425.1238 19.287613
v 278.1423 424.99677 19.332106
v 278.24927 424.86975 19.287613
v 278.32755 424.77676 19.166054
v 278.3562 424.7427 19.0
v 278.32755 424.77676 18.833946
v 278.24927 424.86975 18.712387
v 278.4567 425.27277 18.667894
v 278.34464 425.3953 18.712387
v 278.2626 425.48502 18.833946
v 278.23257 425.51785 19.0
v 278.2626 425.48502 19.166054
v 278.34464 425.3953 19.287613
v 278.4567 425.27277 19.332106
v 278.5688 425.15024 19.287613
v 278.65082 425.06052 19.166054
v 278.68085 425.0277 19.0
v 278.65082 425.06052 18.833946
v 278.5688 425.15024 18.712387
v 278.7596 425.5613 18.667894
v 278.6442 425.68073 18.712387
v 278.55972 425.76813 18.833946
v 278.5288 425.80014 19.0
v 278.55972 425.76813 19.166054
v 278.6442 425.68073 19.287613
v 278.7596 425.5613 19.332106
v 278.875 425.44193 19.287613
v 278.95947 425.35452 19.166054
v 278.99042 425.3225 19.0
v 278.95947 425.35452 18.833946
v 278.875 425.44193 18.712387
v 279.05832 425.85422 18.667894
v 278.94174 425.97247 18.712387
v 278.85638 426.05902 18.833946
v 278.82513 426.0907 19.0
v 278.85638 426.05902 19.166054
v 278.94174 425.97247 19.287613
v 279.05832 425.85422 19.332106
v 279.1749 425.73596 19.287613
v 279.26025 425.6494 19.166054
v 279.29147 425.61774 19.0
v 279.26025 425.6494 18.833946
v 279.1749 425.73596 18.712387
v 279.35538 426.14877 18.667894
v 279.23834 426.26654 18.712387
v 279.15265 426.35278 18.833946
v 279.12128 426.38434 19.0
v 279.15265 426.35278 19.166054
v 279.23834 426.26654 19.287613
v 279.35538 426.14877 19.332106
v 279.47244 426.03098 19.287613
v 279.55814 425.94476 19.166054
v 279.5895 425.9132 19.0
v 279.55814 425.94476 18.833946
v 279.47244 426.03098 18.712387
v 279.6518 426.444 18.667894
v 279.53455 426.5616 18.712387
v 279.44873 426.6477 18.833946
v 279.41733 426.6792 19.0
v 279.44873 426.6477 19.166054
v 279.53455 426.5616 19.287613
v 279.6518 426.444 19.332106
v 279.769 426.32642 19.287613
v 279.85483 426.24033 19.166054
v 279.88623 426.2088 19.0
v 279.85483 426.24033 18.833946
v 279.769 426.32642 18.712387
v 279.94797 426.73947 18.667894
v 279.83063 426.85696 18.712387
v 279.74475 426.943 18.833946
v 279.71332 426.9745 19.0
v 279.74475 426.943 19.166054
v 279.83063 426.85696 19.287613
v 279.94797 426.73947 19.332106
v 280.06528 426.62195 19.287613
v 280.15115 426.53592 19.166054
v 280.1826 426.50443 19.0
v 280.15115 426.53592 18.833946
v 280.06528 426.62195 18.712387
v 280.2439 427.03513 18.667894
v 280.12653 427.1526 18.712387
v 280.0406 427.2386 18.833946
v 280.00916 427.27005 19.0
v 280.0406 427.2386 19.166054
v 280.12653 427.1526 19.287613
v 280.2439 427.03513 19.332106
v 280.3613 426.91766 19.287613
v 280.4472 426.8317 19.166054
v 280.47867 426.80023 19.0
v 280.4472 426.8317 18.833946
v 280.3613 426.91766 18.712387
v 280.5398 427.3309 18.667894
v 280.4224 427.44833 18.712387
v 280.33643 427.5343 18.833946
v 280.305 427.56577 19.0
v 280.33643 427.5343 19.166054
v 280.4224 427.44833 19.287613
v 280.5398 427.3309 19.332106
v 280.6572 427.21347 19.287613
v 280.74313 427.1275 19.166054
v 280.7746 427.096 19.0
v 280.74313 427.1275 18.833946
v 280.6572 427.21347 18.712387
v 280.83563 427.62668 18.667894
v 280.7182 427.7441 18.712387
v 280.63226 427.83008 18.833946
v 280.6008 427.86154 19.0
v 280.63226 427.83008 19.166054
v 280.7182 427.7441 19.287613
v 280.83563 427.62668 19.332106
v 280.95303 427.50925 19.287613
v 281.03897 427.42328 19.166054
v 281.07043 427.3918 19.0
v 281.03897 427.42328 18.833946
v 280.95303 427.50925 18.712387
v 281.13144 427.9225 18.667894
v 281.01404 428.0399 18.712387
v 280.9281 428.12585 18.833946
v 280.89664 428.15732 19.0
v 280.9281 428.12585 19.166054
v 281.01404 428.0399 19.287613
v 281.13144 427.9225 19.332106
v 281.24887 427.80505 19.287613
v 281.3348 427.7191 19.166054
v 281.36627 427.68762 19.0
v 281.3348 427.7191 18.833946
v 281.24887 427.80505 18.712387
v 281.42728 428.2183 18.667894
v 281.30984 428.3357 18.712387
v 281.2239 428.42166 18.833946
v 281.19244 428.45312 19.0
v 281.2239 428.42166 19.166054
v 281.30984 428.3357 19.287613
v 281.42728 428.2183 19.332106
v 281.54468 428.10086 19.287613
v 281.63065 428.01492 19.166054
v 281.6621 427.98346 19.0
v 281.63065 428.01492 18.833946
v 281.54468 428.10086 18.712387
v 281.72308 428.5141 18.667894
v 281.60568 428.63153 18.712387
v 281.5197 428.71747 18.833946
v 281.48825 428.74893 19.0
v 281.5197 428.71747 19.166054
v 281.60568 428.63153 19.287613
v 281.72308 428.5141 19.332106
v 281.8405 428.3967 19.287613
v 281.92645 428.31073 19.166054
v 281.95792 428.27927 19.0
v 281.92645 428.31073 18.833946
v 281.8405 428.3967 18.712387
v 282.0189 428.8099 18.667894
v 281.902 428.92786 18.712387
v 281.81644 429.0142 18.833946
v 281.78513 429.04578 19.0
v 281.81644 429.0142 19.166054
v 281.902 428.92786 19.287613
v 282.0189 428.8099 19.332106
v 282.1358 428.692 19.287613
v 282.22137 428.60565 19.166054
v 282.2527 428.57404 19.0
v 282.22137 428.60565 18.833946
v 282.1358 428.692 18.712387
v 282.31732 429.10312 18.667894
v 282.22076 429.2382 18.712387
v 282.1501 429.3371 18.833946
v 282.12424 429.3733 19.0
v 282.1501 429.3371 19.166054
v 282.22076 429.2382 19.287613
v 282.31732 429.10312 19.332106
v 282.41388 428.96802 19.287613
v 282.48456 428.8691 19.166054
v 282.51044 428.83292 19.0
v 282.48456 428.8691 18.833946
v 282.41388 428.96802 18.712387
v 282.69135 429.2905 18.667894
v 282.60318 429.43118 18.712387
v 282.53864 429.5342 18.833946
v 282.515 429.5719 19.0
v 282.53864 429.5342 19.166054
v 282.60318 429.43118 19.287613
v 282.69135 429.2905 19.332106
v 282.77954 429.14978 19.287613
v 282.8441 429.04678 19.166054
v 282.8677 429.00906 19.0
v 282.8441 429.04678 18.833946
v 282.77954 429.14978 18.712387
v 283.02307 429.54538 18.667894
v 282.91708 429.6732 18.712387
v 282.8395 429.76678 18.833946
v 282.8111 429.80103 19.0
v 282.8395 429.76678 19.166054
v 282.91708 429.6732 19.287613
v 283.02307 429.54538 19.332106
v 283.1291 429.41754 19.287613
v 283.20667 429.32397 19.166054
v 283.23508 429.28973 19.0
v 283.20667 429.32397 18.833946
v 283.1291 429.41754 18.712387
v 283.33496 429.8242 18.667894
v 283.2224 429.9463 18.712387
[truncated: 2,321,864 more chars]
