# Supplementary material for: Heterogeneous somatostatin-expressing neuron population in mouse ventral tegmental area
Source: eLife. 2020 Aug 4;9:e59328. doi: 10.7554/eLife.59328 (PMC7440918; doi:10.7554/eLife.59328)
Supplement: Figure 5—source data 2. — This zip archive contains morphological images of all traced neurons grouped according their electrophysiological profiles. Each subtype’s folder contains a PDF file (with the list of neurons, their original location within the VTA, images of the traced morphology and individual Sholl curves) and two subfolders: ‘3D_gif’ – with *.gif files of the listed neurons; and ‘WaveFront_3D_obj’ – with corresponding *.obj files. *.gif files can be opened by any image viewer. *.obj files save information about the 3D model of the neurons and can be opened/reused with any 3D viewer or graphic software. [file elife-59328-fig5-data2.zip › Morphology_Source/HFF/WaveFront_3D_obj/3.obj]

# OBJ File
mtllib 170818_c9_model.mtl
g Path_(7)
v 265.18692 125.5362 4.6649103
v 265.03143 125.82965 4.6649103
v 265.05225 125.79034 4.498857
v 265.10916 125.68293 4.377298
v 265.18692 125.5362 4.3328037
v 265.26468 125.38947 4.377298
v 265.3216 125.28207 4.498857
v 265.3424 125.242744 4.6649103
v 265.3216 125.28207 4.8309636
v 265.26468 125.38947 4.9525228
v 265.18692 125.5362 4.9970164
v 265.10916 125.68293 4.9525228
v 265.05225 125.79034 4.8309636
v 264.60098 125.596664 4.6649103
v 264.6279 125.56122 4.498857
v 264.70135 125.46438 4.377298
v 264.80173 125.33209 4.3328037
v 264.9021 125.19981 4.377298
v 264.9756 125.10297 4.498857
v 265.00247 125.06752 4.6649103
v 264.9756 125.10297 4.8309636
v 264.9021 125.19981 4.9525228
v 264.80173 125.33209 4.9970164
v 264.70135 125.46438 4.9525228
v 264.6279 125.56122 4.8309636
v 264.26373 125.248055 4.6649103
v 264.2956 125.21698 4.498857
v 264.38257 125.13208 4.377298
v 264.50143 125.016106 4.3328037
v 264.62027 124.90012 4.377298
v 264.70724 124.81522 4.498857
v 264.7391 124.78415 4.6649103
v 264.70724 124.81522 4.8309636
v 264.62027 124.90012 4.9525228
v 264.50143 125.016106 4.9970164
v 264.38257 125.13208 4.9525228
v 264.2956 125.21698 4.8309636
v 263.95813 124.94314 4.6649103
v 263.9896 124.91166 4.498857
v 264.0755 124.82565 4.377298
v 264.19284 124.708176 4.3328037
v 264.3102 124.5907 4.377298
v 264.39612 124.50469 4.498857
v 264.42755 124.47322 4.6649103
v 264.39612 124.50469 4.8309636
v 264.3102 124.5907 4.9525228
v 264.19284 124.708176 4.9970164
v 264.0755 124.82565 4.9525228
v 263.9896 124.91166 4.8309636
v 263.64975 124.634766 4.6649103
v 263.6812 124.60331 4.498857
v 263.76718 124.51735 4.377298
v 263.88458 124.39993 4.3328037
v 264.002 124.28252 4.377298
v 264.08798 124.196556 4.498857
v 264.11945 124.1651 4.6649103
v 264.08798 124.196556 4.8309636
v 264.002 124.28252 4.9525228
v 263.88458 124.39993 4.9970164
v 263.76718 124.51735 4.9525228
v 263.6812 124.60331 4.8309636
v 263.34152 124.326515 4.6649103
v 263.373 124.29505 4.498857
v 263.45892 124.2091 4.377298
v 263.57635 124.09168 4.3328037
v 263.69376 123.974266 4.377298
v 263.77972 123.88831 4.498857
v 263.8112 123.85685 4.6649103
v 263.77972 123.88831 4.8309636
v 263.69376 123.974266 4.9525228
v 263.57635 124.09168 4.9970164
v 263.45892 124.2091 4.9525228
v 263.373 124.29505 4.8309636
v 263.03326 124.01827 4.6649103
v 263.06473 123.98681 4.498857
v 263.1507 123.90085 4.377298
v 263.2681 123.78343 4.3328037
v 263.38553 123.666016 4.377298
v 263.47147 123.58006 4.498857
v 263.50293 123.5486 4.6649103
v 263.47147 123.58006 4.8309636
v 263.38553 123.666016 4.9525228
v 263.2681 123.78343 4.9970164
v 263.1507 123.90085 4.9525228
v 263.06473 123.98681 4.8309636
v 262.725 123.71002 4.6649103
v 262.75647 123.67856 4.498857
v 262.84244 123.592606 4.377298
v 262.95984 123.47519 4.3328037
v 263.07727 123.357765 4.377298
v 263.16324 123.27181 4.498857
v 263.1947 123.24035 4.6649103
v 263.16324 123.27181 4.8309636
v 263.07727 123.357765 4.9525228
v 262.95984 123.47519 4.9970164
v 262.84244 123.592606 4.9525228
v 262.75647 123.67856 4.8309636
v 262.41678 123.40177 4.6649103
v 262.44824 123.37031 4.498857
v 262.53418 123.284355 4.377298
v 262.6516 123.16694 4.3328037
v 262.769 123.04952 4.377298
v 262.85498 122.96356 4.498857
v 262.88644 122.932106 4.6649103
v 262.85498 122.96356 4.8309636
v 262.769 123.04952 4.9525228
v 262.6516 123.16694 4.9970164
v 262.53418 123.284355 4.9525228
v 262.44824 123.37031 4.8309636
v 262.10852 123.09352 4.6649103
v 262.13998 123.062065 4.498857
v 262.22595 122.976105 4.377298
v 262.34335 122.85869 4.3328037
v 262.4608 122.74127 4.377298
v 262.54672 122.65532 4.498857
v 262.5782 122.623856 4.6649103
v 262.54672 122.65532 4.8309636
v 262.4608 122.74127 4.9525228
v 262.34335 122.85869 4.9970164
v 262.22595 122.976105 4.9525228
v 262.13998 123.062065 4.8309636
v 261.80026 122.78528 4.6649103
v 261.83173 122.753815 4.498857
v 261.9177 122.667854 4.377298
v 262.0351 122.55044 4.3328037
v 262.15253 122.43302 4.377298
v 262.2385 122.34707 4.498857
v 262.26993 122.315605 4.6649103
v 262.2385 122.34707 4.8309636
v 262.15253 122.43302 4.9525228
v 262.0351 122.55044 4.9970164
v 261.9177 122.667854 4.9525228
v 261.83173 122.753815 4.8309636
v 261.49203 122.47703 4.6649103
v 261.5235 122.445564 4.498857
v 261.60944 122.35961 4.377298
v 261.72687 122.242195 4.3328037
v 261.84427 122.12477 4.377298
v 261.93024 122.03882 4.498857
v 261.9617 122.007355 4.6649103
v 261.93024 122.03882 4.8309636
v 261.84427 122.12477 4.9525228
v 261.72687 122.242195 4.9970164
v 261.60944 122.35961 4.9525228
v 261.5235 122.445564 4.8309636
v 261.18378 122.16878 4.6649103
v 261.21524 122.137314 4.498857
v 261.3012 122.05136 4.377298
v 261.4186 121.933945 4.3328037
v 261.53604 121.81653 4.377298
v 261.62198 121.73057 4.498857
v 261.65344 121.69911 4.6649103
v 261.62198 121.73057 4.8309636
v 261.53604 121.81653 4.9525228
v 261.4186 121.933945 4.9970164
v 261.3012 122.05136 4.9525228
v 261.21524 122.137314 4.8309636
v 260.8702 121.85509 4.6649103
v 260.90237 121.824356 4.498857
v 260.9903 121.74039 4.377298
v 261.11035 121.625694 4.3328037
v 261.23044 121.511 4.377298
v 261.31833 121.42704 4.498857
v 261.35052 121.3963 4.6649103
v 261.31833 121.42704 4.8309636
v 261.23044 121.511 4.9525228
v 261.11035 121.625694 4.9970164
v 260.9903 121.74039 4.9525228
v 260.90237 121.824356 4.8309636
v 260.5477 121.498604 4.6649103
v 260.5837 121.47248 4.498857
v 260.68213 121.40112 4.377298
v 260.81656 121.30364 4.3328037
v 260.951 121.20616 4.377298
v 261.0494 121.1348 4.498857
v 261.08542 121.10869 4.6649103
v 261.0494 121.1348 4.8309636
v 260.951 121.20616 4.9525228
v 260.81656 121.30364 4.9970164
v 260.68213 121.40112 4.9525228
v 260.5837 121.47248 4.8309636
v 260.3116 121.085884 4.6649103
v 260.3505 121.06424 4.498857
v 260.4567 121.0051 4.377298
v 260.60178 120.92431 4.3328037
v 260.74683 120.84352 4.377298
v 260.85303 120.78438 4.498857
v 260.8919 120.762726 4.6649103
v 260.85303 120.78438 4.8309636
v 260.74683 120.84352 4.9525228
v 260.60178 120.92431 4.9970164
v 260.4567 121.0051 4.9525228
v 260.3505 121.06424 4.8309636
v 260.12344 120.73677 4.6649103
v 260.15945 120.71067 4.498857
v 260.2579 120.63936 4.377298
v 260.3924 120.541954 4.3328037
v 260.52686 120.44454 4.377298
v 260.6253 120.37323 4.498857
v 260.66135 120.34713 4.6649103
v 260.6253 120.37323 4.8309636
v 260.52686 120.44454 4.9525228
v 260.3924 120.541954 4.9970164
v 260.2579 120.63936 4.9525228
v 260.15945 120.71067 4.8309636
v 259.828 120.422165 4.6649103
v 259.86368 120.39559 4.498857
v 259.96118 120.32299 4.377298
v 260.09436 120.223816 4.3328037
v 260.22754 120.12463 4.377298
v 260.32504 120.05203 4.498857
v 260.36072 120.02546 4.6649103
v 260.32504 120.05203 4.8309636
v 260.22754 120.12463 4.9525228
v 260.09436 120.223816 4.9970164
v 259.96118 120.32299 4.9525228
v 259.86368 120.39559 4.8309636
v 259.60428 120.039505 4.6649103
v 259.64053 120.013725 4.498857
v 259.73962 119.943306 4.377298
v 259.87497 119.847115 4.3328037
v 260.0103 119.750916 4.377298
v 260.1094 119.6805 4.498857
v 260.14566 119.654724 4.6649103
v 260.1094 119.6805 4.8309636
v 260.0103 119.750916 4.9525228
v 259.87497 119.847115 4.9970164
v 259.73962 119.943306 4.9525228
v 259.64053 120.013725 4.8309636
v 259.30817 119.689545 4.6649103
v 259.3461 119.6663 4.498857
v 259.44977 119.6028 4.377298
v 259.59137 119.51605 4.3328037
v 259.73294 119.429306 4.377298
v 259.8366 119.36581 4.498857
v 259.87454 119.34257 4.6649103
v 259.8366 119.36581 4.8309636
v 259.73294 119.429306 4.9525228
v 259.59137 119.51605 4.9970164
v 259.44977 119.6028 4.9525228
v 259.3461 119.6663 4.8309636
v 259.14844 119.29654 4.6649103
v 259.18555 119.27196 4.498857
v 259.28683 119.20478 4.377298
v 259.42523 119.113014 4.3328037
v 259.56363 119.021255 4.377298
v 259.66495 118.95408 4.498857
v 259.70203 118.9295 4.6649103
v 259.66495 118.95408 4.8309636
v 259.56363 119.021255 4.9525228
v 259.42523 119.113014 4.9970164
v 259.28683 119.20478 4.9525228
v 259.18555 119.27196 4.8309636
v 258.88333 119.03745 4.6649103
v 258.91486 119.00606 4.498857
v 259.00098 118.92029 4.377298
v 259.11865 118.803116 4.3328037
v 259.23633 118.68595 4.377298
v 259.32245 118.600174 4.498857
v 259.35397 118.56878 4.6649103
v 259.32245 118.600174 4.8309636
v 259.23633 118.68595 4.9525228
v 259.11865 118.803116 4.9970164
v 259.00098 118.92029 4.9525228
v 258.91486 119.00606 4.8309636
v 258.57535 118.73016 4.6649103
v 258.60678 118.698685 4.498857
v 258.6927 118.61269 4.377298
v 258.81006 118.49522 4.3328037
v 258.92743 118.37774 4.377298
v 259.01334 118.29175 4.498857
v 259.04477 118.26027 4.6649103
v 259.01334 118.29175 4.8309636
v 258.92743 118.37774 4.9525228
v 258.81006 118.49522 4.9970164
v 258.6927 118.61269 4.9525228
v 258.60678 118.698685 4.8309636
v 258.267 118.42174 4.6649103
v 258.29846 118.390274 4.498857
v 258.38443 118.30433 4.377298
v 258.50186 118.18692 4.3328037
v 258.6193 118.06951 4.377298
v 258.70526 117.98356 4.498857
v 258.73672 117.9521 4.6649103
v 258.70526 117.98356 4.8309636
v 258.6193 118.06951 4.9525228
v 258.50186 118.18692 4.9970164
v 258.38443 118.30433 4.9525228
v 258.29846 118.390274 4.8309636
v 257.95877 118.11351 4.6649103
v 257.99023 118.08205 4.498857
v 258.0762 117.99609 4.377298
v 258.1936 117.87868 4.3328037
v 258.31104 117.76125 4.377298
v 258.39697 117.6753 4.498857
v 258.42844 117.64384 4.6649103
v 258.39697 117.6753 4.8309636
v 258.31104 117.76125 4.9525228
v 258.1936 117.87868 4.9970164
v 258.0762 117.99609 4.9525228
v 257.99023 118.08205 4.8309636
v 257.6505 117.80526 4.6649103
v 257.68198 117.773796 4.498857
v 257.76794 117.68784 4.377298
v 257.88535 117.57043 4.3328037
v 258.00278 117.45301 4.377298
v 258.08875 117.36705 4.498857
v 258.1202 117.335594 4.6649103
v 258.08875 117.36705 4.8309636
v 258.00278 117.45301 4.9525228
v 257.88535 117.57043 4.9970164
v 257.76794 117.68784 4.9525228
v 257.68198 117.773796 4.8309636
v 257.34506 117.499756 4.6649103
v 257.37613 117.467926 4.498857
v 257.4611 117.38097 4.377298
v 257.57712 117.26218 4.3328037
v 257.69315 117.14339 4.377298
v 257.77808 117.056435 4.498857
v 257.80917 117.024605 4.6649103
v 257.77808 117.056435 4.8309636
v 257.69315 117.14339 4.9525228
v 257.57712 117.26218 4.9970164
v 257.4611 117.38097 4.9525228
v 257.37613 117.467926 4.8309636
v 257.05258 117.21924 4.6649103
v 257.0806 117.18468 4.498857
v 257.15714 117.09025 4.377298
v 257.26172 116.96125 4.3328037
v 257.36627 116.83225 4.377298
v 257.4428 116.73782 4.498857
v 257.47083 116.70326 4.6649103
v 257.4428 116.73782 4.8309636
v 257.36627 116.83225 4.9525228
v 257.26172 116.96125 4.9970164
v 257.15714 117.09025 4.9525228
v 257.0806 117.18468 4.8309636
v 256.77356 117.0212 4.6649103
v 256.79077 116.98017 4.498857
v 256.8378 116.86808 4.377298
v 256.90204 116.71495 4.3328037
v 256.96628 116.56182 4.377298
v 257.01328 116.44973 4.498857
v 257.0305 116.4087 4.6649103
v 257.01328 116.44973 4.8309636
v 256.96628 116.56182 4.9525228
v 256.90204 116.71495 4.9970164
v 256.8378 116.86808 4.9525228
v 256.79077 116.98017 4.8309636
v 256.34305 116.93602 4.6649103
v 256.36063 116.89515 4.498857
v 256.40866 116.78348 4.377298
v 256.47427 116.630936 4.3328037
v 256.5399 116.47839 4.377298
v 256.58792 116.36673 4.498857
v 256.6055 116.32585 4.6649103
v 256.58792 116.36673 4.8309636
v 256.5399 116.47839 4.9525228
v 256.47427 116.630936 4.9970164
v 256.40866 116.78348 4.9525228
v 256.36063 116.89515 4.8309636
v 255.93694 116.65589 4.6649103
v 255.96133 116.61868 4.498857
v 256.028 116.517044 4.377298
v 256.11908 116.3782 4.3328037
v 256.21017 116.23935 4.377298
v 256.27686 116.13771 4.498857
v 256.30124 116.1005 4.6649103
v 256.27686 116.13771 4.8309636
v 256.21017 116.23935 4.9525228
v 256.11908 116.3782 4.9970164
v 256.028 116.517044 4.9525228
v 255.96133 116.61868 4.8309636
v 255.57893 116.44022 4.6649103
v 255.60129 116.40175 4.498857
v 255.66235 116.296646 4.377298
v 255.74579 116.153076 4.3328037
v 255.82921 116.0095 4.377298
v 255.89029 115.904396 4.498857
v 255.91264 115.86593 4.6649103
v 255.89029 115.904396 4.8309636
v 255.82921 116.0095 4.9525228
v 255.74579 116.153076 4.9970164
v 255.66235 116.296646 4.9525228
v 255.60129 116.40175 4.8309636
v 255.2061 116.23164 4.6649103
v 255.22743 116.1926 4.498857
v 255.28572 116.08593 4.377298
v 255.36536 115.940216 4.3328037
v 255.44499 115.7945 4.377298
v 255.50328 115.68783 4.498857
v 255.52463 115.64879 4.6649103
v 255.50328 115.68783 4.8309636
v 255.44499 115.7945 4.9525228
v 255.36536 115.940216 4.9970164
v 255.28572 116.08593 4.9525228
v 255.22743 116.1926 4.8309636
v 254.81516 116.022865 4.6649103
v 254.83734 115.9843 4.498857
v 254.89795 115.87893 4.377298
v 254.98076 115.73499 4.3328037
v 255.06357 115.59106 4.377298
v 255.12418 115.485695 4.498857
v 255.14636 115.44713 4.6649103
v 255.12418 115.485695 4.8309636
v 255.06357 115.59106 4.9525228
v 254.98076 115.73499 4.9970164
v 254.89795 115.87893 4.9525228
v 254.83734 115.9843 4.8309636
v 254.44286 115.79265 4.6649103
v 254.46526 115.754196 4.498857
v 254.52644 115.64916 4.377298
v 254.61002 115.50568 4.3328037
v 254.6936 115.36219 4.377298
v 254.75478 115.25715 4.498857
v 254.77718 115.218704 4.6649103
v 254.75478 115.25715 4.8309636
v 254.6936 115.36219 4.9525228
v 254.61002 115.50568 4.9970164
v 254.52644 115.64916 4.9525228
v 254.46526 115.754196 4.8309636
v 254.0605 115.58328 4.6649103
v 254.08185 115.54427 4.498915
v 254.14021 115.43768 4.3773985
v 254.21994 115.29209 4.3329206
v 254.29965 115.14649 4.3773985
v 254.35802 115.0399 4.498915
v 254.37938 115.00089 4.6649103
v 254.35802 115.0399 4.830905
v 254.29965 115.14649 4.9524217
v 254.21994 115.29209 4.9969
v 254.14021 115.43768 4.9524217
v 254.08185 115.54427 4.830905
v 254.22766 115.29631 4.6649103
usemtl mat_29
s 1
f 1 1 2
f 2 1 3
f 1 1 3
f 3 1 4
f 1 1 4
f 4 1 5
f 1 1 5
f 5 1 6
f 1 1 6
f 6 1 7
f 1 1 7
f 7 1 8
f 1 1 8
f 8 1 9
f 1 1 9
f 9 1 10
f 1 1 10
f 10 1 11
f 1 1 11
f 11 1 12
f 1 1 12
f 12 1 13
f 1 1 13
f 13 1 2
f 2 3 14
f 14 3 15
f 3 4 15
f 15 4 16
f 4 5 16
f 16 5 17
f 5 6 17
f 17 6 18
f 6 7 18
f 18 7 19
f 7 8 19
f 19 8 20
f 8 9 20
f 20 9 21
f 9 10 21
f 21 10 22
f 10 11 22
f 22 11 23
f 11 12 23
f 23 12 24
f 12 13 24
f 24 13 25
f 13 2 25
f 25 2 14
f 14 15 26
f 26 15 27
f 15 16 27
f 27 16 28
f 16 17 28
f 28 17 29
f 17 18 29
f 29 18 30
f 18 19 30
f 30 19 31
f 19 20 31
f 31 20 32
f 20 21 32
f 32 21 33
f 21 22 33
f 33 22 34
f 22 23 34
f 34 23 35
f 23 24 35
f 35 24 36
f 24 25 36
f 36 25 37
f 25 14 37
f 37 14 26
f 26 27 38
f 38 27 39
f 27 28 39
f 39 28 40
f 28 29 40
f 40 29 41
f 29 30 41
f 41 30 42
f 30 31 42
f 42 31 43
f 31 32 43
f 43 32 44
f 32 33 44
f 44 33 45
f 33 34 45
f 45 34 46
f 34 35 46
f 46 35 47
f 35 36 47
f 47 36 48
f 36 37 48
f 48 37 49
f 37 26 49
f 49 26 38
f 38 39 50
f 50 39 51
f 39 40 51
f 51 40 52
f 40 41 52
f 52 41 53
f 41 42 53
f 53 42 54
f 42 43 54
f 54 43 55
f 43 44 55
f 55 44 56
f 44 45 56
f 56 45 57
f 45 46 57
f 57 46 58
f 46 47 58
f 58 47 59
f 47 48 59
f 59 48 60
f 48 49 60
f 60 49 61
f 49 38 61
f 61 38 50
f 50 51 62
f 62 51 63
f 51 52 63
f 63 52 64
f 52 53 64
f 64 53 65
f 53 54 65
f 65 54 66
f 54 55 66
f 66 55 67
f 55 56 67
f 67 56 68
f 56 57 68
f 68 57 69
f 57 58 69
f 69 58 70
f 58 59 70
f 70 59 71
f 59 60 71
f 71 60 72
f 60 61 72
f 72 61 73
f 61 50 73
f 73 50 62
f 62 63 74
f 74 63 75
f 63 64 75
f 75 64 76
f 64 65 76
f 76 65 77
f 65 66 77
f 77 66 78
f 66 67 78
f 78 67 79
f 67 68 79
f 79 68 80
f 68 69 80
f 80 69 81
f 69 70 81
f 81 70 82
f 70 71 82
f 82 71 83
f 71 72 83
f 83 72 84
f 72 73 84
f 84 73 85
f 73 62 85
f 85 62 74
f 74 75 86
f 86 75 87
f 75 76 87
f 87 76 88
f 76 77 88
f 88 77 89
f 77 78 89
f 89 78 90
f 78 79 90
f 90 79 91
f 79 80 91
f 91 80 92
f 80 81 92
f 92 81 93
f 81 82 93
f 93 82 94
f 82 83 94
f 94 83 95
f 83 84 95
f 95 84 96
f 84 85 96
f 96 85 97
f 85 74 97
f 97 74 86
f 86 87 98
f 98 87 99
f 87 88 99
f 99 88 100
f 88 89 100
f 100 89 101
f 89 90 101
f 101 90 102
f 90 91 102
f 102 91 103
f 91 92 103
f 103 92 104
f 92 93 104
f 104 93 105
f 93 94 105
f 105 94 106
f 94 95 106
f 106 95 107
f 95 96 107
f 107 96 108
f 96 97 108
f 108 97 109
f 97 86 109
f 109 86 98
f 98 99 110
f 110 99 111
f 99 100 111
f 111 100 112
f 100 101 112
f 112 101 113
f 101 102 113
f 113 102 114
f 102 103 114
f 114 103 115
f 103 104 115
f 115 104 116
f 104 105 116
f 116 105 117
f 105 106 117
f 117 106 118
f 106 107 118
f 118 107 119
f 107 108 119
f 119 108 120
f 108 109 120
f 120 109 121
f 109 98 121
f 121 98 110
f 110 111 122
f 122 111 123
f 111 112 123
f 123 112 124
f 112 113 124
f 124 113 125
f 113 114 125
f 125 114 126
f 114 115 126
f 126 115 127
f 115 116 127
f 127 116 128
f 116 117 128
f 128 117 129
f 117 118 129
f 129 118 130
f 118 119 130
f 130 119 131
f 119 120 131
f 131 120 132
f 120 121 132
f 132 121 133
f 121 110 133
f 133 110 122
f 122 123 134
f 134 123 135
f 123 124 135
f 135 124 136
f 124 125 136
f 136 125 137
f 125 126 137
f 137 126 138
f 126 127 138
f 138 127 139
f 127 128 139
f 139 128 140
f 128 129 140
f 140 129 141
f 129 130 141
f 141 130 142
f 130 131 142
f 142 131 143
f 131 132 143
f 143 132 144
f 132 133 144
f 144 133 145
f 133 122 145
f 145 122 134
f 134 135 146
f 146 135 147
f 135 136 147
f 147 136 148
f 136 137 148
f 148 137 149
f 137 138 149
f 149 138 150
f 138 139 150
f 150 139 151
f 139 140 151
f 151 140 152
f 140 141 152
f 152 141 153
f 141 142 153
f 153 142 154
f 142 143 154
f 154 143 155
f 143 144 155
f 155 144 156
f 144 145 156
f 156 145 157
f 145 134 157
f 157 134 146
f 146 147 158
f 158 147 159
f 147 148 159
f 159 148 160
f 148 149 160
f 160 149 161
f 149 150 161
f 161 150 162
f 150 151 162
f 162 151 163
f 151 152 163
f 163 152 164
f 152 153 164
f 164 153 165
f 153 154 165
f 165 154 166
f 154 155 166
f 166 155 167
f 155 156 167
f 167 156 168
f 156 157 168
f 168 157 169
f 157 146 169
f 169 146 158
f 158 159 170
f 170 159 171
f 159 160 171
f 171 160 172
f 160 161 172
f 172 161 173
f 161 162 173
f 173 162 174
f 162 163 174
f 174 163 175
f 163 164 175
f 175 164 176
f 164 165 176
f 176 165 177
f 165 166 177
f 177 166 178
f 166 167 178
f 178 167 179
f 167 168 179
f 179 168 180
f 168 169 180
f 180 169 181
f 169 158 181
f 181 158 170
f 170 171 182
f 182 171 183
f 171 172 183
f 183 172 184
f 172 173 184
f 184 173 185
f 173 174 185
f 185 174 186
f 174 175 186
f 186 175 187
f 175 176 187
f 187 176 188
f 176 177 188
f 188 177 189
f 177 178 189
f 189 178 190
f 178 179 190
f 190 179 191
f 179 180 191
f 191 180 192
f 180 181 192
f 192 181 193
f 181 170 193
f 193 170 182
f 182 183 194
f 194 183 195
f 183 184 195
f 195 184 196
f 184 185 196
f 196 185 197
f 185 186 197
f 197 186 198
f 186 187 198
f 198 187 199
f 187 188 199
f 199 188 200
f 188 189 200
f 200 189 201
f 189 190 201
f 201 190 202
f 190 191 202
f 202 191 203
f 191 192 203
f 203 192 204
f 192 193 204
f 204 193 205
f 193 182 205
f 205 182 194
f 194 195 206
f 206 195 207
f 195 196 207
f 207 196 208
f 196 197 208
f 208 197 209
f 197 198 209
f 209 198 210
f 198 199 210
f 210 199 211
f 199 200 211
f 211 200 212
f 200 201 212
f 212 201 213
f 201 202 213
f 213 202 214
f 202 203 214
f 214 203 215
f 203 204 215
f 215 204 216
f 204 205 216
f 216 205 217
f 205 194 217
f 217 194 206
f 206 207 218
f 218 207 219
f 207 208 219
f 219 208 220
f 208 209 220
f 220 209 221
f 209 210 221
f 221 210 222
f 210 211 222
f 222 211 223
f 211 212 223
f 223 212 224
f 212 213 224
f 224 213 225
f 213 214 225
f 225 214 226
f 214 215 226
f 226 215 227
f 215 216 227
f 227 216 228
f 216 217 228
f 228 217 229
f 217 206 229
f 229 206 218
f 218 219 230
f 230 219 231
f 219 220 231
f 231 220 232
f 220 221 232
f 232 221 233
f 221 222 233
f 233 222 234
f 222 223 234
f 234 223 235
f 223 224 235
f 235 224 236
f 224 225 236
f 236 225 237
f 225 226 237
f 237 226 238
f 226 227 238
f 238 227 239
f 227 228 239
f 239 228 240
f 228 229 240
f 240 229 241
f 229 218 241
f 241 218 230
f 230 231 242
f 242 231 243
f 231 232 243
f 243 232 244
f 232 233 244
f 244 233 245
f 233 234 245
f 245 234 246
f 234 235 246
f 246 235 247
f 235 236 247
f 247 236 248
f 236 237 248
f 248 237 249
f 237 238 249
f 249 238 250
f 238 239 250
f 250 239 251
f 239 240 251
f 251 240 252
f 240 241 252
f 252 241 253
f 241 230 253
f 253 230 242
f 242 243 254
f 254 243 255
f 243 244 255
f 255 244 256
f 244 245 256
f 256 245 257
f 245 246 257
f 257 246 258
f 246 247 258
f 258 247 259
f 247 248 259
f 259 248 260
f 248 249 260
f 260 249 261
f 249 250 261
f 261 250 262
f 250 251 262
f 262 251 263
f 251 252 263
f 263 252 264
f 252 253 264
f 264 253 265
f 253 242 265
f 265 242 254
f 254 255 266
f 266 255 267
f 255 256 267
f 267 256 268
f 256 257 268
f 268 257 269
f 257 258 269
f 269 258 270
f 258 259 270
f 270 259 271
f 259 260 271
f 271 260 272
f 260 261 272
f 272 261 273
f 261 262 273
f 273 262 274
f 262 263 274
f 274 263 275
f 263 264 275
f 275 264 276
f 264 265 276
f 276 265 277
f 265 254 277
f 277 254 266
f 266 267 278
f 278 267 279
f 267 268 279
f 279 268 280
f 268 269 280
f 280 269 281
f 269 270 281
f 281 270 282
f 270 271 282
f 282 271 283
f 271 272 283
f 283 272 284
f 272 273 284
f 284 273 285
f 273 274 285
f 285 274 286
f 274 275 286
f 286 275 287
f 275 276 287
f 287 276 288
f 276 277 288
f 288 277 289
f 277 266 289
f 289 266 278
f 278 279 290
f 290 279 291
f 279 280 291
f 291 280 292
f 280 281 292
f 292 281 293
f 281 282 293
f 293 282 294
f 282 283 294
f 294 283 295
f 283 284 295
f 295 284 296
f 284 285 296
f 296 285 297
f 285 286 297
f 297 286 298
f 286 287 298
f 298 287 299
f 287 288 299
f 299 288 300
f 288 289 300
f 300 289 301
f 289 278 301
f 301 278 290
f 290 291 302
f 302 291 303
f 291 292 303
f 303 292 304
f 292 293 304
f 304 293 305
f 293 294 305
f 305 294 306
f 294 295 306
f 306 295 307
f 295 296 307
f 307 296 308
f 296 297 308
f 308 297 309
f 297 298 309
f 309 298 310
f 298 299 310
f 310 299 311
f 299 300 311
f 311 300 312
f 300 301 312
f 312 301 313
f 301 290 313
f 313 290 302
f 302 303 314
f 314 303 315
f 303 304 315
f 315 304 316
f 304 305 316
f 316 305 317
f 305 306 317
f 317 306 318
f 306 307 318
f 318 307 319
f 307 308 319
f 319 308 320
f 308 309 320
f 320 309 321
f 309 310 321
f 321 310 322
f 310 311 322
f 322 311 323
f 311 312 323
f 323 312 324
f 312 313 324
f 324 313 325
f 313 302 325
f 325 302 314
f 314 315 326
f 326 315 327
f 315 316 327
f 327 316 328
f 316 317 328
f 328 317 329
f 317 318 329
f 329 318 330
f 318 319 330
f 330 319 331
f 319 320 331
f 331 320 332
f 320 321 332
f 332 321 333
f 321 322 333
f 333 322 334
f 322 323 334
f 334 323 335
f 323 324 335
f 335 324 336
f 324 325 336
f 336 325 337
f 325 314 337
f 337 314 326
f 326 327 338
f 338 327 339
f 327 328 339
f 339 328 340
f 328 329 340
f 340 329 341
f 329 330 341
f 341 330 342
f 330 331 342
f 342 331 343
f 331 332 343
f 343 332 344
f 332 333 344
f 344 333 345
f 333 334 345
f 345 334 346
f 334 335 346
f 346 335 347
f 335 336 347
f 347 336 348
f 336 337 348
f 348 337 349
f 337 326 349
f 349 326 338
f 338 339 350
f 350 339 351
f 339 340 351
f 351 340 352
f 340 341 352
f 352 341 353
f 341 342 353
f 353 342 354
f 342 343 354
f 354 343 355
f 343 344 355
f 355 344 356
f 344 345 356
f 356 345 357
f 345 346 357
f 357 346 358
f 346 347 358
f 358 347 359
f 347 348 359
f 359 348 360
f 348 349 360
f 360 349 361
f 349 338 361
f 361 338 350
f 350 351 362
f 362 351 363
f 351 352 363
f 363 352 364
f 352 353 364
f 364 353 365
f 353 354 365
f 365 354 366
f 354 355 366
f 366 355 367
f 355 356 367
f 367 356 368
f 356 357 368
f 368 357 369
f 357 358 369
f 369 358 370
f 358 359 370
f 370 359 371
f 359 360 371
f 371 360 372
f 360 361 372
f 372 361 373
f 361 350 373
f 373 350 362
f 362 363 374
f 374 363 375
f 363 364 375
f 375 364 376
f 364 365 376
f 376 365 377
f 365 366 377
f 377 366 378
f 366 367 378
f 378 367 379
f 367 368 379
f 379 368 380
f 368 369 380
f 380 369 381
f 369 370 381
f 381 370 382
f 370 371 382
f 382 371 383
f 371 372 383
f 383 372 384
f 372 373 384
f 384 373 385
f 373 362 385
f 385 362 374
f 374 375 386
f 386 375 387
f 375 376 387
f 387 376 388
f 376 377 388
f 388 377 389
f 377 378 389
f 389 378 390
f 378 379 390
f 390 379 391
f 379 380 391
f 391 380 392
f 380 381 392
f 392 381 393
f 381 382 393
f 393 382 394
f 382 383 394
f 394 383 395
f 383 384 395
f 395 384 396
f 384 385 396
f 396 385 397
f 385 374 397
f 397 374 386
f 386 387 398
f 398 387 399
f 387 388 399
f 399 388 400
f 388 389 400
f 400 389 401
f 389 390 401
f 401 390 402
f 390 391 402
f 402 391 403
f 391 392 403
f 403 392 404
f 392 393 404
f 404 393 405
f 393 394 405
f 405 394 406
f 394 395 406
f 406 395 407
f 395 396 407
f 407 396 408
f 396 397 408
f 408 397 409
f 397 386 409
f 409 386 398
f 398 399 410
f 410 399 411
f 399 400 411
f 411 400 412
f 400 401 412
f 412 401 413
f 401 402 413
f 413 402 414
f 402 403 414
f 414 403 415
f 403 404 415
f 415 404 416
f 404 405 416
f 416 405 417
f 405 406 417
f 417 406 418
f 406 407 418
f 418 407 419
f 407 408 419
f 419 408 420
f 408 409 420
f 420 409 421
f 409 398 421
f 421 398 410
f 410 411 422
f 422 411 423
f 411 412 423
f 423 412 424
f 412 413 424
f 424 413 425
f 413 414 425
f 425 414 426
f 414 415 426
f 426 415 427
f 415 416 427
f 427 416 428
f 416 417 428
f 428 417 429
f 417 418 429
f 429 418 430
f 418 419 430
f 430 419 431
f 419 420 431
f 431 420 432
f 420 421 432
f 432 421 433
f 421 410 433
f 433 410 422
f 422 423 434
f 434 423 434
f 423 424 434
f 434 424 434
f 424 425 434
f 434 425 434
f 425 426 434
f 434 426 434
f 426 427 434
f 434 427 434
f 427 428 434
f 434 428 434
f 428 429 434
f 434 429 434
f 429 430 434
f 434 430 434
f 430 431 434
f 434 431 434
f 431 432 434
f 434 432 434
f 432 433 434
f 434 433 434
f 433 422 434
f 434 422 434

g Path_(12)
v 255.22372 115.90511 4.6649103
v 255.06882 116.19436 4.6135755
v 255.10168 116.13298 4.4563956
v 255.16727 116.010544 4.3550873
v 255.24797 115.85986 4.3367953
v 255.32219 115.721306 4.4064217
v 255.37001 115.632 4.54531
v 255.37865 115.615875 4.716245
v 255.34578 115.67725 4.873425
v 255.2802 115.79969 4.9747334
v 255.1995 115.95037 4.9930253
v 255.12527 116.08893 4.9233985
v 255.07745 116.17823 4.7845106
v 254.60818 115.94411 4.681514
v 254.61003 115.89881 4.514573
v 254.66814 115.79726 4.387099
v 254.7669 115.66664 4.3332477
v 254.87988 115.541985 4.367449
v 254.9768 115.456665 4.4805384
v 255.0317 115.43356 4.6422143
v 255.02985 115.47886 4.809155
v 254.97174 115.58042 4.936629
v 254.87297 115.71103 4.9904804
v 254.75998 115.83569 4.956279
v 254.66307 115.921005 4.8431892
v 254.28664 115.523834 4.836072
v 254.24307 115.423836 4.68377
v 254.2838 115.30214 4.555159
v 254.39792 115.19136 4.4847007
v 254.55484 115.12118 4.4912734
v 254.71252 115.11039 4.573117
v 254.82872 115.161896 4.7083
v 254.8723 115.261894 4.8606024
v 254.83156 115.38359 4.989213
v 254.71744 115.49437 5.059672
v 254.56052 115.56456 5.053099
v 254.40283 115.57534 4.971256
v 254.34227 115.277245 5.1708035
v 254.2438 115.20688 5.0334153
v 254.22763 115.107285 4.909528
v 254.29808 115.00513 4.8323364
v 254.43628 114.927795 4.822524
v 254.6052 114.895996 4.8827205
v 254.75957 114.91827 4.996796
v 254.85803 114.988625 5.1341844
v 254.87422 115.08823 5.258072
v 254.80377 115.19038 5.3352637
v 254.66557 115.267715 5.3450756
v 254.49666 115.29951 5.284879
v 254.42223 114.67187 5.306965
usemtl mat_30
s 1
f 435 435 436
f 436 435 437
f 435 435 437
f 437 435 438
f 435 435 438
f 438 435 439
f 435 435 439
f 439 435 440
f 435 435 440
f 440 435 441
f 435 435 441
f 441 435 442
f 435 435 442
f 442 435 443
f 435 435 443
f 443 435 444
f 435 435 444
f 444 435 445
f 435 435 445
f 445 435 446
f 435 435 446
f 446 435 447
f 435 435 447
f 447 435 436
f 436 437 448
f 448 437 449
f 437 438 449
f 449 438 450
f 438 439 450
f 450 439 451
f 439 440 451
f 451 440 452
f 440 441 452
f 452 441 453
f 441 442 453
f 453 442 454
f 442 443 454
f 454 443 455
f 443 444 455
f 455 444 456
f 444 445 456
f 456 445 457
f 445 446 457
f 457 446 458
f 446 447 458
f 458 447 459
f 447 436 459
f 459 436 448
f 448 449 460
f 460 449 461
f 449 450 461
f 461 450 462
f 450 451 462
f 462 451 463
f 451 452 463
f 463 452 464
f 452 453 464
f 464 453 465
f 453 454 465
f 465 454 466
f 454 455 466
f 466 455 467
f 455 456 467
f 467 456 468
f 456 457 468
f 468 457 469
f 457 458 469
f 469 458 470
f 458 459 470
f 470 459 471
f 459 448 471
f 471 448 460
f 460 461 472
f 472 461 473
f 461 462 473
f 473 462 474
f 462 463 474
f 474 463 475
f 463 464 475
f 475 464 476
f 464 465 476
f 476 465 477
f 465 466 477
f 477 466 478
f 466 467 478
f 478 467 479
f 467 468 479
f 479 468 480
f 468 469 480
f 480 469 481
f 469 470 481
f 481 470 482
f 470 471 482
f 482 471 483
f 471 460 483
f 483 460 472
f 472 473 484
f 484 473 484
f 473 474 484
f 484 474 484
f 474 475 484
f 484 475 484
f 475 476 484
f 484 476 484
f 476 477 484
f 484 477 484
f 477 478 484
f 484 478 484
f 478 479 484
f 484 479 484
f 479 480 484
f 484 480 484
f 480 481 484
f 484 481 484
f 481 482 484
f 484 482 484
f 482 483 484
f 484 483 484
f 483 472 484
f 484 472 484
f 484 484 484
f 484 484 484
f 484 484 484
f 484 484 484
f 484 484 484
f 484 484 484
f 484 484 484
f 484 484 484
f 484 484 484
f 484 484 484
f 484 484 484
f 484 484 484
f 484 484 484
f 484 484 484
f 484 484 484
f 484 484 484
f 484 484 484
f 484 484 484
f 484 484 484
f 484 484 484
f 484 484 484
f 484 484 484
f 484 484 484
f 484 484 484

g Path_(13)
v 254.39346 115.40696 4.6649103
v 254.34682 115.73431 4.63414
v 254.305 115.66867 4.481575
v 254.28687 115.53291 4.3786597
v 254.2973 115.3634 4.352971
v 254.33351 115.20557 4.411392
v 254.38579 115.10169 4.538269
v 254.44011 115.07961 4.699605
v 254.48195 115.14524 4.85217
v 254.50006 115.281006 4.9550853
v 254.48962 115.45051 4.980774
v 254.45341 115.60835 4.922353
v 254.40115 115.71223 4.795476
v 253.82843 115.66909 4.817156
v 253.73972 115.59299 4.6919165
v 253.70442 115.4534 4.5991054
v 253.73203 115.28772 4.5635905
v 253.81512 115.14035 4.594888
v 253.93146 115.050766 4.6846128
v 254.04984 115.042984 4.808722
v 254.13857 115.11908 4.9339614
v 254.17384 115.25867 5.0267725
v 254.14624 115.42435 5.0622873
v 254.06314 115.571724 5.0309896
v 253.94682 115.6613 4.941265
v 253.67418 115.49368 5.2363253
v 253.55424 115.40801 5.156915
v 253.50243 115.26859 5.0810614
v 253.5326 115.11277 5.0290885
v 253.63666 114.9823 5.014923
v 253.78674 114.91215 5.0423603
v 253.94264 114.921104 5.1040483
v 254.06256 115.00677 5.1834583
v 254.11438 115.146194 5.259312
v 254.08423 115.30202 5.311285
v 253.98015 115.43249 5.3254504
v 253.83006 115.50264 5.298013
v 253.78488 115.18063 5.229869
usemtl mat_31
s 1
f 485 485 486
f 486 485 487
f 485 485 487
f 487 485 488
f 485 485 488
f 488 485 489
f 485 485 489
f 489 485 490
f 485 485 490
f 490 485 491
f 485 485 491
f 491 485 492
f 485 485 492
f 492 485 493
f 485 485 493
f 493 485 494
f 485 485 494
f 494 485 495
f 485 485 495
f 495 485 496
f 485 485 496
f 496 485 497
f 485 485 497
f 497 485 486
f 486 487 498
f 498 487 499
f 487 488 499
f 499 488 500
f 488 489 500
f 500 489 501
f 489 490 501
f 501 490 502
f 490 491 502
f 502 491 503
f 491 492 503
f 503 492 504
f 492 493 504
f 504 493 505
f 493 494 505
f 505 494 506
f 494 495 506
f 506 495 507
f 495 496 507
f 507 496 508
f 496 497 508
f 508 497 509
f 497 486 509
f 509 486 498
f 498 499 510
f 510 499 511
f 499 500 511
f 511 500 512
f 500 501 512
f 512 501 513
f 501 502 513
f 513 502 514
f 502 503 514
f 514 503 515
f 503 504 515
f 515 504 516
f 504 505 516
f 516 505 517
f 505 506 517
f 517 506 518
f 506 507 518
f 518 507 519
f 507 508 519
f 519 508 520
f 508 509 520
f 520 509 521
f 509 498 521
f 521 498 510
f 510 511 522
f 522 511 522
f 511 512 522
f 522 512 522
f 512 513 522
f 522 513 522
f 513 514 522
f 522 514 522
f 514 515 522
f 522 515 522
f 515 516 522
f 522 516 522
f 516 517 522
f 522 517 522
f 517 518 522
f 522 518 522
f 518 519 522
f 522 519 522
f 519 520 522
f 522 520 522
f 520 521 522
f 522 521 522
f 521 510 522
f 522 510 522

g Path_(8)
v 262.86218 123.37751 4.6649103
v 263.09702 123.61234 4.6649103
v 263.06555 123.58088 4.498857
v 262.97958 123.49493 4.377298
v 262.86218 123.37751 4.3328037
v 262.74475 123.26009 4.377298
v 262.6588 123.17413 4.498857
v 262.62735 123.14268 4.6649103
v 262.6588 123.17413 4.8309636
v 262.74475 123.26009 4.9525228
v 262.86218 123.37751 4.9970164
v 262.97958 123.49493 4.9525228
v 263.06555 123.58088 4.8309636
v 262.80054 123.90881 4.6649103
v 262.76907 123.87735 4.498857
v 262.68314 123.7914 4.377298
v 262.5657 123.67398 4.3328037
v 262.4483 123.556564 4.377298
v 262.36234 123.470604 4.498857
v 262.33087 123.43915 4.6649103
v 262.36234 123.470604 4.8309636
v 262.4483 123.556564 4.9525228
v 262.5657 123.67398 4.9970164
v 262.68314 123.7914 4.9525228
v 262.76907 123.87735 4.8309636
v 262.50513 124.20422 4.6649103
v 262.47354 124.172905 4.498857
v 262.38718 124.08733 4.377298
v 262.26923 123.97045 4.3328037
v 262.1513 123.85356 4.377298
v 262.06494 123.768 4.498857
v 262.03336 123.73668 4.6649103
v 262.06494 123.768 4.8309636
v 262.1513 123.85356 4.9525228
v 262.26923 123.97045 4.9970164
v 262.38718 124.08733 4.9525228
v 262.47354 124.172905 4.8309636
v 262.2323 124.4801 4.6649103
v 262.1979 124.451904 4.498857
v 262.10388 124.37484 4.377298
v 261.97546 124.26958 4.3328037
v 261.84702 124.164314 4.377298
v 261.75302 124.08726 4.498857
v 261.7186 124.05905 4.6649103
v 261.75302 124.08726 4.8309636
v 261.84702 124.164314 4.9525228
v 261.97546 124.26958 4.9970164
v 262.10388 124.37484 4.9525228
v 262.1979 124.451904 4.8309636
v 262.05112 124.73207 4.6649103
v 262.00943 124.71657 4.498857
v 261.89548 124.67422 4.377298
v 261.7398 124.61637 4.3328037
v 261.58417 124.55852 4.377298
v 261.4702 124.516174 4.498857
v 261.42853 124.50067 4.6649103
v 261.4702 124.516174 4.8309636
v 261.58417 124.55852 4.9525228
v 261.7398 124.61637 4.9970164
v 261.89548 124.67422 4.9525228
v 262.00943 124.71657 4.8309636
v 262.0188 125.05442 4.6112285
v 261.9482 125.049774 4.4545507
v 261.8089 125.040596 4.354239
v 261.6382 125.02935 4.337171
v 261.48187 125.01905 4.407921
v 261.38177 125.01246 4.5475307
v 261.36475 125.01134 4.718592
v 261.43533 125.01598 4.8752694
v 261.57465 125.02516 4.9755816
v 261.74533 125.03641 4.9926496
v 261.90167 125.04671 4.9219
v 262.00177 125.0533 4.78229
v 261.99268 125.50843 4.589071
v 261.89856 125.48225 4.4407525
v 261.74713 125.44798 4.357534
v 261.57898 125.414825 4.3617134
v 261.43918 125.39165 4.4521713
v 261.3652 125.38467 4.604669
v 261.37683 125.39575 4.7783456
v 261.47098 125.421936 4.9266644
v 261.6224 125.45619 5.009883
v 261.79056 125.48936 5.0057034
v 261.93033 125.512535 4.9152455
v 262.00433 125.519516 4.7627473
v 261.8414 125.79937 4.7032804
v 261.7441 125.71685 4.5260053
v 261.5893 125.667145 4.4081545
v 261.41843 125.663574 4.381306
v 261.27728 125.70709 4.4526544
v 261.2037 125.78605 4.603081
v 261.21738 125.87927 4.79228
v 261.31464 125.96179 4.9695554
v 261.46945 126.0115 5.087406
v 261.64032 126.01507 5.1142545
v 261.78146 125.97155 5.0429063
v 261.85507 125.89259 4.8924794
v 261.94705 126.071236 4.377256
v 261.94016 125.9364 4.25807
v 261.85022 125.83347 4.1189456
v 261.70135 125.79002 3.9971614
v 261.53342 125.8177 3.9253492
v 261.39142 125.90909 3.9227512
v 261.31342 126.03969 3.9900634
v 261.3203 126.17452 4.1092496
v 261.41022 126.27745 4.248374
v 261.5591 126.3209 4.370158
v 261.72705 126.29322 4.4419703
v 261.86905 126.201836 4.444568
v 262.03485 126.3288 4.001353
v 262.00433 126.26954 3.8118129
v 261.8935 126.22893 3.6443813
v 261.73206 126.21783 3.543921
v 261.56323 126.23923 3.53735
v 261.4323 126.287384 3.626429
v 261.37433 126.3494 3.7872896
v 261.40485 126.40865 3.9768293
v 261.5157 126.44927 4.144261
v 261.67712 126.460365 4.2447214
v 261.84592 126.438965 4.251292
v 261.97687 126.39081 4.1622133
v 261.99435 126.819244 4.090887
v 261.99353 126.8229 3.917955
v 261.90863 126.808815 3.7683597
v 261.7624 126.78076 3.6821854
v 261.59396 126.74626 3.6825223
v 261.44852 126.714554 3.76928
v 261.36502 126.69414 3.919212
v 261.3658 126.69048 4.092144
v 261.4507 126.704575 4.2417393
v 261.59695 126.73262 4.3279138
v 261.76538 126.76713 4.3275766
v 261.91083 126.79883 4.240819
v 261.8201 127.24596 4.14504
v 261.853 127.25511 3.9764419
v 261.80154 127.236435 3.8133612
v 261.67953 127.19494 3.699495
v 261.51968 127.14174 3.665354
v 261.36478 127.09109 3.7200859
v 261.25635 127.05656 3.8490255
v 261.22345 127.0474 4.0176234
v 261.27487 127.06607 4.1807046
v 261.39688 127.10757 4.2945704
v 261.55676 127.16077 4.3287115
v 261.71167 127.211426 4.2739797
v 261.66788 127.68881 4.1680403
v 261.70834 127.71109 4.0024495
v 261.67062 127.69088 3.835946
v 261.56485 127.63358 3.7131436
v 261.41934 127.55456 3.6669471
v 261.2731 127.474976 3.7097352
v 261.16528 127.41617 3.8300426
v 261.12482 127.39388 3.995633
v 261.16254 127.4141 4.1621366
v 261.2683 127.4714 4.2849393
v 261.41382 127.55042 4.3311353
v 261.5601 127.630005 4.2883472
v 261.36624 128.06084 4.160998
v 261.3986 128.08832 3.9944098
v 261.36328 128.05803 3.8289142
v 261.26974 127.978096 3.7088554
v 261.14304 127.86994 3.6664035
v 261.01712 127.762535 3.712933
v 260.92575 127.68467 3.8359768
v 260.89337 127.657196 4.002565
v 260.9287 127.687485 4.168061
v 261.02225 127.76741 4.2881193
v 261.14896 127.87557 4.3305717
v 261.27487 127.98297 4.284042
v 261.08066 128.38858 4.1645594
v 261.11288 128.41925 3.9985077
v 261.08066 128.38858 3.8324528
v 260.99258 128.30481 3.7108886
v 260.87228 128.19035 3.666388
v 260.75195 128.0759 3.7108753
v 260.66388 127.99211 3.83243
v 260.63165 127.96144 3.9984813
v 260.66388 127.9921 4.164536
v 260.75195 128.07588 4.2861004
v 260.87225 128.19034 4.3306007
v 260.99258 128.3048 4.2861137
v 260.75015 128.70273 4.164548
v 260.77823 128.73726 3.9984944
v 260.75015 128.70273 3.8324413
v 260.6735 128.60841 3.710882
v 260.56873 128.47957 3.666388
v 260.46396 128.35072 3.710882
v 260.3873 128.25641 3.8324413
v 260.35922 128.22188 3.9984946
v 260.3873 128.25641 4.164548
v 260.46396 128.35072 4.286107
v 260.56873 128.47957 4.3306007
v 260.6735 128.60841 4.286107
v 260.33252 128.9839 4.164548
v 260.34937 129.02509 3.9984946
v 260.33252 128.9839 3.8324413
v 260.2865 128.8714 3.710882
v 260.22363 128.7177 3.666388
v 260.1608 128.564 3.710882
v 260.11478 128.45148 3.8324413
v 260.09793 128.4103 3.9984944
v 260.11478 128.45148 4.164548
v 260.1608 128.564 4.286107
v 260.22363 128.7177 4.3306007
v 260.2865 128.8714 4.286107
v 259.91946 129.05583 4.164548
v 259.92725 129.10054 4.0018306
v 259.92004 129.05911 3.8382196
v 259.89975 128.94264 3.717554
v 259.87183 128.78233 3.6721663
v 259.84378 128.62115 3.7142181
v 259.82306 128.50227 3.8324413
v 259.81528 128.45757 3.9951584
v 259.8225 128.499 4.1587696
v 259.84277 128.61546 4.2794347
v 259.8707 128.77576 4.3248224
v 259.89877 128.93695 4.282771
v 259.81058 128.78961 3.9984944
usemtl mat_32
s 1
f 523 523 524
f 524 523 525
f 523 523 525
f 525 523 526
f 523 523 526
f 526 523 527
f 523 523 527
f 527 523 528
f 523 523 528
f 528 523 529
f 523 523 529
f 529 523 530
f 523 523 530
f 530 523 531
f 523 523 531
f 531 523 532
f 523 523 532
f 532 523 533
f 523 523 533
f 533 523 534
f 523 523 534
f 534 523 535
f 523 523 535
f 535 523 524
f 524 525 536
f 536 525 537
f 525 526 537
f 537 526 538
f 526 527 538
f 538 527 539
f 527 528 539
f 539 528 540
f 528 529 540
f 540 529 541
f 529 530 541
f 541 530 542
f 530 531 542
f 542 531 543
f 531 532 543
f 543 532 544
f 532 533 544
f 544 533 545
f 533 534 545
f 545 534 546
f 534 535 546
f 546 535 547
f 535 524 547
f 547 524 536
f 536 537 548
f 548 537 549
f 537 538 549
f 549 538 550
f 538 539 550
f 550 539 551
f 539 540 551
f 551 540 552
f 540 541 552
f 552 541 553
f 541 542 553
f 553 542 554
f 542 543 554
f 554 543 555
f 543 544 555
f 555 544 556
f 544 545 556
f 556 545 557
f 545 546 557
f 557 546 558
f 546 547 558
f 558 547 559
f 547 536 559
f 559 536 548
f 548 549 560
f 560 549 561
f 549 550 561
f 561 550 562
f 550 551 562
f 562 551 563
f 551 552 563
f 563 552 564
f 552 553 564
f 564 553 565
f 553 554 565
f 565 554 566
f 554 555 566
f 566 555 567
f 555 556 567
f 567 556 568
f 556 557 568
f 568 557 569
f 557 558 569
f 569 558 570
f 558 559 570
f 570 559 571
f 559 548 571
f 571 548 560
f 560 561 572
f 572 561 573
f 561 562 573
f 573 562 574
f 562 563 574
f 574 563 575
f 563 564 575
f 575 564 576
f 564 565 576
f 576 565 577
f 565 566 577
f 577 566 578
f 566 567 578
f 578 567 579
f 567 568 579
f 579 568 580
f 568 569 580
f 580 569 581
f 569 570 581
f 581 570 582
f 570 571 582
f 582 571 583
f 571 560 583
f 583 560 572
f 572 573 584
f 584 573 585
f 573 574 585
f 585 574 586
f 574 575 586
f 586 575 587
f 575 576 587
f 587 576 588
f 576 577 588
f 588 577 589
f 577 578 589
f 589 578 590
f 578 579 590
f 590 579 591
f 579 580 591
f 591 580 592
f 580 581 592
f 592 581 593
f 581 582 593
f 593 582 594
f 582 583 594
f 594 583 595
f 583 572 595
f 595 572 584
f 584 585 596
f 596 585 597
f 585 586 597
f 597 586 598
f 586 587 598
f 598 587 599
f 587 588 599
f 599 588 600
f 588 589 600
f 600 589 601
f 589 590 601
f 601 590 602
f 590 591 602
f 602 591 603
f 591 592 603
f 603 592 604
f 592 593 604
f 604 593 605
f 593 594 605
f 605 594 606
f 594 595 606
f 606 595 607
f 595 584 607
f 607 584 596
f 596 597 608
f 608 597 609
f 597 598 609
f 609 598 610
f 598 599 610
f 610 599 611
f 599 600 611
f 611 600 612
f 600 601 612
f 612 601 613
f 601 602 613
f 613 602 614
f 602 603 614
f 614 603 615
f 603 604 615
f 615 604 616
f 604 605 616
f 616 605 617
f 605 606 617
f 617 606 618
f 606 607 618
f 618 607 619
f 607 596 619
f 619 596 608
f 608 609 620
f 620 609 621
f 609 610 621
f 621 610 622
f 610 611 622
f 622 611 623
f 611 612 623
f 623 612 624
f 612 613 624
f 624 613 625
f 613 614 625
f 625 614 626
f 614 615 626
f 626 615 627
f 615 616 627
f 627 616 628
f 616 617 628
f 628 617 629
f 617 618 629
f 629 618 630
f 618 619 630
f 630 619 631
f 619 608 631
f 631 608 620
f 620 621 632
f 632 621 633
f 621 622 633
f 633 622 634
f 622 623 634
f 634 623 635
f 623 624 635
f 635 624 636
f 624 625 636
f 636 625 637
f 625 626 637
f 637 626 638
f 626 627 638
f 638 627 639
f 627 628 639
f 639 628 640
f 628 629 640
f 640 629 641
f 629 630 641
f 641 630 642
f 630 631 642
f 642 631 643
f 631 620 643
f 643 620 632
f 632 633 644
f 644 633 645
f 633 634 645
f 645 634 646
f 634 635 646
f 646 635 647
f 635 636 647
f 647 636 648
f 636 637 648
f 648 637 649
f 637 638 649
f 649 638 650
f 638 639 650
f 650 639 651
f 639 640 651
f 651 640 652
f 640 641 652
f 652 641 653
f 641 642 653
f 653 642 654
f 642 643 654
f 654 643 655
f 643 632 655
f 655 632 644
f 644 645 656
f 656 645 657
f 645 646 657
f 657 646 658
f 646 647 658
f 658 647 659
f 647 648 659
f 659 648 660
f 648 649 660
f 660 649 661
f 649 650 661
f 661 650 662
f 650 651 662
f 662 651 663
f 651 652 663
f 663 652 664
f 652 653 664
f 664 653 665
f 653 654 665
f 665 654 666
f 654 655 666
f 666 655 667
f 655 644 667
f 667 644 656
f 656 657 668
f 668 657 669
f 657 658 669
f 669 658 670
f 658 659 670
f 670 659 671
f 659 660 671
f 671 660 672
f 660 661 672
f 672 661 673
f 661 662 673
f 673 662 674
f 662 663 674
f 674 663 675
f 663 664 675
f 675 664 676
f 664 665 676
f 676 665 677
f 665 666 677
f 677 666 678
f 666 667 678
f 678 667 679
f 667 656 679
f 679 656 668
f 668 669 680
f 680 669 681
f 669 670 681
f 681 670 682
f 670 671 682
f 682 671 683
f 671 672 683
f 683 672 684
f 672 673 684
f 684 673 685
f 673 674 685
f 685 674 686
f 674 675 686
f 686 675 687
f 675 676 687
f 687 676 688
f 676 677 688
f 688 677 689
f 677 678 689
f 689 678 690
f 678 679 690
f 690 679 691
f 679 668 691
f 691 668 680
f 680 681 692
f 692 681 693
f 681 682 693
f 693 682 694
f 682 683 694
f 694 683 695
f 683 684 695
f 695 684 696
f 684 685 696
f 696 685 697
f 685 686 697
f 697 686 698
f 686 687 698
f 698 687 699
f 687 688 699
f 699 688 700
f 688 689 700
f 700 689 701
f 689 690 701
f 701 690 702
f 690 691 702
f 702 691 703
f 691 680 703
f 703 680 692
f 692 693 704
f 704 693 705
f 693 694 705
f 705 694 706
f 694 695 706
f 706 695 707
f 695 696 707
f 707 696 708
f 696 697 708
f 708 697 709
f 697 698 709
f 709 698 710
f 698 699 710
f 710 699 711
f 699 700 711
f 711 700 712
f 700 701 712
f 712 701 713
f 701 702 713
f 713 702 714
f 702 703 714
f 714 703 715
f 703 692 715
f 715 692 704
f 704 705 716
f 716 705 717
f 705 706 717
f 717 706 718
f 706 707 718
f 718 707 719
f 707 708 719
f 719 708 720
f 708 709 720
f 720 709 721
f 709 710 721
f 721 710 722
f 710 711 722
f 722 711 723
f 711 712 723
f 723 712 724
f 712 713 724
f 724 713 725
f 713 714 725
f 725 714 726
f 714 715 726
f 726 715 727
f 715 704 727
f 727 704 716
f 716 717 728
f 728 717 729
f 717 718 729
f 729 718 730
f 718 719 730
f 730 719 731
f 719 720 731
f 731 720 732
f 720 721 732
f 732 721 733
f 721 722 733
f 733 722 734
f 722 723 734
f 734 723 735
f 723 724 735
f 735 724 736
f 724 725 736
f 736 725 737
f 725 726 737
f 737 726 738
f 726 727 738
f 738 727 739
f 727 716 739
f 739 716 728
f 728 729 740
f 740 729 740
f 729 730 740
f 740 730 740
f 730 731 740
f 740 731 740
f 731 732 740
f 740 732 740
f 732 733 740
f 740 733 740
f 733 734 740
f 740 734 740
f 734 735 740
f 740 735 740
f 735 736 740
f 740 736 740
f 736 737 740
f 740 737 740
f 737 738 740
f 740 738 740
f 738 739 740
f 740 739 740
f 739 728 740
f 740 728 740

g Path_(10)
v 265.18692 125.5362 4.6649103
v 265.5101 125.465225 4.7769756
v 265.4448 125.337875 4.6538653
v 265.31036 125.263664 4.548659
v 265.14288 125.262474 4.4895463
v 264.98718 125.33463 4.492367
v 264.885 125.4608 4.5563645
v 264.86374 125.60718 4.6643915
v 264.92905 125.73453 4.787502
v 265.06348 125.80874 4.8927083
v 265.23096 125.80993 4.951821
v 265.38666 125.73777 4.9490004
v 265.48883 125.6116 4.8850026
v 265.61542 125.77653 4.2178564
v 265.54755 125.64486 4.127248
v 265.41568 125.57496 4.038581
v 265.25513 125.58557 3.975613
v 265.1089 125.67384 3.955217
v 265.01617 125.816124 3.9828577
v 265.00183 125.9743 4.051129
v 265.0697 126.105965 4.141737
v 265.20157 126.17586 4.2304044
v 265.36212 126.16525 4.293372
v 265.50836 126.07698 4.313768
v 265.60107 125.93469 4.286127
v 265.93076 125.927376 3.6740704
v 265.86255 125.79237 3.6057377
v 265.73785 125.72305 3.5378773
v 265.59006 125.73798 3.4886723
v 265.4588 125.83317 3.4713073
v 265.37924 125.9831 3.490435
v 265.37265 126.147606 3.5409303
v 265.44086 126.28261 3.609263
v 265.56555 126.35193 3.6771233
v 265.71335 126.337 3.7263281
v 265.8446 126.24181 3.7436934
v 265.92416 126.09188 3.7245655
v 265.6263 126.0255 3.5846682
usemtl mat_33
s 1
f 741 741 742
f 742 741 743
f 741 741 743
f 743 741 744
f 741 741 744
f 744 741 745
f 741 741 745
f 745 741 746
f 741 741 746
f 746 741 747
f 741 741 747
f 747 741 748
f 741 741 748
f 748 741 749
f 741 741 749
f 749 741 750
f 741 741 750
f 750 741 751
f 741 741 751
f 751 741 752
f 741 741 752
f 752 741 753
f 741 741 753
f 753 741 742
f 742 743 754
f 754 743 755
f 743 744 755
f 755 744 756
f 744 745 756
f 756 745 757
f 745 746 757
f 757 746 758
f 746 747 758
f 758 747 759
f 747 748 759
f 759 748 760
f 748 749 760
f 760 749 761
f 749 750 761
f 761 750 762
f 750 751 762
f 762 751 763
f 751 752 763
f 763 752 764
f 752 753 764
f 764 753 765
f 753 742 765
f 765 742 754
f 754 755 766
f 766 755 767
f 755 756 767
f 767 756 768
f 756 757 768
f 768 757 769
f 757 758 769
f 769 758 770
f 758 759 770
f 770 759 771
f 759 760 771
f 771 760 772
f 760 761 772
f 772 761 773
f 761 762 773
f 773 762 774
f 762 763 774
f 774 763 775
f 763 764 775
f 775 764 776
f 764 765 776
f 776 765 777
f 765 754 777
f 777 754 766
f 766 767 778
f 778 767 778
f 767 768 778
f 778 768 778
f 768 769 778
f 778 769 778
f 769 770 778
f 778 770 778
f 770 771 778
f 778 771 778
f 771 772 778
f 778 772 778
f 772 773 778
f 778 773 778
f 773 774 778
f 778 774 778
f 774 775 778
f 778 775 778
f 775 776 778
f 778 776 778
f 776 777 778
f 778 777 778
f 777 766 778
f 778 766 778

g Path_(11)
v 257.88058 117.56565 4.6649103
v 257.75266 117.25917 4.6649103
v 257.7698 117.30023 4.498857
v 257.81662 117.41241 4.377298
v 257.88058 117.56565 4.3328037
v 257.94455 117.71889 4.377298
v 257.99136 117.83107 4.498857
v 258.0085 117.87213 4.6649103
v 257.99136 117.83107 4.8309636
v 257.94455 117.71889 4.9525228
v 257.88058 117.56565 4.9970164
v 257.81662 117.41241 4.9525228
v 257.7698 117.30023 4.8309636
v 258.14853 117.096214 4.6649103
v 258.17017 117.135086 4.498857
v 258.2293 117.241295 4.377298
v 258.3101 117.386375 4.3328037
v 258.39087 117.531456 4.377298
v 258.45 117.63766 4.498857
v 258.47165 117.67654 4.6649103
v 258.45 117.63766 4.8309636
v 258.39087 117.531456 4.9525228
v 258.3101 117.386375 4.9970164
v 258.2293 117.241295 4.9525228
v 258.17017 117.135086 4.8309636
v 258.46756 116.86872 4.644866
v 258.50388 116.90928 4.4818006
v 258.58972 117.005135 4.3677998
v 258.7021 117.130615 4.3334093
v 258.81085 117.25209 4.387844
v 258.8869 117.33702 4.5165186
v 258.90985 117.36264 4.6849546
v 258.87354 117.32209 4.8480196
v 258.7877 117.22623 4.962021
v 258.67532 117.100746 4.9964113
v 258.56656 116.97927 4.941976
v 258.4905 116.89434 4.8133016
v 258.7615 116.53762 4.7712255
v 258.77304 116.582405 4.599203
v 258.84528 116.67723 4.4576893
v 258.95877 116.79668 4.3846025
v 259.08316 116.908745 4.399526
v 259.1851 116.983406 4.4984617
v 259.23727 117.000656 4.6548996
v 259.2257 116.95587 4.826922
v 259.1535 116.861046 4.968436
v 259.04 116.7416 5.0415225
v 258.91562 116.62953 5.026599
v 258.8137 116.55487 4.9276633
v 259.13498 116.19839 4.5225887
v 259.05542 116.26754 4.4553514
v 259.04703 116.38831 4.358397
v 259.11203 116.52835 4.2577047
v 259.23306 116.65013 4.1802545
v 259.37762 116.721016 4.1467996
v 259.50705 116.722015 4.1663036
v 259.5866 116.652855 4.233541
v 259.595 116.53208 4.3304954
v 259.53 116.392044 4.4311876
v 259.40897 116.27027 4.508638
v 259.2644 116.19939 4.542093
v 259.22092 116.044586 4.163713
v 259.18326 116.13468 4.0008926
v 259.2216 116.25993 3.8312716
v 259.32562 116.38679 3.7003005
v 259.4675 116.481255 3.6430724
v 259.6092 116.51801 3.6749218
v 259.71274 116.48722 3.7873142
v 259.7504 116.397125 3.9501348
v 259.71207 116.27187 4.1197553
v 259.60803 116.14502 4.2507267
v 259.46616 116.05055 4.307955
v 259.32446 116.013794 4.2761054
v 259.51978 115.69016 4.1210995
v 259.51718 115.71325 3.9461012
v 259.5797 115.78938 3.8005521
v 259.69055 115.89817 3.7234514
v 259.82004 116.01047 3.7354584
v 259.93347 116.096176 3.833356
v 260.00046 116.13233 3.990912
v 260.00305 116.10925 4.1659102
v 259.94052 116.03311 4.311459
v 259.82968 115.924324 4.38856
v 259.7002 115.812035 4.3765526
v 259.58676 115.726326 4.2786555
v 259.8583 115.32544 4.006923
v 259.88776 115.3751 3.844998
v 259.96823 115.47781 3.7330773
v 260.07816 115.60607 3.7011507
v 260.18808 115.725494 3.7577724
v 260.26855 115.80409 3.8877711
v 260.29803 115.8208 4.0563135
v 260.26855 115.77114 4.218239
v 260.18808 115.66843 4.3301597
v 260.07816 115.54017 4.3620863
v 259.96823 115.420746 4.3054643
v 259.88776 115.34215 4.1754656
v 260.45462 115.300804 4.004467
usemtl mat_34
s 1
f 779 779 780
f 780 779 781
f 779 779 781
f 781 779 782
f 779 779 782
f 782 779 783
f 779 779 783
f 783 779 784
f 779 779 784
f 784 779 785
f 779 779 785
f 785 779 786
f 779 779 786
f 786 779 787
f 779 779 787
f 787 779 788
f 779 779 788
f 788 779 789
f 779 779 789
f 789 779 790
f 779 779 790
f 790 779 791
f 779 779 791
f 791 779 780
f 780 781 792
f 792 781 793
f 781 782 793
f 793 782 794
f 782 783 794
f 794 783 795
f 783 784 795
f 795 784 796
f 784 785 796
f 796 785 797
f 785 786 797
f 797 786 798
f 786 787 798
f 798 787 799
f 787 788 799
f 799 788 800
f 788 789 800
f 800 789 801
f 789 790 801
f 801 790 802
f 790 791 802
f 802 791 803
f 791 780 803
f 803 780 792
f 792 793 804
f 804 793 805
f 793 794 805
f 805 794 806
f 794 795 806
f 806 795 807
f 795 796 807
f 807 796 808
f 796 797 808
f 808 797 809
f 797 798 809
f 809 798 810
f 798 799 810
f 810 799 811
f 799 800 811
f 811 800 812
f 800 801 812
f 812 801 813
f 801 802 813
f 813 802 814
f 802 803 814
f 814 803 815
f 803 792 815
f 815 792 804
f 804 805 816
f 816 805 817
f 805 806 817
f 817 806 818
f 806 807 818
f 818 807 819
f 807 808 819
f 819 808 820
f 808 809 820
f 820 809 821
f 809 810 821
f 821 810 822
f 810 811 822
f 822 811 823
f 811 812 823
f 823 812 824
f 812 813 824
f 824 813 825
f 813 814 825
f 825 814 826
f 814 815 826
f 826 815 827
f 815 804 827
f 827 804 816
f 816 817 828
f 828 817 829
f 817 818 829
f 829 818 830
f 818 819 830
f 830 819 831
f 819 820 831
f 831 820 832
f 820 821 832
f 832 821 833
f 821 822 833
f 833 822 834
f 822 823 834
f 834 823 835
f 823 824 835
f 835 824 836
f 824 825 836
f 836 825 837
f 825 826 837
f 837 826 838
f 826 827 838
f 838 827 839
f 827 816 839
f 839 816 828
f 828 829 840
f 840 829 841
f 829 830 841
f 841 830 842
f 830 831 842
f 842 831 843
f 831 832 843
f 843 832 844
f 832 833 844
f 844 833 845
f 833 834 845
f 845 834 846
f 834 835 846
f 846 835 847
f 835 836 847
f 847 836 848
f 836 837 848
f 848 837 849
f 837 838 849
f 849 838 850
f 838 839 850
f 850 839 851
f 839 828 851
f 851 828 840
f 840 841 852
f 852 841 853
f 841 842 853
f 853 842 854
f 842 843 854
f 854 843 855
f 843 844 855
f 855 844 856
f 844 845 856
f 856 845 857
f 845 846 857
f 857 846 858
f 846 847 858
f 858 847 859
f 847 848 859
f 859 848 860
f 848 849 860
f 860 849 861
f 849 850 861
f 861 850 862
f 850 851 862
f 862 851 863
f 851 840 863
f 863 840 852
f 852 853 864
f 864 853 865
f 853 854 865
f 865 854 866
f 854 855 866
f 866 855 867
f 855 856 867
f 867 856 868
f 856 857 868
f 868 857 869
f 857 858 869
f 869 858 870
f 858 859 870
f 870 859 871
f 859 860 871
f 871 860 872
f 860 861 872
f 872 861 873
f 861 862 873
f 873 862 874
f 862 863 874
f 874 863 875
f 863 852 875
f 875 852 864
f 864 865 876
f 876 865 876
f 865 866 876
f 876 866 876
f 866 867 876
f 876 867 876
f 867 868 876
f 876 868 876
f 868 869 876
f 876 869 876
f 869 870 876
f 876 870 876
f 870 871 876
f 876 871 876
f 871 872 876
f 876 872 876
f 872 873 876
f 876 873 876
f 873 874 876
f 876 874 876
f 874 875 876
f 876 875 876
f 875 864 876
f 876 864 876
f 876 876 876
f 876 876 876
f 876 876 876
f 876 876 876
f 876 876 876
f 876 876 876
f 876 876 876
f 876 876 876
f 876 876 876
f 876 876 876
f 876 876 876
f 876 876 876
f 876 876 876
f 876 876 876
f 876 876 876
f 876 876 876
f 876 876 876
f 876 876 876
f 876 876 876
f 876 876 876
f 876 876 876
f 876 876 876
f 876 876 876
f 876 876 876

g Path_(9)
v 263.69244 124.20778 4.6649103
v 263.4576 123.97294 4.6649103
v 263.48907 124.0044 4.498857
v 263.575 124.090355 4.377298
v 263.69244 124.20778 4.3328037
v 263.80988 124.325195 4.377298
v 263.8958 124.41115 4.498857
v 263.92728 124.44261 4.6649103
v 263.8958 124.41115 4.8309636
v 263.80988 124.325195 4.9525228
v 263.69244 124.20778 4.9970164
v 263.575 124.090355 4.9525228
v 263.48907 124.0044 4.8309636
v 263.82077 123.60977 4.6649103
v 263.85223 123.641235 4.498857
v 263.9382 123.72719 4.377298
v 264.0556 123.844604 4.3328037
v 264.17303 123.96202 4.377298
v 264.25897 124.04798 4.498857
v 264.29044 124.07944 4.6649103
v 264.25897 124.04798 4.8309636
v 264.17303 123.96202 4.9525228
v 264.0556 123.844604 4.9970164
v 263.9382 123.72719 4.9525228
v 263.85223 123.641235 4.8309636
v 264.18396 123.246605 4.6649103
v 264.21542 123.27806 4.498857
v 264.30136 123.36402 4.377298
v 264.4188 123.48144 4.3328037
v 264.5362 123.598854 4.377298
v 264.62216 123.68481 4.498857
v 264.65363 123.71627 4.6649103
v 264.62216 123.68481 4.8309636
v 264.5362 123.598854 4.9525228
v 264.4188 123.48144 4.9970164
v 264.30136 123.36402 4.9525228
v 264.21542 123.27806 4.8309636
v 264.54956 122.881004 4.6649103
v 264.58072 122.91279 4.498857
v 264.66577 122.99963 4.377298
v 264.78195 123.11826 4.3328037
v 264.89813 123.2369 4.377298
v 264.98322 123.32374 4.498857
v 265.01434 123.35553 4.6649103
v 264.98322 123.32374 4.8309636
v 264.89813 123.2369 4.9525228
v 264.78195 123.11826 4.9970164
v 264.66577 122.99963 4.9525228
v 264.58072 122.91279 4.8309636
v 264.94043 122.52105 4.5819545
v 264.99622 122.5846 4.4322786
v 265.0939 122.69588 4.344937
v 265.2073 122.825066 4.3433313
v 265.30606 122.937546 4.4278927
v 265.36368 123.00318 4.575963
v 265.36475 123.004395 4.747866
v 265.30896 122.94084 4.8975415
v 265.21127 122.82957 4.984884
v 265.09787 122.70038 4.9864893
v 264.9991 122.5879 4.9019275
v 264.9415 122.52226 4.7538576
v 265.3555 122.18705 4.6284523
v 265.39584 122.26164 4.4759073
v 265.47833 122.38435 4.3800135
v 265.58087 122.522316 4.366465
v 265.676 122.63856 4.4388924
v 265.7382 122.701935 4.577889
v 265.7508 122.695465 4.74621
v 265.71045 122.62088 4.898755
v 265.62796 122.49816 4.9946494
v 265.52542 122.3602 5.008198
v 265.4303 122.24396 4.9357705
v 265.3681 122.18058 4.796774
v 265.77887 121.889984 4.7461944
v 265.75064 121.99852 4.6005473
v 265.7813 122.14858 4.480547
v 265.8626 122.29997 4.418347
v 265.9728 122.41212 4.4306135
v 266.08234 122.45497 4.514061
v 266.16183 122.417046 4.6463284
v 266.19006 122.30852 4.7919755
v 266.15942 122.15845 4.911976
v 266.0781 122.007065 4.974176
v 265.96793 121.89492 4.9619093
v 265.8584 121.852066 4.8784623
v 266.23877 121.72453 4.19301
v 266.1133 121.74841 4.135096
v 266.0291 121.850945 4.0467196
v 266.0087 122.004654 3.9515603
v 266.05753 122.16835 3.875116
v 266.16254 122.29818 3.8378706
v 266.29556 122.35935 3.8498034
v 266.421 122.33547 3.9077172
v 266.50522 122.23294 3.996094
v 266.52563 122.07923 4.0912533
v 266.4768 121.91553 4.167697
v 266.3718 121.7857 4.2049427
v 266.38947 121.62448 3.858686
v 266.36972 121.69358 3.6967726
v 266.41354 121.81137 3.5737307
v 266.50916 121.94629 3.5225298
v 266.63095 122.06218 3.5568888
v 266.7463 122.12799 3.667601
v 266.82428 122.1261 3.8250017
v 266.844 122.057 3.986915
v 266.80017 121.93921 4.1099567
v 266.70456 121.8043 4.1611576
v 266.58276 121.6884 4.126799
v 266.46744 121.62259 4.0160866
v 266.72165 121.225105 4.225483
v 266.65463 121.26183 4.0902853
v 266.65756 121.35299 3.925757
v 266.7296 121.47414 3.7759833
v 266.8515 121.59283 3.681096
v 266.99054 121.67725 3.66652
v 267.1095 121.70479 3.7361612
v 267.1765 121.66806 3.8713589
v 267.17358 121.57691 4.0358872
v 267.10153 121.45576 4.185661
v 266.97964 121.33707 4.280548
v 266.8406 121.25265 4.295124
v 267.07562 121.007805 3.5914578
v 266.95416 120.991295 3.528789
v 266.88477 121.04098 3.4007337
v 266.88605 121.14355 3.241604
v 266.95767 121.27151 3.094039
v 267.0804 121.39058 2.9975781
v 267.22144 121.46886 2.9780684
v 267.34293 121.48536 3.0407372
v 267.41232 121.43568 3.1687925
v 267.41104 121.33311 3.327922
v 267.33942 121.20515 3.4754872
v 267.21664 121.086075 3.571948
v 267.46036 120.83546 3.3775585
usemtl mat_35
s 1
f 877 877 878
f 878 877 879
f 877 877 879
f 879 877 880
f 877 877 880
f 880 877 881
f 877 877 881
f 881 877 882
f 877 877 882
f 882 877 883
f 877 877 883
f 883 877 884
f 877 877 884
f 884 877 885
f 877 877 885
f 885 877 886
f 877 877 886
f 886 877 887
f 877 877 887
f 887 877 888
f 877 877 888
f 888 877 889
f 877 877 889
f 889 877 878
f 878 879 890
f 890 879 891
f 879 880 891
f 891 880 892
f 880 881 892
f 892 881 893
f 881 882 893
f 893 882 894
f 882 883 894
f 894 883 895
f 883 884 895
f 895 884 896
f 884 885 896
f 896 885 897
f 885 886 897
f 897 886 898
f 886 887 898
f 898 887 899
f 887 888 899
f 899 888 900
f 888 889 900
f 900 889 901
f 889 878 901
f 901 878 890
f 890 891 902
f 902 891 903
f 891 892 903
f 903 892 904
f 892 893 904
f 904 893 905
f 893 894 905
f 905 894 906
f 894 895 906
f 906 895 907
f 895 896 907
f 907 896 908
f 896 897 908
f 908 897 909
f 897 898 909
f 909 898 910
f 898 899 910
f 910 899 911
f 899 900 911
f 911 900 912
f 900 901 912
f 912 901 913
f 901 890 913
f 913 890 902
f 902 903 914
f 914 903 915
f 903 904 915
f 915 904 916
f 904 905 916
f 916 905 917
f 905 906 917
f 917 906 918
f 906 907 918
f 918 907 919
f 907 908 919
f 919 908 920
f 908 909 920
f 920 909 921
f 909 910 921
f 921 910 922
f 910 911 922
f 922 911 923
f 911 912 923
f 923 912 924
f 912 913 924
f 924 913 925
f 913 902 925
f 925 902 914
f 914 915 926
f 926 915 927
f 915 916 927
f 927 916 928
f 916 917 928
f 928 917 929
f 917 918 929
f 929 918 930
f 918 919 930
f 930 919 931
f 919 920 931
f 931 920 932
f 920 921 932
f 932 921 933
f 921 922 933
f 933 922 934
f 922 923 934
f 934 923 935
f 923 924 935
f 935 924 936
f 924 925 936
f 936 925 937
f 925 914 937
f 937 914 926
f 926 927 938
f 938 927 939
f 927 928 939
f 939 928 940
f 928 929 940
f 940 929 941
f 929 930 941
f 941 930 942
f 930 931 942
f 942 931 943
f 931 932 943
f 943 932 944
f 932 933 944
f 944 933 945
f 933 934 945
f 945 934 946
f 934 935 946
f 946 935 947
f 935 936 947
f 947 936 948
f 936 937 948
f 948 937 949
f 937 926 949
f 949 926 938
f 938 939 950
f 950 939 951
f 939 940 951
f 951 940 952
f 940 941 952
f 952 941 953
f 941 942 953
f 953 942 954
f 942 943 954
f 954 943 955
f 943 944 955
f 955 944 956
f 944 945 956
f 956 945 957
f 945 946 957
f 957 946 958
f 946 947 958
f 958 947 959
f 947 948 959
f 959 948 960
f 948 949 960
f 960 949 961
f 949 938 961
f 961 938 950
f 950 951 962
f 962 951 963
f 951 952 963
f 963 952 964
f 952 953 964
f 964 953 965
f 953 954 965
f 965 954 966
f 954 955 966
f 966 955 967
f 955 956 967
f 967 956 968
f 956 957 968
f 968 957 969
f 957 958 969
f 969 958 970
f 958 959 970
f 970 959 971
f 959 960 971
f 971 960 972
f 960 961 972
f 972 961 973
f 961 950 973
f 973 950 962
f 962 963 974
f 974 963 975
f 963 964 975
f 975 964 976
f 964 965 976
f 976 965 977
f 965 966 977
f 977 966 978
f 966 967 978
f 978 967 979
f 967 968 979
f 979 968 980
f 968 969 980
f 980 969 981
f 969 970 981
f 981 970 982
f 970 971 982
f 982 971 983
f 971 972 983
f 983 972 984
f 972 973 984
f 984 973 985
f 973 962 985
f 985 962 974
f 974 975 986
f 986 975 987
f 975 976 987
f 987 976 988
f 976 977 988
f 988 977 989
f 977 978 989
f 989 978 990
f 978 979 990
f 990 979 991
f 979 980 991
f 991 980 992
f 980 981 992
f 992 981 993
f 981 982 993
f 993 982 994
f 982 983 994
f 994 983 995
f 983 984 995
f 995 984 996
f 984 985 996
f 996 985 997
f 985 974 997
f 997 974 986
f 986 987 998
f 998 987 999
f 987 988 999
f 999 988 1000
f 988 989 1000
f 1000 989 1001
f 989 990 1001
f 1001 990 1002
f 990 991 1002
f 1002 991 1003
f 991 992 1003
f 1003 992 1004
f 992 993 1004
f 1004 993 1005
f 993 994 1005
f 1005 994 1006
f 994 995 1006
f 1006 995 1007
f 995 996 1007
f 1007 996 1008
f 996 997 1008
f 1008 997 1009
f 997 986 1009
f 1009 986 998
f 998 999 1010
f 1010 999 1010
f 999 1000 1010
f 1010 1000 1010
f 1000 1001 1010
f 1010 1001 1010
f 1001 1002 1010
f 1010 1002 1010
f 1002 1003 1010
f 1010 1003 1010
f 1003 1004 1010
f 1010 1004 1010
f 1004 1005 1010
f 1010 1005 1010
f 1005 1006 1010
f 1010 1006 1010
f 1006 1007 1010
f 1010 1007 1010
f 1007 1008 1010
f 1010 1008 1010
f 1008 1009 1010
f 1010 1009 1010
f 1009 998 1010
f 1010 998 1010
f 1010 1010 1010
f 1010 1010 1010
f 1010 1010 1010
f 1010 1010 1010
f 1010 1010 1010
f 1010 1010 1010
f 1010 1010 1010
f 1010 1010 1010
f 1010 1010 1010
f 1010 1010 1010
f 1010 1010 1010
f 1010 1010 1010
f 1010 1010 1010
f 1010 1010 1010
f 1010 1010 1010
f 1010 1010 1010
f 1010 1010 1010
f 1010 1010 1010
f 1010 1010 1010
f 1010 1010 1010
f 1010 1010 1010
f 1010 1010 1010
f 1010 1010 1010
f 1010 1010 1010

g Path_(0)
v 267.6777 120.554596 3.3320787
v 267.3828 120.401825 3.3320787
v 267.42233 120.422295 3.1660256
v 267.53024 120.47821 3.0444663
v 267.6777 120.554596 2.9999723
v 267.82513 120.63098 3.0444663
v 267.93307 120.6869 3.1660256
v 267.97256 120.70737 3.3320787
v 267.93307 120.6869 3.498132
v 267.82513 120.63098 3.6196914
v 267.6777 120.554596 3.664185
v 267.53024 120.47821 3.6196914
v 267.42233 120.422295 3.498132
v 267.59323 120.000626 3.3320787
v 267.63007 120.02557 3.1660256
v 267.7307 120.09374 3.0444663
v 267.86823 120.18686 2.9999723
v 268.0057 120.279976 3.0444663
v 268.10635 120.348145 3.1660256
v 268.1432 120.37309 3.3320787
v 268.10635 120.348145 3.498132
v 268.0057 120.279976 3.6196914
v 267.86823 120.18686 3.664185
v 267.7307 120.09374 3.6196914
v 267.63007 120.02557 3.498132
v 267.86362 119.687874 3.3320787
v 267.9005 119.712746 3.1660256
v 268.0013 119.780685 3.0444663
v 268.139 119.87349 2.9999723
v 268.2767 119.9663 3.0444663
v 268.3775 120.03424 3.1660256
v 268.4144 120.059105 3.3320787
v 268.3775 120.03424 3.498132
v 268.2767 119.9663 3.6196914
v 268.139 119.87349 3.664185
v 268.0013 119.780685 3.6196914
v 267.9005 119.712746 3.498132
v 268.0484 119.32545 3.3320787
v 268.08585 119.34949 3.1660256
v 268.18814 119.41517 3.0444663
v 268.32785 119.5049 2.9999723
v 268.46756 119.59463 3.0444663
v 268.56985 119.66032 3.1660256
v 268.6073 119.68436 3.3320787
v 268.56985 119.66032 3.498132
v 268.46756 119.59463 3.6196914
v 268.32785 119.5049 3.664185
v 268.18814 119.41517 3.6196914
v 268.08585 119.34949 3.498132
v 268.31985 118.97913 3.3320787
v 268.35532 119.00602 3.1660256
v 268.45215 119.079475 3.0444663
v 268.58447 119.179825 2.9999723
v 268.71677 119.28017 3.0444663
v 268.81363 119.35362 3.1660256
v 268.84906 119.380516 3.3320787
v 268.81363 119.35362 3.498132
v 268.71677 119.28017 3.6196914
v 268.58447 119.179825 3.664185
v 268.45215 119.079475 3.6196914
v 268.35532 119.00602 3.498132
v 268.5547 118.65683 3.3320787
v 268.59134 118.682045 3.1660256
v 268.6915 118.750946 3.0444663
v 268.8283 118.84506 2.9999723
v 268.96512 118.93918 3.0444663
v 269.06525 119.00807 3.1660256
v 269.10193 119.033295 3.3320787
v 269.06525 119.00807 3.498132
v 268.96512 118.93918 3.6196914
v 268.8283 118.84506 3.664185
v 268.6915 118.750946 3.6196914
v 268.59134 118.682045 3.498132
v 268.79825 118.28549 3.3320787
v 268.8325 118.31392 3.1660256
v 268.92603 118.39157 3.0444663
v 269.05377 118.49765 2.9999723
v 269.18152 118.60373 3.0444663
v 269.27505 118.68138 3.1660256
v 269.30927 118.70981 3.3320787
v 269.27505 118.68138 3.498132
v 269.18152 118.60373 3.6196914
v 269.05377 118.49765 3.664185
v 268.92603 118.39157 3.6196914
v 268.8325 118.31392 3.498132
v 269.1123 117.98419 3.3320787
v 269.14465 118.01474 3.1660256
v 269.23306 118.09818 3.0444663
v 269.35382 118.21217 2.9999723
v 269.47455 118.32616 3.0444663
v 269.56296 118.40961 3.1660256
v 269.5953 118.44015 3.3320787
v 269.56296 118.40961 3.498132
v 269.47455 118.32616 3.6196914
v 269.35382 118.21217 3.664185
v 269.23306 118.09818 3.6196914
v 269.14465 118.01474 3.498132
v 269.34656 117.70998 3.3320787
v 269.3834 117.734924 3.1660256
v 269.48404 117.803085 3.0444663
v 269.62155 117.896194 2.9999723
v 269.75903 117.989296 3.0444663
v 269.85968 118.05746 3.1660256
v 269.89655 118.082405 3.3320787
v 269.85968 118.05746 3.498132
v 269.75903 117.989296 3.6196914
v 269.62155 117.896194 3.664185
v 269.48404 117.803085 3.6196914
v 269.3834 117.734924 3.498132
v 269.5234 117.372826 3.3196268
v 269.56802 117.39687 3.1553586
v 269.679 117.45667 3.0384424
v 269.8265 117.536194 3.000206
v 269.97113 117.614136 3.0508945
v 270.07404 117.66961 3.1769261
v 270.1077 117.687744 3.3445308
v 270.06308 117.6637 3.5087988
v 269.95212 117.6039 3.625715
v 269.8046 117.524376 3.6639516
v 269.66 117.44644 3.6132631
v 269.55707 117.39097 3.4872315
v 269.6939 117.08133 3.34419
v 269.73618 117.072174 3.1840308
v 269.853 117.08844 3.0759943
v 270.01312 117.12577 3.0490286
v 270.17365 117.17417 3.1103594
v 270.2915 117.220665 3.243553
v 270.33514 117.25279 3.4129202
v 270.2929 117.261955 3.5730793
v 270.17606 117.24569 3.6811159
v 270.01593 117.20836 3.7080815
v 269.85544 117.15996 3.6467507
v 269.73758 117.113464 3.5135572
v 269.7103 116.65627 3.460306
v 269.7925 116.572784 3.3590605
v 269.93677 116.54055 3.2892282
v 270.10437 116.56822 3.2695208
v 270.25046 116.64837 3.3052187
v 270.33588 116.75953 3.3867567
v 270.33774 116.87191 3.492287
v 270.25552 116.9554 3.5935323
v 270.1113 116.987625 3.6633646
v 269.94366 116.95996 3.683072
v 269.79758 116.879814 3.6473742
v 269.71216 116.768654 3.5658362
v 269.85934 116.55589 3.4515784
v 269.9017 116.45483 3.3465266
v 270.01712 116.40174 3.3056016
v 270.1747 116.41085 3.3397694
v 270.33218 116.47972 3.4398744
v 270.44742 116.5899 3.579094
v 270.4895 116.71186 3.720124
v 270.44714 116.81292 3.8251758
v 270.33173 116.866005 3.8661008
v 270.17413 116.856895 3.831933
v 270.01666 116.788025 3.7318277
v 269.90143 116.67785 3.5926085
v 270.02164 116.1302 3.5808704
v 270.1603 116.149956 3.4889436
v 270.3253 116.19471 3.4916208
v 270.47232 116.252464 3.5881848
v 270.562 116.30775 3.7527614
v 270.57034 116.34575 3.9412522
v 270.4951 116.35629 4.1031513
v 270.35638 116.33654 4.1950784
v 270.1914 116.29179 4.192401
v 270.04437 116.23403 4.0958366
v 269.95468 116.17875 3.9312603
v 269.94635 116.14075 3.7427695
v 270.2437 115.768394 3.668457
v 270.398 115.822556 3.622328
v 270.55362 115.88651 3.6602476
v 270.66882 115.94313 3.7720547
v 270.71277 115.977234 3.9277914
v 270.6737 115.97968 4.0857277
v 270.56207 115.94983 4.203545
v 270.40778 115.89567 4.249674
v 270.25217 115.8317 4.211755
v 270.13696 115.77509 4.0999475
v 270.09302 115.74099 3.9442108
v 270.13208 115.73854 3.7862744
v 270.4453 115.4316 3.669614
v 270.6107 115.47525 3.6526403
v 270.76135 115.51884 3.722658
v 270.85693 115.55069 3.8609056
v 270.8718 115.56227 4.03034
v 270.802 115.550476 4.1855617
v 270.66623 115.51847 4.2849784
v 270.50085 115.47482 4.3019524
v 270.35022 115.43123 4.2319345
v 270.25464 115.399376 4.093687
v 270.23975 115.387794 3.9242525
v 270.30954 115.39959 3.769031
v 270.5578 115.05295 3.661101
v 270.72803 115.072296 3.675377
v 270.86826 115.089806 3.7736816
v 270.94092 115.10078 3.9296744
v 270.92654 115.10227 4.1015573
v 270.82898 115.093895 4.243274
v 270.67438 115.07788 4.3168526
v 270.50412 115.05853 4.3025765
v 270.3639 115.04102 4.204272
v 270.29123 115.03005 4.048279
v 270.3056 115.02856 3.8763962
v 270.40317 115.036934 3.7346792
v 270.63626 114.64779 3.6630187
v 270.8015 114.67574 3.7012944
v 270.92563 114.69747 3.8182669
v 270.97537 114.70716 3.9825928
v 270.9374 114.70221 4.150242
v 270.8219 114.683945 4.276292
v 270.65982 114.65726 4.3269687
v 270.49457 114.6293 4.2886925
v 270.37045 114.60757 4.1717205
v 270.32068 114.597885 4.0073943
v 270.35864 114.60284 3.8397453
v 270.47415 114.6211 3.713695
v 270.76187 114.25351 3.664956
v 270.91928 114.301834 3.7143288
v 271.03192 114.33672 3.8394098
v 271.06958 114.34882 4.0066843
v 271.02222 114.334885 4.1713305
v 270.9025 114.29866 4.289232
v 270.74246 114.24984 4.328797
v 270.58505 114.20151 4.279424
v 270.4724 114.166626 4.154343
v 270.43472 114.154526 3.987069
v 270.48212 114.16846 3.8224227
v 270.60184 114.20469 3.7045212
v 270.89227 113.861176 3.6656997
v 271.05334 113.900314 3.711225
v 271.17072 113.92897 3.8335369
v 271.2129 113.93945 3.9998615
v 271.16858 113.92897 4.1656322
v 271.04968 113.900314 4.286432
v 270.888 113.861176 4.329891
v 270.72693 113.82204 4.2843657
v 270.6096 113.79339 4.162054
v 270.5674 113.782906 3.9957292
v 270.6117 113.79339 3.8299582
v 270.73062 113.82204 3.709159
v 270.94852 113.45086 3.6660597
v 271.11337 113.4681 3.7116096
v 271.2335 113.48073 3.8339398
v 271.27667 113.485344 4.0002723
v 271.23138 113.48073 4.166038
v 271.10968 113.4681 4.2868204
v 270.94424 113.45086 4.3302555
v 270.7794 113.43362 4.2847056
v 270.65927 113.42099 4.1623755
v 270.6161 113.416374 3.9960432
v 270.66138 113.42099 3.8302774
v 270.78308 113.43362 3.709495
v 270.97824 113.03777 3.66625
v 271.1438 113.04608 3.7118044
v 271.2644 113.05217 3.8341382
v 271.3078 113.0544 4.000472
v 271.2623 113.05217 4.166237
v 271.1401 113.04608 4.2870164
v 270.97397 113.03777 4.3304477
v 270.8084 113.02946 4.284893
v 270.6878 113.02337 4.1625595
v 270.64444 113.02114 3.9962254
v 270.6899 113.02337 3.8304605
v 270.8121 113.02946 3.709681
v 270.98996 112.62378 3.666325
v 271.1557 112.62737 3.7118807
v 271.27646 112.630005 3.8342154
v 271.31985 112.63097 4.00055
v 271.27432 112.630005 4.1663146
v 271.152 112.62737 4.2870936
v 270.98572 112.62378 4.3305235
v 270.81998 112.620186 4.284968
v 270.69925 112.61755 4.1626334
v 270.65582 112.61659 3.9962988
v 270.70135 112.61755 3.830534
v 270.82367 112.620186 3.7097552
v 270.99615 112.20967 3.6663647
v 271.16193 112.21149 3.7119205
v 271.28268 112.21282 3.8342555
v 271.3261 112.21331 4.00059
v 271.28055 112.21282 4.1663547
v 271.15823 112.21149 4.2871337
v 270.9919 112.20967 4.3305635
v 270.82614 112.207855 4.2850075
v 270.70538 112.20652 4.1626725
v 270.66196 112.20603 3.9963381
v 270.7075 112.20652 3.8305733
v 270.82983 112.207855 3.7097945
v 270.99762 111.79552 3.666377
v 271.16357 111.7963 3.7112172
v 271.28488 111.79688 3.8330297
v 271.329 111.7971 3.9991753
v 271.28418 111.79689 4.1651354
v 271.16235 111.79632 4.286441
v 270.99622 111.79553 4.3305883
v 270.83026 111.79475 4.2857485
v 270.70895 111.79417 4.1639357
v 270.66483 111.79395 3.99779
v 270.70966 111.79416 3.83183
v 270.83145 111.79473 3.7105246
v 270.998 111.38136 3.666383
v 271.16403 111.380684 3.710887
v 271.28558 111.38018 3.8324537
v 271.33005 111.38 3.9985096
v 271.28555 111.38019 4.16456
v 271.164 111.38069 4.286112
v 270.99792 111.38137 4.330596
v 270.83188 111.38206 4.286092
v 270.71033 111.38256 4.164525
v 270.66586 111.38274 3.998469
v 270.71036 111.38255 3.8324187
v 270.8319 111.38205 3.7108667
v 270.99353 110.96723 3.6663861
v 271.1585 110.94842 3.7108908
v 271.27927 110.93464 3.8324583
v 271.32346 110.9296 3.9985144
v 271.27924 110.93465 4.1645646
v 271.15845 110.948425 4.286116
v 270.99347 110.96724 4.330599
v 270.8285 110.98606 4.286094
v 270.70773 110.99983 4.164527
v 270.66354 111.004875 3.9984705
v 270.70773 110.99983 3.8324203
v 270.82852 110.98605 3.710869
v 270.95853 110.553955 3.670914
v 271.11295 110.52881 3.7421262
v 271.21155 110.51275 3.8820317
v 271.2279 110.51009 4.053143
v 271.15762 110.52154 4.209611
v 271.01953 110.54402 4.3095098
v 270.85065 110.571526 4.326072
v 270.6962 110.59667 4.25486
v 270.5976 110.612724 4.1149545
v 270.58127 110.61539 3.9438431
v 270.65155 110.60394 3.7873752
v 270.78964 110.58146 3.6874764
v 270.92444 110.28392 3.8140683
v 271.07834 110.24135 3.8211756
v 271.1739 110.17455 3.906104
v 271.1855 110.10142 4.0460973
v 271.11005 110.04156 4.203644
v 270.96774 110.011 4.3365297
v 270.79672 110.01794 4.4091477
v 270.6428 110.06051 4.4020405
v 270.54724 110.127304 4.3171124
v 270.53564 110.20044 4.1771193
v 270.6111 110.2603 4.0195723
v 270.75342 110.290855 3.8866866
v 270.94525 110.08105 3.284492
v 271.09076 110.02053 3.2783184
v 271.17105 109.92328 3.340336
v 271.16458 109.81535 3.4539275
v 271.07315 109.72567 3.588656
v 270.9212 109.67827 3.708421
v 270.74945 109.68584 3.7811317
v 270.60397 109.74635 3.7873054
v 270.52368 109.8436 3.7252877
v 270.53012 109.95152 3.6116962
v 270.62158 110.04121 3.4769678
v 270.77353 110.088615 3.3572028
v 270.8733 109.62732 3.1383839
v 271.0326 109.587555 3.1527948
v 271.14008 109.529305 3.2371404
v 271.16693 109.46817 3.3688204
v 271.10596 109.42054 3.5125515
v 270.9735 109.39917 3.6298206
v 270.80505 109.40979 3.689206
v 270.64575 109.449554 3.674795
v 270.53827 109.507805 3.5904493
v 270.5114 109.56893 3.4587693
v 270.5724 109.61656 3.3150382
v 270.70483 109.63793 3.1977692
v 270.7539 109.17137 3.0459166
v 270.91327 109.12218 3.085271
v 271.0278 109.07324 3.2060754
v 271.06677 109.037674 3.3759606
v 271.01978 109.025 3.549406
v 270.89938 109.038635 3.6799371
v 270.73788 109.074905 3.732578
v 270.57852 109.1241 3.693224
v 270.464 109.173035 3.5724194
v 270.42502 109.2086 3.402534
v 270.47202 109.221275 3.2290885
v 270.5924 109.20765 3.0985575
v 270.67224 108.74627 3.0140133
v 270.8293 108.721375 3.077628
v 270.93216 108.69839 3.2150993
v 270.95325 108.68348 3.3895922
v 270.8869 108.68064 3.554351
v 270.75092 108.69063 3.665229
v 270.58173 108.71077 3.6925166
v 270.42462 108.73567 3.628902
v 270.32178 108.75866 3.4914305
v 270.3007 108.77357 3.3169377
v 270.36703 108.776405 3.1521788
v 270.50302 108.76642 3.0413008
v 270.73932 108.31766 3.0306246
v 270.8845 108.303566 3.120813
v 270.96466 108.292534 3.2714007
v 270.95834 108.28752 3.442038
v 270.86725 108.28987 3.5870032
v 270.71573 108.29895 3.6674523
v 270.54443 108.31233 3.6618297
v 270.39926 108.32642 3.5716414
v 270.3191 108.337456 3.4210536
v 270.3254 108.34247 3.250416
v 270.41653 108.34012 3.105451
v 270.56802 108.33104 3.0250018
v 270.6373 107.90298 3.0153725
v 270.78763 107.8798 3.0950167
v 270.87796 107.864265 3.239783
v 270.88412 107.86056 3.4108813
v 270.80447 107.86965 3.562466
v 270.66034 107.88912 3.65392
v 270.49033 107.91375 3.6607382
v 270.34 107.93693 3.581094
v 270.24966 107.95246 3.4363277
v 270.2435 107.95618 3.2652295
v 270.32315 107.947075 3.1136448
v 270.4673 107.927605 3.0221908
v 270.64902 107.47639 3.0284202
v 270.783 107.45214 3.1332963
v 270.84723 107.43971 3.292147
v 270.82452 107.442444 3.4624083
v 270.72098 107.459595 3.5984595
v 270.5643 107.48657 3.663845
v 270.3965 107.51615 3.6410453
v 270.26254 107.5404 3.5361695
v 270.1983 107.552826 3.3773189
v 270.221 107.550095 3.2070572
v 270.32455 107.53294 3.0710063
v 270.48123 107.50597 3.0056205
v 270.5737 107.06355 3.0403929
v 270.69678 107.03733 3.1572547
v 270.746 107.0265 3.3215096
v 270.70822 107.03395 3.4891462
v 270.59354 107.0577 3.615246
v 270.43268 107.091385 3.6660209
v 270.26874 107.12597 3.6278656
v 270.14566 107.15219 3.511004
v 270.09644 107.163025 3.3467488
v 270.13422 107.15556 3.1791124
v 270.2489 107.13181 3.0530126
v 270.40976 107.09814 3.0022376
v 270.54544 106.76059 3.1178458
v 270.65048 106.68529 3.198173
v 270.67566 106.610275 3.3387012
v 270.61426 106.55565 3.5017762
v 270.4827 106.53604 3.643702
v 270.31622 106.55671 3.7264497
v 270.1595 106.612114 3.7278473
v 270.0544 106.687416 3.64752
v 270.02924 106.76243 3.5069919
v 270.09067 106.817055 3.343917
v 270.22223 106.83666 3.201991
v 270.38867 106.815994 3.1192434
v 270.5114 106.52584 2.606638
v 270.5883 106.41989 2.7022283
v 270.5794 106.31395 2.8531566
v 270.48712 106.23639 3.018982
v 270.33615 106.208 3.1552715
v 270.16696 106.23639 3.2255065
v 270.0249 106.31395 3.2108676
v 269.948 106.41989 3.1152775
v 269.9569 106.52584 2.964349
v 270.0492 106.6034 2.7985237
v 270.20016 106.63179 2.6622343
v 270.36935 106.6034 2.5919993
v 270.3033 106.165985 2.3869572
v 270.45047 106.120705 2.4284985
v 270.53436 106.058846 2.552452
v 270.53244 105.99699 2.725605
v 270.44525 105.9517 2.901561
v 270.29614 105.93513 3.0331728
v 270.1251 105.9517 3.0851753
v 269.9779 105.99699 3.043634
v 269.89404 106.058846 2.9196804
v 269.89597 106.120705 2.7465274
v 269.98315 106.165985 2.5705714
v 270.13226 106.18256 2.4389596
v 270.27155 105.70703 2.3401403
v 270.42056 105.68619 2.405067
v 270.50696 105.657715 2.5442796
v 270.50757 105.62924 2.7204769
v 270.4222 105.6084 2.8864462
v 270.2738 105.60077 2.997717
v 270.10205 105.6084 3.0244737
v 269.95303 105.62924 2.9595473
v 269.86664 105.657715 2.8203347
v 269.86603 105.68619 2.6441374
v 269.9514 105.70703 2.478168
v 270.0998 105.71466 2.3668973
v 270.23373 105.26596 2.367405
v 270.38962 105.25832 2.4367805
v 270.4884 105.24722 2.5733373
v 270.50363 105.23562 2.7404852
v 270.43124 105.226616 2.8934367
v 270.2906 105.22264 2.9912088
v 270.1194 105.224754 3.0076036
v 269.9635 105.23238 2.9382281
v 269.8647 105.24349 2.8016713
v 269.84946 105.2551 2.6345234
v 269.92188 105.26409 2.481572
v 270.06253 105.26807 2.3837998
v 270.26602 104.829704 2.3585722
v 270.41138 104.80975 2.4474504
v 270.49252 104.795654 2.5973837
v 270.48767 104.79119 2.7681978
v 270.3982 104.79756 2.914123
v 270.248 104.81305 2.9960587
v 270.07736 104.8335 2.9920506
v 269.932 104.853455 2.9031725
v 269.85086 104.867546 2.7532392
v 269.85568 104.87201 2.582425
v 269.9452 104.86565 2.4364998
v 270.0954 104.85016 2.3545642
v 270.23257 104.40169 2.377535
v 270.35587 104.37644 2.4946089
v 270.40503 104.365 2.6588972
v 270.36685 104.37043 2.8263793
v 270.2516 104.39127 2.9521785
v 270.09012 104.42195 3.0025868
v 269.92572 104.45425 2.9640975
v 269.80243 104.47949 2.8470237
v 269.7533 104.49094 2.6827354
v 269.79144 104.485504 2.5152533
v 269.9067 104.46466 2.3894541
v 270.06818 104.43398 2.3390458
v 270.16696 103.96376 2.378005
v 270.28214 103.92019 2.4979804
v 270.3255 103.903076 2.6634376
v 270.28552 103.917 2.8300433
v 270.17285 103.958244 2.953155
v 270.0177 104.01575 2.9997854
v 269.86163 104.074104 2.9574397
v 269.7465 104.117676 2.8374643
v 269.7031 104.13479 2.6720068
v 269.7431 104.120865 2.5054014
v 269.85577 104.07962 2.3822896
v 270.01093 104.02212 2.3356593
v 269.95068 103.559944 2.39301
v 270.04205 103.49598 2.5237625
v 270.06747 103.47786 2.6927986
v 270.0201 103.510445 2.854825
v 269.91263 103.58501 2.9664273
v 269.77386 103.681564 2.9977014
v 269.64096 103.77424 2.9402676
v 269.5496 103.8382 2.809515
v 269.52417 103.85632 2.640479
v 269.57156 103.82374 2.4784524
v 269.67902 103.749176 2.3668501
v 269.8178 103.65262 2.335576
v 269.79227 103.26422 2.4729764
v 269.8261 103.17919 2.610319
v 269.78375 103.13729 2.768579
v 269.6765 103.14974 2.905351
v 269.5331 103.2132 2.983987
v 269.392 103.310684 2.9834166
v 269.291 103.416046 2.9037926
v 269.2571 103.501076 2.7664502
v 269.29947 103.54298 2.6081903
v 269.4067 103.530525 2.4714181
v 269.5501 103.46706 2.3927822
v 269.69122 103.36958 2.3933525
v 269.67615 103.07424 2.0921423
v 269.70734 102.95594 2.2033243
v 269.655 102.864426 2.3487067
v 269.53317 102.82422 2.489334
v 269.37448 102.846085 2.587526
v 269.22147 102.92418 2.6169717
v 269.1151 103.03757 2.5697813
v 269.08392 103.15586 2.4585996
v 269.13626 103.247375 2.3132172
v 269.2581 103.28759 2.1725895
v 269.41678 103.26572 2.0743978
v 269.5698 103.18763 2.0449522
v 269.47235 102.786255 1.791864
v 269.55856 102.694046 1.9003536
v 269.56503 102.61653 2.061858
v 269.49002 102.574486 2.2331023
v 269.35358 102.57917 2.3682017
v 269.19235 102.62934 2.4309566
v 269.04947 102.71154 2.4045517
v 268.96323 102.80376 2.2960622
v 268.9568 102.88127 2.1345577
v 269.0318 102.92332 1.9633135
v 269.1682 102.918625 1.8282139
v 269.32947 102.86846 1.7654591
v 269.22656 102.39395 1.7316082
v 269.36288 102.34368 1.825151
v 269.43307 102.30092 1.9806035
v 269.41833 102.277115 2.1563125
v 269.3226 102.27866 2.3051965
v 269.17157 102.30514 2.3873627
v 269.00568 102.34945 2.3807945
v 268.86935 102.39972 2.2872517
v 268.79916 102.44248 2.1317992
v 268.8139 102.46628 1.9560903
v 268.90964 102.46474 1.807206
v 269.06067 102.43826 1.7250398
v 269.1556 101.9858 1.6933652
v 269.30106 101.98093 1.7740071
v 269.38126 101.97136 1.9178398
v 269.3747 101.95965 2.0863235
v 269.28308 101.948944 2.2343132
v 269.13104 101.9421 2.322155
v 268.95926 101.94097 2.326312
v 268.81378 101.94584 2.2456703
v 268.7336 101.955414 2.1018376
v 268.74017 101.967125 1.9333539
v 268.83176 101.97783 1.7853643
v 268.98383 101.984665 1.6975223
v 269.27347 101.56406 1.7165343
v 269.40158 101.56018 1.8308629
v 269.45526 101.55491 1.9938067
v 269.42007 101.54966 2.161705
v 269.30548 101.54584 2.2895699
v 269.14215 101.544464 2.3431396
v 268.97388 101.54591 2.3080604
v 268.84573 101.54979 2.1937318
v 268.79208 101.55506 2.030788
v 268.82727 101.56031 1.8628896
v 268.94186 101.56413 1.7350249
v 269.1052 101.565506 1.6814551
v 269.25974 101.08347 1.7503741
v 269.35297 101.051186 1.8913376
v 269.36655 101.04443 2.0628097
v 269.29688 101.06503 2.2188442
v 269.1626 101.10745 2.317632
v 268.99973 101.16033 2.3327029
v 268.85187 101.2095 2.2600188
v 268.75864 101.2418 2.119055
v 268.74506 101.24854 1.9475832
v 268.81473 101.22795 1.7915486
v 268.949 101.18553 1.6927608
v 269.11188 101.13265 1.6776899
v 269.10364 100.71116 1.7754102
v 269.18112 100.68802 1.9269525
v 269.17523 100.68856 2.098604
v 269.08752 100.71264 2.2443707
v 268.94153 100.7538 2.3251948
v 268.77634 100.801025 2.3194194
v 268.6362 100.84165 2.228592
v 268.55872 100.86479 2.0770497
v 268.5646 100.86425 1.9053981
v 268.6523 100.84017 1.7596313
v 268.79834 100.79901 1.6788073
v 268.96353 100.751785 1.6845827
v 269.10574 100.28232 1.8305852
v 269.15033 100.26837 1.9960274
v 269.10968 100.28004 2.1626523
v 268.99472 100.314186 2.285813
v 268.8362 100.36168 2.3325088
v 268.6767 100.40978 2.2902274
v 268.55884 100.44561 2.1702983
v 268.51428 100.459564 2.0048563
v 268.55493 100.4479 1.8382314
v 268.6699 100.41374 1.7150706
v 268.82837 100.36625 1.6683749
v 268.9879 100.318146 1.7106562
v 268.89716 99.87626 1.835037
v 268.93658 99.85743 2.0012996
v 268.89557 99.87657 2.1671402
v 268.78503 99.928566 2.2881224
v 268.63464 99.999466 2.3318288
v 268.4847 100.07029 2.2865484
v 268.37534 100.12205 2.164414
v 268.3359 100.14088 1.9981515
v 268.37692 100.121735 1.8323107
v 268.48746 100.06974 1.7113286
v 268.63785 99.99884 1.6676222
v 268.7878 99.92802 1.7129027
v 268.75565 99.53282 1.835033
v 268.79733 99.520195 2.0013335
v 268.7538 99.53321 2.1671348
v 268.63672 99.568375 2.2880104
v 268.47748 99.61627 2.331572
v 268.31873 99.66406 2.2861474
v 268.20297 99.69895 2.1639078
v 268.1613 99.71157 1.9976072
v 268.2048 99.69856 1.831806
v 268.32187 99.66339 1.7109302
v 268.48114 99.61549 1.6673687
v 268.6399 99.5677 1.7127935
v 268.67828 99.13902 1.8346215
v 268.72067 99.12827 2.0008793
v 268.6768 99.13933 2.1667244
v 268.55838 99.16923 2.287719
v 268.3972 99.20996 2.3314426
v 268.2364 99.2506 2.286179
v 268.11908 99.28028 2.1640575
v 268.07672 99.29102 1.9977996
v 268.1206 99.27997 1.8319544
v 268.239 99.25007 1.7109599
v 268.4002 99.20934 1.6672364
v 268.56097 99.16869 1.7124997
v 268.55737 98.75115 1.8333395
v 268.6007 98.74144 1.9994084
v 268.55725 98.751144 2.1654458
v 268.43857 98.777664 2.286962
v 268.2765 98.81389 2.331397
v 268.11444 98.85012 2.2868445
v 267.99588 98.87664 2.1652422
v 267.9525 98.886345 1.9991732
v 267.996 98.87664 1.8331357
v 268.11465 98.85012 1.7116195
v 268.27673 98.813896 1.6671845
v 268.43878 98.77767 1.711737
v 268.5051 98.378624 1.8332605
v 268.54938 98.374725 1.9993211
v 268.50504 98.37862 2.165367
v 268.3839 98.38927 2.286906
v 268.2185 98.40382 2.331372
v 268.0531 98.41837 2.2868505
v 267.93204 98.42903 2.1652708
v 267.88773 98.43294 1.9992102
v 267.93207 98.42904 1.8331646
v 268.0532 98.41839 1.7116255
v 268.21863 98.40384 1.6671593
v 268.38403 98.38928 1.7116809
v 268.49124 98.00595 1.8331431
v 268.5357 98.00843 1.9991871
v 268.49133 98.00595 2.1652496
v 268.36996 97.999176 2.286834
v 268.2042 97.98992 2.3313622
v 268.0384 97.98067 2.286903
v 267.917 97.9739 2.1653688
v 267.87253 97.97142 1.9993248
v 267.91693 97.9739 1.8332623
v 268.03827 97.980675 1.7116778
v 268.20404 97.98993 1.6671495
v 268.36984 97.999176 1.711609
v 268.55212 97.58313 1.8331937
v 268.59662 97.58359 1.9992462
v 268.55212 97.58313 2.1653001
v 268.43057 97.58189 2.2868612
v 268.26453 97.58019 2.3313572
v 268.09848 97.5785 2.286866
v 267.97693 97.577255 2.1653082
v 267.93243 97.576805 1.9992557
v 267.97693 97.57726 1.8332019
v 268.09848 97.57851 1.7116407
v 268.26453 97.5802 1.6671447
v 268.43057 97.581894 1.7116361
v 268.4865 97.081955 1.833193
v 268.5289 97.068436 1.9992456
v 268.4865 97.08195 2.1652992
v 268.3707 97.11887 2.2868598
v 268.2125 97.16932 2.3313553
v 268.0543 97.21976 2.2868633
v 267.93848 97.25668 2.1653051
v 267.8961 97.2702 1.9992524
v 267.93848 97.25669 1.8331988
v 268.0543 97.219765 1.7116382
v 268.2125 97.16932 1.6671426
v 268.3707 97.11888 1.7116348
v 268.27136 96.6697 1.8332051
v 268.31067 96.6489 1.9992598
v 268.27133 96.66971 2.1653116
v 268.16388 96.72654 2.2868664
v 268.0171 96.80416 2.3313544
v 267.8703 96.88179 2.2868547
v 267.76285 96.938614 2.165291
v 267.7235 96.95941 1.9992363
v 267.76285 96.93861 1.8331847
v 267.8703 96.88178 1.7116296
v 268.0171 96.80415 1.6671417
v 268.16388 96.726524 1.7116414
v 268.0827 96.30882 1.8331953
v 268.12253 96.28899 1.9992486
v 268.0827 96.30883 2.1653018
v 267.9739 96.36304 2.2868607
v 267.8253 96.437096 2.331354
v 267.67667 96.511154 2.2868598
v 267.56784 96.56537 2.1653
v 267.52805 96.58521 1.9992466
v 267.56787 96.56537 1.8331935
v 267.67667 96.511154 1.7116346
v 267.8253 96.437096 1.6671413
v 267.9739 96.36304 1.7116356
v 267.921 95.97314 1.8331949
v 267.96326 95.95925 1.9992481
v 267.921 95.97314 2.1653013
v 267.8055 96.011086 2.2868602
v 267.64774 96.06293 2.331354
v 267.49 96.11476 2.2868595
v 267.3745 96.15271 2.1653
v 267.33224 96.1666 1.9992467
v 267.3745 96.15271 1.8331935
v 267.49 96.11476 1.7116345
v 267.64774 96.06293 1.6671411
v 267.8055 96.011086 1.7116352
v 267.84903 95.59196 1.8331957
v 267.8924 95.58199 1.9992491
v 267.84903 95.59196 2.165302
v 267.73056 95.61918 2.2868607
v 267.56873 95.65637 2.3313537
v 267.4069 95.693565 2.286859
v 267.28842 95.720795 2.165299
v 267.24506 95.73076 1.9992455
v 267.28842 95.720795 1.8331926
v 267.4069 95.693565 1.7116339
v 267.56873 95.65637 1.667141
v 267.73056 95.61918 1.7116357
v 267.74365 95.19624 1.8331985
v 267.78717 95.18698 1.9992524
v 267.74362 95.19624 2.165305
v 267.62473 95.22155 2.2868624
v 267.4623 95.25612 2.3313537
v 267.2999 95.29069 2.2868574
v 267.181 95.315994 2.165296
v 267.1375 95.32526 1.9992421
v 267.18103 95.315994 1.8331896
v 267.29993 95.29069 1.7116321
v 267.46234 95.25612 1.667141
v 267.62476 95.22155 1.7116374
v 267.67877 94.78793 1.8345796
v 267.72153 94.77895 2.0008447
v 267.6772 94.78826 2.166682
v 267.55765 94.81338 2.2876554
v 267.39496 94.84756 2.3313498
v 267.23267 94.88165 2.2860577
v 267.11426 94.906525 2.163915
v 267.0715 94.915504 1.9976497
v 267.1158 94.90619 1.8318125
v 267.23535 94.88108 1.7108393
v 267.39807 94.8469 1.6671448
v 267.56036 94.812805 1.7124368
v 267.60657 94.41934 1.9060277
v 267.60757 94.35948 2.0566885
v 267.52408 94.322914 2.2129362
v 267.37845 94.31944 2.3329043
v 267.20975 94.34999 2.3844476
v 267.0631 94.40638 2.3537548
v 266.9779 94.47349 2.2490501
v 266.9769 94.53335 2.0983894
v 267.0604 94.569916 1.9421417
v 267.206 94.57339 1.8221736
v 267.37473 94.54284 1.7706305
v 267.52133 94.48646 1.8013232
v 267.57657 94.12146 1.4587324
v 267.54633 94.019485 1.5770974
v 267.43597 93.94747 1.7042001
v 267.27512 93.92471 1.8059833
v 267.1068 93.95731 1.8551743
v 266.9762 94.03654 1.8385924
v 266.91827 94.14115 1.7606807
v 266.94852 94.243126 1.6423155
v 267.05887 94.31515 1.5152128
v 267.21973 94.3379 1.4134296
v 267.388 94.3053 1.3642386
v 267.51862 94.22608 1.3808206
v 267.4438 93.84969 1.2017117
v 267.52295 93.77054 1.300804
v 267.51727 93.69893 1.4340245
v 267.42825 93.65406 1.5656767
v 267.27975 93.64795 1.6604846
v 267.11157 93.682236 1.6930443
v 266.96875 93.747734 1.6546317
v 266.8896 93.8269 1.5555394
v 266.89526 93.8985 1.422319
v 266.98428 93.943375 1.2906668
v 267.13278 93.94948 1.195859
v 267.30096 93.91519 1.1632991
v 267.27585 93.36692 1.1022681
v 267.36386 93.30019 1.2262837
v 267.37637 93.264046 1.3910561
v 267.31006 93.268166 1.5524347
v 267.18268 93.31145 1.6671783
v 267.02835 93.382286 1.7045412
v 266.88843 93.461716 1.6545124
v 266.8004 93.52844 1.5304968
v 266.7879 93.56458 1.3657244
v 266.85422 93.56047 1.2043458
v 266.98163 93.51719 1.0896024
v 267.13593 93.44634 1.0522393
v 266.92368 92.88884 1.155233
v 267.05756 92.86889 1.2760152
v 267.136 92.90366 1.4304098
v 267.13797 92.98383 1.5770468
v 267.06293 93.08792 1.6766349
v 266.931 93.18804 1.7024896
v 266.77753 93.257355 1.6476833
v 266.64362 93.277306 1.5269011
v 266.5652 93.24253 1.3725066
v 266.56323 93.16236 1.2258697
v 266.63828 93.05827 1.1262815
v 266.7702 92.95815 1.1004267
v 266.84738 92.55787 1.5945657
v 266.99164 92.620766 1.684778
v 267.07404 92.74577 1.7903003
v 267.0725 92.8994 1.8828578
v 266.98743 93.04046 1.93765
v 266.8416 93.13118 1.9399952
v 266.67413 93.14724 1.8892652
v 266.52988 93.084335 1.7990528
v 266.44748 92.95933 1.6935307
v 266.44904 92.80571 1.6009731
v 266.5341 92.66464 1.546181
v 266.6799 92.57393 1.5438358
v 266.7897 92.41845 1.9654461
v 266.9203 92.49999 2.0550067
v 266.98245 92.63821 2.1409526
v 266.9595 92.79607 2.2002552
v 266.8576 92.93127 2.217024
v 266.70404 93.00759 2.1867661
v 266.54 93.00458 2.1175888
v 266.40942 92.923035 2.0280282
v 266.34726 92.78482 1.9420823
v 266.3702 92.62696 1.8827798
v 266.4721 92.49175 1.8660109
v 266.62567 92.415436 1.896269
v 266.73444 92.31145 2.2204363
v 266.8338 92.37627 2.376016
v 266.85434 92.48114 2.522075
v 266.7906 92.59798 2.6194773
v 266.6596 92.69546 2.6421242
v 266.4965 92.747475 2.5839472
v 266.34497 92.74008 2.4605348
v 266.24564 92.67526 2.3049555
v 266.22507 92.57039 2.1588964
v 266.28882 92.45356 2.061494
v 266.4198 92.35607 2.0388472
v 266.58292 92.30406 2.0970242
v 266.743 92.05446 2.4509866
v 266.75903 92.09237 2.6046526
v 266.6892 92.14436 2.7347994
v 266.55222 92.196495 2.8065543
v 266.3848 92.23481 2.8006907
v 266.23178 92.24903 2.7187798
v 266.1342 92.23535 2.5827694
v 266.11816 92.19744 2.4291036
v 266.188 92.14545 2.2989569
v 266.32498 92.09331 2.227202
v 266.4924 92.055 2.2330656
v 266.64542 92.04078 2.3149765
v 266.67508 91.624855 2.5634112
v 266.66565 91.64917 2.7299662
v 266.57675 91.6984 2.8652523
v 266.43216 91.75936 2.9330199
v 266.27066 91.81571 2.9151106
v 266.13547 91.85236 2.8163235
v 266.06287 91.85948 2.6631281
v 266.07227 91.835175 2.4965732
v 266.1612 91.78594 2.361287
v 266.30576 91.724976 2.2935195
v 266.4673 91.668625 2.3114285
v 266.60245 91.63197 2.4102159
v 266.44186 91.2183 2.5736403
v 266.43967 91.22878 2.7445562
v 266.36334 91.28079 2.8889012
v 266.23343 91.36039 2.9679985
v 266.08466 91.44625 2.9606535
v 265.95694 91.515366 2.868835
v 265.88446 91.54922 2.717145
v 265.8867 91.538734 2.5462291
v 265.96298 91.486725 2.4018838
v 266.09293 91.40712 2.3227868
v 266.2417 91.32126 2.3301318
v 266.36942 91.25215 2.4219503
v 266.22595 90.83615 2.6701477
v 266.1864 90.867744 2.8341053
v 266.0846 90.941864 2.9507992
v 265.9478 91.03866 2.9889612
v 265.81268 91.13218 2.9383662
v 265.71545 91.19738 2.8125708
v 265.68216 91.21679 2.6452818
v 265.72168 91.185196 2.4813242
v 265.8235 91.11108 2.3646302
v 265.96027 91.01428 2.3264682
v 266.0954 90.92076 2.3770633
v 266.19263 90.85556 2.5028589
v 265.95694 90.51249 2.6395519
v 265.93112 90.53287 2.8083036
v 265.84055 90.60015 2.9380128
v 265.70944 90.69631 2.993924
v 265.573 90.79558 2.9610558
v 265.46774 90.87136 2.848215
v 265.42188 90.90335 2.6856377
v 265.4477 90.88297 2.516886
v 265.53827 90.8157 2.3871768
v 265.66934 90.719536 2.3312654
v 265.8058 90.62026 2.3641338
v 265.91107 90.54448 2.4769742
v 265.74686 90.18034 2.6593113
v 265.71176 90.20327 2.8260367
v 265.61102 90.26784 2.9494696
v 265.47162 90.35676 2.996536
v 265.33093 90.446205 2.954625
v 265.22662 90.5122 2.8349662
v 265.18665 90.53706 2.6696222
v 265.22174 90.514145 2.5028968
v 265.32248 90.44957 2.379464
v 265.46188 90.36065 2.3323975
v 265.6026 90.27121 2.3743086
v 265.70688 90.205215 2.4939673
v 265.54337 89.86435 2.6632905
v 265.5042 89.883545 2.8295794
v 265.39548 89.93641 2.9517865
v 265.24628 90.00879 2.9971666
v 265.09662 90.08128 2.95356
v 264.9866 90.13447 2.8326514
v 264.94568 90.15409 2.666838
v 264.98483 90.1349 2.500549
v 265.0936 90.08203 2.378342
v 265.24277 90.00966 2.3329618
v 265.39243 89.937164 2.3765683
v 265.50244 89.88398 2.497477
v 265.41968 89.50411 2.664431
v 265.3784 89.51933 2.830614
v 265.2646 89.561066 2.952529
v 265.1088 89.61813 2.9975085
v 264.95273 89.67523 2.953501
v 264.83823 89.71708 2.8322978
v 264.79596 89.732445 2.6663754
v 264.83725 89.717224 2.5001926
v 264.95102 89.67549 2.3782778
v 265.10684 89.61843 2.3332982
v 265.2629 89.561325 2.3773057
v 265.3774 89.519485 2.498509
v 265.2826 89.15334 2.6653721
v 265.23944 89.16383 2.83145
v 265.12137 89.192444 2.9530764
v 264.96002 89.231514 2.9976616
v 264.79858 89.27057 2.9532595
v 264.68036 89.29915 2.831767
v 264.63702 89.3096 2.6657386
v 264.68018 89.29911 2.4996607
v 264.79825 89.2705 2.3780344
v 264.95963 89.23143 2.333449
v 265.12103 89.192375 2.3778512
v 265.23926 89.163795 2.4993436
v 265.24658 88.82691 2.6653798
v 265.2022 88.82598 2.8314643
v 265.08078 88.82339 2.9531097
v 264.9148 88.81984 2.997721
v 264.74875 88.81628 2.9533446
v 264.62714 88.81365 2.831871
v 264.58252 88.81268 2.6658494
v 264.6269 88.813614 2.499765
v 264.74832 88.81621 2.3781195
v 264.9143 88.819756 2.3335083
v 265.08035 88.82332 2.3778846
v 265.202 88.825935 2.499358
v 265.30768 88.445206 2.6657937
v 265.26337 88.440544 2.8318267
v 265.14243 88.42782 2.953331
v 264.97726 88.41044 2.9977496
v 264.81213 88.39305 2.9531806
v 264.69128 88.380325 2.831566
v 264.64713 88.37567 2.6654928
v 264.69144 88.380325 2.4994597
v 264.8124 88.39305 2.3779554
v 264.97757 88.41044 2.3335369
v 265.14267 88.42782 2.3781059
v 265.26352 88.440544 2.4997203
v 265.32556 88.01117 2.7353165
v 265.2473 88.007744 2.8883417
v 265.1031 88.001434 2.981696
v 264.93158 87.99392 2.9903653
v 264.7787 87.98723 2.9120266
v 264.68542 87.98314 2.767671
v 264.67676 87.98276 2.595978
v 264.75504 87.98618 2.442953
v 264.89923 87.99249 2.3495986
v 265.07077 88.00001 2.3409293
v 265.22363 88.0067 2.419268
v 265.31693 88.01079 2.5636237
v 265.3412 87.609215 2.7137508
v 265.2824 87.52599 2.8729296
v 265.1516 87.458046 3.0179987
v 264.98386 87.42358 3.1100872
v 264.82407 87.43182 3.12452
v 264.7151 87.480576 3.0574298
v 264.6861 87.55677 2.9267936
v 264.74487 87.64 2.7676148
v 264.87567 87.70795 2.6225457
v 265.04343 87.74242 2.5304573
v 265.20322 87.73417 2.5160244
v 265.31223 87.68542 2.5831146
v 265.42603 87.36718 2.120337
v 265.35748 87.2563 2.2124534
v 265.2204 87.17373 2.2952628
v 265.05157 87.141594 2.3465767
v 264.89618 87.1685 2.3526456
v 264.79587 87.247246 2.3118432
v 264.77753 87.35673 2.2351027
v 264.84607 87.467606 2.1429865
v 264.98312 87.55018 2.0601768
v 265.15198 87.58231 2.008863
v 265.30737 87.555405 2.0027943
v 265.40768 87.47666 2.0435965
v 265.43497 86.9899 1.9045397
v 265.46344 86.930115 2.0383658
v 265.40436 86.88583 2.184528
v 265.27356 86.86892 2.3038628
v 265.10605 86.8839 2.364394
v 264.94675 86.92677 2.3499024
v 264.83835 86.98604 2.264271
v 264.80988 87.04582 2.130445
v 264.86896 87.0901 1.9842826
v 264.9998 87.10702 1.8649482
v 265.16727 87.09203 1.804417
v 265.32657 87.049164 1.8189085
v 265.25552 86.56324 1.8599286
v 265.2992 86.52579 2.0277283
v 265.2572 86.51208 2.2017865
v 265.1408 86.52579 2.3354647
v 264.98117 86.56324 2.3929436
v 264.8211 86.614395 2.3588219
v 264.70346 86.66556 2.2422426
v 264.65982 86.70301 2.0744429
v 264.7018 86.71671 1.9003845
v 264.8182 86.70301 1.7667065
v 264.97784 86.66556 1.7092277
v 265.1379 86.614395 1.7433493
v 265.20523 86.18213 1.85479
v 265.24387 86.16649 2.0251803
v 265.19424 86.16169 2.1946368
v 265.0696 86.169014 2.3177536
v 264.90338 86.1865 2.3615415
v 264.74008 86.20946 2.3142679
v 264.62347 86.231735 2.1885996
v 264.5848 86.24737 2.0182092
v 264.63446 86.25217 1.8487529
v 264.7591 86.24484 1.725636
v 264.92532 86.22736 1.681848
v 265.08862 86.20441 1.7291216
v 265.12253 85.78591 1.7849829
v 265.20316 85.77594 1.9354057
v 265.19727 85.770966 2.1060598
v 265.10645 85.77232 2.251219
v 264.95502 85.77965 2.3319876
v 264.78357 85.79098 2.3267238
v 264.63803 85.803276 2.236838
v 264.5574 85.81325 2.0864155
v 264.5633 85.81822 1.9157612
v 264.6541 85.816864 1.7706022
v 264.80554 85.80953 1.6898336
v 264.977 85.7982 1.6950973
v 265.13828 85.34393 1.8273679
v 265.18912 85.33452 1.9912415
v 265.15195 85.33755 2.158978
v 265.03668 85.35221 2.2856326
v 264.87427 85.37458 2.3372684
v 264.70816 85.39867 2.3000493
v 264.58292 85.41801 2.1839483
v 264.53207 85.42742 2.0200748
v 264.56927 85.42439 1.8523383
v 264.6845 85.40972 1.7256837
v 264.84695 85.38735 1.674048
v 265.01303 85.36327 1.711267
v 265.03284 84.898224 1.8236979
v 265.08197 84.88225 1.9876251
v 265.04602 84.891975 2.155425
v 264.9346 84.9248 2.282136
v 264.77756 84.97192 2.3338053
v 264.61697 85.02071 2.296589
v 264.49588 85.058105 2.1804585
v 264.44675 85.07408 2.0165312
v 264.48267 85.06436 1.8487313
v 264.59412 85.03154 1.7220205
v 264.75116 84.98442 1.670351
v 264.91174 84.93562 1.7075675
v 264.89212 84.48328 1.8400822
v 264.93027 84.46771 2.006988
v 264.88562 84.48478 2.1721327
v 264.7702 84.52991 2.2912662
v 264.61487 84.590996 2.3324664
v 264.4613 84.65168 2.284694
v 264.3506 84.6957 2.1607494
v 264.31244 84.71126 1.9938436
v 264.35706 84.69419 1.8286988
v 264.4725 84.64907 1.7095654
v 264.6278 84.58798 1.6683652
v 264.7814 84.5273 1.7161376
v 264.73447 84.126785 1.8300179
v 264.77908 84.11334 1.9954911
v 264.7384 84.125206 2.162094
v 264.6233 84.15919 2.2851858
v 264.46463 84.20618 2.331784
v 264.30493 84.25359 2.2894025
v 264.18695 84.28873 2.1693976
v 264.14233 84.30217 2.0039244
v 264.183 84.290306 1.8373213
v 264.29813 84.25633 1.7142296
v 264.4568 84.209335 1.6676315
v 264.6165 84.16192 1.710013
v 264.65475 83.70387 1.8277764
v 264.69965 83.687614 1.9929235
v 264.66086 83.701515 2.1598172
v 264.54874 83.74185 2.2837381
v 264.39334 83.79781 2.3314822
v 264.23636 83.8544 2.2902563
v 264.11978 83.896454 2.1711068
v 264.0749 83.91271 2.0059595
v 264.1137 83.89881 1.839066
v 264.2258 83.858475 1.715145
v 264.3812 83.80252 1.667401
v 264.5382 83.745926 1.7086269
v 264.45312 83.33818 1.8333614
v 264.49472 83.3225 1.9994271
v 264.45303 83.33815 2.1654677
v 264.3392 83.38093 2.2869928
v 264.18375 83.43937 2.3314397
v 264.02835 83.49782 2.286899
v 263.9146 83.54061 2.1653054
v 263.87302 83.55629 1.9992396
v 263.9147 83.54064 1.833199
v 264.02853 83.49786 1.711674
v 264.184 83.43942 1.667227
v 264.3394 83.380974 1.7117677
v 264.38675 83.02828 1.8332844
v 264.4312 83.02738 1.9993453
v 264.3867 83.02826 2.1653907
v 264.26514 83.03066 2.286929
v 264.09912 83.033966 2.331394
v 263.9331 83.03728 2.2868712
v 263.81158 83.0397 2.1652908
v 263.76712 83.0406 1.9992299
v 263.81165 83.039734 1.8331844
v 263.9332 83.03732 1.7116462
v 264.0992 83.03402 1.6671813
v 264.26523 83.030716 1.7117039
v 264.44806 82.689285 1.8330755
v 264.49152 82.69916 1.9991077
v 264.4482 82.68931 2.1651819
v 264.3297 82.66237 2.2867982
v 264.16782 82.625565 2.3313704
v 264.0059 82.58875 2.2869546
v 263.8873 82.5618 2.1654525
v 263.84384 82.551926 1.9994202
v 263.88715 82.561775 1.833346
v 264.0056 82.588715 1.7117295
v 264.1675 82.62552 1.6671576
v 264.32947 82.66233 1.7115734
v 264.5658 82.27702 1.8331872
v 264.60965 82.28467 1.9992384
v 264.56583 82.27702 2.1652937
v 264.44608 82.25614 2.2868586
v 264.2825 82.227615 2.33136
v 264.1189 82.19909 2.286874
v 263.99915 82.17821 2.1653204
v 263.95532 82.17057 1.9992692
v 263.99915 82.178215 1.833214
v 264.1189 82.1991 1.711649
v 264.28247 82.22762 1.6671474
v 264.44604 82.25614 1.7116336
v 264.5964 81.800766 1.8331931
v 264.64087 81.79867 1.9992456
v 264.59644 81.80076 2.1652994
v 264.475 81.80649 2.2868605
v 264.30914 81.814316 2.3313565
v 264.14325 81.82214 2.2868648
v 264.02185 81.82787 2.165307
v 263.9774 81.82997 1.9992545
v 264.02182 81.82788 1.8332007
v 264.14325 81.82215 1.7116398
v 264.3091 81.81432 1.6671437
v 264.475 81.806496 1.7116354
v 264.5175 81.31729 1.8332024
v 264.55984 81.30367 1.9992566
v 264.51746 81.3173 2.1653087
v 264.40173 81.35452 2.2868652
v 264.24368 81.40537 2.3313549
v 264.0856 81.456215 2.2868571
v 263.96988 81.49344 2.165295
v 263.92752 81.507065 1.9992406
v 263.96988 81.49344 1.8331885
v 264.0856 81.456215 1.711632
v 264.24368 81.405365 1.6671423
v 264.40176 81.354515 1.71164
v 264.33655 80.96166 1.8331965
v 264.37958 80.950325 1.9992499
v 264.33655 80.96166 2.1653028
v 264.219 80.99264 2.2868614
v 264.0584 81.03496 2.3313544
v 263.89786 81.07727 2.2868595
v 263.7803 81.108246 2.1652994
v 263.73727 81.11958 1.9992459
v 263.7803 81.108246 1.833193
v 263.89786 81.07727 1.7116344
v 264.0584 81.03496 1.6671416
v 264.219 80.99264 1.7116364
v 264.32156 80.579216 1.8331939
v 264.3656 80.57269 1.999247
v 264.32156 80.57921 2.1653001
v 264.20132 80.59702 2.2868598
v 264.03708 80.621346 2.331354
v 263.8728 80.645676 2.2868605
v 263.75256 80.66348 2.165301
v 263.70856 80.670006 1.999248
v 263.75256 80.66349 1.8331949
v 263.8728 80.645676 1.7116352
v 264.03708 80.62135 1.6671412
v 264.20132 80.59702 1.7116346
v 264.20557 80.11475 1.8331946
v 264.247 80.09858 1.9992479
v 264.20557 80.11475 2.165301
v 264.09232 80.15894 2.2868602
v 263.93762 80.21931 2.3313537
v 263.78293 80.27968 2.2868598
v 263.66968 80.32387 2.1653001
v 263.62823 80.34004 1.999247
v 263.66968 80.32387 1.8331938
v 263.78293 80.27968 1.7116346
v 263.93762 80.21931 1.667141
v 264.09232 80.15894 1.7116351
v 264.0146 79.775635 1.8331943
v 264.05728 79.763176 1.9992474
v 264.0146 79.775635 2.1653006
v 263.8979 79.80968 2.28686
v 263.73846 79.85618 2.3313537
v 263.57907 79.90268 2.2868598
v 263.46237 79.93672 2.1653004
v 263.41965 79.94918 1.9992472
v 263.46237 79.93672 1.833194
v 263.57907 79.90268 1.7116348
v 263.73846 79.85618 1.667141
v 263.8979 79.80968 1.7116348
v 263.99826 79.426285 1.833194
v 264.0427 79.423706 1.9992472
v 263.99826 79.426285 2.1653004
v 263.87692 79.43332 2.2868598
v 263.71112 79.442924 2.3313537
v 263.54535 79.45253 2.28686
v 263.424 79.459564 2.1653006
v 263.37958 79.46214 1.9992474
v 263.424 79.459564 1.8331941
v 263.54535 79.45253 1.7116348
v 263.71112 79.442924 1.667141
v 263.87692 79.43332 1.7116346
v 263.97388 78.97989 1.833194
v 264.01773 78.972244 1.9992472
v 263.97388 78.97989 2.1653004
v 263.85413 79.00076 2.2868598
v 263.69055 79.02928 2.3313537
v 263.52695 79.0578 2.2868598
v 263.4072 79.078674 2.1653004
v 263.36337 79.08632 1.9992473
v 263.4072 79.078674 1.8331941
v 263.52695 79.0578 1.7116348
v 263.69055 79.02928 1.6671408
v 263.85413 79.00076 1.7116348
v 263.81955 78.49018 1.833194
v 263.85815 78.46807 1.9992472
v 263.81955 78.49018 2.1653004
v 263.71405 78.550575 2.2868598
v 263.56995 78.63307 2.3313537
v 263.42584 78.715576 2.2868598
v 263.32034 78.77597 2.1653004
v 263.28174 78.79807 1.9992473
v 263.32034 78.77597 1.8331941
v 263.42584 78.715576 1.7116348
v 263.56995 78.63307 1.6671408
v 263.71405 78.550575 1.7116348
v 263.4979 78.13042 1.833194
v 263.53018 78.099785 1.9992472
v 263.4979 78.13042 2.1653004
v 263.40976 78.21413 2.2868598
v 263.28934 78.32847 2.3313537
v 263.1689 78.44281 2.2868598
v 263.08078 78.52651 2.1653004
v 263.04852 78.55715 1.9992473
v 263.08078 78.52651 1.833194
v 263.1689 78.44281 1.7116348
v 263.28934 78.32847 1.6671408
v 263.40976 78.21413 1.7116348
v 263.1705 77.801125 1.8331941
v 263.19693 77.76533 1.9992473
v 263.1705 77.801125 2.1653004
v 263.0983 77.89891 2.2868598
v 262.99963 78.03249 2.3313537
v 262.901 78.16607 2.2868598
v 262.8288 78.26386 2.1653004
v 262.80237 78.29965 1.9992472
v 262.8288 78.26386 1.833194
v 262.901 78.16607 1.7116346
v 262.99963 78.03249 1.6671408
v 263.0983 77.89891 1.7116348
v 262.80438 77.612854 1.833194
v 262.83115 77.57729 1.9992473
v 262.80438 77.612854 2.1653004
v 262.73132 77.71001 2.2868598
v 262.63153 77.84272 2.3313537
v 262.5317 77.97543 2.2868598
v 262.45865 78.072586 2.1653004
v 262.43192 78.10815 1.9992472
v 262.45865 78.072586 1.833194
v 262.5317 77.97543 1.7116348
v 262.63153 77.84272 1.6671408
v 262.73132 77.71001 1.7116348
v 262.5835 77.37798 1.833194
v 262.6201 77.35265 1.9992473
v 262.5835 77.37798 2.1653004
v 262.48358 77.44719 2.2868598
v 262.34705 77.54172 2.3313537
v 262.21054 77.63625 2.2868598
v 262.1106 77.70546 2.1653004
v 262.074 77.73079 1.9992472
v 262.1106 77.70546 1.833194
v 262.21054 77.63625 1.7116348
v 262.34705 77.54172 1.6671408
v 262.48358 77.44719 1.7116348
v 262.42523 77.04629 1.833194
v 262.46542 77.02722 1.9992473
v 262.42523 77.04629 2.1653004
v 262.3154 77.09838 2.2868598
v 262.16537 77.16954 2.3313537
v 262.01535 77.2407 2.2868598
v 261.90552 77.29279 2.1653004
v 261.8653 77.31186 1.9992472
v 261.90552 77.29279 1.833194
v 262.01535 77.2407 1.7116348
v 262.16537 77.16954 1.6671408
v 262.3154 77.09838 1.7116348
v 262.25323 76.672806 1.833194
v 262.29364 76.65415 1.9992473
v 262.25323 76.672806 2.1653004
v 262.14285 76.72376 2.2868598
v 261.9921 76.793365 2.3313537
v 261.84134 76.862976 2.2868598
v 261.731 76.91393 2.1653004
v 261.69058 76.93259 1.9992472
v 261.731 76.91393 1.833194
v 261.84134 76.862976 1.7116348
v 261.9921 76.793365 1.6671408
v 262.14285 76.72376 1.7116348
v 262.0931 76.33312 1.833194
v 262.13562 76.32007 1.9992473
v 262.0931 76.33312 2.1653004
v 261.9769 76.36879 2.2868598
v 261.81815 76.41752 2.3313537
v 261.6594 76.46625 2.2868598
v 261.54318 76.501915 2.1653004
v 261.50067 76.51497 1.9992472
v 261.54318 76.501915 1.833194
v 261.6594 76.46625 1.7116348
v 261.81815 76.41752 1.6671408
v 261.9769 76.36879 1.7116348
v 262.03568 75.96588 1.833194
v 262.07968 75.95924 1.9992472
v 262.03568 75.96588 2.1653004
v 261.91547 75.98402 2.2868598
v 261.75128 76.0088 2.3313537
v 261.5871 76.03357 2.2868598
v 261.4669 76.05171 2.1653004
v 261.4229 76.05835 1.9992473
v 261.4669 76.05171 1.833194
v 261.5871 76.03357 1.7116348
v 261.75128 76.0088 1.6671408
v 261.91547 75.98402 1.7116348
v 261.97708 75.54464 1.833194
v 262.02078 75.5363 1.9992472
v 261.97708 75.54464 2.1653004
v 261.85767 75.56742 2.2868598
v 261.69455 75.59854 2.3313537
v 261.53146 75.62966 2.2868598
v 261.41205 75.65245 2.1653004
v 261.36835 75.66079 1.9992473
v 261.41205 75.65245 1.833194
v 261.53146 75.62966 1.7116348
v 261.69455 75.59854 1.6671408
v 261.85767 75.56742 1.7116348
v 261.88623 75.07735 1.8893893
v 261.89822 75.07244 2.0608125
v 261.82928 75.1007 2.2157393
v 261.6979 75.15456 2.3126574
v 261.53928 75.219574 2.3255973
v 261.39594 75.27834 2.2510922
v 261.30624 75.3151 2.1091053
v 261.29428 75.320015 1.937682
v 261.36322 75.29175 1.7827553
v 261.4946 75.23789 1.6858373
v 261.6532 75.172874 1.6728972
v 261.79657 75.114105 1.7474024
v 261.67706 74.703804 1.9286792
v 261.64255 74.65048 2.084159
v 261.53873 74.648125 2.2254238
v 261.3934 74.69736 2.3146222
v 261.24554 74.78498 2.327853
v 261.13474 74.887535 2.2615714
v 261.0907 74.97752 2.1335375
v 261.12518 75.03084 1.9780577
v 261.22903 75.033195 1.8367928
v 261.37433 74.98397 1.7475947
v 261.52222 74.89634 1.7343638
v 261.63303 74.79379 1.8006454
v 261.54684 74.525 1.4823103
v 261.52524 74.4196 1.6070054
v 261.42596 74.35678 1.7418917
v 261.2756 74.35336 1.8508266
v 261.11447 74.41027 1.904621
v 260.98575 74.512245 1.8888607
v 260.9239 74.63197 1.8077688
v 260.9455 74.73737 1.6830738
v 261.04477 74.80019 1.5481875
v 261.19513 74.80361 1.4392526
v 261.35626 74.746704 1.3854582
v 261.485 74.64473 1.4012184
v 261.35538 74.23482 1.2332486
v 261.41595 74.14466 1.3520887
v 261.39624 74.08283 1.5007356
v 261.30157 74.065895 1.6393597
v 261.15726 74.0984 1.7308165
v 261.002 74.171616 1.7506005
v 260.87738 74.265945 1.6934104
v 260.8168 74.3561 1.5745703
v 260.8365 74.41794 1.4259233
v 260.93118 74.43487 1.2872993
v 261.0755 74.402374 1.1958424
v 261.23074 74.32915 1.1760585
v 261.06036 73.83467 1.1337339
v 261.14334 73.746254 1.2532204
v 261.16116 73.70069 1.4171442
v 261.1091 73.710175 1.5815818
v 261.0011 73.77217 1.7024726
v 260.86606 73.87007 1.7474236
v 260.7402 73.97764 1.7043906
v 260.65726 74.066055 1.5849042
v 260.6394 74.11162 1.4209805
v 260.69147 74.102135 1.2565428
v 260.7995 74.04014 1.1356521
v 260.9345 73.94224 1.0907009
v 260.79413 73.62287 1.103869
v 260.87354 73.50682 1.1961365
v 260.88345 73.41839 1.3383801
v 260.82117 73.38128 1.4924858
v 260.70343 73.405426 1.6171609
v 260.56174 73.48436 1.678999
v 260.43408 73.59693 1.6614305
v 260.35468 73.71298 1.569163
v 260.34476 73.801414 1.4269193
v 260.40704 73.83853 1.2728137
v 260.52478 73.814384 1.1481385
v 260.66647 73.73545 1.0863005
v 260.6345 73.47039 0.7637711
v 260.7369 73.350395 0.8103366
v 260.76447 73.22679 0.91864944
v 260.70978 73.13271 1.0596873
v 260.5875 73.09337 1.1956592
v 260.4304 73.119286 1.2901316
v 260.28055 73.20354 1.3177906
v 260.17813 73.32353 1.2712252
v 260.15057 73.44713 1.1629124
v 260.20526 73.54121 1.0218745
v 260.32755 73.58056 0.8859026
v 260.48465 73.55464 0.79143023
v 260.47754 73.11567 0.482656
v 260.58148 73.01627 0.55560225
v 260.61145 72.9254 0.6906632
v 260.55936 72.86741 0.8516494
v 260.4392 72.85783 0.9954246
v 260.28314 72.89923 1.0834645
v 260.13303 72.98052 1.0921788
v 260.02908 73.07992 1.0192326
v 259.9991 73.17079 0.88417166
v 260.0512 73.22878 0.7231855
v 260.1714 73.238365 0.5794102
v 260.32742 73.19696 0.49137032
v 260.20163 72.7189 0.39260787
v 260.34543 72.64604 0.4384643
v 260.43643 72.58174 0.559187
v 260.45032 72.54321 0.72242826
v 260.3833 72.540794 0.8844478
v 260.2534 72.57513 1.0018326
v 260.09537 72.63702 1.0431296
v 259.95157 72.70988 0.9972731
v 259.86053 72.774185 0.8765505
v 259.84668 72.812706 0.71330917
v 259.9137 72.815125 0.5512896
v 260.0436 72.78079 0.4339048
v 259.94653 72.34573 0.36377868
v 260.10284 72.27601 0.37927788
v 260.22803 72.212585 0.4791938
v 260.28857 72.17246 0.6367541
v 260.26828 72.16639 0.80974054
v 260.17252 72.196 0.95180154
v 260.02698 72.25335 1.0248721
v 259.8707 72.32308 1.0093728
v 259.74548 72.3865 0.9094569
v 259.68494 72.42662 0.7518967
v 259.70526 72.43269 0.57891023
v 259.801 72.40308 0.43684918
v 259.7297 71.95885 0.35818365
v 259.89456 71.91039 0.3529964
v 260.0389 71.865005 0.43480438
v 260.12408 71.83485 0.58168715
v 260.12723 71.828 0.75428766
v 260.04755 71.84629 0.9063577
v 259.90634 71.88483 0.99715024
v 259.74146 71.93328 1.0023375
v 259.5971 71.97867 0.9205295
v 259.51193 72.00882 0.7736467
v 259.5088 72.01567 0.6010462
v 259.5885 71.99738 0.44897616
v 259.61026 71.54565 0.3743738
v 259.77545 71.512596 0.3401151
v 259.9351 71.479546 0.39472374
v 260.04636 71.45536 0.5235674
v 260.0795 71.44652 0.6921225
v 260.0256 71.45538 0.85522485
v 259.8991 71.47959 0.96917135
v 259.73392 71.51264 1.00343
v 259.57428 71.54569 0.94882137
v 259.46298 71.56988 0.8199777
v 259.42987 71.57872 0.6514226
v 259.48376 71.569855 0.48832026
v 259.49362 71.12645 0.37848982
v 259.65985 71.11223 0.33703807
v 259.82443 71.09767 0.38456586
v 259.94324 71.086685 0.5083382
v 259.98447 71.08221 0.6751903
v 259.93704 71.08544 0.8404144
v 259.8137 71.09552 0.95973873
v 259.64743 71.10974 1.0011905
v 259.48288 71.1243 0.9536627
v 259.36407 71.135284 0.8298904
v 259.32285 71.13976 0.66303825
v 259.37027 71.13653 0.49781418
v 259.51498 70.68965 0.3817811
v 259.6803 70.698654 0.3355157
v 259.8466 70.70746 0.37822974
v 259.96927 70.71372 0.49847803
v 260.0155 70.715744 0.66404015
v 259.97287 70.713005 0.8305538
v 259.8528 70.70622 0.95340186
v 259.6875 70.69722 0.9996673
v 259.5212 70.688416 0.9569532
v 259.3985 70.68216 0.83670497
v 259.3523 70.68013 0.6711428
v 259.3949 70.68287 0.50462914
v 259.53156 70.29916 0.37991467
v 259.69678 70.28453 0.3347766
v 259.86237 70.26977 0.37862507
v 259.9839 70.25883 0.49971092
v 260.02884 70.25464 0.6655893
v 259.98514 70.25832 0.8318132
v 259.86453 70.26889 0.9538431
v 259.69928 70.283516 0.9989812
v 259.53372 70.29828 0.95513266
v 259.41217 70.30922 0.83404684
v 259.36725 70.31341 0.6681685
v 259.41092 70.30972 0.50194454
v 259.45303 69.92359 0.37798142
v 259.6132 69.87867 0.3345219
v 259.77277 69.83386 0.38004845
v 259.88907 69.80117 0.50236225
v 259.9309 69.78935 0.6686895
v 259.88705 69.80158 0.8344628
v 259.76926 69.83458 0.95526344
v 259.60913 69.8795 0.998723
v 259.44952 69.92431 0.9531964
v 259.33322 69.957 0.8308826
v 259.2914 69.96882 0.6645554
v 259.33527 69.95659 0.49878207
v 259.3134 69.52638 0.3787206
v 259.475 69.48805 0.33439696
v 259.63654 69.44972 0.37906086
v 259.75467 69.42166 0.5007447
v 259.7978 69.4114 0.6668434
v 259.75433 69.42168 0.83285093
v 259.63593 69.449745 0.95428574
v 259.4743 69.488075 0.9986094
v 259.3128 69.526405 0.9539455
v 259.19464 69.55447 0.8322616
v 259.15152 69.56473 0.6661629
v 259.195 69.55445 0.5001554
v 259.25598 69.09728 0.3788974
v 259.42084 69.077446 0.33434972
v 259.58572 69.0576 0.37878966
v 259.70645 69.04306 0.5003096
v 259.75067 69.03772 0.66634834
v 259.70654 69.043015 0.83241594
v 259.5859 69.057526 0.9540147
v 259.42105 69.07736 0.9985624
v 259.25616 69.09721 0.9541224
v 259.13544 69.111755 0.83260256
v 259.09122 69.11709 0.6665638
v 259.13535 69.11179 0.5004962
v 259.21512 68.70866 0.3789175
v 259.3755 68.665794 0.33432594
v 259.53595 68.62291 0.37872198
v 259.65344 68.5915 0.50020975
v 259.69653 68.57998 0.66623676
v 259.65366 68.59144 0.8323161
v 259.5363 68.6228 0.95394695
v 259.3759 68.665665 0.99853855
v 259.21542 68.70855 0.95414245
v 259.09793 68.73996 0.8326547
v 259.05484 68.75148 0.6666277
v 259.09775 68.74002 0.50054836
v 259.05096 68.33562 0.37880298
v 259.20953 68.28637 0.33431762
v 259.36813 68.237114 0.37881994
v 259.48422 68.20106 0.5003855
v 259.5267 68.18786 0.66644096
v 259.4842 68.20106 0.8324919
v 259.3681 68.237114 0.95404506
v 259.2095 68.28637 0.9985304
v 259.05093 68.33562 0.95402807
v 258.93484 68.37167 0.8324625
v 258.89236 68.38487 0.66640705
v 258.93488 68.37167 0.50035614
v 258.96762 67.90597 0.37879348
v 259.13156 67.879616 0.33431304
v 259.2955 67.85327 0.37882024
v 259.41553 67.833984 0.5003894
v 259.45944 67.82693 0.6664462
v 259.4155 67.833984 0.83249575
v 259.29547 67.85327 0.95404536
v 259.1315 67.87962 0.99852574
v 258.96756 67.90597 0.95401853
v 258.84756 67.925255 0.8324494
v 258.80362 67.93231 0.6663926
v 258.84756 67.925255 0.500343
v 258.91296 67.48595 0.378811
v 259.07816 67.46892 0.33431083
v 259.24332 67.45189 0.3787983
v 259.36426 67.43942 0.50035304
v 259.4085 67.43486 0.6664045
v 259.36426 67.43942 0.8324594
v 259.24335 67.45189 0.9540234
v 259.0782 67.46892 0.9985236
v 258.913 67.48595 0.9540361
v 258.79208 67.49841 0.8324814
v 258.7478 67.502975 0.6664299
v 258.79205 67.49841 0.50037503
v 258.88266 67.08244 0.3788206
v 259.0466 67.05597 0.33431002
v 259.2105 67.029495 0.37878707
v 259.33054 67.01012 0.50033414
v 259.37448 67.00301 0.66638285
v 259.33057 67.01011 0.8324405
v 259.21057 67.02949 0.95401216
v 259.04666 67.05596 0.99852276
v 258.88272 67.082436 0.9540457
v 258.7627 67.101814 0.8324986
v 258.71875 67.10891 0.6664499
v 258.76266 67.10182 0.50039226
v 258.78287 66.68187 0.37880588
v 258.94656 66.654076 0.33430964
v 259.1103 66.62628 0.37880105
v 259.23013 66.60594 0.50035864
v 259.274 66.598495 0.6664112
v 259.23013 66.60594 0.83246505
v 259.1103 66.62628 0.95402616
v 258.94656 66.654076 0.9985224
v 258.78287 66.68187 0.954031
v 258.66302 66.70221 0.83247334
v 258.61914 66.70966 0.6664208
v 258.66302 66.70222 0.500367
v 258.79147 66.2646 0.35641995
v 258.95923 66.23172 0.3383755
v 259.11337 66.20151 0.4082292
v 259.2126 66.18206 0.54726374
v 259.23032 66.17859 0.718225
v 259.16174 66.192024 0.87530404
v 259.02533 66.218765 0.97641164
v 258.85754 66.25165 0.9944561
v 258.7034 66.28186 0.9246024
v 258.6042 66.30131 0.7855678
v 258.5865 66.30478 0.61460656
v 258.65503 66.29134 0.45752755
v 258.59125 65.76245 0.423417
v 258.7452 65.697075 0.4146289
v 258.91064 65.67144 0.4959509
v 259.04324 65.69241 0.64559287
v 259.10745 65.75438 0.8234583
v 259.0861 65.84073 0.98188835
v 258.9849 65.92833 1.0784318
v 258.83093 65.993706 1.08722
v 258.6655 66.01934 1.0058979
v 258.5329 65.99837 0.856256
v 258.46866 65.9364 0.6783905
v 258.49002 65.85005 0.51996046
v 258.51294 65.50571 0.73306125
v 258.65436 65.411095 0.7333974
v 258.8163 65.37169 0.7937245
v 258.95544 65.398056 0.89787775
v 259.0345 65.48312 1.0179495
v 259.03223 65.60411 1.1217666
v 258.94928 65.728584 1.1815113
v 258.8079 65.8232 1.181175
v 258.64594 65.862595 1.120848
v 258.50677 65.836235 1.0166947
v 258.42773 65.75116 0.89662296
v 258.43 65.63018 0.7928059
v 258.44812 65.23399 0.8566234
v 258.58838 65.14159 0.8971935
v 258.7108 65.0945 1.0136743
v 258.78256 65.10535 1.1748548
v 258.7845 65.171234 1.3375468
v 258.71603 65.27449 1.4581572
v 258.59552 65.38746 1.5043685
v 258.45526 65.479866 1.4637984
v 258.33286 65.526955 1.3473177
v 258.26105 65.516106 1.1861372
v 258.25916 65.45022 1.0234451
v 258.3276 65.34696 0.9028347
v 258.2829 64.94068 0.9235936
v 258.43335 64.8908 0.9939579
v 258.53662 64.87059 1.1350844
v 258.56503 64.88548 1.3091586
v 258.511 64.93147 1.4695371
v 258.38898 64.99624 1.573247
v 258.23166 65.06244 1.592499
v 258.08124 65.11232 1.5221348
v 257.97797 65.13253 1.3810081
v 257.94952 65.11764 1.2069341
v 258.00357 65.07165 1.0465555
v 258.12558 65.00688 0.94284564
v 258.25797 64.56365 0.9732084
v 258.41733 64.537285 1.0318867
v 258.5273 64.52493 1.1629725
v 258.55847 64.52991 1.3313413
v 258.5024 64.55087 1.4918789
v 258.3742 64.582214 1.6015693
v 258.2082 64.61553 1.6310213
v 258.04883 64.6419 1.572343
v 257.93884 64.65425 1.4412572
v 257.90768 64.64928 1.2728884
v 257.9637 64.62831 1.1123508
v 258.09195 64.59697 1.0026603
v 258.11514 64.1789 0.98870254
v 258.2562 64.09628 1.0419265
v 258.3567 64.04041 1.1696872
v 258.3897 64.02627 1.3377512
v 258.34644 64.05764 1.501086
v 258.2384 64.12612 1.615926
v 258.09464 64.21336 1.6515001
v 257.95358 64.29599 1.5982763
v 257.8531 64.35186 1.4705156
v 257.82007 64.366 1.3024515
v 257.86334 64.334625 1.1391168
v 257.97137 64.26614 1.0242766
v 257.8258 63.88307 0.9947865
v 257.9359 63.76172 1.0468166
v 258.01456 63.6766 1.1737956
v 258.04068 63.65053 1.3416995
v 258.0073 63.690487 1.5055386
v 257.92334 63.785767 1.6214124
v 257.8113 63.910843 1.6582726
v 257.70123 64.032196 1.6062425
v 257.6226 64.11731 1.4792635
v 257.59644 64.14339 1.3113596
v 257.62982 64.103424 1.1475205
v 257.71378 64.00815 1.0316467
v 257.4849 63.64878 0.9979288
v 257.58087 63.512043 1.0384548
v 257.6528 63.410522 1.15708
v 257.6814 63.371418 1.3220192
v 257.659 63.405205 1.4890769
v 257.59158 63.50283 1.6134901
v 257.49725 63.63814 1.6619225
v 257.40128 63.774876 1.6213965
v 257.32935 63.876396 1.5027713
v 257.30075 63.915504 1.3378321
v 257.32315 63.881718 1.1707745
v 257.39056 63.78409 1.0463612
v 257.1387 63.423355 0.9994614
v 257.25104 63.300724 1.0429872
v 257.33383 63.210743 1.1638359
v 257.36487 63.17753 1.3296262
v 257.33585 63.209976 1.4959348
v 257.25455 63.299393 1.6181993
v 257.14276 63.42182 1.6636592
v 257.03043 63.544453 1.6201335
v 256.94763 63.63443 1.4992847
v 256.9166 63.66765 1.3334944
v 256.94562 63.635197 1.1671859
v 257.02692 63.54578 1.0449213
v 256.88837 63.093536 1.0002106
v 257.02957 63.00587 1.0441322
v 257.13327 62.94163 1.1652722
v 257.17166 62.918026 1.3311713
v 257.13446 62.941383 1.4973768
v 257.03165 63.00544 1.6193542
v 256.89075 63.09304 1.6644199
v 256.74954 63.180702 1.6204984
v 256.64587 63.244946 1.4993584
v 256.60748 63.26855 1.3334594
v 256.64465 63.245193 1.1672537
v 256.7475 63.181133 1.0452763
v 256.71 62.72046 1.0005244
v 256.86557 62.664276 1.0473803
v 256.97827 62.623623 1.1706595
v 257.0179 62.60939 1.3373294
v 256.97388 62.625393 1.5027308
v 256.85797 62.667343 1.6225446
v 256.7012 62.723995 1.6646668
v 256.54565 62.780174 1.6178107
v 256.43295 62.820827 1.4945315
v 256.3933 62.83506 1.3278618
v 256.43735 62.81906 1.1624603
v 256.55325 62.77711 1.0426465
v 256.6101 62.31912 1.0006331
v 256.7651 62.259617 1.0452468
v 256.8785 62.2161 1.1668938
v 256.91995 62.20023 1.3329791
v 256.87833 62.21626 1.4990001
v 256.76477 62.259888 1.6204717
v 256.6097 62.319435 1.6648456
v 256.45474 62.378937 1.620232
v 256.3413 62.422455 1.4985849
v 256.2999 62.438324 1.3324996
v 256.34152 62.422295 1.1664786
v 256.45508 62.378666 1.0450071
v 256.41165 61.95561 1.0006802
v 256.55258 61.867897 1.0453655
v 256.65567 61.803753 1.1670648
v 256.6933 61.780354 1.3331692
v 256.65536 61.803978 1.499171
v 256.55203 61.868294 1.6205901
v 256.411 61.956066 1.6648924
v 256.27008 62.043774 1.6202072
v 256.167 62.10792 1.4985077
v 256.12936 62.131317 1.3324034
v 256.1673 62.107693 1.1664016
v 256.27063 62.04338 1.0449826
v 256.17288 61.617188 1.0007076
v 256.31027 61.523884 1.0451716
v 256.41083 61.455578 1.1667092
v 256.44766 61.430565 1.3327544
v 256.4109 61.455555 1.4988155
v 256.31036 61.523846 1.6203967
v 256.173 61.617146 1.6649203
v 256.03564 61.71045 1.6204562
v 255.93506 61.778755 1.4989187
v 255.89822 61.803764 1.3328735
v 255.935 61.778778 1.1668123
v 256.03552 61.710484 1.0452312
v 255.94597 61.270737 1.0007164
v 256.0957 61.19895 1.0451967
v 256.20532 61.1464 1.166746
v 256.24545 61.127163 1.3327956
v 256.20535 61.146393 1.4988524
v 256.09576 61.19894 1.6204218
v 255.94601 61.270725 1.6649292
v 255.79628 61.34251 1.620449
v 255.68666 61.39506 1.4988995
v 255.64653 61.4143 1.33285
v 255.68663 61.395065 1.1667931
v 255.79623 61.34252 1.0452238
v 255.79547 60.885033 1.0015888
v 255.95415 60.82738 1.0339619
v 256.07635 60.78298 1.1464154
v 256.12936 60.76373 1.3088175
v 256.09894 60.774784 1.4776527
v 255.99324 60.813187 1.6076818
v 255.8406 60.86864 1.6640635
v 255.68192 60.926292 1.6316904
v 255.5597 60.970695 1.5192369
v 255.5067 60.989944 1.3568348
v 255.53712 60.97889 1.1879996
v 255.64282 60.94049 1.0579705
v 255.6399 60.62437 1.0864401
v 255.79854 60.55862 1.0655496
v 255.92096 60.4752 1.1317062
v 255.97433 60.396458 1.2671833
v 255.94437 60.343494 1.4356798
v 255.83911 60.3305 1.5920473
v 255.68674 60.360962 1.6943872
v 255.52809 60.426712 1.7152777
v 255.40569 60.51013 1.649121
v 255.35231 60.588875 1.513644
v 255.38226 60.641838 1.3451475
v 255.48753 60.65483 1.18878
v 255.54378 60.409737 0.7717137
v 255.70033 60.338867 0.7364374
v 255.81703 60.231113 0.7716575
v 255.8626 60.11535 0.867937
v 255.82483 60.02259 0.99947774
v 255.71384 59.977695 1.1310335
v 255.55937 59.992695 1.227354
v 255.40283 60.063564 1.2626303
v 255.28613 60.171318 1.2274101
v 255.24057 60.287083 1.1311307
v 255.27834 60.37984 0.9995899
v 255.38931 60.424736 0.8680342
v 255.37485 60.030003 0.5355176
v 255.52364 59.944317 0.5261433
v 255.63269 59.84369 0.59498125
v 255.67279 59.755085 0.7235863
v 255.63321 59.70224 0.8774989
v 255.52454 59.699318 1.0154784
v 255.37589 59.747097 1.100553
v 255.2271 59.832783 1.1099273
v 255.11803 59.93341 1.0410893
v 255.07793 60.02202 0.9124842
v 255.11751 60.074863 0.7585716
v 255.2262 60.077785 0.62059224
v 255.1432 59.632496 0.42610493
v 255.28806 59.53992 0.41762808
v 255.40564 59.446198 0.49385306
v 255.46446 59.37644 0.6343554
v 255.44876 59.349335 0.8014878
v 255.36273 59.372154 0.95046705
v 255.22945 59.438774 1.0413744
v 255.0846 59.531353 1.0498513
v 254.967 59.625076 0.9736263
v 254.90817 59.69483 0.8331239
v 254.92389 59.721935 0.66599154
v 255.00992 59.699116 0.5170123
v 254.94858 59.231586 0.36733213
v 255.08461 59.135094 0.40860182
v 255.18144 59.057842 0.5282189
v 255.2131 59.020527 0.6941322
v 255.17113 59.03315 0.8618853
v 255.06676 59.092327 0.9865289
v 254.92796 59.1822 1.0346648
v 254.79193 59.278694 0.9933951
v 254.6951 59.35595 0.873778
v 254.66344 59.393265 0.7078647
v 254.70541 59.380642 0.54011166
v 254.80978 59.321465 0.41546807
v 254.77008 58.840866 0.3526442
v 254.90567 58.759758 0.41885242
v 254.99225 58.70387 0.5549203
v 255.00662 58.68818 0.72438866
v 254.94493 58.71689 0.8818485
v 254.8237 58.782307 0.9851086
v 254.67543 58.8669 1.0065006
v 254.53983 58.94801 0.94029236
v 254.45325 59.0039 0.80422443
v 254.43887 59.01959 0.6347561
v 254.50056 58.99088 0.47729626
v 254.6218 58.92546 0.37403616
v 254.49533 58.513916 0.34300828
v 254.64095 58.426117 0.36831835
v 254.75551 58.35546 0.47520432
v 254.80832 58.320877 0.6350262
v 254.78523 58.331635 0.80495983
v 254.69243 58.384846 0.93947166
v 254.55478 58.46626 1.0025194
v 254.40916 58.554058 0.97720927
v 254.2946 58.624714 0.8703233
v 254.24179 58.659298 0.71050143
v 254.26488 58.64854 0.5405678
v 254.35768 58.595325 0.40605596
v 254.28815 58.153294 0.33786258
v 254.42427 58.055492 0.37604135
v 254.52634 57.981483 0.4929089
v 254.56699 57.9511 0.6571506
v 254.53534 57.97248 0.8247581
v 254.43987 58.039898 0.9508211
v 254.30615 58.13529 1.001561
v 254.17003 58.233093 0.9633823
v 254.06796 58.307102 0.84651476
v 254.02731 58.337486 0.68227303
v 254.05896 58.316105 0.51466554
v 254.15443 58.248688 0.38860255
v 254.04872 57.81391 0.33569852
v 254.17502 57.70748 0.38341352
v 254.26596 57.63046 0.50731426
v 254.29716 57.60348 0.6742016
v 254.2603 57.633778 0.83935827
v 254.16524 57.71323 0.9585306
v 254.03743 57.820553 0.9997865
v 253.91113 57.926983 0.9520715
v 253.8202 58.004005 0.8281708
v 253.78899 58.030983 0.6612834
v 253.82585 58.000687 0.49612674
v 253.92093 57.92123 0.3769544
v 253.76518 57.510868 0.3348887
v 253.90222 57.41726 0.37971637
v 254.00233 57.348732 0.50152
v 254.03868 57.323654 0.66766226
v 254.00153 57.348743 0.8336257
v 253.90083 57.41728 0.95494026
v 253.76358 57.51089 0.9991
v 253.62654 57.604504 0.9542724
v 253.52643 57.67303 0.8324688
v 253.49008 57.69811 0.66632646
v 253.52722 57.67302 0.5003631
v 253.62791 57.604485 0.37904847
v 253.58453 57.138874 0.33456618
v 253.74442 57.09606 0.38104996
v 253.8604 57.064945 0.5040601
v 253.90143 57.053864 0.6706361
v 253.85649 57.06579 0.8361441
v 253.73766 57.09752 0.95623636
v 253.57674 57.140556 0.99873424
v 253.41685 57.18337 0.9522504
v 253.30087 57.214485 0.8292403
v 253.25984 57.225567 0.6626643
v 253.30476 57.213646 0.4971563
v 253.42361 57.181915 0.37706405
v 253.5543 56.726498 0.33440804
v 253.71596 56.688423 0.37882537
v 253.83432 56.660522 0.5003287
v 253.8777 56.65027 0.66636133
v 253.83446 56.66041 0.832435
v 253.71619 56.688236 0.95405036
v 253.55457 56.72628 0.9986206
v 253.39291 56.764355 0.95420337
v 253.27455 56.79226 0.8327
v 253.23117 56.80251 0.66666734
v 253.27441 56.792366 0.5005937
v 253.39268 56.764545 0.37897837
v 253.39336 56.344894 0.33435893
v 253.53882 56.264786 0.37878814
v 253.64534 56.20612 0.5003002
v 253.68437 56.184612 0.66633606
v 253.64545 56.206028 0.8324066
v 253.539 56.26463 0.95401317
v 253.39355 56.34471 0.99857163
v 253.24808 56.42482 0.9541424
v 253.14156 56.483486 0.83263034
v 253.10252 56.504993 0.66659445
v 253.14146 56.483574 0.500524
v 253.24791 56.424976 0.37891734
v 253.1573 56.00458 0.33432883
v 253.29234 55.908 0.37896246
v 253.39113 55.83734 0.5006241
v 253.4272 55.81153 0.66671467
v 253.39088 55.83749 0.83273035
v 253.29193 55.90826 0.95418733
v 253.15683 56.00488 0.99854136
v 253.0218 56.10146 0.9539077
v 252.92302 56.17212 0.83224607
v 252.88695 56.19793 0.66615546
v 252.92325 56.17197 0.50013983
v 253.02222 56.1012 0.37868282
v 252.91179 55.67104 0.3343176
v 253.05023 55.579395 0.37890035
v 253.15154 55.51233 0.5005248
v 253.18857 55.487816 0.6666018
v 253.15138 55.512424 0.8326311
v 253.04997 55.579556 0.95412534
v 252.91148 55.671227 0.9985302
v 252.77304 55.76287 0.9539475
v 252.67174 55.829937 0.832323
v 252.6347 55.85445 0.666246
v 252.67188 55.82984 0.50021666
v 252.7733 55.76271 0.37872243
v 252.69983 55.315254 0.3343133
v 252.84033 55.22657 0.37846217
v 252.94334 55.16155 0.4997688
v 252.98126 55.137615 0.6657292
v 252.94392 55.16118 0.83187443
v 252.84134 55.22593 0.953686
v 252.701 55.314514 0.9985246
v 252.5605 55.4032 0.95437574
v 252.45749 55.468216 0.8330691
v 252.41959 55.492153 0.66710865
v 252.45691 55.46859 0.50096345
v 252.5595 55.40384 0.37915188
v 252.46967 54.970966 0.334311
v 252.60988 54.881996 0.37879854
v 252.71252 54.816864 0.5003533
v 252.75009 54.793022 0.6664048
v 252.71252 54.816856 0.8324597
v 252.6099 54.881985 0.95402366
v 252.46968 54.97095 0.9985237
v 252.32948 55.05992 0.9540362
v 252.22684 55.125053 0.83248144
v 252.18927 55.1489 0.66642994
v 252.22682 55.12506 0.50037503
v 252.32947 55.059937 0.3788111
v 252.25677 54.61572 0.33431014
v 252.39345 54.521427 0.3788089
v 252.49352 54.4524 0.5003718
v 252.53014 54.427135 0.66642636
v 252.4935 54.452404 0.8324782
v 252.39345 54.521435 0.954034
v 252.25676 54.615726 0.9985229
v 252.12007 54.710022 0.95402414
v 252.02002 54.779045 0.8324612
v 251.9834 54.80431 0.6664067
v 252.02002 54.77904 0.5003548
v 252.12009 54.71001 0.37879905
v 252.00029 54.290543 0.3343098
v 252.13908 54.199394 0.3788038
v 252.24069 54.132668 0.5003633
v 252.2779 54.108246 0.6664165
v 252.24069 54.132668 0.8324697
v 252.13908 54.199394 0.9540289
v 252.00029 54.290543 0.9985225
v 251.86148 54.381687 0.9540285
v 251.75987 54.448414 0.832469
v 251.72269 54.472836 0.66641575
v 251.75987 54.448414 0.5003626
v 251.86148 54.381687 0.37880337
v 251.8038 53.925957 0.66641587
usemtl mat_36
s 1
f 1011 1011 1012
f 1012 1011 1013
f 1011 1011 1013
f 1013 1011 1014
f 1011 1011 1014
f 1014 1011 1015
f 1011 1011 1015
f 1015 1011 1016
f 1011 1011 1016
f 1016 1011 1017
f 1011 1011 1017
f 1017 1011 1018
f 1011 1011 1018
f 1018 1011 1019
f 1011 1011 1019
f 1019 1011 1020
f 1011 1011 1020
f 1020 1011 1021
f 1011 1011 1021
f 1021 1011 1022
f 1011 1011 1022
f 1022 1011 1023
f 1011 1011 1023
f 1023 1011 1012
f 1012 1013 1024
f 1024 1013 1025
f 1013 1014 1025
f 1025 1014 1026
f 1014 1015 1026
f 1026 1015 1027
f 1015 1016 1027
f 1027 1016 1028
f 1016 1017 1028
f 1028 1017 1029
f 1017 1018 1029
f 1029 1018 1030
f 1018 1019 1030
f 1030 1019 1031
f 1019 1020 1031
f 1031 1020 1032
f 1020 1021 1032
f 1032 1021 1033
f 1021 1022 1033
f 1033 1022 1034
f 1022 1023 1034
f 1034 1023 1035
f 1023 1012 1035
f 1035 1012 1024
f 1024 1025 1036
f 1036 1025 1037
f 1025 1026 1037
f 1037 1026 1038
f 1026 1027 1038
f 1038 1027 1039
f 1027 1028 1039
f 1039 1028 1040
f 1028 1029 1040
f 1040 1029 1041
f 1029 1030 1041
f 1041 1030 1042
f 1030 1031 1042
f 1042 1031 1043
f 1031 1032 1043
f 1043 1032 1044
f 1032 1033 1044
f 1044 1033 1045
f 1033 1034 1045
f 1045 1034 1046
f 1034 1035 1046
f 1046 1035 1047
f 1035 1024 1047
f 1047 1024 1036
f 1036 1037 1048
f 1048 1037 1049
f 1037 1038 1049
f 1049 1038 1050
f 1038 1039 1050
f 1050 1039 1051
f 1039 1040 1051
f 1051 1040 1052
f 1040 1041 1052
f 1052 1041 1053
f 1041 1042 1053
f 1053 1042 1054
f 1042 1043 1054
f 1054 1043 1055
f 1043 1044 1055
f 1055 1044 1056
f 1044 1045 1056
f 1056 1045 1057
f 1045 1046 1057
f 1057 1046 1058
f 1046 1047 1058
f 1058 1047 1059
f 1047 1036 1059
f 1059 1036 1048
f 1048 1049 1060
f 1060 1049 1061
f 1049 1050 1061
f 1061 1050 1062
f 1050 1051 1062
f 1062 1051 1063
f 1051 1052 1063
f 1063 1052 1064
f 1052 1053 1064
f 1064 1053 1065
f 1053 1054 1065
f 1065 1054 1066
f 1054 1055 1066
f 1066 1055 1067
f 1055 1056 1067
f 1067 1056 1068
f 1056 1057 1068
f 1068 1057 1069
f 1057 1058 1069
f 1069 1058 1070
f 1058 1059 1070
f 1070 1059 1071
f 1059 1048 1071
f 1071 1048 1060
f 1060 1061 1072
f 1072 1061 1073
f 1061 1062 1073
f 1073 1062 1074
f 1062 1063 1074
f 1074 1063 1075
f 1063 1064 1075
f 1075 1064 1076
f 1064 1065 1076
f 1076 1065 1077
f 1065 1066 1077
f 1077 1066 1078
f 1066 1067 1078
f 1078 1067 1079
f 1067 1068 1079
f 1079 1068 1080
f 1068 1069 1080
f 1080 1069 1081
f 1069 1070 1081
f 1081 1070 1082
f 1070 1071 1082
f 1082 1071 1083
f 1071 1060 1083
f 1083 1060 1072
f 1072 1073 1084
f 1084 1073 1085
f 1073 1074 1085
f 1085 1074 1086
f 1074 1075 1086
f 1086 1075 1087
f 1075 1076 1087
f 1087 1076 1088
f 1076 1077 1088
f 1088 1077 1089
f 1077 1078 1089
f 1089 1078 1090
f 1078 1079 1090
f 1090 1079 1091
f 1079 1080 1091
f 1091 1080 1092
f 1080 1081 1092
f 1092 1081 1093
f 1081 1082 1093
f 1093 1082 1094
f 1082 1083 1094
f 1094 1083 1095
f 1083 1072 1095
f 1095 1072 1084
f 1084 1085 1096
f 1096 1085 1097
f 1085 1086 1097
f 1097 1086 1098
f 1086 1087 1098
f 1098 1087 1099
f 1087 1088 1099
f 1099 1088 1100
f 1088 1089 1100
f 1100 1089 1101
f 1089 1090 1101
f 1101 1090 1102
f 1090 1091 1102
f 1102 1091 1103
f 1091 1092 1103
f 1103 1092 1104
f 1092 1093 1104
f 1104 1093 1105
f 1093 1094 1105
f 1105 1094 1106
f 1094 1095 1106
f 1106 1095 1107
f 1095 1084 1107
f 1107 1084 1096
f 1096 1097 1108
f 1108 1097 1109
f 1097 1098 1109
f 1109 1098 1110
f 1098 1099 1110
f 1110 1099 1111
f 1099 1100 1111
f 1111 1100 1112
f 1100 1101 1112
f 1112 1101 1113
f 1101 1102 1113
f 1113 1102 1114
f 1102 1103 1114
f 1114 1103 1115
f 1103 1104 1115
f 1115 1104 1116
f 1104 1105 1116
f 1116 1105 1117
f 1105 1106 1117
f 1117 1106 1118
f 1106 1107 1118
f 1118 1107 1119
f 1107 1096 1119
f 1119 1096 1108
f 1108 1109 1120
f 1120 1109 1121
f 1109 1110 1121
f 1121 1110 1122
f 1110 1111 1122
f 1122 1111 1123
f 1111 1112 1123
f 1123 1112 1124
f 1112 1113 1124
f 1124 1113 1125
f 1113 1114 1125
f 1125 1114 1126
f 1114 1115 1126
f 1126 1115 1127
f 1115 1116 1127
f 1127 1116 1128
f 1116 1117 1128
f 1128 1117 1129
f 1117 1118 1129
f 1129 1118 1130
f 1118 1119 1130
f 1130 1119 1131
f 1119 1108 1131
f 1131 1108 1120
f 1120 1121 1132
f 1132 1121 1133
f 1121 1122 1133
f 1133 1122 1134
f 1122 1123 1134
f 1134 1123 1135
f 1123 1124 1135
f 1135 1124 1136
f 1124 1125 1136
f 1136 1125 1137
f 1125 1126 1137
f 1137 1126 1138
f 1126 1127 1138
f 1138 1127 1139
f 1127 1128 1139
f 1139 1128 1140
f 1128 1129 1140
f 1140 1129 1141
f 1129 1130 1141
f 1141 1130 1142
f 1130 1131 1142
f 1142 1131 1143
f 1131 1120 1143
f 1143 1120 1132
f 1132 1133 1144
f 1144 1133 1145
f 1133 1134 1145
f 1145 1134 1146
f 1134 1135 1146
f 1146 1135 1147
f 1135 1136 1147
f 1147 1136 1148
f 1136 1137 1148
f 1148 1137 1149
f 1137 1138 1149
f 1149 1138 1150
f 1138 1139 1150
f 1150 1139 1151
f 1139 1140 1151
f 1151 1140 1152
f 1140 1141 1152
f 1152 1141 1153
f 1141 1142 1153
f 1153 1142 1154
f 1142 1143 1154
f 1154 1143 1155
f 1143 1132 1155
f 1155 1132 1144
f 1144 1145 1156
f 1156 1145 1157
f 1145 1146 1157
f 1157 1146 1158
f 1146 1147 1158
f 1158 1147 1159
f 1147 1148 1159
f 1159 1148 1160
f 1148 1149 1160
f 1160 1149 1161
f 1149 1150 1161
f 1161 1150 1162
f 1150 1151 1162
f 1162 1151 1163
f 1151 1152 1163
f 1163 1152 1164
f 1152 1153 1164
f 1164 1153 1165
f 1153 1154 1165
f 1165 1154 1166
f 1154 1155 1166
f 1166 1155 1167
f 1155 1144 1167
f 1167 1144 1156
f 1156 1157 1168
f 1168 1157 1169
f 1157 1158 1169
f 1169 1158 1170
f 1158 1159 1170
f 1170 1159 1171
f 1159 1160 1171
f 1171 1160 1172
f 1160 1161 1172
f 1172 1161 1173
f 1161 1162 1173
f 1173 1162 1174
f 1162 1163 1174
f 1174 1163 1175
f 1163 1164 1175
f 1175 1164 1176
f 1164 1165 1176
f 1176 1165 1177
f 1165 1166 1177
f 1177 1166 1178
f 1166 1167 1178
f 1178 1167 1179
f 1167 1156 1179
f 1179 1156 1168
f 1168 1169 1180
f 1180 1169 1181
f 1169 1170 1181
f 1181 1170 1182
f 1170 1171 1182
f 1182 1171 1183
f 1171 1172 1183
f 1183 1172 1184
f 1172 1173 1184
f 1184 1173 1185
f 1173 1174 1185
f 1185 1174 1186
f 1174 1175 1186
f 1186 1175 1187
f 1175 1176 1187
f 1187 1176 1188
f 1176 1177 1188
f 1188 1177 1189
f 1177 1178 1189
f 1189 1178 1190
f 1178 1179 1190
f 1190 1179 1191
f 1179 1168 1191
f 1191 1168 1180
f 1180 1181 1192
f 1192 1181 1193
f 1181 1182 1193
f 1193 1182 1194
f 1182 1183 1194
f 1194 1183 1195
f 1183 1184 1195
f 1195 1184 1196
f 1184 1185 1196
f 1196 1185 1197
f 1185 1186 1197
f 1197 1186 1198
f 1186 1187 1198
f 1198 1187 1199
f 1187 1188 1199
f 1199 1188 1200
f 1188 1189 1200
f 1200 1189 1201
f 1189 1190 1201
f 1201 1190 1202
f 1190 1191 1202
f 1202 1191 1203
f 1191 1180 1203
f 1203 1180 1192
f 1192 1193 1204
f 1204 1193 1205
f 1193 1194 1205
f 1205 1194 1206
f 1194 1195 1206
f 1206 1195 1207
f 1195 1196 1207
f 1207 1196 1208
f 1196 1197 1208
f 1208 1197 1209
f 1197 1198 1209
f 1209 1198 1210
f 1198 1199 1210
f 1210 1199 1211
f 1199 1200 1211
f 1211 1200 1212
f 1200 1201 1212
f 1212 1201 1213
f 1201 1202 1213
f 1213 1202 1214
f 1202 1203 1214
f 1214 1203 1215
f 1203 1192 1215
f 1215 1192 1204
f 1204 1205 1216
f 1216 1205 1217
f 1205 1206 1217
f 1217 1206 1218
f 1206 1207 1218
f 1218 1207 1219
f 1207 1208 1219
f 1219 1208 1220
f 1208 1209 1220
f 1220 1209 1221
f 1209 1210 1221
f 1221 1210 1222
f 1210 1211 1222
f 1222 1211 1223
f 1211 1212 1223
f 1223 1212 1224
f 1212 1213 1224
f 1224 1213 1225
f 1213 1214 1225
f 1225 1214 1226
f 1214 1215 1226
f 1226 1215 1227
f 1215 1204 1227
f 1227 1204 1216
f 1216 1217 1228
f 1228 1217 1229
f 1217 1218 1229
f 1229 1218 1230
f 1218 1219 1230
f 1230 1219 1231
f 1219 1220 1231
f 1231 1220 1232
f 1220 1221 1232
f 1232 1221 1233
f 1221 1222 1233
f 1233 1222 1234
f 1222 1223 1234
f 1234 1223 1235
f 1223 1224 1235
f 1235 1224 1236
f 1224 1225 1236
f 1236 1225 1237
f 1225 1226 1237
f 1237 1226 1238
f 1226 1227 1238
f 1238 1227 1239
f 1227 1216 1239
f 1239 1216 1228
f 1228 1229 1240
f 1240 1229 1241
f 1229 1230 1241
f 1241 1230 1242
f 1230 1231 1242
f 1242 1231 1243
f 1231 1232 1243
f 1243 1232 1244
f 1232 1233 1244
f 1244 1233 1245
f 1233 1234 1245
f 1245 1234 1246
f 1234 1235 1246
f 1246 1235 1247
f 1235 1236 1247
f 1247 1236 1248
f 1236 1237 1248
f 1248 1237 1249
f 1237 1238 1249
f 1249 1238 1250
f 1238 1239 1250
f 1250 1239 1251
f 1239 1228 1251
f 1251 1228 1240
f 1240 1241 1252
f 1252 1241 1253
f 1241 1242 1253
f 1253 1242 1254
f 1242 1243 1254
f 1254 1243 1255
f 1243 1244 1255
f 1255 1244 1256
f 1244 1245 1256
f 1256 1245 1257
f 1245 1246 1257
f 1257 1246 1258
f 1246 1247 1258
f 1258 1247 1259
f 1247 1248 1259
f 1259 1248 1260
f 1248 1249 1260
f 1260 1249 1261
f 1249 1250 1261
f 1261 1250 1262
f 1250 1251 1262
f 1262 1251 1263
f 1251 1240 1263
f 1263 1240 1252
f 1252 1253 1264
f 1264 1253 1265
f 1253 1254 1265
f 1265 1254 1266
f 1254 1255 1266
f 1266 1255 1267
f 1255 1256 1267
f 1267 1256 1268
f 1256 1257 1268
f 1268 1257 1269
f 1257 1258 1269
f 1269 1258 1270
f 1258 1259 1270
f 1270 1259 1271
f 1259 1260 1271
f 1271 1260 1272
f 1260 1261 1272
f 1272 1261 1273
f 1261 1262 1273
f 1273 1262 1274
f 1262 1263 1274
f 1274 1263 1275
f 1263 1252 1275
f 1275 1252 1264
f 1264 1265 1276
f 1276 1265 1277
f 1265 1266 1277
f 1277 1266 1278
f 1266 1267 1278
f 1278 1267 1279
f 1267 1268 1279
f 1279 1268 1280
f 1268 1269 1280
f 1280 1269 1281
f 1269 1270 1281
f 1281 1270 1282
f 1270 1271 1282
f 1282 1271 1283
f 1271 1272 1283
f 1283 1272 1284
f 1272 1273 1284
f 1284 1273 1285
f 1273 1274 1285
f 1285 1274 1286
f 1274 1275 1286
f 1286 1275 1287
f 1275 1264 1287
f 1287 1264 1276
f 1276 1277 1288
f 1288 1277 1289
f 1277 1278 1289
f 1289 1278 1290
f 1278 1279 1290
f 1290 1279 1291
f 1279 1280 1291
f 1291 1280 1292
f 1280 1281 1292
f 1292 1281 1293
f 1281 1282 1293
f 1293 1282 1294
f 1282 1283 1294
f 1294 1283 1295
f 1283 1284 1295
f 1295 1284 1296
f 1284 1285 1296
f 1296 1285 1297
f 1285 1286 1297
f 1297 1286 1298
f 1286 1287 1298
f 1298 1287 1299
f 1287 1276 1299
f 1299 1276 1288
f 1288 1289 1300
f 1300 1289 1301
f 1289 1290 1301
f 1301 1290 1302
f 1290 1291 1302
f 1302 1291 1303
f 1291 1292 1303
f 1303 1292 1304
f 1292 1293 1304
f 1304 1293 1305
f 1293 1294 1305
f 1305 1294 1306
f 1294 1295 1306
f 1306 1295 1307
f 1295 1296 1307
f 1307 1296 1308
f 1296 1297 1308
f 1308 1297 1309
f 1297 1298 1309
f 1309 1298 1310
f 1298 1299 1310
f 1310 1299 1311
f 1299 1288 1311
f 1311 1288 1300
f 1300 1301 1312
f 1312 1301 1313
f 1301 1302 1313
f 1313 1302 1314
f 1302 1303 1314
f 1314 1303 1315
f 1303 1304 1315
f 1315 1304 1316
f 1304 1305 1316
f 1316 1305 1317
f 1305 1306 1317
f 1317 1306 1318
f 1306 1307 1318
f 1318 1307 1319
f 1307 1308 1319
f 1319 1308 1320
f 1308 1309 1320
f 1320 1309 1321
f 1309 1310 1321
f 1321 1310 1322
f 1310 1311 1322
f 1322 1311 1323
f 1311 1300 1323
f 1323 1300 1312
f 1312 1313 1324
f 1324 1313 1325
f 1313 1314 1325
f 1325 1314 1326
f 1314 1315 1326
f 1326 1315 1327
f 1315 1316 1327
f 1327 1316 1328
f 1316 1317 1328
f 1328 1317 1329
f 1317 1318 1329
f 1329 1318 1330
f 1318 1319 1330
f 1330 1319 1331
f 1319 1320 1331
f 1331 1320 1332
f 1320 1321 1332
f 1332 1321 1333
f 1321 1322 1333
f 1333 1322 1334
f 1322 1323 1334
f 1334 1323 1335
f 1323 1312 1335
f 1335 1312 1324
f 1324 1325 1336
f 1336 1325 1337
f 1325 1326 1337
f 1337 1326 1338
f 1326 1327 1338
f 1338 1327 1339
f 1327 1328 1339
f 1339 1328 1340
f 1328 1329 1340
f 1340 1329 1341
f 1329 1330 1341
f 1341 1330 1342
f 1330 1331 1342
f 1342 1331 1343
f 1331 1332 1343
f 1343 1332 1344
f 1332 1333 1344
f 1344 1333 1345
f 1333 1334 1345
f 1345 1334 1346
f 1334 1335 1346
f 1346 1335 1347
f 1335 1324 1347
f 1347 1324 1336
f 1336 1337 1348
f 1348 1337 1349
f 1337 1338 1349
f 1349 1338 1350
f 1338 1339 1350
f 1350 1339 1351
f 1339 1340 1351
f 1351 1340 1352
f 1340 1341 1352
f 1352 1341 1353
f 1341 1342 1353
f 1353 1342 1354
f 1342 1343 1354
f 1354 1343 1355
f 1343 1344 1355
f 1355 1344 1356
f 1344 1345 1356
f 1356 1345 1357
f 1345 1346 1357
f 1357 1346 1358
f 1346 1347 1358
f 1358 1347 1359
f 1347 1336 1359
f 1359 1336 1348
f 1348 1349 1360
f 1360 1349 1361
f 1349 1350 1361
f 1361 1350 1362
f 1350 1351 1362
f 1362 1351 1363
f 1351 1352 1363
f 1363 1352 1364
f 1352 1353 1364
f 1364 1353 1365
f 1353 1354 1365
f 1365 1354 1366
f 1354 1355 1366
f 1366 1355 1367
f 1355 1356 1367
f 1367 1356 1368
f 1356 1357 1368
f 1368 1357 1369
f 1357 1358 1369
f 1369 1358 1370
f 1358 1359 1370
f 1370 1359 1371
f 1359 1348 1371
f 1371 1348 1360
f 1360 1361 1372
f 1372 1361 1373
f 1361 1362 1373
f 1373 1362 1374
f 1362 1363 1374
f 1374 1363 1375
f 1363 1364 1375
f 1375 1364 1376
f 1364 1365 1376
f 1376 1365 1377
f 1365 1366 1377
f 1377 1366 1378
f 1366 1367 1378
f 1378 1367 1379
f 1367 1368 1379
f 1379 1368 1380
f 1368 1369 1380
f 1380 1369 1381
f 1369 1370 1381
f 1381 1370 1382
f 1370 1371 1382
f 1382 1371 1383
f 1371 1360 1383
f 1383 1360 1372
f 1372 1373 1384
f 1384 1373 1385
f 1373 1374 1385
f 1385 1374 1386
f 1374 1375 1386
f 1386 1375 1387
f 1375 1376 1387
f 1387 1376 1388
f 1376 1377 1388
f 1388 1377 1389
f 1377 1378 1389
f 1389 1378 1390
f 1378 1379 1390
f 1390 1379 1391
f 1379 1380 1391
f 1391 1380 1392
f 1380 1381 1392
f 1392 1381 1393
f 1381 1382 1393
f 1393 1382 1394
f 1382 1383 1394
f 1394 1383 1395
f 1383 1372 1395
f 1395 1372 1384
f 1384 1385 1396
f 1396 1385 1397
f 1385 1386 1397
f 1397 1386 1398
f 1386 1387 1398
f 1398 1387 1399
f 1387 1388 1399
f 1399 1388 1400
f 1388 1389 1400
f 1400 1389 1401
f 1389 1390 1401
f 1401 1390 1402
f 1390 1391 1402
f 1402 1391 1403
f 1391 1392 1403
f 1403 1392 1404
f 1392 1393 1404
f 1404 1393 1405
f 1393 1394 1405
f 1405 1394 1406
f 1394 1395 1406
f 1406 1395 1407
f 1395 1384 1407
f 1407 1384 1396
f 1396 1397 1408
f 1408 1397 1409
f 1397 1398 1409
f 1409 1398 1410
f 1398 1399 1410
f 1410 1399 1411
f 1399 1400 1411
f 1411 1400 1412
f 1400 1401 1412
f 1412 1401 1413
f 1401 1402 1413
f 1413 1402 1414
f 1402 1403 1414
f 1414 1403 1415
f 1403 1404 1415
f 1415 1404 1416
f 1404 1405 1416
f 1416 1405 1417
f 1405 1406 1417
f 1417 1406 1418
f 1406 1407 1418
f 1418 1407 1419
f 1407 1396 1419
f 1419 1396 1408
f 1408 1409 1420
f 1420 1409 1421
f 1409 1410 1421
f 1421 1410 1422
f 1410 1411 1422
f 1422 1411 1423
f 1411 1412 1423
f 1423 1412 1424
f 1412 1413 1424
f 1424 1413 1425
f 1413 1414 1425
f 1425 1414 1426
f 1414 1415 1426
f 1426 1415 1427
f 1415 1416 1427
f 1427 1416 1428
f 1416 1417 1428
f 1428 1417 1429
f 1417 1418 1429
f 1429 1418 1430
f 1418 1419 1430
f 1430 1419 1431
f 1419 1408 1431
f 1431 1408 1420
f 1420 1421 1432
f 1432 1421 1433
f 1421 1422 1433
f 1433 1422 1434
f 1422 1423 1434
f 1434 1423 1435
f 1423 1424 1435
f 1435 1424 1436
f 1424 1425 1436
f 1436 1425 1437
f 1425 1426 1437
f 1437 1426 1438
f 1426 1427 1438
f 1438 1427 1439
f 1427 1428 1439
f 1439 1428 1440
f 1428 1429 1440
f 1440 1429 1441
f 1429 1430 1441
f 1441 1430 1442
f 1430 1431 1442
f 1442 1431 1443
f 1431 1420 1443
f 1443 1420 1432
f 1432 1433 1444
f 1444 1433 1445
f 1433 1434 1445
f 1445 1434 1446
f 1434 1435 1446
f 1446 1435 1447
f 1435 1436 1447
f 1447 1436 1448
f 1436 1437 1448
f 1448 1437 1449
f 1437 1438 1449
f 1449 1438 1450
f 1438 1439 1450
f 1450 1439 1451
f 1439 1440 1451
f 1451 1440 1452
f 1440 1441 1452
f 1452 1441 1453
f 1441 1442 1453
f 1453 1442 1454
f 1442 1443 1454
f 1454 1443 1455
f 1443 1432 1455
f 1455 1432 1444
f 1444 1445 1456
f 1456 1445 1457
f 1445 1446 1457
f 1457 1446 1458
f 1446 1447 1458
f 1458 1447 1459
f 1447 1448 1459
f 1459 1448 1460
f 1448 1449 1460
f 1460 1449 1461
f 1449 1450 1461
f 1461 1450 1462
f 1450 1451 1462
f 1462 1451 1463
f 1451 1452 1463
f 1463 1452 1464
f 1452 1453 1464
f 1464 1453 1465
f 1453 1454 1465
f 1465 1454 1466
f 1454 1455 1466
f 1466 1455 1467
f 1455 1444 1467
f 1467 1444 1456
f 1456 1457 1468
f 1468 1457 1469
f 1457 1458 1469
f 1469 1458 1470
f 1458 1459 1470
f 1470 1459 1471
f 1459 1460 1471
f 1471 1460 1472
f 1460 1461 1472
f 1472 1461 1473
f 1461 1462 1473
f 1473 1462 1474
f 1462 1463 1474
f 1474 1463 1475
f 1463 1464 1475
f 1475 1464 1476
f 1464 1465 1476
f 1476 1465 1477
f 1465 1466 1477
f 1477 1466 1478
f 1466 1467 1478
f 1478 1467 1479
f 1467 1456 1479
f 1479 1456 1468
f 1468 1469 1480
f 1480 1469 1481
f 1469 1470 1481
f 1481 1470 1482
f 1470 1471 1482
f 1482 1471 1483
f 1471 1472 1483
f 1483 1472 1484
f 1472 1473 1484
f 1484 1473 1485
f 1473 1474 1485
f 1485 1474 1486
f 1474 1475 1486
f 1486 1475 1487
f 1475 1476 1487
f 1487 1476 1488
f 1476 1477 1488
f 1488 1477 1489
f 1477 1478 1489
f 1489 1478 1490
f 1478 1479 1490
f 1490 1479 1491
f 1479 1468 1491
f 1491 1468 1480
f 1480 1481 1492
f 1492 1481 1493
f 1481 1482 1493
f 1493 1482 1494
f 1482 1483 1494
f 1494 1483 1495
f 1483 1484 1495
f 1495 1484 1496
f 1484 1485 1496
f 1496 1485 1497
f 1485 1486 1497
f 1497 1486 1498
f 1486 1487 1498
f 1498 1487 1499
f 1487 1488 1499
f 1499 1488 1500
f 1488 1489 1500
f 1500 1489 1501
f 1489 1490 1501
f 1501 1490 1502
f 1490 1491 1502
f 1502 1491 1503
f 1491 1480 1503
f 1503 1480 1492
f 1492 1493 1504
f 1504 1493 1505
f 1493 1494 1505
f 1505 1494 1506
f 1494 1495 1506
f 1506 1495 1507
f 1495 1496 1507
f 1507 1496 1508
f 1496 1497 1508
f 1508 1497 1509
f 1497 1498 1509
f 1509 1498 1510
f 1498 1499 1510
f 1510 1499 1511
f 1499 1500 1511
f 1511 1500 1512
f 1500 1501 1512
f 1512 1501 1513
f 1501 1502 1513
f 1513 1502 1514
f 1502 1503 1514
f 1514 1503 1515
f 1503 1492 1515
f 1515 1492 1504
f 1504 1505 1516
f 1516 1505 1517
f 1505 1506 1517
f 1517 1506 1518
f 1506 1507 1518
f 1518 1507 1519
f 1507 1508 1519
f 1519 1508 1520
f 1508 1509 1520
f 1520 1509 1521
f 1509 1510 1521
f 1521 1510 1522
f 1510 1511 1522
f 1522 1511 1523
f 1511 1512 1523
f 1523 1512 1524
f 1512 1513 1524
f 1524 1513 1525
f 1513 1514 1525
f 1525 1514 1526
f 1514 1515 1526
f 1526 1515 1527
f 1515 1504 1527
f 1527 1504 1516
f 1516 1517 1528
f 1528 1517 1529
f 1517 1518 1529
f 1529 1518 1530
f 1518 1519 1530
f 1530 1519 1531
f 1519 1520 1531
f 1531 1520 1532
f 1520 1521 1532
f 1532 1521 1533
f 1521 1522 1533
f 1533 1522 1534
f 1522 1523 1534
f 1534 1523 1535
f 1523 1524 1535
f 1535 1524 1536
f 1524 1525 1536
f 1536 1525 1537
f 1525 1526 1537
f 1537 1526 1538
f 1526 1527 1538
f 1538 1527 1539
f 1527 1516 1539
f 1539 1516 1528
f 1528 1529 1540
f 1540 1529 1541
f 1529 1530 1541
f 1541 1530 1542
f 1530 1531 1542
f 1542 1531 1543
f 1531 1532 1543
f 1543 1532 1544
f 1532 1533 1544
f 1544 1533 1545
f 1533 1534 1545
f 1545 1534 1546
f 1534 1535 1546
f 1546 1535 1547
f 1535 1536 1547
f 1547 1536 1548
f 1536 1537 1548
f 1548 1537 1549
f 1537 1538 1549
f 1549 1538 1550
f 1538 1539 1550
f 1550 1539 1551
f 1539 1528 1551
f 1551 1528 1540
f 1540 1541 1552
f 1552 1541 1553
f 1541 1542 1553
f 1553 1542 1554
f 1542 1543 1554
f 1554 1543 1555
f 1543 1544 1555
f 1555 1544 1556
f 1544 1545 1556
f 1556 1545 1557
f 1545 1546 1557
f 1557 1546 1558
f 1546 1547 1558
f 1558 1547 1559
f 1547 1548 1559
f 1559 1548 1560
f 1548 1549 1560
f 1560 1549 1561
f 1549 1550 1561
f 1561 1550 1562
f 1550 1551 1562
f 1562 1551 1563
f 1551 1540 1563
f 1563 1540 1552
f 1552 1553 1564
f 1564 1553 1565
f 1553 1554 1565
f 1565 1554 1566
f 1554 1555 1566
f 1566 1555 1567
f 1555 1556 1567
f 1567 1556 1568
f 1556 1557 1568
f 1568 1557 1569
f 1557 1558 1569
f 1569 1558 1570
f 1558 1559 1570
f 1570 1559 1571
f 1559 1560 1571
f 1571 1560 1572
f 1560 1561 1572
f 1572 1561 1573
f 1561 1562 1573
f 1573 1562 1574
f 1562 1563 1574
f 1574 1563 1575
f 1563 1552 1575
f 1575 1552 1564
f 1564 1565 1576
f 1576 1565 1577
f 1565 1566 1577
f 1577 1566 1578
f 1566 1567 1578
f 1578 1567 1579
f 1567 1568 1579
f 1579 1568 1580
f 1568 1569 1580
f 1580 1569 1581
f 1569 1570 1581
f 1581 1570 1582
f 1570 1571 1582
f 1582 1571 1583
f 1571 1572 1583
f 1583 1572 1584
f 1572 1573 1584
f 1584 1573 1585
f 1573 1574 1585
f 1585 1574 1586
f 1574 1575 1586
f 1586 1575 1587
f 1575 1564 1587
f 1587 1564 1576
f 1576 1577 1588
f 1588 1577 1589
f 1577 1578 1589
f 1589 1578 1590
f 1578 1579 1590
f 1590 1579 1591
f 1579 1580 1591
f 1591 1580 1592
f 1580 1581 1592
f 1592 1581 1593
f 1581 1582 1593
f 1593 1582 1594
f 1582 1583 1594
f 1594 1583 1595
f 1583 1584 1595
f 1595 1584 1596
f 1584 1585 1596
f 1596 1585 1597
f 1585 1586 1597
f 1597 1586 1598
f 1586 1587 1598
f 1598 1587 1599
f 1587 1576 1599
f 1599 1576 1588
f 1588 1589 1600
f 1600 1589 1601
f 1589 1590 1601
f 1601 1590 1602
f 1590 1591 1602
f 1602 1591 1603
f 1591 1592 1603
f 1603 1592 1604
f 1592 1593 1604
f 1604 1593 1605
f 1593 1594 1605
f 1605 1594 1606
f 1594 1595 1606
f 1606 1595 1607
f 1595 1596 1607
f 1607 1596 1608
f 1596 1597 1608
f 1608 1597 1609
f 1597 1598 1609
f 1609 1598 1610
f 1598 1599 1610
f 1610 1599 1611
f 1599 1588 1611
f 1611 1588 1600
f 1600 1601 1612
f 1612 1601 1613
f 1601 1602 1613
f 1613 1602 1614
f 1602 1603 1614
f 1614 1603 1615
f 1603 1604 1615
f 1615 1604 1616
f 1604 1605 1616
f 1616 1605 1617
f 1605 1606 1617
f 1617 1606 1618
f 1606 1607 1618
f 1618 1607 1619
f 1607 1608 1619
f 1619 1608 1620
f 1608 1609 1620
f 1620 1609 1621
f 1609 1610 1621
f 1621 1610 1622
f 1610 1611 1622
f 1622 1611 1623
f 1611 1600 1623
f 1623 1600 1612
f 1612 1613 1624
f 1624 1613 1625
f 1613 1614 1625
f 1625 1614 1626
f 1614 1615 1626
f 1626 1615 1627
f 1615 1616 1627
f 1627 1616 1628
f 1616 1617 1628
f 1628 1617 1629
f 1617 1618 1629
f 1629 1618 1630
f 1618 1619 1630
f 1630 1619 1631
f 1619 1620 1631
f 1631 1620 1632
f 1620 1621 1632
f 1632 1621 1633
f 1621 1622 1633
f 1633 1622 1634
f 1622 1623 1634
f 1634 1623 1635
f 1623 1612 1635
f 1635 1612 1624
f 1624 1625 1636
f 1636 1625 1637
f 1625 1626 1637
f 1637 1626 1638
f 1626 1627 1638
f 1638 1627 1639
f 1627 1628 1639
f 1639 1628 1640
f 1628 1629 1640
f 1640 1629 1641
f 1629 1630 1641
f 1641 1630 1642
f 1630 1631 1642
f 1642 1631 1643
f 1631 1632 1643
f 1643 1632 1644
f 1632 1633 1644
f 1644 1633 1645
f 1633 1634 1645
f 1645 1634 1646
f 1634 1635 1646
f 1646 1635 1647
f 1635 1624 1647
f 1647 1624 1636
f 1636 1637 1648
f 1648 1637 1649
f 1637 1638 1649
f 1649 1638 1650
f 1638 1639 1650
f 1650 1639 1651
f 1639 1640 1651
f 1651 1640 1652
f 1640 1641 1652
f 1652 1641 1653
f 1641 1642 1653
f 1653 1642 1654
f 1642 1643 1654
f 1654 1643 1655
f 1643 1644 1655
f 1655 1644 1656
f 1644 1645 1656
f 1656 1645 1657
f 1645 1646 1657
f 1657 1646 1658
f 1646 1647 1658
f 1658 1647 1659
f 1647 1636 1659
f 1659 1636 1648
f 1648 1649 1660
f 1660 1649 1661
f 1649 1650 1661
f 1661 1650 1662
f 1650 1651 1662
f 1662 1651 1663
f 1651 1652 1663
f 1663 1652 1664
f 1652 1653 1664
f 1664 1653 1665
f 1653 1654 1665
f 1665 1654 1666
f 1654 1655 1666
f 1666 1655 1667
f 1655 1656 1667
f 1667 1656 1668
f 1656 1657 1668
f 1668 1657 1669
f 1657 1658 1669
f 1669 1658 1670
f 1658 1659 1670
f 1670 1659 1671
f 1659 1648 1671
f 1671 1648 1660
f 1660 1661 1672
f 1672 1661 1673
f 1661 1662 1673
f 1673 1662 1674
f 1662 1663 1674
f 1674 1663 1675
f 1663 1664 1675
f 1675 1664 1676
f 1664 1665 1676
f 1676 1665 1677
f 1665 1666 1677
f 1677 1666 1678
f 1666 1667 1678
f 1678 1667 1679
f 1667 1668 1679
f 1679 1668 1680
f 1668 1669 1680
f 1680 1669 1681
f 1669 1670 1681
f 1681 1670 1682
f 1670 1671 1682
f 1682 1671 1683
f 1671 1660 1683
f 1683 1660 1672
f 1672 1673 1684
f 1684 1673 1685
f 1673 1674 1685
f 1685 1674 1686
f 1674 1675 1686
f 1686 1675 1687
f 1675 1676 1687
f 1687 1676 1688
f 1676 1677 1688
f 1688 1677 1689
f 1677 1678 1689
f 1689 1678 1690
f 1678 1679 1690
f 1690 1679 1691
f 1679 1680 1691
f 1691 1680 1692
f 1680 1681 1692
f 1692 1681 1693
f 1681 1682 1693
f 1693 1682 1694
f 1682 1683 1694
f 1694 1683 1695
f 1683 1672 1695
f 1695 1672 1684
f 1684 1685 1696
f 1696 1685 1697
f 1685 1686 1697
f 1697 1686 1698
f 1686 1687 1698
f 1698 1687 1699
f 1687 1688 1699
f 1699 1688 1700
f 1688 1689 1700
f 1700 1689 1701
f 1689 1690 1701
f 1701 1690 1702
f 1690 1691 1702
f 1702 1691 1703
f 1691 1692 1703
f 1703 1692 1704
f 1692 1693 1704
f 1704 1693 1705
f 1693 1694 1705
f 1705 1694 1706
f 1694 1695 1706
f 1706 1695 1707
f 1695 1684 1707
f 1707 1684 1696
f 1696 1697 1708
f 1708 1697 1709
f 1697 1698 1709
f 1709 1698 1710
f 1698 1699 1710
f 1710 1699 1711
f 1699 1700 1711
f 1711 1700 1712
f 1700 1701 1712
f 1712 1701 1713
f 1701 1702 1713
f 1713 1702 1714
f 1702 1703 1714
f 1714 1703 1715
f 1703 1704 1715
f 1715 1704 1716
f 1704 1705 1716
f 1716 1705 1717
f 1705 1706 1717
f 1717 1706 1718
f 1706 1707 1718
f 1718 1707 1719
f 1707 1696 1719
f 1719 1696 1708
f 1708 1709 1720
f 1720 1709 1721
f 1709 1710 1721
f 1721 1710 1722
f 1710 1711 1722
f 1722 1711 1723
f 1711 1712 1723
f 1723 1712 1724
f 1712 1713 1724
f 1724 1713 1725
f 1713 1714 1725
f 1725 1714 1726
f 1714 1715 1726
f 1726 1715 1727
f 1715 1716 1727
f 1727 1716 1728
f 1716 1717 1728
f 1728 1717 1729
f 1717 1718 1729
f 1729 1718 1730
f 1718 1719 1730
f 1730 1719 1731
f 1719 1708 1731
f 1731 1708 1720
f 1720 1721 1732
f 1732 1721 1733
f 1721 1722 1733
f 1733 1722 1734
f 1722 1723 1734
f 1734 1723 1735
f 1723 1724 1735
f 1735 1724 1736
f 1724 1725 1736
f 1736 1725 1737
f 1725 1726 1737
f 1737 1726 1738
f 1726 1727 1738
f 1738 1727 1739
f 1727 1728 1739
f 1739 1728 1740
f 1728 1729 1740
f 1740 1729 1741
f 1729 1730 1741
f 1741 1730 1742
f 1730 1731 1742
f 1742 1731 1743
f 1731 1720 1743
f 1743 1720 1732
f 1732 1733 1744
f 1744 1733 1745
f 1733 1734 1745
f 1745 1734 1746
f 1734 1735 1746
f 1746 1735 1747
f 1735 1736 1747
f 1747 1736 1748
f 1736 1737 1748
f 1748 1737 1749
f 1737 1738 1749
f 1749 1738 1750
f 1738 1739 1750
f 1750 1739 1751
f 1739 1740 1751
f 1751 1740 1752
f 1740 1741 1752
f 1752 1741 1753
f 1741 1742 1753
f 1753 1742 1754
f 1742 1743 1754
f 1754 1743 1755
f 1743 1732 1755
f 1755 1732 1744
f 1744 1745 1756
f 1756 1745 1757
f 1745 1746 1757
f 1757 1746 1758
f 1746 1747 1758
f 1758 1747 1759
f 1747 1748 1759
f 1759 1748 1760
f 1748 1749 1760
f 1760 1749 1761
f 1749 1750 1761
f 1761 1750 1762
f 1750 1751 1762
f 1762 1751 1763
f 1751 1752 1763
f 1763 1752 1764
f 1752 1753 1764
f 1764 1753 1765
f 1753 1754 1765
f 1765 1754 1766
f 1754 1755 1766
f 1766 1755 1767
f 1755 1744 1767
f 1767 1744 1756
f 1756 1757 1768
f 1768 1757 1769
f 1757 1758 1769
f 1769 1758 1770
f 1758 1759 1770
f 1770 1759 1771
f 1759 1760 1771
f 1771 1760 1772
f 1760 1761 1772
f 1772 1761 1773
f 1761 1762 1773
f 1773 1762 1774
f 1762 1763 1774
f 1774 1763 1775
f 1763 1764 1775
f 1775 1764 1776
f 1764 1765 1776
f 1776 1765 1777
f 1765 1766 1777
f 1777 1766 1778
f 1766 1767 1778
f 1778 1767 1779
f 1767 1756 1779
f 1779 1756 1768
f 1768 1769 1780
f 1780 1769 1781
f 1769 1770 1781
f 1781 1770 1782
f 1770 1771 1782
f 1782 1771 1783
f 1771 1772 1783
f 1783 1772 1784
f 1772 1773 1784
f 1784 1773 1785
f 1773 1774 1785
f 1785 1774 1786
f 1774 1775 1786
f 1786 1775 1787
f 1775 1776 1787
f 1787 1776 1788
f 1776 1777 1788
f 1788 1777 1789
f 1777 1778 1789
f 1789 1778 1790
f 1778 1779 1790
f 1790 1779 1791
f 1779 1768 1791
f 1791 1768 1780
f 1780 1781 1792
f 1792 1781 1793
f 1781 1782 1793
f 1793 1782 1794
f 1782 1783 1794
f 1794 1783 1795
f 1783 1784 1795
f 1795 1784 1796
f 1784 1785 1796
f 1796 1785 1797
f 1785 1786 1797
f 1797 1786 1798
f 1786 1787 1798
f 1798 1787 1799
f 1787 1788 1799
f 1799 1788 1800
f 1788 1789 1800
f 1800 1789 1801
f 1789 1790 1801
f 1801 1790 1802
f 1790 1791 1802
f 1802 1791 1803
f 1791 1780 1803
f 1803 1780 1792
f 1792 1793 1804
f 1804 1793 1805
f 1793 1794 1805
f 1805 1794 1806
f 1794 1795 1806
f 1806 1795 1807
f 1795 1796 1807
f 1807 1796 1808
f 1796 1797 1808
f 1808 1797 1809
f 1797 1798 1809
f 1809 1798 1810
f 1798 1799 1810
f 1810 1799 1811
f 1799 1800 1811
f 1811 1800 1812
f 1800 1801 1812
f 1812 1801 1813
f 1801 1802 1813
f 1813 1802 1814
f 1802 1803 1814
f 1814 1803 1815
f 1803 1792 1815
f 1815 1792 1804
f 1804 1805 1816
f 1816 1805 1817
f 1805 1806 1817
f 1817 1806 1818
f 1806 1807 1818
f 1818 1807 1819
f 1807 1808 1819
f 1819 1808 1820
f 1808 1809 1820
f 1820 1809 1821
f 1809 1810 1821
f 1821 1810 1822
f 1810 1811 1822
f 1822 1811 1823
f 1811 1812 1823
f 1823 1812 1824
f 1812 1813 1824
f 1824 1813 1825
f 1813 1814 1825
f 1825 1814 1826
f 1814 1815 1826
f 1826 1815 1827
f 1815 1804 1827
f 1827 1804 1816
f 1816 1817 1828
f 1828 1817 1829
f 1817 1818 1829
f 1829 1818 1830
f 1818 1819 1830
f 1830 1819 1831
f 1819 1820 1831
f 1831 1820 1832
f 1820 1821 1832
f 1832 1821 1833
f 1821 1822 1833
f 1833 1822 1834
f 1822 1823 1834
f 1834 1823 1835
f 1823 1824 1835
f 1835 1824 1836
f 1824 1825 1836
f 1836 1825 1837
f 1825 1826 1837
f 1837 1826 1838
f 1826 1827 1838
f 1838 1827 1839
f 1827 1816 1839
f 1839 1816 1828
f 1828 1829 1840
f 1840 1829 1841
f 1829 1830 1841
f 1841 1830 1842
f 1830 1831 1842
f 1842 1831 1843
f 1831 1832 1843
f 1843 1832 1844
f 1832 1833 1844
f 1844 1833 1845
f 1833 1834 1845
f 1845 1834 1846
f 1834 1835 1846
f 1846 1835 1847
f 1835 1836 1847
f 1847 1836 1848
f 1836 1837 1848
f 1848 1837 1849
f 1837 1838 1849
f 1849 1838 1850
f 1838 1839 1850
f 1850 1839 1851
f 1839 1828 1851
f 1851 1828 1840
f 1840 1841 1852
f 1852 1841 1853
f 1841 1842 1853
f 1853 1842 1854
f 1842 1843 1854
f 1854 1843 1855
f 1843 1844 1855
f 1855 1844 1856
f 1844 1845 1856
f 1856 1845 1857
f 1845 1846 1857
f 1857 1846 1858
f 1846 1847 1858
f 1858 1847 1859
f 1847 1848 1859
f 1859 1848 1860
f 1848 1849 1860
f 1860 1849 1861
f 1849 1850 1861
f 1861 1850 1862
f 1850 1851 1862
f 1862 1851 1863
f 1851 1840 1863
f 1863 1840 1852
f 1852 1853 1864
f 1864 1853 1865
f 1853 1854 1865
f 1865 1854 1866
f 1854 1855 1866
f 1866 1855 1867
f 1855 1856 1867
f 1867 1856 1868
f 1856 1857 1868
f 1868 1857 1869
f 1857 1858 1869
f 1869 1858 1870
f 1858 1859 1870
f 1870 1859 1871
f 1859 1860 1871
f 1871 1860 1872
f 1860 1861 1872
f 1872 1861 1873
f 1861 1862 1873
f 1873 1862 1874
f 1862 1863 1874
f 1874 1863 1875
f 1863 1852 1875
f 1875 1852 1864
f 1864 1865 1876
f 1876 1865 1877
f 1865 1866 1877
f 1877 1866 1878
f 1866 1867 1878
f 1878 1867 1879
f 1867 1868 1879
f 1879 1868 1880
f 1868 1869 1880
f 1880 1869 1881
f 1869 1870 1881
f 1881 1870 1882
f 1870 1871 1882
f 1882 1871 1883
f 1871 1872 1883
f 1883 1872 1884
f 1872 1873 1884
f 1884 1873 1885
f 1873 1874 1885
f 1885 1874 1886
f 1874 1875 1886
f 1886 1875 1887
f 1875 1864 1887
f 1887 1864 1876
f 1876 1877 1888
f 1888 1877 1889
f 1877 1878 1889
f 1889 1878 1890
f 1878 1879 1890
f 1890 1879 1891
f 1879 1880 1891
f 1891 1880 1892
f 1880 1881 1892
f 1892 1881 1893
f 1881 1882 1893
f 1893 1882 1894
f 1882 1883 1894
f 1894 1883 1895
f 1883 1884 1895
f 1895 1884 1896
f 1884 1885 1896
f 1896 1885 1897
f 1885 1886 1897
f 1897 1886 1898
f 1886 1887 1898
f 1898 1887 1899
f 1887 1876 1899
f 1899 1876 1888
f 1888 1889 1900
f 1900 1889 1901
f 1889 1890 1901
f 1901 1890 1902
f 1890 1891 1902
f 1902 1891 1903
f 1891 1892 1903
f 1903 1892 1904
f 1892 1893 1904
f 1904 1893 1905
f 1893 1894 1905
f 1905 1894 1906
f 1894 1895 1906
f 1906 1895 1907
f 1895 1896 1907
f 1907 1896 1908
f 1896 1897 1908
f 1908 1897 1909
f 1897 1898 1909
f 1909 1898 1910
f 1898 1899 1910
f 1910 1899 1911
f 1899 1888 1911
f 1911 1888 1900
f 1900 1901 1912
f 1912 1901 1913
f 1901 1902 1913
f 1913 1902 1914
f 1902 1903 1914
f 1914 1903 1915
f 1903 1904 1915
f 1915 1904 1916
f 1904 1905 1916
f 1916 1905 1917
f 1905 1906 1917
f 1917 1906 1918
f 1906 1907 1918
f 1918 1907 1919
f 1907 1908 1919
f 1919 1908 1920
f 1908 1909 1920
f 1920 1909 1921
f 1909 1910 1921
f 1921 1910 1922
f 1910 1911 1922
f 1922 1911 1923
f 1911 1900 1923
f 1923 1900 1912
f 1912 1913 1924
f 1924 1913 1925
f 1913 1914 1925
f 1925 1914 1926
f 1914 1915 1926
f 1926 1915 1927
f 1915 1916 1927
f 1927 1916 1928
f 1916 1917 1928
f 1928 1917 1929
f 1917 1918 1929
f 1929 1918 1930
f 1918 1919 1930
f 1930 1919 1931
f 1919 1920 1931
f 1931 1920 1932
f 1920 1921 1932
f 1932 1921 1933
f 1921 1922 1933
f 1933 1922 1934
f 1922 1923 1934
f 1934 1923 1935
f 1923 1912 1935
f 1935 1912 1924
f 1924 1925 1936
f 1936 1925 1937
f 1925 1926 1937
f 1937 1926 1938
f 1926 1927 1938
f 1938 1927 1939
f 1927 1928 1939
f 1939 1928 1940
f 1928 1929 1940
f 1940 1929 1941
f 1929 1930 1941
f 1941 1930 1942
f 1930 1931 1942
f 1942 1931 1943
f 1931 1932 1943
f 1943 1932 1944
f 1932 1933 1944
f 1944 1933 1945
f 1933 1934 1945
f 1945 1934 1946
f 1934 1935 1946
f 1946 1935 1947
f 1935 1924 1947
f 1947 1924 1936
f 1936 1937 1948
f 1948 1937 1949
f 1937 1938 1949
f 1949 1938 1950
f 1938 1939 1950
f 1950 1939 1951
f 1939 1940 1951
f 1951 1940 1952
f 1940 1941 1952
f 1952 1941 1953
f 1941 1942 1953
f 1953 1942 1954
f 1942 1943 1954
f 1954 1943 1955
f 1943 1944 1955
f 1955 1944 1956
f 1944 1945 1956
f 1956 1945 1957
f 1945 1946 1957
f 1957 1946 1958
f 1946 1947 1958
f 1958 1947 1959
f 1947 1936 1959
f 1959 1936 1948
f 1948 1949 1960
f 1960 1949 1961
f 1949 1950 1961
f 1961 1950 1962
f 1950 1951 1962
f 1962 1951 1963
f 1951 1952 1963
f 1963 1952 1964
f 1952 1953 1964
f 1964 1953 1965
f 1953 1954 1965
f 1965 1954 1966
f 1954 1955 1966
f 1966 1955 1967
f 1955 1956 1967
f 1967 1956 1968
f 1956 1957 1968
f 1968 1957 1969
f 1957 1958 1969
f 1969 1958 1970
f 1958 1959 1970
f 1970 1959 1971
f 1959 1948 1971
f 1971 1948 1960
f 1960 1961 1972
f 1972 1961 1973
f 1961 1962 1973
f 1973 1962 1974
f 1962 1963 1974
f 1974 1963 1975
f 1963 1964 1975
f 1975 1964 1976
f 1964 1965 1976
f 1976 1965 1977
f 1965 1966 1977
f 1977 1966 1978
f 1966 1967 1978
f 1978 1967 1979
f 1967 1968 1979
f 1979 1968 1980
f 1968 1969 1980
f 1980 1969 1981
f 1969 1970 1981
f 1981 1970 1982
f 1970 1971 1982
f 1982 1971 1983
f 1971 1960 1983
f 1983 1960 1972
f 1972 1973 1984
f 1984 1973 1985
f 1973 1974 1985
f 1985 1974 1986
f 1974 1975 1986
f 1986 1975 1987
f 1975 1976 1987
f 1987 1976 1988
f 1976 1977 1988
f 1988 1977 1989
f 1977 1978 1989
f 1989 1978 1990
f 1978 1979 1990
f 1990 1979 1991
f 1979 1980 1991
f 1991 1980 1992
f 1980 1981 1992
f 1992 1981 1993
f 1981 1982 1993
f 1993 1982 1994
f 1982 1983 1994
f 1994 1983 1995
f 1983 1972 1995
f 1995 1972 1984
f 1984 1985 1996
f 1996 1985 1997
f 1985 1986 1997
f 1997 1986 1998
f 1986 1987 1998
f 1998 1987 1999
f 1987 1988 1999
f 1999 1988 2000
f 1988 1989 2000
f 2000 1989 2001
f 1989 1990 2001
f 2001 1990 2002
f 1990 1991 2002
f 2002 1991 2003
f 1991 1992 2003
f 2003 1992 2004
f 1992 1993 2004
f 2004 1993 2005
f 1993 1994 2005
f 2005 1994 2006
f 1994 1995 2006
f 2006 1995 2007
f 1995 1984 2007
f 2007 1984 1996
f 1996 1997 2008
f 2008 1997 2009
f 1997 1998 2009
f 2009 1998 2010
f 1998 1999 2010
f 2010 1999 2011
f 1999 2000 2011
f 2011 2000 2012
f 2000 2001 2012
f 2012 2001 2013
f 2001 2002 2013
f 2013 2002 2014
f 2002 2003 2014
f 2014 2003 2015
f 2003 2004 2015
f 2015 2004 2016
f 2004 2005 2016
f 2016 2005 2017
f 2005 2006 2017
f 2017 2006 2018
f 2006 2007 2018
f 2018 2007 2019
f 2007 1996 2019
f 2019 1996 2008
f 2008 2009 2020
f 2020 2009 2021
f 2009 2010 2021
f 2021 2010 2022
f 2010 2011 2022
f 2022 2011 2023
f 2011 2012 2023
f 2023 2012 2024
f 2012 2013 2024
f 2024 2013 2025
f 2013 2014 2025
f 2025 2014 2026
f 2014 2015 2026
f 2026 2015 2027
f 2015 2016 2027
f 2027 2016 2028
f 2016 2017 2028
f 2028 2017 2029
f 2017 2018 2029
f 2029 2018 2030
f 2018 2019 2030
f 2030 2019 2031
f 2019 2008 2031
f 2031 2008 2020
f 2020 2021 2032
f 2032 2021 2033
f 2021 2022 2033
f 2033 2022 2034
f 2022 2023 2034
f 2034 2023 2035
f 2023 2024 2035
f 2035 2024 2036
f 2024 2025 2036
f 2036 2025 2037
f 2025 2026 2037
f 2037 2026 2038
f 2026 2027 2038
f 2038 2027 2039
f 2027 2028 2039
f 2039 2028 2040
f 2028 2029 2040
f 2040 2029 2041
f 2029 2030 2041
f 2041 2030 2042
f 2030 2031 2042
f 2042 2031 2043
f 2031 2020 2043
f 2043 2020 2032
f 2032 2033 2044
f 2044 2033 2045
f 2033 2034 2045
f 2045 2034 2046
f 2034 2035 2046
f 2046 2035 2047
f 2035 2036 2047
f 2047 2036 2048
f 2036 2037 2048
f 2048 2037 2049
f 2037 2038 2049
f 2049 2038 2050
f 2038 2039 2050
f 2050 2039 2051
f 2039 2040 2051
f 2051 2040 2052
f 2040 2041 2052
f 2052 2041 2053
f 2041 2042 2053
f 2053 2042 2054
f 2042 2043 2054
f 2054 2043 2055
f 2043 2032 2055
f 2055 2032 2044
f 2044 2045 2056
f 2056 2045 2057
f 2045 2046 2057
f 2057 2046 2058
f 2046 2047 2058
f 2058 2047 2059
f 2047 2048 2059
f 2059 2048 2060
f 2048 2049 2060
f 2060 2049 2061
f 2049 2050 2061
f 2061 2050 2062
f 2050 2051 2062
f 2062 2051 2063
f 2051 2052 2063
f 2063 2052 2064
f 2052 2053 2064
f 2064 2053 2065
f 2053 2054 2065
f 2065 2054 2066
f 2054 2055 2066
f 2066 2055 2067
f 2055 2044 2067
f 2067 2044 2056
f 2056 2057 2068
f 2068 2057 2069
f 2057 2058 2069
f 2069 2058 2070
f 2058 2059 2070
f 2070 2059 2071
f 2059 2060 2071
f 2071 2060 2072
f 2060 2061 2072
f 2072 2061 2073
f 2061 2062 2073
f 2073 2062 2074
f 2062 2063 2074
f 2074 2063 2075
f 2063 2064 2075
f 2075 2064 2076
f 2064 2065 2076
f 2076 2065 2077
f 2065 2066 2077
f 2077 2066 2078
f 2066 2067 2078
f 2078 2067 2079
f 2067 2056 2079
f 2079 2056 2068
f 2068 2069 2080
f 2080 2069 2081
f 2069 2070 2081
f 2081 2070 2082
f 2070 2071 2082
f 2082 2071 2083
f 2071 2072 2083
f 2083 2072 2084
f 2072 2073 2084
f 2084 2073 2085
f 2073 2074 2085
f 2085 2074 2086
f 2074 2075 2086
f 2086 2075 2087
f 2075 2076 2087
f 2087 2076 2088
f 2076 2077 2088
f 2088 2077 2089
f 2077 2078 2089
f 2089 2078 2090
f 2078 2079 2090
f 2090 2079 2091
f 2079 2068 2091
f 2091 2068 2080
f 2080 2081 2092
f 2092 2081 2093
f 2081 2082 2093
f 2093 2082 2094
f 2082 2083 2094
f 2094 2083 2095
f 2083 2084 2095
f 2095 2084 2096
f 2084 2085 2096
f 2096 2085 2097
f 2085 2086 2097
f 2097 2086 2098
f 2086 2087 2098
f 2098 2087 2099
f 2087 2088 2099
f 2099 2088 2100
f 2088 2089 2100
f 2100 2089 2101
f 2089 2090 2101
f 2101 2090 2102
f 2090 2091 2102
f 2102 2091 2103
f 2091 2080 2103
f 2103 2080 2092
f 2092 2093 2104
f 2104 2093 2105
f 2093 2094 2105
f 2105 2094 2106
f 2094 2095 2106
f 2106 2095 2107
f 2095 2096 2107
f 2107 2096 2108
f 2096 2097 2108
f 2108 2097 2109
f 2097 2098 2109
f 2109 2098 2110
f 2098 2099 2110
f 2110 2099 2111
f 2099 2100 2111
f 2111 2100 2112
f 2100 2101 2112
f 2112 2101 2113
f 2101 2102 2113
f 2113 2102 2114
f 2102 2103 2114
f 2114 2103 2115
f 2103 2092 2115
f 2115 2092 2104
f 2104 2105 2116
f 2116 2105 2117
f 2105 2106 2117
f 2117 2106 2118
f 2106 2107 2118
f 2118 2107 2119
f 2107 2108 2119
f 2119 2108 2120
f 2108 2109 2120
f 2120 2109 2121
f 2109 2110 2121
f 2121 2110 2122
f 2110 2111 2122
f 2122 2111 2123
f 2111 2112 2123
f 2123 2112 2124
f 2112 2113 2124
f 2124 2113 2125
f 2113 2114 2125
f 2125 2114 2126
f 2114 2115 2126
f 2126 2115 2127
f 2115 2104 2127
f 2127 2104 2116
f 2116 2117 2128
f 2128 2117 2129
f 2117 2118 2129
f 2129 2118 2130
f 2118 2119 2130
f 2130 2119 2131
f 2119 2120 2131
f 2131 2120 2132
f 2120 2121 2132
f 2132 2121 2133
f 2121 2122 2133
f 2133 2122 2134
f 2122 2123 2134
f 2134 2123 2135
f 2123 2124 2135
f 2135 2124 2136
f 2124 2125 2136
f 2136 2125 2137
f 2125 2126 2137
f 2137 2126 2138
f 2126 2127 2138
f 2138 2127 2139
f 2127 2116 2139
f 2139 2116 2128
f 2128 2129 2140
f 2140 2129 2141
f 2129 2130 2141
f 2141 2130 2142
f 2130 2131 2142
f 2142 2131 2143
f 2131 2132 2143
f 2143 2132 2144
f 2132 2133 2144
f 2144 2133 2145
f 2133 2134 2145
f 2145 2134 2146
f 2134 2135 2146
f 2146 2135 2147
f 2135 2136 2147
f 2147 2136 2148
f 2136 2137 2148
f 2148 2137 2149
f 2137 2138 2149
f 2149 2138 2150
f 2138 2139 2150
f 2150 2139 2151
f 2139 2128 2151
f 2151 2128 2140
f 2140 2141 2152
f 2152 2141 2153
f 2141 2142 2153
f 2153 2142 2154
f 2142 2143 2154
f 2154 2143 2155
f 2143 2144 2155
f 2155 2144 2156
f 2144 2145 2156
f 2156 2145 2157
f 2145 2146 2157
f 2157 2146 2158
f 2146 2147 2158
f 2158 2147 2159
f 2147 2148 2159
f 2159 2148 2160
f 2148 2149 2160
f 2160 2149 2161
f 2149 2150 2161
f 2161 2150 2162
f 2150 2151 2162
f 2162 2151 2163
f 2151 2140 2163
f 2163 2140 2152
f 2152 2153 2164
f 2164 2153 2165
f 2153 2154 2165
f 2165 2154 2166
f 2154 2155 2166
f 2166 2155 2167
f 2155 2156 2167
f 2167 2156 2168
f 2156 2157 2168
f 2168 2157 2169
f 2157 2158 2169
f 2169 2158 2170
f 2158 2159 2170
f 2170 2159 2171
f 2159 2160 2171
f 2171 2160 2172
f 2160 2161 2172
f 2172 2161 2173
f 2161 2162 2173
f 2173 2162 2174
f 2162 2163 2174
f 2174 2163 2175
f 2163 2152 2175
f 2175 2152 2164
f 2164 2165 2176
f 2176 2165 2177
f 2165 2166 2177
f 2177 2166 2178
f 2166 2167 2178
f 2178 2167 2179
f 2167 2168 2179
f 2179 2168 2180
f 2168 2169 2180
f 2180 2169 2181
f 2169 2170 2181
f 2181 2170 2182
f 2170 2171 2182
f 2182 2171 2183
f 2171 2172 2183
f 2183 2172 2184
f 2172 2173 2184
f 2184 2173 2185
f 2173 2174 2185
f 2185 2174 2186
f 2174 2175 2186
f 2186 2175 2187
f 2175 2164 2187
f 2187 2164 2176
f 2176 2177 2188
f 2188 2177 2189
f 2177 2178 2189
f 2189 2178 2190
f 2178 2179 2190
f 2190 2179 2191
f 2179 2180 2191
f 2191 2180 2192
f 2180 2181 2192
f 2192 2181 2193
f 2181 2182 2193
f 2193 2182 2194
f 2182 2183 2194
f 2194 2183 2195
f 2183 2184 2195
f 2195 2184 2196
f 2184 2185 2196
f 2196 2185 2197
f 2185 2186 2197
f 2197 2186 2198
f 2186 2187 2198
f 2198 2187 2199
f 2187 2176 2199
f 2199 2176 2188
f 2188 2189 2200
f 2200 2189 2201
f 2189 2190 2201
f 2201 2190 2202
f 2190 2191 2202
f 2202 2191 2203
f 2191 2192 2203
f 2203 2192 2204
f 2192 2193 2204
f 2204 2193 2205
f 2193 2194 2205
f 2205 2194 2206
f 2194 2195 2206
f 2206 2195 2207
f 2195 2196 2207
f 2207 2196 2208
f 2196 2197 2208
f 2208 2197 2209
f 2197 2198 2209
f 2209 2198 2210
f 2198 2199 2210
f 2210 2199 2211
f 2199 2188 2211
f 2211 2188 2200
f 2200 2201 2212
f 2212 2201 2213
f 2201 2202 2213
f 2213 2202 2214
f 2202 2203 2214
f 2214 2203 2215
f 2203 2204 2215
f 2215 2204 2216
f 2204 2205 2216
f 2216 2205 2217
f 2205 2206 2217
f 2217 2206 2218
f 2206 2207 2218
f 2218 2207 2219
f 2207 2208 2219
f 2219 2208 2220
f 2208 2209 2220
f 2220 2209 2221
f 2209 2210 2221
f 2221 2210 2222
f 2210 2211 2222
f 2222 2211 2223
f 2211 2200 2223
f 2223 2200 2212
f 2212 2213 2224
f 2224 2213 2225
f 2213 2214 2225
f 2225 2214 2226
f 2214 2215 2226
f 2226 2215 2227
f 2215 2216 2227
f 2227 2216 2228
f 2216 2217 2228
f 2228 2217 2229
f 2217 2218 2229
f 2229 2218 2230
f 2218 2219 2230
f 2230 2219 2231
f 2219 2220 2231
f 2231 2220 2232
f 2220 2221 2232
f 2232 2221 2233
f 2221 2222 2233
f 2233 2222 2234
f 2222 2223 2234
f 2234 2223 2235
f 2223 2212 2235
f 2235 2212 2224
f 2224 2225 2236
f 2236 2225 2237
f 2225 2226 2237
f 2237 2226 2238
f 2226 2227 2238
f 2238 2227 2239
f 2227 2228 2239
f 2239 2228 2240
f 2228 2229 2240
f 2240 2229 2241
f 2229 2230 2241
f 2241 2230 2242
f 2230 2231 2242
f 2242 2231 2243
f 2231 2232 2243
f 2243 2232 2244
f 2232 2233 2244
f 2244 2233 2245
f 2233 2234 2245
f 2245 2234 2246
f 2234 2235 2246
f 2246 2235 2247
f 2235 2224 2247
f 2247 2224 2236
f 2236 2237 2248
f 2248 2237 2249
f 2237 2238 2249
f 2249 2238 2250
f 2238 2239 2250
f 2250 2239 2251
f 2239 2240 2251
f 2251 2240 2252
f 2240 2241 2252
f 2252 2241 2253
f 2241 2242 2253
f 2253 2242 2254
f 2242 2243 2254
f 2254 2243 2255
f 2243 2244 2255
f 2255 2244 2256
f 2244 2245 2256
f 2256 2245 2257
f 2245 2246 2257
f 2257 2246 2258
f 2246 2247 2258
f 2258 2247 2259
f 2247 2236 2259
f 2259 2236 2248
f 2248 2249 2260
f 2260 2249 2261
f 2249 2250 2261
f 2261 2250 2262
f 2250 2251 2262
f 2262 2251 2263
f 2251 2252 2263
f 2263 2252 2264
f 2252 2253 2264
f 2264 2253 2265
f 2253 2254 2265
f 2265 2254 2266
f 2254 2255 2266
f 2266 2255 2267
f 2255 2256 2267
f 2267 2256 2268
f 2256 2257 2268
f 2268 2257 2269
f 2257 2258 2269
f 2269 2258 2270
f 2258 2259 2270
f 2270 2259 2271
f 2259 2248 2271
f 2271 2248 2260
f 2260 2261 2272
f 2272 2261 2273
f 2261 2262 2273
f 2273 2262 2274
f 2262 2263 2274
f 2274 2263 2275
f 2263 2264 2275
f 2275 2264 2276
f 2264 2265 2276
f 2276 2265 2277
f 2265 2266 2277
f 2277 2266 2278
f 2266 2267 2278
f 2278 2267 2279
f 2267 2268 2279
f 2279 2268 2280
f 2268 2269 2280
f 2280 2269 2281
f 2269 2270 2281
f 2281 2270 2282
f 2270 2271 2282
f 2282 2271 2283
f 2271 2260 2283
f 2283 2260 2272
f 2272 2273 2284
f 2284 2273 2285
f 2273 2274 2285
f 2285 2274 2286
f 2274 2275 2286
f 2286 2275 2287
f 2275 2276 2287
f 2287 2276 2288
f 2276 2277 2288
f 2288 2277 2289
f 2277 2278 2289
f 2289 2278 2290
f 2278 2279 2290
f 2290 2279 2291
f 2279 2280 2291
f 2291 2280 2292
f 2280 2281 2292
f 2292 2281 2293
f 2281 2282 2293
f 2293 2282 2294
f 2282 2283 2294
f 2294 2283 2295
f 2283 2272 2295
f 2295 2272 2284
f 2284 2285 2296
f 2296 2285 2297
f 2285 2286 2297
f 2297 2286 2298
f 2286 2287 2298
f 2298 2287 2299
f 2287 2288 2299
f 2299 2288 2300
f 2288 2289 2300
f 2300 2289 2301
f 2289 2290 2301
f 2301 2290 2302
f 2290 2291 2302
f 2302 2291 2303
f 2291 2292 2303
f 2303 2292 2304
f 2292 2293 2304
f 2304 2293 2305
f 2293 2294 2305
f 2305 2294 2306
f 2294 2295 2306
f 2306 2295 2307
f 2295 2284 2307
f 2307 2284 2296
f 2296 2297 2308
f 2308 2297 2309
f 2297 2298 2309
f 2309 2298 2310
f 2298 2299 2310
f 2310 2299 2311
f 2299 2300 2311
f 2311 2300 2312
f 2300 2301 2312
f 2312 2301 2313
f 2301 2302 2313
f 2313 2302 2314
f 2302 2303 2314
f 2314 2303 2315
f 2303 2304 2315
f 2315 2304 2316
f 2304 2305 2316
f 2316 2305 2317
f 2305 2306 2317
f 2317 2306 2318
f 2306 2307 2318
f 2318 2307 2319
f 2307 2296 2319
f 2319 2296 2308
f 2308 2309 2320
f 2320 2309 2321
f 2309 2310 2321
f 2321 2310 2322
f 2310 2311 2322
f 2322 2311 2323
f 2311 2312 2323
f 2323 2312 2324
f 2312 2313 2324
f 2324 2313 2325
f 2313 2314 2325
f 2325 2314 2326
f 2314 2315 2326
f 2326 2315 2327
f 2315 2316 2327
f 2327 2316 2328
f 2316 2317 2328
f 2328 2317 2329
f 2317 2318 2329
f 2329 2318 2330
f 2318 2319 2330
f 2330 2319 2331
f 2319 2308 2331
f 2331 2308 2320
f 2320 2321 2332
f 2332 2321 2333
f 2321 2322 2333
f 2333 2322 2334
f 2322 2323 2334
f 2334 2323 2335
f 2323 2324 2335
f 2335 2324 2336
f 2324 2325 2336
f 2336 2325 2337
f 2325 2326 2337
f 2337 2326 2338
f 2326 2327 2338
f 2338 2327 2339
f 2327 2328 2339
f 2339 2328 2340
f 2328 2329 2340
f 2340 2329 2341
f 2329 2330 2341
f 2341 2330 2342
f 2330 2331 2342
f 2342 2331 2343
f 2331 2320 2343
f 2343 2320 2332
f 2332 2333 2344
f 2344 2333 2345
f 2333 2334 2345
f 2345 2334 2346
f 2334 2335 2346
f 2346 2335 2347
f 2335 2336 2347
f 2347 2336 2348
f 2336 2337 2348
f 2348 2337 2349
f 2337 2338 2349
f 2349 2338 2350
f 2338 2339 2350
f 2350 2339 2351
f 2339 2340 2351
f 2351 2340 2352
f 2340 2341 2352
f 2352 2341 2353
f 2341 2342 2353
f 2353 2342 2354
f 2342 2343 2354
f 2354 2343 2355
f 2343 2332 2355
f 2355 2332 2344
f 2344 2345 2356
f 2356 2345 2357
f 2345 2346 2357
f 2357 2346 2358
f 2346 2347 2358
f 2358 2347 2359
f 2347 2348 2359
f 2359 2348 2360
f 2348 2349 2360
f 2360 2349 2361
f 2349 2350 2361
f 2361 2350 2362
f 2350 2351 2362
f 2362 2351 2363
f 2351 2352 2363
f 2363 2352 2364
f 2352 2353 2364
f 2364 2353 2365
f 2353 2354 2365
f 2365 2354 2366
f 2354 2355 2366
f 2366 2355 2367
f 2355 2344 2367
f 2367 2344 2356
f 2356 2357 2368
f 2368 2357 2369
f 2357 2358 2369
f 2369 2358 2370
f 2358 2359 2370
f 2370 2359 2371
f 2359 2360 2371
f 2371 2360 2372
f 2360 2361 2372
f 2372 2361 2373
f 2361 2362 2373
f 2373 2362 2374
f 2362 2363 2374
f 2374 2363 2375
f 2363 2364 2375
f 2375 2364 2376
f 2364 2365 2376
f 2376 2365 2377
f 2365 2366 2377
f 2377 2366 2378
f 2366 2367 2378
f 2378 2367 2379
f 2367 2356 2379
f 2379 2356 2368
f 2368 2369 2380
f 2380 2369 2381
f 2369 2370 2381
f 2381 2370 2382
f 2370 2371 2382
f 2382 2371 2383
f 2371 2372 2383
f 2383 2372 2384
f 2372 2373 2384
f 2384 2373 2385
f 2373 2374 2385
f 2385 2374 2386
f 2374 2375 2386
f 2386 2375 2387
f 2375 2376 2387
f 2387 2376 2388
f 2376 2377 2388
f 2388 2377 2389
f 2377 2378 2389
f 2389 2378 2390
f 2378 2379 2390
f 2390 2379 2391
f 2379 2368 2391
f 2391 2368 2380
f 2380 2381 2392
f 2392 2381 2393
f 2381 2382 2393
f 2393 2382 2394
f 2382 2383 2394
f 2394 2383 2395
f 2383 2384 2395
f 2395 2384 2396
f 2384 2385 2396
f 2396 2385 2397
f 2385 2386 2397
f 2397 2386 2398
f 2386 2387 2398
f 2398 2387 2399
f 2387 2388 2399
f 2399 2388 2400
f 2388 2389 2400
f 2400 2389 2401
f 2389 2390 2401
f 2401 2390 2402
f 2390 2391 2402
f 2402 2391 2403
f 2391 2380 2403
f 2403 2380 2392
f 2392 2393 2404
f 2404 2393 2405
f 2393 2394 2405
f 2405 2394 2406
f 2394 2395 2406
f 2406 2395 2407
f 2395 2396 2407
f 2407 2396 2408
f 2396 2397 2408
f 2408 2397 2409
f 2397 2398 2409
f 2409 2398 2410
f 2398 2399 2410
f 2410 2399 2411
f 2399 2400 2411
f 2411 2400 2412
f 2400 2401 2412
f 2412 2401 2413
f 2401 2402 2413
f 2413 2402 2414
f 2402 2403 2414
f 2414 2403 2415
f 2403 2392 2415
f 2415 2392 2404
f 2404 2405 2416
f 2416 2405 2417
f 2405 2406 2417
f 2417 2406 2418
f 2406 2407 2418
f 2418 2407 2419
f 2407 2408 2419
f 2419 2408 2420
f 2408 2409 2420
f 2420 2409 2421
f 2409 2410 2421
f 2421 2410 2422
f 2410 2411 2422
f 2422 2411 2423
f 2411 2412 2423
f 2423 2412 2424
f 2412 2413 2424
f 2424 2413 2425
f 2413 2414 2425
f 2425 2414 2426
f 2414 2415 2426
f 2426 2415 2427
f 2415 2404 2427
f 2427 2404 2416
f 2416 2417 2428
f 2428 2417 2429
f 2417 2418 2429
f 2429 2418 2430
f 2418 2419 2430
f 2430 2419 2431
f 2419 2420 2431
f 2431 2420 2432
f 2420 2421 2432
f 2432 2421 2433
f 2421 2422 2433
f 2433 2422 2434
f 2422 2423 2434
f 2434 2423 2435
f 2423 2424 2435
f 2435 2424 2436
f 2424 2425 2436
f 2436 2425 2437
f 2425 2426 2437
f 2437 2426 2438
f 2426 2427 2438
f 2438 2427 2439
f 2427 2416 2439
f 2439 2416 2428
f 2428 2429 2440
f 2440 2429 2441
f 2429 2430 2441
f 2441 2430 2442
f 2430 2431 2442
f 2442 2431 2443
f 2431 2432 2443
f 2443 2432 2444
f 2432 2433 2444
f 2444 2433 2445
f 2433 2434 2445
f 2445 2434 2446
f 2434 2435 2446
f 2446 2435 2447
f 2435 2436 2447
f 2447 2436 2448
f 2436 2437 2448
f 2448 2437 2449
f 2437 2438 2449
f 2449 2438 2450
f 2438 2439 2450
f 2450 2439 2451
f 2439 2428 2451
f 2451 2428 2440
f 2440 2441 2452
f 2452 2441 2453
f 2441 2442 2453
f 2453 2442 2454
f 2442 2443 2454
f 2454 2443 2455
f 2443 2444 2455
f 2455 2444 2456
f 2444 2445 2456
f 2456 2445 2457
f 2445 2446 2457
f 2457 2446 2458
f 2446 2447 2458
f 2458 2447 2459
f 2447 2448 2459
f 2459 2448 2460
f 2448 2449 2460
f 2460 2449 2461
f 2449 2450 2461
f 2461 2450 2462
f 2450 2451 2462
f 2462 2451 2463
f 2451 2440 2463
f 2463 2440 2452
f 2452 2453 2464
f 2464 2453 2465
f 2453 2454 2465
f 2465 2454 2466
f 2454 2455 2466
f 2466 2455 2467
f 2455 2456 2467
f 2467 2456 2468
f 2456 2457 2468
f 2468 2457 2469
f 2457 2458 2469
f 2469 2458 2470
f 2458 2459 2470
f 2470 2459 2471
f 2459 2460 2471
f 2471 2460 2472
f 2460 2461 2472
f 2472 2461 2473
f 2461 2462 2473
f 2473 2462 2474
f 2462 2463 2474
f 2474 2463 2475
f 2463 2452 2475
f 2475 2452 2464
f 2464 2465 2476
f 2476 2465 2477
f 2465 2466 2477
f 2477 2466 2478
f 2466 2467 2478
f 2478 2467 2479
f 2467 2468 2479
f 2479 2468 2480
f 2468 2469 2480
f 2480 2469 2481
f 2469 2470 2481
f 2481 2470 2482
f 2470 2471 2482
f 2482 2471 2483
f 2471 2472 2483
f 2483 2472 2484
f 2472 2473 2484
f 2484 2473 2485
f 2473 2474 2485
f 2485 2474 2486
f 2474 2475 2486
f 2486 2475 2487
f 2475 2464 2487
f 2487 2464 2476
f 2476 2477 2488
f 2488 2477 2489
f 2477 2478 2489
f 2489 2478 2490
f 2478 2479 2490
f 2490 2479 2491
f 2479 2480 2491
f 2491 2480 2492
f 2480 2481 2492
f 2492 2481 2493
f 2481 2482 2493
f 2493 2482 2494
f 2482 2483 2494
f 2494 2483 2495
f 2483 2484 2495
f 2495 2484 2496
f 2484 2485 2496
f 2496 2485 2497
f 2485 2486 2497
f 2497 2486 2498
f 2486 2487 2498
f 2498 2487 2499
f 2487 2476 2499
f 2499 2476 2488
f 2488 2489 2500
f 2500 2489 2501
f 2489 2490 2501
f 2501 2490 2502
f 2490 2491 2502
f 2502 2491 2503
f 2491 2492 2503
f 2503 2492 2504
f 2492 2493 2504
f 2504 2493 2505
f 2493 2494 2505
f 2505 2494 2506
f 2494 2495 2506
f 2506 2495 2507
f 2495 2496 2507
f 2507 2496 2508
f 2496 2497 2508
f 2508 2497 2509
f 2497 2498 2509
f 2509 2498 2510
f 2498 2499 2510
f 2510 2499 2511
f 2499 2488 2511
f 2511 2488 2500
f 2500 2501 2512
f 2512 2501 2513
f 2501 2502 2513
f 2513 2502 2514
f 2502 2503 2514
f 2514 2503 2515
f 2503 2504 2515
f 2515 2504 2516
f 2504 2505 2516
f 2516 2505 2517
f 2505 2506 2517
f 2517 2506 2518
f 2506 2507 2518
f 2518 2507 2519
f 2507 2508 2519
f 2519 2508 2520
f 2508 2509 2520
f 2520 2509 2521
f 2509 2510 2521
f 2521 2510 2522
f 2510 2511 2522
f 2522 2511 2523
f 2511 2500 2523
f 2523 2500 2512
f 2512 2513 2524
f 2524 2513 2525
f 2513 2514 2525
f 2525 2514 2526
f 2514 2515 2526
f 2526 2515 2527
f 2515 2516 2527
f 2527 2516 2528
f 2516 2517 2528
f 2528 2517 2529
f 2517 2518 2529
f 2529 2518 2530
f 2518 2519 2530
f 2530 2519 2531
f 2519 2520 2531
f 2531 2520 2532
f 2520 2521 2532
f 2532 2521 2533
f 2521 2522 2533
f 2533 2522 2534
f 2522 2523 2534
f 2534 2523 2535
f 2523 2512 2535
f 2535 2512 2524
f 2524 2525 2536
f 2536 2525 2537
f 2525 2526 2537
f 2537 2526 2538
f 2526 2527 2538
f 2538 2527 2539
f 2527 2528 2539
f 2539 2528 2540
f 2528 2529 2540
f 2540 2529 2541
f 2529 2530 2541
f 2541 2530 2542
f 2530 2531 2542
f 2542 2531 2543
f 2531 2532 2543
f 2543 2532 2544
f 2532 2533 2544
f 2544 2533 2545
f 2533 2534 2545
f 2545 2534 2546
f 2534 2535 2546
f 2546 2535 2547
f 2535 2524 2547
f 2547 2524 2536
f 2536 2537 2548
f 2548 2537 2549
f 2537 2538 2549
f 2549 2538 2550
f 2538 2539 2550
f 2550 2539 2551
f 2539 2540 2551
f 2551 2540 2552
f 2540 2541 2552
f 2552 2541 2553
f 2541 2542 2553
f 2553 2542 2554
f 2542 2543 2554
f 2554 2543 2555
f 2543 2544 2555
f 2555 2544 2556
f 2544 2545 2556
f 2556 2545 2557
f 2545 2546 2557
f 2557 2546 2558
f 2546 2547 2558
f 2558 2547 2559
f 2547 2536 2559
f 2559 2536 2548
f 2548 2549 2560
f 2560 2549 2561
f 2549 2550 2561
f 2561 2550 2562
f 2550 2551 2562
f 2562 2551 2563
f 2551 2552 2563
f 2563 2552 2564
f 2552 2553 2564
f 2564 2553 2565
f 2553 2554 2565
f 2565 2554 2566
f 2554 2555 2566
f 2566 2555 2567
f 2555 2556 2567
f 2567 2556 2568
f 2556 2557 2568
f 2568 2557 2569
f 2557 2558 2569
f 2569 2558 2570
f 2558 2559 2570
f 2570 2559 2571
f 2559 2548 2571
f 2571 2548 2560
f 2560 2561 2572
f 2572 2561 2573
f 2561 2562 2573
f 2573 2562 2574
f 2562 2563 2574
f 2574 2563 2575
f 2563 2564 2575
f 2575 2564 2576
f 2564 2565 2576
f 2576 2565 2577
f 2565 2566 2577
f 2577 2566 2578
f 2566 2567 2578
f 2578 2567 2579
f 2567 2568 2579
f 2579 2568 2580
f 2568 2569 2580
f 2580 2569 2581
f 2569 2570 2581
f 2581 2570 2582
f 2570 2571 2582
f 2582 2571 2583
f 2571 2560 2583
f 2583 2560 2572
f 2572 2573 2584
f 2584 2573 2585
f 2573 2574 2585
f 2585 2574 2586
f 2574 2575 2586
f 2586 2575 2587
f 2575 2576 2587
f 2587 2576 2588
f 2576 2577 2588
f 2588 2577 2589
f 2577 2578 2589
f 2589 2578 2590
f 2578 2579 2590
f 2590 2579 2591
f 2579 2580 2591
f 2591 2580 2592
f 2580 2581 2592
f 2592 2581 2593
f 2581 2582 2593
f 2593 2582 2594
f 2582 2583 2594
f 2594 2583 2595
f 2583 2572 2595
f 2595 2572 2584
f 2584 2585 2596
f 2596 2585 2597
f 2585 2586 2597
f 2597 2586 2598
f 2586 2587 2598
f 2598 2587 2599
f 2587 2588 2599
f 2599 2588 2600
f 2588 2589 2600
f 2600 2589 2601
f 2589 2590 2601
f 2601 2590 2602
f 2590 2591 2602
f 2602 2591 2603
f 2591 2592 2603
f 2603 2592 2604
f 2592 2593 2604
f 2604 2593 2605
f 2593 2594 2605
f 2605 2594 2606
f 2594 2595 2606
f 2606 2595 2607
f 2595 2584 2607
f 2607 2584 2596
f 2596 2597 2608
f 2608 2597 2609
f 2597 2598 2609
f 2609 2598 2610
f 2598 2599 2610
f 2610 2599 2611
f 2599 2600 2611
f 2611 2600 2612
f 2600 2601 2612
f 2612 2601 2613
f 2601 2602 2613
f 2613 2602 2614
f 2602 2603 2614
f 2614 2603 2615
f 2603 2604 2615
f 2615 2604 2616
f 2604 2605 2616
f 2616 2605 2617
f 2605 2606 2617
f 2617 2606 2618
f 2606 2607 2618
f 2618 2607 2619
f 2607 2596 2619
f 2619 2596 2608
f 2608 2609 2620
f 2620 2609 2621
f 2609 2610 2621
f 2621 2610 2622
f 2610 2611 2622
f 2622 2611 2623
f 2611 2612 2623
f 2623 2612 2624
f 2612 2613 2624
f 2624 2613 2625
f 2613 2614 2625
f 2625 2614 2626
f 2614 2615 2626
f 2626 2615 2627
f 2615 2616 2627
f 2627 2616 2628
f 2616 2617 2628
f 2628 2617 2629
f 2617 2618 2629
f 2629 2618 2630
f 2618 2619 2630
f 2630 2619 2631
f 2619 2608 2631
f 2631 2608 2620
f 2620 2621 2632
f 2632 2621 2633
f 2621 2622 2633
f 2633 2622 2634
f 2622 2623 2634
f 2634 2623 2635
f 2623 2624 2635
f 2635 2624 2636
f 2624 2625 2636
f 2636 2625 2637
f 2625 2626 2637
f 2637 2626 2638
f 2626 2627 2638
f 2638 2627 2639
f 2627 2628 2639
f 2639 2628 2640
f 2628 2629 2640
f 2640 2629 2641
f 2629 2630 2641
f 2641 2630 2642
f 2630 2631 2642
f 2642 2631 2643
f 2631 2620 2643
f 2643 2620 2632
f 2632 2633 2644
f 2644 2633 2645
f 2633 2634 2645
f 2645 2634 2646
f 2634 2635 2646
f 2646 2635 2647
f 2635 2636 2647
f 2647 2636 2648
f 2636 2637 2648
f 2648 2637 2649
f 2637 2638 2649
f 2649 2638 2650
f 2638 2639 2650
f 2650 2639 2651
f 2639 2640 2651
f 2651 2640 2652
f 2640 2641 2652
f 2652 2641 2653
f 2641 2642 2653
f 2653 2642 2654
f 2642 2643 2654
f 2654 2643 2655
f 2643 2632 2655
f 2655 2632 2644
f 2644 2645 2656
f 2656 2645 2657
f 2645 2646 2657
f 2657 2646 2658
f 2646 2647 2658
f 2658 2647 2659
f 2647 2648 2659
f 2659 2648 2660
f 2648 2649 2660
f 2660 2649 2661
f 2649 2650 2661
f 2661 2650 2662
f 2650 2651 2662
f 2662 2651 2663
f 2651 2652 2663
f 2663 2652 2664
f 2652 2653 2664
f 2664 2653 2665
f 2653 2654 2665
f 2665 2654 2666
f 2654 2655 2666
f 2666 2655 2667
f 2655 2644 2667
f 2667 2644 2656
f 2656 2657 2668
f 2668 2657 2669
f 2657 2658 2669
f 2669 2658 2670
f 2658 2659 2670
f 2670 2659 2671
f 2659 2660 2671
f 2671 2660 2672
f 2660 2661 2672
f 2672 2661 2673
f 2661 2662 2673
f 2673 2662 2674
f 2662 2663 2674
f 2674 2663 2675
f 2663 2664 2675
f 2675 2664 2676
f 2664 2665 2676
f 2676 2665 2677
f 2665 2666 2677
f 2677 2666 2678
f 2666 2667 2678
f 2678 2667 2679
f 2667 2656 2679
f 2679 2656 2668
f 2668 2669 2680
f 2680 2669 2681
f 2669 2670 2681
f 2681 2670 2682
f 2670 2671 2682
f 2682 2671 2683
f 2671 2672 2683
f 2683 2672 2684
f 2672 2673 2684
f 2684 2673 2685
f 2673 2674 2685
f 2685 2674 2686
f 2674 2675 2686
f 2686 2675 2687
f 2675 2676 2687
f 2687 2676 2688
f 2676 2677 2688
f 2688 2677 2689
f 2677 2678 2689
f 2689 2678 2690
f 2678 2679 2690
f 2690 2679 2691
f 2679 2668 2691
f 2691 2668 2680
f 2680 2681 2692
f 2692 2681 2693
f 2681 2682 2693
f 2693 2682 2694
f 2682 2683 2694
f 2694 2683 2695
f 2683 2684 2695
f 2695 2684 2696
f 2684 2685 2696
f 2696 2685 2697
f 2685 2686 2697
f 2697 2686 2698
f 2686 2687 2698
f 2698 2687 2699
f 2687 2688 2699
f 2699 2688 2700
f 2688 2689 2700
f 2700 2689 2701
f 2689 2690 2701
f 2701 2690 2702
f 2690 2691 2702
f 2702 2691 2703
f 2691 2680 2703
f 2703 2680 2692
f 2692 2693 2704
f 2704 2693 2705
f 2693 2694 2705
f 2705 2694 2706
f 2694 2695 2706
f 2706 2695 2707
f 2695 2696 2707
f 2707 2696 2708
f 2696 2697 2708
f 2708 2697 2709
f 2697 2698 2709
f 2709 2698 2710
f 2698 2699 2710
f 2710 2699 2711
f 2699 2700 2711
f 2711 2700 2712
f 2700 2701 2712
f 2712 2701 2713
f 2701 2702 2713
f 2713 2702 2714
f 2702 2703 2714
f 2714 2703 2715
f 2703 2692 2715
f 2715 2692 2704
f 2704 2705 2716
f 2716 2705 2717
f 2705 2706 2717
f 2717 2706 2718
f 2706 2707 2718
f 2718 2707 2719
f 2707 2708 2719
f 2719 2708 2720
f 2708 2709 2720
f 2720 2709 2721
f 2709 2710 2721
f 2721 2710 2722
f 2710 2711 2722
f 2722 2711 2723
f 2711 2712 2723
f 2723 2712 2724
f 2712 2713 2724
f 2724 2713 2725
f 2713 2714 2725
f 2725 2714 2726
f 2714 2715 2726
f 2726 2715 2727
f 2715 2704 2727
f 2727 2704 2716
f 2716 2717 2728
f 2728 2717 2729
f 2717 2718 2729
f 2729 2718 2730
f 2718 2719 2730
f 2730 2719 2731
f 2719 2720 2731
f 2731 2720 2732
f 2720 2721 2732
f 2732 2721 2733
f 2721 2722 2733
f 2733 2722 2734
f 2722 2723 2734
f 2734 2723 2735
f 2723 2724 2735
f 2735 2724 2736
f 2724 2725 2736
f 2736 2725 2737
f 2725 2726 2737
f 2737 2726 2738
f 2726 2727 2738
f 2738 2727 2739
f 2727 2716 2739
f 2739 2716 2728
f 2728 2729 2740
f 2740 2729 2741
f 2729 2730 2741
f 2741 2730 2742
f 2730 2731 2742
f 2742 2731 2743
f 2731 2732 2743
f 2743 2732 2744
f 2732 2733 2744
f 2744 2733 2745
f 2733 2734 2745
f 2745 2734 2746
f 2734 2735 2746
f 2746 2735 2747
f 2735 2736 2747
f 2747 2736 2748
f 2736 2737 2748
f 2748 2737 2749
f 2737 2738 2749
f 2749 2738 2750
f 2738 2739 2750
f 2750 2739 2751
f 2739 2728 2751
f 2751 2728 2740
f 2740 2741 2752
f 2752 2741 2753
f 2741 2742 2753
f 2753 2742 2754
f 2742 2743 2754
f 2754 2743 2755
f 2743 2744 2755
f 2755 2744 2756
f 2744 2745 2756
f 2756 2745 2757
f 2745 2746 2757
f 2757 2746 2758
f 2746 2747 2758
f 2758 2747 2759
f 2747 2748 2759
f 2759 2748 2760
f 2748 2749 2760
f 2760 2749 2761
f 2749 2750 2761
f 2761 2750 2762
f 2750 2751 2762
f 2762 2751 2763
f 2751 2740 2763
f 2763 2740 2752
f 2752 2753 2764
f 2764 2753 2765
f 2753 2754 2765
f 2765 2754 2766
f 2754 2755 2766
f 2766 2755 2767
f 2755 2756 2767
f 2767 2756 2768
f 2756 2757 2768
f 2768 2757 2769
f 2757 2758 2769
f 2769 2758 2770
f 2758 2759 2770
f 2770 2759 2771
f 2759 2760 2771
f 2771 2760 2772
f 2760 2761 2772
f 2772 2761 2773
f 2761 2762 2773
f 2773 2762 2774
f 2762 2763 2774
f 2774 2763 2775
f 2763 2752 2775
f 2775 2752 2764
f 2764 2765 2776
f 2776 2765 2777
f 2765 2766 2777
f 2777 2766 2778
f 2766 2767 2778
f 2778 2767 2779
f 2767 2768 2779
f 2779 2768 2780
f 2768 2769 2780
f 2780 2769 2781
f 2769 2770 2781
f 2781 2770 2782
f 2770 2771 2782
f 2782 2771 2783
f 2771 2772 2783
f 2783 2772 2784
f 2772 2773 2784
f 2784 2773 2785
f 2773 2774 2785
f 2785 2774 2786
f 2774 2775 2786
f 2786 2775 2787
f 2775 2764 2787
f 2787 2764 2776
f 2776 2777 2788
f 2788 2777 2789
f 2777 2778 2789
f 2789 2778 2790
f 2778 2779 2790
f 2790 2779 2791
f 2779 2780 2791
f 2791 2780 2792
f 2780 2781 2792
f 2792 2781 2793
f 2781 2782 2793
f 2793 2782 2794
f 2782 2783 2794
f 2794 2783 2795
f 2783 2784 2795
f 2795 2784 2796
f 2784 2785 2796
f 2796 2785 2797
f 2785 2786 2797
f 2797 2786 2798
f 2786 2787 2798
f 2798 2787 2799
f 2787 2776 2799
f 2799 2776 2788
f 2788 2789 2800
f 2800 2789 2801
f 2789 2790 2801
f 2801 2790 2802
f 2790 2791 2802
f 2802 2791 2803
f 2791 2792 2803
f 2803 2792 2804
f 2792 2793 2804
f 2804 2793 2805
f 2793 2794 2805
f 2805 2794 2806
f 2794 2795 2806
f 2806 2795 2807
f 2795 2796 2807
f 2807 2796 2808
f 2796 2797 2808
f 2808 2797 2809
f 2797 2798 2809
f 2809 2798 2810
f 2798 2799 2810
f 2810 2799 2811
f 2799 2788 2811
f 2811 2788 2800
f 2800 2801 2812
f 2812 2801 2813
f 2801 2802 2813
f 2813 2802 2814
f 2802 2803 2814
f 2814 2803 2815
f 2803 2804 2815
f 2815 2804 2816
f 2804 2805 2816
f 2816 2805 2817
f 2805 2806 2817
f 2817 2806 2818
f 2806 2807 2818
f 2818 2807 2819
f 2807 2808 2819
f 2819 2808 2820
f 2808 2809 2820
f 2820 2809 2821
f 2809 2810 2821
f 2821 2810 2822
f 2810 2811 2822
f 2822 2811 2823
f 2811 2800 2823
f 2823 2800 2812
f 2812 2813 2824
f 2824 2813 2825
f 2813 2814 2825
f 2825 2814 2826
f 2814 2815 2826
f 2826 2815 2827
f 2815 2816 2827
f 2827 2816 2828
f 2816 2817 2828
f 2828 2817 2829
f 2817 2818 2829
f 2829 2818 2830
f 2818 2819 2830
f 2830 2819 2831
f 2819 2820 2831
f 2831 2820 2832
f 2820 2821 2832
f 2832 2821 2833
f 2821 2822 2833
f 2833 2822 2834
f 2822 2823 2834
f 2834 2823 2835
f 2823 2812 2835
f 2835 2812 2824
f 2824 2825 2836
f 2836 2825 2837
f 2825 2826 2837
f 2837 2826 2838
f 2826 2827 2838
f 2838 2827 2839
f 2827 2828 2839
f 2839 2828 2840
f 2828 2829 2840
f 2840 2829 2841
f 2829 2830 2841
f 2841 2830 2842
f 2830 2831 2842
f 2842 2831 2843
f 2831 2832 2843
f 2843 2832 2844
f 2832 2833 2844
f 2844 2833 2845
f 2833 2834 2845
f 2845 2834 2846
f 2834 2835 2846
f 2846 2835 2847
f 2835 2824 2847
f 2847 2824 2836
f 2836 2837 2848
f 2848 2837 2849
f 2837 2838 2849
f 2849 2838 2850
f 2838 2839 2850
f 2850 2839 2851
f 2839 2840 2851
f 2851 2840 2852
f 2840 2841 2852
f 2852 2841 2853
f 2841 2842 2853
f 2853 2842 2854
f 2842 2843 2854
f 2854 2843 2855
f 2843 2844 2855
f 2855 2844 2856
f 2844 2845 2856
f 2856 2845 2857
f 2845 2846 2857
f 2857 2846 2858
f 2846 2847 2858
f 2858 2847 2859
f 2847 2836 2859
f 2859 2836 2848
f 2848 2849 2860
f 2860 2849 2861
f 2849 2850 2861
f 2861 2850 2862
f 2850 2851 2862
f 2862 2851 2863
f 2851 2852 2863
f 2863 2852 2864
f 2852 2853 2864
f 2864 2853 2865
f 2853 2854 2865
f 2865 2854 2866
f 2854 2855 2866
f 2866 2855 2867
f 2855 2856 2867
f 2867 2856 2868
f 2856 2857 2868
f 2868 2857 2869
f 2857 2858 2869
f 2869 2858 2870
f 2858 2859 2870
f 2870 2859 2871
f 2859 2848 2871
f 2871 2848 2860
f 2860 2861 2872
f 2872 2861 2873
f 2861 2862 2873
f 2873 2862 2874
f 2862 2863 2874
f 2874 2863 2875
f 2863 2864 2875
f 2875 2864 2876
f 2864 2865 2876
f 2876 2865 2877
f 2865 2866 2877
f 2877 2866 2878
f 2866 2867 2878
f 2878 2867 2879
f 2867 2868 2879
f 2879 2868 2880
f 2868 2869 2880
f 2880 2869 2881
f 2869 2870 2881
f 2881 2870 2882
f 2870 2871 2882
f 2882 2871 2883
f 2871 2860 2883
f 2883 2860 2872
f 2872 2873 2884
f 2884 2873 2885
f 2873 2874 2885
f 2885 2874 2886
f 2874 2875 2886
f 2886 2875 2887
f 2875 2876 2887
f 2887 2876 2888
f 2876 2877 2888
f 2888 2877 2889
f 2877 2878 2889
f 2889 2878 2890
f 2878 2879 2890
f 2890 2879 2891
f 2879 2880 2891
f 2891 2880 2892
f 2880 2881 2892
f 2892 2881 2893
f 2881 2882 2893
f 2893 2882 2894
f 2882 2883 2894
f 2894 2883 2895
f 2883 2872 2895
f 2895 2872 2884
f 2884 2885 2896
f 2896 2885 2897
f 2885 2886 2897
f 2897 2886 2898
f 2886 2887 2898
f 2898 2887 2899
f 2887 2888 2899
f 2899 2888 2900
f 2888 2889 2900
f 2900 2889 2901
f 2889 2890 2901
f 2901 2890 2902
f 2890 2891 2902
f 2902 2891 2903
f 2891 2892 2903
f 2903 2892 2904
f 2892 2893 2904
f 2904 2893 2905
f 2893 2894 2905
f 2905 2894 2906
f 2894 2895 2906
f 2906 2895 2907
f 2895 2884 2907
f 2907 2884 2896
f 2896 2897 2908
f 2908 2897 2909
f 2897 2898 2909
f 2909 2898 2910
f 2898 2899 2910
f 2910 2899 2911
f 2899 2900 2911
f 2911 2900 2912
f 2900 2901 2912
f 2912 2901 2913
f 2901 2902 2913
f 2913 2902 2914
f 2902 2903 2914
f 2914 2903 2915
f 2903 2904 2915
f 2915 2904 2916
f 2904 2905 2916
f 2916 2905 2917
f 2905 2906 2917
f 2917 2906 2918
f 2906 2907 2918
f 2918 2907 2919
f 2907 2896 2919
f 2919 2896 2908
f 2908 2909 2920
f 2920 2909 2921
f 2909 2910 2921
f 2921 2910 2922
f 2910 2911 2922
f 2922 2911 2923
f 2911 2912 2923
f 2923 2912 2924
f 2912 2913 2924
f 2924 2913 2925
f 2913 2914 2925
f 2925 2914 2926
f 2914 2915 2926
f 2926 2915 2927
f 2915 2916 2927
f 2927 2916 2928
f 2916 2917 2928
f 2928 2917 2929
f 2917 2918 2929
f 2929 2918 2930
f 2918 2919 2930
f 2930 2919 2931
f 2919 2908 2931
f 2931 2908 2920
f 2920 2921 2932
f 2932 2921 2933
f 2921 2922 2933
f 2933 2922 2934
f 2922 2923 2934
f 2934 2923 2935
f 2923 2924 2935
f 2935 2924 2936
f 2924 2925 2936
f 2936 2925 2937
f 2925 2926 2937
f 2937 2926 2938
f 2926 2927 2938
f 2938 2927 2939
f 2927 2928 2939
f 2939 2928 2940
f 2928 2929 2940
f 2940 2929 2941
f 2929 2930 2941
f 2941 2930 2942
f 2930 2931 2942
f 2942 2931 2943
f 2931 2920 2943
f 2943 2920 2932
f 2932 2933 2944
f 2944 2933 2945
f 2933 2934 2945
f 2945 2934 2946
f 2934 2935 2946
f 2946 2935 2947
f 2935 2936 2947
f 2947 2936 2948
f 2936 2937 2948
f 2948 2937 2949
f 2937 2938 2949
f 2949 2938 2950
f 2938 2939 2950
f 2950 2939 2951
f 2939 2940 2951
f 2951 2940 2952
f 2940 2941 2952
f 2952 2941 2953
f 2941 2942 2953
f 2953 2942 2954
f 2942 2943 2954
f 2954 2943 2955
f 2943 2932 2955
f 2955 2932 2944
f 2944 2945 2956
f 2956 2945 2957
f 2945 2946 2957
f 2957 2946 2958
f 2946 2947 2958
f 2958 2947 2959
f 2947 2948 2959
f 2959 2948 2960
f 2948 2949 2960
f 2960 2949 2961
f 2949 2950 2961
f 2961 2950 2962
f 2950 2951 2962
f 2962 2951 2963
f 2951 2952 2963
f 2963 2952 2964
f 2952 2953 2964
f 2964 2953 2965
f 2953 2954 2965
f 2965 2954 2966
f 2954 2955 2966
f 2966 2955 2967
f 2955 2944 2967
f 2967 2944 2956
f 2956 2957 2968
f 2968 2957 2969
f 2957 2958 2969
f 2969 2958 2970
f 2958 2959 2970
f 2970 2959 2971
f 2959 2960 2971
f 2971 2960 2972
f 2960 2961 2972
f 2972 2961 2973
f 2961 2962 2973
f 2973 2962 2974
f 2962 2963 2974
f 2974 2963 2975
f 2963 2964 2975
f 2975 2964 2976
f 2964 2965 2976
f 2976 2965 2977
f 2965 2966 2977
f 2977 2966 2978
f 2966 2967 2978
f 2978 2967 2979
f 2967 2956 2979
f 2979 2956 2968
f 2968 2969 2980
f 2980 2969 2981
f 2969 2970 2981
f 2981 2970 2982
f 2970 2971 2982
f 2982 2971 2983
f 2971 2972 2983
f 2983 2972 2984
f 2972 2973 2984
f 2984 2973 2985
f 2973 2974 2985
f 2985 2974 2986
f 2974 2975 2986
f 2986 2975 2987
f 2975 2976 2987
f 2987 2976 2988
f 2976 2977 2988
f 2988 2977 2989
f 2977 2978 2989
f 2989 2978 2990
f 2978 2979 2990
f 2990 2979 2991
f 2979 2968 2991
f 2991 2968 2980
f 2980 2981 2992
f 2992 2981 2993
f 2981 2982 2993
f 2993 2982 2994
f 2982 2983 2994
f 2994 2983 2995
f 2983 2984 2995
f 2995 2984 2996
f 2984 2985 2996
f 2996 2985 2997
f 2985 2986 2997
f 2997 2986 2998
f 2986 2987 2998
f 2998 2987 2999
f 2987 2988 2999
f 2999 2988 3000
f 2988 2989 3000
f 3000 2989 3001
f 2989 2990 3001
f 3001 2990 3002
f 2990 2991 3002
f 3002 2991 3003
f 2991 2980 3003
f 3003 2980 2992
f 2992 2993 3004
f 3004 2993 3005
f 2993 2994 3005
f 3005 2994 3006
f 2994 2995 3006
f 3006 2995 3007
f 2995 2996 3007
f 3007 2996 3008
f 2996 2997 3008
f 3008 2997 3009
f 2997 2998 3009
f 3009 2998 3010
f 2998 2999 3010
f 3010 2999 3011
f 2999 3000 3011
f 3011 3000 3012
f 3000 3001 3012
f 3012 3001 3013
f 3001 3002 3013
f 3013 3002 3014
f 3002 3003 3014
f 3014 3003 3015
f 3003 2992 3015
f 3015 2992 3004
f 3004 3005 3016
f 3016 3005 3017
f 3005 3006 3017
f 3017 3006 3018
f 3006 3007 3018
f 3018 3007 3019
f 3007 3008 3019
f 3019 3008 3020
f 3008 3009 3020
f 3020 3009 3021
f 3009 3010 3021
f 3021 3010 3022
f 3010 3011 3022
f 3022 3011 3023
f 3011 3012 3023
f 3023 3012 3024
f 3012 3013 3024
f 3024 3013 3025
f 3013 3014 3025
f 3025 3014 3026
f 3014 3015 3026
f 3026 3015 3027
f 3015 3004 3027
f 3027 3004 3016
f 3016 3017 3028
f 3028 3017 3029
f 3017 3018 3029
f 3029 3018 3030
f 3018 3019 3030
f 3030 3019 3031
f 3019 3020 3031
f 3031 3020 3032
f 3020 3021 3032
f 3032 3021 3033
f 3021 3022 3033
f 3033 3022 3034
f 3022 3023 3034
f 3034 3023 3035
f 3023 3024 3035
f 3035 3024 3036
f 3024 3025 3036
f 3036 3025 3037
f 3025 3026 3037
f 3037 3026 3038
f 3026 3027 3038
f 3038 3027 3039
f 3027 3016 3039
f 3039 3016 3028
f 3028 3029 3040
f 3040 3029 3041
f 3029 3030 3041
f 3041 3030 3042
f 3030 3031 3042
f 3042 3031 3043
f 3031 3032 3043
f 3043 3032 3044
f 3032 3033 3044
f 3044 3033 3045
f 3033 3034 3045
f 3045 3034 3046
f 3034 3035 3046
f 3046 3035 3047
f 3035 3036 3047
f 3047 3036 3048
f 3036 3037 3048
f 3048 3037 3049
f 3037 3038 3049
f 3049 3038 3050
f 3038 3039 3050
f 3050 3039 3051
f 3039 3028 3051
f 3051 3028 3040
f 3040 3041 3052
f 3052 3041 3053
f 3041 3042 3053
f 3053 3042 3054
f 3042 3043 3054
f 3054 3043 3055
f 3043 3044 3055
f 3055 3044 3056
f 3044 3045 3056
f 3056 3045 3057
f 3045 3046 3057
f 3057 3046 3058
f 3046 3047 3058
f 3058 3047 3059
f 3047 3048 3059
f 3059 3048 3060
f 3048 3049 3060
f 3060 3049 3061
f 3049 3050 3061
f 3061 3050 3062
f 3050 3051 3062
f 3062 3051 3063
f 3051 3040 3063
f 3063 3040 3052
f 3052 3053 3064
f 3064 3053 3065
f 3053 3054 3065
f 3065 3054 3066
f 3054 3055 3066
f 3066 3055 3067
f 3055 3056 3067
f 3067 3056 3068
f 3056 3057 3068
f 3068 3057 3069
f 3057 3058 3069
f 3069 3058 3070
f 3058 3059 3070
f 3070 3059 3071
f 3059 3060 3071
f 3071 3060 3072
f 3060 3061 3072
f 3072 3061 3073
f 3061 3062 3073
f 3073 3062 3074
f 3062 3063 3074
f 3074 3063 3075
f 3063 3052 3075
f 3075 3052 3064
f 3064 3065 3076
f 3076 3065 3077
f 3065 3066 3077
f 3077 3066 3078
f 3066 3067 3078
f 3078 3067 3079
f 3067 3068 3079
f 3079 3068 3080
f 3068 3069 3080
f 3080 3069 3081
f 3069 3070 3081
f 3081 3070 3082
f 3070 3071 3082
f 3082 3071 3083
f 3071 3072 3083
f 3083 3072 3084
f 3072 3073 3084
f 3084 3073 3085
f 3073 3074 3085
f 3085 3074 3086
f 3074 3075 3086
f 3086 3075 3087
f 3075 3064 3087
f 3087 3064 3076
f 3076 3077 3088
f 3088 3077 3089
f 3077 3078 3089
f 3089 3078 3090
f 3078 3079 3090
f 3090 3079 3091
f 3079 3080 3091
f 3091 3080 3092
f 3080 3081 3092
f 3092 3081 3093
f 3081 3082 3093
f 3093 3082 3094
f 3082 3083 3094
f 3094 3083 3095
f 3083 3084 3095
f 3095 3084 3096
f 3084 3085 3096
f 3096 3085 3097
f 3085 3086 3097
f 3097 3086 3098
f 3086 3087 3098
f 3098 3087 3099
f 3087 3076 3099
f 3099 3076 3088
f 3088 3089 3100
f 3100 3089 3101
f 3089 3090 3101
f 3101 3090 3102
f 3090 3091 3102
f 3102 3091 3103
f 3091 3092 3103
f 3103 3092 3104
f 3092 3093 3104
f 3104 3093 3105
f 3093 3094 3105
f 3105 3094 3106
f 3094 3095 3106
f 3106 3095 3107
f 3095 3096 3107
f 3107 3096 3108
f 3096 3097 3108
f 3108 3097 3109
f 3097 3098 3109
f 3109 3098 3110
f 3098 3099 3110
f 3110 3099 3111
f 3099 3088 3111
f 3111 3088 3100
f 3100 3101 3112
f 3112 3101 3113
f 3101 3102 3113
f 3113 3102 3114
f 3102 3103 3114
f 3114 3103 3115
f 3103 3104 3115
f 3115 3104 3116
f 3104 3105 3116
f 3116 3105 3117
f 3105 3106 3117
f 3117 3106 3118
f 3106 3107 3118
f 3118 3107 3119
f 3107 3108 3119
f 3119 3108 3120
f 3108 3109 3120
f 3120 3109 3121
f 3109 3110 3121
f 3121 3110 3122
f 3110 3111 3122
f 3122 3111 3123
f 3111 3100 3123
f 3123 3100 3112
f 3112 3113 3124
f 3124 3113 3125
f 3113 3114 3125
f 3125 3114 3126
f 3114 3115 3126
f 3126 3115 3127
f 3115 3116 3127
f 3127 3116 3128
f 3116 3117 3128
f 3128 3117 3129
f 3117 3118 3129
f 3129 3118 3130
f 3118 3119 3130
f 3130 3119 3131
f 3119 3120 3131
f 3131 3120 3132
f 3120 3121 3132
f 3132 3121 3133
f 3121 3122 3133
f 3133 3122 3134
f 3122 3123 3134
f 3134 3123 3135
f 3123 3112 3135
f 3135 3112 3124
f 3124 3125 3136
f 3136 3125 3137
f 3125 3126 3137
f 3137 3126 3138
f 3126 3127 3138
f 3138 3127 3139
f 3127 3128 3139
f 3139 3128 3140
f 3128 3129 3140
f 3140 3129 3141
f 3129 3130 3141
f 3141 3130 3142
f 3130 3131 3142
f 3142 3131 3143
f 3131 3132 3143
f 3143 3132 3144
f 3132 3133 3144
f 3144 3133 3145
f 3133 3134 3145
f 3145 3134 3146
f 3134 3135 3146
f 3146 3135 3147
f 3135 3124 3147
f 3147 3124 3136
f 3136 3137 3148
f 3148 3137 3149
f 3137 3138 3149
f 3149 3138 3150
f 3138 3139 3150
f 3150 3139 3151
f 3139 3140 3151
f 3151 3140 3152
f 3140 3141 3152
f 3152 3141 3153
f 3141 3142 3153
f 3153 3142 3154
f 3142 3143 3154
f 3154 3143 3155
f 3143 3144 3155
f 3155 3144 3156
f 3144 3145 3156
f 3156 3145 3157
f 3145 3146 3157
f 3157 3146 3158
f 3146 3147 3158
f 3158 3147 3159
f 3147 3136 3159
f 3159 3136 3148
f 3148 3149 3160
f 3160 3149 3161
f 3149 3150 3161
f 3161 3150 3162
f 3150 3151 3162
f 3162 3151 3163
f 3151 3152 3163
f 3163 3152 3164
f 3152 3153 3164
f 3164 3153 3165
f 3153 3154 3165
f 3165 3154 3166
f 3154 3155 3166
f 3166 3155 3167
f 3155 3156 3167
f 3167 3156 3168
f 3156 3157 3168
f 3168 3157 3169
f 3157 3158 3169
f 3169 3158 3170
f 3158 3159 3170
f 3170 3159 3171
f 3159 3148 3171
f 3171 3148 3160
f 3160 3161 3172
f 3172 3161 3173
f 3161 3162 3173
f 3173 3162 3174
f 3162 3163 3174
f 3174 3163 3175
f 3163 3164 3175
f 3175 3164 3176
f 3164 3165 3176
f 3176 3165 3177
f 3165 3166 3177
f 3177 3166 3178
f 3166 3167 3178
f 3178 3167 3179
f 3167 3168 3179
f 3179 3168 3180
f 3168 3169 3180
f 3180 3169 3181
f 3169 3170 3181
f 3181 3170 3182
f 3170 3171 3182
f 3182 3171 3183
f 3171 3160 3183
f 3183 3160 3172
f 3172 3173 3184
f 3184 3173 3185
f 3173 3174 3185
f 3185 3174 3186
f 3174 3175 3186
f 3186 3175 3187
f 3175 3176 3187
f 3187 3176 3188
f 3176 3177 3188
f 3188 3177 3189
f 3177 3178 3189
f 3189 3178 3190
f 3178 3179 3190
f 3190 3179 3191
f 3179 3180 3191
f 3191 3180 3192
f 3180 3181 3192
f 3192 3181 3193
f 3181 3182 3193
f 3193 3182 3194
f 3182 3183 3194
f 3194 3183 3195
f 3183 3172 3195
f 3195 3172 3184
f 3184 3185 3196
f 3196 3185 3196
f 3185 3186 3196
f 3196 3186 3196
f 3186 3187 3196
f 3196 3187 3196
f 3187 3188 3196
f 3196 3188 3196
f 3188 3189 3196
f 3196 3189 3196
f 3189 3190 3196
f 3196 3190 3196
f 3190 3191 3196
f 3196 3191 3196
f 3191 3192 3196
f 3196 3192 3196
f 3192 3193 3196
f 3196 3193 3196
f 3193 3194 3196
f 3196 3194 3196
f 3194 3195 3196
f 3196 3195 3196
f 3195 3184 3196
f 3196 3184 3196
f 3196 3196 3196
f 3196 3196 3196
f 3196 3196 3196
f 3196 3196 3196
f 3196 3196 3196
f 3196 3196 3196
f 3196 3196 3196
f 3196 3196 3196
f 3196 3196 3196
f 3196 3196 3196
f 3196 3196 3196
f 3196 3196 3196
f 3196 3196 3196
f 3196 3196 3196
f 3196 3196 3196
f 3196 3196 3196
f 3196 3196 3196
f 3196 3196 3196
f 3196 3196 3196
f 3196 3196 3196
f 3196 3196 3196
f 3196 3196 3196
f 3196 3196 3196
f 3196 3196 3196

g Path_(1)
v 260.5374 115.24089 3.9984946
v 260.23282 115.37324 3.9984946
v 260.27362 115.35551 3.8324413
v 260.3851 115.30707 3.710882
v 260.5374 115.24089 3.666388
v 260.6897 115.17472 3.710882
v 260.8012 115.126274 3.8324413
v 260.842 115.10854 3.9984946
v 260.8012 115.126274 4.164548
v 260.6897 115.17472 4.286107
v 260.5374 115.24089 4.3306007
v 260.3851 115.30707 4.286107
v 260.27362 115.35551 4.164548
v 260.04492 114.93386 3.9984946
v 260.08768 114.92154 3.8324413
v 260.2045 114.887886 3.710882
v 260.36404 114.84192 3.666388
v 260.52362 114.79595 3.710882
v 260.64044 114.7623 3.8324413
v 260.6832 114.749985 3.9984946
v 260.64044 114.7623 4.164548
v 260.52362 114.79595 4.286107
v 260.36404 114.84192 4.3306007
v 260.2045 114.887886 4.286107
v 260.08768 114.92154 4.164548
v 259.97232 114.474 3.9984946
v 260.01605 114.465675 3.8324413
v 260.13547 114.44293 3.710882
v 260.29858 114.411865 3.666388
v 260.4617 114.380806 3.710882
v 260.58112 114.35806 3.8324413
v 260.62482 114.34974 3.9984946
v 260.58112 114.35806 4.164548
v 260.4617 114.380806 4.286107
v 260.29858 114.411865 4.3306007
v 260.13547 114.44293 4.286107
v 260.01605 114.465675 4.164548
v 259.86932 113.99115 3.9984946
v 259.9138 113.99071 3.8324413
v 260.03537 113.9895 3.710882
v 260.20142 113.987854 3.666388
v 260.36743 113.986206 3.710882
v 260.489 113.985 3.8324413
v 260.53348 113.984566 3.9984946
v 260.489 113.985 4.164548
v 260.36743 113.986206 4.286107
v 260.20142 113.987854 4.3306007
v 260.03537 113.9895 4.286107
v 259.9138 113.99071 4.164548
v 259.95822 113.57264 3.9984946
v 260.0027 113.57121 3.8324413
v 260.12418 113.567314 3.710882
v 260.29016 113.562 3.666388
v 260.45612 113.55668 3.710882
v 260.5776 113.55278 3.8324413
v 260.6221 113.55135 3.9984946
v 260.5776 113.55278 4.164548
v 260.45612 113.55668 4.286107
v 260.29016 113.562 4.3306007
v 260.12418 113.567314 4.286107
v 260.0027 113.57121 4.164548
v 259.84232 113.15132 3.9984946
v 259.88678 113.15017 3.8324413
v 260.0083 113.14701 3.710882
v 260.17432 113.1427 3.666388
v 260.3403 113.13839 3.710882
v 260.46182 113.13523 3.8324413
v 260.5063 113.13407 3.9984946
v 260.46182 113.13523 4.164548
v 260.3403 113.13839 4.286107
v 260.17432 113.1427 4.3306007
v 260.0083 113.14701 4.286107
v 259.88678 113.15017 4.164548
v 259.95468 112.60848 3.9984946
v 259.9967 112.62315 3.8324413
v 260.11145 112.663216 3.710882
v 260.26822 112.71795 3.666388
v 260.42502 112.77268 3.710882
v 260.53976 112.81275 3.8324413
v 260.5818 112.827415 3.9984946
v 260.53976 112.81275 4.164548
v 260.42502 112.77268 4.286107
v 260.26822 112.71795 4.3306007
v 260.11145 112.663216 4.286107
v 259.9967 112.62315 4.164548
v 260.12903 112.290054 3.9984946
v 260.17325 112.29501 3.8324413
v 260.29404 112.30855 3.710882
v 260.45908 112.32704 3.666388
v 260.62408 112.34553 3.710882
v 260.7449 112.35906 3.8324413
v 260.78912 112.36402 3.9984946
v 260.7449 112.35906 4.164548
v 260.62408 112.34553 4.286107
v 260.45908 112.32704 4.3306007
v 260.29404 112.30855 4.286107
v 260.17325 112.29501 4.164548
v 260.04398 112.007286 3.9984946
v 260.08624 111.99339 3.8324413
v 260.20172 111.95544 3.710882
v 260.3595 111.90358 3.666388
v 260.51724 111.85173 3.710882
v 260.63272 111.813774 3.8324413
v 260.675 111.79988 3.9984946
v 260.63272 111.813774 4.164548
v 260.51724 111.85173 4.286107
v 260.3595 111.90358 4.3306007
v 260.20172 111.95544 4.286107
v 260.08624 111.99339 4.164548
v 259.87152 111.60294 3.9984946
v 259.91397 111.58964 3.8324413
v 260.02997 111.55328 3.710882
v 260.18842 111.503624 3.666388
v 260.34686 111.453964 3.710882
v 260.46286 111.41761 3.8324413
v 260.5053 111.4043 3.9984946
v 260.46286 111.41761 4.164548
v 260.34686 111.453964 4.286107
v 260.18842 111.503624 4.3306007
v 260.02997 111.55328 4.286107
v 259.91397 111.58964 4.164548
v 259.7685 111.07487 3.9984946
v 259.813 111.075226 3.8324413
v 259.93454 111.07622 3.710882
v 260.1006 111.077576 3.666388
v 260.26663 111.078926 3.710882
v 260.3882 111.07992 3.8324413
v 260.4327 111.08028 3.9984946
v 260.3882 111.07992 4.164548
v 260.26663 111.078926 4.286107
v 260.1006 111.077576 4.3306007
v 259.93454 111.07622 4.286107
v 259.813 111.075226 4.164548
v 259.86328 110.657776 3.9984946
v 259.90778 110.657135 3.8324413
v 260.02933 110.65539 3.710882
v 260.19534 110.65301 3.666388
v 260.3614 110.65063 3.710882
v 260.48294 110.64888 3.8324413
v 260.52744 110.64825 3.9984946
v 260.48294 110.64888 4.164548
v 260.3614 110.65063 4.286107
v 260.19534 110.65301 4.3306007
v 260.02933 110.65539 4.286107
v 259.90778 110.657135 4.164548
v 259.79062 110.37826 3.9984946
v 259.8305 110.358574 3.8324413
v 259.93954 110.304794 3.710882
v 260.08847 110.23134 3.666388
v 260.23737 110.157875 3.710882
v 260.3464 110.1041 3.8324413
v 260.3863 110.08442 3.9984946
v 260.3464 110.1041 4.164548
v 260.23737 110.157875 4.286107
v 260.08847 110.23134 4.3306007
v 259.93954 110.304794 4.286107
v 259.8305 110.358574 4.164548
v 259.5407 110.07125 3.9984946
v 259.57797 110.04696 3.8324413
v 259.6798 109.980576 3.710882
v 259.8189 109.8899 3.666388
v 259.95804 109.79922 3.710882
v 260.05988 109.73284 3.8324413
v 260.09714 109.70854 3.9984946
v 260.05988 109.73284 4.164548
v 259.95804 109.79922 4.286107
v 259.8189 109.8899 4.3306007
v 259.6798 109.980576 4.286107
v 259.57797 110.04696 4.164548
v 259.3176 109.65267 3.9984946
v 259.35748 109.63295 3.8324413
v 259.46646 109.57908 3.710882
v 259.61533 109.505486 3.666388
v 259.76416 109.43189 3.710882
v 259.87314 109.37801 3.8324413
v 259.91302 109.3583 3.9984946
v 259.87314 109.37801 4.164548
v 259.76416 109.43189 4.286107
v 259.61533 109.505486 4.3306007
v 259.46646 109.57908 4.286107
v 259.35748 109.63295 4.164548
v 259.10147 109.1174 3.9984946
v 259.14594 109.11645 3.8324413
v 259.2675 109.113846 3.710882
v 259.4335 109.1103 3.666388
v 259.59952 109.10675 3.710882
v 259.72104 109.10415 3.8324413
v 259.76553 109.103195 3.9984946
v 259.72104 109.10415 4.164548
v 259.59952 109.10675 4.286107
v 259.4335 109.1103 4.3306007
v 259.2675 109.113846 4.286107
v 259.14594 109.11645 4.164548
v 259.2733 108.63922 3.9984946
v 259.31683 108.6484 3.8324413
v 259.43576 108.67346 3.710882
v 259.59827 108.7077 3.666388
v 259.76074 108.74194 3.710882
v 259.8797 108.767006 3.8324413
v 259.92322 108.77618 3.9984946
v 259.8797 108.767006 4.164548
v 259.76074 108.74194 4.286107
v 259.59827 108.7077 4.3306007
v 259.43576 108.67346 4.286107
v 259.31683 108.6484 4.164548
v 259.299 108.38953 3.9984946
v 259.34067 108.37389 3.8324413
v 259.4545 108.33119 3.710882
v 259.60995 108.27285 3.666388
v 259.76544 108.214516 3.710882
v 259.87924 108.17181 3.8324413
v 259.9209 108.15617 3.9984946
v 259.87924 108.17181 4.164548
v 259.76544 108.214516 4.286107
v 259.60995 108.27285 4.3306007
v 259.4545 108.33119 4.286107
v 259.34067 108.37389 4.164548
v 259.03568 108.132576 3.9984946
v 259.07312 108.10852 3.8324413
v 259.17538 108.042816 3.710882
v 259.31506 107.95305 3.666388
v 259.45477 107.86329 3.710882
v 259.55704 107.79758 3.8324413
v 259.59448 107.77352 3.9984946
v 259.55704 107.79758 4.164548
v 259.45477 107.86329 4.286107
v 259.31506 107.95305 4.3306007
v 259.17538 108.042816 4.286107
v 259.07312 108.10852 4.164548
v 258.84268 107.68553 3.9984946
v 258.88342 107.66763 3.8324413
v 258.99472 107.61873 3.710882
v 259.14673 107.55193 3.666388
v 259.29877 107.48513 3.710882
v 259.41006 107.43623 3.8324413
v 259.45078 107.418335 3.9984946
v 259.41006 107.43623 4.164548
v 259.29877 107.48513 4.286107
v 259.14673 107.55193 4.3306007
v 258.99472 107.61873 4.286107
v 258.88342 107.66763 4.164548
v 258.65378 107.27219 3.9984946
v 258.6955 107.25671 3.8324413
v 258.80945 107.21442 3.710882
v 258.96512 107.15665 3.666388
v 259.12082 107.09888 3.710882
v 259.23477 107.05659 3.8324413
v 259.2765 107.04111 3.9984946
v 259.23477 107.05659 4.164548
v 259.12082 107.09888 4.286107
v 258.96512 107.15665 4.3306007
v 258.80945 107.21442 4.286107
v 258.6955 107.25671 4.164548
v 258.51843 106.79945 3.9984946
v 258.5622 106.7913 3.8324413
v 258.6817 106.76901 3.710882
v 258.84494 106.73858 3.666388
v 259.00818 106.70814 3.710882
v 259.12766 106.68586 3.8324413
v 259.17142 106.677704 3.9984946
v 259.12766 106.68586 4.164548
v 259.00818 106.70814 4.286107
v 258.84494 106.73858 4.3306007
v 258.6817 106.76901 4.286107
v 258.5622 106.7913 4.164548
v 258.48117 106.372505 3.9984946
v 258.52472 106.3635 3.8324413
v 258.64377 106.33889 3.710882
v 258.8064 106.30528 3.666388
v 258.969 106.27167 3.710882
v 259.08804 106.247055 3.8324413
v 259.13162 106.23805 3.9984946
v 259.08804 106.247055 4.164548
v 258.969 106.27167 4.286107
v 258.8064 106.30528 4.3306007
v 258.64377 106.33889 4.286107
v 258.52472 106.3635 4.164548
v 258.34662 105.96798 3.9984946
v 258.38995 105.95783 3.8324413
v 258.5083 105.9301 3.710882
v 258.66998 105.89221 3.666388
v 258.83167 105.85433 3.710882
v 258.95 105.8266 3.8324413
v 258.99332 105.816444 3.9984946
v 258.95 105.8266 4.164548
v 258.83167 105.85433 4.286107
v 258.66998 105.89221 4.3306007
v 258.5083 105.9301 4.286107
v 258.38995 105.95783 4.164548
v 258.31448 105.61563 3.9984946
v 258.3539 105.59499 3.8324413
v 258.46158 105.53859 3.710882
v 258.6087 105.46155 3.666388
v 258.7558 105.3845 3.710882
v 258.86346 105.3281 3.8324413
v 258.9029 105.30746 3.9984946
v 258.86346 105.3281 4.164548
v 258.7558 105.3845 4.286107
v 258.6087 105.46155 4.3306007
v 258.46158 105.53859 4.286107
v 258.3539 105.59499 4.164548
v 258.03674 105.38126 3.9984946
v 258.07062 105.35242 3.8324413
v 258.16315 105.27359 3.710882
v 258.28958 105.16592 3.666388
v 258.416 105.05824 3.710882
v 258.5085 104.97942 3.8324413
v 258.5424 104.95057 3.9984946
v 258.5085 104.97942 4.164548
v 258.416 105.05824 4.286107
v 258.28958 105.16592 4.3306007
v 258.16315 105.27359 4.286107
v 258.07062 105.35242 4.164548
v 257.81433 105.03936 3.9984946
v 257.8457 105.007805 3.8324413
v 257.9314 104.9216 3.710882
v 258.04846 104.80383 3.666388
v 258.16556 104.68607 3.710882
v 258.25125 104.59987 3.8324413
v 258.28262 104.56831 3.9984946
v 258.25125 104.59987 4.164548
v 258.16556 104.68607 4.286107
v 258.04846 104.80383 4.3306007
v 257.9314 104.9216 4.286107
v 257.8457 105.007805 4.164548
v 257.4066 104.745926 3.9984946
v 257.44388 104.72167 3.8324413
v 257.54578 104.655396 3.710882
v 257.685 104.56486 3.666388
v 257.8242 104.47433 3.710882
v 257.9261 104.40805 3.8324413
v 257.96338 104.38379 3.9984946
v 257.9261 104.40805 4.164548
v 257.8242 104.47433 4.286107
v 257.685 104.56486 4.3306007
v 257.54578 104.655396 4.286107
v 257.44388 104.72167 4.164548
v 257.30966 104.268776 3.9984946
v 257.35043 104.250946 3.8324413
v 257.4618 104.20223 3.710882
v 257.61392 104.1357 3.666388
v 257.76608 104.06915 3.710882
v 257.87744 104.02045 3.8324413
v 257.9182 104.00262 3.9984946
v 257.87744 104.02045 4.164548
v 257.76608 104.06915 4.286107
v 257.61392 104.1357 4.3306007
v 257.4618 104.20223 4.286107
v 257.35043 104.250946 4.164548
v 257.05765 103.955086 3.9984946
v 257.0964 103.93326 3.8324413
v 257.20233 103.873634 3.710882
v 257.34705 103.79218 3.666388
v 257.49176 103.710724 3.710882
v 257.5977 103.6511 3.8324413
v 257.63644 103.62927 3.9984946
v 257.5977 103.6511 4.164548
v 257.49176 103.710724 4.286107
v 257.34705 103.79218 4.3306007
v 257.20233 103.873634 4.286107
v 257.0964 103.93326 4.164548
v 256.8887 103.521515 3.9984946
v 256.92932 103.503334 3.8324413
v 257.04025 103.45366 3.710882
v 257.19183 103.38581 3.666388
v 257.34338 103.317955 3.710882
v 257.4543 103.26828 3.8324413
v 257.49493 103.2501 3.9984946
v 257.4543 103.26828 4.164548
v 257.34338 103.317955 4.286107
v 257.19183 103.38581 4.3306007
v 257.04025 103.45366 4.286107
v 256.92932 103.503334 4.164548
v 256.70123 103.15963 3.9984946
v 256.7402 103.13816 3.8324413
v 256.84665 103.0795 3.710882
v 256.9921 102.99936 3.666388
v 257.13754 102.91923 3.710882
v 257.244 102.860565 3.8324413
v 257.28296 102.83909 3.9984946
v 257.244 102.860565 4.164548
v 257.13754 102.91923 4.286107
v 256.9921 102.99936 4.3306007
v 256.84665 103.0795 4.286107
v 256.7402 103.13816 4.164548
v 256.50272 102.818275 3.9984946
v 256.5388 102.79226 3.8324413
v 256.63742 102.721176 3.710882
v 256.77213 102.62408 3.666388
v 256.90683 102.52698 3.710882
v 257.00543 102.455894 3.8324413
v 257.04153 102.42988 3.9984946
v 257.00543 102.455894 4.164548
v 256.90683 102.52698 4.286107
v 256.77213 102.62408 4.3306007
v 256.63742 102.721176 4.286107
v 256.5388 102.79226 4.164548
v 256.20636 102.47648 3.9984946
v 256.24377 102.45239 3.8324413
v 256.34598 102.386604 3.710882
v 256.48563 102.29674 3.666388
v 256.62524 102.20687 3.710882
v 256.72748 102.14108 3.8324413
v 256.7649 102.117004 3.9984946
v 256.72748 102.14108 4.164548
v 256.62524 102.20687 4.286107
v 256.48563 102.29674 4.3306007
v 256.34598 102.386604 4.286107
v 256.24377 102.45239 4.164548
v 256.0332 102.08931 3.9984946
v 256.0698 102.063995 3.8324413
v 256.16977 101.99485 3.710882
v 256.30634 101.90039 3.666388
v 256.4429 101.80592 3.710882
v 256.54288 101.73678 3.8324413
v 256.57947 101.711464 3.9984946
v 256.54288 101.73678 4.164548
v 256.4429 101.80592 4.286107
v 256.30634 101.90039 4.3306007
v 256.16977 101.99485 4.286107
v 256.0698 102.063995 4.164548
v 255.78966 101.85086 3.9984946
v 255.81767 101.81629 3.8324413
v 255.8942 101.72184 3.710882
v 255.99872 101.59282 3.666388
v 256.10324 101.46379 3.710882
v 256.17978 101.36934 3.8324413
v 256.2078 101.33477 3.9984946
v 256.17978 101.36934 4.164548
v 256.10324 101.46379 4.286107
v 255.99872 101.59282 4.3306007
v 255.8942 101.72184 4.286107
v 255.81767 101.81629 4.164548
v 255.41765 101.607635 3.9984946
v 255.44664 101.57388 3.8324413
v 255.52583 101.48166 3.710882
v 255.63403 101.35569 3.666388
v 255.74222 101.22972 3.710882
v 255.82141 101.137505 3.8324413
v 255.8504 101.103745 3.9984946
v 255.82141 101.137505 4.164548
v 255.74222 101.22972 4.286107
v 255.63403 101.35569 4.3306007
v 255.52583 101.48166 4.286107
v 255.44664 101.57388 4.164548
v 255.06287 101.206924 3.9984946
v 255.1006 101.18335 3.8324413
v 255.2037 101.11896 3.710882
v 255.34454 101.03099 3.666388
v 255.48538 100.943016 3.710882
v 255.58849 100.878624 3.8324413
v 255.62622 100.85505 3.9984946
v 255.58849 100.878624 4.164548
v 255.48538 100.943016 4.286107
v 255.34454 101.03099 4.3306007
v 255.2037 101.11896 4.286107
v 255.1006 101.18335 4.164548
v 254.8729 100.7554 3.9984946
v 254.914 100.73839 3.8324413
v 255.02632 100.6919 3.710882
v 255.17976 100.6284 3.666388
v 255.33319 100.5649 3.710882
v 255.44551 100.51842 3.8324413
v 255.48662 100.501396 3.9984946
v 255.44551 100.51842 4.164548
v 255.33319 100.5649 4.286107
v 255.17976 100.6284 4.3306007
v 255.02632 100.6919 4.286107
v 254.914 100.73839 4.164548
v 254.73007 100.402885 3.9984946
v 254.76782 100.37933 3.8324413
v 254.87096 100.314995 3.710882
v 255.01184 100.227104 3.666388
v 255.15274 100.13922 3.710882
v 255.25587 100.07488 3.8324413
v 255.29362 100.05133 3.9984946
v 255.25587 100.07488 4.164548
v 255.15274 100.13922 4.286107
v 255.01184 100.227104 4.3306007
v 254.87096 100.314995 4.286107
v 254.76782 100.37933 4.164548
v 254.46065 100.10052 3.9984946
v 254.49611 100.07363 3.8324413
v 254.59296 100.000175 3.710882
v 254.72527 99.89983 3.666388
v 254.85757 99.7995 3.710882
v 254.95444 99.72604 3.8324413
v 254.98988 99.69916 3.9984946
v 254.95444 99.72604 4.164548
v 254.85757 99.7995 4.286107
v 254.72527 99.89983 4.3306007
v 254.59296 100.000175 4.286107
v 254.49611 100.07363 4.164548
v 254.21921 99.73145 3.9984946
v 254.25514 99.705215 3.8324413
v 254.35332 99.63353 3.710882
v 254.48743 99.535614 3.666388
v 254.62154 99.43769 3.710882
v 254.71971 99.36601 3.8324413
v 254.75565 99.339775 3.9984946
v 254.71971 99.36601 4.164548
v 254.62154 99.43769 4.286107
v 254.48743 99.535614 4.3306007
v 254.35332 99.63353 4.286107
v 254.25514 99.705215 4.164548
v 253.92941 99.37029 3.9819665
v 253.97446 99.34294 3.8183334
v 254.0834 99.27679 3.7029743
v 254.22707 99.18956 3.6667998
v 254.36693 99.10464 3.7195022
v 254.46553 99.04476 3.8469608
v 254.49646 99.025986 4.0150223
v 254.4514 99.05334 4.1786556
v 254.34245 99.11949 4.2940145
v 254.1988 99.20672 4.330189
v 254.05893 99.29164 4.277487
v 253.96033 99.35152 4.150028
v 253.74716 98.92502 3.931793
v 253.83446 98.9031 3.7802503
v 253.97687 98.85327 3.6909046
v 254.13622 98.78888 3.6876962
v 254.26982 98.72719 3.7714844
v 254.34187 98.684715 3.9198186
v 254.33307 98.672844 4.0929527
v 254.24577 98.69476 4.2444954
v 254.10336 98.74459 4.333841
v 253.944 98.80898 4.3370495
v 253.81041 98.87068 4.253261
v 253.73836 98.913155 4.104927
v 253.64345 98.60585 3.8814044
v 253.76321 98.63475 3.7472937
v 253.91718 98.599884 3.6687949
v 254.06406 98.51058 3.6669414
v 254.16452 98.39079 3.7422304
v 254.19165 98.2726 3.8744879
v 254.13815 98.18767 4.028276
v 254.0184 98.15877 4.1623864
v 253.86444 98.19364 4.2408857
v 253.71756 98.282936 4.2427387
v 253.6171 98.40273 4.16745
v 253.58997 98.52093 4.0351925
v 253.46176 98.46902 3.5807004
v 253.55058 98.52889 3.4453444
v 253.6848 98.51741 3.3361015
v 253.82848 98.43765 3.2822433
v 253.94308 98.31098 3.298201
v 253.99792 98.17135 3.379699
v 253.97832 98.05616 3.5048995
v 253.8895 97.996284 3.6402555
v 253.75526 98.00777 3.7494984
v 253.6116 98.087524 3.8033564
v 253.497 98.214195 3.7873986
v 253.44214 98.35383 3.705901
v 253.20688 98.11415 3.5495386
v 253.2152 98.149895 3.3807526
v 253.28925 98.12741 3.2249587
v 253.4092 98.052734 3.1239018
v 253.5429 97.94587 3.10466
v 253.65451 97.83546 3.172389
v 253.71416 97.751076 3.3089414
v 253.70583 97.71533 3.4777274
v 253.63177 97.737816 3.6335213
v 253.51184 97.81249 3.7345781
v 253.37814 97.91936 3.75382
v 253.26653 98.02977 3.6860907
v 252.92548 97.78557 3.507827
v 252.91794 97.81125 3.3369215
v 252.97964 97.78232 3.1776059
v 253.09404 97.706535 3.072569
v 253.2305 97.6042 3.0499551
v 253.35243 97.50275 3.1158237
v 253.42717 97.429344 3.2525256
v 253.43471 97.40367 3.4234312
v 253.373 97.4326 3.5827465
v 253.2586 97.508385 3.6877835
v 253.12215 97.61071 3.7103972
v 253.00021 97.71217 3.6445286
v 252.66046 97.43094 3.3972943
v 252.68398 97.424774 3.227276
v 252.77448 97.37106 3.0914555
v 252.90768 97.284195 3.026225
v 253.04793 97.18745 3.0490634
v 253.15764 97.10674 3.1538513
v 253.2074 97.063705 3.3125105
v 253.18388 97.06987 3.4825287
v 253.09338 97.12358 3.6183493
v 252.96017 97.21045 3.6835797
v 252.81992 97.3072 3.6607413
v 252.71022 97.3879 3.5559535
v 252.45439 97.12322 3.3749168
v 252.47652 97.10626 3.2052803
v 252.55519 97.03111 3.0721793
v 252.66933 96.9179 3.0112777
v 252.78835 96.79696 3.0388942
v 252.88036 96.70071 3.147629
v 252.9207 96.65493 3.3083467
v 252.89857 96.67189 3.477983
v 252.8199 96.74705 3.6110842
v 252.70576 96.86026 3.6719859
v 252.58675 96.98119 3.6443691
v 252.49474 97.077446 3.5356345
v 252.12662 96.90984 3.3172972
v 252.16037 96.8678 3.1540704
v 252.23877 96.76624 3.0396554
v 252.34082 96.632385 3.00471
v 252.43918 96.5021 3.0585973
v 252.50749 96.410286 3.1868787
v 252.52744 96.38155 3.3551812
v 252.4937 96.4236 3.518408
v 252.41528 96.525154 3.632823
v 252.31323 96.65901 3.6677685
v 252.21487 96.7893 3.613881
v 252.14658 96.88111 3.4855998
v 251.77232 96.60927 3.327379
v 251.80495 96.574356 3.1622393
v 251.8887 96.483 3.0431077
v 252.00116 96.35968 3.001905
v 252.11218 96.237434 3.0496716
v 252.19203 96.14902 3.1736085
v 252.2193 96.118126 3.3405068
v 252.18669 96.15304 3.5056465
v 252.10294 96.24439 3.624778
v 251.99048 96.367714 3.6659808
v 251.87946 96.48996 3.6182141
v 251.7996 96.57838 3.4942772
v 251.43666 96.28187 3.3413322
v 251.46686 96.2552 3.1742105
v 251.55525 96.17634 3.0496254
v 251.67813 96.06641 3.000959
v 251.80258 95.954865 3.0412517
v 251.89525 95.8716 3.1597068
v 251.93132 95.83892 3.3245847
v 251.90111 95.865585 3.4917064
v 251.81273 95.94445 3.6162915
v 251.68985 96.05438 3.664958
v 251.5654 96.16593 3.6246653
v 251.47272 96.24919 3.50621
v 251.17758 95.9475 3.3340948
v 251.20914 95.9173 3.167824
v 251.29633 95.833466 3.0456662
v 251.41579 95.71845 3.000353
v 251.53552 95.60308 3.0440266
v 251.62344 95.51827 3.1649842
v 251.65599 95.48675 3.3308158
v 251.62444 95.516945 3.4970865
v 251.53725 95.600784 3.6192443
v 251.41779 95.7158 3.6645575
v 251.29805 95.83116 3.620884
v 251.21013 95.91597 3.4999263
v 250.86655 95.68841 3.3338869
v 250.89517 95.6554 3.167619
v 250.97433 95.563934 3.0454693
v 251.08282 95.438515 3.0001676
v 251.19157 95.312744 3.0438523
v 251.27144 95.22033 3.1648185
v 251.30104 95.18603 3.330653
v 251.27242 95.21903 3.4969208
v 251.19325 95.31049 3.6190708
v 251.08476 95.43592 3.6643724
v 250.97601 95.56169 3.6206877
v 250.89615 95.654106 3.4997215
v 250.5503 95.40656 3.3316991
v 250.5784 95.37177 3.1657073
v 250.65483 95.27704 3.0443153
v 250.75912 95.14774 3.00005
v 250.86334 95.01854 3.0447721
v 250.93953 94.924034 3.1664987
v 250.9673 94.889565 3.3326128
v 250.9392 94.924355 3.4986048
v 250.86276 95.01909 3.6199968
v 250.75847 95.148384 3.664262
v 250.65427 95.27759 3.61954
v 250.57806 95.37209 3.4978135
v 250.1818 95.13097 3.3782687
v 250.1962 95.11571 3.2076435
v 250.2672 95.040405 3.0703704
v 250.37575 94.925255 3.0032318
v 250.49278 94.801094 3.0242174
v 250.58694 94.7012 3.127704
v 250.633 94.65234 3.2859626
v 250.61859 94.6676 3.456588
v 250.54759 94.7429 3.593861
v 250.43904 94.858055 3.6609998
v 250.32199 94.98221 3.6400142
v 250.22784 95.08211 3.5365274
v 249.86984 94.76109 3.353628
v 249.94809 94.77893 3.1992884
v 250.07527 94.73703 3.085163
v 250.21732 94.646614 3.0418315
v 250.33615 94.53191 3.0809042
v 250.39993 94.42366 3.191912
v 250.39157 94.35086 3.3451102
v 250.31332 94.33302 3.4994495
v 250.18614 94.37493 3.613575
v 250.0441 94.46535 3.6569066
v 249.92528 94.58005 3.6178336
v 249.86148 94.6883 3.506826
v 249.71393 94.5204 2.9774287
v 249.82826 94.55079 2.8420556
v 249.97658 94.51325 2.7491512
v 250.11917 94.417854 2.7236094
v 250.21782 94.29016 2.772274
v 250.24608 94.164375 2.8821054
v 250.1964 94.07421 3.0236742
v 250.08206 94.04382 3.1590474
v 249.93375 94.08136 3.2519515
v 249.79115 94.17676 3.2774932
v 249.6925 94.30445 3.2288287
v 249.66425 94.43024 3.1189973
v 249.48782 94.19419 2.6652021
v 249.60826 94.17519 2.5284464
v 249.75827 94.10906 2.4611375
v 249.89766 94.01351 2.4813116
v 249.98906 93.91415 2.5835621
v 250.00798 93.83759 2.7404919
v 249.94937 93.80436 2.9100513
v 249.82892 93.82336 3.0468073
v 249.67891 93.88949 3.114116
v 249.53954 93.98504 3.0939422
v 249.44814 94.084404 2.9916914
v 249.4292 94.16096 2.8347616
v 249.26614 93.740715 2.6209168
v 249.36432 93.721405 2.4829633
v 249.51204 93.6716 2.4086561
v 249.66974 93.60465 2.4179058
v 249.79515 93.53849 2.5082338
v 249.85466 93.490845 2.655437
v 249.83235 93.474495 2.8200724
v 249.73418 93.493805 2.958026
v 249.58646 93.5436 3.0323331
v 249.42877 93.61056 3.0230834
v 249.30336 93.67671 2.9327552
v 249.24384 93.72436 2.785552
v 249.11731 93.35464 2.5878732
v 249.20755 93.31709 2.4468646
v 249.34712 93.24916 2.3731344
v 249.49863 93.16904 2.3864384
v 249.62146 93.0982 2.4832118
v 249.68272 93.05562 2.6375244
v 249.66599 93.05271 2.808028
v 249.57574 93.090256 2.9490366
v 249.43619 93.15819 3.0227668
v 249.28468 93.23831 3.0094628
v 249.16183 93.30915 2.9126894
v 249.10059 93.35173 2.7583768
v 248.90807 93.02637 2.546628
v 248.99768 92.96527 2.4132974
v 249.12794 92.87135 2.3519669
v 249.26396 92.769775 2.3790696
v 249.36928 92.68775 2.4873438
v 249.41566 92.64726 2.647777
v 249.39072 92.659164 2.8173816
v 249.30112 92.72025 2.9507122
v 249.17085 92.81417 3.0120428
v 249.03484 92.91576 2.98494
v 248.92952 92.99778 2.8766658
v 248.88312 93.03826 2.7162325
v 248.66626 92.71643 2.5240197
v 248.7484 92.637505 2.3952644
v 248.86453 92.5231 2.3406978
v 248.98355 92.403885 2.3749413
v 249.07358 92.31178 2.4888194
v 249.11047 92.27149 2.651818
v 249.08435 92.29379 2.8202624
v 249.00221 92.37273 2.9490178
v 248.88608 92.48712 3.0035844
v 248.76706 92.606346 2.9693408
v 248.67703 92.69844 2.8554628
v 248.64014 92.73874 2.692464
v 248.38133 92.44572 2.4720874
v 248.4613 92.337975 2.3646371
v 248.56207 92.20113 2.3386672
v 248.65662 92.07186 2.4011362
v 248.7196 91.984795 2.535306
v 248.73418 91.963264 2.7052255
v 248.69641 92.01304 2.865365
v 248.61642 92.12079 2.9728155
v 248.51567 92.25763 2.9987855
v 248.42113 92.3869 2.9363163
v 248.35812 92.47397 2.8021467
v 248.34357 92.4955 2.6322272
v 247.99953 92.216774 2.4988272
v 248.07509 92.120415 2.3781583
v 248.17747 91.98928 2.3348773
v 248.27927 91.858505 2.3805804
v 248.35318 91.76313 2.5030222
v 248.37943 91.72871 2.6693943
v 248.35097 91.764465 2.8351173
v 248.2754 91.86082 2.955786
v 248.17302 91.99196 2.9990673
v 248.07123 92.122734 2.9533641
v 247.9973 92.21811 2.8309224
v 247.97107 92.25253 2.6645503
v 247.6344 91.87981 2.4991324
v 247.72833 91.80193 2.3780289
v 247.8562 91.69573 2.334157
v 247.98375 91.58966 2.3792717
v 248.07678 91.512146 2.5012853
v 248.1104 91.48395 2.6675038
v 248.07558 91.512634 2.8333893
v 247.98166 91.59051 2.9544928
v 247.85379 91.69672 2.998365
v 247.72624 91.80278 2.95325
v 247.6332 91.8803 2.8312366
v 247.59958 91.90849 2.665018
v 247.37578 91.47133 2.49883
v 247.48141 91.410286 2.3777218
v 247.6253 91.32706 2.3338435
v 247.76888 91.24396 2.3789523
v 247.87367 91.18324 2.500961
v 247.9116 91.161194 2.6671782
v 247.87251 91.18371 2.8330655
v 247.76688 91.24476 2.9541736
v 247.62299 91.32798 2.998052
v 247.47942 91.41108 2.9529433
v 247.37463 91.471794 2.8309343
v 247.3367 91.49384 2.6647174
v 247.16093 91.06798 2.4985805
v 247.27095 91.01514 2.3775115
v 247.42078 90.94313 2.3336868
v 247.57027 90.87127 2.378849
v 247.67938 90.818794 2.500897
v 247.71886 90.799774 2.667128
v 247.67813 90.8193 2.833001
v 247.56812 90.87214 2.9540696
v 247.41829 90.94414 2.9978945
v 247.2688 91.01601 2.9527323
v 247.1597 91.06848 2.8306842
v 247.12021 91.0875 2.6644533
v 246.98425 90.65941 2.4994526
v 247.0957 90.61061 2.3779862
v 247.24783 90.54399 2.333619
v 247.3999 90.47738 2.3782396
v 247.51117 90.428635 2.4998918
v 247.55179 90.41082 2.6659787
v 247.51091 90.4287 2.8319979
v 247.39948 90.47749 2.9534645
v 247.24734 90.54412 2.9978316
v 247.09526 90.61073 2.953211
v 246.98401 90.65948 2.831559
v 246.94337 90.67729 2.6654718
v 246.82216 90.23497 2.4636285
v 246.95064 90.18933 2.3589137
v 247.11124 90.13227 2.3363967
v 247.26091 90.07909 2.402111
v 247.35957 90.04402 2.5384486
v 247.38078 90.036476 2.7088778
v 247.31886 90.05847 2.8677323
v 247.19038 90.10411 2.972447
v 247.02979 90.16117 2.994964
v 246.8801 90.214355 2.9292495
v 246.78143 90.24942 2.792912
v 246.76022 90.256966 2.622483
v 246.66547 89.7811 2.5165677
v 246.75746 89.69088 2.4102447
v 246.90298 89.61027 2.38731
v 247.06302 89.56086 2.4539092
v 247.19472 89.5559 2.5921967
v 247.26276 89.59672 2.7651188
v 247.24892 89.67237 2.926341
v 247.15692 89.76259 3.0326643
v 247.0114 89.8432 3.055599
v 246.85135 89.8926 2.9889998
v 246.71967 89.89756 2.8507123
v 246.65163 89.85675 2.6777902
v 246.51263 89.47027 2.7318466
v 246.60541 89.337425 2.6780705
v 246.74692 89.240135 2.6960413
v 246.89925 89.204475 2.7809434
v 247.02158 89.24 2.9100273
v 247.08113 89.33718 3.0487053
v 247.06197 89.46999 3.159819
v 246.9692 89.602844 3.213595
v 246.82768 89.700134 3.195624
v 246.67535 89.735794 3.110722
v 246.55302 89.70027 2.981638
v 246.49345 89.60308 2.84296
v 246.30331 89.1961 2.8944585
v 246.42929 89.11843 2.8350835
v 246.59213 89.064255 2.8634992
v 246.74821 89.04809 2.9720914
v 246.85571 89.074265 3.1317632
v 246.88583 89.13577 3.2997303
v 246.83047 89.216125 3.4309864
v 246.7045 89.29379 3.4903615
v 246.54166 89.34797 3.4619458
v 246.38557 89.364136 3.3533535
v 246.27808 89.33796 3.1936817
v 246.24797 89.27645 3.0257146
v 246.36055 88.87547 3.1059816
v 246.5134 88.87234 3.0008347
v 246.68268 88.84274 2.9861627
v 246.82303 88.79463 3.0658975
v 246.89682 88.740875 3.2186737
v 246.88431 88.69589 3.4035554
v 246.78882 88.67174 3.5710034
v 246.63597 88.67487 3.6761506
v 246.46669 88.70446 3.6908224
v 246.32635 88.75258 3.6110878
v 246.25255 88.806335 3.4583116
v 246.26506 88.85131 3.2734299
v 246.22821 88.67425 2.8940618
v 246.3627 88.67655 2.769985
v 246.51819 88.618645 2.7017512
v 246.65302 88.51605 2.7076437
v 246.73106 88.396255 2.7860835
v 246.7314 88.29136 2.9160526
v 246.65395 88.22947 3.0627263
v 246.51945 88.22717 3.1868029
v 246.36397 88.28507 3.2550366
v 246.22914 88.38767 3.249144
v 246.15111 88.50746 3.1707044
v 246.15076 88.61236 3.0407352
v 245.97859 88.348755 2.6495183
v 246.10152 88.32918 2.514416
v 246.25262 88.26293 2.44964
v 246.39146 88.16778 2.472547
v 246.4808 88.06921 2.5769992
v 246.49672 87.99362 2.7350085
v 246.43494 87.961296 2.9042366
v 246.31203 87.98087 3.0393388
v 246.16092 88.04711 3.1041145
v 246.02208 88.14227 3.0812075
v 245.93274 88.240845 2.9767556
v 245.91682 88.31642 2.8187463
v 245.76405 87.89103 2.5992815
v 245.86763 87.8691 2.4655683
v 246.01814 87.818184 2.398229
v 246.17526 87.751915 2.4153066
v 246.29689 87.68806 2.5122254
v 246.35043 87.64372 2.6630163
v 246.32155 87.63078 2.8272748
v 246.21797 87.65271 2.9609878
v 246.06744 87.70363 3.0283275
v 245.91032 87.7699 3.0112498
v 245.7887 87.833755 2.9143307
v 245.73515 87.87809 2.7635398
v 245.65677 87.48933 2.4934394
v 245.77956 87.43125 2.3883834
v 245.93086 87.35313 2.3645442
v 246.07018 87.27588 2.4283094
v 246.16014 87.22021 2.5625935
v 246.17667 87.20103 2.7314146
v 246.11531 87.22349 2.8895376
v 245.99252 87.281555 2.9945936
v 245.84122 87.35969 3.0184329
v 245.7019 87.436935 2.9546676
v 245.61194 87.49261 2.8203838
v 245.59543 87.51178 2.6515625
v 245.40877 87.146 2.4939709
v 245.52043 87.08058 2.3807447
v 245.66444 86.99281 2.347396
v 245.80222 86.90622 2.4028602
v 245.89684 86.844 2.5322757
v 245.92294 86.82282 2.7009661
v 245.87354 86.84837 2.8637304
v 245.76187 86.913795 2.9769566
v 245.61786 87.00156 3.0103054
v 245.48009 87.08815 2.9548411
v 245.38547 87.150375 2.8254256
v 245.35936 87.17155 2.6567354
v 245.1677 86.71772 2.4947832
v 245.2862 86.674774 2.3778396
v 245.44327 86.6163 2.3395908
v 245.59683 86.557976 2.390286
v 245.70573 86.51542 2.5163407
v 245.74081 86.500046 2.6839795
v 245.69264 86.51596 2.848283
v 245.57414 86.55891 2.965227
v 245.41707 86.61738 3.0034754
v 245.2635 86.675705 2.9527805
v 245.1546 86.718254 2.8267255
v 245.11952 86.733635 2.659087
v 245.05362 86.24545 2.506732
v 245.17143 86.22427 2.3833523
v 245.33406 86.19433 2.336348
v 245.49792 86.16365 2.3783145
v 245.61911 86.14045 2.4980063
v 245.66516 86.13095 2.6633525
v 245.62373 86.137695 2.8300486
v 245.50592 86.158875 2.9534283
v 245.34329 86.18882 3.0004325
v 245.17943 86.219505 2.958466
v 245.05824 86.2427 2.8387742
v 245.01219 86.252205 2.673428
v 245.00319 85.8688 2.5025685
v 245.11552 85.8245 2.380219
v 245.26962 85.76341 2.334642
v 245.42416 85.7019 2.3780496
v 245.53777 85.65643 2.498811
v 245.57996 85.639206 2.6645684
v 245.53946 85.65484 2.8309069
v 245.42711 85.69913 2.9532564
v 245.27303 85.760216 2.9988334
v 245.11847 85.82174 2.9554257
v 245.00488 85.8672 2.8346643
v 244.96268 85.88442 2.6689072
v 244.79146 85.56845 2.4983113
v 244.89145 85.49796 2.3775396
v 245.02733 85.40202 2.3341196
v 245.1627 85.30635 2.3796852
v 245.26128 85.23657 2.5020275
v 245.29665 85.21139 2.6683648
v 245.25934 85.23754 2.8341272
v 245.15933 85.30804 2.9548988
v 245.02345 85.40397 2.998319
v 244.88809 85.49964 2.9527533
v 244.78952 85.56942 2.830411
v 244.75415 85.594604 2.6640737
v 244.51778 85.20397 2.512049
v 244.61731 85.1437 2.3854973
v 244.75758 85.05866 2.334076
v 244.90103 84.97165 2.3715632
v 245.0092 84.905975 2.4879143
v 245.05313 84.879234 2.6519535
v 245.02103 84.8986 2.8197262
v 244.92151 84.95888 2.946278
v 244.78123 85.043915 2.9976995
v 244.63779 85.13092 2.9602122
v 244.5296 85.196594 2.8438609
v 244.48569 85.223335 2.6798217
v 244.33061 84.81302 2.5006745
v 244.43375 84.749435 2.3787096
v 244.57495 84.662346 2.3336608
v 244.7164 84.57509 2.3775992
v 244.82019 84.51104 2.4987514
v 244.85852 84.487366 2.664655
v 244.8211 84.5104 2.8308558
v 244.71797 84.57398 2.952821
v 244.57677 84.661064 2.9978697
v 244.43532 84.74832 2.953931
v 244.33153 84.81237 2.832779
v 244.2932 84.83605 2.6668754
v 244.04933 84.490105 2.5714536
v 244.12413 84.44044 2.424858
v 244.24997 84.35686 2.3427992
v 244.39311 84.26177 2.3472645
v 244.51523 84.18066 2.4370575
v 244.58357 84.13524 2.5881186
v 244.57985 84.137695 2.7599707
v 244.50504 84.18737 2.9065661
v 244.3792 84.27094 2.988625
v 244.23605 84.36603 2.9841597
v 244.11395 84.44715 2.8943665
v 244.0456 84.49256 2.7433057
v 243.8075 84.10345 2.6561792
v 243.85295 84.08039 2.491772
v 243.96335 84.01924 2.3744173
v 244.10909 83.93638 2.3355606
v 244.25114 83.854004 2.385613
v 244.35143 83.7942 2.5111635
v 244.38309 83.77298 2.6785705
v 244.33763 83.796036 2.8429778
v 244.22723 83.85719 2.9603324
v 244.08148 83.940056 2.9991891
v 243.93944 84.02242 2.9491365
v 243.83914 84.08223 2.8235862
v 243.60551 83.73681 2.6848967
v 243.69856 83.75945 2.5261354
v 243.84076 83.728485 2.4127831
v 243.99402 83.65218 2.375212
v 244.11725 83.55102 2.4234896
v 244.17744 83.45207 2.5446799
v 244.15846 83.381874 2.7063098
v 244.06541 83.35923 2.865071
v 243.92322 83.390205 2.9784236
v 243.76996 83.4665 3.0159945
v 243.64673 83.56767 2.967717
v 243.58653 83.66661 2.8465269
v 243.45105 83.44808 2.3830037
v 243.51562 83.52405 2.2468512
v 243.64093 83.5393 2.1262474
v 243.79337 83.48974 2.053508
v 243.93211 83.38865 2.0481236
v 244.01999 83.263115 2.1115367
v 244.03345 83.14678 2.2267559
v 243.96887 83.07081 2.3629084
v 243.84357 83.055565 2.4835122
v 243.69113 83.105125 2.5562515
v 243.55238 83.206215 2.561636
v 243.46451 83.33174 2.4982228
v 243.23352 83.173515 2.2374291
v 243.2684 83.2105 2.0742247
v 243.36401 83.18677 1.9323164
v 243.49472 83.108665 1.8497283
v 243.6255 82.99713 1.8485899
v 243.72133 82.88205 1.9292063
v 243.75653 82.79425 2.069976
v 243.72165 82.75726 2.2331805
v 243.62604 82.781 2.3750887
v 243.49533 82.8591 2.457677
v 243.36455 82.970634 2.4588153
v 243.26872 83.08572 2.378199
v 242.96701 82.87226 2.1743467
v 242.97905 82.89394 2.0044675
v 243.0528 82.85467 1.8539914
v 243.16849 82.76495 1.7632382
v 243.29512 82.648834 1.7565253
v 243.39876 82.53744 1.8356512
v 243.45166 82.460594 1.9794143
v 243.43962 82.4389 2.1492934
v 243.36588 82.47819 2.2997696
v 243.2502 82.5679 2.3905227
v 243.12357 82.68401 2.3972356
v 243.01991 82.79542 2.3181098
v 242.6759 82.5673 2.1349788
v 242.68068 82.579994 1.9635206
v 242.74706 82.53177 1.812369
v 242.85725 82.43555 1.7220248
v 242.98175 82.317116 1.7166958
v 243.08717 82.208206 1.7978097
v 243.1453 82.138 1.9436322
v 243.14053 82.125305 2.1150904
v 243.07416 82.17353 2.266242
v 242.96396 82.26975 2.3565862
v 242.83946 82.38818 2.3619153
v 242.73402 82.49709 2.2808013
v 242.35715 82.21361 2.1416392
v 242.34299 82.231766 1.971084
v 242.40036 82.19832 1.812324
v 242.51389 82.12223 1.707899
v 242.65315 82.02389 1.6857895
v 242.78085 81.92964 1.7519196
v 242.86275 81.864746 1.8885701
v 242.8769 81.84659 2.0591254
v 242.81953 81.880035 2.2178853
v 242.70601 81.95612 2.3223104
v 242.56674 82.05447 2.34442
v 242.43906 82.14871 2.2782896
v 242.14243 81.779686 2.1546774
v 242.11258 81.79697 1.9861882
v 242.16269 81.77553 1.8230716
v 242.27931 81.721115 1.7090344
v 242.4312 81.64831 1.674633
v 242.57767 81.57662 1.7290851
v 242.67944 81.52525 1.8578002
v 242.70929 81.50798 2.0262895
v 242.6592 81.52942 2.1894062
v 242.54257 81.583824 2.3034432
v 242.39067 81.65663 2.3378446
v 242.24422 81.72832 2.2833927
v 241.96796 81.339806 2.185849
v 241.9161 81.35768 2.0229633
v 241.94879 81.34835 1.8544898
v 242.05727 81.314316 1.7255709
v 242.21246 81.2647 1.6707504
v 242.37279 81.2128 1.7047173
v 242.4953 81.172516 1.8183702
v 242.54715 81.15465 1.981256
v 242.51445 81.16398 2.1497295
v 242.40598 81.198006 2.2786484
v 242.25078 81.24762 2.333469
v 242.09045 81.29952 2.299502
v 241.87857 80.93438 2.167565
v 241.83679 80.951324 2.0016706
v 241.87782 80.93568 1.8354633
v 241.99068 80.89163 1.7134783
v 242.14508 80.83099 1.6684016
v 242.2997 80.77001 1.7123113
v 242.41309 80.72502 1.8334417
v 242.45486 80.70808 1.9993362
v 242.41383 80.723724 2.1655436
v 242.301 80.76777 2.2875285
v 242.14658 80.82841 2.3326054
v 241.99196 80.88939 2.2886956
v 241.71367 80.66102 2.1665773
v 241.68188 80.69276 2.0006392
v 241.71335 80.6619 1.8344724
v 241.79962 80.57672 1.7126015
v 241.91762 80.460045 1.6676818
v 242.03569 80.34313 1.7117493
v 242.12222 80.25731 1.8329962
v 242.15402 80.22557 1.9989345
v 242.12254 80.256424 2.1651013
v 242.03627 80.3416 2.286972
v 241.91827 80.45828 2.3318918
v 241.8002 80.575195 2.2878244
v 241.40118 80.47877 2.1576123
v 241.38094 80.51319 1.9904044
v 241.40594 80.47103 1.8256311
v 241.46951 80.36359 1.7074436
v 241.5546 80.21965 1.6675099
v 241.6384 80.07778 1.7165302
v 241.69847 79.976 1.8413697
v 241.71872 79.941574 2.0085776
v 241.69371 79.983734 2.1733508
v 241.63014 80.09118 2.2915385
v 241.54506 80.23512 2.3314722
v 241.46126 80.37699 2.2824519
v 241.02019 80.26301 2.1649249
v 240.99733 80.300865 1.9987985
v 241.02052 80.26258 1.832819
v 241.08359 80.15842 1.7114606
v 241.16959 80.01628 1.6672411
v 241.2555 79.87427 1.7120092
v 241.3183 79.77042 1.8337691
v 241.34116 79.73257 1.9998956
v 241.31795 79.77085 2.165875
v 241.2549 79.875015 2.2872334
v 241.16888 80.01714 2.3314528
v 241.08298 80.159164 2.2866848
v 240.63835 80.01114 2.1652365
v 240.61247 80.04725 1.9991658
v 240.63844 80.01105 1.8331301
v 240.70932 79.91223 1.7116188
v 240.8061 79.777275 1.6671907
v 240.90285 79.64234 1.71175
v 240.97365 79.54359 1.8333575
v 240.99953 79.50747 1.9994282
v 240.97356 79.54367 2.1654637
v 240.90268 79.642494 2.2869751
v 240.8059 79.77745 2.3314033
v 240.70915 79.912384 2.2868438
v 240.27011 79.723694 2.1652894
v 240.24033 79.75673 1.9992316
v 240.27014 79.72368 1.833183
v 240.35158 79.63341 1.7116364
v 240.4628 79.5101 1.6671599
v 240.574 79.3868 1.7116711
v 240.65541 79.29654 1.8332431
v 240.6852 79.26351 1.9993011
v 240.65538 79.296555 2.1653495
v 240.57394 79.386826 2.2868962
v 240.46272 79.51013 2.3313727
v 240.35152 79.63344 2.2868614
v 239.92238 79.34834 2.1721306
v 239.8815 79.374344 2.0071874
v 239.91568 79.3526 1.8401189
v 240.01578 79.28895 1.7156909
v 240.15497 79.20043 1.6672436
v 240.29593 79.11077 1.7077585
v 240.40092 79.044 1.8263798
v 240.4418 79.018 1.9913229
v 240.40762 79.039734 2.1583915
v 240.30753 79.10339 2.2828195
v 240.16833 79.19191 2.3312666
v 240.02737 79.28156 2.2907517
v 239.76239 78.9448 2.1653154
v 239.72485 78.9687 1.9992639
v 239.76237 78.94481 1.8332089
v 239.86491 78.87953 1.7116446
v 240.00499 78.79035 1.6671442
v 240.14507 78.70118 1.7116313
v 240.24762 78.635895 1.8331858
v 240.28516 78.61199 1.9992372
v 240.24762 78.63589 2.165292
v 240.14508 78.701164 2.2868564
v 240.005 78.79034 2.331357
v 239.86493 78.87952 2.2868698
v 239.47943 78.65686 2.1652977
v 239.44475 78.68473 1.9992437
v 239.47943 78.65686 1.8331913
v 239.57417 78.5807 1.7116337
v 239.7036 78.47667 1.6671424
v 239.83304 78.37264 1.7116387
v 239.92778 78.296486 1.8331999
v 239.96245 78.26861 1.9992537
v 239.92778 78.296486 2.1653063
v 239.83302 78.37264 2.2868638
v 239.7036 78.47668 2.331355
v 239.57417 78.5807 2.2868588
v 239.22043 78.27089 2.1652715
v 239.18306 78.29501 1.9992138
v 239.22046 78.27087 1.8331652
v 239.32259 78.204926 1.7116183
v 239.4621 78.11486 1.6671416
v 239.60161 78.024796 1.7116524
v 239.70372 77.95887 1.8332243
v 239.74109 77.934746 1.999282
v 239.70369 77.958885 2.1653306
v 239.60155 78.024826 2.2868774
v 239.46205 78.1149 2.3313544
v 239.32254 78.204956 2.2868433
v 238.98885 77.899826 2.1653023
v 238.95126 77.92365 1.9992495
v 238.98885 77.899826 1.833196
v 239.09152 77.83475 1.711636
v 239.23177 77.74584 1.6671412
v 239.37201 77.65694 1.7116339
v 239.47469 77.59185 1.8331926
v 239.51227 77.56802 1.9992455
v 239.47469 77.59185 2.165299
v 239.37201 77.65693 2.286859
v 239.23177 77.745834 2.331354
v 239.09152 77.83474 2.286861
v 238.76376 77.54938 2.1653008
v 238.7278 77.57557 1.9992478
v 238.76376 77.54938 1.8331946
v 238.86203 77.47783 1.711635
v 238.99628 77.38008 1.667141
v 239.13051 77.28234 1.7116346
v 239.22878 77.210785 1.8331938
v 239.26476 77.1846 1.999247
v 239.22879 77.210785 2.1653001
v 239.13051 77.28234 2.2868598
v 238.99628 77.38008 2.3313537
v 238.86203 77.47783 2.2868602
v 238.5027 77.23153 2.1653006
v 238.46901 77.26059 1.9992476
v 238.5027 77.23153 1.8331943
v 238.59476 77.15213 1.7116349
v 238.72049 77.04367 1.667141
v 238.84624 76.93521 1.7116346
v 238.93828 76.85581 1.833194
v 238.97197 76.82675 1.9992471
v 238.93828 76.85581 2.1653004
v 238.84624 76.93521 2.2868598
v 238.72049 77.04367 2.3313537
v 238.59476 77.15213 2.28686
v 238.22969 76.92963 2.1653001
v 238.19897 76.96182 1.999247
v 238.22969 76.92963 1.8331938
v 238.31358 76.84166 1.7116345
v 238.42819 76.721504 1.667141
v 238.5428 76.60134 1.7116349
v 238.6267 76.513374 1.8331944
v 238.65741 76.48118 1.9992477
v 238.6267 76.513374 2.1653008
v 238.5428 76.60134 2.28686
v 238.42819 76.721504 2.3313537
v 238.31358 76.84166 2.2868598
v 237.88731 76.64624 2.1653004
v 237.85556 76.677414 1.9992472
v 237.88731 76.64624 1.833194
v 237.97406 76.56109 1.7116348
v 238.09256 76.44476 1.6671408
v 238.21106 76.32843 1.7116348
v 238.2978 76.24328 1.8331941
v 238.32956 76.212105 1.9992473
v 238.2978 76.24328 2.1653004
v 238.21106 76.32843 2.2868598
v 238.09256 76.44476 2.3313537
v 237.97406 76.56109 2.2868598
v 237.59024 76.274284 2.1653004
v 237.55438 76.30062 1.9992472
v 237.59024 76.274284 1.833194
v 237.68823 76.20235 1.7116348
v 237.82208 76.10407 1.6671408
v 237.95593 76.00579 1.7116348
v 238.05391 75.93385 1.8331941
v 238.08978 75.90752 1.9992473
v 238.05391 75.93385 2.1653004
v 237.95593 76.00579 2.2868598
v 237.82208 76.10407 2.3313537
v 237.68823 76.20235 2.2868598
v 237.32597 75.882484 2.1653013
v 237.28697 75.903915 1.9992483
v 237.32597 75.882484 1.833195
v 237.4325 75.823944 1.7116352
v 237.57803 75.74397 1.6671408
v 237.72356 75.664 1.7116342
v 237.8301 75.60545 1.8331932
v 237.86908 75.58403 1.9992462
v 237.8301 75.60545 2.1652997
v 237.72356 75.664 2.2868593
v 237.57803 75.74397 2.3313537
v 237.4325 75.823944 2.2868602
v 237.15297 75.48365 2.1653004
v 237.11398 75.50511 1.9992473
v 237.15297 75.48365 1.8331941
v 237.25945 75.42501 1.7116348
v 237.40489 75.3449 1.6671408
v 237.55035 75.26479 1.7116348
v 237.65683 75.206154 1.833194
v 237.6958 75.18469 1.9992472
v 237.65683 75.206154 2.1653004
v 237.55035 75.26479 2.2868598
v 237.40489 75.3449 2.3313537
v 237.25945 75.42501 2.2868598
v 236.91135 75.12949 2.1653004
v 236.87285 75.1518 1.9992473
v 236.91135 75.12949 1.8331941
v 237.01651 75.06853 1.7116348
v 237.16017 74.98526 1.6671408
v 237.30383 74.901985 1.7116348
v 237.40901 74.84103 1.833194
v 237.44751 74.81871 1.9992472
v 237.40901 74.84103 2.1653004
v 237.30383 74.901985 2.2868598
v 237.16017 74.98526 2.3313537
v 237.01651 75.06853 2.2868598
v 236.72261 74.741295 2.1653004
v 236.68437 74.76406 1.9992473
v 236.72261 74.741295 1.833194
v 236.82706 74.67911 1.7116348
v 236.96973 74.594154 1.6671408
v 237.11241 74.5092 1.7116348
v 237.21686 74.447014 1.833194
v 237.25508 74.42425 1.9992472
v 237.21686 74.447014 2.1653004
v 237.11241 74.5092 2.2868598
v 236.96973 74.594154 2.3313537
v 236.82706 74.67911 2.2868598
v 236.47778 74.40056 2.1653004
v 236.44084 74.42535 1.9992472
v 236.47778 74.40056 1.833194
v 236.57875 74.33285 1.7116348
v 236.71664 74.24035 1.6671408
v 236.85455 74.14784 1.7116348
v 236.9555 74.08013 1.833194
v 236.99245 74.05534 1.9992473
v 236.9555 74.08013 2.1653004
v 236.85455 74.14784 2.2868598
v 236.71664 74.24035 2.3313537
v 236.57875 74.33285 2.2868598
v 236.2385 74.01962 2.1653004
v 236.20032 74.04247 1.9992473
v 236.2385 74.01962 1.833194
v 236.3428 73.957214 1.7116348
v 236.4853 73.871956 1.6671408
v 236.62779 73.7867 1.7116348
v 236.73212 73.72428 1.833194
v 236.7703 73.70144 1.9992472
v 236.73212 73.72428 2.1653004
v 236.62779 73.7867 2.2868598
v 236.4853 73.871956 2.3313537
v 236.3428 73.957214 2.2868598
v 236.03206 73.65544 2.1653004
v 235.99524 73.68043 1.9992473
v 236.03206 73.65544 1.833194
v 236.13264 73.58718 1.7116348
v 236.27005 73.493935 1.6671408
v 236.40746 73.400696 1.7116348
v 236.50804 73.332436 1.833194
v 236.54485 73.30745 1.9992472
v 236.50804 73.332436 2.1653004
v 236.40746 73.400696 2.2868598
v 236.27005 73.493935 2.3313537
v 236.13264 73.58718 2.2868598
v 235.7795 73.340965 2.1653004
v 235.74564 73.36984 1.9992473
v 235.7795 73.340965 1.833194
v 235.87196 73.26206 1.7116348
v 235.99828 73.154274 1.6671408
v 236.12459 73.046486 1.7116348
v 236.21706 72.96758 1.833194
v 236.25092 72.938705 1.9992472
v 236.21706 72.96758 2.1653004
v 236.12459 73.046486 2.2868598
v 235.99828 73.154274 2.3313537
v 235.87196 73.26206 2.2868598
v 235.49538 73.028725 2.1653004
v 235.46286 73.05909 1.9992472
v 235.49538 73.028725 1.833194
v 235.58423 72.94577 1.7116348
v 235.7056 72.83244 1.6671408
v 235.82698 72.719124 1.7116348
v 235.91583 72.63616 1.833194
v 235.94835 72.6058 1.9992473
v 235.91583 72.63616 2.1653004
v 235.82698 72.719124 2.2868598
v 235.7056 72.83244 2.3313537
v 235.58423 72.94577 2.2868598
v 235.18343 72.702286 2.1653004
v 235.14922 72.73073 1.9992472
v 235.18343 72.702286 1.833194
v 235.2769 72.624565 1.7116348
v 235.40459 72.51841 1.6671408
v 235.53227 72.41225 1.7116348
v 235.62575 72.33453 1.833194
v 235.65996 72.30608 1.9992473
v 235.62575 72.33453 2.1653004
v 235.53227 72.41225 2.2868598
v 235.40459 72.51841 2.3313537
v 235.2769 72.624565 2.2868598
v 234.92526 72.34363 2.1653004
v 234.89038 72.37125 1.9992473
v 234.92526 72.34363 1.833194
v 235.02057 72.26818 1.7116348
v 235.15077 72.16512 1.6671408
v 235.28098 72.06206 1.7116348
v 235.37628 71.98661 1.833194
v 235.41116 71.95899 1.9992472
v 235.37628 71.98661 2.1653004
v 235.28098 72.06206 2.2868598
v 235.15077 72.16512 2.3313537
v 235.02057 72.26818 2.2868598
v 234.6539 72.032135 2.1653004
v 234.62122 72.062325 1.9992473
v 234.6539 72.032135 1.833194
v 234.7432 71.94965 1.7116348
v 234.86519 71.83699 1.6671408
v 234.98717 71.72433 1.7116348
v 235.07646 71.641846 1.833194
v 235.10915 71.61166 1.9992472
v 235.07646 71.641846 2.1653004
v 234.98717 71.72433 2.2868598
v 234.86519 71.83699 2.3313537
v 234.7432 71.94965 2.2868598
v 234.38249 71.75201 2.1653004
v 234.35492 71.78693 1.9992473
v 234.38249 71.75201 1.833194
v 234.45782 71.6566 1.7116348
v 234.56073 71.52628 1.6671408
v 234.66364 71.39596 1.7116348
v 234.73897 71.30055 1.833194
v 234.76654 71.26563 1.9992472
v 234.73897 71.30055 2.1653004
v 234.66364 71.39596 2.2868598
v 234.56073 71.52628 2.3313537
v 234.45782 71.6566 2.2868598
v 234.02853 71.54161 2.1653004
v 234.00388 71.57865 1.9992472
v 234.02853 71.54161 1.833194
v 234.09589 71.440414 1.7116348
v 234.18788 71.302185 1.6671408
v 234.27989 71.16395 1.7116348
v 234.34724 71.06275 1.833194
v 234.3719 71.02571 1.9992473
v 234.34724 71.06275 2.1653004
v 234.27989 71.16395 2.2868598
v 234.18788 71.302185 2.3313537
v 234.09589 71.440414 2.2868598
v 233.65642 71.2684 2.1653004
v 233.62845 71.303 1.9992473
v 233.65642 71.2684 1.833194
v 233.73283 71.173874 1.7116348
v 233.83723 71.04474 1.6671408
v 233.94164 70.91561 1.7116348
v 234.01807 70.821075 1.833194
v 234.04604 70.786476 1.9992472
v 234.01807 70.821075 2.1653004
v 233.94164 70.91561 2.2868598
v 233.83723 71.04474 2.3313537
v 233.73283 71.173874 2.2868598
v 233.35054 70.993774 2.1653004
v 233.32555 71.03059 1.9992473
v 233.35054 70.993774 1.833194
v 233.41881 70.893196 1.7116348
v 233.51205 70.7558 1.6671408
v 233.6053 70.6184 1.7116348
v 233.67357 70.51782 1.833194
v 233.69856 70.481 1.9992472
v 233.67357 70.51782 2.1653004
v 233.6053 70.6184 2.2868598
v 233.51205 70.7558 2.3313537
v 233.41881 70.893196 2.2868598
v 232.97394 70.805984 2.1653004
v 232.9508 70.843994 1.9992472
v 232.97394 70.805984 1.833194
v 233.03712 70.70214 1.7116348
v 233.12346 70.560295 1.6671408
v 233.20978 70.41844 1.7116348
v 233.27298 70.3146 1.833194
v 233.29611 70.276596 1.9992473
v 233.27298 70.3146 2.1653004
v 233.20978 70.41844 2.2868598
v 233.12346 70.560295 2.3313537
v 233.03712 70.70214 2.2868598
v 232.60922 70.542595 2.1653004
v 232.58417 70.57935 1.9992473
v 232.60922 70.542595 1.833194
v 232.6777 70.44216 1.7116348
v 232.77126 70.30497 1.6671408
v 232.8648 70.16778 1.7116348
v 232.93329 70.067345 1.833194
v 232.95836 70.03058 1.9992472
v 232.93329 70.067345 2.1653004
v 232.8648 70.16778 2.2868598
v 232.77126 70.30497 2.3313537
v 232.6777 70.44216 2.2868598
v 232.26111 70.31942 2.1653004
v 232.23886 70.35795 1.9992473
v 232.26111 70.31942 1.833194
v 232.3219 70.21415 1.7116348
v 232.40495 70.07035 1.6671408
v 232.48799 69.92655 1.7116348
v 232.54878 69.82129 1.833194
v 232.57103 69.78276 1.9992472
v 232.54878 69.82129 2.1653004
v 232.48799 69.92655 2.2868598
v 232.40495 70.07035 2.3313537
v 232.3219 70.21415 2.2868598
v 231.8989 70.13184 2.1653004
v 231.88037 70.172295 1.9992473
v 231.8989 70.13184 1.833194
v 231.94951 70.02132 1.7116348
v 232.01865 69.87034 1.6671408
v 232.08778 69.71937 1.7116348
v 232.1384 69.60884 1.833194
v 232.15692 69.56839 1.9992472
v 232.1384 69.60884 2.1653004
v 232.08778 69.71937 2.2868598
v 232.01865 69.87034 2.3313537
v 231.94951 70.02132 2.2868598
v 231.51096 69.976746 2.1653004
v 231.49487 70.018234 1.9992472
v 231.51096 69.976746 1.833194
v 231.55486 69.863396 1.7116348
v 231.61484 69.70855 1.6671408
v 231.67484 69.55371 1.7116348
v 231.71873 69.44036 1.833194
v 231.73482 69.39887 1.9992473
v 231.71873 69.44036 2.1653004
v 231.67484 69.55371 2.2868598
v 231.61484 69.70855 2.3313537
v 231.55486 69.863396 2.2868598
v 231.10162 69.82353 2.1653004
v 231.08527 69.86491 1.9992473
v 231.10162 69.82353 1.833194
v 231.14635 69.710495 1.7116348
v 231.20743 69.55608 1.6671408
v 231.26852 69.40167 1.7116348
v 231.31323 69.28864 1.833194
v 231.3296 69.24727 1.9992472
v 231.31323 69.28864 2.1653004
v 231.26852 69.40167 2.2868598
v 231.20743 69.55608 2.3313537
v 231.14635 69.710495 2.2868598
v 230.71468 69.66129 2.1653004
v 230.70056 69.70348 1.9992473
v 230.71468 69.66129 1.833194
v 230.75327 69.54602 1.7116348
v 230.80598 69.38856 1.6671408
v 230.85869 69.231094 1.7116348
v 230.89728 69.11582 1.833194
v 230.91139 69.07362 1.9992473
v 230.89728 69.11582 2.1653004
v 230.85869 69.231094 2.2868598
v 230.80598 69.38856 2.3313537
v 230.75327 69.54602 2.2868598
v 230.2675 69.54334 2.1653004
v 230.24939 69.583984 1.9992473
v 230.2675 69.54334 1.833194
v 230.31699 69.43231 1.7116348
v 230.38457 69.28063 1.6671408
v 230.45216 69.12896 1.7116348
v 230.50163 69.01793 1.833194
v 230.51974 68.97729 1.9992473
v 230.50163 69.01793 2.1653004
v 230.45216 69.12896 2.2868598
v 230.38457 69.28063 2.3313537
v 230.31699 69.43231 2.2868598
v 229.84863 69.26852 2.1653004
v 229.82173 69.303955 1.9992473
v 229.84863 69.26852 1.833194
v 229.92213 69.1717 1.7116348
v 230.02255 69.039444 1.6671408
v 230.12296 68.90719 1.7116348
v 230.19646 68.81037 1.833194
v 230.22337 68.77493 1.9992473
v 230.19646 68.81037 2.1653004
v 230.12296 68.90719 2.2868598
v 230.02255 69.039444 2.3313537
v 229.92213 69.1717 2.2868598
v 229.49704 68.96613 2.1653004
v 229.46674 68.99871 1.9992473
v 229.49704 68.96613 1.833194
v 229.57985 68.87714 1.7116348
v 229.69295 68.755554 1.6671408
v 229.80605 68.63398 1.7116348
v 229.88885 68.544975 1.833194
v 229.91916 68.5124 1.9992473
v 229.88885 68.544975 2.1653004
v 229.80605 68.63398 2.2868598
v 229.69295 68.755554 2.3313537
v 229.57985 68.87714 2.2868598
v 229.16495 68.631256 2.1653004
v 229.13074 68.65971 1.9992473
v 229.16495 68.631256 1.833194
v 229.25838 68.5535 1.7116348
v 229.38603 68.44728 1.6671408
v 229.51367 68.34107 1.7116348
v 229.6071 68.26331 1.833194
v 229.64131 68.234856 1.9992473
v 229.6071 68.26331 2.1653004
v 229.51367 68.34107 2.2868598
v 229.38603 68.44728 2.3313537
v 229.25838 68.5535 2.2868598
v 228.89034 68.23455 2.1653004
v 228.85191 68.257 1.9992473
v 228.89034 68.23455 1.833194
v 228.99529 68.173225 1.7116348
v 229.13866 68.089455 1.6671408
v 229.28203 68.005684 1.7116348
v 229.387 67.94435 1.833194
v 229.4254 67.921906 1.9992473
v 229.387 67.94435 2.1653004
v 229.28203 68.005684 2.2868598
v 229.13866 68.089455 2.3313537
v 228.99529 68.173225 2.2868598
v 228.70312 67.84852 2.1653004
v 228.66519 67.871765 1.9992473
v 228.70312 67.84852 1.833194
v 228.80678 67.78502 1.7116348
v 228.94838 67.69827 1.6671408
v 229.08997 67.61153 1.7116348
v 229.19362 67.54803 1.833194
v 229.23157 67.52478 1.9992473
v 229.19362 67.54803 2.1653004
v 229.08997 67.61153 2.2868598
v 228.94838 67.69827 2.3313537
v 228.80678 67.78502 2.2868598
v 228.46588 67.53583 2.1653004
v 228.43178 67.564415 1.9992473
v 228.46588 67.53583 1.833194
v 228.55904 67.45774 1.7116348
v 228.6863 67.35107 1.6671408
v 228.81357 67.2444 1.7116348
v 228.90672 67.16631 1.833194
v 228.94083 67.137726 1.9992473
v 228.90672 67.16631 2.1653004
v 228.81357 67.2444 2.2868598
v 228.6863 67.35107 2.3313537
v 228.55904 67.45774 2.2868598
v 228.19078 67.23962 2.1653004
v 228.15993 67.271675 1.9992473
v 228.19078 67.23962 1.833194
v 228.27507 67.15202 1.7116348
v 228.39021 67.03238 1.6671408
v 228.50536 66.912735 1.7116348
v 228.58965 66.82515 1.833194
v 228.6205 66.79308 1.9992473
v 228.58965 66.82515 2.1653004
v 228.50536 66.912735 2.2868598
v 228.39021 67.03238 2.3313537
v 228.27507 67.15202 2.2868598
v 227.85706 66.952126 2.1653004
v 227.8256 66.9836 1.9992473
v 227.85706 66.952126 1.833194
v 227.94301 66.86616 1.7116348
v 228.06041 66.748726 1.6671408
v 228.17781 66.631294 1.7116348
v 228.26375 66.54533 1.833194
v 228.29521 66.51386 1.9992473
v 228.26375 66.54533 2.1653004
v 228.17781 66.631294 2.2868598
v 228.06041 66.748726 2.3313537
v 227.94301 66.86616 2.2868598
v 227.56224 66.61068 2.1653004
v 227.52907 66.640335 1.9992473
v 227.56224 66.61068 1.833194
v 227.65286 66.52966 1.7116348
v 227.77666 66.419 1.6671408
v 227.90047 66.30833 1.7116348
v 227.99109 66.22731 1.833194
v 228.02426 66.197655 1.9992473
v 227.99109 66.22731 2.1653004
v 227.90047 66.30833 2.2868598
v 227.77666 66.419 2.3313537
v 227.65286 66.52966 2.2868598
v 227.30464 66.32767 2.1653004
v 227.2774 66.362854 1.9992473
v 227.30464 66.32767 1.833194
v 227.37904 66.23154 1.7116348
v 227.48067 66.10022 1.6671408
v 227.5823 65.968895 1.7116348
v 227.65671 65.872765 1.833194
v 227.68394 65.83758 1.9992473
v 227.65671 65.872765 2.1653004
v 227.5823 65.968895 2.2868598
v 227.48067 66.10022 2.3313537
v 227.37904 66.23154 2.2868598
v 226.94023 66.13421 2.1653004
v 226.91585 66.171425 1.9992473
v 226.94023 66.13421 1.833194
v 227.00685 66.032524 1.7116348
v 227.09785 65.89363 1.6671408
v 227.18886 65.75474 1.7116348
v 227.25548 65.65305 1.833194
v 227.27986 65.61584 1.9992473
v 227.25548 65.65305 2.1653004
v 227.18886 65.75474 2.2868598
v 227.09785 65.89363 2.3313537
v 227.00685 66.032524 2.2868598
v 226.5335 65.85048 2.1002493
v 226.5278 65.856255 1.9285299
v 226.58315 65.80011 1.7757593
v 226.68468 65.69708 1.682872
v 226.80522 65.57478 1.6747574
v 226.91246 65.46597 1.7535894
v 226.97766 65.39982 1.8982453
v 226.98335 65.39404 2.0699646
v 226.92802 65.45019 2.2227352
v 226.82648 65.553215 2.3156223
v 226.70593 65.675514 2.3237371
v 226.5987 65.78432 2.244905
v 226.22034 65.48536 2.0673273
v 226.27475 65.52132 1.9069393
v 226.38475 65.49444 1.7739469
v 226.52084 65.41193 1.7039853
v 226.64656 65.29589 1.7158008
v 226.72824 65.17742 1.8062271
v 226.74397 65.088264 1.9510347
v 226.68956 65.05231 2.1114225
v 226.57957 65.079185 2.2444148
v 226.44348 65.1617 2.3143766
v 226.31775 65.27773 2.302561
v 226.23607 65.396194 2.2121348
v 225.99065 65.189644 1.8248346
v 226.03142 65.2866 1.6898289
v 226.13527 65.32086 1.5575308
v 226.27434 65.28326 1.4633895
v 226.41139 65.18385 1.4326302
v 226.5097 65.049286 1.4734948
v 226.54292 64.91561 1.5750335
v 226.50215 64.81865 1.7100393
v 226.39832 64.784386 1.8423374
v 226.25923 64.82199 1.9364785
v 226.12218 64.9214 1.9672378
v 226.02388 65.05597 1.9263734
v 225.79128 64.93752 1.6945734
v 225.79176 65.02841 1.5467331
v 225.84882 65.05216 1.3882381
v 225.94716 65.0024 1.2615565
v 226.06044 64.89248 1.2006329
v 226.15831 64.75183 1.2217917
v 226.21452 64.61816 1.3193634
v 226.21404 64.52727 1.4672035
v 226.15698 64.50352 1.6256987
v 226.05864 64.553276 1.7523801
v 225.94536 64.6632 1.8133037
v 225.84749 64.80385 1.792145
v 225.4253 64.790886 1.5607663
v 225.4207 64.83792 1.3967261
v 225.47133 64.81522 1.2357208
v 225.56363 64.72889 1.1208917
v 225.67287 64.60204 1.0830071
v 225.76976 64.46867 1.1322181
v 225.82835 64.36452 1.2553389
v 225.83295 64.31748 1.4193791
v 225.7823 64.34017 1.5803845
v 225.69 64.426506 1.6952136
v 225.58078 64.55336 1.7330981
v 225.48389 64.68673 1.6838871
v 225.14308 64.42156 1.5628823
v 225.10272 64.47513 1.4047608
v 225.12686 64.46852 1.2348033
v 225.20901 64.40352 1.0985497
v 225.3272 64.29754 1.0325091
v 225.44972 64.17898 1.054377
v 225.54376 64.0796 1.158294
v 225.58412 64.02604 1.3164154
v 225.56 64.03264 1.486373
v 225.47783 64.09764 1.6226265
v 225.35965 64.20362 1.6886672
v 225.23712 64.32218 1.6667992
v 224.85986 64.12123 1.5722857
v 224.80682 64.183426 1.4210215
v 224.81355 64.18296 1.2492164
v 224.87822 64.11996 1.1029058
v 224.98352 64.01129 1.0212932
v 225.10123 63.886093 1.0262468
v 225.1998 63.7779 1.1164392
v 225.25282 63.715702 1.2677034
v 225.2461 63.716167 1.4395084
v 225.18143 63.779175 1.5858191
v 225.07613 63.887833 1.6674317
v 224.95844 64.01304 1.6624781
v 224.59407 63.790462 1.617726
v 224.52136 63.880795 1.4906964
v 224.49928 63.910477 1.3227724
v 224.53374 63.871563 1.1589488
v 224.6155 63.774475 1.0431222
v 224.72266 63.64523 1.0063281
v 224.8265 63.518456 1.0584255
v 224.89922 63.428123 1.185455
v 224.9213 63.39844 1.3533791
v 224.88684 63.437355 1.5172027
v 224.80508 63.534443 1.6330293
v 224.69792 63.66369 1.6698234
v 224.3263 63.60314 1.5869415
v 224.21819 63.663254 1.4718288
v 224.14803 63.65197 1.3168546
v 224.13461 63.57231 1.163544
v 224.18155 63.44562 1.0529767
v 224.27625 63.305847 1.0147789
v 224.39334 63.190437 1.0591857
v 224.50145 63.130325 1.1742984
v 224.57162 63.14161 1.3292726
v 224.58502 63.221268 1.482583
v 224.5381 63.347958 1.5931505
v 224.44339 63.487736 1.6313483
v 224.15262 63.419273 1.8971156
v 224.02359 63.473736 1.8037564
v 223.92133 63.45167 1.6696692
v 223.87321 63.358997 1.5307826
v 223.89215 63.22054 1.424311
v 223.97305 63.073402 1.3787836
v 224.09425 62.95701 1.4063993
v 224.22327 62.90255 1.4997585
v 224.32553 62.92461 1.6338457
v 224.37366 63.01729 1.7727323
v 224.35472 63.155743 1.8792038
v 224.27382 63.302883 1.9247313
v 223.80373 63.126347 2.1273003
v 223.69351 63.214733 2.0355673
v 223.61192 63.236656 1.8903888
v 223.58083 63.186245 1.7306657
v 223.60857 63.077003 1.5991954
v 223.6877 62.9382 1.5312053
v 223.79703 62.807037 1.5449134
v 223.90726 62.71865 1.6366465
v 223.98885 62.696728 1.781825
v 224.01993 62.74714 1.9415481
v 223.99219 62.85638 2.0730183
v 223.91306 62.995182 2.1410084
v 223.43253 62.811893 2.2234058
v 223.3286 62.905495 2.1248333
v 223.26422 62.941666 1.9706042
v 223.25664 62.910713 1.8020442
v 223.30789 62.82093 1.6643187
v 223.40424 62.69638 1.5943311
v 223.51987 62.570427 1.6108347
v 223.6238 62.476826 1.7094072
v 223.68817 62.44066 1.8636363
v 223.69574 62.47161 2.0321963
v 223.6445 62.56139 2.1699219
v 223.54814 62.685944 2.2399094
v 223.12766 62.467117 2.280267
v 223.01866 62.573677 2.2010636
v 222.94725 62.63281 2.0566034
v 222.93253 62.628674 1.8855942
v 222.97845 62.56237 1.733858
v 223.07272 62.451675 1.6420523
v 223.19006 62.326244 1.6347762
v 223.29906 62.219685 1.7139796
v 223.37047 62.16055 1.8584398
v 223.3852 62.16469 2.029449
v 223.33926 62.230988 2.1811852
v 223.245 62.341686 2.272991
v 222.81714 62.14314 2.3106403
v 222.7036 62.251534 2.240554
v 222.62791 62.318443 2.101442
v 222.61037 62.32594 1.9305795
v 222.65567 62.272015 1.7737488
v 222.75168 62.171116 1.6729724
v 222.87267 62.050278 1.6552535
v 222.98622 61.941883 1.7253399
v 223.0619 61.874973 1.8644519
v 223.07944 61.867477 2.0353146
v 223.03413 61.921402 2.1921453
v 222.93813 62.0223 2.2929215
v 222.51997 61.80968 2.322141
v 222.39874 61.91312 2.2575932
v 222.3174 61.980717 2.121997
v 222.2977 61.99436 1.9516855
v 222.34496 61.950397 1.7922934
v 222.44649 61.860603 1.6865298
v 222.57509 61.74904 1.6627338
v 222.69632 61.6456 1.7272816
v 222.77766 61.578003 1.8628777
v 222.79736 61.564358 2.0331893
v 222.7501 61.608322 2.1925814
v 222.64857 61.698116 2.298345
v 222.2865 61.43359 2.3276696
v 222.15744 61.540264 2.288569
v 222.06035 61.61979 2.1710079
v 222.02124 61.65086 2.006487
v 222.05058 61.62515 1.8390889
v 222.1405 61.54955 1.7136683
v 222.26694 61.444313 1.6638316
v 222.39598 61.33764 1.7029321
v 222.49307 61.25811 1.8204932
v 222.5322 61.22704 1.9850143
v 222.50285 61.25275 2.1524122
v 222.41292 61.328354 2.2778327
v 221.8529 61.035496 2.3002806
v 221.75587 61.16175 2.2404876
v 221.72223 61.274075 2.1184435
v 221.76094 61.34237 1.9668502
v 221.86168 61.348335 1.8263267
v 221.99742 61.290375 1.7345263
v 222.1318 61.18402 1.7160468
v 222.22884 61.057766 1.7758399
v 222.2625 60.945442 1.8978839
v 222.22377 60.877148 2.0494773
v 222.12303 60.87118 2.1900008
v 221.98729 60.929142 2.2818012
v 221.68958 60.763138 1.889362
v 221.58018 60.88932 1.8588927
v 221.53665 61.022015 1.7661912
v 221.57068 61.125675 1.636097
v 221.67311 61.172516 1.5034683
v 221.81653 61.14999 1.4038432
v 221.9625 61.064137 1.363916
v 222.0719 60.937958 1.3943852
v 222.11542 60.80526 1.4870868
v 222.0814 60.701603 1.6171811
v 221.97896 60.65476 1.7498097
v 221.83554 60.677284 1.8494349
v 221.50732 60.53474 1.7961013
v 221.39111 60.64925 1.7453629
v 221.32632 60.74787 1.6237701
v 221.33035 60.80418 1.4639035
v 221.40208 60.803085 1.3085994
v 221.52232 60.744884 1.1994712
v 221.65884 60.645172 1.1657599
v 221.77505 60.530663 1.2164984
v 221.83984 60.43204 1.3380913
v 221.83582 60.375732 1.4979578
v 221.76408 60.376827 1.6532619
v 221.64384 60.435028 1.76239
v 221.21785 60.28453 1.7315505
v 221.11644 60.399414 1.6536673
v 221.06436 60.47917 1.5106013
v 221.07559 60.502434 1.3406869
v 221.1471 60.462967 1.1894525
v 221.25974 60.371346 1.0974213
v 221.38332 60.252117 1.089253
v 221.48473 60.137234 1.1671361
v 221.53679 60.057472 1.310202
v 221.52557 60.03421 1.4801164
v 221.45406 60.07368 1.6313508
v 221.34142 60.165302 1.723382
v 220.93124 60.010017 1.6920707
v 220.84972 60.14312 1.6196958
v 220.80368 60.23133 1.4790546
v 220.80548 60.251015 1.3078318
v 220.85461 60.1969 1.1519064
v 220.93794 60.08348 1.0530585
v 221.03313 59.94115 1.0377742
v 221.11465 59.808052 1.1101491
v 221.16068 59.71984 1.2507904
v 221.15889 59.700157 1.4220132
v 221.10974 59.754272 1.5779386
v 221.02643 59.86769 1.6767865
v 220.56958 59.809402 1.6801367
v 220.49812 59.956303 1.6266074
v 220.45016 60.060524 1.4986546
v 220.43854 60.094143 1.3305633
v 220.46638 60.048153 1.1673733
v 220.52621 59.934875 1.0528113
v 220.60202 59.784664 1.0175741
v 220.67348 59.637768 1.0711033
v 220.72145 59.533546 1.199056
v 220.73306 59.499924 1.3671474
v 220.70523 59.545914 1.5303373
v 220.64539 59.65919 1.6448994
v 220.18504 59.604378 1.6715758
v 220.08293 59.730576 1.6150237
v 220.01329 59.818707 1.4848967
v 219.99478 59.845146 1.3160617
v 220.03238 59.80282 1.1537584
v 220.11598 59.703064 1.0414754
v 220.22322 59.572605 1.0092992
v 220.32533 59.446407 1.0658511
v 220.39497 59.358276 1.1959783
v 220.41348 59.331837 1.3648131
v 220.3759 59.374165 1.5271165
v 220.29228 59.47392 1.6393994
v 219.93567 59.240726 1.6680118
v 219.81696 59.36008 1.6331521
v 219.72688 59.45152 1.5187953
v 219.68956 59.490536 1.3555828
v 219.715 59.46668 1.1872475
v 219.79639 59.386337 1.0588946
v 219.91193 59.27104 1.0049162
v 220.03062 59.151684 1.0397757
v 220.12071 59.06025 1.1541327
v 220.15804 59.021233 1.3173451
v 220.13258 59.04509 1.4856805
v 220.0512 59.12543 1.6140333
v 219.60469 58.958565 1.665782
v 219.49315 59.085148 1.6327518
v 219.40768 59.18259 1.5197946
v 219.3712 59.224785 1.3571771
v 219.39345 59.20042 1.1884726
v 219.4685 59.116028 1.0588852
v 219.57623 58.99422 1.0031378
v 219.68777 58.867638 1.036168
v 219.77324 58.770195 1.1491252
v 219.80972 58.728004 1.3117428
v 219.78746 58.75237 1.4804473
v 219.71242 58.83676 1.6100347
v 219.38638 58.758083 1.6317103
v 219.26085 58.871532 1.6031153
v 219.13821 58.933784 1.5013071
v 219.05132 58.928154 1.3535655
v 219.02347 58.85615 1.1994773
v 219.0621 58.737076 1.0803306
v 219.15689 58.602825 1.0280507
v 219.28241 58.489376 1.0566458
v 219.40506 58.427128 1.1584538
v 219.49194 58.43276 1.3061956
v 219.5198 58.504757 1.4602836
v 219.48117 58.623837 1.5794303
v 219.26036 58.554806 1.921061
v 219.14015 58.677704 1.9216214
v 218.9998 58.74831 1.8530517
v 218.87692 58.747707 1.733725
v 218.80443 58.676056 1.5956148
v 218.80176 58.55256 1.4757277
v 218.86961 58.410305 1.4061873
v 218.98982 58.287407 1.4056269
v 219.13017 58.2168 1.4741967
v 219.25305 58.217403 1.5935234
v 219.32555 58.289055 1.7316335
v 219.32822 58.41255 1.8515207
v 218.9097 58.225063 2.1384883
v 218.77904 58.336773 2.1330626
v 218.64899 58.412796 2.0461218
v 218.5544 58.43276 1.9009618
v 218.5206 58.39131 1.7364777
v 218.55667 58.299564 1.5967432
v 218.65294 58.1821 1.5192001
v 218.7836 58.07039 1.5246258
v 218.91365 57.994366 1.6115665
v 219.00824 57.974403 1.7567267
v 219.04202 58.015846 1.9212108
v 219.00597 58.107597 2.0609453
v 218.60547 57.864452 2.2497642
v 218.46921 57.968132 2.231152
v 218.34933 58.042957 2.1299715
v 218.278 58.068886 1.9733343
v 218.27428 58.03897 1.8032111
v 218.3392 57.96122 1.665186
v 218.45537 57.856476 1.5962431
v 218.59163 57.752796 1.6148554
v 218.7115 57.67797 1.7160358
v 218.78284 57.65204 1.872673
v 218.78656 57.681957 2.0427964
v 218.72163 57.75971 2.1808214
v 218.3371 57.492096 2.2872343
v 218.19852 57.593822 2.2889185
v 218.07443 57.67791 2.204314
v 217.99806 57.72183 2.0560906
v 217.9899 57.713806 1.8839647
v 218.05211 57.655994 1.734057
v 218.16801 57.563885 1.6465353
v 218.3066 57.462154 1.644851
v 218.43068 57.378067 1.7294555
v 218.50705 57.334152 1.8776789
v 218.51521 57.342175 2.049805
v 218.453 57.399986 2.1997125
v 218.08737 57.13469 2.3103273
v 217.93683 57.21744 2.3036315
v 217.80814 57.285305 2.2117786
v 217.73575 57.3201 2.0593805
v 217.73909 57.312504 1.887272
v 217.81726 57.264553 1.7415695
v 217.9493 57.18909 1.661314
v 218.09984 57.106342 1.6680096
v 218.22855 57.03848 1.7598625
v 218.30092 57.00368 1.9122608
v 218.29758 57.011276 2.0843692
v 218.21942 57.05923 2.2300718
v 217.97519 56.70757 2.2877505
v 217.82262 56.777386 2.3252096
v 217.67303 56.8447 2.273783
v 217.5665 56.89148 2.147251
v 217.53157 56.90519 1.9795171
v 217.5776 56.882153 1.8155259
v 217.69226 56.82855 1.6992186
v 217.84483 56.758736 1.6617597
v 217.99442 56.69142 1.7131863
v 218.10095 56.64464 1.8397185
v 218.13588 56.63093 2.0074522
v 218.08984 56.653965 2.1714432
v 217.79706 56.282032 2.2855303
v 217.65756 56.372646 2.328918
v 217.5183 56.462536 2.2833216
v 217.4166 56.527615 2.1609588
v 217.37968 56.550446 1.9946166
v 217.41747 56.524914 1.8288661
v 217.51982 56.45785 1.7081201
v 217.65932 56.367237 1.6647323
v 217.79858 56.277348 1.7103286
v 217.9003 56.21227 1.8326914
v 217.93721 56.189438 1.9990337
v 217.89941 56.214973 2.1647842
v 217.45865 55.911743 2.2872202
v 217.3659 56.049942 2.3302772
v 217.27342 56.187386 2.2843502
v 217.20598 56.287247 2.1617448
v 217.18164 56.322765 1.9953135
v 217.20694 56.284428 1.8296512
v 217.27509 56.182507 1.7091471
v 217.36781 56.044308 1.66609
v 217.4603 55.906864 1.7120172
v 217.52776 55.807003 1.8346224
v 217.5521 55.771484 2.0010538
v 217.5268 55.809822 2.166716
v 217.02861 55.747665 2.2857413
v 216.95866 55.898064 2.3309073
v 216.88847 56.04875 2.2870865
v 216.83687 56.15935 2.1660206
v 216.81766 56.200233 2.0001495
v 216.836 56.160435 1.8339176
v 216.88698 56.05063 1.7118671
v 216.95694 55.90023 1.6667011
v 217.02713 55.749542 1.7105218
v 217.07874 55.63894 1.8315877
v 217.09795 55.59806 1.9974589
v 217.07959 55.637856 2.1636908
v 216.6708 55.54264 2.2871258
v 216.58078 55.682323 2.3311296
v 216.49086 55.821766 2.286146
v 216.42514 55.923603 2.1642284
v 216.40125 55.960552 1.9980446
v 216.42557 55.922707 1.8321234
v 216.49158 55.820213 1.7109233
v 216.58162 55.68053 1.6669196
v 216.67154 55.54109 1.7119032
v 216.73724 55.43925 1.8338208
v 216.76115 55.4023 2.0000045
v 216.73683 55.440147 2.1659257
v 216.30789 55.28334 2.2869368
v 216.22734 55.4286 2.3312652
v 216.14682 55.573772 2.2866058
v 216.08789 55.67996 2.1649256
v 216.06636 55.718708 1.9988282
v 216.088 55.679634 1.8328193
v 216.14699 55.57321 1.7113811
v 216.22754 55.42795 1.6670527
v 216.30806 55.28278 1.7117119
v 216.36697 55.17659 1.8333923
v 216.3885 55.137844 1.9994898
v 216.36688 55.176914 2.1654985
v 215.88606 55.10785 2.2869086
v 215.82532 55.262424 2.3313143
v 215.76459 55.41695 2.2867324
v 215.72015 55.530025 2.1651087
v 215.7039 55.57135 1.9990319
v 215.72018 55.52985 1.8330023
v 215.76466 55.41665 1.7115074
v 215.8254 55.262077 1.6671017
v 215.88612 55.10755 1.7116835
v 215.93057 54.994476 1.8333074
v 215.94682 54.95315 1.9993842
v 215.93053 54.994648 2.1654136
v 215.46573 54.95109 2.2868123
v 215.41785 55.11008 2.3313344
v 215.36995 55.26909 2.2868688
v 215.33488 55.3855 2.1653302
v 215.32204 55.42813 1.9992846
v 215.33485 55.38555 1.8332238
v 215.3699 55.269176 1.7116438
v 215.41779 55.110184 1.6671216
v 215.46568 54.95118 1.7115872
v 215.50075 54.834766 1.8331258
v 215.5136 54.792137 1.9991714
v 215.50078 54.834713 2.1652322
v 215.05775 54.858482 2.2868264
v 214.99408 55.011833 2.3313456
v 214.93039 55.16519 2.2868772
v 214.88374 55.27747 2.1653364
v 214.86667 55.318584 1.9992899
v 214.88373 55.277515 1.8332299
v 214.93034 55.165268 1.7116519
v 214.99402 55.01192 1.6671327
v 215.05772 54.858562 1.7116011
v 215.10435 54.74628 1.8331419
v 215.12143 54.70517 1.9991883
v 215.10437 54.74624 2.1652484
v 214.69942 54.63241 2.2868614
v 214.62535 54.78103 2.33135
v 214.55128 54.92965 2.2868514
v 214.49707 55.03844 2.1652884
v 214.47722 55.07826 1.9992338
v 214.49707 55.038433 1.833182
v 214.55128 54.92963 1.7116263
v 214.62535 54.78101 1.6671374
v 214.69942 54.632393 1.7116362
v 214.75365 54.523598 1.8331993
v 214.77348 54.48378 1.9992537
v 214.75363 54.52361 2.1653056
v 214.27028 54.467686 2.2868547
v 214.21904 54.625637 2.3313522
v 214.16782 54.783592 2.2868621
v 214.13031 54.899223 2.1653056
v 214.11658 54.941547 1.9992534
v 214.13031 54.899227 1.8331993
v 214.1678 54.783604 1.7116371
v 214.21904 54.625652 1.6671395
v 214.27026 54.467697 1.7116296
v 214.30777 54.352066 1.8331863
v 214.3215 54.30974 1.9992384
v 214.30779 54.35206 2.1652925
v 213.8642 54.36028 2.2868586
v 213.79889 54.51295 2.3313532
v 213.73358 54.665623 2.28686
v 213.68578 54.777386 2.1653013
v 213.66827 54.818295 1.9992483
v 213.68578 54.77739 1.833195
v 213.73358 54.665627 1.711635
v 213.79889 54.512955 1.6671404
v 213.8642 54.360283 1.7116333
v 213.912 54.248516 1.8331921
v 213.9295 54.207607 1.9992452
v 213.912 54.248516 2.1652985
v 213.51651 54.147015 2.2869005
v 213.42715 54.287 2.3313534
v 213.33783 54.42696 2.2868185
v 213.27245 54.529404 2.1652293
v 213.24854 54.566875 1.999165
v 213.27249 54.529335 1.833123
v 213.3379 54.42684 1.7115935
v 213.42725 54.286858 1.6671407
v 213.51659 54.146893 1.7116754
v 213.58197 54.044453 1.8332648
v 213.60588 54.00698 1.999329
v 213.58192 54.04452 2.1653712
v 213.15485 53.904915 2.28686
v 213.06567 54.044994 2.3313534
v 212.97652 54.185078 2.2868593
v 212.91124 54.287624 2.1652997
v 212.88734 54.325157 1.9992464
v 212.91124 54.287624 1.8331933
v 212.97652 54.185078 1.7116342
v 213.06567 54.044994 1.6671407
v 213.15485 53.904915 1.711635
v 213.22012 53.80237 1.8331946
v 213.24402 53.76483 1.9992479
v 213.22012 53.80237 2.165301
v 212.77692 53.67631 2.2868595
v 212.69347 53.81987 2.3313537
v 212.61 53.96343 2.28686
v 212.5489 54.06852 2.1653006
v 212.52655 54.106983 1.9992474
v 212.5489 54.06852 1.8331943
v 212.61 53.96343 1.7116348
v 212.69345 53.81987 1.6671408
v 212.77692 53.67631 1.7116345
v 212.83801 53.57122 1.8331938
v 212.86037 53.532753 1.999247
v 212.83801 53.57122 2.1653001
v 212.40608 53.46987 2.2868598
v 212.31364 53.60781 2.3313537
v 212.22119 53.745747 2.2868598
v 212.1535 53.84672 2.1653004
v 212.12874 53.883682 1.9992473
v 212.1535 53.84672 1.8331941
v 212.22119 53.745747 1.7116348
v 212.31364 53.60781 1.6671408
v 212.40608 53.46987 1.7116346
v 212.47377 53.368896 1.833194
v 212.49854 53.331936 1.9992472
v 212.47377 53.368896 2.1653004
v 212.08066 53.21054 2.2868598
v 211.97314 53.337086 2.3313537
v 211.86562 53.46363 2.2868598
v 211.78691 53.556267 2.1653004
v 211.7581 53.59017 1.9992473
v 211.78691 53.556267 1.8331941
v 211.86562 53.46363 1.7116348
v 211.97314 53.337086 1.6671408
v 212.08066 53.21054 1.7116346
v 212.15936 53.117905 1.833194
v 212.18817 53.084 1.9992472
v 212.15936 53.117905 2.1653004
v 211.79266 52.89562 2.2599642
v 211.6839 53.010117 2.3278954
v 211.56631 53.133904 2.3077657
v 211.47142 53.233807 2.2049687
v 211.42464 53.28306 2.0470488
v 211.4385 53.268463 1.8763206
v 211.5093 53.19393 1.7385304
v 211.61806 53.079433 1.6705991
v 211.73564 52.95565 1.6907288
v 211.83054 52.855747 1.7935257
v 211.87732 52.80649 1.9514456
v 211.86346 52.821087 2.1221738
v 211.48224 52.531345 2.2198794
v 211.34962 52.60186 2.3074892
v 211.2151 52.70887 2.315416
v 211.11473 52.8237 2.2415364
v 211.07538 52.915585 2.105646
v 211.1076 52.959896 1.9441565
v 211.20277 52.94477 1.8003392
v 211.33539 52.874252 1.7127296
v 211.46991 52.767242 1.7048026
v 211.5703 52.652412 1.7786824
v 211.60965 52.56053 1.9145727
v 211.57741 52.516216 2.0760622
v 211.31831 52.19525 1.8619702
v 211.17084 52.219997 1.9495244
v 211.02162 52.30345 1.9749825
v 210.91064 52.423256 1.9315231
v 210.86763 52.5473 1.830791
v 210.90413 52.642353 1.6997772
v 211.01035 52.682945 1.5735871
v 211.15782 52.658195 1.486033
v 211.30704 52.57474 1.4605749
v 211.41801 52.45494 1.5040343
v 211.46103 52.330894 1.6047664
v 211.42453 52.23584 1.73578
v 211.0788 51.913258 1.6857404
v 210.95023 51.98242 1.7767268
v 210.82224 52.096336 1.7911545
v 210.7291 52.224483 1.7251574
v 210.69577 52.332523 1.5964193
v 210.7312 52.391506 1.4394357
v 210.82587 52.38563 1.29627
v 210.95444 52.316467 1.2052835
v 211.08243 52.20255 1.190856
v 211.17557 52.0744 1.2568531
v 211.2089 51.966366 1.3855911
v 211.17348 51.90738 1.5425748
v 210.78183 51.612602 1.5430254
v 210.7055 51.690304 1.6764239
v 210.60791 51.817463 1.7381668
v 210.51523 51.96001 1.7117102
v 210.45229 52.079746 1.604143
v 210.43593 52.14459 1.4442878
v 210.47055 52.137165 1.2749777
v 210.54689 52.059464 1.1415792
v 210.64447 51.932304 1.0798361
v 210.73715 51.789757 1.1062928
v 210.80011 51.67002 1.21386
v 210.81647 51.60518 1.3737153
v 210.37856 51.39984 1.5148642
v 210.31789 51.49478 1.6435525
v 210.23781 51.636074 1.6990999
v 210.15982 51.785854 1.6666223
v 210.10478 51.90399 1.5548221
v 210.08746 51.95883 1.3936561
v 210.11249 51.93568 1.2263087
v 210.17317 51.840736 1.0976204
v 210.25323 51.699448 1.0420731
v 210.33124 51.549667 1.0745507
v 210.38628 51.43153 1.1863508
v 210.4036 51.37669 1.3475168
v 210.02267 51.200924 1.4716777
v 209.96432 51.28526 1.6092759
v 209.87842 51.41759 1.6772864
v 209.78798 51.562454 1.6574855
v 209.71724 51.681034 1.555179
v 209.68515 51.74156 1.3977798
v 209.7003 51.727814 1.2274629
v 209.75865 51.643475 1.0898646
v 209.84456 51.511147 1.0218542
v 209.935 51.366283 1.0416551
v 210.00575 51.2477 1.1439615
v 210.03784 51.187176 1.3013607
v 209.69765 50.936195 1.3954945
v 209.65508 50.993572 1.5517926
v 209.57411 51.107822 1.6514617
v 209.47643 51.248337 1.6677958
v 209.3882 51.377464 1.5964178
v 209.3331 51.460606 1.4564536
v 209.32585 51.47548 1.2854064
v 209.36841 51.418106 1.1291082
v 209.44939 51.303856 1.029439
v 209.54707 51.16334 1.013105
v 209.63528 51.034214 1.084483
v 209.6904 50.951073 1.2244473
v 209.34825 50.70512 1.3442508
v 209.31786 50.743042 1.5091435
v 209.24162 50.841526 1.6276511
v 209.14001 50.974186 1.6680195
v 209.04024 51.10547 1.6194323
v 208.96901 51.200203 1.4949081
v 208.94545 51.233 1.3278133
v 208.97585 51.19508 1.1629206
v 209.05206 51.096596 1.044413
v 209.15369 50.963936 1.0040445
v 209.25346 50.832653 1.0526319
v 209.32468 50.73792 1.177156
v 209.0624 50.450428 1.3457061
v 209.02573 50.484707 1.510125
v 208.93452 50.571186 1.6274179
v 208.81323 50.686687 1.6661563
v 208.69434 50.800266 1.6159601
v 208.60973 50.88149 1.4902794
v 208.58203 50.90859 1.3227904
v 208.61871 50.87431 1.1583714
v 208.70992 50.787834 1.0410786
v 208.8312 50.67233 1.0023402
v 208.95009 50.55875 1.0525364
v 209.03471 50.477528 1.178217
v 208.7995 50.124233 1.327123
v 208.76808 50.15112 1.4939858
v 208.6778 50.229015 1.6178168
v 208.55284 50.337048 1.6654359
v 208.4267 50.446274 1.6240834
v 208.33316 50.52742 1.5048397
v 208.29729 50.55875 1.339656
v 208.3287 50.531864 1.1727934
v 208.41899 50.453968 1.0489622
v 208.54396 50.345936 1.0013433
v 208.6701 50.23671 1.0426958
v 208.76364 50.155563 1.1619395
v 208.49448 49.79376 1.3267832
v 208.46439 49.822105 1.4936479
v 208.37772 49.904 1.6174843
v 208.25769 50.01749 1.6651103
v 208.13647 50.13217 1.6237648
v 208.04655 50.217316 1.5045259
v 208.01202 50.250107 1.3393439
v 208.04211 50.22176 1.172479
v 208.12878 50.139866 1.0486428
v 208.24881 50.026375 1.0010167
v 208.37001 49.911694 1.0423623
v 208.45993 49.82655 1.1616011
v 208.18805 49.477318 1.3324746
v 208.15637 49.508236 1.4985889
v 208.06956 49.59308 1.6203159
v 207.95087 49.70911 1.6650387
v 207.83209 49.825245 1.620774
v 207.74506 49.91036 1.4993825
v 207.7131 49.941647 1.3333908
v 207.74478 49.91073 1.1672765
v 207.8316 49.825886 1.0455495
v 207.9503 49.709854 1.0008266
v 208.06908 49.59372 1.0450914
v 208.1561 49.508606 1.1664829
v 207.86174 49.14816 1.3325732
v 207.8328 49.18175 1.4986671
v 207.75356 49.273777 1.6203378
v 207.64523 49.399582 1.6649837
v 207.53687 49.52545 1.6206422
v 207.45747 49.617664 1.4991943
v 207.42836 49.65151 1.3331819
v 207.4573 49.617916 1.167088
v 207.53656 49.525887 1.0454173
v 207.64488 49.40008 1.0007713
v 207.75325 49.27421 1.045113
v 207.83263 49.182003 1.1665609
v 207.4957 48.88028 1.3327242
v 207.46864 48.915516 1.4987943
v 207.39464 49.011894 1.6204
v 207.29352 49.143585 1.6649568
v 207.19238 49.275307 1.6205262
v 207.11832 49.371765 1.4990131
v 207.09119 49.407112 1.3329768
v 207.11826 49.371876 1.1669067
v 207.19226 49.275497 1.0453012
v 207.29338 49.143803 1.0007442
v 207.39452 49.01208 1.0451748
v 207.46857 48.915627 1.166688
v 207.13911 48.593624 1.3326759
v 207.11452 48.6306 1.4987512
v 207.04724 48.73177 1.6203705
v 206.95529 48.870018 1.6649462
v 206.86333 49.0083 1.6205344
v 206.79597 49.109573 1.499035
v 206.7713 49.14669 1.3330039
v 206.79588 49.10971 1.1669286
v 206.86317 49.008545 1.0453093
v 206.95512 48.870296 1.0007336
v 207.04709 48.73201 1.0451454
v 207.11444 48.63074 1.1666448
v 206.75047 48.383816 1.3328121
v 206.72658 48.42134 1.4988685
v 206.66132 48.523884 1.6204363
v 206.57216 48.66397 1.6649418
v 206.483 48.80406 1.6204597
v 206.41774 48.90662 1.4989089
v 206.39384 48.944168 1.3328588
v 206.41772 48.906643 1.1668025
v 206.48299 48.8041 1.0452346
v 206.57214 48.664013 1.0007291
v 206.6613 48.523922 1.0452112
v 206.72658 48.42136 1.1667621
v 206.38626 48.114967 1.3328059
v 206.36443 48.153717 1.4988627
v 206.30473 48.2596 1.6204323
v 206.22319 48.404255 1.6649398
v 206.14166 48.548912 1.6204598
v 206.08195 48.654816 1.4989105
v 206.0601 48.69359 1.3328611
v 206.08195 48.65484 1.1668042
v 206.14163 48.548954 1.0452347
v 206.22318 48.404305 1.000727
v 206.30472 48.259644 1.0452071
v 206.36441 48.15374 1.1667564
v 205.97702 47.947384 1.3328357
v 205.95602 47.986614 1.4988884
v 205.89867 48.09379 1.6204466
v 205.82031 48.240196 1.6649387
v 205.74196 48.3866 1.6204431
v 205.6846 48.493774 1.4988825
v 205.6636 48.533 1.3328289
v 205.6846 48.49377 1.1667762
v 205.74196 48.386593 1.0452181
v 205.82031 48.24019 1.0007259
v 205.89867 48.093784 1.0452214
v 205.95602 47.98661 1.166782
v 205.64914 47.7228 1.3328351
v 205.62384 47.759403 1.4988879
v 205.55473 47.8594 1.620446
v 205.46031 47.996 1.6649382
v 205.36589 48.132595 1.6204427
v 205.29677 48.232594 1.4988822
v 205.27147 48.26919 1.3328285
v 205.29677 48.23259 1.1667758
v 205.36589 48.13259 1.0452176
v 205.46031 47.995995 1.0007255
v 205.55473 47.859398 1.045221
v 205.62384 47.759403 1.1667814
v 205.30469 47.480415 1.3328327
v 205.2779 47.515934 1.4988858
v 205.20467 47.61297 1.6204448
v 205.10464 47.745518 1.664938
v 205.00464 47.87807 1.6204437
v 204.93141 47.975105 1.498884
v 204.90462 48.01062 1.3328307
v 204.93141 47.975105 1.1667776
v 205.00464 47.87807 1.0452186
v 205.10466 47.745518 1.0007253
v 205.20467 47.61297 1.0452197
v 205.2779 47.515934 1.1667794
v 204.97847 47.216827 1.3328314
v 204.95003 47.251045 1.4988847
v 204.87233 47.344532 1.620444
v 204.7662 47.47224 1.664938
v 204.66006 47.599945 1.6204442
v 204.58237 47.693436 1.4988849
v 204.55392 47.727654 1.3328317
v 204.58237 47.693436 1.1667786
v 204.66006 47.599945 1.0452191
v 204.7662 47.47224 1.0007252
v 204.87233 47.344532 1.045219
v 204.95003 47.251045 1.1667782
v 204.59044 46.895683 1.3328315
v 204.5697 46.935047 1.4988847
v 204.51303 47.042587 1.620444
v 204.43562 47.18949 1.6649379
v 204.3582 47.336395 1.620444
v 204.30153 47.44394 1.4988848
v 204.28079 47.4833 1.3328316
v 204.30153 47.44394 1.1667783
v 204.3582 47.336395 1.045219
v 204.43562 47.18949 1.0007252
v 204.51303 47.042587 1.045219
v 204.5697 46.935047 1.1667783
v 204.07625 46.75015 1.3328321
v 204.0681 46.79389 1.4988853
v 204.04587 46.913403 1.6204444
v 204.0155 47.076653 1.6649379
v 203.98512 47.239906 1.6204437
v 203.96289 47.359413 1.4988842
v 203.95476 47.403156 1.3328309
v 203.96289 47.359413 1.1667777
v 203.98512 47.239902 1.0452187
v 204.0155 47.076653 1.0007252
v 204.04587 46.9134 1.0452193
v 204.0681 46.79389 1.1667789
v 203.64609 46.7048 1.3328325
v 203.63762 46.74848 1.4988855
v 203.6145 46.867825 1.6204445
v 203.58292 47.030846 1.6649379
v 203.55132 47.193867 1.6204436
v 203.5282 47.313206 1.4988838
v 203.51973 47.356884 1.3328305
v 203.5282 47.3132 1.1667775
v 203.55132 47.193863 1.0452185
v 203.58292 47.03084 1.0007252
v 203.6145 46.86782 1.0452194
v 203.63762 46.74848 1.1667792
v 203.22833 46.58584 1.332832
v 203.21977 46.629505 1.498885
v 203.19643 46.7488 1.6204443
v 203.16452 46.91176 1.6649379
v 203.13261 47.07472 1.6204438
v 203.10927 47.19401 1.4988843
v 203.10071 47.23768 1.3328311
v 203.10927 47.19401 1.166778
v 203.13261 47.07472 1.0452187
v 203.16452 46.91176 1.0007252
v 203.19643 46.7488 1.0452192
v 203.21977 46.629505 1.1667787
v 202.7966 46.538727 1.3452435
v 202.78674 46.58843 1.5095178
v 202.76227 46.712048 1.6264491
v 202.7297 46.876453 1.6647059
v 202.69778 47.037594 1.6140372
v 202.67506 47.152298 1.4880196
v 202.66763 47.189827 1.3204195
v 202.67747 47.14012 1.1561452
v 202.70197 47.016506 1.0392139
v 202.73453 46.8521 1.0009571
v 202.76643 46.690956 1.0516258
v 202.78915 46.576256 1.1776434
v 202.36552 46.418365 1.3781523
v 202.29533 46.473263 1.5233828
v 202.23022 46.600533 1.6139835
v 202.18762 46.766064 1.6256782
v 202.17896 46.92551 1.5553331
v 202.20654 47.036144 1.4217973
v 202.26299 47.068325 1.2608514
v 202.33316 47.013424 1.1156209
v 202.39828 46.886158 1.02502
v 202.44087 46.720623 1.0133255
v 202.44955 46.561176 1.0836705
v 202.42197 46.450542 1.2172064
v 202.09315 46.390427 1.1321666
v 201.98836 46.396236 1.2463512
v 201.88531 46.48534 1.3212229
v 201.81166 46.633858 1.3367199
v 201.78712 46.802002 1.2886897
v 201.81827 46.94471 1.1900021
v 201.89676 47.02375 1.0671002
v 202.00156 47.01794 0.95291555
v 202.1046 46.928837 0.87804383
v 202.17825 46.780315 0.86254686
v 202.20279 46.612175 0.91057706
v 202.17165 46.469467 1.0092647
v 201.71179 46.286663 1.0294641
v 201.62048 46.382168 1.1261328
v 201.53545 46.52711 1.1490821
v 201.47949 46.682663 1.0921623
v 201.4676 46.80714 0.9706253
v 201.50298 46.867188 0.81703675
v 201.57611 46.846718 0.67255056
v 201.66743 46.751213 0.5758818
v 201.75247 46.60627 0.5529326
v 201.80843 46.450718 0.6098524
v 201.82031 46.32624 0.7313894
v 201.78494 46.266193 0.88497794
v 201.41438 46.093987 0.89250046
v 201.33894 46.179676 1.0214103
v 201.24547 46.312862 1.076499
v 201.15901 46.45786 1.0430053
v 201.10272 46.575817 0.9299041
v 201.0917 46.635128 0.7675006
v 201.12889 46.6199 0.5993107
v 201.20435 46.53421 0.47040084
v 201.29782 46.401024 0.4153122
v 201.38428 46.256023 0.44880584
v 201.44055 46.138065 0.56190705
v 201.45158 46.07876 0.7243106
v 201.04349 45.831844 0.8417321
v 200.98712 45.92589 0.97407734
v 200.91217 46.068436 1.0342013
v 200.83873 46.22128 1.0059936
v 200.78645 46.343468 0.89701253
v 200.76936 46.402264 0.73645955
v 200.79204 46.381912 0.5673546
v 200.8484 46.287865 0.43500933
v 200.92336 46.14532 0.37488547
v 200.99681 45.992477 0.40309313
v 201.04907 45.87029 0.5120742
v 201.06616 45.811493 0.67262715
v 200.55133 45.65474 0.7505231
v 200.53429 45.728745 0.90444344
v 200.50887 45.86927 0.999929
v 200.48189 46.03866 1.0113945
v 200.46057 46.19152 0.93576765
v 200.45064 46.2869 0.7933128
v 200.45474 46.29924 0.6222004
v 200.47179 46.22523 0.4682801
v 200.49721 46.08471 0.37279457
v 200.52419 45.91532 0.3613291
v 200.5455 45.76246 0.4369559
v 200.55544 45.667076 0.5794108
v 200.14575 45.650925 0.68763566
v 200.13084 45.69961 0.8517705
v 200.09915 45.821712 0.96851575
v 200.05916 45.984512 1.0065895
v 200.02158 46.144382 0.95579004
v 199.99649 46.258495 0.829729
v 199.99062 46.296265 0.66218436
v 200.00552 46.247578 0.4980495
v 200.03722 46.125477 0.3813043
v 200.07721 45.962677 0.3432305
v 200.11478 45.802807 0.39402995
v 200.13986 45.688694 0.520091
v 199.84198 45.48884 0.6766177
v 199.81746 45.52994 0.84172374
v 199.75597 45.637615 0.96078914
v 199.67397 45.78301 1.0019103
v 199.59344 45.927166 0.954069
v 199.53596 46.031456 0.83008415
v 199.51695 46.067936 0.6631775
v 199.54146 46.026833 0.4980714
v 199.60297 45.91916 0.37900603
v 199.68495 45.773766 0.3378848
v 199.76547 45.62961 0.38572615
v 199.82295 45.52532 0.509711
v 199.53256 45.30133 0.67396593
v 199.50049 45.336216 0.83921635
v 199.41748 45.427883 0.9586356
v 199.30579 45.551765 1.0002254
v 199.19533 45.67467 0.95284176
v 199.11569 45.763668 0.8291811
v 199.08824 45.79491 0.6623782
v 199.12032 45.760025 0.49712774
v 199.20331 45.66836 0.3777085
v 199.31502 45.54448 0.33611873
v 199.42548 45.42157 0.38350236
v 199.5051 45.332573 0.50716305
v 199.28458 44.97755 0.66442245
v 199.25307 45.006866 0.83085823
v 199.1652 45.08932 0.95347613
v 199.04454 45.20282 0.9994207
v 198.9234 45.31695 0.9563812
v 198.83424 45.401134 0.83589005
v 198.80096 45.43281 0.67023265
v 198.83247 45.403496 0.5037969
v 198.92035 45.32104 0.381179
v 199.04102 45.207542 0.3352344
v 199.16216 45.09341 0.3782739
v 199.2513 45.009228 0.49876508
v 198.93883 44.67056 0.6658813
v 198.90927 44.703175 0.8320628
v 198.8281 44.793182 0.9539741
v 198.71706 44.916462 0.99894935
v 198.60588 45.03998 0.9549373
v 198.52437 45.130646 0.833731
v 198.49438 45.164158 0.66780764
v 198.52393 45.13154 0.50162613
v 198.6051 45.04153 0.37971476
v 198.71616 44.91825 0.33473957
v 198.82733 44.79473 0.3787516
v 198.90883 44.70407 0.4999579
v 198.58243 44.348026 0.6659931
v 198.55762 44.384575 0.83213097
v 198.48956 44.48502 0.9539223
v 198.39651 44.62245 0.9987331
v 198.3034 44.760044 0.9545565
v 198.23517 44.860928 0.83322954
v 198.2101 44.89807 0.66726166
v 198.23492 44.861526 0.5011238
v 198.30298 44.76108 0.37933248
v 198.39603 44.62365 0.33452162
v 198.48914 44.486057 0.3786982
v 198.55737 44.385174 0.50002515
v 198.16017 44.141903 0.6659124
v 198.13936 44.180893 0.83204424
v 198.08228 44.287975 0.9538191
v 198.00423 44.43445 0.99860746
v 197.92612 44.58107 0.9544083
v 197.86887 44.688553 0.8330648
v 197.84784 44.728096 0.66709083
v 197.86865 44.689102 0.5009589
v 197.92574 44.582024 0.3791841
v 198.00378 44.43555 0.33439574
v 198.0819 44.288925 0.37859488
v 198.13914 44.181446 0.4999384
v 197.76582 43.911636 0.66631246
v 197.74753 43.952114 0.83238506
v 197.69751 44.062847 0.9539976
v 197.62918 44.214165 0.99856406
v 197.56082 44.36552 0.9541429
v 197.51077 44.476357 0.8326368
v 197.49245 44.51698 0.6666031
v 197.51074 44.4765 0.5005304
v 197.56076 44.36577 0.3789179
v 197.6291 44.21445 0.33435142
v 197.69745 44.063095 0.37877256
v 197.7475 43.95226 0.5002787
v 197.32556 43.76558 0.6667617
v 197.31078 43.80772 0.8327708
v 197.27052 43.92255 0.95421
v 197.21559 44.079296 0.9985396
v 197.16068 44.235962 0.9538817
v 197.12051 44.350567 0.8322022
v 197.10587 44.392406 0.66610515
v 197.12064 44.35026 0.500096
v 197.16089 44.235435 0.37865686
v 197.21584 44.078686 0.33432722
v 197.27074 43.92202 0.37898514
v 197.3109 43.807415 0.5006646
v 196.92555 43.615894 0.6665287
v 196.90982 43.65757 0.83256763
v 196.86687 43.77133 0.95408815
v 196.80823 43.926697 0.9985289
v 196.74959 44.08204 0.95398206
v 196.70668 44.195732 0.8323838
v 196.691 44.23731 0.66631645
v 196.70673 44.195633 0.50027746
v 196.74966 44.08187 0.37875697
v 196.80832 43.926502 0.33431622
v 196.86694 43.771164 0.3788631
v 196.90987 43.65747 0.5004613
v 196.5291 43.46503 0.66643405
v 196.51204 43.50613 0.83248514
v 196.46542 43.6184 0.9540389
v 196.40175 43.771763 0.9985251
v 196.33807 43.92512 0.9540236
v 196.29147 44.037384 0.8324586
v 196.27441 44.078472 0.6664034
v 196.29147 44.037373 0.50035226
v 196.33809 43.9251 0.37879848
v 196.40176 43.771736 0.33431235
v 196.46544 43.618378 0.37881383
v 196.51204 43.506115 0.5003788
v 196.15668 43.297638 0.6664198
v 196.13637 43.337227 0.83247256
v 196.08089 43.44539 0.95403093
v 196.00511 43.59314 0.9985233
v 195.92932 43.740894 0.95402807
v 195.87384 43.849052 0.8324677
v 195.85355 43.88864 0.6664141
v 195.87386 43.849052 0.5003613
v 195.92932 43.74089 0.37880296
v 196.00511 43.593136 0.33431056
v 196.08089 43.445385 0.37880582
v 196.13637 43.337227 0.5003662
v 195.83305 43.11347 0.66641784
v 195.80566 43.148537 0.83247083
v 195.73083 43.24434 0.9540296
v 195.62863 43.375206 0.9985227
v 195.52641 43.506073 0.9540281
v 195.4516 43.601875 0.8324682
v 195.42421 43.63694 0.6664148
v 195.4516 43.601875 0.50036186
v 195.52641 43.506073 0.378803
v 195.62863 43.375202 0.33430997
v 195.73085 43.244335 0.37880453
v 195.80566 43.148533 0.5003645
v 195.56052 42.82759 0.6664148
v 195.5291 42.859093 0.83246815
v 195.44325 42.94516 0.95402795
v 195.32599 43.06273 0.99852234
v 195.20872 43.180298 0.95402914
v 195.12288 43.266365 0.8324702
v 195.09146 43.297867 0.6664172
v 195.12288 43.266365 0.5003638
v 195.20872 43.180298 0.37880403
v 195.32599 43.06273 0.33430964
v 195.44325 42.94516 0.37880287
v 195.5291 42.859093 0.5003618
v 195.22713 42.50726 0.66641545
v 195.1984 42.54124 0.8324687
v 195.11993 42.63408 0.95402825
v 195.01274 42.7609 0.9985222
v 194.90553 42.88772 0.9540286
v 194.82707 42.980556 0.8324694
v 194.79834 43.014538 0.6664162
v 194.82707 42.980556 0.500363
v 194.90553 42.88772 0.3788035
v 195.01274 42.7609 0.3343095
v 195.11993 42.63408 0.37880313
v 195.1984 42.54124 0.50036234
v 194.66295 42.50229 0.6664158
usemtl mat_37
s 1
f 3197 3197 3198
f 3198 3197 3199
f 3197 3197 3199
f 3199 3197 3200
f 3197 3197 3200
f 3200 3197 3201
f 3197 3197 3201
f 3201 3197 3202
f 3197 3197 3202
f 3202 3197 3203
f 3197 3197 3203
f 3203 3197 3204
f 3197 3197 3204
f 3204 3197 3205
f 3197 3197 3205
f 3205 3197 3206
f 3197 3197 3206
f 3206 3197 3207
f 3197 3197 3207
f 3207 3197 3208
f 3197 3197 3208
f 3208 3197 3209
f 3197 3197 3209
f 3209 3197 3198
f 3198 3199 3210
f 3210 3199 3211
f 3199 3200 3211
f 3211 3200 3212
f 3200 3201 3212
f 3212 3201 3213
f 3201 3202 3213
f 3213 3202 3214
f 3202 3203 3214
f 3214 3203 3215
f 3203 3204 3215
f 3215 3204 3216
f 3204 3205 3216
f 3216 3205 3217
f 3205 3206 3217
f 3217 3206 3218
f 3206 3207 3218
f 3218 3207 3219
f 3207 3208 3219
f 3219 3208 3220
f 3208 3209 3220
f 3220 3209 3221
f 3209 3198 3221
f 3221 3198 3210
f 3210 3211 3222
f 3222 3211 3223
f 3211 3212 3223
f 3223 3212 3224
f 3212 3213 3224
f 3224 3213 3225
f 3213 3214 3225
f 3225 3214 3226
f 3214 3215 3226
f 3226 3215 3227
f 3215 3216 3227
f 3227 3216 3228
f 3216 3217 3228
f 3228 3217 3229
f 3217 3218 3229
f 3229 3218 3230
f 3218 3219 3230
f 3230 3219 3231
f 3219 3220 3231
f 3231 3220 3232
f 3220 3221 3232
f 3232 3221 3233
f 3221 3210 3233
f 3233 3210 3222
f 3222 3223 3234
f 3234 3223 3235
f 3223 3224 3235
f 3235 3224 3236
f 3224 3225 3236
f 3236 3225 3237
f 3225 3226 3237
f 3237 3226 3238
f 3226 3227 3238
f 3238 3227 3239
f 3227 3228 3239
f 3239 3228 3240
f 3228 3229 3240
f 3240 3229 3241
f 3229 3230 3241
f 3241 3230 3242
f 3230 3231 3242
f 3242 3231 3243
f 3231 3232 3243
f 3243 3232 3244
f 3232 3233 3244
f 3244 3233 3245
f 3233 3222 3245
f 3245 3222 3234
f 3234 3235 3246
f 3246 3235 3247
f 3235 3236 3247
f 3247 3236 3248
f 3236 3237 3248
f 3248 3237 3249
f 3237 3238 3249
f 3249 3238 3250
f 3238 3239 3250
f 3250 3239 3251
f 3239 3240 3251
f 3251 3240 3252
f 3240 3241 3252
f 3252 3241 3253
f 3241 3242 3253
f 3253 3242 3254
f 3242 3243 3254
f 3254 3243 3255
f 3243 3244 3255
f 3255 3244 3256
f 3244 3245 3256
f 3256 3245 3257
f 3245 3234 3257
f 3257 3234 3246
f 3246 3247 3258
f 3258 3247 3259
f 3247 3248 3259
f 3259 3248 3260
f 3248 3249 3260
f 3260 3249 3261
f 3249 3250 3261
f 3261 3250 3262
f 3250 3251 3262
f 3262 3251 3263
f 3251 3252 3263
f 3263 3252 3264
f 3252 3253 3264
f 3264 3253 3265
f 3253 3254 3265
f 3265 3254 3266
f 3254 3255 3266
f 3266 3255 3267
f 3255 3256 3267
f 3267 3256 3268
f 3256 3257 3268
f 3268 3257 3269
f 3257 3246 3269
f 3269 3246 3258
f 3258 3259 3270
f 3270 3259 3271
f 3259 3260 3271
f 3271 3260 3272
f 3260 3261 3272
f 3272 3261 3273
f 3261 3262 3273
f 3273 3262 3274
f 3262 3263 3274
f 3274 3263 3275
f 3263 3264 3275
f 3275 3264 3276
f 3264 3265 3276
f 3276 3265 3277
f 3265 3266 3277
f 3277 3266 3278
f 3266 3267 3278
f 3278 3267 3279
f 3267 3268 3279
f 3279 3268 3280
f 3268 3269 3280
f 3280 3269 3281
f 3269 3258 3281
f 3281 3258 3270
f 3270 3271 3282
f 3282 3271 3283
f 3271 3272 3283
f 3283 3272 3284
f 3272 3273 3284
f 3284 3273 3285
f 3273 3274 3285
f 3285 3274 3286
f 3274 3275 3286
f 3286 3275 3287
f 3275 3276 3287
f 3287 3276 3288
f 3276 3277 3288
f 3288 3277 3289
f 3277 3278 3289
f 3289 3278 3290
f 3278 3279 3290
f 3290 3279 3291
f 3279 3280 3291
f 3291 3280 3292
f 3280 3281 3292
f 3292 3281 3293
f 3281 3270 3293
f 3293 3270 3282
f 3282 3283 3294
f 3294 3283 3295
f 3283 3284 3295
f 3295 3284 3296
f 3284 3285 3296
f 3296 3285 3297
f 3285 3286 3297
f 3297 3286 3298
f 3286 3287 3298
f 3298 3287 3299
f 3287 3288 3299
f 3299 3288 3300
f 3288 3289 3300
f 3300 3289 3301
f 3289 3290 3301
f 3301 3290 3302
f 3290 3291 3302
f 3302 3291 3303
f 3291 3292 3303
f 3303 3292 3304
f 3292 3293 3304
f 3304 3293 3305
f 3293 3282 3305
f 3305 3282 3294
f 3294 3295 3306
f 3306 3295 3307
f 3295 3296 3307
f 3307 3296 3308
f 3296 3297 3308
f 3308 3297 3309
f 3297 3298 3309
f 3309 3298 3310
f 3298 3299 3310
f 3310 3299 3311
f 3299 3300 3311
f 3311 3300 3312
f 3300 3301 3312
f 3312 3301 3313
f 3301 3302 3313
f 3313 3302 3314
f 3302 3303 3314
f 3314 3303 3315
f 3303 3304 3315
f 3315 3304 3316
f 3304 3305 3316
f 3316 3305 3317
f 3305 3294 3317
f 3317 3294 3306
f 3306 3307 3318
f 3318 3307 3319
f 3307 3308 3319
f 3319 3308 3320
f 3308 3309 3320
f 3320 3309 3321
f 3309 3310 3321
f 3321 3310 3322
f 3310 3311 3322
f 3322 3311 3323
f 3311 3312 3323
f 3323 3312 3324
f 3312 3313 3324
f 3324 3313 3325
f 3313 3314 3325
f 3325 3314 3326
f 3314 3315 3326
f 3326 3315 3327
f 3315 3316 3327
f 3327 3316 3328
f 3316 3317 3328
f 3328 3317 3329
f 3317 3306 3329
f 3329 3306 3318
f 3318 3319 3330
f 3330 3319 3331
f 3319 3320 3331
f 3331 3320 3332
f 3320 3321 3332
f 3332 3321 3333
f 3321 3322 3333
f 3333 3322 3334
f 3322 3323 3334
f 3334 3323 3335
f 3323 3324 3335
f 3335 3324 3336
f 3324 3325 3336
f 3336 3325 3337
f 3325 3326 3337
f 3337 3326 3338
f 3326 3327 3338
f 3338 3327 3339
f 3327 3328 3339
f 3339 3328 3340
f 3328 3329 3340
f 3340 3329 3341
f 3329 3318 3341
f 3341 3318 3330
f 3330 3331 3342
f 3342 3331 3343
f 3331 3332 3343
f 3343 3332 3344
f 3332 3333 3344
f 3344 3333 3345
f 3333 3334 3345
f 3345 3334 3346
f 3334 3335 3346
f 3346 3335 3347
f 3335 3336 3347
f 3347 3336 3348
f 3336 3337 3348
f 3348 3337 3349
f 3337 3338 3349
f 3349 3338 3350
f 3338 3339 3350
f 3350 3339 3351
f 3339 3340 3351
f 3351 3340 3352
f 3340 3341 3352
f 3352 3341 3353
f 3341 3330 3353
f 3353 3330 3342
f 3342 3343 3354
f 3354 3343 3355
f 3343 3344 3355
f 3355 3344 3356
f 3344 3345 3356
f 3356 3345 3357
f 3345 3346 3357
f 3357 3346 3358
f 3346 3347 3358
f 3358 3347 3359
f 3347 3348 3359
f 3359 3348 3360
f 3348 3349 3360
f 3360 3349 3361
f 3349 3350 3361
f 3361 3350 3362
f 3350 3351 3362
f 3362 3351 3363
f 3351 3352 3363
f 3363 3352 3364
f 3352 3353 3364
f 3364 3353 3365
f 3353 3342 3365
f 3365 3342 3354
f 3354 3355 3366
f 3366 3355 3367
f 3355 3356 3367
f 3367 3356 3368
f 3356 3357 3368
f 3368 3357 3369
f 3357 3358 3369
f 3369 3358 3370
f 3358 3359 3370
f 3370 3359 3371
f 3359 3360 3371
f 3371 3360 3372
f 3360 3361 3372
f 3372 3361 3373
f 3361 3362 3373
f 3373 3362 3374
f 3362 3363 3374
f 3374 3363 3375
f 3363 3364 3375
f 3375 3364 3376
f 3364 3365 3376
f 3376 3365 3377
f 3365 3354 3377
f 3377 3354 3366
f 3366 3367 3378
f 3378 3367 3379
f 3367 3368 3379
f 3379 3368 3380
f 3368 3369 3380
f 3380 3369 3381
f 3369 3370 3381
f 3381 3370 3382
f 3370 3371 3382
f 3382 3371 3383
f 3371 3372 3383
f 3383 3372 3384
f 3372 3373 3384
f 3384 3373 3385
f 3373 3374 3385
f 3385 3374 3386
f 3374 3375 3386
f 3386 3375 3387
f 3375 3376 3387
f 3387 3376 3388
f 3376 3377 3388
f 3388 3377 3389
f 3377 3366 3389
f 3389 3366 3378
f 3378 3379 3390
f 3390 3379 3391
f 3379 3380 3391
f 3391 3380 3392
f 3380 3381 3392
f 3392 3381 3393
f 3381 3382 3393
f 3393 3382 3394
f 3382 3383 3394
f 3394 3383 3395
f 3383 3384 3395
f 3395 3384 3396
f 3384 3385 3396
f 3396 3385 3397
f 3385 3386 3397
f 3397 3386 3398
f 3386 3387 3398
f 3398 3387 3399
f 3387 3388 3399
f 3399 3388 3400
f 3388 3389 3400
f 3400 3389 3401
f 3389 3378 3401
f 3401 3378 3390
f 3390 3391 3402
f 3402 3391 3403
f 3391 3392 3403
f 3403 3392 3404
f 3392 3393 3404
f 3404 3393 3405
f 3393 3394 3405
f 3405 3394 3406
f 3394 3395 3406
f 3406 3395 3407
f 3395 3396 3407
f 3407 3396 3408
f 3396 3397 3408
f 3408 3397 3409
f 3397 3398 3409
f 3409 3398 3410
f 3398 3399 3410
f 3410 3399 3411
f 3399 3400 3411
f 3411 3400 3412
f 3400 3401 3412
f 3412 3401 3413
f 3401 3390 3413
f 3413 3390 3402
f 3402 3403 3414
f 3414 3403 3415
f 3403 3404 3415
f 3415 3404 3416
f 3404 3405 3416
f 3416 3405 3417
f 3405 3406 3417
f 3417 3406 3418
f 3406 3407 3418
f 3418 3407 3419
f 3407 3408 3419
f 3419 3408 3420
f 3408 3409 3420
f 3420 3409 3421
f 3409 3410 3421
f 3421 3410 3422
f 3410 3411 3422
f 3422 3411 3423
f 3411 3412 3423
f 3423 3412 3424
f 3412 3413 3424
f 3424 3413 3425
f 3413 3402 3425
f 3425 3402 3414
f 3414 3415 3426
f 3426 3415 3427
f 3415 3416 3427
f 3427 3416 3428
f 3416 3417 3428
f 3428 3417 3429
f 3417 3418 3429
f 3429 3418 3430
f 3418 3419 3430
f 3430 3419 3431
f 3419 3420 3431
f 3431 3420 3432
f 3420 3421 3432
f 3432 3421 3433
f 3421 3422 3433
f 3433 3422 3434
f 3422 3423 3434
f 3434 3423 3435
f 3423 3424 3435
f 3435 3424 3436
f 3424 3425 3436
f 3436 3425 3437
f 3425 3414 3437
f 3437 3414 3426
f 3426 3427 3438
f 3438 3427 3439
f 3427 3428 3439
f 3439 3428 3440
f 3428 3429 3440
f 3440 3429 3441
f 3429 3430 3441
f 3441 3430 3442
f 3430 3431 3442
f 3442 3431 3443
f 3431 3432 3443
f 3443 3432 3444
f 3432 3433 3444
f 3444 3433 3445
f 3433 3434 3445
f 3445 3434 3446
f 3434 3435 3446
f 3446 3435 3447
f 3435 3436 3447
f 3447 3436 3448
f 3436 3437 3448
f 3448 3437 3449
f 3437 3426 3449
f 3449 3426 3438
f 3438 3439 3450
f 3450 3439 3451
f 3439 3440 3451
f 3451 3440 3452
f 3440 3441 3452
f 3452 3441 3453
f 3441 3442 3453
f 3453 3442 3454
f 3442 3443 3454
f 3454 3443 3455
f 3443 3444 3455
f 3455 3444 3456
f 3444 3445 3456
f 3456 3445 3457
f 3445 3446 3457
f 3457 3446 3458
f 3446 3447 3458
f 3458 3447 3459
f 3447 3448 3459
f 3459 3448 3460
f 3448 3449 3460
f 3460 3449 3461
f 3449 3438 3461
f 3461 3438 3450
f 3450 3451 3462
f 3462 3451 3463
f 3451 3452 3463
f 3463 3452 3464
f 3452 3453 3464
f 3464 3453 3465
f 3453 3454 3465
f 3465 3454 3466
f 3454 3455 3466
f 3466 3455 3467
f 3455 3456 3467
f 3467 3456 3468
f 3456 3457 3468
f 3468 3457 3469
f 3457 3458 3469
f 3469 3458 3470
f 3458 3459 3470
f 3470 3459 3471
f 3459 3460 3471
f 3471 3460 3472
f 3460 3461 3472
f 3472 3461 3473
f 3461 3450 3473
f 3473 3450 3462
f 3462 3463 3474
f 3474 3463 3475
f 3463 3464 3475
f 3475 3464 3476
f 3464 3465 3476
f 3476 3465 3477
f 3465 3466 3477
f 3477 3466 3478
f 3466 3467 3478
f 3478 3467 3479
f 3467 3468 3479
f 3479 3468 3480
f 3468 3469 3480
f 3480 3469 3481
f 3469 3470 3481
f 3481 3470 3482
f 3470 3471 3482
f 3482 3471 3483
f 3471 3472 3483
f 3483 3472 3484
f 3472 3473 3484
f 3484 3473 3485
f 3473 3462 3485
f 3485 3462 3474
f 3474 3475 3486
f 3486 3475 3487
f 3475 3476 3487
f 3487 3476 3488
f 3476 3477 3488
f 3488 3477 3489
f 3477 3478 3489
f 3489 3478 3490
f 3478 3479 3490
f 3490 3479 3491
f 3479 3480 3491
f 3491 3480 3492
f 3480 3481 3492
f 3492 3481 3493
f 3481 3482 3493
f 3493 3482 3494
f 3482 3483 3494
f 3494 3483 3495
f 3483 3484 3495
f 3495 3484 3496
f 3484 3485 3496
f 3496 3485 3497
f 3485 3474 3497
f 3497 3474 3486
f 3486 3487 3498
f 3498 3487 3499
f 3487 3488 3499
f 3499 3488 3500
f 3488 3489 3500
f 3500 3489 3501
f 3489 3490 3501
f 3501 3490 3502
f 3490 3491 3502
f 3502 3491 3503
f 3491 3492 3503
f 3503 3492 3504
f 3492 3493 3504
f 3504 3493 3505
f 3493 3494 3505
f 3505 3494 3506
f 3494 3495 3506
f 3506 3495 3507
f 3495 3496 3507
f 3507 3496 3508
f 3496 3497 3508
f 3508 3497 3509
f 3497 3486 3509
f 3509 3486 3498
f 3498 3499 3510
f 3510 3499 3511
f 3499 3500 3511
f 3511 3500 3512
f 3500 3501 3512
f 3512 3501 3513
f 3501 3502 3513
f 3513 3502 3514
f 3502 3503 3514
f 3514 3503 3515
f 3503 3504 3515
f 3515 3504 3516
f 3504 3505 3516
f 3516 3505 3517
f 3505 3506 3517
f 3517 3506 3518
f 3506 3507 3518
f 3518 3507 3519
f 3507 3508 3519
f 3519 3508 3520
f 3508 3509 3520
f 3520 3509 3521
f 3509 3498 3521
f 3521 3498 3510
f 3510 3511 3522
f 3522 3511 3523
f 3511 3512 3523
f 3523 3512 3524
f 3512 3513 3524
f 3524 3513 3525
f 3513 3514 3525
f 3525 3514 3526
f 3514 3515 3526
f 3526 3515 3527
f 3515 3516 3527
f 3527 3516 3528
f 3516 3517 3528
f 3528 3517 3529
f 3517 3518 3529
f 3529 3518 3530
f 3518 3519 3530
f 3530 3519 3531
f 3519 3520 3531
f 3531 3520 3532
f 3520 3521 3532
f 3532 3521 3533
f 3521 3510 3533
f 3533 3510 3522
f 3522 3523 3534
f 3534 3523 3535
f 3523 3524 3535
f 3535 3524 3536
f 3524 3525 3536
f 3536 3525 3537
f 3525 3526 3537
f 3537 3526 3538
f 3526 3527 3538
f 3538 3527 3539
f 3527 3528 3539
f 3539 3528 3540
f 3528 3529 3540
f 3540 3529 3541
f 3529 3530 3541
f 3541 3530 3542
f 3530 3531 3542
f 3542 3531 3543
f 3531 3532 3543
f 3543 3532 3544
f 3532 3533 3544
f 3544 3533 3545
f 3533 3522 3545
f 3545 3522 3534
f 3534 3535 3546
f 3546 3535 3547
f 3535 3536 3547
f 3547 3536 3548
f 3536 3537 3548
f 3548 3537 3549
f 3537 3538 3549
f 3549 3538 3550
f 3538 3539 3550
f 3550 3539 3551
f 3539 3540 3551
f 3551 3540 3552
f 3540 3541 3552
f 3552 3541 3553
f 3541 3542 3553
f 3553 3542 3554
f 3542 3543 3554
f 3554 3543 3555
f 3543 3544 3555
f 3555 3544 3556
f 3544 3545 3556
f 3556 3545 3557
f 3545 3534 3557
f 3557 3534 3546
f 3546 3547 3558
f 3558 3547 3559
f 3547 3548 3559
f 3559 3548 3560
f 3548 3549 3560
f 3560 3549 3561
f 3549 3550 3561
f 3561 3550 3562
f 3550 3551 3562
f 3562 3551 3563
f 3551 3552 3563
f 3563 3552 3564
f 3552 3553 3564
f 3564 3553 3565
f 3553 3554 3565
f 3565 3554 3566
f 3554 3555 3566
f 3566 3555 3567
f 3555 3556 3567
f 3567 3556 3568
f 3556 3557 3568
f 3568 3557 3569
f 3557 3546 3569
f 3569 3546 3558
f 3558 3559 3570
f 3570 3559 3571
f 3559 3560 3571
f 3571 3560 3572
f 3560 3561 3572
f 3572 3561 3573
f 3561 3562 3573
f 3573 3562 3574
f 3562 3563 3574
f 3574 3563 3575
f 3563 3564 3575
f 3575 3564 3576
f 3564 3565 3576
f 3576 3565 3577
f 3565 3566 3577
f 3577 3566 3578
f 3566 3567 3578
f 3578 3567 3579
f 3567 3568 3579
f 3579 3568 3580
f 3568 3569 3580
f 3580 3569 3581
f 3569 3558 3581
f 3581 3558 3570
f 3570 3571 3582
f 3582 3571 3583
f 3571 3572 3583
f 3583 3572 3584
f 3572 3573 3584
f 3584 3573 3585
f 3573 3574 3585
f 3585 3574 3586
f 3574 3575 3586
f 3586 3575 3587
f 3575 3576 3587
f 3587 3576 3588
f 3576 3577 3588
f 3588 3577 3589
f 3577 3578 3589
f 3589 3578 3590
f 3578 3579 3590
f 3590 3579 3591
f 3579 3580 3591
f 3591 3580 3592
f 3580 3581 3592
f 3592 3581 3593
f 3581 3570 3593
f 3593 3570 3582
f 3582 3583 3594
f 3594 3583 3595
f 3583 3584 3595
f 3595 3584 3596
f 3584 3585 3596
f 3596 3585 3597
f 3585 3586 3597
f 3597 3586 3598
f 3586 3587 3598
f 3598 3587 3599
f 3587 3588 3599
f 3599 3588 3600
f 3588 3589 3600
f 3600 3589 3601
f 3589 3590 3601
f 3601 3590 3602
f 3590 3591 3602
f 3602 3591 3603
f 3591 3592 3603
f 3603 3592 3604
f 3592 3593 3604
f 3604 3593 3605
f 3593 3582 3605
f 3605 3582 3594
f 3594 3595 3606
f 3606 3595 3607
f 3595 3596 3607
f 3607 3596 3608
f 3596 3597 3608
f 3608 3597 3609
f 3597 3598 3609
f 3609 3598 3610
f 3598 3599 3610
f 3610 3599 3611
f 3599 3600 3611
f 3611 3600 3612
f 3600 3601 3612
f 3612 3601 3613
f 3601 3602 3613
f 3613 3602 3614
f 3602 3603 3614
f 3614 3603 3615
f 3603 3604 3615
f 3615 3604 3616
f 3604 3605 3616
f 3616 3605 3617
f 3605 3594 3617
f 3617 3594 3606
f 3606 3607 3618
f 3618 3607 3619
f 3607 3608 3619
f 3619 3608 3620
f 3608 3609 3620
f 3620 3609 3621
f 3609 3610 3621
f 3621 3610 3622
f 3610 3611 3622
f 3622 3611 3623
f 3611 3612 3623
f 3623 3612 3624
f 3612 3613 3624
f 3624 3613 3625
f 3613 3614 3625
f 3625 3614 3626
f 3614 3615 3626
f 3626 3615 3627
f 3615 3616 3627
f 3627 3616 3628
f 3616 3617 3628
f 3628 3617 3629
f 3617 3606 3629
f 3629 3606 3618
f 3618 3619 3630
f 3630 3619 3631
f 3619 3620 3631
f 3631 3620 3632
f 3620 3621 3632
f 3632 3621 3633
f 3621 3622 3633
f 3633 3622 3634
f 3622 3623 3634
f 3634 3623 3635
f 3623 3624 3635
f 3635 3624 3636
f 3624 3625 3636
f 3636 3625 3637
f 3625 3626 3637
f 3637 3626 3638
f 3626 3627 3638
f 3638 3627 3639
f 3627 3628 3639
f 3639 3628 3640
f 3628 3629 3640
f 3640 3629 3641
f 3629 3618 3641
f 3641 3618 3630
f 3630 3631 3642
f 3642 3631 3643
f 3631 3632 3643
f 3643 3632 3644
f 3632 3633 3644
f 3644 3633 3645
f 3633 3634 3645
f 3645 3634 3646
f 3634 3635 3646
f 3646 3635 3647
f 3635 3636 3647
f 3647 3636 3648
f 3636 3637 3648
f 3648 3637 3649
f 3637 3638 3649
f 3649 3638 3650
f 3638 3639 3650
f 3650 3639 3651
f 3639 3640 3651
f 3651 3640 3652
f 3640 3641 3652
f 3652 3641 3653
f 3641 3630 3653
f 3653 3630 3642
f 3642 3643 3654
f 3654 3643 3655
f 3643 3644 3655
f 3655 3644 3656
f 3644 3645 3656
f 3656 3645 3657
f 3645 3646 3657
f 3657 3646 3658
f 3646 3647 3658
f 3658 3647 3659
f 3647 3648 3659
f 3659 3648 3660
f 3648 3649 3660
f 3660 3649 3661
f 3649 3650 3661
f 3661 3650 3662
f 3650 3651 3662
f 3662 3651 3663
f 3651 3652 3663
f 3663 3652 3664
f 3652 3653 3664
f 3664 3653 3665
f 3653 3642 3665
f 3665 3642 3654
f 3654 3655 3666
f 3666 3655 3667
f 3655 3656 3667
f 3667 3656 3668
f 3656 3657 3668
f 3668 3657 3669
f 3657 3658 3669
f 3669 3658 3670
f 3658 3659 3670
f 3670 3659 3671
f 3659 3660 3671
f 3671 3660 3672
f 3660 3661 3672
f 3672 3661 3673
f 3661 3662 3673
f 3673 3662 3674
f 3662 3663 3674
f 3674 3663 3675
f 3663 3664 3675
f 3675 3664 3676
f 3664 3665 3676
f 3676 3665 3677
f 3665 3654 3677
f 3677 3654 3666
f 3666 3667 3678
f 3678 3667 3679
f 3667 3668 3679
f 3679 3668 3680
f 3668 3669 3680
f 3680 3669 3681
f 3669 3670 3681
f 3681 3670 3682
f 3670 3671 3682
f 3682 3671 3683
f 3671 3672 3683
f 3683 3672 3684
f 3672 3673 3684
f 3684 3673 3685
f 3673 3674 3685
f 3685 3674 3686
f 3674 3675 3686
f 3686 3675 3687
f 3675 3676 3687
f 3687 3676 3688
f 3676 3677 3688
f 3688 3677 3689
f 3677 3666 3689
f 3689 3666 3678
f 3678 3679 3690
f 3690 3679 3691
f 3679 3680 3691
f 3691 3680 3692
f 3680 3681 3692
f 3692 3681 3693
f 3681 3682 3693
f 3693 3682 3694
f 3682 3683 3694
f 3694 3683 3695
f 3683 3684 3695
f 3695 3684 3696
f 3684 3685 3696
f 3696 3685 3697
f 3685 3686 3697
f 3697 3686 3698
f 3686 3687 3698
f 3698 3687 3699
f 3687 3688 3699
f 3699 3688 3700
f 3688 3689 3700
f 3700 3689 3701
f 3689 3678 3701
f 3701 3678 3690
f 3690 3691 3702
f 3702 3691 3703
f 3691 3692 3703
f 3703 3692 3704
f 3692 3693 3704
f 3704 3693 3705
f 3693 3694 3705
f 3705 3694 3706
f 3694 3695 3706
f 3706 3695 3707
f 3695 3696 3707
f 3707 3696 3708
f 3696 3697 3708
f 3708 3697 3709
f 3697 3698 3709
f 3709 3698 3710
f 3698 3699 3710
f 3710 3699 3711
f 3699 3700 3711
f 3711 3700 3712
f 3700 3701 3712
f 3712 3701 3713
f 3701 3690 3713
f 3713 3690 3702
f 3702 3703 3714
f 3714 3703 3715
f 3703 3704 3715
f 3715 3704 3716
f 3704 3705 3716
f 3716 3705 3717
f 3705 3706 3717
f 3717 3706 3718
f 3706 3707 3718
f 3718 3707 3719
f 3707 3708 3719
f 3719 3708 3720
f 3708 3709 3720
f 3720 3709 3721
f 3709 3710 3721
f 3721 3710 3722
f 3710 3711 3722
f 3722 3711 3723
f 3711 3712 3723
f 3723 3712 3724
f 3712 3713 3724
f 3724 3713 3725
f 3713 3702 3725
f 3725 3702 3714
f 3714 3715 3726
f 3726 3715 3727
f 3715 3716 3727
f 3727 3716 3728
f 3716 3717 3728
f 3728 3717 3729
f 3717 3718 3729
f 3729 3718 3730
f 3718 3719 3730
f 3730 3719 3731
f 3719 3720 3731
f 3731 3720 3732
f 3720 3721 3732
f 3732 3721 3733
f 3721 3722 3733
f 3733 3722 3734
f 3722 3723 3734
f 3734 3723 3735
f 3723 3724 3735
f 3735 3724 3736
f 3724 3725 3736
f 3736 3725 3737
f 3725 3714 3737
f 3737 3714 3726
f 3726 3727 3738
f 3738 3727 3739
f 3727 3728 3739
f 3739 3728 3740
f 3728 3729 3740
f 3740 3729 3741
f 3729 3730 3741
f 3741 3730 3742
f 3730 3731 3742
f 3742 3731 3743
f 3731 3732 3743
f 3743 3732 3744
f 3732 3733 3744
f 3744 3733 3745
f 3733 3734 3745
f 3745 3734 3746
f 3734 3735 3746
f 3746 3735 3747
f 3735 3736 3747
f 3747 3736 3748
f 3736 3737 3748
f 3748 3737 3749
f 3737 3726 3749
f 3749 3726 3738
f 3738 3739 3750
f 3750 3739 3751
f 3739 3740 3751
f 3751 3740 3752
f 3740 3741 3752
f 3752 3741 3753
f 3741 3742 3753
f 3753 3742 3754
f 3742 3743 3754
f 3754 3743 3755
f 3743 3744 3755
f 3755 3744 3756
f 3744 3745 3756
f 3756 3745 3757
f 3745 3746 3757
f 3757 3746 3758
f 3746 3747 3758
f 3758 3747 3759
f 3747 3748 3759
f 3759 3748 3760
f 3748 3749 3760
f 3760 3749 3761
f 3749 3738 3761
f 3761 3738 3750
f 3750 3751 3762
f 3762 3751 3763
f 3751 3752 3763
f 3763 3752 3764
f 3752 3753 3764
f 3764 3753 3765
f 3753 3754 3765
f 3765 3754 3766
f 3754 3755 3766
f 3766 3755 3767
f 3755 3756 3767
f 3767 3756 3768
f 3756 3757 3768
f 3768 3757 3769
f 3757 3758 3769
f 3769 3758 3770
f 3758 3759 3770
f 3770 3759 3771
f 3759 3760 3771
f 3771 3760 3772
f 3760 3761 3772
f 3772 3761 3773
f 3761 3750 3773
f 3773 3750 3762
f 3762 3763 3774
f 3774 3763 3775
f 3763 3764 3775
f 3775 3764 3776
f 3764 3765 3776
f 3776 3765 3777
f 3765 3766 3777
f 3777 3766 3778
f 3766 3767 3778
f 3778 3767 3779
f 3767 3768 3779
f 3779 3768 3780
f 3768 3769 3780
f 3780 3769 3781
f 3769 3770 3781
f 3781 3770 3782
f 3770 3771 3782
f 3782 3771 3783
f 3771 3772 3783
f 3783 3772 3784
f 3772 3773 3784
f 3784 3773 3785
f 3773 3762 3785
f 3785 3762 3774
f 3774 3775 3786
f 3786 3775 3787
f 3775 3776 3787
f 3787 3776 3788
f 3776 3777 3788
f 3788 3777 3789
f 3777 3778 3789
f 3789 3778 3790
f 3778 3779 3790
f 3790 3779 3791
f 3779 3780 3791
f 3791 3780 3792
f 3780 3781 3792
f 3792 3781 3793
f 3781 3782 3793
f 3793 3782 3794
f 3782 3783 3794
f 3794 3783 3795
f 3783 3784 3795
f 3795 3784 3796
f 3784 3785 3796
f 3796 3785 3797
f 3785 3774 3797
f 3797 3774 3786
f 3786 3787 3798
f 3798 3787 3799
f 3787 3788 3799
f 3799 3788 3800
f 3788 3789 3800
f 3800 3789 3801
f 3789 3790 3801
f 3801 3790 3802
f 3790 3791 3802
f 3802 3791 3803
f 3791 3792 3803
f 3803 3792 3804
f 3792 3793 3804
f 3804 3793 3805
f 3793 3794 3805
f 3805 3794 3806
f 3794 3795 3806
f 3806 3795 3807
f 3795 3796 3807
f 3807 3796 3808
f 3796 3797 3808
f 3808 3797 3809
f 3797 3786 3809
f 3809 3786 3798
f 3798 3799 3810
f 3810 3799 3811
f 3799 3800 3811
f 3811 3800 3812
f 3800 3801 3812
f 3812 3801 3813
f 3801 3802 3813
f 3813 3802 3814
f 3802 3803 3814
f 3814 3803 3815
f 3803 3804 3815
f 3815 3804 3816
f 3804 3805 3816
f 3816 3805 3817
f 3805 3806 3817
f 3817 3806 3818
f 3806 3807 3818
f 3818 3807 3819
f 3807 3808 3819
f 3819 3808 3820
f 3808 3809 3820
f 3820 3809 3821
f 3809 3798 3821
f 3821 3798 3810
f 3810 3811 3822
f 3822 3811 3823
f 3811 3812 3823
f 3823 3812 3824
f 3812 3813 3824
f 3824 3813 3825
f 3813 3814 3825
f 3825 3814 3826
f 3814 3815 3826
f 3826 3815 3827
f 3815 3816 3827
f 3827 3816 3828
f 3816 3817 3828
f 3828 3817 3829
f 3817 3818 3829
f 3829 3818 3830
f 3818 3819 3830
f 3830 3819 3831
f 3819 3820 3831
f 3831 3820 3832
f 3820 3821 3832
f 3832 3821 3833
f 3821 3810 3833
f 3833 3810 3822
f 3822 3823 3834
f 3834 3823 3835
f 3823 3824 3835
f 3835 3824 3836
f 3824 3825 3836
f 3836 3825 3837
f 3825 3826 3837
f 3837 3826 3838
f 3826 3827 3838
f 3838 3827 3839
f 3827 3828 3839
f 3839 3828 3840
f 3828 3829 3840
f 3840 3829 3841
f 3829 3830 3841
f 3841 3830 3842
f 3830 3831 3842
f 3842 3831 3843
f 3831 3832 3843
f 3843 3832 3844
f 3832 3833 3844
f 3844 3833 3845
f 3833 3822 3845
f 3845 3822 3834
f 3834 3835 3846
f 3846 3835 3847
f 3835 3836 3847
f 3847 3836 3848
f 3836 3837 3848
f 3848 3837 3849
f 3837 3838 3849
f 3849 3838 3850
f 3838 3839 3850
f 3850 3839 3851
f 3839 3840 3851
f 3851 3840 3852
f 3840 3841 3852
f 3852 3841 3853
f 3841 3842 3853
f 3853 3842 3854
f 3842 3843 3854
f 3854 3843 3855
f 3843 3844 3855
f 3855 3844 3856
f 3844 3845 3856
f 3856 3845 3857
f 3845 3834 3857
f 3857 3834 3846
f 3846 3847 3858
f 3858 3847 3859
f 3847 3848 3859
f 3859 3848 3860
f 3848 3849 3860
f 3860 3849 3861
f 3849 3850 3861
f 3861 3850 3862
f 3850 3851 3862
f 3862 3851 3863
f 3851 3852 3863
f 3863 3852 3864
f 3852 3853 3864
f 3864 3853 3865
f 3853 3854 3865
f 3865 3854 3866
f 3854 3855 3866
f 3866 3855 3867
f 3855 3856 3867
f 3867 3856 3868
f 3856 3857 3868
f 3868 3857 3869
f 3857 3846 3869
f 3869 3846 3858
f 3858 3859 3870
f 3870 3859 3871
f 3859 3860 3871
f 3871 3860 3872
f 3860 3861 3872
f 3872 3861 3873
f 3861 3862 3873
f 3873 3862 3874
f 3862 3863 3874
f 3874 3863 3875
f 3863 3864 3875
f 3875 3864 3876
f 3864 3865 3876
f 3876 3865 3877
f 3865 3866 3877
f 3877 3866 3878
f 3866 3867 3878
f 3878 3867 3879
f 3867 3868 3879
f 3879 3868 3880
f 3868 3869 3880
f 3880 3869 3881
f 3869 3858 3881
f 3881 3858 3870
f 3870 3871 3882
f 3882 3871 3883
f 3871 3872 3883
f 3883 3872 3884
f 3872 3873 3884
f 3884 3873 3885
f 3873 3874 3885
f 3885 3874 3886
f 3874 3875 3886
f 3886 3875 3887
f 3875 3876 3887
f 3887 3876 3888
f 3876 3877 3888
f 3888 3877 3889
f 3877 3878 3889
f 3889 3878 3890
f 3878 3879 3890
f 3890 3879 3891
f 3879 3880 3891
f 3891 3880 3892
f 3880 3881 3892
f 3892 3881 3893
f 3881 3870 3893
f 3893 3870 3882
f 3882 3883 3894
f 3894 3883 3895
f 3883 3884 3895
f 3895 3884 3896
f 3884 3885 3896
f 3896 3885 3897
f 3885 3886 3897
f 3897 3886 3898
f 3886 3887 3898
f 3898 3887 3899
f 3887 3888 3899
f 3899 3888 3900
f 3888 3889 3900
f 3900 3889 3901
f 3889 3890 3901
f 3901 3890 3902
f 3890 3891 3902
f 3902 3891 3903
f 3891 3892 3903
f 3903 3892 3904
f 3892 3893 3904
f 3904 3893 3905
f 3893 3882 3905
f 3905 3882 3894
f 3894 3895 3906
f 3906 3895 3907
f 3895 3896 3907
f 3907 3896 3908
f 3896 3897 3908
f 3908 3897 3909
f 3897 3898 3909
f 3909 3898 3910
f 3898 3899 3910
f 3910 3899 3911
f 3899 3900 3911
f 3911 3900 3912
f 3900 3901 3912
f 3912 3901 3913
f 3901 3902 3913
f 3913 3902 3914
f 3902 3903 3914
f 3914 3903 3915
f 3903 3904 3915
f 3915 3904 3916
f 3904 3905 3916
f 3916 3905 3917
f 3905 3894 3917
f 3917 3894 3906
f 3906 3907 3918
f 3918 3907 3919
f 3907 3908 3919
f 3919 3908 3920
f 3908 3909 3920
f 3920 3909 3921
f 3909 3910 3921
f 3921 3910 3922
f 3910 3911 3922
f 3922 3911 3923
f 3911 3912 3923
f 3923 3912 3924
f 3912 3913 3924
f 3924 3913 3925
f 3913 3914 3925
f 3925 3914 3926
f 3914 3915 3926
f 3926 3915 3927
f 3915 3916 3927
f 3927 3916 3928
f 3916 3917 3928
f 3928 3917 3929
f 3917 3906 3929
f 3929 3906 3918
f 3918 3919 3930
f 3930 3919 3931
f 3919 3920 3931
f 3931 3920 3932
f 3920 3921 3932
f 3932 3921 3933
f 3921 3922 3933
f 3933 3922 3934
f 3922 3923 3934
f 3934 3923 3935
f 3923 3924 3935
f 3935 3924 3936
f 3924 3925 3936
f 3936 3925 3937
f 3925 3926 3937
f 3937 3926 3938
f 3926 3927 3938
f 3938 3927 3939
f 3927 3928 3939
f 3939 3928 3940
f 3928 3929 3940
f 3940 3929 3941
f 3929 3918 3941
f 3941 3918 3930
f 3930 3931 3942
f 3942 3931 3943
f 3931 3932 3943
f 3943 3932 3944
f 3932 3933 3944
f 3944 3933 3945
f 3933 3934 3945
f 3945 3934 3946
f 3934 3935 3946
f 3946 3935 3947
f 3935 3936 3947
f 3947 3936 3948
f 3936 3937 3948
f 3948 3937 3949
f 3937 3938 3949
f 3949 3938 3950
f 3938 3939 3950
f 3950 3939 3951
f 3939 3940 3951
f 3951 3940 3952
f 3940 3941 3952
f 3952 3941 3953
f 3941 3930 3953
f 3953 3930 3942
f 3942 3943 3954
f 3954 3943 3955
f 3943 3944 3955
f 3955 3944 3956
f 3944 3945 3956
f 3956 3945 3957
f 3945 3946 3957
f 3957 3946 3958
f 3946 3947 3958
f 3958 3947 3959
f 3947 3948 3959
f 3959 3948 3960
f 3948 3949 3960
f 3960 3949 3961
f 3949 3950 3961
f 3961 3950 3962
f 3950 3951 3962
f 3962 3951 3963
f 3951 3952 3963
f 3963 3952 3964
f 3952 3953 3964
f 3964 3953 3965
f 3953 3942 3965
f 3965 3942 3954
f 3954 3955 3966
f 3966 3955 3967
f 3955 3956 3967
f 3967 3956 3968
f 3956 3957 3968
f 3968 3957 3969
f 3957 3958 3969
f 3969 3958 3970
f 3958 3959 3970
f 3970 3959 3971
f 3959 3960 3971
f 3971 3960 3972
f 3960 3961 3972
f 3972 3961 3973
f 3961 3962 3973
f 3973 3962 3974
f 3962 3963 3974
f 3974 3963 3975
f 3963 3964 3975
f 3975 3964 3976
f 3964 3965 3976
f 3976 3965 3977
f 3965 3954 3977
f 3977 3954 3966
f 3966 3967 3978
f 3978 3967 3979
f 3967 3968 3979
f 3979 3968 3980
f 3968 3969 3980
f 3980 3969 3981
f 3969 3970 3981
f 3981 3970 3982
f 3970 3971 3982
f 3982 3971 3983
f 3971 3972 3983
f 3983 3972 3984
f 3972 3973 3984
f 3984 3973 3985
f 3973 3974 3985
f 3985 3974 3986
f 3974 3975 3986
f 3986 3975 3987
f 3975 3976 3987
f 3987 3976 3988
f 3976 3977 3988
f 3988 3977 3989
f 3977 3966 3989
f 3989 3966 3978
f 3978 3979 3990
f 3990 3979 3991
f 3979 3980 3991
f 3991 3980 3992
f 3980 3981 3992
f 3992 3981 3993
f 3981 3982 3993
f 3993 3982 3994
f 3982 3983 3994
f 3994 3983 3995
f 3983 3984 3995
f 3995 3984 3996
f 3984 3985 3996
f 3996 3985 3997
f 3985 3986 3997
f 3997 3986 3998
f 3986 3987 3998
f 3998 3987 3999
f 3987 3988 3999
f 3999 3988 4000
f 3988 3989 4000
f 4000 3989 4001
f 3989 3978 4001
f 4001 3978 3990
f 3990 3991 4002
f 4002 3991 4003
f 3991 3992 4003
f 4003 3992 4004
f 3992 3993 4004
f 4004 3993 4005
f 3993 3994 4005
f 4005 3994 4006
f 3994 3995 4006
f 4006 3995 4007
f 3995 3996 4007
f 4007 3996 4008
f 3996 3997 4008
f 4008 3997 4009
f 3997 3998 4009
f 4009 3998 4010
f 3998 3999 4010
f 4010 3999 4011
f 3999 4000 4011
f 4011 4000 4012
f 4000 4001 4012
f 4012 4001 4013
f 4001 3990 4013
f 4013 3990 4002
f 4002 4003 4014
f 4014 4003 4015
f 4003 4004 4015
f 4015 4004 4016
f 4004 4005 4016
f 4016 4005 4017
f 4005 4006 4017
f 4017 4006 4018
f 4006 4007 4018
f 4018 4007 4019
f 4007 4008 4019
f 4019 4008 4020
f 4008 4009 4020
f 4020 4009 4021
f 4009 4010 4021
f 4021 4010 4022
f 4010 4011 4022
f 4022 4011 4023
f 4011 4012 4023
f 4023 4012 4024
f 4012 4013 4024
f 4024 4013 4025
f 4013 4002 4025
f 4025 4002 4014
f 4014 4015 4026
f 4026 4015 4027
f 4015 4016 4027
f 4027 4016 4028
f 4016 4017 4028
f 4028 4017 4029
f 4017 4018 4029
f 4029 4018 4030
f 4018 4019 4030
f 4030 4019 4031
f 4019 4020 4031
f 4031 4020 4032
f 4020 4021 4032
f 4032 4021 4033
f 4021 4022 4033
f 4033 4022 4034
f 4022 4023 4034
f 4034 4023 4035
f 4023 4024 4035
f 4035 4024 4036
f 4024 4025 4036
f 4036 4025 4037
f 4025 4014 4037
f 4037 4014 4026
f 4026 4027 4038
f 4038 4027 4039
f 4027 4028 4039
f 4039 4028 4040
f 4028 4029 4040
f 4040 4029 4041
f 4029 4030 4041
f 4041 4030 4042
f 4030 4031 4042
f 4042 4031 4043
f 4031 4032 4043
f 4043 4032 4044
f 4032 4033 4044
f 4044 4033 4045
f 4033 4034 4045
f 4045 4034 4046
f 4034 4035 4046
f 4046 4035 4047
f 4035 4036 4047
f 4047 4036 4048
f 4036 4037 4048
f 4048 4037 4049
f 4037 4026 4049
f 4049 4026 4038
f 4038 4039 4050
f 4050 4039 4051
f 4039 4040 4051
f 4051 4040 4052
f 4040 4041 4052
f 4052 4041 4053
f 4041 4042 4053
f 4053 4042 4054
f 4042 4043 4054
f 4054 4043 4055
f 4043 4044 4055
f 4055 4044 4056
f 4044 4045 4056
f 4056 4045 4057
f 4045 4046 4057
f 4057 4046 4058
f 4046 4047 4058
f 4058 4047 4059
f 4047 4048 4059
f 4059 4048 4060
f 4048 4049 4060
f 4060 4049 4061
f 4049 4038 4061
f 4061 4038 4050
f 4050 4051 4062
f 4062 4051 4063
f 4051 4052 4063
f 4063 4052 4064
f 4052 4053 4064
f 4064 4053 4065
f 4053 4054 4065
f 4065 4054 4066
f 4054 4055 4066
f 4066 4055 4067
f 4055 4056 4067
f 4067 4056 4068
f 4056 4057 4068
f 4068 4057 4069
f 4057 4058 4069
f 4069 4058 4070
f 4058 4059 4070
f 4070 4059 4071
f 4059 4060 4071
f 4071 4060 4072
f 4060 4061 4072
f 4072 4061 4073
f 4061 4050 4073
f 4073 4050 4062
f 4062 4063 4074
f 4074 4063 4075
f 4063 4064 4075
f 4075 4064 4076
f 4064 4065 4076
f 4076 4065 4077
f 4065 4066 4077
f 4077 4066 4078
f 4066 4067 4078
f 4078 4067 4079
f 4067 4068 4079
f 4079 4068 4080
f 4068 4069 4080
f 4080 4069 4081
f 4069 4070 4081
f 4081 4070 4082
f 4070 4071 4082
f 4082 4071 4083
f 4071 4072 4083
f 4083 4072 4084
f 4072 4073 4084
f 4084 4073 4085
f 4073 4062 4085
f 4085 4062 4074
f 4074 4075 4086
f 4086 4075 4087
f 4075 4076 4087
f 4087 4076 4088
f 4076 4077 4088
f 4088 4077 4089
f 4077 4078 4089
f 4089 4078 4090
f 4078 4079 4090
f 4090 4079 4091
f 4079 4080 4091
f 4091 4080 4092
f 4080 4081 4092
f 4092 4081 4093
f 4081 4082 4093
f 4093 4082 4094
f 4082 4083 4094
f 4094 4083 4095
f 4083 4084 4095
f 4095 4084 4096
f 4084 4085 4096
f 4096 4085 4097
f 4085 4074 4097
f 4097 4074 4086
f 4086 4087 4098
f 4098 4087 4099
f 4087 4088 4099
f 4099 4088 4100
f 4088 4089 4100
f 4100 4089 4101
f 4089 4090 4101
f 4101 4090 4102
f 4090 4091 4102
f 4102 4091 4103
f 4091 4092 4103
f 4103 4092 4104
f 4092 4093 4104
f 4104 4093 4105
f 4093 4094 4105
f 4105 4094 4106
f 4094 4095 4106
f 4106 4095 4107
f 4095 4096 4107
f 4107 4096 4108
f 4096 4097 4108
f 4108 4097 4109
f 4097 4086 4109
f 4109 4086 4098
f 4098 4099 4110
f 4110 4099 4111
f 4099 4100 4111
f 4111 4100 4112
f 4100 4101 4112
f 4112 4101 4113
f 4101 4102 4113
f 4113 4102 4114
f 4102 4103 4114
f 4114 4103 4115
f 4103 4104 4115
f 4115 4104 4116
f 4104 4105 4116
f 4116 4105 4117
f 4105 4106 4117
f 4117 4106 4118
f 4106 4107 4118
f 4118 4107 4119
f 4107 4108 4119
f 4119 4108 4120
f 4108 4109 4120
f 4120 4109 4121
f 4109 4098 4121
f 4121 4098 4110
f 4110 4111 4122
f 4122 4111 4123
f 4111 4112 4123
f 4123 4112 4124
f 4112 4113 4124
f 4124 4113 4125
f 4113 4114 4125
f 4125 4114 4126
f 4114 4115 4126
f 4126 4115 4127
f 4115 4116 4127
f 4127 4116 4128
f 4116 4117 4128
f 4128 4117 4129
f 4117 4118 4129
f 4129 4118 4130
f 4118 4119 4130
f 4130 4119 4131
f 4119 4120 4131
f 4131 4120 4132
f 4120 4121 4132
f 4132 4121 4133
f 4121 4110 4133
f 4133 4110 4122
f 4122 4123 4134
f 4134 4123 4135
f 4123 4124 4135
f 4135 4124 4136
f 4124 4125 4136
f 4136 4125 4137
f 4125 4126 4137
f 4137 4126 4138
f 4126 4127 4138
f 4138 4127 4139
f 4127 4128 4139
f 4139 4128 4140
f 4128 4129 4140
f 4140 4129 4141
f 4129 4130 4141
f 4141 4130 4142
f 4130 4131 4142
f 4142 4131 4143
f 4131 4132 4143
f 4143 4132 4144
f 4132 4133 4144
f 4144 4133 4145
f 4133 4122 4145
f 4145 4122 4134
f 4134 4135 4146
f 4146 4135 4147
f 4135 4136 4147
f 4147 4136 4148
f 4136 4137 4148
f 4148 4137 4149
f 4137 4138 4149
f 4149 4138 4150
f 4138 4139 4150
f 4150 4139 4151
f 4139 4140 4151
f 4151 4140 4152
f 4140 4141 4152
f 4152 4141 4153
f 4141 4142 4153
f 4153 4142 4154
f 4142 4143 4154
f 4154 4143 4155
f 4143 4144 4155
f 4155 4144 4156
f 4144 4145 4156
f 4156 4145 4157
f 4145 4134 4157
f 4157 4134 4146
f 4146 4147 4158
f 4158 4147 4159
f 4147 4148 4159
f 4159 4148 4160
f 4148 4149 4160
f 4160 4149 4161
f 4149 4150 4161
f 4161 4150 4162
f 4150 4151 4162
f 4162 4151 4163
f 4151 4152 4163
f 4163 4152 4164
f 4152 4153 4164
f 4164 4153 4165
f 4153 4154 4165
f 4165 4154 4166
f 4154 4155 4166
f 4166 4155 4167
f 4155 4156 4167
f 4167 4156 4168
f 4156 4157 4168
f 4168 4157 4169
f 4157 4146 4169
f 4169 4146 4158
f 4158 4159 4170
f 4170 4159 4171
f 4159 4160 4171
f 4171 4160 4172
f 4160 4161 4172
f 4172 4161 4173
f 4161 4162 4173
f 4173 4162 4174
f 4162 4163 4174
f 4174 4163 4175
f 4163 4164 4175
f 4175 4164 4176
f 4164 4165 4176
f 4176 4165 4177
f 4165 4166 4177
f 4177 4166 4178
f 4166 4167 4178
f 4178 4167 4179
f 4167 4168 4179
f 4179 4168 4180
f 4168 4169 4180
f 4180 4169 4181
f 4169 4158 4181
f 4181 4158 4170
f 4170 4171 4182
f 4182 4171 4183
f 4171 4172 4183
f 4183 4172 4184
f 4172 4173 4184
f 4184 4173 4185
f 4173 4174 4185
f 4185 4174 4186
f 4174 4175 4186
f 4186 4175 4187
f 4175 4176 4187
f 4187 4176 4188
f 4176 4177 4188
f 4188 4177 4189
f 4177 4178 4189
f 4189 4178 4190
f 4178 4179 4190
f 4190 4179 4191
f 4179 4180 4191
f 4191 4180 4192
f 4180 4181 4192
f 4192 4181 4193
f 4181 4170 4193
f 4193 4170 4182
f 4182 4183 4194
f 4194 4183 4195
f 4183 4184 4195
f 4195 4184 4196
f 4184 4185 4196
f 4196 4185 4197
f 4185 4186 4197
f 4197 4186 4198
f 4186 4187 4198
f 4198 4187 4199
f 4187 4188 4199
f 4199 4188 4200
f 4188 4189 4200
f 4200 4189 4201
f 4189 4190 4201
f 4201 4190 4202
f 4190 4191 4202
f 4202 4191 4203
f 4191 4192 4203
f 4203 4192 4204
f 4192 4193 4204
f 4204 4193 4205
f 4193 4182 4205
f 4205 4182 4194
f 4194 4195 4206
f 4206 4195 4207
f 4195 4196 4207
f 4207 4196 4208
f 4196 4197 4208
f 4208 4197 4209
f 4197 4198 4209
f 4209 4198 4210
f 4198 4199 4210
f 4210 4199 4211
f 4199 4200 4211
f 4211 4200 4212
f 4200 4201 4212
f 4212 4201 4213
f 4201 4202 4213
f 4213 4202 4214
f 4202 4203 4214
f 4214 4203 4215
f 4203 4204 4215
f 4215 4204 4216
f 4204 4205 4216
f 4216 4205 4217
f 4205 4194 4217
f 4217 4194 4206
f 4206 4207 4218
f 4218 4207 4219
f 4207 4208 4219
f 4219 4208 4220
f 4208 4209 4220
f 4220 4209 4221
f 4209 4210 4221
f 4221 4210 4222
f 4210 4211 4222
f 4222 4211 4223
f 4211 4212 4223
f 4223 4212 4224
f 4212 4213 4224
f 4224 4213 4225
f 4213 4214 4225
f 4225 4214 4226
f 4214 4215 4226
f 4226 4215 4227
f 4215 4216 4227
f 4227 4216 4228
f 4216 4217 4228
f 4228 4217 4229
f 4217 4206 4229
f 4229 4206 4218
f 4218 4219 4230
f 4230 4219 4231
f 4219 4220 4231
f 4231 4220 4232
f 4220 4221 4232
f 4232 4221 4233
f 4221 4222 4233
f 4233 4222 4234
f 4222 4223 4234
f 4234 4223 4235
f 4223 4224 4235
f 4235 4224 4236
f 4224 4225 4236
f 4236 4225 4237
f 4225 4226 4237
f 4237 4226 4238
f 4226 4227 4238
f 4238 4227 4239
f 4227 4228 4239
f 4239 4228 4240
f 4228 4229 4240
f 4240 4229 4241
f 4229 4218 4241
f 4241 4218 4230
f 4230 4231 4242
f 4242 4231 4243
f 4231 4232 4243
f 4243 4232 4244
f 4232 4233 4244
f 4244 4233 4245
f 4233 4234 4245
f 4245 4234 4246
f 4234 4235 4246
f 4246 4235 4247
f 4235 4236 4247
f 4247 4236 4248
f 4236 4237 4248
f 4248 4237 4249
f 4237 4238 4249
f 4249 4238 4250
f 4238 4239 4250
f 4250 4239 4251
f 4239 4240 4251
f 4251 4240 4252
f 4240 4241 4252
f 4252 4241 4253
f 4241 4230 4253
f 4253 4230 4242
f 4242 4243 4254
f 4254 4243 4255
f 4243 4244 4255
f 4255 4244 4256
f 4244 4245 4256
f 4256 4245 4257
f 4245 4246 4257
f 4257 4246 4258
f 4246 4247 4258
f 4258 4247 4259
f 4247 4248 4259
f 4259 4248 4260
f 4248 4249 4260
f 4260 4249 4261
f 4249 4250 4261
f 4261 4250 4262
f 4250 4251 4262
f 4262 4251 4263
f 4251 4252 4263
f 4263 4252 4264
f 4252 4253 4264
f 4264 4253 4265
f 4253 4242 4265
f 4265 4242 4254
f 4254 4255 4266
f 4266 4255 4267
f 4255 4256 4267
f 4267 4256 4268
f 4256 4257 4268
f 4268 4257 4269
f 4257 4258 4269
f 4269 4258 4270
f 4258 4259 4270
f 4270 4259 4271
f 4259 4260 4271
f 4271 4260 4272
f 4260 4261 4272
f 4272 4261 4273
f 4261 4262 4273
f 4273 4262 4274
f 4262 4263 4274
f 4274 4263 4275
f 4263 4264 4275
f 4275 4264 4276
f 4264 4265 4276
f 4276 4265 4277
f 4265 4254 4277
f 4277 4254 4266
f 4266 4267 4278
f 4278 4267 4279
f 4267 4268 4279
f 4279 4268 4280
f 4268 4269 4280
f 4280 4269 4281
f 4269 4270 4281
f 4281 4270 4282
f 4270 4271 4282
f 4282 4271 4283
f 4271 4272 4283
f 4283 4272 4284
f 4272 4273 4284
f 4284 4273 4285
f 4273 4274 4285
f 4285 4274 4286
f 4274 4275 4286
f 4286 4275 4287
f 4275 4276 4287
f 4287 4276 4288
f 4276 4277 4288
f 4288 4277 4289
f 4277 4266 4289
f 4289 4266 4278
f 4278 4279 4290
f 4290 4279 4291
f 4279 4280 4291
f 4291 4280 4292
f 4280 4281 4292
f 4292 4281 4293
f 4281 4282 4293
f 4293 4282 4294
f 4282 4283 4294
f 4294 4283 4295
f 4283 4284 4295
f 4295 4284 4296
f 4284 4285 4296
f 4296 4285 4297
f 4285 4286 4297
f 4297 4286 4298
f 4286 4287 4298
f 4298 4287 4299
f 4287 4288 4299
f 4299 4288 4300
f 4288 4289 4300
f 4300 4289 4301
f 4289 4278 4301
f 4301 4278 4290
f 4290 4291 4302
f 4302 4291 4303
f 4291 4292 4303
f 4303 4292 4304
f 4292 4293 4304
f 4304 4293 4305
f 4293 4294 4305
f 4305 4294 4306
f 4294 4295 4306
f 4306 4295 4307
f 4295 4296 4307
f 4307 4296 4308
f 4296 4297 4308
f 4308 4297 4309
f 4297 4298 4309
f 4309 4298 4310
f 4298 4299 4310
f 4310 4299 4311
f 4299 4300 4311
f 4311 4300 4312
f 4300 4301 4312
f 4312 4301 4313
f 4301 4290 4313
f 4313 4290 4302
f 4302 4303 4314
f 4314 4303 4315
f 4303 4304 4315
f 4315 4304 4316
f 4304 4305 4316
f 4316 4305 4317
f 4305 4306 4317
f 4317 4306 4318
f 4306 4307 4318
f 4318 4307 4319
f 4307 4308 4319
f 4319 4308 4320
f 4308 4309 4320
f 4320 4309 4321
f 4309 4310 4321
f 4321 4310 4322
f 4310 4311 4322
f 4322 4311 4323
f 4311 4312 4323
f 4323 4312 4324
f 4312 4313 4324
f 4324 4313 4325
f 4313 4302 4325
f 4325 4302 4314
f 4314 4315 4326
f 4326 4315 4327
f 4315 4316 4327
f 4327 4316 4328
f 4316 4317 4328
f 4328 4317 4329
f 4317 4318 4329
f 4329 4318 4330
f 4318 4319 4330
f 4330 4319 4331
f 4319 4320 4331
f 4331 4320 4332
f 4320 4321 4332
f 4332 4321 4333
f 4321 4322 4333
f 4333 4322 4334
f 4322 4323 4334
f 4334 4323 4335
f 4323 4324 4335
f 4335 4324 4336
f 4324 4325 4336
f 4336 4325 4337
f 4325 4314 4337
f 4337 4314 4326
f 4326 4327 4338
f 4338 4327 4339
f 4327 4328 4339
f 4339 4328 4340
f 4328 4329 4340
f 4340 4329 4341
f 4329 4330 4341
f 4341 4330 4342
f 4330 4331 4342
f 4342 4331 4343
f 4331 4332 4343
f 4343 4332 4344
f 4332 4333 4344
f 4344 4333 4345
f 4333 4334 4345
f 4345 4334 4346
f 4334 4335 4346
f 4346 4335 4347
f 4335 4336 4347
f 4347 4336 4348
f 4336 4337 4348
f 4348 4337 4349
f 4337 4326 4349
f 4349 4326 4338
f 4338 4339 4350
f 4350 4339 4351
f 4339 4340 4351
f 4351 4340 4352
f 4340 4341 4352
f 4352 4341 4353
f 4341 4342 4353
f 4353 4342 4354
f 4342 4343 4354
f 4354 4343 4355
f 4343 4344 4355
f 4355 4344 4356
f 4344 4345 4356
f 4356 4345 4357
f 4345 4346 4357
f 4357 4346 4358
f 4346 4347 4358
f 4358 4347 4359
f 4347 4348 4359
f 4359 4348 4360
f 4348 4349 4360
f 4360 4349 4361
f 4349 4338 4361
f 4361 4338 4350
f 4350 4351 4362
f 4362 4351 4363
f 4351 4352 4363
f 4363 4352 4364
f 4352 4353 4364
f 4364 4353 4365
f 4353 4354 4365
f 4365 4354 4366
f 4354 4355 4366
f 4366 4355 4367
f 4355 4356 4367
f 4367 4356 4368
f 4356 4357 4368
f 4368 4357 4369
f 4357 4358 4369
f 4369 4358 4370
f 4358 4359 4370
f 4370 4359 4371
f 4359 4360 4371
f 4371 4360 4372
f 4360 4361 4372
f 4372 4361 4373
f 4361 4350 4373
f 4373 4350 4362
f 4362 4363 4374
f 4374 4363 4375
f 4363 4364 4375
f 4375 4364 4376
f 4364 4365 4376
f 4376 4365 4377
f 4365 4366 4377
f 4377 4366 4378
f 4366 4367 4378
f 4378 4367 4379
f 4367 4368 4379
f 4379 4368 4380
f 4368 4369 4380
f 4380 4369 4381
f 4369 4370 4381
f 4381 4370 4382
f 4370 4371 4382
f 4382 4371 4383
f 4371 4372 4383
f 4383 4372 4384
f 4372 4373 4384
f 4384 4373 4385
f 4373 4362 4385
f 4385 4362 4374
f 4374 4375 4386
f 4386 4375 4387
f 4375 4376 4387
f 4387 4376 4388
f 4376 4377 4388
f 4388 4377 4389
f 4377 4378 4389
f 4389 4378 4390
f 4378 4379 4390
f 4390 4379 4391
f 4379 4380 4391
f 4391 4380 4392
f 4380 4381 4392
f 4392 4381 4393
f 4381 4382 4393
f 4393 4382 4394
f 4382 4383 4394
f 4394 4383 4395
f 4383 4384 4395
f 4395 4384 4396
f 4384 4385 4396
f 4396 4385 4397
f 4385 4374 4397
f 4397 4374 4386
f 4386 4387 4398
f 4398 4387 4399
f 4387 4388 4399
f 4399 4388 4400
f 4388 4389 4400
f 4400 4389 4401
f 4389 4390 4401
f 4401 4390 4402
f 4390 4391 4402
f 4402 4391 4403
f 4391 4392 4403
f 4403 4392 4404
f 4392 4393 4404
f 4404 4393 4405
f 4393 4394 4405
f 4405 4394 4406
f 4394 4395 4406
f 4406 4395 4407
f 4395 4396 4407
f 4407 4396 4408
f 4396 4397 4408
f 4408 4397 4409
f 4397 4386 4409
f 4409 4386 4398
f 4398 4399 4410
f 4410 4399 4411
f 4399 4400 4411
f 4411 4400 4412
f 4400 4401 4412
f 4412 4401 4413
f 4401 4402 4413
f 4413 4402 4414
f 4402 4403 4414
f 4414 4403 4415
f 4403 4404 4415
f 4415 4404 4416
f 4404 4405 4416
f 4416 4405 4417
f 4405 4406 4417
f 4417 4406 4418
f 4406 4407 4418
f 4418 4407 4419
f 4407 4408 4419
f 4419 4408 4420
f 4408 4409 4420
f 4420 4409 4421
f 4409 4398 4421
f 4421 4398 4410
f 4410 4411 4422
f 4422 4411 4423
f 4411 4412 4423
f 4423 4412 4424
f 4412 4413 4424
f 4424 4413 4425
f 4413 4414 4425
f 4425 4414 4426
f 4414 4415 4426
f 4426 4415 4427
f 4415 4416 4427
f 4427 4416 4428
f 4416 4417 4428
f 4428 4417 4429
f 4417 4418 4429
f 4429 4418 4430
f 4418 4419 4430
f 4430 4419 4431
f 4419 4420 4431
f 4431 4420 4432
f 4420 4421 4432
f 4432 4421 4433
f 4421 4410 4433
f 4433 4410 4422
f 4422 4423 4434
f 4434 4423 4435
f 4423 4424 4435
f 4435 4424 4436
f 4424 4425 4436
f 4436 4425 4437
f 4425 4426 4437
f 4437 4426 4438
f 4426 4427 4438
f 4438 4427 4439
f 4427 4428 4439
f 4439 4428 4440
f 4428 4429 4440
f 4440 4429 4441
f 4429 4430 4441
f 4441 4430 4442
f 4430 4431 4442
f 4442 4431 4443
f 4431 4432 4443
f 4443 4432 4444
f 4432 4433 4444
f 4444 4433 4445
f 4433 4422 4445
f 4445 4422 4434
f 4434 4435 4446
f 4446 4435 4447
f 4435 4436 4447
f 4447 4436 4448
f 4436 4437 4448
f 4448 4437 4449
f 4437 4438 4449
f 4449 4438 4450
f 4438 4439 4450
f 4450 4439 4451
f 4439 4440 4451
f 4451 4440 4452
f 4440 4441 4452
f 4452 4441 4453
f 4441 4442 4453
f 4453 4442 4454
f 4442 4443 4454
f 4454 4443 4455
f 4443 4444 4455
f 4455 4444 4456
f 4444 4445 4456
f 4456 4445 4457
f 4445 4434 4457
f 4457 4434 4446
f 4446 4447 4458
f 4458 4447 4459
f 4447 4448 4459
f 4459 4448 4460
f 4448 4449 4460
f 4460 4449 4461
f 4449 4450 4461
f 4461 4450 4462
f 4450 4451 4462
f 4462 4451 4463
f 4451 4452 4463
f 4463 4452 4464
f 4452 4453 4464
f 4464 4453 4465
f 4453 4454 4465
f 4465 4454 4466
f 4454 4455 4466
f 4466 4455 4467
f 4455 4456 4467
f 4467 4456 4468
f 4456 4457 4468
f 4468 4457 4469
f 4457 4446 4469
f 4469 4446 4458
f 4458 4459 4470
f 4470 4459 4471
f 4459 4460 4471
f 4471 4460 4472
f 4460 4461 4472
f 4472 4461 4473
f 4461 4462 4473
f 4473 4462 4474
f 4462 4463 4474
f 4474 4463 4475
f 4463 4464 4475
f 4475 4464 4476
f 4464 4465 4476
f 4476 4465 4477
f 4465 4466 4477
f 4477 4466 4478
f 4466 4467 4478
f 4478 4467 4479
f 4467 4468 4479
f 4479 4468 4480
f 4468 4469 4480
f 4480 4469 4481
f 4469 4458 4481
f 4481 4458 4470
f 4470 4471 4482
f 4482 4471 4483
f 4471 4472 4483
f 4483 4472 4484
f 4472 4473 4484
f 4484 4473 4485
f 4473 4474 4485
f 4485 4474 4486
f 4474 4475 4486
f 4486 4475 4487
f 4475 4476 4487
f 4487 4476 4488
f 4476 4477 4488
f 4488 4477 4489
f 4477 4478 4489
f 4489 4478 4490
f 4478 4479 4490
f 4490 4479 4491
f 4479 4480 4491
f 4491 4480 4492
f 4480 4481 4492
f 4492 4481 4493
f 4481 4470 4493
f 4493 4470 4482
f 4482 4483 4494
f 4494 4483 4495
f 4483 4484 4495
f 4495 4484 4496
f 4484 4485 4496
f 4496 4485 4497
f 4485 4486 4497
f 4497 4486 4498
f 4486 4487 4498
f 4498 4487 4499
f 4487 4488 4499
f 4499 4488 4500
f 4488 4489 4500
f 4500 4489 4501
f 4489 4490 4501
f 4501 4490 4502
f 4490 4491 4502
f 4502 4491 4503
f 4491 4492 4503
f 4503 4492 4504
f 4492 4493 4504
f 4504 4493 4505
f 4493 4482 4505
f 4505 4482 4494
f 4494 4495 4506
f 4506 4495 4507
f 4495 4496 4507
f 4507 4496 4508
f 4496 4497 4508
f 4508 4497 4509
f 4497 4498 4509
f 4509 4498 4510
f 4498 4499 4510
f 4510 4499 4511
f 4499 4500 4511
f 4511 4500 4512
f 4500 4501 4512
f 4512 4501 4513
f 4501 4502 4513
f 4513 4502 4514
f 4502 4503 4514
f 4514 4503 4515
f 4503 4504 4515
f 4515 4504 4516
f 4504 4505 4516
f 4516 4505 4517
f 4505 4494 4517
f 4517 4494 4506
f 4506 4507 4518
f 4518 4507 4519
f 4507 4508 4519
f 4519 4508 4520
f 4508 4509 4520
f 4520 4509 4521
f 4509 4510 4521
f 4521 4510 4522
f 4510 4511 4522
f 4522 4511 4523
f 4511 4512 4523
f 4523 4512 4524
f 4512 4513 4524
f 4524 4513 4525
f 4513 4514 4525
f 4525 4514 4526
f 4514 4515 4526
f 4526 4515 4527
f 4515 4516 4527
f 4527 4516 4528
f 4516 4517 4528
f 4528 4517 4529
f 4517 4506 4529
f 4529 4506 4518
f 4518 4519 4530
f 4530 4519 4531
f 4519 4520 4531
f 4531 4520 4532
f 4520 4521 4532
f 4532 4521 4533
f 4521 4522 4533
f 4533 4522 4534
f 4522 4523 4534
f 4534 4523 4535
f 4523 4524 4535
f 4535 4524 4536
f 4524 4525 4536
f 4536 4525 4537
f 4525 4526 4537
f 4537 4526 4538
f 4526 4527 4538
f 4538 4527 4539
f 4527 4528 4539
f 4539 4528 4540
f 4528 4529 4540
f 4540 4529 4541
f 4529 4518 4541
f 4541 4518 4530
f 4530 4531 4542
f 4542 4531 4543
f 4531 4532 4543
f 4543 4532 4544
f 4532 4533 4544
f 4544 4533 4545
f 4533 4534 4545
f 4545 4534 4546
f 4534 4535 4546
f 4546 4535 4547
f 4535 4536 4547
f 4547 4536 4548
f 4536 4537 4548
f 4548 4537 4549
f 4537 4538 4549
f 4549 4538 4550
f 4538 4539 4550
f 4550 4539 4551
f 4539 4540 4551
f 4551 4540 4552
f 4540 4541 4552
f 4552 4541 4553
f 4541 4530 4553
f 4553 4530 4542
f 4542 4543 4554
f 4554 4543 4555
f 4543 4544 4555
f 4555 4544 4556
f 4544 4545 4556
f 4556 4545 4557
f 4545 4546 4557
f 4557 4546 4558
f 4546 4547 4558
f 4558 4547 4559
f 4547 4548 4559
f 4559 4548 4560
f 4548 4549 4560
f 4560 4549 4561
f 4549 4550 4561
f 4561 4550 4562
f 4550 4551 4562
f 4562 4551 4563
f 4551 4552 4563
f 4563 4552 4564
f 4552 4553 4564
f 4564 4553 4565
f 4553 4542 4565
f 4565 4542 4554
f 4554 4555 4566
f 4566 4555 4567
f 4555 4556 4567
f 4567 4556 4568
f 4556 4557 4568
f 4568 4557 4569
f 4557 4558 4569
f 4569 4558 4570
f 4558 4559 4570
f 4570 4559 4571
f 4559 4560 4571
f 4571 4560 4572
f 4560 4561 4572
f 4572 4561 4573
f 4561 4562 4573
f 4573 4562 4574
f 4562 4563 4574
f 4574 4563 4575
f 4563 4564 4575
f 4575 4564 4576
f 4564 4565 4576
f 4576 4565 4577
f 4565 4554 4577
f 4577 4554 4566
f 4566 4567 4578
f 4578 4567 4579
f 4567 4568 4579
f 4579 4568 4580
f 4568 4569 4580
f 4580 4569 4581
f 4569 4570 4581
f 4581 4570 4582
f 4570 4571 4582
f 4582 4571 4583
f 4571 4572 4583
f 4583 4572 4584
f 4572 4573 4584
f 4584 4573 4585
f 4573 4574 4585
f 4585 4574 4586
f 4574 4575 4586
f 4586 4575 4587
f 4575 4576 4587
f 4587 4576 4588
f 4576 4577 4588
f 4588 4577 4589
f 4577 4566 4589
f 4589 4566 4578
f 4578 4579 4590
f 4590 4579 4591
f 4579 4580 4591
f 4591 4580 4592
f 4580 4581 4592
f 4592 4581 4593
f 4581 4582 4593
f 4593 4582 4594
f 4582 4583 4594
f 4594 4583 4595
f 4583 4584 4595
f 4595 4584 4596
f 4584 4585 4596
f 4596 4585 4597
f 4585 4586 4597
f 4597 4586 4598
f 4586 4587 4598
f 4598 4587 4599
f 4587 4588 4599
f 4599 4588 4600
f 4588 4589 4600
f 4600 4589 4601
f 4589 4578 4601
f 4601 4578 4590
f 4590 4591 4602
f 4602 4591 4603
f 4591 4592 4603
f 4603 4592 4604
f 4592 4593 4604
f 4604 4593 4605
f 4593 4594 4605
f 4605 4594 4606
f 4594 4595 4606
f 4606 4595 4607
f 4595 4596 4607
f 4607 4596 4608
f 4596 4597 4608
f 4608 4597 4609
f 4597 4598 4609
f 4609 4598 4610
f 4598 4599 4610
f 4610 4599 4611
f 4599 4600 4611
f 4611 4600 4612
f 4600 4601 4612
f 4612 4601 4613
f 4601 4590 4613
f 4613 4590 4602
f 4602 4603 4614
f 4614 4603 4615
f 4603 4604 4615
f 4615 4604 4616
f 4604 4605 4616
f 4616 4605 4617
f 4605 4606 4617
f 4617 4606 4618
f 4606 4607 4618
f 4618 4607 4619
f 4607 4608 4619
f 4619 4608 4620
f 4608 4609 4620
f 4620 4609 4621
f 4609 4610 4621
f 4621 4610 4622
f 4610 4611 4622
f 4622 4611 4623
f 4611 4612 4623
f 4623 4612 4624
f 4612 4613 4624
f 4624 4613 4625
f 4613 4602 4625
f 4625 4602 4614
f 4614 4615 4626
f 4626 4615 4627
f 4615 4616 4627
f 4627 4616 4628
f 4616 4617 4628
f 4628 4617 4629
f 4617 4618 4629
f 4629 4618 4630
f 4618 4619 4630
f 4630 4619 4631
f 4619 4620 4631
f 4631 4620 4632
f 4620 4621 4632
f 4632 4621 4633
f 4621 4622 4633
f 4633 4622 4634
f 4622 4623 4634
f 4634 4623 4635
f 4623 4624 4635
f 4635 4624 4636
f 4624 4625 4636
f 4636 4625 4637
f 4625 4614 4637
f 4637 4614 4626
f 4626 4627 4638
f 4638 4627 4639
f 4627 4628 4639
f 4639 4628 4640
f 4628 4629 4640
f 4640 4629 4641
f 4629 4630 4641
f 4641 4630 4642
f 4630 4631 4642
f 4642 4631 4643
f 4631 4632 4643
f 4643 4632 4644
f 4632 4633 4644
f 4644 4633 4645
f 4633 4634 4645
f 4645 4634 4646
f 4634 4635 4646
f 4646 4635 4647
f 4635 4636 4647
f 4647 4636 4648
f 4636 4637 4648
f 4648 4637 4649
f 4637 4626 4649
f 4649 4626 4638
f 4638 4639 4650
f 4650 4639 4651
f 4639 4640 4651
f 4651 4640 4652
f 4640 4641 4652
f 4652 4641 4653
f 4641 4642 4653
f 4653 4642 4654
f 4642 4643 4654
f 4654 4643 4655
f 4643 4644 4655
f 4655 4644 4656
f 4644 4645 4656
f 4656 4645 4657
f 4645 4646 4657
f 4657 4646 4658
f 4646 4647 4658
f 4658 4647 4659
f 4647 4648 4659
f 4659 4648 4660
f 4648 4649 4660
f 4660 4649 4661
f 4649 4638 4661
f 4661 4638 4650
f 4650 4651 4662
f 4662 4651 4663
f 4651 4652 4663
f 4663 4652 4664
f 4652 4653 4664
f 4664 4653 4665
f 4653 4654 4665
f 4665 4654 4666
f 4654 4655 4666
f 4666 4655 4667
f 4655 4656 4667
f 4667 4656 4668
f 4656 4657 4668
f 4668 4657 4669
f 4657 4658 4669
f 4669 4658 4670
f 4658 4659 4670
f 4670 4659 4671
f 4659 4660 4671
f 4671 4660 4672
f 4660 4661 4672
f 4672 4661 4673
f 4661 4650 4673
f 4673 4650 4662
f 4662 4663 4674
f 4674 4663 4675
f 4663 4664 4675
f 4675 4664 4676
f 4664 4665 4676
f 4676 4665 4677
f 4665 4666 4677
f 4677 4666 4678
f 4666 4667 4678
f 4678 4667 4679
f 4667 4668 4679
f 4679 4668 4680
f 4668 4669 4680
f 4680 4669 4681
f 4669 4670 4681
f 4681 4670 4682
f 4670 4671 4682
f 4682 4671 4683
f 4671 4672 4683
f 4683 4672 4684
f 4672 4673 4684
f 4684 4673 4685
f 4673 4662 4685
f 4685 4662 4674
f 4674 4675 4686
f 4686 4675 4687
f 4675 4676 4687
f 4687 4676 4688
f 4676 4677 4688
f 4688 4677 4689
f 4677 4678 4689
f 4689 4678 4690
f 4678 4679 4690
f 4690 4679 4691
f 4679 4680 4691
f 4691 4680 4692
f 4680 4681 4692
f 4692 4681 4693
f 4681 4682 4693
f 4693 4682 4694
f 4682 4683 4694
f 4694 4683 4695
f 4683 4684 4695
f 4695 4684 4696
f 4684 4685 4696
f 4696 4685 4697
f 4685 4674 4697
f 4697 4674 4686
f 4686 4687 4698
f 4698 4687 4699
f 4687 4688 4699
f 4699 4688 4700
f 4688 4689 4700
f 4700 4689 4701
f 4689 4690 4701
f 4701 4690 4702
f 4690 4691 4702
f 4702 4691 4703
f 4691 4692 4703
f 4703 4692 4704
f 4692 4693 4704
f 4704 4693 4705
f 4693 4694 4705
f 4705 4694 4706
f 4694 4695 4706
f 4706 4695 4707
f 4695 4696 4707
f 4707 4696 4708
f 4696 4697 4708
f 4708 4697 4709
f 4697 4686 4709
f 4709 4686 4698
f 4698 4699 4710
f 4710 4699 4711
f 4699 4700 4711
f 4711 4700 4712
f 4700 4701 4712
f 4712 4701 4713
f 4701 4702 4713
f 4713 4702 4714
f 4702 4703 4714
f 4714 4703 4715
f 4703 4704 4715
f 4715 4704 4716
f 4704 4705 4716
f 4716 4705 4717
f 4705 4706 4717
f 4717 4706 4718
f 4706 4707 4718
f 4718 4707 4719
f 4707 4708 4719
f 4719 4708 4720
f 4708 4709 4720
f 4720 4709 4721
f 4709 4698 4721
f 4721 4698 4710
f 4710 4711 4722
f 4722 4711 4723
f 4711 4712 4723
f 4723 4712 4724
f 4712 4713 4724
f 4724 4713 4725
f 4713 4714 4725
f 4725 4714 4726
f 4714 4715 4726
f 4726 4715 4727
f 4715 4716 4727
f 4727 4716 4728
f 4716 4717 4728
f 4728 4717 4729
f 4717 4718 4729
f 4729 4718 4730
f 4718 4719 4730
f 4730 4719 4731
f 4719 4720 4731
f 4731 4720 4732
f 4720 4721 4732
f 4732 4721 4733
f 4721 4710 4733
f 4733 4710 4722
f 4722 4723 4734
f 4734 4723 4735
f 4723 4724 4735
f 4735 4724 4736
f 4724 4725 4736
f 4736 4725 4737
f 4725 4726 4737
f 4737 4726 4738
f 4726 4727 4738
f 4738 4727 4739
f 4727 4728 4739
f 4739 4728 4740
f 4728 4729 4740
f 4740 4729 4741
f 4729 4730 4741
f 4741 4730 4742
f 4730 4731 4742
f 4742 4731 4743
f 4731 4732 4743
f 4743 4732 4744
f 4732 4733 4744
f 4744 4733 4745
f 4733 4722 4745
f 4745 4722 4734
f 4734 4735 4746
f 4746 4735 4747
f 4735 4736 4747
f 4747 4736 4748
f 4736 4737 4748
f 4748 4737 4749
f 4737 4738 4749
f 4749 4738 4750
f 4738 4739 4750
f 4750 4739 4751
f 4739 4740 4751
f 4751 4740 4752
f 4740 4741 4752
f 4752 4741 4753
f 4741 4742 4753
f 4753 4742 4754
f 4742 4743 4754
f 4754 4743 4755
f 4743 4744 4755
f 4755 4744 4756
f 4744 4745 4756
f 4756 4745 4757
f 4745 4734 4757
f 4757 4734 4746
f 4746 4747 4758
f 4758 4747 4759
f 4747 4748 4759
f 4759 4748 4760
f 4748 4749 4760
f 4760 4749 4761
f 4749 4750 4761
f 4761 4750 4762
f 4750 4751 4762
f 4762 4751 4763
f 4751 4752 4763
f 4763 4752 4764
f 4752 4753 4764
f 4764 4753 4765
f 4753 4754 4765
f 4765 4754 4766
f 4754 4755 4766
f 4766 4755 4767
f 4755 4756 4767
f 4767 4756 4768
f 4756 4757 4768
f 4768 4757 4769
f 4757 4746 4769
f 4769 4746 4758
f 4758 4759 4770
f 4770 4759 4771
f 4759 4760 4771
f 4771 4760 4772
f 4760 4761 4772
f 4772 4761 4773
f 4761 4762 4773
f 4773 4762 4774
f 4762 4763 4774
f 4774 4763 4775
f 4763 4764 4775
f 4775 4764 4776
f 4764 4765 4776
f 4776 4765 4777
f 4765 4766 4777
f 4777 4766 4778
f 4766 4767 4778
f 4778 4767 4779
f 4767 4768 4779
f 4779 4768 4780
f 4768 4769 4780
f 4780 4769 4781
f 4769 4758 4781
f 4781 4758 4770
f 4770 4771 4782
f 4782 4771 4783
f 4771 4772 4783
f 4783 4772 4784
f 4772 4773 4784
f 4784 4773 4785
f 4773 4774 4785
f 4785 4774 4786
f 4774 4775 4786
f 4786 4775 4787
f 4775 4776 4787
f 4787 4776 4788
f 4776 4777 4788
f 4788 4777 4789
f 4777 4778 4789
f 4789 4778 4790
f 4778 4779 4790
f 4790 4779 4791
f 4779 4780 4791
f 4791 4780 4792
f 4780 4781 4792
f 4792 4781 4793
f 4781 4770 4793
f 4793 4770 4782
f 4782 4783 4794
f 4794 4783 4795
f 4783 4784 4795
f 4795 4784 4796
f 4784 4785 4796
f 4796 4785 4797
f 4785 4786 4797
f 4797 4786 4798
f 4786 4787 4798
f 4798 4787 4799
f 4787 4788 4799
f 4799 4788 4800
f 4788 4789 4800
f 4800 4789 4801
f 4789 4790 4801
f 4801 4790 4802
f 4790 4791 4802
f 4802 4791 4803
f 4791 4792 4803
f 4803 4792 4804
f 4792 4793 4804
f 4804 4793 4805
f 4793 4782 4805
f 4805 4782 4794
f 4794 4795 4806
f 4806 4795 4807
f 4795 4796 4807
f 4807 4796 4808
f 4796 4797 4808
f 4808 4797 4809
f 4797 4798 4809
f 4809 4798 4810
f 4798 4799 4810
f 4810 4799 4811
f 4799 4800 4811
f 4811 4800 4812
f 4800 4801 4812
f 4812 4801 4813
f 4801 4802 4813
f 4813 4802 4814
f 4802 4803 4814
f 4814 4803 4815
f 4803 4804 4815
f 4815 4804 4816
f 4804 4805 4816
f 4816 4805 4817
f 4805 4794 4817
f 4817 4794 4806
f 4806 4807 4818
f 4818 4807 4819
f 4807 4808 4819
f 4819 4808 4820
f 4808 4809 4820
f 4820 4809 4821
f 4809 4810 4821
f 4821 4810 4822
f 4810 4811 4822
f 4822 4811 4823
f 4811 4812 4823
f 4823 4812 4824
f 4812 4813 4824
f 4824 4813 4825
f 4813 4814 4825
f 4825 4814 4826
f 4814 4815 4826
f 4826 4815 4827
f 4815 4816 4827
f 4827 4816 4828
f 4816 4817 4828
f 4828 4817 4829
f 4817 4806 4829
f 4829 4806 4818
f 4818 4819 4830
f 4830 4819 4831
f 4819 4820 4831
f 4831 4820 4832
f 4820 4821 4832
f 4832 4821 4833
f 4821 4822 4833
f 4833 4822 4834
f 4822 4823 4834
f 4834 4823 4835
f 4823 4824 4835
f 4835 4824 4836
f 4824 4825 4836
f 4836 4825 4837
f 4825 4826 4837
f 4837 4826 4838
f 4826 4827 4838
f 4838 4827 4839
f 4827 4828 4839
f 4839 4828 4840
f 4828 4829 4840
f 4840 4829 4841
f 4829 4818 4841
f 4841 4818 4830
f 4830 4831 4842
f 4842 4831 4843
f 4831 4832 4843
f 4843 4832 4844
f 4832 4833 4844
f 4844 4833 4845
f 4833 4834 4845
f 4845 4834 4846
f 4834 4835 4846
f 4846 4835 4847
f 4835 4836 4847
f 4847 4836 4848
f 4836 4837 4848
f 4848 4837 4849
f 4837 4838 4849
f 4849 4838 4850
f 4838 4839 4850
f 4850 4839 4851
f 4839 4840 4851
f 4851 4840 4852
f 4840 4841 4852
f 4852 4841 4853
f 4841 4830 4853
f 4853 4830 4842
f 4842 4843 4854
f 4854 4843 4855
f 4843 4844 4855
f 4855 4844 4856
f 4844 4845 4856
f 4856 4845 4857
f 4845 4846 4857
f 4857 4846 4858
f 4846 4847 4858
f 4858 4847 4859
f 4847 4848 4859
f 4859 4848 4860
f 4848 4849 4860
f 4860 4849 4861
f 4849 4850 4861
f 4861 4850 4862
f 4850 4851 4862
f 4862 4851 4863
f 4851 4852 4863
f 4863 4852 4864
f 4852 4853 4864
f 4864 4853 4865
f 4853 4842 4865
f 4865 4842 4854
f 4854 4855 4866
f 4866 4855 4867
f 4855 4856 4867
f 4867 4856 4868
f 4856 4857 4868
f 4868 4857 4869
f 4857 4858 4869
f 4869 4858 4870
f 4858 4859 4870
f 4870 4859 4871
f 4859 4860 4871
f 4871 4860 4872
f 4860 4861 4872
f 4872 4861 4873
f 4861 4862 4873
f 4873 4862 4874
f 4862 4863 4874
f 4874 4863 4875
f 4863 4864 4875
f 4875 4864 4876
f 4864 4865 4876
f 4876 4865 4877
f 4865 4854 4877
f 4877 4854 4866
f 4866 4867 4878
f 4878 4867 4879
f 4867 4868 4879
f 4879 4868 4880
f 4868 4869 4880
f 4880 4869 4881
f 4869 4870 4881
f 4881 4870 4882
f 4870 4871 4882
f 4882 4871 4883
f 4871 4872 4883
f 4883 4872 4884
f 4872 4873 4884
f 4884 4873 4885
f 4873 4874 4885
f 4885 4874 4886
f 4874 4875 4886
f 4886 4875 4887
f 4875 4876 4887
f 4887 4876 4888
f 4876 4877 4888
f 4888 4877 4889
f 4877 4866 4889
f 4889 4866 4878
f 4878 4879 4890
f 4890 4879 4891
f 4879 4880 4891
f 4891 4880 4892
f 4880 4881 4892
f 4892 4881 4893
f 4881 4882 4893
f 4893 4882 4894
f 4882 4883 4894
f 4894 4883 4895
f 4883 4884 4895
f 4895 4884 4896
f 4884 4885 4896
f 4896 4885 4897
f 4885 4886 4897
f 4897 4886 4898
f 4886 4887 4898
f 4898 4887 4899
f 4887 4888 4899
f 4899 4888 4900
f 4888 4889 4900
f 4900 4889 4901
f 4889 4878 4901
f 4901 4878 4890
f 4890 4891 4902
f 4902 4891 4903
f 4891 4892 4903
f 4903 4892 4904
f 4892 4893 4904
f 4904 4893 4905
f 4893 4894 4905
f 4905 4894 4906
f 4894 4895 4906
f 4906 4895 4907
f 4895 4896 4907
f 4907 4896 4908
f 4896 4897 4908
f 4908 4897 4909
f 4897 4898 4909
f 4909 4898 4910
f 4898 4899 4910
f 4910 4899 4911
f 4899 4900 4911
f 4911 4900 4912
f 4900 4901 4912
f 4912 4901 4913
f 4901 4890 4913
f 4913 4890 4902
f 4902 4903 4914
f 4914 4903 4915
f 4903 4904 4915
f 4915 4904 4916
f 4904 4905 4916
f 4916 4905 4917
f 4905 4906 4917
f 4917 4906 4918
f 4906 4907 4918
f 4918 4907 4919
f 4907 4908 4919
f 4919 4908 4920
f 4908 4909 4920
f 4920 4909 4921
f 4909 4910 4921
f 4921 4910 4922
f 4910 4911 4922
f 4922 4911 4923
f 4911 4912 4923
f 4923 4912 4924
f 4912 4913 4924
f 4924 4913 4925
f 4913 4902 4925
f 4925 4902 4914
f 4914 4915 4926
f 4926 4915 4927
f 4915 4916 4927
f 4927 4916 4928
f 4916 4917 4928
f 4928 4917 4929
f 4917 4918 4929
f 4929 4918 4930
f 4918 4919 4930
f 4930 4919 4931
f 4919 4920 4931
f 4931 4920 4932
f 4920 4921 4932
f 4932 4921 4933
f 4921 4922 4933
f 4933 4922 4934
f 4922 4923 4934
f 4934 4923 4935
f 4923 4924 4935
f 4935 4924 4936
f 4924 4925 4936
f 4936 4925 4937
f 4925 4914 4937
f 4937 4914 4926
f 4926 4927 4938
f 4938 4927 4939
f 4927 4928 4939
f 4939 4928 4940
f 4928 4929 4940
f 4940 4929 4941
f 4929 4930 4941
f 4941 4930 4942
f 4930 4931 4942
f 4942 4931 4943
f 4931 4932 4943
f 4943 4932 4944
f 4932 4933 4944
f 4944 4933 4945
f 4933 4934 4945
f 4945 4934 4946
f 4934 4935 4946
f 4946 4935 4947
f 4935 4936 4947
f 4947 4936 4948
f 4936 4937 4948
f 4948 4937 4949
f 4937 4926 4949
f 4949 4926 4938
f 4938 4939 4950
f 4950 4939 4951
f 4939 4940 4951
f 4951 4940 4952
f 4940 4941 4952
f 4952 4941 4953
f 4941 4942 4953
f 4953 4942 4954
f 4942 4943 4954
f 4954 4943 4955
f 4943 4944 4955
f 4955 4944 4956
f 4944 4945 4956
f 4956 4945 4957
f 4945 4946 4957
f 4957 4946 4958
f 4946 4947 4958
f 4958 4947 4959
f 4947 4948 4959
f 4959 4948 4960
f 4948 4949 4960
f 4960 4949 4961
f 4949 4938 4961
f 4961 4938 4950
f 4950 4951 4962
f 4962 4951 4963
f 4951 4952 4963
f 4963 4952 4964
f 4952 4953 4964
f 4964 4953 4965
f 4953 4954 4965
f 4965 4954 4966
f 4954 4955 4966
f 4966 4955 4967
f 4955 4956 4967
f 4967 4956 4968
f 4956 4957 4968
f 4968 4957 4969
f 4957 4958 4969
f 4969 4958 4970
f 4958 4959 4970
f 4970 4959 4971
f 4959 4960 4971
f 4971 4960 4972
f 4960 4961 4972
f 4972 4961 4973
f 4961 4950 4973
f 4973 4950 4962
f 4962 4963 4974
f 4974 4963 4975
f 4963 4964 4975
f 4975 4964 4976
f 4964 4965 4976
f 4976 4965 4977
f 4965 4966 4977
f 4977 4966 4978
f 4966 4967 4978
f 4978 4967 4979
f 4967 4968 4979
f 4979 4968 4980
f 4968 4969 4980
f 4980 4969 4981
f 4969 4970 4981
f 4981 4970 4982
f 4970 4971 4982
f 4982 4971 4983
f 4971 4972 4983
f 4983 4972 4984
f 4972 4973 4984
f 4984 4973 4985
f 4973 4962 4985
f 4985 4962 4974
f 4974 4975 4986
f 4986 4975 4987
f 4975 4976 4987
f 4987 4976 4988
f 4976 4977 4988
f 4988 4977 4989
f 4977 4978 4989
f 4989 4978 4990
f 4978 4979 4990
f 4990 4979 4991
f 4979 4980 4991
f 4991 4980 4992
f 4980 4981 4992
f 4992 4981 4993
f 4981 4982 4993
f 4993 4982 4994
f 4982 4983 4994
f 4994 4983 4995
f 4983 4984 4995
f 4995 4984 4996
f 4984 4985 4996
f 4996 4985 4997
f 4985 4974 4997
f 4997 4974 4986
f 4986 4987 4998
f 4998 4987 4999
f 4987 4988 4999
f 4999 4988 5000
f 4988 4989 5000
f 5000 4989 5001
f 4989 4990 5001
f 5001 4990 5002
f 4990 4991 5002
f 5002 4991 5003
f 4991 4992 5003
f 5003 4992 5004
f 4992 4993 5004
f 5004 4993 5005
f 4993 4994 5005
f 5005 4994 5006
f 4994 4995 5006
f 5006 4995 5007
f 4995 4996 5007
f 5007 4996 5008
f 4996 4997 5008
f 5008 4997 5009
f 4997 4986 5009
f 5009 4986 4998
f 4998 4999 5010
f 5010 4999 5011
f 4999 5000 5011
f 5011 5000 5012
f 5000 5001 5012
f 5012 5001 5013
f 5001 5002 5013
f 5013 5002 5014
f 5002 5003 5014
f 5014 5003 5015
f 5003 5004 5015
f 5015 5004 5016
f 5004 5005 5016
f 5016 5005 5017
f 5005 5006 5017
f 5017 5006 5018
f 5006 5007 5018
f 5018 5007 5019
f 5007 5008 5019
f 5019 5008 5020
f 5008 5009 5020
f 5020 5009 5021
f 5009 4998 5021
f 5021 4998 5010
f 5010 5011 5022
f 5022 5011 5023
f 5011 5012 5023
f 5023 5012 5024
f 5012 5013 5024
f 5024 5013 5025
f 5013 5014 5025
f 5025 5014 5026
f 5014 5015 5026
f 5026 5015 5027
f 5015 5016 5027
f 5027 5016 5028
f 5016 5017 5028
f 5028 5017 5029
f 5017 5018 5029
f 5029 5018 5030
f 5018 5019 5030
f 5030 5019 5031
f 5019 5020 5031
f 5031 5020 5032
f 5020 5021 5032
f 5032 5021 5033
f 5021 5010 5033
f 5033 5010 5022
f 5022 5023 5034
f 5034 5023 5035
f 5023 5024 5035
f 5035 5024 5036
f 5024 5025 5036
f 5036 5025 5037
f 5025 5026 5037
f 5037 5026 5038
f 5026 5027 5038
f 5038 5027 5039
f 5027 5028 5039
f 5039 5028 5040
f 5028 5029 5040
f 5040 5029 5041
f 5029 5030 5041
f 5041 5030 5042
f 5030 5031 5042
f 5042 5031 5043
f 5031 5032 5043
f 5043 5032 5044
f 5032 5033 5044
f 5044 5033 5045
f 5033 5022 5045
f 5045 5022 5034
f 5034 5035 5046
f 5046 5035 5047
f 5035 5036 5047
f 5047 5036 5048
f 5036 5037 5048
f 5048 5037 5049
f 5037 5038 5049
f 5049 5038 5050
f 5038 5039 5050
f 5050 5039 5051
f 5039 5040 5051
f 5051 5040 5052
f 5040 5041 5052
f 5052 5041 5053
f 5041 5042 5053
f 5053 5042 5054
f 5042 5043 5054
f 5054 5043 5055
f 5043 5044 5055
f 5055 5044 5056
f 5044 5045 5056
f 5056 5045 5057
f 5045 5034 5057
f 5057 5034 5046
f 5046 5047 5058
f 5058 5047 5059
f 5047 5048 5059
f 5059 5048 5060
f 5048 5049 5060
f 5060 5049 5061
f 5049 5050 5061
f 5061 5050 5062
f 5050 5051 5062
f 5062 5051 5063
f 5051 5052 5063
f 5063 5052 5064
f 5052 5053 5064
f 5064 5053 5065
f 5053 5054 5065
f 5065 5054 5066
f 5054 5055 5066
f 5066 5055 5067
f 5055 5056 5067
f 5067 5056 5068
f 5056 5057 5068
f 5068 5057 5069
f 5057 5046 5069
f 5069 5046 5058
f 5058 5059 5070
f 5070 5059 5071
f 5059 5060 5071
f 5071 5060 5072
f 5060 5061 5072
f 5072 5061 5073
f 5061 5062 5073
f 5073 5062 5074
f 5062 5063 5074
f 5074 5063 5075
f 5063 5064 5075
f 5075 5064 5076
f 5064 5065 5076
f 5076 5065 5077
f 5065 5066 5077
f 5077 5066 5078
f 5066 5067 5078
f 5078 5067 5079
f 5067 5068 5079
f 5079 5068 5080
f 5068 5069 5080
f 5080 5069 5081
f 5069 5058 5081
f 5081 5058 5070
f 5070 5071 5082
f 5082 5071 5083
f 5071 5072 5083
f 5083 5072 5084
f 5072 5073 5084
f 5084 5073 5085
f 5073 5074 5085
f 5085 5074 5086
f 5074 5075 5086
f 5086 5075 5087
f 5075 5076 5087
f 5087 5076 5088
f 5076 5077 5088
f 5088 5077 5089
f 5077 5078 5089
f 5089 5078 5090
f 5078 5079 5090
f 5090 5079 5091
f 5079 5080 5091
f 5091 5080 5092
f 5080 5081 5092
f 5092 5081 5093
f 5081 5070 5093
f 5093 5070 5082
f 5082 5083 5094
f 5094 5083 5095
f 5083 5084 5095
f 5095 5084 5096
f 5084 5085 5096
f 5096 5085 5097
f 5085 5086 5097
f 5097 5086 5098
f 5086 5087 5098
f 5098 5087 5099
f 5087 5088 5099
f 5099 5088 5100
f 5088 5089 5100
f 5100 5089 5101
f 5089 5090 5101
f 5101 5090 5102
f 5090 5091 5102
f 5102 5091 5103
f 5091 5092 5103
f 5103 5092 5104
f 5092 5093 5104
f 5104 5093 5105
f 5093 5082 5105
f 5105 5082 5094
f 5094 5095 5106
f 5106 5095 5107
f 5095 5096 5107
f 5107 5096 5108
f 5096 5097 5108
f 5108 5097 5109
f 5097 5098 5109
f 5109 5098 5110
f 5098 5099 5110
f 5110 5099 5111
f 5099 5100 5111
f 5111 5100 5112
f 5100 5101 5112
f 5112 5101 5113
f 5101 5102 5113
f 5113 5102 5114
f 5102 5103 5114
f 5114 5103 5115
f 5103 5104 5115
f 5115 5104 5116
f 5104 5105 5116
f 5116 5105 5117
f 5105 5094 5117
f 5117 5094 5106
f 5106 5107 5118
f 5118 5107 5119
f 5107 5108 5119
f 5119 5108 5120
f 5108 5109 5120
f 5120 5109 5121
f 5109 5110 5121
f 5121 5110 5122
f 5110 5111 5122
f 5122 5111 5123
f 5111 5112 5123
f 5123 5112 5124
f 5112 5113 5124
f 5124 5113 5125
f 5113 5114 5125
f 5125 5114 5126
f 5114 5115 5126
f 5126 5115 5127
f 5115 5116 5127
f 5127 5116 5128
f 5116 5117 5128
f 5128 5117 5129
f 5117 5106 5129
f 5129 5106 5118
f 5118 5119 5130
f 5130 5119 5131
f 5119 5120 5131
f 5131 5120 5132
f 5120 5121 5132
f 5132 5121 5133
f 5121 5122 5133
f 5133 5122 5134
f 5122 5123 5134
f 5134 5123 5135
f 5123 5124 5135
f 5135 5124 5136
f 5124 5125 5136
f 5136 5125 5137
f 5125 5126 5137
f 5137 5126 5138
f 5126 5127 5138
f 5138 5127 5139
f 5127 5128 5139
f 5139 5128 5140
f 5128 5129 5140
f 5140 5129 5141
f 5129 5118 5141
f 5141 5118 5130
f 5130 5131 5142
f 5142 5131 5143
f 5131 5132 5143
f 5143 5132 5144
f 5132 5133 5144
f 5144 5133 5145
f 5133 5134 5145
f 5145 5134 5146
f 5134 5135 5146
f 5146 5135 5147
f 5135 5136 5147
f 5147 5136 5148
f 5136 5137 5148
f 5148 5137 5149
f 5137 5138 5149
f 5149 5138 5150
f 5138 5139 5150
f 5150 5139 5151
f 5139 5140 5151
f 5151 5140 5152
f 5140 5141 5152
f 5152 5141 5153
f 5141 5130 5153
f 5153 5130 5142
f 5142 5143 5154
f 5154 5143 5155
f 5143 5144 5155
f 5155 5144 5156
f 5144 5145 5156
f 5156 5145 5157
f 5145 5146 5157
f 5157 5146 5158
f 5146 5147 5158
f 5158 5147 5159
f 5147 5148 5159
f 5159 5148 5160
f 5148 5149 5160
f 5160 5149 5161
f 5149 5150 5161
f 5161 5150 5162
f 5150 5151 5162
f 5162 5151 5163
f 5151 5152 5163
f 5163 5152 5164
f 5152 5153 5164
f 5164 5153 5165
f 5153 5142 5165
f 5165 5142 5154
f 5154 5155 5166
f 5166 5155 5167
f 5155 5156 5167
f 5167 5156 5168
f 5156 5157 5168
f 5168 5157 5169
f 5157 5158 5169
f 5169 5158 5170
f 5158 5159 5170
f 5170 5159 5171
f 5159 5160 5171
f 5171 5160 5172
f 5160 5161 5172
f 5172 5161 5173
f 5161 5162 5173
f 5173 5162 5174
f 5162 5163 5174
f 5174 5163 5175
f 5163 5164 5175
f 5175 5164 5176
f 5164 5165 5176
f 5176 5165 5177
f 5165 5154 5177
f 5177 5154 5166
f 5166 5167 5178
f 5178 5167 5179
f 5167 5168 5179
f 5179 5168 5180
f 5168 5169 5180
f 5180 5169 5181
f 5169 5170 5181
f 5181 5170 5182
f 5170 5171 5182
f 5182 5171 5183
f 5171 5172 5183
f 5183 5172 5184
f 5172 5173 5184
f 5184 5173 5185
f 5173 5174 5185
f 5185 5174 5186
f 5174 5175 5186
f 5186 5175 5187
f 5175 5176 5187
f 5187 5176 5188
f 5176 5177 5188
f 5188 5177 5189
f 5177 5166 5189
f 5189 5166 5178
f 5178 5179 5190
f 5190 5179 5191
f 5179 5180 5191
f 5191 5180 5192
f 5180 5181 5192
f 5192 5181 5193
f 5181 5182 5193
f 5193 5182 5194
f 5182 5183 5194
f 5194 5183 5195
f 5183 5184 5195
f 5195 5184 5196
f 5184 5185 5196
f 5196 5185 5197
f 5185 5186 5197
f 5197 5186 5198
f 5186 5187 5198
f 5198 5187 5199
f 5187 5188 5199
f 5199 5188 5200
f 5188 5189 5200
f 5200 5189 5201
f 5189 5178 5201
f 5201 5178 5190
f 5190 5191 5202
f 5202 5191 5203
f 5191 5192 5203
f 5203 5192 5204
f 5192 5193 5204
f 5204 5193 5205
f 5193 5194 5205
f 5205 5194 5206
f 5194 5195 5206
f 5206 5195 5207
f 5195 5196 5207
f 5207 5196 5208
f 5196 5197 5208
f 5208 5197 5209
f 5197 5198 5209
f 5209 5198 5210
f 5198 5199 5210
f 5210 5199 5211
f 5199 5200 5211
f 5211 5200 5212
f 5200 5201 5212
f 5212 5201 5213
f 5201 5190 5213
f 5213 5190 5202
f 5202 5203 5214
f 5214 5203 5215
f 5203 5204 5215
f 5215 5204 5216
f 5204 5205 5216
f 5216 5205 5217
f 5205 5206 5217
f 5217 5206 5218
f 5206 5207 5218
f 5218 5207 5219
f 5207 5208 5219
f 5219 5208 5220
f 5208 5209 5220
f 5220 5209 5221
f 5209 5210 5221
f 5221 5210 5222
f 5210 5211 5222
f 5222 5211 5223
f 5211 5212 5223
f 5223 5212 5224
f 5212 5213 5224
f 5224 5213 5225
f 5213 5202 5225
f 5225 5202 5214
f 5214 5215 5226
f 5226 5215 5227
f 5215 5216 5227
f 5227 5216 5228
f 5216 5217 5228
f 5228 5217 5229
f 5217 5218 5229
f 5229 5218 5230
f 5218 5219 5230
f 5230 5219 5231
f 5219 5220 5231
f 5231 5220 5232
f 5220 5221 5232
f 5232 5221 5233
f 5221 5222 5233
f 5233 5222 5234
f 5222 5223 5234
f 5234 5223 5235
f 5223 5224 5235
f 5235 5224 5236
f 5224 5225 5236
f 5236 5225 5237
f 5225 5214 5237
f 5237 5214 5226
f 5226 5227 5238
f 5238 5227 5239
f 5227 5228 5239
f 5239 5228 5240
f 5228 5229 5240
f 5240 5229 5241
f 5229 5230 5241
f 5241 5230 5242
f 5230 5231 5242
f 5242 5231 5243
f 5231 5232 5243
f 5243 5232 5244
f 5232 5233 5244
f 5244 5233 5245
f 5233 5234 5245
f 5245 5234 5246
f 5234 5235 5246
f 5246 5235 5247
f 5235 5236 5247
f 5247 5236 5248
f 5236 5237 5248
f 5248 5237 5249
f 5237 5226 5249
f 5249 5226 5238
f 5238 5239 5250
f 5250 5239 5251
f 5239 5240 5251
f 5251 5240 5252
f 5240 5241 5252
f 5252 5241 5253
f 5241 5242 5253
f 5253 5242 5254
f 5242 5243 5254
f 5254 5243 5255
f 5243 5244 5255
f 5255 5244 5256
f 5244 5245 5256
f 5256 5245 5257
f 5245 5246 5257
f 5257 5246 5258
f 5246 5247 5258
f 5258 5247 5259
f 5247 5248 5259
f 5259 5248 5260
f 5248 5249 5260
f 5260 5249 5261
f 5249 5238 5261
f 5261 5238 5250
f 5250 5251 5262
f 5262 5251 5263
f 5251 5252 5263
f 5263 5252 5264
f 5252 5253 5264
f 5264 5253 5265
f 5253 5254 5265
f 5265 5254 5266
f 5254 5255 5266
f 5266 5255 5267
f 5255 5256 5267
f 5267 5256 5268
f 5256 5257 5268
f 5268 5257 5269
f 5257 5258 5269
f 5269 5258 5270
f 5258 5259 5270
f 5270 5259 5271
f 5259 5260 5271
f 5271 5260 5272
f 5260 5261 5272
f 5272 5261 5273
f 5261 5250 5273
f 5273 5250 5262
f 5262 5263 5274
f 5274 5263 5275
f 5263 5264 5275
f 5275 5264 5276
f 5264 5265 5276
f 5276 5265 5277
f 5265 5266 5277
f 5277 5266 5278
f 5266 5267 5278
f 5278 5267 5279
f 5267 5268 5279
f 5279 5268 5280
f 5268 5269 5280
f 5280 5269 5281
f 5269 5270 5281
f 5281 5270 5282
f 5270 5271 5282
f 5282 5271 5283
f 5271 5272 5283
f 5283 5272 5284
f 5272 5273 5284
f 5284 5273 5285
f 5273 5262 5285
f 5285 5262 5274
f 5274 5275 5286
f 5286 5275 5287
f 5275 5276 5287
f 5287 5276 5288
f 5276 5277 5288
f 5288 5277 5289
f 5277 5278 5289
f 5289 5278 5290
f 5278 5279 5290
f 5290 5279 5291
f 5279 5280 5291
f 5291 5280 5292
f 5280 5281 5292
f 5292 5281 5293
f 5281 5282 5293
f 5293 5282 5294
f 5282 5283 5294
f 5294 5283 5295
f 5283 5284 5295
f 5295 5284 5296
f 5284 5285 5296
f 5296 5285 5297
f 5285 5274 5297
f 5297 5274 5286
f 5286 5287 5298
f 5298 5287 5299
f 5287 5288 5299
f 5299 5288 5300
f 5288 5289 5300
f 5300 5289 5301
f 5289 5290 5301
f 5301 5290 5302
f 5290 5291 5302
f 5302 5291 5303
f 5291 5292 5303
f 5303 5292 5304
f 5292 5293 5304
f 5304 5293 5305
f 5293 5294 5305
f 5305 5294 5306
f 5294 5295 5306
f 5306 5295 5307
f 5295 5296 5307
f 5307 5296 5308
f 5296 5297 5308
f 5308 5297 5309
f 5297 5286 5309
f 5309 5286 5298
f 5298 5299 5310
f 5310 5299 5311
f 5299 5300 5311
f 5311 5300 5312
f 5300 5301 5312
f 5312 5301 5313
f 5301 5302 5313
f 5313 5302 5314
f 5302 5303 5314
f 5314 5303 5315
f 5303 5304 5315
f 5315 5304 5316
f 5304 5305 5316
f 5316 5305 5317
f 5305 5306 5317
f 5317 5306 5318
f 5306 5307 5318
f 5318 5307 5319
f 5307 5308 5319
f 5319 5308 5320
f 5308 5309 5320
f 5320 5309 5321
f 5309 5298 5321
f 5321 5298 5310
f 5310 5311 5322
f 5322 5311 5323
f 5311 5312 5323
f 5323 5312 5324
f 5312 5313 5324
f 5324 5313 5325
f 5313 5314 5325
f 5325 5314 5326
f 5314 5315 5326
f 5326 5315 5327
f 5315 5316 5327
f 5327 5316 5328
f 5316 5317 5328
f 5328 5317 5329
f 5317 5318 5329
f 5329 5318 5330
f 5318 5319 5330
f 5330 5319 5331
f 5319 5320 5331
f 5331 5320 5332
f 5320 5321 5332
f 5332 5321 5333
f 5321 5310 5333
f 5333 5310 5322
f 5322 5323 5334
f 5334 5323 5335
f 5323 5324 5335
f 5335 5324 5336
f 5324 5325 5336
f 5336 5325 5337
f 5325 5326 5337
f 5337 5326 5338
f 5326 5327 5338
f 5338 5327 5339
f 5327 5328 5339
f 5339 5328 5340
f 5328 5329 5340
f 5340 5329 5341
f 5329 5330 5341
f 5341 5330 5342
f 5330 5331 5342
f 5342 5331 5343
f 5331 5332 5343
f 5343 5332 5344
f 5332 5333 5344
f 5344 5333 5345
f 5333 5322 5345
f 5345 5322 5334
f 5334 5335 5346
f 5346 5335 5347
f 5335 5336 5347
f 5347 5336 5348
f 5336 5337 5348
f 5348 5337 5349
f 5337 5338 5349
f 5349 5338 5350
f 5338 5339 5350
f 5350 5339 5351
f 5339 5340 5351
f 5351 5340 5352
f 5340 5341 5352
f 5352 5341 5353
f 5341 5342 5353
f 5353 5342 5354
f 5342 5343 5354
f 5354 5343 5355
f 5343 5344 5355
f 5355 5344 5356
f 5344 5345 5356
f 5356 5345 5357
f 5345 5334 5357
f 5357 5334 5346
f 5346 5347 5358
f 5358 5347 5359
f 5347 5348 5359
f 5359 5348 5360
f 5348 5349 5360
f 5360 5349 5361
f 5349 5350 5361
f 5361 5350 5362
f 5350 5351 5362
f 5362 5351 5363
f 5351 5352 5363
f 5363 5352 5364
f 5352 5353 5364
f 5364 5353 5365
f 5353 5354 5365
f 5365 5354 5366
f 5354 5355 5366
f 5366 5355 5367
f 5355 5356 5367
f 5367 5356 5368
f 5356 5357 5368
f 5368 5357 5369
f 5357 5346 5369
f 5369 5346 5358
f 5358 5359 5370
f 5370 5359 5371
f 5359 5360 5371
f 5371 5360 5372
f 5360 5361 5372
f 5372 5361 5373
f 5361 5362 5373
f 5373 5362 5374
f 5362 5363 5374
f 5374 5363 5375
f 5363 5364 5375
f 5375 5364 5376
f 5364 5365 5376
f 5376 5365 5377
f 5365 5366 5377
f 5377 5366 5378
f 5366 5367 5378
f 5378 5367 5379
f 5367 5368 5379
f 5379 5368 5380
f 5368 5369 5380
f 5380 5369 5381
f 5369 5358 5381
f 5381 5358 5370
f 5370 5371 5382
f 5382 5371 5383
f 5371 5372 5383
f 5383 5372 5384
f 5372 5373 5384
f 5384 5373 5385
f 5373 5374 5385
f 5385 5374 5386
f 5374 5375 5386
f 5386 5375 5387
f 5375 5376 5387
f 5387 5376 5388
f 5376 5377 5388
f 5388 5377 5389
f 5377 5378 5389
f 5389 5378 5390
f 5378 5379 5390
f 5390 5379 5391
f 5379 5380 5391
f 5391 5380 5392
f 5380 5381 5392
f 5392 5381 5393
f 5381 5370 5393
f 5393 5370 5382
f 5382 5383 5394
f 5394 5383 5395
f 5383 5384 5395
f 5395 5384 5396
f 5384 5385 5396
f 5396 5385 5397
f 5385 5386 5397
f 5397 5386 5398
f 5386 5387 5398
f 5398 5387 5399
f 5387 5388 5399
f 5399 5388 5400
f 5388 5389 5400
f 5400 5389 5401
f 5389 5390 5401
f 5401 5390 5402
f 5390 5391 5402
f 5402 5391 5403
f 5391 5392 5403
f 5403 5392 5404
f 5392 5393 5404
f 5404 5393 5405
f 5393 5382 5405
f 5405 5382 5394
f 5394 5395 5406
f 5406 5395 5407
f 5395 5396 5407
f 5407 5396 5408
f 5396 5397 5408
f 5408 5397 5409
f 5397 5398 5409
f 5409 5398 5410
f 5398 5399 5410
f 5410 5399 5411
f 5399 5400 5411
f 5411 5400 5412
f 5400 5401 5412
f 5412 5401 5413
f 5401 5402 5413
f 5413 5402 5414
f 5402 5403 5414
f 5414 5403 5415
f 5403 5404 5415
f 5415 5404 5416
f 5404 5405 5416
f 5416 5405 5417
f 5405 5394 5417
f 5417 5394 5406
f 5406 5407 5418
f 5418 5407 5419
f 5407 5408 5419
f 5419 5408 5420
f 5408 5409 5420
f 5420 5409 5421
f 5409 5410 5421
f 5421 5410 5422
f 5410 5411 5422
f 5422 5411 5423
f 5411 5412 5423
f 5423 5412 5424
f 5412 5413 5424
f 5424 5413 5425
f 5413 5414 5425
f 5425 5414 5426
f 5414 5415 5426
f 5426 5415 5427
f 5415 5416 5427
f 5427 5416 5428
f 5416 5417 5428
f 5428 5417 5429
f 5417 5406 5429
f 5429 5406 5418
f 5418 5419 5430
f 5430 5419 5431
f 5419 5420 5431
f 5431 5420 5432
f 5420 5421 5432
f 5432 5421 5433
f 5421 5422 5433
f 5433 5422 5434
f 5422 5423 5434
f 5434 5423 5435
f 5423 5424 5435
f 5435 5424 5436
f 5424 5425 5436
f 5436 5425 5437
f 5425 5426 5437
f 5437 5426 5438
f 5426 5427 5438
f 5438 5427 5439
f 5427 5428 5439
f 5439 5428 5440
f 5428 5429 5440
f 5440 5429 5441
f 5429 5418 5441
f 5441 5418 5430
f 5430 5431 5442
f 5442 5431 5443
f 5431 5432 5443
f 5443 5432 5444
f 5432 5433 5444
f 5444 5433 5445
f 5433 5434 5445
f 5445 5434 5446
f 5434 5435 5446
f 5446 5435 5447
f 5435 5436 5447
f 5447 5436 5448
f 5436 5437 5448
f 5448 5437 5449
f 5437 5438 5449
f 5449 5438 5450
f 5438 5439 5450
f 5450 5439 5451
f 5439 5440 5451
f 5451 5440 5452
f 5440 5441 5452
f 5452 5441 5453
f 5441 5430 5453
f 5453 5430 5442
f 5442 5443 5454
f 5454 5443 5455
f 5443 5444 5455
f 5455 5444 5456
f 5444 5445 5456
f 5456 5445 5457
f 5445 5446 5457
f 5457 5446 5458
f 5446 5447 5458
f 5458 5447 5459
f 5447 5448 5459
f 5459 5448 5460
f 5448 5449 5460
f 5460 5449 5461
f 5449 5450 5461
f 5461 5450 5462
f 5450 5451 5462
f 5462 5451 5463
f 5451 5452 5463
f 5463 5452 5464
f 5452 5453 5464
f 5464 5453 5465
f 5453 5442 5465
f 5465 5442 5454
f 5454 5455 5466
f 5466 5455 5467
f 5455 5456 5467
f 5467 5456 5468
f 5456 5457 5468
f 5468 5457 5469
f 5457 5458 5469
f 5469 5458 5470
f 5458 5459 5470
f 5470 5459 5471
f 5459 5460 5471
f 5471 5460 5472
f 5460 5461 5472
f 5472 5461 5473
f 5461 5462 5473
f 5473 5462 5474
f 5462 5463 5474
f 5474 5463 5475
f 5463 5464 5475
f 5475 5464 5476
f 5464 5465 5476
f 5476 5465 5477
f 5465 5454 5477
f 5477 5454 5466
f 5466 5467 5478
f 5478 5467 5479
f 5467 5468 5479
f 5479 5468 5480
f 5468 5469 5480
f 5480 5469 5481
f 5469 5470 5481
f 5481 5470 5482
f 5470 5471 5482
f 5482 5471 5483
f 5471 5472 5483
f 5483 5472 5484
f 5472 5473 5484
f 5484 5473 5485
f 5473 5474 5485
f 5485 5474 5486
f 5474 5475 5486
f 5486 5475 5487
f 5475 5476 5487
f 5487 5476 5488
f 5476 5477 5488
f 5488 5477 5489
f 5477 5466 5489
f 5489 5466 5478
f 5478 5479 5490
f 5490 5479 5491
f 5479 5480 5491
f 5491 5480 5492
f 5480 5481 5492
f 5492 5481 5493
f 5481 5482 5493
f 5493 5482 5494
f 5482 5483 5494
f 5494 5483 5495
f 5483 5484 5495
f 5495 5484 5496
f 5484 5485 5496
f 5496 5485 5497
f 5485 5486 5497
f 5497 5486 5498
f 5486 5487 5498
f 5498 5487 5499
f 5487 5488 5499
f 5499 5488 5500
f 5488 5489 5500
f 5500 5489 5501
f 5489 5478 5501
f 5501 5478 5490
f 5490 5491 5502
f 5502 5491 5503
f 5491 5492 5503
f 5503 5492 5504
f 5492 5493 5504
f 5504 5493 5505
f 5493 5494 5505
f 5505 5494 5506
f 5494 5495 5506
f 5506 5495 5507
f 5495 5496 5507
f 5507 5496 5508
f 5496 5497 5508
f 5508 5497 5509
f 5497 5498 5509
f 5509 5498 5510
f 5498 5499 5510
f 5510 5499 5511
f 5499 5500 5511
f 5511 5500 5512
f 5500 5501 5512
f 5512 5501 5513
f 5501 5490 5513
f 5513 5490 5502
f 5502 5503 5514
f 5514 5503 5515
f 5503 5504 5515
f 5515 5504 5516
f 5504 5505 5516
f 5516 5505 5517
f 5505 5506 5517
f 5517 5506 5518
f 5506 5507 5518
f 5518 5507 5519
f 5507 5508 5519
f 5519 5508 5520
f 5508 5509 5520
f 5520 5509 5521
f 5509 5510 5521
f 5521 5510 5522
f 5510 5511 5522
f 5522 5511 5523
f 5511 5512 5523
f 5523 5512 5524
f 5512 5513 5524
f 5524 5513 5525
f 5513 5502 5525
f 5525 5502 5514
f 5514 5515 5526
f 5526 5515 5527
f 5515 5516 5527
f 5527 5516 5528
f 5516 5517 5528
f 5528 5517 5529
f 5517 5518 5529
f 5529 5518 5530
f 5518 5519 5530
f 5530 5519 5531
f 5519 5520 5531
f 5531 5520 5532
f 5520 5521 5532
f 5532 5521 5533
f 5521 5522 5533
f 5533 5522 5534
f 5522 5523 5534
f 5534 5523 5535
f 5523 5524 5535
f 5535 5524 5536
f 5524 5525 5536
f 5536 5525 5537
f 5525 5514 5537
f 5537 5514 5526
f 5526 5527 5538
f 5538 5527 5539
f 5527 5528 5539
f 5539 5528 5540
f 5528 5529 5540
f 5540 5529 5541
f 5529 5530 5541
f 5541 5530 5542
f 5530 5531 5542
f 5542 5531 5543
f 5531 5532 5543
f 5543 5532 5544
f 5532 5533 5544
f 5544 5533 5545
f 5533 5534 5545
f 5545 5534 5546
f 5534 5535 5546
f 5546 5535 5547
f 5535 5536 5547
f 5547 5536 5548
f 5536 5537 5548
f 5548 5537 5549
f 5537 5526 5549
f 5549 5526 5538
f 5538 5539 5550
f 5550 5539 5551
f 5539 5540 5551
f 5551 5540 5552
f 5540 5541 5552
f 5552 5541 5553
f 5541 5542 5553
f 5553 5542 5554
f 5542 5543 5554
f 5554 5543 5555
f 5543 5544 5555
f 5555 5544 5556
f 5544 5545 5556
f 5556 5545 5557
f 5545 5546 5557
f 5557 5546 5558
f 5546 5547 5558
f 5558 5547 5559
f 5547 5548 5559
f 5559 5548 5560
f 5548 5549 5560
f 5560 5549 5561
f 5549 5538 5561
f 5561 5538 5550
f 5550 5551 5562
f 5562 5551 5563
f 5551 5552 5563
f 5563 5552 5564
f 5552 5553 5564
f 5564 5553 5565
f 5553 5554 5565
f 5565 5554 5566
f 5554 5555 5566
f 5566 5555 5567
f 5555 5556 5567
f 5567 5556 5568
f 5556 5557 5568
f 5568 5557 5569
f 5557 5558 5569
f 5569 5558 5570
f 5558 5559 5570
f 5570 5559 5571
f 5559 5560 5571
f 5571 5560 5572
f 5560 5561 5572
f 5572 5561 5573
f 5561 5550 5573
f 5573 5550 5562
f 5562 5563 5574
f 5574 5563 5575
f 5563 5564 5575
f 5575 5564 5576
f 5564 5565 5576
f 5576 5565 5577
f 5565 5566 5577
f 5577 5566 5578
f 5566 5567 5578
f 5578 5567 5579
f 5567 5568 5579
f 5579 5568 5580
f 5568 5569 5580
f 5580 5569 5581
f 5569 5570 5581
f 5581 5570 5582
f 5570 5571 5582
f 5582 5571 5583
f 5571 5572 5583
f 5583 5572 5584
f 5572 5573 5584
f 5584 5573 5585
f 5573 5562 5585
f 5585 5562 5574
f 5574 5575 5586
f 5586 5575 5587
f 5575 5576 5587
f 5587 5576 5588
f 5576 5577 5588
f 5588 5577 5589
f 5577 5578 5589
f 5589 5578 5590
f 5578 5579 5590
f 5590 5579 5591
f 5579 5580 5591
f 5591 5580 5592
f 5580 5581 5592
f 5592 5581 5593
f 5581 5582 5593
f 5593 5582 5594
f 5582 5583 5594
f 5594 5583 5595
f 5583 5584 5595
f 5595 5584 5596
f 5584 5585 5596
f 5596 5585 5597
f 5585 5574 5597
f 5597 5574 5586
f 5586 5587 5598
f 5598 5587 5599
f 5587 5588 5599
f 5599 5588 5600
f 5588 5589 5600
f 5600 5589 5601
f 5589 5590 5601
f 5601 5590 5602
f 5590 5591 5602
f 5602 5591 5603
f 5591 5592 5603
f 5603 5592 5604
f 5592 5593 5604
f 5604 5593 5605
f 5593 5594 5605
f 5605 5594 5606
f 5594 5595 5606
f 5606 5595 5607
f 5595 5596 5607
f 5607 5596 5608
f 5596 5597 5608
f 5608 5597 5609
f 5597 5586 5609
f 5609 5586 5598
f 5598 5599 5610
f 5610 5599 5611
f 5599 5600 5611
f 5611 5600 5612
f 5600 5601 5612
f 5612 5601 5613
f 5601 5602 5613
f 5613 5602 5614
f 5602 5603 5614
f 5614 5603 5615
f 5603 5604 5615
f 5615 5604 5616
f 5604 5605 5616
f 5616 5605 5617
f 5605 5606 5617
f 5617 5606 5618
f 5606 5607 5618
f 5618 5607 5619
f 5607 5608 5619
f 5619 5608 5620
f 5608 5609 5620
f 5620 5609 5621
f 5609 5598 5621
f 5621 5598 5610
f 5610 5611 5622
f 5622 5611 5623
f 5611 5612 5623
f 5623 5612 5624
f 5612 5613 5624
f 5624 5613 5625
f 5613 5614 5625
f 5625 5614 5626
f 5614 5615 5626
f 5626 5615 5627
f 5615 5616 5627
f 5627 5616 5628
f 5616 5617 5628
f 5628 5617 5629
f 5617 5618 5629
f 5629 5618 5630
f 5618 5619 5630
f 5630 5619 5631
f 5619 5620 5631
f 5631 5620 5632
f 5620 5621 5632
f 5632 5621 5633
f 5621 5610 5633
f 5633 5610 5622
f 5622 5623 5634
f 5634 5623 5635
f 5623 5624 5635
f 5635 5624 5636
f 5624 5625 5636
f 5636 5625 5637
f 5625 5626 5637
f 5637 5626 5638
f 5626 5627 5638
f 5638 5627 5639
f 5627 5628 5639
f 5639 5628 5640
f 5628 5629 5640
f 5640 5629 5641
f 5629 5630 5641
f 5641 5630 5642
f 5630 5631 5642
f 5642 5631 5643
f 5631 5632 5643
f 5643 5632 5644
f 5632 5633 5644
f 5644 5633 5645
f 5633 5622 5645
f 5645 5622 5634
f 5634 5635 5646
f 5646 5635 5647
f 5635 5636 5647
f 5647 5636 5648
f 5636 5637 5648
f 5648 5637 5649
f 5637 5638 5649
f 5649 5638 5650
f 5638 5639 5650
f 5650 5639 5651
f 5639 5640 5651
f 5651 5640 5652
f 5640 5641 5652
f 5652 5641 5653
f 5641 5642 5653
f 5653 5642 5654
f 5642 5643 5654
f 5654 5643 5655
f 5643 5644 5655
f 5655 5644 5656
f 5644 5645 5656
f 5656 5645 5657
f 5645 5634 5657
f 5657 5634 5646
f 5646 5647 5658
f 5658 5647 5659
f 5647 5648 5659
f 5659 5648 5660
f 5648 5649 5660
f 5660 5649 5661
f 5649 5650 5661
f 5661 5650 5662
f 5650 5651 5662
f 5662 5651 5663
f 5651 5652 5663
f 5663 5652 5664
f 5652 5653 5664
f 5664 5653 5665
f 5653 5654 5665
f 5665 5654 5666
f 5654 5655 5666
f 5666 5655 5667
f 5655 5656 5667
f 5667 5656 5668
f 5656 5657 5668
f 5668 5657 5669
f 5657 5646 5669
f 5669 5646 5658
f 5658 5659 5670
f 5670 5659 5671
f 5659 5660 5671
f 5671 5660 5672
f 5660 5661 5672
f 5672 5661 5673
f 5661 5662 5673
f 5673 5662 5674
f 5662 5663 5674
f 5674 5663 5675
f 5663 5664 5675
f 5675 5664 5676
f 5664 5665 5676
f 5676 5665 5677
f 5665 5666 5677
f 5677 5666 5678
f 5666 5667 5678
f 5678 5667 5679
f 5667 5668 5679
f 5679 5668 5680
f 5668 5669 5680
f 5680 5669 5681
f 5669 5658 5681
f 5681 5658 5670
f 5670 5671 5682
f 5682 5671 5683
f 5671 5672 5683
f 5683 5672 5684
f 5672 5673 5684
f 5684 5673 5685
f 5673 5674 5685
f 5685 5674 5686
f 5674 5675 5686
f 5686 5675 5687
f 5675 5676 5687
f 5687 5676 5688
f 5676 5677 5688
f 5688 5677 5689
f 5677 5678 5689
f 5689 5678 5690
f 5678 5679 5690
f 5690 5679 5691
f 5679 5680 5691
f 5691 5680 5692
f 5680 5681 5692
f 5692 5681 5693
f 5681 5670 5693
f 5693 5670 5682
f 5682 5683 5694
f 5694 5683 5695
f 5683 5684 5695
f 5695 5684 5696
f 5684 5685 5696
f 5696 5685 5697
f 5685 5686 5697
f 5697 5686 5698
f 5686 5687 5698
f 5698 5687 5699
f 5687 5688 5699
f 5699 5688 5700
f 5688 5689 5700
f 5700 5689 5701
f 5689 5690 5701
f 5701 5690 5702
f 5690 5691 5702
f 5702 5691 5703
f 5691 5692 5703
f 5703 5692 5704
f 5692 5693 5704
f 5704 5693 5705
f 5693 5682 5705
f 5705 5682 5694
f 5694 5695 5706
f 5706 5695 5707
f 5695 5696 5707
f 5707 5696 5708
f 5696 5697 5708
f 5708 5697 5709
f 5697 5698 5709
f 5709 5698 5710
f 5698 5699 5710
f 5710 5699 5711
f 5699 5700 5711
f 5711 5700 5712
f 5700 5701 5712
f 5712 5701 5713
f 5701 5702 5713
f 5713 5702 5714
f 5702 5703 5714
f 5714 5703 5715
f 5703 5704 5715
f 5715 5704 5716
f 5704 5705 5716
f 5716 5705 5717
f 5705 5694 5717
f 5717 5694 5706
f 5706 5707 5718
f 5718 5707 5719
f 5707 5708 5719
f 5719 5708 5720
f 5708 5709 5720
f 5720 5709 5721
f 5709 5710 5721
f 5721 5710 5722
f 5710 5711 5722
f 5722 5711 5723
f 5711 5712 5723
f 5723 5712 5724
f 5712 5713 5724
f 5724 5713 5725
f 5713 5714 5725
f 5725 5714 5726
f 5714 5715 5726
f 5726 5715 5727
f 5715 5716 5727
f 5727 5716 5728
f 5716 5717 5728
f 5728 5717 5729
f 5717 5706 5729
f 5729 5706 5718
f 5718 5719 5730
f 5730 5719 5731
f 5719 5720 5731
f 5731 5720 5732
f 5720 5721 5732
f 5732 5721 5733
f 5721 5722 5733
f 5733 5722 5734
f 5722 5723 5734
f 5734 5723 5735
f 5723 5724 5735
f 5735 5724 5736
f 5724 5725 5736
f 5736 5725 5737
f 5725 5726 5737
f 5737 5726 5738
f 5726 5727 5738
f 5738 5727 5739
f 5727 5728 5739
f 5739 5728 5740
f 5728 5729 5740
f 5740 5729 5741
f 5729 5718 5741
f 5741 5718 5730
f 5730 5731 5742
f 5742 5731 5743
f 5731 5732 5743
f 5743 5732 5744
f 5732 5733 5744
f 5744 5733 5745
f 5733 5734 5745
f 5745 5734 5746
f 5734 5735 5746
f 5746 5735 5747
f 5735 5736 5747
f 5747 5736 5748
f 5736 5737 5748
f 5748 5737 5749
f 5737 5738 5749
f 5749 5738 5750
f 5738 5739 5750
f 5750 5739 5751
f 5739 5740 5751
f 5751 5740 5752
f 5740 5741 5752
f 5752 5741 5753
f 5741 5730 5753
f 5753 5730 5742
f 5742 5743 5754
f 5754 5743 5755
f 5743 5744 5755
f 5755 5744 5756
f 5744 5745 5756
f 5756 5745 5757
f 5745 5746 5757
f 5757 5746 5758
f 5746 5747 5758
f 5758 5747 5759
f 5747 5748 5759
f 5759 5748 5760
f 5748 5749 5760
f 5760 5749 5761
f 5749 5750 5761
f 5761 5750 5762
f 5750 5751 5762
f 5762 5751 5763
f 5751 5752 5763
f 5763 5752 5764
f 5752 5753 5764
f 5764 5753 5765
f 5753 5742 5765
f 5765 5742 5754
f 5754 5755 5766
f 5766 5755 5767
f 5755 5756 5767
f 5767 5756 5768
f 5756 5757 5768
f 5768 5757 5769
f 5757 5758 5769
f 5769 5758 5770
f 5758 5759 5770
f 5770 5759 5771
f 5759 5760 5771
f 5771 5760 5772
f 5760 5761 5772
f 5772 5761 5773
f 5761 5762 5773
f 5773 5762 5774
f 5762 5763 5774
f 5774 5763 5775
f 5763 5764 5775
f 5775 5764 5776
f 5764 5765 5776
f 5776 5765 5777
f 5765 5754 5777
f 5777 5754 5766
f 5766 5767 5778
f 5778 5767 5779
f 5767 5768 5779
f 5779 5768 5780
f 5768 5769 5780
f 5780 5769 5781
f 5769 5770 5781
f 5781 5770 5782
f 5770 5771 5782
f 5782 5771 5783
f 5771 5772 5783
f 5783 5772 5784
f 5772 5773 5784
f 5784 5773 5785
f 5773 5774 5785
f 5785 5774 5786
f 5774 5775 5786
f 5786 5775 5787
f 5775 5776 5787
f 5787 5776 5788
f 5776 5777 5788
f 5788 5777 5789
f 5777 5766 5789
f 5789 5766 5778
f 5778 5779 5790
f 5790 5779 5791
f 5779 5780 5791
f 5791 5780 5792
f 5780 5781 5792
f 5792 5781 5793
f 5781 5782 5793
f 5793 5782 5794
f 5782 5783 5794
f 5794 5783 5795
f 5783 5784 5795
f 5795 5784 5796
f 5784 5785 5796
f 5796 5785 5797
f 5785 5786 5797
f 5797 5786 5798
f 5786 5787 5798
f 5798 5787 5799
f 5787 5788 5799
f 5799 5788 5800
f 5788 5789 5800
f 5800 5789 5801
f 5789 5778 5801
f 5801 5778 5790
f 5790 5791 5802
f 5802 5791 5803
f 5791 5792 5803
f 5803 5792 5804
f 5792 5793 5804
f 5804 5793 5805
f 5793 5794 5805
f 5805 5794 5806
f 5794 5795 5806
f 5806 5795 5807
f 5795 5796 5807
f 5807 5796 5808
f 5796 5797 5808
f 5808 5797 5809
f 5797 5798 5809
f 5809 5798 5810
f 5798 5799 5810
f 5810 5799 5811
f 5799 5800 5811
f 5811 5800 5812
f 5800 5801 5812
f 5812 5801 5813
f 5801 5790 5813
f 5813 5790 5802
f 5802 5803 5814
f 5814 5803 5815
f 5803 5804 5815
f 5815 5804 5816
f 5804 5805 5816
f 5816 5805 5817
f 5805 5806 5817
f 5817 5806 5818
f 5806 5807 5818
f 5818 5807 5819
f 5807 5808 5819
f 5819 5808 5820
f 5808 5809 5820
f 5820 5809 5821
f 5809 5810 5821
f 5821 5810 5822
f 5810 5811 5822
f 5822 5811 5823
f 5811 5812 5823
f 5823 5812 5824
f 5812 5813 5824
f 5824 5813 5825
f 5813 5802 5825
f 5825 5802 5814
f 5814 5815 5826
f 5826 5815 5827
f 5815 5816 5827
f 5827 5816 5828
f 5816 5817 5828
f 5828 5817 5829
f 5817 5818 5829
f 5829 5818 5830
f 5818 5819 5830
f 5830 5819 5831
f 5819 5820 5831
f 5831 5820 5832
f 5820 5821 5832
f 5832 5821 5833
f 5821 5822 5833
f 5833 5822 5834
f 5822 5823 5834
f 5834 5823 5835
f 5823 5824 5835
f 5835 5824 5836
f 5824 5825 5836
f 5836 5825 5837
f 5825 5814 5837
f 5837 5814 5826
f 5826 5827 5838
f 5838 5827 5839
f 5827 5828 5839
f 5839 5828 5840
f 5828 5829 5840
f 5840 5829 5841
f 5829 5830 5841
f 5841 5830 5842
f 5830 5831 5842
f 5842 5831 5843
f 5831 5832 5843
f 5843 5832 5844
f 5832 5833 5844
f 5844 5833 5845
f 5833 5834 5845
f 5845 5834 5846
f 5834 5835 5846
f 5846 5835 5847
f 5835 5836 5847
f 5847 5836 5848
f 5836 5837 5848
f 5848 5837 5849
f 5837 5826 5849
f 5849 5826 5838
f 5838 5839 5850
f 5850 5839 5851
f 5839 5840 5851
f 5851 5840 5852
f 5840 5841 5852
f 5852 5841 5853
f 5841 5842 5853
f 5853 5842 5854
f 5842 5843 5854
f 5854 5843 5855
f 5843 5844 5855
f 5855 5844 5856
f 5844 5845 5856
f 5856 5845 5857
f 5845 5846 5857
f 5857 5846 5858
f 5846 5847 5858
f 5858 5847 5859
f 5847 5848 5859
f 5859 5848 5860
f 5848 5849 5860
f 5860 5849 5861
f 5849 5838 5861
f 5861 5838 5850
f 5850 5851 5862
f 5862 5851 5863
f 5851 5852 5863
f 5863 5852 5864
f 5852 5853 5864
f 5864 5853 5865
f 5853 5854 5865
f 5865 5854 5866
f 5854 5855 5866
f 5866 5855 5867
f 5855 5856 5867
f 5867 5856 5868
f 5856 5857 5868
f 5868 5857 5869
f 5857 5858 5869
f 5869 5858 5870
f 5858 5859 5870
f 5870 5859 5871
f 5859 5860 5871
f 5871 5860 5872
f 5860 5861 5872
f 5872 5861 5873
f 5861 5850 5873
f 5873 5850 5862
f 5862 5863 5874
f 5874 5863 5875
f 5863 5864 5875
f 5875 5864 5876
f 5864 5865 5876
f 5876 5865 5877
f 5865 5866 5877
f 5877 5866 5878
f 5866 5867 5878
f 5878 5867 5879
f 5867 5868 5879
f 5879 5868 5880
f 5868 5869 5880
f 5880 5869 5881
f 5869 5870 5881
f 5881 5870 5882
f 5870 5871 5882
f 5882 5871 5883
f 5871 5872 5883
f 5883 5872 5884
f 5872 5873 5884
f 5884 5873 5885
f 5873 5862 5885
f 5885 5862 5874
f 5874 5875 5886
f 5886 5875 5887
f 5875 5876 5887
f 5887 5876 5888
f 5876 5877 5888
f 5888 5877 5889
f 5877 5878 5889
f 5889 5878 5890
f 5878 5879 5890
f 5890 5879 5891
f 5879 5880 5891
f 5891 5880 5892
f 5880 5881 5892
f 5892 5881 5893
f 5881 5882 5893
f 5893 5882 5894
f 5882 5883 5894
f 5894 5883 5895
f 5883 5884 5895
f 5895 5884 5896
f 5884 5885 5896
f 5896 5885 5897
f 5885 5874 5897
f 5897 5874 5886
f 5886 5887 5898
f 5898 5887 5899
f 5887 5888 5899
f 5899 5888 5900
f 5888 5889 5900
f 5900 5889 5901
f 5889 5890 5901
f 5901 5890 5902
f 5890 5891 5902
f 5902 5891 5903
f 5891 5892 5903
f 5903 5892 5904
f 5892 5893 5904
f 5904 5893 5905
f 5893 5894 5905
f 5905 5894 5906
f 5894 5895 5906
f 5906 5895 5907
f 5895 5896 5907
f 5907 5896 5908
f 5896 5897 5908
f 5908 5897 5909
f 5897 5886 5909
f 5909 5886 5898
f 5898 5899 5910
f 5910 5899 5911
f 5899 5900 5911
f 5911 5900 5912
f 5900 5901 5912
f 5912 5901 5913
f 5901 5902 5913
f 5913 5902 5914
f 5902 5903 5914
f 5914 5903 5915
f 5903 5904 5915
f 5915 5904 5916
f 5904 5905 5916
f 5916 5905 5917
f 5905 5906 5917
f 5917 5906 5918
f 5906 5907 5918
f 5918 5907 5919
f 5907 5908 5919
f 5919 5908 5920
f 5908 5909 5920
f 5920 5909 5921
f 5909 5898 5921
f 5921 5898 5910
f 5910 5911 5922
f 5922 5911 5923
f 5911 5912 5923
f 5923 5912 5924
f 5912 5913 5924
f 5924 5913 5925
f 5913 5914 5925
f 5925 5914 5926
f 5914 5915 5926
f 5926 5915 5927
f 5915 5916 5927
f 5927 5916 5928
f 5916 5917 5928
f 5928 5917 5929
f 5917 5918 5929
f 5929 5918 5930
f 5918 5919 5930
f 5930 5919 5931
f 5919 5920 5931
f 5931 5920 5932
f 5920 5921 5932
f 5932 5921 5933
f 5921 5910 5933
f 5933 5910 5922
f 5922 5923 5934
f 5934 5923 5935
f 5923 5924 5935
f 5935 5924 5936
f 5924 5925 5936
f 5936 5925 5937
f 5925 5926 5937
f 5937 5926 5938
f 5926 5927 5938
f 5938 5927 5939
f 5927 5928 5939
f 5939 5928 5940
f 5928 5929 5940
f 5940 5929 5941
f 5929 5930 5941
f 5941 5930 5942
f 5930 5931 5942
f 5942 5931 5943
f 5931 5932 5943
f 5943 5932 5944
f 5932 5933 5944
f 5944 5933 5945
f 5933 5922 5945
f 5945 5922 5934
f 5934 5935 5946
f 5946 5935 5947
f 5935 5936 5947
f 5947 5936 5948
f 5936 5937 5948
f 5948 5937 5949
f 5937 5938 5949
f 5949 5938 5950
f 5938 5939 5950
f 5950 5939 5951
f 5939 5940 5951
f 5951 5940 5952
f 5940 5941 5952
f 5952 5941 5953
f 5941 5942 5953
f 5953 5942 5954
f 5942 5943 5954
f 5954 5943 5955
f 5943 5944 5955
f 5955 5944 5956
f 5944 5945 5956
f 5956 5945 5957
f 5945 5934 5957
f 5957 5934 5946
f 5946 5947 5958
f 5958 5947 5959
f 5947 5948 5959
f 5959 5948 5960
f 5948 5949 5960
f 5960 5949 5961
f 5949 5950 5961
f 5961 5950 5962
f 5950 5951 5962
f 5962 5951 5963
f 5951 5952 5963
f 5963 5952 5964
f 5952 5953 5964
f 5964 5953 5965
f 5953 5954 5965
f 5965 5954 5966
f 5954 5955 5966
f 5966 5955 5967
f 5955 5956 5967
f 5967 5956 5968
f 5956 5957 5968
f 5968 5957 5969
f 5957 5946 5969
f 5969 5946 5958
f 5958 5959 5970
f 5970 5959 5971
f 5959 5960 5971
f 5971 5960 5972
f 5960 5961 5972
f 5972 5961 5973
f 5961 5962 5973
f 5973 5962 5974
f 5962 5963 5974
f 5974 5963 5975
f 5963 5964 5975
f 5975 5964 5976
f 5964 5965 5976
f 5976 5965 5977
f 5965 5966 5977
f 5977 5966 5978
f 5966 5967 5978
f 5978 5967 5979
f 5967 5968 5979
f 5979 5968 5980
f 5968 5969 5980
f 5980 5969 5981
f 5969 5958 5981
f 5981 5958 5970
f 5970 5971 5982
f 5982 5971 5983
f 5971 5972 5983
f 5983 5972 5984
f 5972 5973 5984
f 5984 5973 5985
f 5973 5974 5985
f 5985 5974 5986
f 5974 5975 5986
f 5986 5975 5987
f 5975 5976 5987
f 5987 5976 5988
f 5976 5977 5988
f 5988 5977 5989
f 5977 5978 5989
f 5989 5978 5990
f 5978 5979 5990
f 5990 5979 5991
f 5979 5980 5991
f 5991 5980 5992
f 5980 5981 5992
f 5992 5981 5993
f 5981 5970 5993
f 5993 5970 5982
f 5982 5983 5994
f 5994 5983 5995
f 5983 5984 5995
f 5995 5984 5996
f 5984 5985 5996
f 5996 5985 5997
f 5985 5986 5997
f 5997 5986 5998
f 5986 5987 5998
f 5998 5987 5999
f 5987 5988 5999
f 5999 5988 6000
f 5988 5989 6000
f 6000 5989 6001
f 5989 5990 6001
f 6001 5990 6002
f 5990 5991 6002
f 6002 5991 6003
f 5991 5992 6003
f 6003 5992 6004
f 5992 5993 6004
f 6004 5993 6005
f 5993 5982 6005
f 6005 5982 5994
f 5994 5995 6006
f 6006 5995 6007
f 5995 5996 6007
f 6007 5996 6008
f 5996 5997 6008
f 6008 5997 6009
f 5997 5998 6009
f 6009 5998 6010
f 5998 5999 6010
f 6010 5999 6011
f 5999 6000 6011
f 6011 6000 6012
f 6000 6001 6012
f 6012 6001 6013
f 6001 6002 6013
f 6013 6002 6014
f 6002 6003 6014
f 6014 6003 6015
f 6003 6004 6015
f 6015 6004 6016
f 6004 6005 6016
f 6016 6005 6017
f 6005 5994 6017
f 6017 5994 6006
f 6006 6007 6018
f 6018 6007 6019
f 6007 6008 6019
f 6019 6008 6020
f 6008 6009 6020
f 6020 6009 6021
f 6009 6010 6021
f 6021 6010 6022
f 6010 6011 6022
f 6022 6011 6023
f 6011 6012 6023
f 6023 6012 6024
f 6012 6013 6024
f 6024 6013 6025
f 6013 6014 6025
f 6025 6014 6026
f 6014 6015 6026
f 6026 6015 6027
f 6015 6016 6027
f 6027 6016 6028
f 6016 6017 6028
f 6028 6017 6029
f 6017 6006 6029
f 6029 6006 6018
f 6018 6019 6030
f 6030 6019 6031
f 6019 6020 6031
f 6031 6020 6032
f 6020 6021 6032
f 6032 6021 6033
f 6021 6022 6033
f 6033 6022 6034
f 6022 6023 6034
f 6034 6023 6035
f 6023 6024 6035
f 6035 6024 6036
f 6024 6025 6036
f 6036 6025 6037
f 6025 6026 6037
f 6037 6026 6038
f 6026 6027 6038
f 6038 6027 6039
f 6027 6028 6039
f 6039 6028 6040
f 6028 6029 6040
f 6040 6029 6041
f 6029 6018 6041
f 6041 6018 6030
f 6030 6031 6042
f 6042 6031 6043
f 6031 6032 6043
f 6043 6032 6044
f 6032 6033 6044
f 6044 6033 6045
f 6033 6034 6045
f 6045 6034 6046
f 6034 6035 6046
f 6046 6035 6047
f 6035 6036 6047
f 6047 6036 6048
f 6036 6037 6048
f 6048 6037 6049
f 6037 6038 6049
f 6049 6038 6050
f 6038 6039 6050
f 6050 6039 6051
f 6039 6040 6051
f 6051 6040 6052
f 6040 6041 6052
f 6052 6041 6053
f 6041 6030 6053
f 6053 6030 6042
f 6042 6043 6054
f 6054 6043 6055
f 6043 6044 6055
f 6055 6044 6056
f 6044 6045 6056
f 6056 6045 6057
f 6045 6046 6057
f 6057 6046 6058
f 6046 6047 6058
f 6058 6047 6059
f 6047 6048 6059
f 6059 6048 6060
f 6048 6049 6060
f 6060 6049 6061
f 6049 6050 6061
f 6061 6050 6062
f 6050 6051 6062
f 6062 6051 6063
f 6051 6052 6063
f 6063 6052 6064
f 6052 6053 6064
f 6064 6053 6065
f 6053 6042 6065
f 6065 6042 6054
f 6054 6055 6066
f 6066 6055 6067
f 6055 6056 6067
f 6067 6056 6068
f 6056 6057 6068
f 6068 6057 6069
f 6057 6058 6069
f 6069 6058 6070
f 6058 6059 6070
f 6070 6059 6071
f 6059 6060 6071
f 6071 6060 6072
f 6060 6061 6072
f 6072 6061 6073
f 6061 6062 6073
f 6073 6062 6074
f 6062 6063 6074
f 6074 6063 6075
f 6063 6064 6075
f 6075 6064 6076
f 6064 6065 6076
f 6076 6065 6077
f 6065 6054 6077
f 6077 6054 6066
f 6066 6067 6078
f 6078 6067 6079
f 6067 6068 6079
f 6079 6068 6080
f 6068 6069 6080
f 6080 6069 6081
f 6069 6070 6081
f 6081 6070 6082
f 6070 6071 6082
f 6082 6071 6083
f 6071 6072 6083
f 6083 6072 6084
f 6072 6073 6084
f 6084 6073 6085
f 6073 6074 6085
f 6085 6074 6086
f 6074 6075 6086
f 6086 6075 6087
f 6075 6076 6087
f 6087 6076 6088
f 6076 6077 6088
f 6088 6077 6089
f 6077 6066 6089
f 6089 6066 6078
f 6078 6079 6090
f 6090 6079 6091
f 6079 6080 6091
f 6091 6080 6092
f 6080 6081 6092
f 6092 6081 6093
f 6081 6082 6093
f 6093 6082 6094
f 6082 6083 6094
f 6094 6083 6095
f 6083 6084 6095
f 6095 6084 6096
f 6084 6085 6096
f 6096 6085 6097
f 6085 6086 6097
f 6097 6086 6098
f 6086 6087 6098
f 6098 6087 6099
f 6087 6088 6099
f 6099 6088 6100
f 6088 6089 6100
f 6100 6089 6101
f 6089 6078 6101
f 6101 6078 6090
f 6090 6091 6102
f 6102 6091 6103
f 6091 6092 6103
f 6103 6092 6104
f 6092 6093 6104
f 6104 6093 6105
f 6093 6094 6105
f 6105 6094 6106
f 6094 6095 6106
f 6106 6095 6107
f 6095 6096 6107
f 6107 6096 6108
f 6096 6097 6108
f 6108 6097 6109
f 6097 6098 6109
f 6109 6098 6110
f 6098 6099 6110
f 6110 6099 6111
f 6099 6100 6111
f 6111 6100 6112
f 6100 6101 6112
f 6112 6101 6113
f 6101 6090 6113
f 6113 6090 6102
f 6102 6103 6114
f 6114 6103 6114
f 6103 6104 6114
f 6114 6104 6114
f 6104 6105 6114
f 6114 6105 6114
f 6105 6106 6114
f 6114 6106 6114
f 6106 6107 6114
f 6114 6107 6114
f 6107 6108 6114
f 6114 6108 6114
f 6108 6109 6114
f 6114 6109 6114
f 6109 6110 6114
f 6114 6110 6114
f 6110 6111 6114
f 6114 6111 6114
f 6111 6112 6114
f 6114 6112 6114
f 6112 6113 6114
f 6114 6113 6114
f 6113 6102 6114
f 6114 6102 6114
f 6114 6114 6114
f 6114 6114 6114
f 6114 6114 6114
f 6114 6114 6114
f 6114 6114 6114
f 6114 6114 6114
f 6114 6114 6114
f 6114 6114 6114
f 6114 6114 6114
f 6114 6114 6114
f 6114 6114 6114
f 6114 6114 6114
f 6114 6114 6114
f 6114 6114 6114
f 6114 6114 6114
f 6114 6114 6114
f 6114 6114 6114
f 6114 6114 6114
f 6114 6114 6114
f 6114 6114 6114
f 6114 6114 6114
f 6114 6114 6114
f 6114 6114 6114
f 6114 6114 6114

g Start_point
v 260.76505 120.99416 0.8019753
v 260.57895 120.88672 0.83026594
v 260.79385 120.88672 0.8019753
v 260.6864 121.072815 0.8019753
v 260.57895 121.10161 0.8019753
v 260.47153 121.072815 0.8019753
v 260.39285 120.99416 0.8019753
v 260.36407 120.88672 0.8019753
v 260.39285 120.779274 0.8019753
v 260.47153 120.700615 0.8019753
v 260.57895 120.67183 0.8019753
v 260.6864 120.700615 0.8019753
v 260.76505 120.779274 0.8019753
v 260.93848 121.094284 0.7190314
v 260.99408 120.88672 0.7190314
v 260.78653 121.24623 0.7190314
v 260.57895 121.30185 0.7190314
v 260.3714 121.24623 0.7190314
v 260.21945 121.094284 0.7190314
v 260.16382 120.88672 0.7190314
v 260.21945 120.67915 0.7190314
v 260.3714 120.5272 0.7190314
v 260.57895 120.47159 0.7190314
v 260.78653 120.5272 0.7190314
v 260.93848 120.67915 0.7190314
v 261.0874 121.18026 0.5870867
v 261.16605 120.88672 0.5870867
v 260.8725 121.39515 0.5870867
v 260.57895 121.4738 0.5870867
v 260.2854 121.39515 0.5870867
v 260.07053 121.18026 0.5870867
v 259.99188 120.88672 0.5870867
v 260.07053 120.59318 0.5870867
v 260.2854 120.37829 0.5870867
v 260.57895 120.29963 0.5870867
v 260.8725 120.37829 0.5870867
v 261.0874 120.59318 0.5870867
v 261.20166 121.24623 0.41513297
v 261.298 120.88672 0.41513297
v 260.93848 121.509415 0.41513297
v 260.57895 121.60575 0.41513297
v 260.21945 121.509415 0.41513297
v 259.95627 121.24623 0.41513297
v 259.85992 120.88672 0.41513297
v 259.95627 120.5272 0.41513297
v 260.21945 120.264015 0.41513297
v 260.57895 120.16769 0.41513297
v 260.93848 120.264015 0.41513297
v 261.20166 120.5272 0.41513297
v 261.2735 121.287704 0.21488863
v 261.38092 120.88672 0.21488863
v 260.97995 121.581245 0.21488863
v 260.57895 121.68869 0.21488863
v 260.17798 121.581245 0.21488863
v 259.88443 121.287704 0.21488863
v 259.77698 120.88672 0.21488863
v 259.88443 120.48573 0.21488863
v 260.17798 120.192184 0.21488863
v 260.57895 120.08474 0.21488863
v 260.97995 120.192184 0.21488863
v 261.2735 120.48573 0.21488863
v 261.298 121.30185 5.0839126E-17
v 261.4092 120.88672 5.0839126E-17
v 260.99408 121.60575 5.0839126E-17
v 260.57895 121.71698 5.0839126E-17
v 260.16382 121.60575 5.0839126E-17
v 259.85992 121.30185 5.0839126E-17
v 259.7487 120.88672 5.0839126E-17
v 259.85992 120.47159 5.0839126E-17
v 260.16382 120.16769 5.0839126E-17
v 260.57895 120.05645 5.0839126E-17
v 260.99408 120.16769 5.0839126E-17
v 261.298 120.47159 5.0839126E-17
v 261.2735 121.287704 -0.21488863
v 261.38092 120.88672 -0.21488863
v 260.97995 121.581245 -0.21488863
v 260.57895 121.68869 -0.21488863
v 260.17798 121.581245 -0.21488863
v 259.88443 121.287704 -0.21488863
v 259.77698 120.88672 -0.21488863
v 259.88443 120.48573 -0.21488863
v 260.17798 120.192184 -0.21488863
v 260.57895 120.08474 -0.21488863
v 260.97995 120.192184 -0.21488863
v 261.2735 120.48573 -0.21488863
v 261.20166 121.24623 -0.41513297
v 261.298 120.88672 -0.41513297
v 260.93848 121.509415 -0.41513297
v 260.57895 121.60575 -0.41513297
v 260.21945 121.509415 -0.41513297
v 259.95627 121.24623 -0.41513297
v 259.85992 120.88672 -0.41513297
v 259.95627 120.5272 -0.41513297
v 260.21945 120.264015 -0.41513297
v 260.57895 120.16769 -0.41513297
v 260.93848 120.264015 -0.41513297
v 261.20166 120.5272 -0.41513297
v 261.0874 121.18026 -0.5870867
v 261.16605 120.88672 -0.5870867
v 260.8725 121.39515 -0.5870867
v 260.57895 121.4738 -0.5870867
v 260.2854 121.39515 -0.5870867
v 260.07053 121.18026 -0.5870867
v 259.99188 120.88672 -0.5870867
v 260.07053 120.59318 -0.5870867
[truncated: 452,277 more chars]
