# Supplementary material for: Heterogeneous somatostatin-expressing neuron population in mouse ventral tegmental area
Source: eLife. 2020 Aug 4;9:e59328. doi: 10.7554/eLife.59328 (PMC7440918; doi:10.7554/eLife.59328)
Supplement: Figure 5—source data 2. — This zip archive contains morphological images of all traced neurons grouped according their electrophysiological profiles. Each subtype’s folder contains a PDF file (with the list of neurons, their original location within the VTA, images of the traced morphology and individual Sholl curves) and two subfolders: ‘3D_gif’ – with *.gif files of the listed neurons; and ‘WaveFront_3D_obj’ – with corresponding *.obj files. *.gif files can be opened by any image viewer. *.obj files save information about the 3D model of the neurons and can be opened/reused with any 3D viewer or graphic software. [file elife-59328-fig5-data2.zip › Morphology_Source/HFF/WaveFront_3D_obj/4.obj]

# OBJ File
mtllib 210818_c3_model.mtl
g Start_point
v 86.45073 375.80276 44.001976
v 86.264626 375.6953 44.030266
v 86.479515 375.6953 44.001976
v 86.37207 375.88144 44.001976
v 86.264626 375.91022 44.001976
v 86.15718 375.88144 44.001976
v 86.07853 375.80276 44.001976
v 86.04974 375.6953 44.001976
v 86.07853 375.5879 44.001976
v 86.15718 375.50922 44.001976
v 86.264626 375.48044 44.001976
v 86.37207 375.50922 44.001976
v 86.45073 375.5879 44.001976
v 86.624146 375.9029 43.919033
v 86.67976 375.6953 43.919033
v 86.4722 376.05484 43.919033
v 86.264626 376.11047 43.919033
v 86.05706 376.05484 43.919033
v 85.90511 375.9029 43.919033
v 85.849495 375.6953 43.919033
v 85.90511 375.48776 43.919033
v 86.05706 375.33582 43.919033
v 86.264626 375.28018 43.919033
v 86.4722 375.33582 43.919033
v 86.624146 375.48776 43.919033
v 86.77306 375.98886 43.787086
v 86.851715 375.6953 43.787086
v 86.558174 376.20377 43.787086
v 86.264626 376.2824 43.787086
v 85.971085 376.20377 43.787086
v 85.756195 375.98886 43.787086
v 85.67754 375.6953 43.787086
v 85.756195 375.4018 43.787086
v 85.971085 375.1869 43.787086
v 86.264626 375.10825 43.787086
v 86.558174 375.1869 43.787086
v 86.77306 375.4018 43.787086
v 86.88733 376.05484 43.61513
v 86.98366 375.6953 43.61513
v 86.624146 376.31802 43.61513
v 86.264626 376.41437 43.61513
v 85.90511 376.31802 43.61513
v 85.64193 376.05484 43.61513
v 85.5456 375.6953 43.61513
v 85.64193 375.33582 43.61513
v 85.90511 375.07263 43.61513
v 86.264626 374.9763 43.61513
v 86.624146 375.07263 43.61513
v 86.88733 375.33582 43.61513
v 86.95916 376.0963 43.41489
v 87.066605 375.6953 43.41489
v 86.66562 376.38986 43.41489
v 86.264626 376.4973 43.41489
v 85.86364 376.38986 43.41489
v 85.5701 376.0963 43.41489
v 85.462654 375.6953 43.41489
v 85.5701 375.29434 43.41489
v 85.86364 375.0008 43.41489
v 86.264626 374.89334 43.41489
v 86.66562 375.0008 43.41489
v 86.95916 375.29434 43.41489
v 86.98366 376.11047 43.2
v 87.094894 375.6953 43.2
v 86.67976 376.41437 43.2
v 86.264626 376.5256 43.2
v 85.849495 376.41437 43.2
v 85.5456 376.11047 43.2
v 85.434364 375.6953 43.2
v 85.5456 375.28018 43.2
v 85.849495 374.9763 43.2
v 86.264626 374.86505 43.2
v 86.67976 374.9763 43.2
v 86.98366 375.28018 43.2
v 86.95916 376.0963 42.98511
v 87.066605 375.6953 42.98511
v 86.66562 376.38986 42.98511
v 86.264626 376.4973 42.98511
v 85.86364 376.38986 42.98511
v 85.5701 376.0963 42.98511
v 85.462654 375.6953 42.98511
v 85.5701 375.29434 42.98511
v 85.86364 375.0008 42.98511
v 86.264626 374.89334 42.98511
v 86.66562 375.0008 42.98511
v 86.95916 375.29434 42.98511
v 86.88733 376.05484 42.784866
v 86.98366 375.6953 42.784866
v 86.624146 376.31802 42.784866
v 86.264626 376.41437 42.784866
v 85.90511 376.31802 42.784866
v 85.64193 376.05484 42.784866
v 85.5456 375.6953 42.784866
v 85.64193 375.33582 42.784866
v 85.90511 375.07263 42.784866
v 86.264626 374.9763 42.784866
v 86.624146 375.07263 42.784866
v 86.88733 375.33582 42.784866
v 86.77306 375.98886 42.612915
v 86.851715 375.6953 42.612915
v 86.558174 376.20377 42.612915
v 86.264626 376.2824 42.612915
v 85.971085 376.20377 42.612915
v 85.756195 375.98886 42.612915
v 85.67754 375.6953 42.612915
v 85.756195 375.4018 42.612915
v 85.971085 375.1869 42.612915
v 86.264626 375.10825 42.612915
v 86.558174 375.1869 42.612915
v 86.77306 375.4018 42.612915
v 86.624146 375.9029 42.48097
v 86.67976 375.6953 42.48097
v 86.4722 376.05484 42.48097
v 86.264626 376.11047 42.48097
v 86.05706 376.05484 42.48097
v 85.90511 375.9029 42.48097
v 85.849495 375.6953 42.48097
v 85.90511 375.48776 42.48097
v 86.05706 375.33582 42.48097
v 86.264626 375.28018 42.48097
v 86.4722 375.33582 42.48097
v 86.624146 375.48776 42.48097
v 86.45073 375.80276 42.398026
v 86.479515 375.6953 42.398026
v 86.37207 375.88144 42.398026
v 86.264626 375.91022 42.398026
v 86.15718 375.88144 42.398026
v 86.07853 375.80276 42.398026
v 86.04974 375.6953 42.398026
v 86.07853 375.5879 42.398026
v 86.15718 375.50922 42.398026
v 86.264626 375.48044 42.398026
v 86.37207 375.50922 42.398026
v 86.45073 375.5879 42.398026
v 86.264626 375.6953 42.369736
usemtl mat_15
s 1
f 1 2 3
f 4 2 1
f 5 2 4
f 6 2 5
f 7 2 6
f 8 2 7
f 9 2 8
f 10 2 9
f 11 2 10
f 12 2 11
f 13 2 12
f 3 2 13
f 14 3 15
f 3 14 1
f 16 1 14
f 1 16 4
f 17 4 16
f 4 17 5
f 18 5 17
f 5 18 6
f 19 6 18
f 6 19 7
f 20 7 19
f 7 20 8
f 21 8 20
f 8 21 9
f 22 9 21
f 9 22 10
f 23 10 22
f 10 23 11
f 24 11 23
f 11 24 12
f 25 12 24
f 12 25 13
f 15 13 25
f 13 15 3
f 26 15 27
f 15 26 14
f 28 14 26
f 14 28 16
f 29 16 28
f 16 29 17
f 30 17 29
f 17 30 18
f 31 18 30
f 18 31 19
f 32 19 31
f 19 32 20
f 33 20 32
f 20 33 21
f 34 21 33
f 21 34 22
f 35 22 34
f 22 35 23
f 36 23 35
f 23 36 24
f 37 24 36
f 24 37 25
f 27 25 37
f 25 27 15
f 38 27 39
f 27 38 26
f 40 26 38
f 26 40 28
f 41 28 40
f 28 41 29
f 42 29 41
f 29 42 30
f 43 30 42
f 30 43 31
f 44 31 43
f 31 44 32
f 45 32 44
f 32 45 33
f 46 33 45
f 33 46 34
f 47 34 46
f 34 47 35
f 48 35 47
f 35 48 36
f 49 36 48
f 36 49 37
f 39 37 49
f 37 39 27
f 50 39 51
f 39 50 38
f 52 38 50
f 38 52 40
f 53 40 52
f 40 53 41
f 54 41 53
f 41 54 42
f 55 42 54
f 42 55 43
f 56 43 55
f 43 56 44
f 57 44 56
f 44 57 45
f 58 45 57
f 45 58 46
f 59 46 58
f 46 59 47
f 60 47 59
f 47 60 48
f 61 48 60
f 48 61 49
f 51 49 61
f 49 51 39
f 62 51 63
f 51 62 50
f 64 50 62
f 50 64 52
f 65 52 64
f 52 65 53
f 66 53 65
f 53 66 54
f 67 54 66
f 54 67 55
f 68 55 67
f 55 68 56
f 69 56 68
f 56 69 57
f 70 57 69
f 57 70 58
f 71 58 70
f 58 71 59
f 72 59 71
f 59 72 60
f 73 60 72
f 60 73 61
f 63 61 73
f 61 63 51
f 74 63 75
f 63 74 62
f 76 62 74
f 62 76 64
f 77 64 76
f 64 77 65
f 78 65 77
f 65 78 66
f 79 66 78
f 66 79 67
f 80 67 79
f 67 80 68
f 81 68 80
f 68 81 69
f 82 69 81
f 69 82 70
f 83 70 82
f 70 83 71
f 84 71 83
f 71 84 72
f 85 72 84
f 72 85 73
f 75 73 85
f 73 75 63
f 86 75 87
f 75 86 74
f 88 74 86
f 74 88 76
f 89 76 88
f 76 89 77
f 90 77 89
f 77 90 78
f 91 78 90
f 78 91 79
f 92 79 91
f 79 92 80
f 93 80 92
f 80 93 81
f 94 81 93
f 81 94 82
f 95 82 94
f 82 95 83
f 96 83 95
f 83 96 84
f 97 84 96
f 84 97 85
f 87 85 97
f 85 87 75
f 98 87 99
f 87 98 86
f 100 86 98
f 86 100 88
f 101 88 100
f 88 101 89
f 102 89 101
f 89 102 90
f 103 90 102
f 90 103 91
f 104 91 103
f 91 104 92
f 105 92 104
f 92 105 93
f 106 93 105
f 93 106 94
f 107 94 106
f 94 107 95
f 108 95 107
f 95 108 96
f 109 96 108
f 96 109 97
f 99 97 109
f 97 99 87
f 110 99 111
f 99 110 98
f 112 98 110
f 98 112 100
f 113 100 112
f 100 113 101
f 114 101 113
f 101 114 102
f 115 102 114
f 102 115 103
f 116 103 115
f 103 116 104
f 117 104 116
f 104 117 105
f 118 105 117
f 105 118 106
f 119 106 118
f 106 119 107
f 120 107 119
f 107 120 108
f 121 108 120
f 108 121 109
f 111 109 121
f 109 111 99
f 122 111 123
f 111 122 110
f 124 110 122
f 110 124 112
f 125 112 124
f 112 125 113
f 126 113 125
f 113 126 114
f 127 114 126
f 114 127 115
f 128 115 127
f 115 128 116
f 129 116 128
f 116 129 117
f 130 117 129
f 117 130 118
f 131 118 130
f 118 131 119
f 132 119 131
f 119 132 120
f 133 120 132
f 120 133 121
f 123 121 133
f 121 123 111
f 123 134 122
f 122 134 124
f 124 134 125
f 125 134 126
f 126 134 127
f 127 134 128
f 128 134 129
f 129 134 130
f 130 134 131
f 131 134 132
f 132 134 133
f 133 134 123

g Path_(5)
v 413.3063 85.01922 4.5
v 413.21033 85.337 4.515209
v 413.37805 85.3423 4.4932427
v 413.52658 85.26103 4.484291
v 413.61606 85.11497 4.490753
v 413.62256 84.94325 4.510897
v 413.54434 84.791885 4.539326
v 413.4023 84.70144 4.568422
v 413.2346 84.69614 4.590389
v 413.08606 84.777405 4.59934
v 412.99655 84.92347 4.5928783
v 412.99005 85.095184 4.572734
v 413.0683 85.24655 4.5443053
v 413.1241 85.31478 3.999904
v 413.27594 85.28985 3.939304
v 413.40988 85.1881 3.9199212
v 413.49005 85.036804 3.9469485
v 413.495 84.87649 4.0131445
v 413.42337 84.75012 4.1007724
v 413.29437 84.69156 4.1863513
v 413.14258 84.71649 4.246951
v 413.00864 84.81824 4.266334
v 412.92844 84.969536 4.2393064
v 412.9235 85.12985 4.1731105
v 412.99512 85.25622 4.085483
v 412.84634 85.03293 3.6766477
v 412.99518 84.983025 3.6062071
v 413.12433 84.87006 3.5952668
v 413.19922 84.72432 3.6467586
v 413.19977 84.58484 3.7468848
v 413.12582 84.489 3.868817
v 412.9972 84.46248 3.9798834
v 412.84836 84.51238 4.050324
v 412.7192 84.62534 4.0612645
v 412.64432 84.77109 4.009773
v 412.64377 84.91057 3.9096465
v 412.7177 85.00641 3.7877142
v 412.7715 84.856895 3.299742
v 412.9267 84.790794 3.2665787
v 413.0403 84.662674 3.2818215
v 413.08188 84.50687 3.341386
v 413.0403 84.36512 3.4293122
v 412.9267 84.275406 3.5220401
v 412.7715 84.26177 3.5947235
v 412.6163 84.32787 3.6278868
v 412.50272 84.455986 3.612644
v 412.46112 84.6118 3.5530794
v 412.50272 84.75355 3.4651532
v 412.6163 84.84326 3.3724253
v 412.59305 84.674904 2.9330199
v 412.72092 84.59211 2.8535726
v 412.81683 84.45094 2.833637
v 412.8551 84.28923 2.8785548
v 412.8255 84.1503 2.9762902
v 412.73593 84.07138 3.1006553
v 412.61038 84.073616 3.2183266
v 412.4825 84.15642 3.2977738
v 412.3866 84.297585 3.3177094
v 412.34833 84.4593 3.2727916
v 412.37793 84.59822 3.1750562
v 412.4675 84.67714 3.0506911
v 412.2376 84.53641 2.678329
v 412.29907 84.406975 2.5960748
v 412.33905 84.24064 2.5918908
v 412.34683 84.08196 2.6668983
v 412.3203 83.973465 2.8009987
v 412.26663 83.94422 2.9582605
v 412.20016 84.00207 3.096545
v 412.13867 84.1315 3.1787994
v 412.0987 84.29784 3.1829834
v 412.0909 84.45651 3.107976
v 412.11743 84.56501 2.9738753
v 412.1711 84.59425 2.8166137
v 411.75775 84.42661 2.531672
v 411.81064 84.28068 2.4603963
v 411.856 84.11535 2.4739835
v 411.8817 83.974915 2.5687928
v 411.8809 83.89702 2.7194204
v 411.8537 83.90252 2.8855057
v 411.8075 83.98995 3.022546
v 411.75464 84.135895 3.0938218
v 411.70926 84.30122 3.0802345
v 411.68353 84.44166 2.985425
v 411.6844 84.519554 2.8347974
v 411.71155 84.51405 2.6687121
v 411.26376 84.24738 2.51239
v 411.3395 84.12377 2.4204252
v 411.42404 83.97428 2.4128735
v 411.4947 83.83895 2.491758
v 411.53253 83.75404 2.6359422
v 411.52744 83.742325 2.8067915
v 411.48074 83.80692 2.9585273
v 411.405 83.93053 3.050492
v 411.32047 84.080025 3.0580437
v 411.24982 84.215355 2.9791589
v 411.21198 84.300255 2.834975
v 411.21707 84.31198 2.6641257
v 410.84918 83.98296 2.5135932
v 410.9343 83.87571 2.4100509
v 411.03787 83.740204 2.3890004
v 411.13214 83.61278 2.456082
v 411.19186 83.52756 2.5933216
v 411.20102 83.507385 2.7639453
v 411.15717 83.55767 2.9222353
v 411.07205 83.664925 3.0257773
v 410.96848 83.80043 3.0468278
v 410.8742 83.92786 2.979746
v 410.81448 84.01308 2.842507
v 410.80533 84.03325 2.6718829
v 410.44824 83.607 2.4775553
v 410.5068 83.4603 2.4012473
v 410.60538 83.31993 2.4010658
v 410.7176 83.2235 2.4770591
v 410.81332 83.19685 2.6088653
v 410.86697 83.24712 2.7611666
v 410.86414 83.36085 2.8931541
v 410.80557 83.50755 2.9694622
v 410.70697 83.64792 2.9696438
v 410.59476 83.74435 2.8936503
v 410.49902 83.770996 2.7618442
v 410.4454 83.720726 2.6095428
v 410.13458 83.423386 2.8589904
v 410.17392 83.25741 2.8363853
v 410.27234 83.12166 2.8734114
v 410.40344 83.05253 2.9601479
v 410.53214 83.06853 3.0733535
v 410.6239 83.165375 3.1826952
v 410.65417 83.31712 3.2588747
v 410.61484 83.48311 3.2814798
v 410.51642 83.61886 3.2444534
v 410.38528 83.68799 3.1577172
v 410.25662 83.67199 3.0445116
v 410.16486 83.575134 2.93517
v 409.91953 83.30732 3.1569033
v 409.95737 83.13967 3.1415362
v 410.0326 83.005714 3.1995704
v 410.125 82.941345 3.3154557
v 410.20987 82.963806 3.4581406
v 410.26443 83.067085 3.589393
v 410.27408 83.22351 3.6740437
v 410.23624 83.39116 3.6894107
v 410.16104 83.525116 3.6313765
v 410.0686 83.589485 3.5154915
v 409.98373 83.567024 3.3728065
v 409.92917 83.463745 3.2415543
v 409.61493 83.15685 3.1987402
v 409.67548 83.008865 3.257269
v 409.73355 82.91631 3.3836765
v 409.77356 82.90399 3.5440927
v 409.7848 82.97519 3.6955338
v 409.76422 83.11085 3.7974212
v 409.7174 83.274605 3.8224545
v 409.65686 83.422585 3.7639258
v 409.5988 83.51514 3.6375182
v 409.5588 83.527466 3.477102
v 409.54758 83.45626 3.325661
v 409.5681 83.3206 3.2237735
v 409.22992 83.01642 3.2266924
v 409.32202 82.873924 3.2541497
v 409.40103 82.76641 3.3627539
v 409.44574 82.72268 3.5234044
v 409.44418 82.754456 3.6930552
v 409.39676 82.85321 3.8262484
v 409.3162 82.9925 3.8872952
v 409.2241 83.13499 3.859838
v 409.14508 83.24251 3.7512338
v 409.10037 83.28623 3.5905833
v 409.10196 83.25446 3.4209325
v 409.14935 83.1557 3.2877393
v 408.86215 82.80867 3.2567542
v 408.9364 82.65365 3.258451
v 409.00317 82.52226 3.3456144
v 409.0446 82.449715 3.4948888
v 409.0495 82.45543 3.6662762
v 409.01666 82.53789 3.8138537
v 408.9548 82.674995 3.898078
v 408.88055 82.83001 3.8963811
v 408.81378 82.961395 3.8092177
v 408.77237 83.03395 3.6599433
v 408.76746 83.02824 3.488556
v 408.8003 82.94577 3.3409784
v 408.32242 82.606285 3.2735767
v 408.38675 82.448944 3.2877789
v 408.47464 82.33815 3.3771384
v 408.56253 82.30361 3.5177112
v 408.6269 82.35456 3.671831
v 408.65048 82.477356 3.7982013
v 408.62695 82.6391 3.8629618
v 408.56262 82.79644 3.8487594
v 408.47473 82.90723 3.7594001
v 408.38684 82.94177 3.6188273
v 408.32248 82.89082 3.4647074
v 408.29892 82.76802 3.338337
v 407.9913 82.40797 3.833316
v 408.0897 82.2716 3.836362
v 408.22308 82.20193 3.886821
v 408.3557 82.217606 3.9711726
v 408.45203 82.314445 4.066815
v 408.48624 82.46649 4.1481204
v 408.4492 82.63301 4.1933036
v 408.35077 82.76938 4.1902575
v 408.2174 82.83905 4.1397986
v 408.08478 82.82337 4.055447
v 407.98846 82.72653 3.9598048
v 407.95422 82.574486 3.8784993
v 407.82483 82.26698 4.049994
v 407.94492 82.16072 4.1031632
v 408.0627 82.12253 4.2103734
v 408.14664 82.16265 4.3428965
v 408.17426 82.270325 4.465224
v 408.1381 82.4167 4.544578
v 408.0479 82.56257 4.5596957
v 407.92783 82.66884 4.506526
v 407.81003 82.70702 4.3993163
v 407.7261 82.66691 4.266793
v 407.6985 82.559235 4.1444654
v 407.73465 82.41285 4.0651116
v 407.68594 82.024864 4.064532
v 407.83456 82.00058 4.1529403
v 407.927 82.00698 4.3051906
v 407.93854 82.042336 4.480488
v 407.86606 82.09718 4.6318603
v 407.72897 82.15683 4.718749
v 407.56403 82.20528 4.717871
v 407.41544 82.22956 4.6294627
v 407.32297 82.22317 4.4772124
v 407.31146 82.187805 4.301915
v 407.38394 82.13296 4.1505423
v 407.52103 82.07332 4.063654
v 407.764 81.65814 4.119686
v 407.92084 81.6883 4.185779
v 408.0241 81.71562 4.318052
v 408.04614 81.73279 4.4810624
v 407.98108 81.73521 4.631132
v 407.8463 81.72221 4.7280498
v 407.67798 81.6973 4.7458467
v 407.52118 81.66715 4.6797543
v 407.4179 81.639824 4.5474815
v 407.39584 81.62266 4.384471
v 407.46094 81.62024 4.234401
v 407.59567 81.63323 4.137483
v 407.82654 81.22296 4.1507845
v 407.98068 81.24354 4.223658
v 408.07736 81.260704 4.3636913
v 408.09064 81.26985 4.533364
v 408.01697 81.26853 4.687211
v 407.87613 81.257095 4.78401
v 407.7058 81.23862 4.7978234
v 407.55167 81.21803 4.7249503
v 407.455 81.20087 4.5849166
v 407.4417 81.19172 4.4152446
v 407.51535 81.19304 4.2613974
v 407.65622 81.204475 4.1645985
v 407.8816 80.776566 4.161068
v 408.03677 80.77565 4.2373834
v 408.13425 80.77708 4.3798666
v 408.14783 80.780464 4.550338
v 408.07394 80.784904 4.7031207
v 407.93234 80.78921 4.7972765
v 407.761 80.79221 4.807576
v 407.6058 80.79313 4.7312603
v 407.50833 80.7917 4.5887775
v 407.49475 80.788315 4.418306
v 407.56863 80.783875 4.2655234
v 407.71024 80.77957 4.1713676
v 407.74658 80.33716 4.163868
v 407.9133 80.3341 4.2056813
v 408.0368 80.332565 4.3252754
v 408.08398 80.33297 4.4906054
v 408.0422 80.335205 4.657371
v 407.92267 80.33867 4.780888
v 407.75742 80.34244 4.828059
v 407.5907 80.3455 4.786246
v 407.4672 80.34703 4.6666517
v 407.42 80.34662 4.501322
v 407.46176 80.34438 4.334556
v 407.5813 80.34092 4.2110395
v 407.7921 79.88863 4.16619
v 407.95416 79.93102 4.2048397
v 408.07574 79.96315 4.322078
v 408.12427 79.9764 4.486492
v 408.0867 79.96724 4.654026
v 407.97318 79.9381 4.7797904
v 407.81406 79.89681 4.8300858
v 407.65198 79.854416 4.791436
v 407.53043 79.82229 4.6741977
v 407.4819 79.80904 4.5097837
v 407.51944 79.8182 4.34225
v 407.633 79.847336 4.2164855
v 407.9835 79.479195 4.1671677
v 408.14066 79.529755 4.2151
v 408.2539 79.56634 4.3391533
v 408.2929 79.57914 4.5060883
v 408.24716 79.564735 4.671174
v 408.129 79.526985 4.7901764
v 407.97003 79.476006 4.831208
v 407.81287 79.42545 4.783276
v 407.69962 79.38887 4.6592226
v 407.66064 79.37606 4.4922876
v 407.70636 79.390465 4.327202
v 407.82452 79.428215 4.2081995
v 408.07776 79.038864 4.1675367
v 408.23782 79.08277 4.2122526
v 408.3549 79.114944 4.3339744
v 408.39755 79.12676 4.5000863
v 408.3544 79.11506 4.6660795
v 408.23697 79.08297 4.787476
v 408.07678 79.03909 4.831748
v 407.9167 78.995186 4.787032
v 407.79962 78.96301 4.6653104
v 407.75696 78.951195 4.499198
v 407.8001 78.9629 4.3332047
v 407.91754 78.99499 4.211808
v 408.21457 78.61029 4.167747
v 408.3806 78.61006 4.2123113
v 408.50214 78.609924 4.333922
v 408.54654 78.60992 4.499994
v 408.50198 78.61004 4.666028
v 408.38037 78.61026 4.787536
v 408.2143 78.61052 4.8319597
v 408.04828 78.61075 4.7873955
v 407.92676 78.61089 4.665785
v 407.88232 78.6109 4.4997125
v 407.9269 78.61078 4.3336782
v 408.04852 78.61055 4.2121706
v 408.1421 78.15151 4.17595
v 408.28018 78.08744 4.25582
v 408.3636 78.04877 4.401106
v 408.3699 78.04586 4.5728784
v 408.29745 78.07949 4.7251115
v 408.16568 78.14066 4.817014
v 408.0099 78.212975 4.8239613
v 407.8718 78.27705 4.7440915
v 407.78842 78.31572 4.598806
v 407.78207 78.318634 4.427033
v 407.85452 78.284996 4.2748
v 407.9863 78.22382 4.182897
v 407.85965 77.62352 4.272438
v 408.0034 77.586655 4.372149
v 408.1029 77.60698 4.515566
v 408.13156 77.679054 4.66426
v 408.08163 77.78356 4.778389
v 407.96655 77.892494 4.8273726
v 407.8171 77.97668 4.7980847
v 407.67337 78.01354 4.698374
v 407.57385 77.99322 4.5549574
v 407.5452 77.92115 4.4062634
v 407.59512 77.81664 4.292134
v 407.7102 77.7077 4.2431507
v 407.77362 77.296165 4.6042013
v 407.91992 77.33673 4.7229204
v 408.0076 77.43884 4.8577504
v 408.01315 77.57515 4.9725637
v 407.9351 77.70912 5.036597
v 407.79434 77.80487 5.032691
v 407.6286 77.83673 4.9618936
v 407.4823 77.796165 4.8431745
v 407.39462 77.69405 4.7083445
v 407.38907 77.55775 4.593531
v 407.46713 77.423775 4.5294986
v 407.60788 77.328026 4.533404
v 407.66284 77.097626 4.8073134
v 407.81552 77.11532 4.940576
v 407.91098 77.17695 5.11081
v 407.92358 77.26601 5.2724004
v 407.84998 77.35862 5.3820496
v 407.70987 77.42998 5.410377
v 407.54083 77.46096 5.3497925
v 407.38815 77.44327 5.21653
v 407.2927 77.38164 5.046296
v 407.2801 77.29259 4.8847055
v 407.3537 77.19997 4.7750564
v 407.4938 77.12861 4.746729
v 407.64624 76.77963 4.942844
v 407.79382 76.783226 5.0574527
v 407.87814 76.803955 5.2252
v 407.87668 76.836266 5.401139
v 407.78976 76.8715 5.538126
v 407.64075 76.900215 5.5994554
v 407.46948 76.91472 5.568695
v 407.32193 76.91112 5.4540863
v 407.23758 76.89039 5.286339
v 407.23904 76.85808 5.1104
v 407.32596 76.822845 4.973413
v 407.475 76.794136 4.9120836
v 407.64938 76.36809 5.040119
v 407.78583 76.36892 5.1541824
v 407.8519 76.37842 5.316063
v 407.82993 76.39404 5.482385
v 407.7258 76.411606 5.608583
v 407.5674 76.4264 5.660842
v 407.39722 76.43446 5.6251593
v 407.2608 76.43364 5.511096
v 407.1947 76.42414 5.3492155
v 407.21667 76.408516 5.1828933
v 407.3208 76.39095 5.0566955
v 407.4792 76.37615 5.0044365
v 407.7173 76.044586 5.2016
v 407.8152 75.97044 5.2810416
v 407.83008 75.891464 5.4180565
v 407.75797 75.82881 5.5759315
v 407.61816 75.79927 5.712364
v 407.44815 75.81075 5.7907977
v 407.29346 75.86019 5.7902155
v 407.19553 75.93433 5.710774
v 407.18063 76.013306 5.573759
v 407.25278 76.075966 5.415884
v 407.39258 76.10551 5.2794514
v 407.5626 76.09402 5.2010183
v 407.66574 75.88585 4.5755596
v 407.75125 75.76985 4.6495204
v 407.7508 75.6388 4.78057
v 407.66452 75.52783 4.9335938
v 407.51556 75.46666 5.067589
v 407.3438 75.47169 5.146652
v 407.19528 75.541565 5.149598
v 407.10977 75.65757 5.0756373
v 407.11023 75.78861 4.944588
v 407.1965 75.89959 4.791564
v 407.34546 75.960754 4.657569
v 407.5172 75.95573 4.5785055
v 407.6419 75.522095 4.2464514
v 407.7598 75.46956 4.306587
v 407.7995 75.39311 4.4357924
v 407.7504 75.313225 4.5994463
v 407.62567 75.25132 4.753699
v 407.4587 75.22397 4.8572173
v 407.29428 75.23852 4.882264
v 407.1764 75.291046 4.822129
v 407.1367 75.3675 4.6929235
v 407.1858 75.44738 4.529269
v 407.31052 75.50929 4.375017
v 407.47748 75.53664 4.2714987
v 407.57565 75.008194 4.2024918
v 407.72217 74.99825 4.285662
v 407.80426 74.973785 4.440912
v 407.79996 74.94134 4.626642
v 407.71042 74.909615 4.793087
v 407.5596 74.88711 4.8956475
v 407.38794 74.87985 4.906842
v 407.24142 74.889786 4.8236723
v 407.15933 74.91425 4.668422
v 407.16364 74.9467 4.482692
v 407.25317 74.978424 4.316247
v 407.404 75.00093 4.213687
v 407.62173 74.54316 4.2092195
v 407.76178 74.55345 4.3099246
v 407.83463 74.54912 4.469758
v 407.82077 74.53133 4.6458936
v 407.7239 74.50483 4.791135
v 407.57 74.476746 4.866565
v 407.40027 74.45459 4.851973
v 407.26025 74.44429 4.751268
v 407.18738 74.44862 4.591434
v 407.20126 74.46642 4.415299
v 407.29813 74.49291 4.2700577
v 407.45203 74.520996 4.1946273
v 407.65085 74.08574 4.1864448
v 407.80264 74.12666 4.256258
v 407.90152 74.149574 4.395805
v 407.921 74.14834 4.567694
v 407.8558 74.12328 4.7258687
v 407.72345 74.08112 4.8279448
v 407.5594 74.03316 4.846572
v 407.40756 73.99223 4.7767587
v 407.3087 73.96932 4.6372113
v 407.28925 73.97056 4.465322
v 407.35443 73.99561 4.307148
v 407.4868 74.03777 4.2050714
v 407.8224 73.67076 4.182968
v 407.96243 73.73133 4.2614036
v 408.04803 73.76657 4.4052267
v 408.0562 73.767044 4.5759
v 407.98483 73.73262 4.7276926
v 407.853 73.67252 4.8199306
v 407.696 73.60286 4.8279
v 407.55597 73.54229 4.7494645
v 407.4704 73.50705 4.6056414
v 407.4622 73.50658 4.4349675
v 407.53357 73.541 4.2831755
v 407.6654 73.6011 4.190937
v 407.98444 73.247375 4.1716814
v 408.13602 73.30843 4.22508
v 408.24274 73.35077 4.353064
v 408.27606 73.363045 4.52134
v 408.227 73.341965 4.6848183
v 408.10873 73.29318 4.7996955
v 407.95294 73.22977 4.8351903
v 407.80136 73.16871 4.7817917
v 407.6946 73.12637 4.6538076
v 407.66132 73.1141 4.485532
v 407.71036 73.13517 4.3220534
v 407.82864 73.18396 4.207176
v 408.1336 72.82633 4.1717696
v 408.277 72.89496 4.23724
v 408.3718 72.93999 4.373463
v 408.3926 72.94934 4.5439396
v 408.33383 72.920525 4.702989
v 408.21124 72.86125 4.807995
v 408.05768 72.78741 4.8308206
v 407.9143 72.71878 4.7653503
v 407.81952 72.67375 4.6291265
v 407.7987 72.6644 4.4586506
v 407.85745 72.693214 4.299601
v 407.98004 72.75249 4.1945953
v 408.3523 72.43794 4.168483
v 408.50098 72.512146 4.2125573
v 408.61008 72.56646 4.3338094
v 408.65036 72.58633 4.4997487
v 408.61102 72.56643 4.6659126
v 408.50262 72.51209 4.7877774
v 408.35422 72.43788 4.8326893
v 408.20554 72.363686 4.7886143
v 408.09644 72.30937 4.6673627
v 408.05615 72.289505 4.501423
v 408.0955 72.3094 4.3352594
v 408.2039 72.36373 4.2133946
v 408.49292 72.01043 4.1681504
v 408.657 72.03635 4.2123494
v 408.7773 72.0553 4.3336926
v 408.82156 72.0622 4.499666
v 408.77792 72.055214 4.665798
v 408.65808 72.0362 4.787573
v 408.49414 72.01026 4.832361
v 408.33005 71.984344 4.788162
v 408.20975 71.96539 4.6668186
v 408.1655 71.95849 4.500845
v 408.20914 71.96548 4.3347135
v 408.32898 71.98449 4.212939
v 408.4916 71.56044 4.168007
v 408.65768 71.55823 4.212305
v 408.7794 71.55659 4.333721
v 408.82407 71.555954 4.4997215
v 408.7798 71.5565 4.665827
v 408.65836 71.55809 4.7875295
v 408.49237 71.56028 4.8322186
v 408.3263 71.56249 4.787921
v 408.2046 71.56413 4.666505
v 408.1599 71.56476 4.500504
v 408.20422 71.56421 4.3343987
v 408.32562 71.56263 4.212696
v 408.48154 71.11053 4.167946
v 408.64645 71.09099 4.2124014
v 408.76718 71.076675 4.333933
v 408.8114 71.07142 4.4999757
v 408.76724 71.07663 4.6660395
v 408.64658 71.09092 4.7876267
v 408.4817 71.11044 4.8321586
v 408.31677 71.12998 4.787703
v 408.196 71.1443 4.666172
v 408.1518 71.14956 4.5001287
v 408.19595 71.14434 4.3340654
v 408.31665 71.13006 4.212478
v 408.3865 70.67069 4.1679153
v 408.5427 70.61431 4.2123513
v 408.65707 70.57303 4.3338685
v 408.69897 70.55789 4.499906
v 408.65717 70.572975 4.6659746
v 408.54288 70.61422 4.787576
v 408.3867 70.670586 4.832128
v 408.2305 70.72697 4.7876916
v 408.11612 70.76826 4.6661744
v 408.07422 70.783394 4.500137
v 408.11603 70.76831 4.3340683
v 408.23032 70.727066 4.2124667
v 408.1788 70.27151 4.167904
v 408.32993 70.202675 4.2124043
v 408.44052 70.15228 4.3339686
v 408.48102 70.133835 4.5000234
v 408.44052 70.15228 4.666075
v 408.3299 70.202675 4.7876296
v 408.17877 70.27151 4.8321166
v 408.02765 70.34035 4.7876163
v 407.91705 70.39074 4.666052
v 407.87656 70.40918 4.499997
v 407.91705 70.39074 4.3339458
v 408.02768 70.34035 4.212391
v 408.01404 69.85277 4.167898
v 408.17676 69.819664 4.2123947
v 408.29587 69.795425 4.3339562
v 408.33948 69.78655 4.5000105
v 408.29587 69.795425 4.666063
v 408.17676 69.81966 4.78762
v 408.014 69.85276 4.832111
v 407.85132 69.88587 4.7876143
v 407.73218 69.9101 4.666053
v 407.6886 69.918976 4.4999986
v 407.7322 69.91011 4.333946
v 407.85132 69.88587 4.212389
v 408.00208 69.40294 4.1678953
v 408.1675 69.41729 4.212392
v 408.2886 69.4278 4.333953
v 408.33295 69.43165 4.5000067
v 408.2886 69.427795 4.666059
v 408.1675 69.41729 4.7876167
v 408.00208 69.40293 4.8321085
v 407.83664 69.38857 4.787612
v 407.71555 69.37807 4.6660514
v 407.6712 69.37422 4.499997
v 407.71555 69.37807 4.333945
v 407.83664 69.38858 4.212387
v 408.09134 68.96188 4.1678944
v 408.25226 69.00286 4.212387
v 408.37006 69.03285 4.3339458
v 408.41318 69.04383 4.4999986
v 408.37006 69.03285 4.6660523
v 408.25226 69.00286 4.7876124
v 408.09134 68.96188 4.832107
v 407.93042 68.92091 4.7876143
v 407.81262 68.890915 4.6660557
v 407.7695 68.87994 4.500003
v 407.81262 68.890915 4.3339496
v 407.93042 68.92091 4.2123895
v 408.22388 68.53185 4.167894
v 408.38892 68.55004 4.2123885
v 408.50977 68.563354 4.3339486
v 408.554 68.56823 4.500002
v 408.50977 68.563354 4.6660547
v 408.38892 68.55004 4.787614
v 408.22388 68.53185 4.8321066
v 408.0588 68.513664 4.787612
v 407.938 68.50035 4.666052
v 407.89377 68.495476 4.4999986
v 407.938 68.50035 4.3339458
v 408.0588 68.513664 4.212387
v 408.18817 68.08328 4.167894
v 408.35065 68.11747 4.2123876
v 408.4696 68.1425 4.333947
v 408.51315 68.15166 4.5
v 408.4696 68.142494 4.6660533
v 408.35065 68.11747 4.787613
v 408.18817 68.08328 4.8321066
v 408.02567 68.049095 4.7876124
v 407.9067 68.02407 4.6660533
v 407.86316 68.01491 4.5
v 407.9067 68.02407 4.3339467
v 408.02567 68.049095 4.2123876
v 408.40158 67.68713 4.1678934
v 408.53632 67.78419 4.2123876
v 408.63495 67.85524 4.333947
v 408.67105 67.88124 4.5000005
v 408.63495 67.85524 4.6660533
v 408.53632 67.78419 4.787613
v 408.40158 67.687126 4.832106
v 408.26685 67.59007 4.7876124
v 408.1682 67.51902 4.666053
v 408.1321 67.49302 4.4999995
v 408.1682 67.51902 4.333946
v 408.26685 67.59007 4.212387
v 408.70975 67.35921 4.1678934
v 408.8371 67.46576 4.2123876
v 408.93033 67.54376 4.3339467
v 408.96445 67.57232 4.5
v 408.93033 67.54376 4.666053
v 408.8371 67.46576 4.7876124
v 408.70975 67.35921 4.832106
v 408.5824 67.252655 4.7876124
v 408.48917 67.174644 4.6660533
v 408.45502 67.146095 4.5
v 408.48917 67.174644 4.3339467
v 408.5824 67.252655 4.2123876
v 408.97815 66.998024 4.1678934
v 409.12064 67.083305 4.212387
v 409.2249 67.145744 4.3339467
v 409.2631 67.168594 4.5
v 409.2249 67.145744 4.666053
v 409.12064 67.083305 4.7876124
v 408.97815 66.998024 4.832106
v 408.83566 66.912735 4.7876124
v 408.73135 66.8503 4.6660533
v 408.69318 66.82745 4.5
v 408.73135 66.8503 4.3339467
v 408.83566 66.912735 4.2123876
v 409.16968 66.590836 4.1678934
v 409.32077 66.65974 4.212387
v 409.43137 66.71018 4.3339467
v 409.47183 66.728645 4.5
v 409.43137 66.71018 4.666053
v 409.32077 66.65974 4.7876124
v 409.16968 66.590836 4.832106
v 409.0186 66.52193 4.7876124
v 408.908 66.47149 4.6660533
v 408.86752 66.453026 4.5
v 408.908 66.47149 4.3339467
v 409.0186 66.52193 4.2123876
v 409.35156 66.17924 4.1678934
v 409.50604 66.240166 4.2123876
v 409.6191 66.284775 4.3339467
v 409.66052 66.301094 4.5
v 409.6191 66.284775 4.6660533
v 409.50604 66.240166 4.7876124
v 409.35156 66.17924 4.832106
v 409.1971 66.11831 4.7876124
v 409.084 66.07371 4.6660533
v 409.04263 66.05738 4.5
v 409.084 66.07371 4.3339467
v 409.1971 66.11831 4.2123876
v 409.49963 65.7543 4.1678934
v 409.6596 65.79887 4.2123876
v 409.7767 65.83149 4.3339467
v 409.81955 65.84343 4.5
v 409.7767 65.83149 4.6660533
v 409.6596 65.79887 4.7876124
v 409.49963 65.7543 4.832106
v 409.33966 65.70975 4.7876124
v 409.22256 65.677124 4.6660533
v 409.17972 65.665184 4.5
v 409.22256 65.677124 4.3339467
v 409.33966 65.70975 4.2123876
v 409.5926 65.314026 4.1678934
v 409.75687 65.3384 4.2123876
v 409.8771 65.35624 4.3339467
v 409.9211 65.36277 4.5
v 409.8771 65.35624 4.6660533
v 409.75687 65.3384 4.7876124
v 409.5926 65.314026 4.832106
v 409.42834 65.28965 4.7876124
v 409.3081 65.271805 4.6660533
v 409.2641 65.265274 4.5
v 409.3081 65.271805 4.3339467
v 409.42834 65.28965 4.2123876
v 409.68176 64.87915 4.171996
v 409.83347 64.91969 4.241961
v 409.93106 64.94577 4.381067
v 409.9484 64.95039 4.552041
v 409.8808 64.932335 4.7090707
v 409.7464 64.89642 4.81008
v 409.5812 64.85228 4.8280034
v 409.4295 64.811745 4.758039
v 409.33194 64.78567 4.6189327
v 409.3146 64.78104 4.447959
v 409.3822 64.7991 4.2909293
v 409.5166 64.835014 4.18992
v 409.84613 64.316666 4.3548927
v 409.9955 64.39857 4.4552226
v 410.09824 64.49633 4.6089535
v 410.1268 64.58376 4.7748923
v 410.07352 64.637436 4.908577
v 409.9527 64.64296 4.974186
v 409.7967 64.59887 4.9541397
v 409.6473 64.51697 4.8538094
v 409.5446 64.419205 4.700079
v 409.51605 64.33177 4.5341396
v 409.5693 64.27811 4.4004555
v 409.69012 64.272575 4.3348465
v 409.93338 63.93088 4.3576903
v 410.09207 63.993965 4.4322176
v 410.21188 64.11066 4.5661716
v 410.26068 64.249695 4.7236586
v 410.2254 64.37381 4.8624806
v 410.1155 64.44976 4.94544
v 409.96042 64.45719 4.950308
v 409.8017 64.39411 4.87578
v 409.68192 64.27742 4.7418265
v 409.63312 64.13838 4.5843396
v 409.6684 64.01426 4.4455175
v 409.7783 63.938313 4.3625584
v 410.08682 63.728596 4.6567545
v 410.23923 63.8059 4.720667
v 410.35794 63.9166 4.859869
v 410.41116 64.03103 5.037061
v 410.3846 64.11854 5.204766
v 410.28543 64.15566 5.318046
v 410.14017 64.13247 5.346549
v 409.98776 64.05517 5.2826366
v 409.86905 63.944466 5.1434345
v 409.81583 63.830032 4.966242
v 409.84238 63.742527 4.7985373
v 409.94156 63.7054 4.685257
v 410.33856 63.48129 4.8721848
v 410.4768 63.579453 4.9338174
v 410.5747 63.671185 5.0745173
v 410.60608 63.73191 5.256584
v 410.56247 63.745354 5.4312334
v 410.4556 63.707916 5.5516677
v 410.3141 63.629627 5.585617
v 410.17584 63.531464 5.523984
v 410.0779 63.43973 5.383284
v 410.04654 63.379005 5.201217
v 410.09015 63.365562 5.026568
v 410.19702 63.403 4.9061337
v 410.52603 63.11142 5.038649
v 410.6648 63.21224 5.028413
v 410.7848 63.309494 5.102625
v 410.8539 63.37712 5.241401
v 410.85358 63.397 5.407556
v 410.7839 63.363808 5.556569
v 410.66354 63.28643 5.648512
v 410.52478 63.185608 5.6587486
v 410.4048 63.088356 5.584536
v 410.33566 63.02073 5.44576
v 410.336 63.000847 5.279605
v 410.40567 63.034042 5.130592
v 410.73337 62.76886 5.078967
v 410.89044 62.83227 5.0498953
v 411.0386 62.896255 5.1088476
v 411.13818 62.943672 5.240027
v 411.16245 62.96181 5.408285
v 411.10495 62.945816 5.5685363
v 410.98105 62.89997 5.677842
v 410.82397 62.83656 5.706914
v 410.6758 62.772575 5.647962
v 410.57623 62.72516 5.5167823
v 410.55197 62.70702 5.3485246
v 410.6095 62.723015 5.188273
v 410.81836 62.372265 5.0786505
v 410.98868 62.39121 5.0649953
v 411.14285 62.409897 5.1385393
v 411.2396 62.42332 5.279576
v 411.253 62.427883 5.450315
v 411.17944 62.422363 5.6050067
v 411.03864 62.408237 5.702202
v 410.86832 62.389294 5.715857
v 410.71414 62.370605 5.6423135
v 410.6174 62.35718 5.5012765
v 410.604 62.35262 5.330538
v 410.67758 62.35814 5.1758456
v 410.7718 61.928802 5.1210904
v 410.93396 61.93746 5.064654
v 411.10254 61.947136 5.097018
v 411.23233 61.95523 5.2095113
v 411.28857 61.95958 5.3719907
v 411.25623 61.95901 5.5409207
v 411.14392 61.953686 5.671036
v 410.98175 61.945026 5.7274723
v 410.8132 61.935352 5.695108
v 410.68338 61.927258 5.582615
v 410.62714 61.92291 5.4201355
v 410.6595 61.923473 5.2512054
v 410.844 61.47572 5.093309
v 411.0127 61.494396 5.0666504
v 411.1723 61.51236 5.1285124
v 411.2801 61.524803 5.262318
v 411.30713 61.528385 5.432215
v 411.2462 61.522152 5.5926795
v 411.1136 61.50777 5.700715
v 410.9449 61.489094 5.727373
v 410.78528 61.471127 5.6655116
v 410.67752 61.458687 5.5317054
v 410.65048 61.4551 5.3618083
v 410.7114 61.461338 5.201344
v 410.92828 61.175995 5.3533854
v 411.09668 61.20927 5.2662554
v 411.25446 61.199505 5.256288
v 411.3594 61.149315 5.3261538
v 411.38333 61.072144 5.457132
v 411.3199 60.988674 5.6141276
v 411.18604 60.92127 5.755074
v 411.01767 60.887993 5.842204
v 410.85986 60.89776 5.8521714
v 410.75494 60.94795 5.7823057
v 410.731 61.02512 5.651327
v 410.79443 61.10859 5.4943314
v 410.90698 60.982445 4.7247887
v 411.0659 61.045937 4.60876
v 411.23248 61.04306 4.5515065
v 411.36212 60.974583 4.56837
v 411.42007 60.858856 4.6548314
v 411.39084 60.726887 4.787724
v 411.2822 60.614033 4.931439
v 411.1233 60.55054 5.047468
v 410.9567 60.553417 5.1047215
v 410.82706 60.62189 5.087858
v 410.76907 60.73762 5.001396
v 410.79834 60.86959 4.8685036
v 411.06317 60.59742 4.446128
v 411.22736 60.645313 4.3773303
v 411.38855 60.648533 4.3665614
v 411.50354 60.606216 4.416706
v 411.5415 60.529705 4.514329
v 411.4923 60.4395 4.633271
v 411.36908 60.359764 4.741663
v 411.20486 60.31187 4.8104606
v 411.0437 60.30865 4.8212295
v 410.9287 60.350967 4.7710843
v 410.89072 60.42748 4.673462
v 410.93994 60.517685 4.554519
v 411.10168 60.113354 4.2848053
v 411.2678 60.122932 4.2069283
v 411.4338 60.113544 4.2159934
v 411.55524 60.087704 4.3095717
v 411.59955 60.05233 4.4625893
v 411.55487 60.016907 4.6340446
v 411.43317 59.990925 4.7779965
v 411.26706 59.981342 4.8558736
v 411.10107 59.990734 4.8468084
v 410.97964 60.016575 4.75323
v 410.93533 60.05195 4.6002126
v 410.98 60.08737 4.428757
v 411.04105 59.633408 4.243551
v 411.20544 59.63798 4.188528
v 411.37296 59.634647 4.225298
v 411.4986 59.624306 4.3440084
v 411.54877 59.609722 4.5128503
v 411.51 59.594807 4.686583
v 411.3927 59.583553 4.818655
v 411.22827 59.57898 4.8736777
v 411.0608 59.582314 4.8369074
v 410.93512 59.592655 4.7181973
v 410.88495 59.60724 4.549355
v 410.9237 59.622158 4.3756223
v 411.13953 59.162636 4.2115984
v 411.30908 59.179146 4.1884694
v 411.46768 59.19107 4.2540083
v 411.57275 59.19522 4.3906536
v 411.5962 59.19048 4.561792
v 411.5317 59.17812 4.721566
v 411.39658 59.16145 4.8271656
v 411.227 59.14494 4.8502946
v 411.06842 59.13301 4.7847557
v 410.96332 59.128864 4.6481104
v 410.93988 59.133606 4.476972
v 411.00436 59.145966 4.3171973
v 411.15347 58.681843 4.2111135
v 411.3164 58.72435 4.176391
v 411.4747 58.763893 4.2305956
v 411.58594 58.789883 4.359203
v 411.62033 58.79535 4.5277524
v 411.56866 58.778835 4.6910815
v 411.44476 58.74476 4.8054266
v 411.28183 58.70225 4.8401484
v 411.12354 58.662704 4.785944
v 411.0123 58.63672 4.657337
v 410.9779 58.63125 4.4887877
v 411.02957 58.647766 4.3254585
v 411.34924 58.241413 4.208865
v 411.5008 58.313805 4.1720734
v 411.6489 58.38381 4.2242064
v 411.7539 58.432674 4.3512955
v 411.78766 58.4473 4.519287
v 411.74115 58.423775 4.6831684
v 411.6268 58.368397 4.799027
v 411.47528 58.296005 4.8358192
v 411.32715 58.226 4.783686
v 411.22214 58.17714 4.656597
v 411.1884 58.16251 4.488605
v 411.2349 58.186035 4.324724
v 411.49872 57.7921 4.248913
v 411.6323 57.87075 4.1744266
v 411.78018 57.957417 4.1875167
v 411.90274 58.02887 4.2846746
v 411.96713 58.065968 4.439868
v 411.95612 58.058765 4.611512
v 411.87262 58.0092 4.753616
v 411.73904 57.93055 4.8281016
v 411.59116 57.843884 4.815012
v 411.4686 57.77243 4.7178535
v 411.4042 57.735332 4.56266
v 411.41522 57.74253 4.391016
v 411.79587 57.444427 4.215293
v 411.93808 57.529064 4.1686883
v 412.0813 57.61416 4.211062
v 412.1872 57.676914 4.33106
v 412.2274 57.700516 4.4965286
v 412.1911 57.67864 4.6631308
v 412.08807 57.61714 4.786226
v 411.94586 57.53251 4.83283
v 411.80264 57.44741 4.7904563
v 411.69675 57.384655 4.6704583
v 411.65656 57.361053 4.5049896
v 411.69284 57.382935 4.3383875
v 411.93713 57.02395 4.2635746
v 412.07065 57.091736 4.178985
v 412.22397 57.1695 4.1805773
v 412.356 57.2364 4.2679253
v 412.43137 57.274513 4.4176235
v 412.42987 57.27363 4.589561
v 412.35193 57.233982 4.737667
v 412.2184 57.166195 4.822257
v 412.06512 57.088432 4.820665
v 411.93307 57.021534 4.733317
v 411.85773 56.983418 4.5836186
v 411.8592 56.984303 4.4116807
v 412.07516 56.72049 4.512456
v 412.19022 56.808247 4.3530025
v 412.34784 56.874546 4.2686872
v 412.5058 56.90162 4.2821026
v 412.62177 56.882214 4.389653
v 412.66467 56.821526 4.562522
v 412.62302 56.735825 4.7543883
v 412.50797 56.648064 4.9138417
v 412.35034 56.581768 4.998157
v 412.19238 56.55469 4.9847417
v 412.07642 56.5741 4.8771906
v 412.0335 56.634785 4.704322
v 412.06647 56.431503 4.108418
v 412.1188 56.555317 4.0219193
v 412.2457 56.647617 3.9310386
v 412.41318 56.683666 3.860128
v 412.57632 56.653812 3.8281877
v 412.69147 56.56605 3.843776
v 412.72772 56.443897 3.9027162
v 412.67538 56.320084 3.989215
v 412.54846 56.227783 4.0800953
v 412.381 56.191734 4.151006
v 412.21786 56.22159 4.1829467
v 412.10272 56.309353 4.167358
v 412.09293 56.13208 3.8437128
v 412.12048 56.220654 3.727194
v 412.2288 56.283382 3.6196973
v 412.3889 56.30346 3.5500262
v 412.55783 56.275505 3.536849
v 412.6904 56.20701 3.5836968
v 412.751 56.116325 3.6780164
v 412.72348 56.027756 3.7945352
v 412.61514 55.965027 3.902032
v 412.45505 55.944946 3.971703
v 412.2861 55.9729 3.9848802
v 412.15356 56.041397 3.9380324
v 412.0231 55.862114 3.70635
v 412.07394 55.87752 3.5470614
v 412.19006 55.84782 3.4253712
v 412.34036 55.78097 3.3738859
v 412.48456 55.69488 3.4064012
v 412.584 55.612617 3.5142045
v 412.6121 55.55623 3.6684103
v 412.56125 55.54082 3.827699
v 412.44513 55.57052 3.9493892
v 412.29483 55.63737 4.0008745
v 412.15063 55.72346 3.9683592
v 412.05118 55.80572 3.860556
v 411.7712 55.58804 3.617099
v 411.82425 55.562122 3.4554288
v 411.9306 55.485622 3.3439696
v 412.0618 55.379036 3.3125863
v 412.18268 55.270927 3.3696887
v 412.26083 55.190266 3.4999757
v 412.27536 55.158657 3.6685374
v 412.22235 55.184578 3.8302076
v 412.116 55.261078 3.941667
v 411.9848 55.36766 3.97305
v 411.86392 55.47577 3.915948
v 411.78574 55.556435 3.7856607
v 411.41724 55.09301 3.6020458
v 411.4705 55.08856 3.4383407
v 411.59637 55.066616 3.323093
v 411.7611 55.033066 3.2871833
v 411.92062 54.996895 3.3402333
v 412.03214 54.9678 3.4680288
v 412.06577 54.953575 3.6363268
v 412.0125 54.95803 3.800032
v 411.88663 54.979973 3.9152796
v 411.7219 55.013523 3.9511895
v 411.56238 55.04969 3.8981392
v 411.45087 55.078785 3.7703438
v 411.53366 54.521046 3.6507847
v 411.55603 54.528603 3.4809191
v 411.65884 54.552147 3.3454692
v 411.81454 54.585377 3.2807286
v 411.9814 54.61938 3.3040445
v 412.11475 54.645058 3.4091692
v 412.1788 54.655518 3.567935
v 412.15646 54.647964 3.7378006
v 412.05365 54.624416 3.8732505
v 411.89795 54.59119 3.9379911
v 411.73105 54.557182 3.9146755
v 411.59772 54.53151 3.8095505
v 411.59467 54.095818 3.620523
v 411.63046 54.102562 3.4526024
v 411.74463 54.120224 3.3253639
v 411.9066 54.14407 3.2729006
v 412.07294 54.167706 3.3092701
v 412.1991 54.184807 3.4247274
v 412.25125 54.190784 3.5883358
v 412.21545 54.18404 3.7562563
v 412.1013 54.166378 3.8834949
v 411.93933 54.142536 3.9359581
v 411.77298 54.118896 3.8995886
v 411.64682 54.101795 3.7841313
v 411.65283 53.684135 3.6049948
v 411.69565 53.686584 3.4385278
v 411.81592 53.691975 3.3158052
v 411.98138 53.698868 3.26971
v 412.14774 53.70541 3.3125937
v 412.2704 53.70985 3.4329655
v 412.31647 53.711002 3.5985718
v 412.27365 53.708553 3.7650387
v 412.15338 53.70316 3.8877614
v 411.9879 53.69627 3.9338565
v 411.82156 53.689728 3.8909729
v 411.6989 53.685287 3.770601
v 411.6353 53.321953 3.601917
v 411.6782 53.31248 3.435709
v 411.79636 53.28581 3.3137228
v 411.95813 53.24909 3.2686448
v 412.12018 53.21216 3.3125532
v 412.2391 53.18491 3.433683
v 412.283 53.17465 3.5995777
v 412.2401 53.184124 3.7657857
v 412.12195 53.210796 3.8877718
v 411.96017 53.247517 3.93285
v 411.79813 53.284447 3.8889415
v 411.67923 53.311695 3.7678118
v 411.4946 52.988132 3.5990214
v 411.53455 52.967026 3.4331477
v 411.64233 52.909794 3.312076
v 411.7891 52.831768 3.2682478
v 411.93555 52.75386 3.3134065
v 412.04242 52.696945 3.4354517
v 412.08105 52.676273 3.601682
v 412.04114 52.69738 3.7675557
v 411.93335 52.754616 3.8886273
v 411.78656 52.832638 3.9324558
v 411.6401 52.910545 3.8872972
v 411.53326 52.96746 3.7652516
v 411.23376 52.589237 3.5999227
v 411.27475 52.57159 3.4339023
v 411.38644 52.523376 3.3124323
v 411.5389 52.457516 3.2680607
v 411.69128 52.391655 3.3126764
v 411.8028 52.343437 3.4343252
v 411.8435 52.32579 3.6004112
v 411.80252 52.343437 3.7664316
v 411.69083 52.39165 3.8879015
v 411.53836 52.45751 3.9322731
v 411.38596 52.523376 3.8876574
v 411.27448 52.57159 3.7660086
v 411.11032 52.08134 3.5999103
v 411.1541 52.073036 3.4338777
v 411.2736 52.050316 3.3123753
v 411.43674 52.01927 3.267959
v 411.59985 51.98822 3.3125305
v 411.7192 51.965485 3.434147
v 411.76282 51.957157 3.6002207
v 411.71902 51.965466 3.7662532
v 411.59955 51.988186 3.8877556
v 411.4364 52.01923 3.9321718
v 411.27332 52.050278 3.8876004
v 411.15396 52.073013 3.765984
v 411.03842 51.570858 3.5999923
v 411.08292 51.57131 3.4339437
v 411.2045 51.572514 3.3123972
v 411.37054 51.574158 3.2679207
v 411.5366 51.575794 3.312432
v 411.6581 51.576984 3.4340043
v 411.7026 51.57741 3.6000621
v 411.65808 51.576965 3.7661107
v 411.53653 51.575756 3.8876572
v 411.37048 51.574116 3.9321334
v 411.20444 51.57248 3.8876224
v 411.0829 51.57129 3.76605
v 411.13058 51.024513 3.6000626
v 411.17273 51.038696 3.4340026
v 411.28793 51.077457 3.3124247
v 411.44528 51.130405 3.2679055
v 411.6027 51.183357 3.3123739
v 411.71793 51.22212 3.4339147
v 411.76013 51.236313 3.599961
v 411.71796 51.22213 3.766021
v 411.60278 51.18337 3.887599
v 411.4454 51.13042 3.9321182
v 411.288 51.077473 3.8876498
v 411.17276 51.038708 3.766109
v 411.3343 50.65497 3.5527694
v 411.4001 50.67076 3.394733
v 411.5339 50.702877 3.2917
v 411.69986 50.742714 3.2712781
v 411.85355 50.7796 3.3389394
v 411.95374 50.803642 3.4765544
v 411.97357 50.808407 3.6472487
v 411.90778 50.792614 3.8052852
v 411.774 50.760494 3.9083183
v 411.608 50.720657 3.92874
v 411.4543 50.683773 3.8610787
v 411.35413 50.65973 3.7234638
v 411.34485 50.35293 3.757766
v 411.4522 50.421772 3.589462
v 411.6123 50.453094 3.4628081
v 411.78226 50.438496 3.411741
v 411.9165 50.38189 3.4499445
v 411.9791 50.298443 3.5671813
v 411.95325 50.210518 3.7320387
v 411.8459 50.14167 3.9003427
v 411.6858 50.11035 4.0269966
v 411.51584 50.12495 4.0780635
v 411.38156 50.181557 4.0398602
v 411.319 50.265003 3.9226234
v 411.33054 50.007244 3.218752
v 411.32416 50.13973 3.149989
v 411.40448 50.25449 3.06518
v 411.54993 50.320778 2.9870498
v 411.72156 50.320835 2.9365335
v 411.87335 50.254642 2.9271665
v 411.9647 50.13994 2.9614587
v 411.97104 50.007458 3.0302217
v 411.89072 49.892696 3.1150305
v 411.74527 49.826405 3.1931608
v 411.57367 49.826347 3.2436771
v 411.42184 49.89254 3.2530441
v 411.29984 49.803486 3.0003207
v 411.32596 49.879787 2.8568792
v 411.42822 49.91364 2.7145288
v 411.57925 49.895977 2.611412
v 411.73856 49.83153 2.575159
v 411.86343 49.737568 2.615484
v 411.92047 49.639267 2.7215815
v 411.89435 49.562965 2.865023
v 411.79208 49.52911 3.007373
v 411.64105 49.546772 3.1104898
v 411.48178 49.61122 3.1467428
v 411.35687 49.705185 3.1064181
v 411.05386 49.51782 2.8233626
v 411.09644 49.53524 2.649203
v 411.20752 49.509563 2.508902
v 411.35733 49.447678 2.4400532
v 411.50577 49.36616 2.4611046
v 411.61307 49.286858 2.5664153
v 411.65042 49.231014 2.7277677
v 411.60785 49.213596 2.9019275
v 411.4968 49.23927 3.0422285
v 411.34695 49.301155 3.1110773
v 411.19852 49.38267 3.090026
v 411.09125 49.461975 2.984715
v 410.91867 49.074223 2.6888907
v 410.9885 49.060802 2.5272663
v 411.1207 49.017048 2.4195035
v 411.27988 48.954685 2.394477
v 411.42337 48.890423 2.4588928
v 411.51273 48.84148 2.5954907
v 411.52402 48.820972 2.7676692
v 411.4542 48.83439 2.9292936
v 411.32196 48.878143 3.0370564
v 411.16278 48.940506 3.062083
v 411.0193 49.00477 2.997667
v 410.92993 49.05371 2.8610692
v 410.71036 48.664875 2.688377
v 410.76886 48.648994 2.5271397
v 410.89435 48.605587 2.417694
v 411.05322 48.546288 2.3893657
v 411.20288 48.48698 2.4497452
v 411.30325 48.443558 2.582654
v 411.32742 48.427658 2.7524793
v 411.26895 48.44354 2.9137166
v 411.14343 48.486946 3.0231624
v 410.98456 48.54625 3.0514905
v 410.8349 48.605556 2.991111
v 410.73453 48.648975 2.8582022
v 410.5771 48.172283 2.69744
v 410.627 48.166195 2.5329638
v 410.75104 48.14546 2.4156437
v 410.91583 48.115627 2.3769152
v 411.07733 48.084698 2.4271555
v 411.1922 48.060955 2.552903
v 411.22968 48.050762 2.7204635
v 411.17972 48.056854 2.8849394
v 411.05573 48.07759 3.0022597
v 410.8909 48.10742 3.0409882
v 410.72943 48.13835 2.990748
v 410.61456 48.162094 2.8650005
v 410.52527 47.626995 2.6981847
v 410.57224 47.633633 2.532925
v 410.69504 47.648445 2.4135194
v 410.86078 47.667465 2.371963
v 411.02502 47.685596 2.4193907
v 411.14377 47.69798 2.5430944
v 411.1852 47.701294 2.7099276
v 411.1382 47.694656 2.8751874
v 411.0154 47.67984 2.994593
v 410.8497 47.66082 3.0361493
v 410.68546 47.642693 2.9887214
v 410.5667 47.63031 2.865018
v 410.6908 47.12215 2.7050767
v 410.73083 47.137775 2.5386312
v 410.84344 47.180443 2.4159691
v 410.9985 47.238712 2.3699577
v 411.15442 47.296978 2.4129257
v 411.26944 47.339622 2.5333598
v 411.31274 47.35522 2.6989899
v 411.2727 47.339592 2.8654354
v 411.16006 47.29693 2.9880974
v 411.00504 47.23866 3.0341089
v 410.8491 47.180393 2.9911408
v 410.73407 47.13775 2.8707068
v 410.84412 46.762596 2.7027879
v 410.88693 46.770645 2.5364912
v 411.00583 46.792374 2.4142566
v 411.16898 46.82196 2.3688369
v 411.33264 46.85147 2.4124022
v 411.45294 46.873005 2.533279
v 411.4977 46.88079 2.6990788
v 411.4549 46.872738 2.8653755
v 411.33597 46.85101 2.98761
v 411.17282 46.821426 3.0330298
v 411.0092 46.791912 2.9894645
v 410.88885 46.77038 2.8685875
v 410.82642 46.36963 2.6997461
v 410.87125 46.37007 2.5337858
v 410.99304 46.371 2.4124796
v 411.1592 46.372158 2.3683314
v 411.32516 46.37324 2.413171
v 411.44647 46.37396 2.5349834
v 411.4906 46.374115 2.701129
v 411.44577 46.373672 2.8670895
v 411.32397 46.37275 2.9883957
v 411.1578 46.37159 3.0325437
v 410.99185 46.370506 2.9877043
v 410.87054 46.36979 2.865892
v 410.85223 45.852695 2.699826
v 410.8959 45.862118 2.53382
v 411.0149 45.887657 2.4123895
v 411.1773 45.922466 2.3680718
v 411.33963 45.957222 2.4127417
v 411.45837 45.98261 2.5344298
v 411.5017 45.99183 2.7005303
v 411.45807 45.982407 2.8665361
v 411.33908 45.956867 2.9879665
v 411.17667 45.92206 3.0322845
v 411.01434 45.887302 2.9876146
v 410.8956 45.861916 2.8659263
v 411.3443 45.50454 2.7000797
usemtl mat_16
s 1
f 135 135 136
f 136 135 137
f 135 135 137
f 137 135 138
f 135 135 138
f 138 135 139
f 135 135 139
f 139 135 140
f 135 135 140
f 140 135 141
f 135 135 141
f 141 135 142
f 135 135 142
f 142 135 143
f 135 135 143
f 143 135 144
f 135 135 144
f 144 135 145
f 135 135 145
f 145 135 146
f 135 135 146
f 146 135 147
f 135 135 147
f 147 135 136
f 136 137 148
f 148 137 149
f 137 138 149
f 149 138 150
f 138 139 150
f 150 139 151
f 139 140 151
f 151 140 152
f 140 141 152
f 152 141 153
f 141 142 153
f 153 142 154
f 142 143 154
f 154 143 155
f 143 144 155
f 155 144 156
f 144 145 156
f 156 145 157
f 145 146 157
f 157 146 158
f 146 147 158
f 158 147 159
f 147 136 159
f 159 136 148
f 148 149 160
f 160 149 161
f 149 150 161
f 161 150 162
f 150 151 162
f 162 151 163
f 151 152 163
f 163 152 164
f 152 153 164
f 164 153 165
f 153 154 165
f 165 154 166
f 154 155 166
f 166 155 167
f 155 156 167
f 167 156 168
f 156 157 168
f 168 157 169
f 157 158 169
f 169 158 170
f 158 159 170
f 170 159 171
f 159 148 171
f 171 148 160
f 160 161 172
f 172 161 173
f 161 162 173
f 173 162 174
f 162 163 174
f 174 163 175
f 163 164 175
f 175 164 176
f 164 165 176
f 176 165 177
f 165 166 177
f 177 166 178
f 166 167 178
f 178 167 179
f 167 168 179
f 179 168 180
f 168 169 180
f 180 169 181
f 169 170 181
f 181 170 182
f 170 171 182
f 182 171 183
f 171 160 183
f 183 160 172
f 172 173 184
f 184 173 185
f 173 174 185
f 185 174 186
f 174 175 186
f 186 175 187
f 175 176 187
f 187 176 188
f 176 177 188
f 188 177 189
f 177 178 189
f 189 178 190
f 178 179 190
f 190 179 191
f 179 180 191
f 191 180 192
f 180 181 192
f 192 181 193
f 181 182 193
f 193 182 194
f 182 183 194
f 194 183 195
f 183 172 195
f 195 172 184
f 184 185 196
f 196 185 197
f 185 186 197
f 197 186 198
f 186 187 198
f 198 187 199
f 187 188 199
f 199 188 200
f 188 189 200
f 200 189 201
f 189 190 201
f 201 190 202
f 190 191 202
f 202 191 203
f 191 192 203
f 203 192 204
f 192 193 204
f 204 193 205
f 193 194 205
f 205 194 206
f 194 195 206
f 206 195 207
f 195 184 207
f 207 184 196
f 196 197 208
f 208 197 209
f 197 198 209
f 209 198 210
f 198 199 210
f 210 199 211
f 199 200 211
f 211 200 212
f 200 201 212
f 212 201 213
f 201 202 213
f 213 202 214
f 202 203 214
f 214 203 215
f 203 204 215
f 215 204 216
f 204 205 216
f 216 205 217
f 205 206 217
f 217 206 218
f 206 207 218
f 218 207 219
f 207 196 219
f 219 196 208
f 208 209 220
f 220 209 221
f 209 210 221
f 221 210 222
f 210 211 222
f 222 211 223
f 211 212 223
f 223 212 224
f 212 213 224
f 224 213 225
f 213 214 225
f 225 214 226
f 214 215 226
f 226 215 227
f 215 216 227
f 227 216 228
f 216 217 228
f 228 217 229
f 217 218 229
f 229 218 230
f 218 219 230
f 230 219 231
f 219 208 231
f 231 208 220
f 220 221 232
f 232 221 233
f 221 222 233
f 233 222 234
f 222 223 234
f 234 223 235
f 223 224 235
f 235 224 236
f 224 225 236
f 236 225 237
f 225 226 237
f 237 226 238
f 226 227 238
f 238 227 239
f 227 228 239
f 239 228 240
f 228 229 240
f 240 229 241
f 229 230 241
f 241 230 242
f 230 231 242
f 242 231 243
f 231 220 243
f 243 220 232
f 232 233 244
f 244 233 245
f 233 234 245
f 245 234 246
f 234 235 246
f 246 235 247
f 235 236 247
f 247 236 248
f 236 237 248
f 248 237 249
f 237 238 249
f 249 238 250
f 238 239 250
f 250 239 251
f 239 240 251
f 251 240 252
f 240 241 252
f 252 241 253
f 241 242 253
f 253 242 254
f 242 243 254
f 254 243 255
f 243 232 255
f 255 232 244
f 244 245 256
f 256 245 257
f 245 246 257
f 257 246 258
f 246 247 258
f 258 247 259
f 247 248 259
f 259 248 260
f 248 249 260
f 260 249 261
f 249 250 261
f 261 250 262
f 250 251 262
f 262 251 263
f 251 252 263
f 263 252 264
f 252 253 264
f 264 253 265
f 253 254 265
f 265 254 266
f 254 255 266
f 266 255 267
f 255 244 267
f 267 244 256
f 256 257 268
f 268 257 269
f 257 258 269
f 269 258 270
f 258 259 270
f 270 259 271
f 259 260 271
f 271 260 272
f 260 261 272
f 272 261 273
f 261 262 273
f 273 262 274
f 262 263 274
f 274 263 275
f 263 264 275
f 275 264 276
f 264 265 276
f 276 265 277
f 265 266 277
f 277 266 278
f 266 267 278
f 278 267 279
f 267 256 279
f 279 256 268
f 268 269 280
f 280 269 281
f 269 270 281
f 281 270 282
f 270 271 282
f 282 271 283
f 271 272 283
f 283 272 284
f 272 273 284
f 284 273 285
f 273 274 285
f 285 274 286
f 274 275 286
f 286 275 287
f 275 276 287
f 287 276 288
f 276 277 288
f 288 277 289
f 277 278 289
f 289 278 290
f 278 279 290
f 290 279 291
f 279 268 291
f 291 268 280
f 280 281 292
f 292 281 293
f 281 282 293
f 293 282 294
f 282 283 294
f 294 283 295
f 283 284 295
f 295 284 296
f 284 285 296
f 296 285 297
f 285 286 297
f 297 286 298
f 286 287 298
f 298 287 299
f 287 288 299
f 299 288 300
f 288 289 300
f 300 289 301
f 289 290 301
f 301 290 302
f 290 291 302
f 302 291 303
f 291 280 303
f 303 280 292
f 292 293 304
f 304 293 305
f 293 294 305
f 305 294 306
f 294 295 306
f 306 295 307
f 295 296 307
f 307 296 308
f 296 297 308
f 308 297 309
f 297 298 309
f 309 298 310
f 298 299 310
f 310 299 311
f 299 300 311
f 311 300 312
f 300 301 312
f 312 301 313
f 301 302 313
f 313 302 314
f 302 303 314
f 314 303 315
f 303 292 315
f 315 292 304
f 304 305 316
f 316 305 317
f 305 306 317
f 317 306 318
f 306 307 318
f 318 307 319
f 307 308 319
f 319 308 320
f 308 309 320
f 320 309 321
f 309 310 321
f 321 310 322
f 310 311 322
f 322 311 323
f 311 312 323
f 323 312 324
f 312 313 324
f 324 313 325
f 313 314 325
f 325 314 326
f 314 315 326
f 326 315 327
f 315 304 327
f 327 304 316
f 316 317 328
f 328 317 329
f 317 318 329
f 329 318 330
f 318 319 330
f 330 319 331
f 319 320 331
f 331 320 332
f 320 321 332
f 332 321 333
f 321 322 333
f 333 322 334
f 322 323 334
f 334 323 335
f 323 324 335
f 335 324 336
f 324 325 336
f 336 325 337
f 325 326 337
f 337 326 338
f 326 327 338
f 338 327 339
f 327 316 339
f 339 316 328
f 328 329 340
f 340 329 341
f 329 330 341
f 341 330 342
f 330 331 342
f 342 331 343
f 331 332 343
f 343 332 344
f 332 333 344
f 344 333 345
f 333 334 345
f 345 334 346
f 334 335 346
f 346 335 347
f 335 336 347
f 347 336 348
f 336 337 348
f 348 337 349
f 337 338 349
f 349 338 350
f 338 339 350
f 350 339 351
f 339 328 351
f 351 328 340
f 340 341 352
f 352 341 353
f 341 342 353
f 353 342 354
f 342 343 354
f 354 343 355
f 343 344 355
f 355 344 356
f 344 345 356
f 356 345 357
f 345 346 357
f 357 346 358
f 346 347 358
f 358 347 359
f 347 348 359
f 359 348 360
f 348 349 360
f 360 349 361
f 349 350 361
f 361 350 362
f 350 351 362
f 362 351 363
f 351 340 363
f 363 340 352
f 352 353 364
f 364 353 365
f 353 354 365
f 365 354 366
f 354 355 366
f 366 355 367
f 355 356 367
f 367 356 368
f 356 357 368
f 368 357 369
f 357 358 369
f 369 358 370
f 358 359 370
f 370 359 371
f 359 360 371
f 371 360 372
f 360 361 372
f 372 361 373
f 361 362 373
f 373 362 374
f 362 363 374
f 374 363 375
f 363 352 375
f 375 352 364
f 364 365 376
f 376 365 377
f 365 366 377
f 377 366 378
f 366 367 378
f 378 367 379
f 367 368 379
f 379 368 380
f 368 369 380
f 380 369 381
f 369 370 381
f 381 370 382
f 370 371 382
f 382 371 383
f 371 372 383
f 383 372 384
f 372 373 384
f 384 373 385
f 373 374 385
f 385 374 386
f 374 375 386
f 386 375 387
f 375 364 387
f 387 364 376
f 376 377 388
f 388 377 389
f 377 378 389
f 389 378 390
f 378 379 390
f 390 379 391
f 379 380 391
f 391 380 392
f 380 381 392
f 392 381 393
f 381 382 393
f 393 382 394
f 382 383 394
f 394 383 395
f 383 384 395
f 395 384 396
f 384 385 396
f 396 385 397
f 385 386 397
f 397 386 398
f 386 387 398
f 398 387 399
f 387 376 399
f 399 376 388
f 388 389 400
f 400 389 401
f 389 390 401
f 401 390 402
f 390 391 402
f 402 391 403
f 391 392 403
f 403 392 404
f 392 393 404
f 404 393 405
f 393 394 405
f 405 394 406
f 394 395 406
f 406 395 407
f 395 396 407
f 407 396 408
f 396 397 408
f 408 397 409
f 397 398 409
f 409 398 410
f 398 399 410
f 410 399 411
f 399 388 411
f 411 388 400
f 400 401 412
f 412 401 413
f 401 402 413
f 413 402 414
f 402 403 414
f 414 403 415
f 403 404 415
f 415 404 416
f 404 405 416
f 416 405 417
f 405 406 417
f 417 406 418
f 406 407 418
f 418 407 419
f 407 408 419
f 419 408 420
f 408 409 420
f 420 409 421
f 409 410 421
f 421 410 422
f 410 411 422
f 422 411 423
f 411 400 423
f 423 400 412
f 412 413 424
f 424 413 425
f 413 414 425
f 425 414 426
f 414 415 426
f 426 415 427
f 415 416 427
f 427 416 428
f 416 417 428
f 428 417 429
f 417 418 429
f 429 418 430
f 418 419 430
f 430 419 431
f 419 420 431
f 431 420 432
f 420 421 432
f 432 421 433
f 421 422 433
f 433 422 434
f 422 423 434
f 434 423 435
f 423 412 435
f 435 412 424
f 424 425 436
f 436 425 437
f 425 426 437
f 437 426 438
f 426 427 438
f 438 427 439
f 427 428 439
f 439 428 440
f 428 429 440
f 440 429 441
f 429 430 441
f 441 430 442
f 430 431 442
f 442 431 443
f 431 432 443
f 443 432 444
f 432 433 444
f 444 433 445
f 433 434 445
f 445 434 446
f 434 435 446
f 446 435 447
f 435 424 447
f 447 424 436
f 436 437 448
f 448 437 449
f 437 438 449
f 449 438 450
f 438 439 450
f 450 439 451
f 439 440 451
f 451 440 452
f 440 441 452
f 452 441 453
f 441 442 453
f 453 442 454
f 442 443 454
f 454 443 455
f 443 444 455
f 455 444 456
f 444 445 456
f 456 445 457
f 445 446 457
f 457 446 458
f 446 447 458
f 458 447 459
f 447 436 459
f 459 436 448
f 448 449 460
f 460 449 461
f 449 450 461
f 461 450 462
f 450 451 462
f 462 451 463
f 451 452 463
f 463 452 464
f 452 453 464
f 464 453 465
f 453 454 465
f 465 454 466
f 454 455 466
f 466 455 467
f 455 456 467
f 467 456 468
f 456 457 468
f 468 457 469
f 457 458 469
f 469 458 470
f 458 459 470
f 470 459 471
f 459 448 471
f 471 448 460
f 460 461 472
f 472 461 473
f 461 462 473
f 473 462 474
f 462 463 474
f 474 463 475
f 463 464 475
f 475 464 476
f 464 465 476
f 476 465 477
f 465 466 477
f 477 466 478
f 466 467 478
f 478 467 479
f 467 468 479
f 479 468 480
f 468 469 480
f 480 469 481
f 469 470 481
f 481 470 482
f 470 471 482
f 482 471 483
f 471 460 483
f 483 460 472
f 472 473 484
f 484 473 485
f 473 474 485
f 485 474 486
f 474 475 486
f 486 475 487
f 475 476 487
f 487 476 488
f 476 477 488
f 488 477 489
f 477 478 489
f 489 478 490
f 478 479 490
f 490 479 491
f 479 480 491
f 491 480 492
f 480 481 492
f 492 481 493
f 481 482 493
f 493 482 494
f 482 483 494
f 494 483 495
f 483 472 495
f 495 472 484
f 484 485 496
f 496 485 497
f 485 486 497
f 497 486 498
f 486 487 498
f 498 487 499
f 487 488 499
f 499 488 500
f 488 489 500
f 500 489 501
f 489 490 501
f 501 490 502
f 490 491 502
f 502 491 503
f 491 492 503
f 503 492 504
f 492 493 504
f 504 493 505
f 493 494 505
f 505 494 506
f 494 495 506
f 506 495 507
f 495 484 507
f 507 484 496
f 496 497 508
f 508 497 509
f 497 498 509
f 509 498 510
f 498 499 510
f 510 499 511
f 499 500 511
f 511 500 512
f 500 501 512
f 512 501 513
f 501 502 513
f 513 502 514
f 502 503 514
f 514 503 515
f 503 504 515
f 515 504 516
f 504 505 516
f 516 505 517
f 505 506 517
f 517 506 518
f 506 507 518
f 518 507 519
f 507 496 519
f 519 496 508
f 508 509 520
f 520 509 521
f 509 510 521
f 521 510 522
f 510 511 522
f 522 511 523
f 511 512 523
f 523 512 524
f 512 513 524
f 524 513 525
f 513 514 525
f 525 514 526
f 514 515 526
f 526 515 527
f 515 516 527
f 527 516 528
f 516 517 528
f 528 517 529
f 517 518 529
f 529 518 530
f 518 519 530
f 530 519 531
f 519 508 531
f 531 508 520
f 520 521 532
f 532 521 533
f 521 522 533
f 533 522 534
f 522 523 534
f 534 523 535
f 523 524 535
f 535 524 536
f 524 525 536
f 536 525 537
f 525 526 537
f 537 526 538
f 526 527 538
f 538 527 539
f 527 528 539
f 539 528 540
f 528 529 540
f 540 529 541
f 529 530 541
f 541 530 542
f 530 531 542
f 542 531 543
f 531 520 543
f 543 520 532
f 532 533 544
f 544 533 545
f 533 534 545
f 545 534 546
f 534 535 546
f 546 535 547
f 535 536 547
f 547 536 548
f 536 537 548
f 548 537 549
f 537 538 549
f 549 538 550
f 538 539 550
f 550 539 551
f 539 540 551
f 551 540 552
f 540 541 552
f 552 541 553
f 541 542 553
f 553 542 554
f 542 543 554
f 554 543 555
f 543 532 555
f 555 532 544
f 544 545 556
f 556 545 557
f 545 546 557
f 557 546 558
f 546 547 558
f 558 547 559
f 547 548 559
f 559 548 560
f 548 549 560
f 560 549 561
f 549 550 561
f 561 550 562
f 550 551 562
f 562 551 563
f 551 552 563
f 563 552 564
f 552 553 564
f 564 553 565
f 553 554 565
f 565 554 566
f 554 555 566
f 566 555 567
f 555 544 567
f 567 544 556
f 556 557 568
f 568 557 569
f 557 558 569
f 569 558 570
f 558 559 570
f 570 559 571
f 559 560 571
f 571 560 572
f 560 561 572
f 572 561 573
f 561 562 573
f 573 562 574
f 562 563 574
f 574 563 575
f 563 564 575
f 575 564 576
f 564 565 576
f 576 565 577
f 565 566 577
f 577 566 578
f 566 567 578
f 578 567 579
f 567 556 579
f 579 556 568
f 568 569 580
f 580 569 581
f 569 570 581
f 581 570 582
f 570 571 582
f 582 571 583
f 571 572 583
f 583 572 584
f 572 573 584
f 584 573 585
f 573 574 585
f 585 574 586
f 574 575 586
f 586 575 587
f 575 576 587
f 587 576 588
f 576 577 588
f 588 577 589
f 577 578 589
f 589 578 590
f 578 579 590
f 590 579 591
f 579 568 591
f 591 568 580
f 580 581 592
f 592 581 593
f 581 582 593
f 593 582 594
f 582 583 594
f 594 583 595
f 583 584 595
f 595 584 596
f 584 585 596
f 596 585 597
f 585 586 597
f 597 586 598
f 586 587 598
f 598 587 599
f 587 588 599
f 599 588 600
f 588 589 600
f 600 589 601
f 589 590 601
f 601 590 602
f 590 591 602
f 602 591 603
f 591 580 603
f 603 580 592
f 592 593 604
f 604 593 605
f 593 594 605
f 605 594 606
f 594 595 606
f 606 595 607
f 595 596 607
f 607 596 608
f 596 597 608
f 608 597 609
f 597 598 609
f 609 598 610
f 598 599 610
f 610 599 611
f 599 600 611
f 611 600 612
f 600 601 612
f 612 601 613
f 601 602 613
f 613 602 614
f 602 603 614
f 614 603 615
f 603 592 615
f 615 592 604
f 604 605 616
f 616 605 617
f 605 606 617
f 617 606 618
f 606 607 618
f 618 607 619
f 607 608 619
f 619 608 620
f 608 609 620
f 620 609 621
f 609 610 621
f 621 610 622
f 610 611 622
f 622 611 623
f 611 612 623
f 623 612 624
f 612 613 624
f 624 613 625
f 613 614 625
f 625 614 626
f 614 615 626
f 626 615 627
f 615 604 627
f 627 604 616
f 616 617 628
f 628 617 629
f 617 618 629
f 629 618 630
f 618 619 630
f 630 619 631
f 619 620 631
f 631 620 632
f 620 621 632
f 632 621 633
f 621 622 633
f 633 622 634
f 622 623 634
f 634 623 635
f 623 624 635
f 635 624 636
f 624 625 636
f 636 625 637
f 625 626 637
f 637 626 638
f 626 627 638
f 638 627 639
f 627 616 639
f 639 616 628
f 628 629 640
f 640 629 641
f 629 630 641
f 641 630 642
f 630 631 642
f 642 631 643
f 631 632 643
f 643 632 644
f 632 633 644
f 644 633 645
f 633 634 645
f 645 634 646
f 634 635 646
f 646 635 647
f 635 636 647
f 647 636 648
f 636 637 648
f 648 637 649
f 637 638 649
f 649 638 650
f 638 639 650
f 650 639 651
f 639 628 651
f 651 628 640
f 640 641 652
f 652 641 653
f 641 642 653
f 653 642 654
f 642 643 654
f 654 643 655
f 643 644 655
f 655 644 656
f 644 645 656
f 656 645 657
f 645 646 657
f 657 646 658
f 646 647 658
f 658 647 659
f 647 648 659
f 659 648 660
f 648 649 660
f 660 649 661
f 649 650 661
f 661 650 662
f 650 651 662
f 662 651 663
f 651 640 663
f 663 640 652
f 652 653 664
f 664 653 665
f 653 654 665
f 665 654 666
f 654 655 666
f 666 655 667
f 655 656 667
f 667 656 668
f 656 657 668
f 668 657 669
f 657 658 669
f 669 658 670
f 658 659 670
f 670 659 671
f 659 660 671
f 671 660 672
f 660 661 672
f 672 661 673
f 661 662 673
f 673 662 674
f 662 663 674
f 674 663 675
f 663 652 675
f 675 652 664
f 664 665 676
f 676 665 677
f 665 666 677
f 677 666 678
f 666 667 678
f 678 667 679
f 667 668 679
f 679 668 680
f 668 669 680
f 680 669 681
f 669 670 681
f 681 670 682
f 670 671 682
f 682 671 683
f 671 672 683
f 683 672 684
f 672 673 684
f 684 673 685
f 673 674 685
f 685 674 686
f 674 675 686
f 686 675 687
f 675 664 687
f 687 664 676
f 676 677 688
f 688 677 689
f 677 678 689
f 689 678 690
f 678 679 690
f 690 679 691
f 679 680 691
f 691 680 692
f 680 681 692
f 692 681 693
f 681 682 693
f 693 682 694
f 682 683 694
f 694 683 695
f 683 684 695
f 695 684 696
f 684 685 696
f 696 685 697
f 685 686 697
f 697 686 698
f 686 687 698
f 698 687 699
f 687 676 699
f 699 676 688
f 688 689 700
f 700 689 701
f 689 690 701
f 701 690 702
f 690 691 702
f 702 691 703
f 691 692 703
f 703 692 704
f 692 693 704
f 704 693 705
f 693 694 705
f 705 694 706
f 694 695 706
f 706 695 707
f 695 696 707
f 707 696 708
f 696 697 708
f 708 697 709
f 697 698 709
f 709 698 710
f 698 699 710
f 710 699 711
f 699 688 711
f 711 688 700
f 700 701 712
f 712 701 713
f 701 702 713
f 713 702 714
f 702 703 714
f 714 703 715
f 703 704 715
f 715 704 716
f 704 705 716
f 716 705 717
f 705 706 717
f 717 706 718
f 706 707 718
f 718 707 719
f 707 708 719
f 719 708 720
f 708 709 720
f 720 709 721
f 709 710 721
f 721 710 722
f 710 711 722
f 722 711 723
f 711 700 723
f 723 700 712
f 712 713 724
f 724 713 725
f 713 714 725
f 725 714 726
f 714 715 726
f 726 715 727
f 715 716 727
f 727 716 728
f 716 717 728
f 728 717 729
f 717 718 729
f 729 718 730
f 718 719 730
f 730 719 731
f 719 720 731
f 731 720 732
f 720 721 732
f 732 721 733
f 721 722 733
f 733 722 734
f 722 723 734
f 734 723 735
f 723 712 735
f 735 712 724
f 724 725 736
f 736 725 737
f 725 726 737
f 737 726 738
f 726 727 738
f 738 727 739
f 727 728 739
f 739 728 740
f 728 729 740
f 740 729 741
f 729 730 741
f 741 730 742
f 730 731 742
f 742 731 743
f 731 732 743
f 743 732 744
f 732 733 744
f 744 733 745
f 733 734 745
f 745 734 746
f 734 735 746
f 746 735 747
f 735 724 747
f 747 724 736
f 736 737 748
f 748 737 749
f 737 738 749
f 749 738 750
f 738 739 750
f 750 739 751
f 739 740 751
f 751 740 752
f 740 741 752
f 752 741 753
f 741 742 753
f 753 742 754
f 742 743 754
f 754 743 755
f 743 744 755
f 755 744 756
f 744 745 756
f 756 745 757
f 745 746 757
f 757 746 758
f 746 747 758
f 758 747 759
f 747 736 759
f 759 736 748
f 748 749 760
f 760 749 761
f 749 750 761
f 761 750 762
f 750 751 762
f 762 751 763
f 751 752 763
f 763 752 764
f 752 753 764
f 764 753 765
f 753 754 765
f 765 754 766
f 754 755 766
f 766 755 767
f 755 756 767
f 767 756 768
f 756 757 768
f 768 757 769
f 757 758 769
f 769 758 770
f 758 759 770
f 770 759 771
f 759 748 771
f 771 748 760
f 760 761 772
f 772 761 773
f 761 762 773
f 773 762 774
f 762 763 774
f 774 763 775
f 763 764 775
f 775 764 776
f 764 765 776
f 776 765 777
f 765 766 777
f 777 766 778
f 766 767 778
f 778 767 779
f 767 768 779
f 779 768 780
f 768 769 780
f 780 769 781
f 769 770 781
f 781 770 782
f 770 771 782
f 782 771 783
f 771 760 783
f 783 760 772
f 772 773 784
f 784 773 785
f 773 774 785
f 785 774 786
f 774 775 786
f 786 775 787
f 775 776 787
f 787 776 788
f 776 777 788
f 788 777 789
f 777 778 789
f 789 778 790
f 778 779 790
f 790 779 791
f 779 780 791
f 791 780 792
f 780 781 792
f 792 781 793
f 781 782 793
f 793 782 794
f 782 783 794
f 794 783 795
f 783 772 795
f 795 772 784
f 784 785 796
f 796 785 797
f 785 786 797
f 797 786 798
f 786 787 798
f 798 787 799
f 787 788 799
f 799 788 800
f 788 789 800
f 800 789 801
f 789 790 801
f 801 790 802
f 790 791 802
f 802 791 803
f 791 792 803
f 803 792 804
f 792 793 804
f 804 793 805
f 793 794 805
f 805 794 806
f 794 795 806
f 806 795 807
f 795 784 807
f 807 784 796
f 796 797 808
f 808 797 809
f 797 798 809
f 809 798 810
f 798 799 810
f 810 799 811
f 799 800 811
f 811 800 812
f 800 801 812
f 812 801 813
f 801 802 813
f 813 802 814
f 802 803 814
f 814 803 815
f 803 804 815
f 815 804 816
f 804 805 816
f 816 805 817
f 805 806 817
f 817 806 818
f 806 807 818
f 818 807 819
f 807 796 819
f 819 796 808
f 808 809 820
f 820 809 821
f 809 810 821
f 821 810 822
f 810 811 822
f 822 811 823
f 811 812 823
f 823 812 824
f 812 813 824
f 824 813 825
f 813 814 825
f 825 814 826
f 814 815 826
f 826 815 827
f 815 816 827
f 827 816 828
f 816 817 828
f 828 817 829
f 817 818 829
f 829 818 830
f 818 819 830
f 830 819 831
f 819 808 831
f 831 808 820
f 820 821 832
f 832 821 833
f 821 822 833
f 833 822 834
f 822 823 834
f 834 823 835
f 823 824 835
f 835 824 836
f 824 825 836
f 836 825 837
f 825 826 837
f 837 826 838
f 826 827 838
f 838 827 839
f 827 828 839
f 839 828 840
f 828 829 840
f 840 829 841
f 829 830 841
f 841 830 842
f 830 831 842
f 842 831 843
f 831 820 843
f 843 820 832
f 832 833 844
f 844 833 845
f 833 834 845
f 845 834 846
f 834 835 846
f 846 835 847
f 835 836 847
f 847 836 848
f 836 837 848
f 848 837 849
f 837 838 849
f 849 838 850
f 838 839 850
f 850 839 851
f 839 840 851
f 851 840 852
f 840 841 852
f 852 841 853
f 841 842 853
f 853 842 854
f 842 843 854
f 854 843 855
f 843 832 855
f 855 832 844
f 844 845 856
f 856 845 857
f 845 846 857
f 857 846 858
f 846 847 858
f 858 847 859
f 847 848 859
f 859 848 860
f 848 849 860
f 860 849 861
f 849 850 861
f 861 850 862
f 850 851 862
f 862 851 863
f 851 852 863
f 863 852 864
f 852 853 864
f 864 853 865
f 853 854 865
f 865 854 866
f 854 855 866
f 866 855 867
f 855 844 867
f 867 844 856
f 856 857 868
f 868 857 869
f 857 858 869
f 869 858 870
f 858 859 870
f 870 859 871
f 859 860 871
f 871 860 872
f 860 861 872
f 872 861 873
f 861 862 873
f 873 862 874
f 862 863 874
f 874 863 875
f 863 864 875
f 875 864 876
f 864 865 876
f 876 865 877
f 865 866 877
f 877 866 878
f 866 867 878
f 878 867 879
f 867 856 879
f 879 856 868
f 868 869 880
f 880 869 881
f 869 870 881
f 881 870 882
f 870 871 882
f 882 871 883
f 871 872 883
f 883 872 884
f 872 873 884
f 884 873 885
f 873 874 885
f 885 874 886
f 874 875 886
f 886 875 887
f 875 876 887
f 887 876 888
f 876 877 888
f 888 877 889
f 877 878 889
f 889 878 890
f 878 879 890
f 890 879 891
f 879 868 891
f 891 868 880
f 880 881 892
f 892 881 893
f 881 882 893
f 893 882 894
f 882 883 894
f 894 883 895
f 883 884 895
f 895 884 896
f 884 885 896
f 896 885 897
f 885 886 897
f 897 886 898
f 886 887 898
f 898 887 899
f 887 888 899
f 899 888 900
f 888 889 900
f 900 889 901
f 889 890 901
f 901 890 902
f 890 891 902
f 902 891 903
f 891 880 903
f 903 880 892
f 892 893 904
f 904 893 905
f 893 894 905
f 905 894 906
f 894 895 906
f 906 895 907
f 895 896 907
f 907 896 908
f 896 897 908
f 908 897 909
f 897 898 909
f 909 898 910
f 898 899 910
f 910 899 911
f 899 900 911
f 911 900 912
f 900 901 912
f 912 901 913
f 901 902 913
f 913 902 914
f 902 903 914
f 914 903 915
f 903 892 915
f 915 892 904
f 904 905 916
f 916 905 917
f 905 906 917
f 917 906 918
f 906 907 918
f 918 907 919
f 907 908 919
f 919 908 920
f 908 909 920
f 920 909 921
f 909 910 921
f 921 910 922
f 910 911 922
f 922 911 923
f 911 912 923
f 923 912 924
f 912 913 924
f 924 913 925
f 913 914 925
f 925 914 926
f 914 915 926
f 926 915 927
f 915 904 927
f 927 904 916
f 916 917 928
f 928 917 929
f 917 918 929
f 929 918 930
f 918 919 930
f 930 919 931
f 919 920 931
f 931 920 932
f 920 921 932
f 932 921 933
f 921 922 933
f 933 922 934
f 922 923 934
f 934 923 935
f 923 924 935
f 935 924 936
f 924 925 936
f 936 925 937
f 925 926 937
f 937 926 938
f 926 927 938
f 938 927 939
f 927 916 939
f 939 916 928
f 928 929 940
f 940 929 941
f 929 930 941
f 941 930 942
f 930 931 942
f 942 931 943
f 931 932 943
f 943 932 944
f 932 933 944
f 944 933 945
f 933 934 945
f 945 934 946
f 934 935 946
f 946 935 947
f 935 936 947
f 947 936 948
f 936 937 948
f 948 937 949
f 937 938 949
f 949 938 950
f 938 939 950
f 950 939 951
f 939 928 951
f 951 928 940
f 940 941 952
f 952 941 953
f 941 942 953
f 953 942 954
f 942 943 954
f 954 943 955
f 943 944 955
f 955 944 956
f 944 945 956
f 956 945 957
f 945 946 957
f 957 946 958
f 946 947 958
f 958 947 959
f 947 948 959
f 959 948 960
f 948 949 960
f 960 949 961
f 949 950 961
f 961 950 962
f 950 951 962
f 962 951 963
f 951 940 963
f 963 940 952
f 952 953 964
f 964 953 965
f 953 954 965
f 965 954 966
f 954 955 966
f 966 955 967
f 955 956 967
f 967 956 968
f 956 957 968
f 968 957 969
f 957 958 969
f 969 958 970
f 958 959 970
f 970 959 971
f 959 960 971
f 971 960 972
f 960 961 972
f 972 961 973
f 961 962 973
f 973 962 974
f 962 963 974
f 974 963 975
f 963 952 975
f 975 952 964
f 964 965 976
f 976 965 977
f 965 966 977
f 977 966 978
f 966 967 978
f 978 967 979
f 967 968 979
f 979 968 980
f 968 969 980
f 980 969 981
f 969 970 981
f 981 970 982
f 970 971 982
f 982 971 983
f 971 972 983
f 983 972 984
f 972 973 984
f 984 973 985
f 973 974 985
f 985 974 986
f 974 975 986
f 986 975 987
f 975 964 987
f 987 964 976
f 976 977 988
f 988 977 989
f 977 978 989
f 989 978 990
f 978 979 990
f 990 979 991
f 979 980 991
f 991 980 992
f 980 981 992
f 992 981 993
f 981 982 993
f 993 982 994
f 982 983 994
f 994 983 995
f 983 984 995
f 995 984 996
f 984 985 996
f 996 985 997
f 985 986 997
f 997 986 998
f 986 987 998
f 998 987 999
f 987 976 999
f 999 976 988
f 988 989 1000
f 1000 989 1001
f 989 990 1001
f 1001 990 1002
f 990 991 1002
f 1002 991 1003
f 991 992 1003
f 1003 992 1004
f 992 993 1004
f 1004 993 1005
f 993 994 1005
f 1005 994 1006
f 994 995 1006
f 1006 995 1007
f 995 996 1007
f 1007 996 1008
f 996 997 1008
f 1008 997 1009
f 997 998 1009
f 1009 998 1010
f 998 999 1010
f 1010 999 1011
f 999 988 1011
f 1011 988 1000
f 1000 1001 1012
f 1012 1001 1013
f 1001 1002 1013
f 1013 1002 1014
f 1002 1003 1014
f 1014 1003 1015
f 1003 1004 1015
f 1015 1004 1016
f 1004 1005 1016
f 1016 1005 1017
f 1005 1006 1017
f 1017 1006 1018
f 1006 1007 1018
f 1018 1007 1019
f 1007 1008 1019
f 1019 1008 1020
f 1008 1009 1020
f 1020 1009 1021
f 1009 1010 1021
f 1021 1010 1022
f 1010 1011 1022
f 1022 1011 1023
f 1011 1000 1023
f 1023 1000 1012
f 1012 1013 1024
f 1024 1013 1025
f 1013 1014 1025
f 1025 1014 1026
f 1014 1015 1026
f 1026 1015 1027
f 1015 1016 1027
f 1027 1016 1028
f 1016 1017 1028
f 1028 1017 1029
f 1017 1018 1029
f 1029 1018 1030
f 1018 1019 1030
f 1030 1019 1031
f 1019 1020 1031
f 1031 1020 1032
f 1020 1021 1032
f 1032 1021 1033
f 1021 1022 1033
f 1033 1022 1034
f 1022 1023 1034
f 1034 1023 1035
f 1023 1012 1035
f 1035 1012 1024
f 1024 1025 1036
f 1036 1025 1037
f 1025 1026 1037
f 1037 1026 1038
f 1026 1027 1038
f 1038 1027 1039
f 1027 1028 1039
f 1039 1028 1040
f 1028 1029 1040
f 1040 1029 1041
f 1029 1030 1041
f 1041 1030 1042
f 1030 1031 1042
f 1042 1031 1043
f 1031 1032 1043
f 1043 1032 1044
f 1032 1033 1044
f 1044 1033 1045
f 1033 1034 1045
f 1045 1034 1046
f 1034 1035 1046
f 1046 1035 1047
f 1035 1024 1047
f 1047 1024 1036
f 1036 1037 1048
f 1048 1037 1049
f 1037 1038 1049
f 1049 1038 1050
f 1038 1039 1050
f 1050 1039 1051
f 1039 1040 1051
f 1051 1040 1052
f 1040 1041 1052
f 1052 1041 1053
f 1041 1042 1053
f 1053 1042 1054
f 1042 1043 1054
f 1054 1043 1055
f 1043 1044 1055
f 1055 1044 1056
f 1044 1045 1056
f 1056 1045 1057
f 1045 1046 1057
f 1057 1046 1058
f 1046 1047 1058
f 1058 1047 1059
f 1047 1036 1059
f 1059 1036 1048
f 1048 1049 1060
f 1060 1049 1061
f 1049 1050 1061
f 1061 1050 1062
f 1050 1051 1062
f 1062 1051 1063
f 1051 1052 1063
f 1063 1052 1064
f 1052 1053 1064
f 1064 1053 1065
f 1053 1054 1065
f 1065 1054 1066
f 1054 1055 1066
f 1066 1055 1067
f 1055 1056 1067
f 1067 1056 1068
f 1056 1057 1068
f 1068 1057 1069
f 1057 1058 1069
f 1069 1058 1070
f 1058 1059 1070
f 1070 1059 1071
f 1059 1048 1071
f 1071 1048 1060
f 1060 1061 1072
f 1072 1061 1073
f 1061 1062 1073
f 1073 1062 1074
f 1062 1063 1074
f 1074 1063 1075
f 1063 1064 1075
f 1075 1064 1076
f 1064 1065 1076
f 1076 1065 1077
f 1065 1066 1077
f 1077 1066 1078
f 1066 1067 1078
f 1078 1067 1079
f 1067 1068 1079
f 1079 1068 1080
f 1068 1069 1080
f 1080 1069 1081
f 1069 1070 1081
f 1081 1070 1082
f 1070 1071 1082
f 1082 1071 1083
f 1071 1060 1083
f 1083 1060 1072
f 1072 1073 1084
f 1084 1073 1085
f 1073 1074 1085
f 1085 1074 1086
f 1074 1075 1086
f 1086 1075 1087
f 1075 1076 1087
f 1087 1076 1088
f 1076 1077 1088
f 1088 1077 1089
f 1077 1078 1089
f 1089 1078 1090
f 1078 1079 1090
f 1090 1079 1091
f 1079 1080 1091
f 1091 1080 1092
f 1080 1081 1092
f 1092 1081 1093
f 1081 1082 1093
f 1093 1082 1094
f 1082 1083 1094
f 1094 1083 1095
f 1083 1072 1095
f 1095 1072 1084
f 1084 1085 1096
f 1096 1085 1097
f 1085 1086 1097
f 1097 1086 1098
f 1086 1087 1098
f 1098 1087 1099
f 1087 1088 1099
f 1099 1088 1100
f 1088 1089 1100
f 1100 1089 1101
f 1089 1090 1101
f 1101 1090 1102
f 1090 1091 1102
f 1102 1091 1103
f 1091 1092 1103
f 1103 1092 1104
f 1092 1093 1104
f 1104 1093 1105
f 1093 1094 1105
f 1105 1094 1106
f 1094 1095 1106
f 1106 1095 1107
f 1095 1084 1107
f 1107 1084 1096
f 1096 1097 1108
f 1108 1097 1109
f 1097 1098 1109
f 1109 1098 1110
f 1098 1099 1110
f 1110 1099 1111
f 1099 1100 1111
f 1111 1100 1112
f 1100 1101 1112
f 1112 1101 1113
f 1101 1102 1113
f 1113 1102 1114
f 1102 1103 1114
f 1114 1103 1115
f 1103 1104 1115
f 1115 1104 1116
f 1104 1105 1116
f 1116 1105 1117
f 1105 1106 1117
f 1117 1106 1118
f 1106 1107 1118
f 1118 1107 1119
f 1107 1096 1119
f 1119 1096 1108
f 1108 1109 1120
f 1120 1109 1121
f 1109 1110 1121
f 1121 1110 1122
f 1110 1111 1122
f 1122 1111 1123
f 1111 1112 1123
f 1123 1112 1124
f 1112 1113 1124
f 1124 1113 1125
f 1113 1114 1125
f 1125 1114 1126
f 1114 1115 1126
f 1126 1115 1127
f 1115 1116 1127
f 1127 1116 1128
f 1116 1117 1128
f 1128 1117 1129
f 1117 1118 1129
f 1129 1118 1130
f 1118 1119 1130
f 1130 1119 1131
f 1119 1108 1131
f 1131 1108 1120
f 1120 1121 1132
f 1132 1121 1133
f 1121 1122 1133
f 1133 1122 1134
f 1122 1123 1134
f 1134 1123 1135
f 1123 1124 1135
f 1135 1124 1136
f 1124 1125 1136
f 1136 1125 1137
f 1125 1126 1137
f 1137 1126 1138
f 1126 1127 1138
f 1138 1127 1139
f 1127 1128 1139
f 1139 1128 1140
f 1128 1129 1140
f 1140 1129 1141
f 1129 1130 1141
f 1141 1130 1142
f 1130 1131 1142
f 1142 1131 1143
f 1131 1120 1143
f 1143 1120 1132
f 1132 1133 1144
f 1144 1133 1145
f 1133 1134 1145
f 1145 1134 1146
f 1134 1135 1146
f 1146 1135 1147
f 1135 1136 1147
f 1147 1136 1148
f 1136 1137 1148
f 1148 1137 1149
f 1137 1138 1149
f 1149 1138 1150
f 1138 1139 1150
f 1150 1139 1151
f 1139 1140 1151
f 1151 1140 1152
f 1140 1141 1152
f 1152 1141 1153
f 1141 1142 1153
f 1153 1142 1154
f 1142 1143 1154
f 1154 1143 1155
f 1143 1132 1155
f 1155 1132 1144
f 1144 1145 1156
f 1156 1145 1157
f 1145 1146 1157
f 1157 1146 1158
f 1146 1147 1158
f 1158 1147 1159
f 1147 1148 1159
f 1159 1148 1160
f 1148 1149 1160
f 1160 1149 1161
f 1149 1150 1161
f 1161 1150 1162
f 1150 1151 1162
f 1162 1151 1163
f 1151 1152 1163
f 1163 1152 1164
f 1152 1153 1164
f 1164 1153 1165
f 1153 1154 1165
f 1165 1154 1166
f 1154 1155 1166
f 1166 1155 1167
f 1155 1144 1167
f 1167 1144 1156
f 1156 1157 1168
f 1168 1157 1169
f 1157 1158 1169
f 1169 1158 1170
f 1158 1159 1170
f 1170 1159 1171
f 1159 1160 1171
f 1171 1160 1172
f 1160 1161 1172
f 1172 1161 1173
f 1161 1162 1173
f 1173 1162 1174
f 1162 1163 1174
f 1174 1163 1175
f 1163 1164 1175
f 1175 1164 1176
f 1164 1165 1176
f 1176 1165 1177
f 1165 1166 1177
f 1177 1166 1178
f 1166 1167 1178
f 1178 1167 1179
f 1167 1156 1179
f 1179 1156 1168
f 1168 1169 1180
f 1180 1169 1181
f 1169 1170 1181
f 1181 1170 1182
f 1170 1171 1182
f 1182 1171 1183
f 1171 1172 1183
f 1183 1172 1184
f 1172 1173 1184
f 1184 1173 1185
f 1173 1174 1185
f 1185 1174 1186
f 1174 1175 1186
f 1186 1175 1187
f 1175 1176 1187
f 1187 1176 1188
f 1176 1177 1188
f 1188 1177 1189
f 1177 1178 1189
f 1189 1178 1190
f 1178 1179 1190
f 1190 1179 1191
f 1179 1168 1191
f 1191 1168 1180
f 1180 1181 1192
f 1192 1181 1193
f 1181 1182 1193
f 1193 1182 1194
f 1182 1183 1194
f 1194 1183 1195
f 1183 1184 1195
f 1195 1184 1196
f 1184 1185 1196
f 1196 1185 1197
f 1185 1186 1197
f 1197 1186 1198
f 1186 1187 1198
f 1198 1187 1199
f 1187 1188 1199
f 1199 1188 1200
f 1188 1189 1200
f 1200 1189 1201
f 1189 1190 1201
f 1201 1190 1202
f 1190 1191 1202
f 1202 1191 1203
f 1191 1180 1203
f 1203 1180 1192
f 1192 1193 1204
f 1204 1193 1205
f 1193 1194 1205
f 1205 1194 1206
f 1194 1195 1206
f 1206 1195 1207
f 1195 1196 1207
f 1207 1196 1208
f 1196 1197 1208
f 1208 1197 1209
f 1197 1198 1209
f 1209 1198 1210
f 1198 1199 1210
f 1210 1199 1211
f 1199 1200 1211
f 1211 1200 1212
f 1200 1201 1212
f 1212 1201 1213
f 1201 1202 1213
f 1213 1202 1214
f 1202 1203 1214
f 1214 1203 1215
f 1203 1192 1215
f 1215 1192 1204
f 1204 1205 1216
f 1216 1205 1217
f 1205 1206 1217
f 1217 1206 1218
f 1206 1207 1218
f 1218 1207 1219
f 1207 1208 1219
f 1219 1208 1220
f 1208 1209 1220
f 1220 1209 1221
f 1209 1210 1221
f 1221 1210 1222
f 1210 1211 1222
f 1222 1211 1223
f 1211 1212 1223
f 1223 1212 1224
f 1212 1213 1224
f 1224 1213 1225
f 1213 1214 1225
f 1225 1214 1226
f 1214 1215 1226
f 1226 1215 1227
f 1215 1204 1227
f 1227 1204 1216
f 1216 1217 1228
f 1228 1217 1229
f 1217 1218 1229
f 1229 1218 1230
f 1218 1219 1230
f 1230 1219 1231
f 1219 1220 1231
f 1231 1220 1232
f 1220 1221 1232
f 1232 1221 1233
f 1221 1222 1233
f 1233 1222 1234
f 1222 1223 1234
f 1234 1223 1235
f 1223 1224 1235
f 1235 1224 1236
f 1224 1225 1236
f 1236 1225 1237
f 1225 1226 1237
f 1237 1226 1238
f 1226 1227 1238
f 1238 1227 1239
f 1227 1216 1239
f 1239 1216 1228
f 1228 1229 1240
f 1240 1229 1241
f 1229 1230 1241
f 1241 1230 1242
f 1230 1231 1242
f 1242 1231 1243
f 1231 1232 1243
f 1243 1232 1244
f 1232 1233 1244
f 1244 1233 1245
f 1233 1234 1245
f 1245 1234 1246
f 1234 1235 1246
f 1246 1235 1247
f 1235 1236 1247
f 1247 1236 1248
f 1236 1237 1248
f 1248 1237 1249
f 1237 1238 1249
f 1249 1238 1250
f 1238 1239 1250
f 1250 1239 1251
f 1239 1228 1251
f 1251 1228 1240
f 1240 1241 1252
f 1252 1241 1253
f 1241 1242 1253
f 1253 1242 1254
f 1242 1243 1254
f 1254 1243 1255
f 1243 1244 1255
f 1255 1244 1256
f 1244 1245 1256
f 1256 1245 1257
f 1245 1246 1257
f 1257 1246 1258
f 1246 1247 1258
f 1258 1247 1259
f 1247 1248 1259
f 1259 1248 1260
f 1248 1249 1260
f 1260 1249 1261
f 1249 1250 1261
f 1261 1250 1262
f 1250 1251 1262
f 1262 1251 1263
f 1251 1240 1263
f 1263 1240 1252
f 1252 1253 1264
f 1264 1253 1265
f 1253 1254 1265
f 1265 1254 1266
f 1254 1255 1266
f 1266 1255 1267
f 1255 1256 1267
f 1267 1256 1268
f 1256 1257 1268
f 1268 1257 1269
f 1257 1258 1269
f 1269 1258 1270
f 1258 1259 1270
f 1270 1259 1271
f 1259 1260 1271
f 1271 1260 1272
f 1260 1261 1272
f 1272 1261 1273
f 1261 1262 1273
f 1273 1262 1274
f 1262 1263 1274
f 1274 1263 1275
f 1263 1252 1275
f 1275 1252 1264
f 1264 1265 1276
f 1276 1265 1277
f 1265 1266 1277
f 1277 1266 1278
f 1266 1267 1278
f 1278 1267 1279
f 1267 1268 1279
f 1279 1268 1280
f 1268 1269 1280
f 1280 1269 1281
f 1269 1270 1281
f 1281 1270 1282
f 1270 1271 1282
f 1282 1271 1283
f 1271 1272 1283
f 1283 1272 1284
f 1272 1273 1284
f 1284 1273 1285
f 1273 1274 1285
f 1285 1274 1286
f 1274 1275 1286
f 1286 1275 1287
f 1275 1264 1287
f 1287 1264 1276
f 1276 1277 1288
f 1288 1277 1289
f 1277 1278 1289
f 1289 1278 1290
f 1278 1279 1290
f 1290 1279 1291
f 1279 1280 1291
f 1291 1280 1292
f 1280 1281 1292
f 1292 1281 1293
f 1281 1282 1293
f 1293 1282 1294
f 1282 1283 1294
f 1294 1283 1295
f 1283 1284 1295
f 1295 1284 1296
f 1284 1285 1296
f 1296 1285 1297
f 1285 1286 1297
f 1297 1286 1298
f 1286 1287 1298
f 1298 1287 1299
f 1287 1276 1299
f 1299 1276 1288
f 1288 1289 1300
f 1300 1289 1301
f 1289 1290 1301
f 1301 1290 1302
f 1290 1291 1302
f 1302 1291 1303
f 1291 1292 1303
f 1303 1292 1304
f 1292 1293 1304
f 1304 1293 1305
f 1293 1294 1305
f 1305 1294 1306
f 1294 1295 1306
f 1306 1295 1307
f 1295 1296 1307
f 1307 1296 1308
f 1296 1297 1308
f 1308 1297 1309
f 1297 1298 1309
f 1309 1298 1310
f 1298 1299 1310
f 1310 1299 1311
f 1299 1288 1311
f 1311 1288 1300
f 1300 1301 1312
f 1312 1301 1313
f 1301 1302 1313
f 1313 1302 1314
f 1302 1303 1314
f 1314 1303 1315
f 1303 1304 1315
f 1315 1304 1316
f 1304 1305 1316
f 1316 1305 1317
f 1305 1306 1317
f 1317 1306 1318
f 1306 1307 1318
f 1318 1307 1319
f 1307 1308 1319
f 1319 1308 1320
f 1308 1309 1320
f 1320 1309 1321
f 1309 1310 1321
f 1321 1310 1322
f 1310 1311 1322
f 1322 1311 1323
f 1311 1300 1323
f 1323 1300 1312
f 1312 1313 1324
f 1324 1313 1325
f 1313 1314 1325
f 1325 1314 1326
f 1314 1315 1326
f 1326 1315 1327
f 1315 1316 1327
f 1327 1316 1328
f 1316 1317 1328
f 1328 1317 1329
f 1317 1318 1329
f 1329 1318 1330
f 1318 1319 1330
f 1330 1319 1331
f 1319 1320 1331
f 1331 1320 1332
f 1320 1321 1332
f 1332 1321 1333
f 1321 1322 1333
f 1333 1322 1334
f 1322 1323 1334
f 1334 1323 1335
f 1323 1312 1335
f 1335 1312 1324
f 1324 1325 1336
f 1336 1325 1337
f 1325 1326 1337
f 1337 1326 1338
f 1326 1327 1338
f 1338 1327 1339
f 1327 1328 1339
f 1339 1328 1340
f 1328 1329 1340
f 1340 1329 1341
f 1329 1330 1341
f 1341 1330 1342
f 1330 1331 1342
f 1342 1331 1343
f 1331 1332 1343
f 1343 1332 1344
f 1332 1333 1344
f 1344 1333 1345
f 1333 1334 1345
f 1345 1334 1346
f 1334 1335 1346
f 1346 1335 1347
f 1335 1324 1347
f 1347 1324 1336
f 1336 1337 1348
f 1348 1337 1349
f 1337 1338 1349
f 1349 1338 1350
f 1338 1339 1350
f 1350 1339 1351
f 1339 1340 1351
f 1351 1340 1352
f 1340 1341 1352
f 1352 1341 1353
f 1341 1342 1353
f 1353 1342 1354
f 1342 1343 1354
f 1354 1343 1355
f 1343 1344 1355
f 1355 1344 1356
f 1344 1345 1356
f 1356 1345 1357
f 1345 1346 1357
f 1357 1346 1358
f 1346 1347 1358
f 1358 1347 1359
f 1347 1336 1359
f 1359 1336 1348
f 1348 1349 1360
f 1360 1349 1361
f 1349 1350 1361
f 1361 1350 1362
f 1350 1351 1362
f 1362 1351 1363
f 1351 1352 1363
f 1363 1352 1364
f 1352 1353 1364
f 1364 1353 1365
f 1353 1354 1365
f 1365 1354 1366
f 1354 1355 1366
f 1366 1355 1367
f 1355 1356 1367
f 1367 1356 1368
f 1356 1357 1368
f 1368 1357 1369
f 1357 1358 1369
f 1369 1358 1370
f 1358 1359 1370
f 1370 1359 1371
f 1359 1348 1371
f 1371 1348 1360
f 1360 1361 1372
f 1372 1361 1373
f 1361 1362 1373
f 1373 1362 1374
f 1362 1363 1374
f 1374 1363 1375
f 1363 1364 1375
f 1375 1364 1376
f 1364 1365 1376
f 1376 1365 1377
f 1365 1366 1377
f 1377 1366 1378
f 1366 1367 1378
f 1378 1367 1379
f 1367 1368 1379
f 1379 1368 1380
f 1368 1369 1380
f 1380 1369 1381
f 1369 1370 1381
f 1381 1370 1382
f 1370 1371 1382
f 1382 1371 1383
f 1371 1360 1383
f 1383 1360 1372
f 1372 1373 1384
f 1384 1373 1385
f 1373 1374 1385
f 1385 1374 1386
f 1374 1375 1386
f 1386 1375 1387
f 1375 1376 1387
f 1387 1376 1388
f 1376 1377 1388
f 1388 1377 1389
f 1377 1378 1389
f 1389 1378 1390
f 1378 1379 1390
f 1390 1379 1391
f 1379 1380 1391
f 1391 1380 1392
f 1380 1381 1392
f 1392 1381 1393
f 1381 1382 1393
f 1393 1382 1394
f 1382 1383 1394
f 1394 1383 1395
f 1383 1372 1395
f 1395 1372 1384
f 1384 1385 1396
f 1396 1385 1397
f 1385 1386 1397
f 1397 1386 1398
f 1386 1387 1398
f 1398 1387 1399
f 1387 1388 1399
f 1399 1388 1400
f 1388 1389 1400
f 1400 1389 1401
f 1389 1390 1401
f 1401 1390 1402
f 1390 1391 1402
f 1402 1391 1403
f 1391 1392 1403
f 1403 1392 1404
f 1392 1393 1404
f 1404 1393 1405
f 1393 1394 1405
f 1405 1394 1406
f 1394 1395 1406
f 1406 1395 1407
f 1395 1384 1407
f 1407 1384 1396
f 1396 1397 1408
f 1408 1397 1409
f 1397 1398 1409
f 1409 1398 1410
f 1398 1399 1410
f 1410 1399 1411
f 1399 1400 1411
f 1411 1400 1412
f 1400 1401 1412
f 1412 1401 1413
f 1401 1402 1413
f 1413 1402 1414
f 1402 1403 1414
f 1414 1403 1415
f 1403 1404 1415
f 1415 1404 1416
f 1404 1405 1416
f 1416 1405 1417
f 1405 1406 1417
f 1417 1406 1418
f 1406 1407 1418
f 1418 1407 1419
f 1407 1396 1419
f 1419 1396 1408
f 1408 1409 1420
f 1420 1409 1421
f 1409 1410 1421
f 1421 1410 1422
f 1410 1411 1422
f 1422 1411 1423
f 1411 1412 1423
f 1423 1412 1424
f 1412 1413 1424
f 1424 1413 1425
f 1413 1414 1425
f 1425 1414 1426
f 1414 1415 1426
f 1426 1415 1427
f 1415 1416 1427
f 1427 1416 1428
f 1416 1417 1428
f 1428 1417 1429
f 1417 1418 1429
f 1429 1418 1430
f 1418 1419 1430
f 1430 1419 1431
f 1419 1408 1431
f 1431 1408 1420
f 1420 1421 1432
f 1432 1421 1433
f 1421 1422 1433
f 1433 1422 1434
f 1422 1423 1434
f 1434 1423 1435
f 1423 1424 1435
f 1435 1424 1436
f 1424 1425 1436
f 1436 1425 1437
f 1425 1426 1437
f 1437 1426 1438
f 1426 1427 1438
f 1438 1427 1439
f 1427 1428 1439
f 1439 1428 1440
f 1428 1429 1440
f 1440 1429 1441
f 1429 1430 1441
f 1441 1430 1442
f 1430 1431 1442
f 1442 1431 1443
f 1431 1420 1443
f 1443 1420 1432
f 1432 1433 1444
f 1444 1433 1444
f 1433 1434 1444
f 1444 1434 1444
f 1434 1435 1444
f 1444 1435 1444
f 1435 1436 1444
f 1444 1436 1444
f 1436 1437 1444
f 1444 1437 1444
f 1437 1438 1444
f 1444 1438 1444
f 1438 1439 1444
f 1444 1439 1444
f 1439 1440 1444
f 1444 1440 1444
f 1440 1441 1444
f 1444 1441 1444
f 1441 1442 1444
f 1444 1442 1444
f 1442 1443 1444
f 1444 1443 1444
f 1443 1432 1444
f 1444 1432 1444
f 1444 1444 1444
f 1444 1444 1444
f 1444 1444 1444
f 1444 1444 1444
f 1444 1444 1444
f 1444 1444 1444
f 1444 1444 1444
f 1444 1444 1444
f 1444 1444 1444
f 1444 1444 1444
f 1444 1444 1444
f 1444 1444 1444
f 1444 1444 1444
f 1444 1444 1444
f 1444 1444 1444
f 1444 1444 1444
f 1444 1444 1444
f 1444 1444 1444
f 1444 1444 1444
f 1444 1444 1444
f 1444 1444 1444
f 1444 1444 1444
f 1444 1444 1444
f 1444 1444 1444

g Path_(4)
v 92.49161 370.63065 40.5
v 92.263794 370.389 40.5
v 92.29432 370.4214 40.333946
v 92.3777 370.50983 40.212387
v 92.49161 370.63065 40.167892
v 92.60552 370.75146 40.212387
v 92.6889 370.83994 40.333946
v 92.71943 370.8723 40.5
v 92.6889 370.83994 40.666054
v 92.60552 370.75146 40.787613
v 92.49161 370.63065 40.832104
v 92.3777 370.50983 40.787613
v 92.29432 370.4214 40.666054
v 92.6022 370.07034 40.5
v 92.6314 370.1039 40.333946
v 92.71119 370.19562 40.212387
v 92.820175 370.3209 40.167892
v 92.92915 370.4462 40.212387
v 93.00894 370.5379 40.333946
v 93.03814 370.57147 40.5
v 93.00894 370.5379 40.666054
v 92.92915 370.4462 40.787613
v 92.820175 370.3209 40.832104
v 92.71119 370.19562 40.787613
v 92.6314 370.1039 40.666054
v 92.96539 369.77872 40.5
v 92.99313 369.8135 40.333946
v 93.06892 369.90857 40.212387
v 93.17244 370.0384 40.167892
v 93.27596 370.16824 40.212387
v 93.351746 370.26328 40.333946
v 93.37948 370.29807 40.5
v 93.351746 370.26328 40.666054
v 93.27596 370.16824 40.787613
v 93.17244 370.0384 40.832104
v 93.06892 369.90857 40.787613
v 92.99313 369.8135 40.666054
v 93.293976 369.52054 40.5
v 93.325096 369.55234 40.333946
v 93.41013 369.63922 40.212387
v 93.52629 369.75787 40.167892
v 93.64244 369.87656 40.212387
v 93.72748 369.9634 40.333946
v 93.7586 369.9952 40.5
v 93.72748 369.9634 40.666054
v 93.64244 369.87656 40.787613
v 93.52629 369.75787 40.832104
v 93.41013 369.63922 40.787613
v 93.325096 369.55234 40.666054
v 93.548416 369.2111 40.5
v 93.58404 369.23776 40.333946
v 93.68136 369.3106 40.212387
v 93.81429 369.4101 40.167892
v 93.947235 369.5096 40.212387
v 94.044556 369.58243 40.333946
v 94.08018 369.6091 40.5
v 94.044556 369.58243 40.666054
v 93.947235 369.5096 40.787613
v 93.81429 369.4101 40.832104
v 93.68136 369.3106 40.787613
v 93.58404 369.23776 40.666054
v 93.809235 368.82605 40.5
v 93.843735 368.85416 40.333946
v 93.938 368.9309 40.212387
v 94.06678 369.03574 40.167892
v 94.19555 369.14056 40.212387
v 94.28982 369.21732 40.333946
v 94.324326 369.24542 40.5
v 94.28982 369.21732 40.666054
v 94.19555 369.14056 40.787613
v 94.06678 369.03574 40.832104
v 93.938 368.9309 40.787613
v 93.843735 368.85416 40.666054
v 94.12034 368.50827 40.5
v 94.15542 368.53564 40.333946
v 94.25126 368.61044 40.212387
v 94.38217 368.7126 40.167892
v 94.513084 368.81473 40.212387
v 94.608925 368.88953 40.333946
v 94.644 368.91687 40.5
v 94.608925 368.88953 40.666054
v 94.513084 368.81473 40.787613
v 94.38217 368.7126 40.832104
v 94.25126 368.61044 40.787613
v 94.15542 368.53564 40.666054
v 94.360344 368.11972 40.5
v 94.39499 368.14764 40.333946
v 94.48965 368.2239 40.212387
v 94.61895 368.3281 40.167892
v 94.74825 368.43228 40.212387
v 94.84291 368.50854 40.333946
v 94.877556 368.53647 40.5
v 94.84291 368.50854 40.666054
v 94.74825 368.43228 40.787613
v 94.61895 368.3281 40.832104
v 94.48965 368.2239 40.787613
v 94.39499 368.14764 40.666054
v 94.712875 367.77673 40.5
v 94.74387 367.80865 40.333946
v 94.828575 367.89584 40.212387
v 94.94428 368.01495 40.167892
v 95.05998 368.13406 40.212387
v 95.144684 368.22125 40.333946
v 95.17568 368.25314 40.5
v 95.144684 368.22125 40.666054
v 95.05998 368.13406 40.787613
v 94.94428 368.01495 40.832104
v 94.828575 367.89584 40.787613
v 94.74387 367.80865 40.666054
v 95.043785 367.45267 40.5
v 95.073654 367.48566 40.333946
v 95.15526 367.57574 40.212387
v 95.26672 367.69882 40.167892
v 95.3782 367.8219 40.212387
v 95.4598 367.91202 40.333946
v 95.48967 367.94498 40.5
v 95.4598 367.91202 40.666054
v 95.3782 367.8219 40.787613
v 95.26672 367.69882 40.832104
v 95.15526 367.57574 40.787613
v 95.073654 367.48566 40.666054
v 95.37624 367.1764 40.5
v 95.407974 367.20758 40.333946
v 95.49468 367.2928 40.212387
v 95.61313 367.40918 40.167892
v 95.731575 367.52554 40.212387
v 95.81828 367.61075 40.333946
v 95.85002 367.64194 40.5
v 95.81828 367.61075 40.666054
v 95.731575 367.52554 40.787613
v 95.61313 367.40918 40.832104
v 95.49468 367.2928 40.787613
v 95.407974 367.20758 40.666054
v 95.61475 366.88254 40.511284
v 95.64773 366.903 40.343815
v 95.747406 366.96497 40.218193
v 95.88708 367.05176 40.168083
v 96.02931 367.14017 40.20691
v 96.13601 367.20648 40.32427
v 96.178566 367.23294 40.488716
v 96.14559 367.21243 40.656185
v 96.04591 367.15048 40.781803
v 95.90624 367.0637 40.831913
v 95.76401 366.97528 40.793087
v 95.65731 366.90897 40.675728
v 95.78345 366.5155 40.524937
v 95.83417 366.55087 40.36066
v 95.95244 366.61224 40.241463
v 96.10656 366.68317 40.199272
v 96.25523 366.74463 40.245403
v 96.358635 366.78018 40.36749
v 96.389046 366.7803 40.532818
v 96.338326 366.74493 40.697094
v 96.220055 366.68356 40.816296
v 96.06593 366.61264 40.858482
v 95.91726 366.55118 40.81235
v 95.81386 366.51562 40.690266
v 95.966774 366.0867 40.823727
v 95.95695 366.2146 40.68228
v 96.028984 366.34857 40.528473
v 96.16358 366.4527 40.403515
v 96.32467 366.49915 40.340885
v 96.469086 366.4754 40.357372
v 96.558136 366.38788 40.44855
v 96.56796 366.26 40.589996
v 96.495926 366.12604 40.743805
v 96.36133 366.02188 40.868763
v 96.20024 365.97543 40.931393
v 96.055824 365.99918 40.914906
v 96.202385 365.9111 39.98119
v 96.07035 366.00696 39.978813
v 96.008705 366.15723 39.941433
v 96.03396 366.32162 39.879055
v 96.13935 366.45615 39.8084
v 96.29663 366.5247 39.748398
v 96.46367 366.5089 39.715126
v 96.5957 366.41306 39.7175
v 96.65736 366.2628 39.754883
v 96.6321 366.0984 39.81726
v 96.52671 365.9639 39.887917
v 96.36942 365.89536 39.947918
v 96.25112 365.73093 39.6155
v 96.137344 365.82956 39.602043
v 96.10079 365.97195 39.538403
v 96.15125 366.12003 39.44164
v 96.275215 366.234 39.337673
v 96.43946 366.28345 39.254368
v 96.599976 366.25504 39.214043
v 96.71376 366.1564 39.2275
v 96.75031 366.01398 39.29114
v 96.69985 365.86594 39.387905
v 96.57589 365.75192 39.49187
v 96.411644 365.7025 39.575176
v 96.344086 365.53198 39.338978
v 96.2298 365.6182 39.26765
v 96.19275 365.74667 39.135742
v 96.24287 365.88297 38.978603
v 96.36673 365.9906 38.838333
v 96.53115 366.0407 38.752518
v 96.69206 366.01987 38.744156
v 96.80635 365.93365 38.815483
v 96.8434 365.8052 38.947388
v 96.793274 365.66888 39.10453
v 96.66941 365.56125 39.2448
v 96.505 365.51114 39.330612
v 96.446754 365.25748 39.102444
v 96.3329 365.28503 38.997032
v 96.29111 365.35916 38.827263
v 96.33259 365.46002 38.638622
v 96.44621 365.5606 38.48166
v 96.60155 365.6339 38.398434
v 96.756966 365.66034 38.411243
v 96.87083 365.63278 38.516655
v 96.91261 365.55862 38.686424
v 96.87114 365.45776 38.875065
v 96.75751 365.35718 39.032024
v 96.60217 365.28387 39.115253
v 96.606155 364.91733 38.966484
v 96.54026 364.91553 38.817554
v 96.55061 364.959 38.64172
v 96.634445 365.03616 38.48609
v 96.7693 365.12625 38.392376
v 96.91904 365.2052 38.385677
v 97.04353 365.2518 38.467796
v 97.109436 365.25363 38.616726
v 97.09908 365.21014 38.79256
v 97.01524 365.133 38.948185
v 96.880394 365.0429 39.041904
v 96.73066 364.96396 39.0486
v 96.79986 364.53506 38.899624
v 96.75433 364.5242 38.72884
v 96.785614 364.55832 38.55594
v 96.885315 364.6282 38.427254
v 97.026726 364.7152 38.377266
v 97.17196 364.79593 38.41937
v 97.28209 364.84882 38.54228
v 97.32762 364.85965 38.713066
v 97.29634 364.82556 38.885963
v 97.19664 364.75565 39.01465
v 97.05523 364.66867 39.064636
v 96.909996 364.58792 39.022533
v 97.02582 364.1245 38.827065
v 97.011444 364.1208 38.65487
v 97.0687 364.1674 38.498695
v 97.18225 364.2518 38.40038
v 97.32166 364.35144 38.386276
v 97.449585 364.43958 38.460155
v 97.53174 364.4926 38.602226
v 97.54611 364.4963 38.77442
v 97.488846 364.4497 38.9306
v 97.375305 364.3653 39.02891
v 97.23589 364.26566 39.043015
v 97.10797 364.17752 38.969135
v 97.31767 363.746 38.77961
v 97.321304 363.75232 38.60844
v 97.38967 363.8137 38.463562
v 97.50446 363.91364 38.383793
v 97.63491 364.0254 38.39051
v 97.74607 364.11902 38.48192
v 97.80814 364.1694 38.633514
v 97.80451 364.1631 38.804688
v 97.736145 364.1017 38.949566
v 97.62135 364.00177 39.02933
v 97.490906 363.89 39.022614
v 97.379745 363.79642 38.93121
v 97.607445 363.41568 38.695023
v 97.64479 363.44708 38.53016
v 97.74152 363.52573 38.411777
v 97.87173 363.63055 38.371597
v 98.0005 363.73346 38.42039
v 98.09335 363.80685 38.54508
v 98.1254 363.83112 38.71225
v 98.08805 363.7997 38.877113
v 97.99132 363.72107 38.995495
v 97.861115 363.61624 39.035675
v 97.73234 363.51334 38.98688
v 97.63949 363.4399 38.862194
v 97.8975 363.01486 38.690975
v 97.93151 363.0512 38.526413
v 98.017914 363.14206 38.408783
v 98.13356 363.26306 38.369606
v 98.24745 363.38184 38.41938
v 98.32908 363.46652 38.544765
v 98.35657 363.49442 38.71217
v 98.322556 363.4581 38.87673
v 98.23615 363.36725 38.99436
v 98.120514 363.24622 39.03354
v 98.006615 363.12747 38.983765
v 97.92499 363.0428 38.85838
v 98.29161 362.75757 38.70298
v 98.31953 362.79074 38.53663
v 98.397644 362.88278 38.414246
v 98.50502 363.00903 38.36862
v 98.61289 363.13568 38.41198
v 98.69235 363.22876 38.532707
v 98.722115 363.26334 38.698452
v 98.6942 363.23016 38.8648
v 98.61608 363.13812 38.987186
v 98.508705 363.01187 39.03281
v 98.40083 362.88522 38.98945
v 98.32137 362.79214 38.868725
v 98.56531 362.44855 38.69419
v 98.60005 362.481 38.52898
v 98.69068 362.56525 38.409664
v 98.81291 362.67883 38.368217
v 98.93398 362.79123 38.415745
v 99.02146 362.87238 38.53951
v 99.0519 362.90048 38.706352
v 99.01716 362.86807 38.871567
v 98.92653 362.78378 38.99088
v 98.804306 362.67023 39.032326
v 98.68323 362.5578 38.9848
v 98.59575 362.47668 38.861034
v 98.8833 362.11734 38.69489
v 98.91704 362.1502 38.529556
v 99.00553 362.2363 38.40992
v 99.12506 362.35254 38.368042
v 99.24361 362.46777 38.41514
v 99.32941 362.55115 38.538593
v 99.35946 362.58032 38.705326
v 99.32572 362.54745 38.87066
v 99.237236 362.46136 38.990295
v 99.1177 362.34512 39.032173
v 98.99915 362.2299 38.985077
v 98.91335 362.1465 38.86162
v 99.20236 361.79315 38.69975
v 99.23405 361.82462 38.533733
v 99.32042 361.9103 38.412285
v 99.43834 362.02728 38.36794
v 99.55621 362.14417 38.41258
v 99.64245 362.2297 38.53425
v 99.67394 362.26093 38.70034
v 99.642265 362.22946 38.866352
v 99.555885 362.14377 38.987804
v 99.437965 362.0268 39.03215
v 99.3201 361.9099 38.987507
v 99.233864 361.82437 38.86584
v 99.53819 361.45813 38.699802
v 99.56762 361.49164 38.53378
v 99.64789 361.58304 38.412296
v 99.75749 361.70782 38.367912
v 99.86706 361.83255 38.412514
v 99.94723 361.92383 38.53415
v 99.976524 361.95718 38.700233
v 99.9471 361.92365 38.866257
v 99.86683 361.83228 38.98774
v 99.757225 361.7075 39.032124
v 99.64766 361.58273 38.987522
v 99.56749 361.4915 38.865887
v 99.90532 361.17496 38.69999
v 99.93345 361.20944 38.53394
v 100.01029 361.30365 38.412384
v 100.11526 361.4323 38.3679
v 100.22022 361.561 38.412407
v 100.29706 361.65518 38.533974
v 100.32518 361.68964 38.700027
v 100.29705 361.65515 38.866077
v 100.22021 361.56097 38.98763
v 100.11524 361.43228 39.032116
v 100.01028 361.30362 38.98761
v 99.93344 361.20944 38.866043
v 100.28043 360.85565 38.699997
v 100.30408 360.89334 38.533943
v 100.36865 360.99634 38.412388
v 100.45687 361.13702 38.367897
v 100.54508 361.2777 38.412395
v 100.60966 361.38068 38.53396
v 100.63329 361.4184 38.700012
v 100.60966 361.38068 38.866062
v 100.545074 361.27768 38.98762
v 100.45686 361.137 39.03211
v 100.36865 360.99634 38.987614
v 100.30407 360.89334 38.86605
v 100.74426 360.65134 38.70001
v 100.76131 360.69244 38.533955
v 100.80786 360.80472 38.41239
v 100.87147 360.95813 38.367893
v 100.935074 361.1115 38.412384
v 100.981636 361.2238 38.533943
v 100.99868 361.2649 38.699993
v 100.981636 361.22382 38.866047
v 100.93508 361.1115 38.98761
v 100.871475 360.95813 39.03211
v 100.80787 360.80475 38.987617
v 100.76131 360.69244 38.866062
v 101.13015 360.50058 38.7
v 101.1517 360.53952 38.533947
v 101.21058 360.64587 38.412388
v 101.29101 360.79114 38.367893
v 101.371445 360.9364 38.412388
v 101.43032 361.04276 38.533947
v 101.45187 361.0817 38.699997
v 101.43032 361.04276 38.86605
v 101.371445 360.9364 38.987614
v 101.291016 360.79114 39.032104
v 101.21058 360.64587 38.987614
v 101.1517 360.53952 38.866055
v 101.43183 360.27847 38.7
v 101.46176 360.31137 38.533947
v 101.543526 360.40134 38.412388
v 101.65522 360.5242 38.367893
v 101.766914 360.6471 38.412388
v 101.84868 360.73703 38.533947
v 101.87861 360.76996 38.699997
v 101.84868 360.73703 38.86605
v 101.766914 360.6471 38.98761
v 101.65522 360.5242 39.032104
v 101.543526 360.40134 38.987614
v 101.46176 360.31137 38.866055
v 101.67818 360.00443 38.7
v 101.71534 360.0289 38.533947
v 101.81687 360.09573 38.412388
v 101.955574 360.18704 38.367893
v 102.09428 360.27832 38.412388
v 102.19581 360.34518 38.533947
v 102.23298 360.36963 38.699997
v 102.195816 360.34518 38.86605
v 102.09428 360.27832 38.98761
v 101.955574 360.18704 39.032104
v 101.81688 360.09573 38.987614
v 101.71534 360.0289 38.866055
v 101.84938 359.62952 38.7
v 101.88919 359.64938 38.533947
v 101.997955 359.70367 38.412388
v 102.14652 359.77783 38.367893
v 102.29509 359.85202 38.412388
v 102.403854 359.9063 38.533947
v 102.443665 359.92618 38.699997
v 102.403854 359.9063 38.86605
v 102.29509 359.85202 38.98761
v 102.14652 359.77783 39.032104
v 101.997955 359.70367 38.987614
v 101.88919 359.64938 38.866055
v 102.05499 359.24518 38.699997
v 102.095695 359.26312 38.533943
v 102.2069 359.31223 38.412388
v 102.3588 359.3793 38.367893
v 102.51071 359.44635 38.412388
v 102.62192 359.49545 38.533947
v 102.66262 359.51343 38.7
v 102.62192 359.49545 38.866055
v 102.51071 359.44635 38.987614
v 102.3588 359.3793 39.032104
v 102.206894 359.31223 38.98761
v 102.095695 359.26312 38.86605
v 102.20842 358.81543 38.7
v 102.24886 358.83398 38.533947
v 102.35935 358.88467 38.412388
v 102.51028 358.95392 38.367893
v 102.66121 359.02313 38.412388
v 102.7717 359.07382 38.533947
v 102.81214 359.09238 38.7
v 102.7717 359.07382 38.86605
v 102.66121 359.02313 38.98761
v 102.51028 358.95392 39.032104
v 102.35935 358.88467 38.98761
v 102.24886 358.83398 38.86605
v 102.442116 358.403 38.7
v 102.48121 358.42426 38.533947
v 102.58801 358.48233 38.412388
v 102.73391 358.5616 38.367893
v 102.8798 358.64093 38.412388
v 102.9866 358.69897 38.533947
v 103.025696 358.7202 38.7
v 102.9866 358.69897 38.86605
v 102.8798 358.64093 38.98761
v 102.73391 358.5616 39.032104
v 102.58801 358.48233 38.98761
v 102.48121 358.42426 38.86605
v 102.629745 358.04605 38.7
v 102.67151 358.0614 38.533947
v 102.78561 358.10333 38.412388
v 102.941475 358.1606 38.367893
v 103.097336 358.21786 38.412388
v 103.21144 358.2598 38.533947
v 103.253204 358.27515 38.7
v 103.21144 358.2598 38.86605
v 103.097336 358.21786 38.98761
v 102.941475 358.1606 39.032104
v 102.78561 358.10333 38.98761
v 102.67151 358.0614 38.86605
v 102.72276 357.63235 38.7
v 102.765656 357.64417 38.533947
v 102.88285 357.67648 38.412388
v 103.04293 357.7206 38.367893
v 103.20302 357.7647 38.412388
v 103.320206 357.79703 38.533947
v 103.3631 357.80884 38.7
v 103.320206 357.79703 38.86605
v 103.20302 357.7647 38.98761
v 103.04293 357.7206 39.032104
v 102.88285 357.67648 38.98761
v 102.765656 357.64417 38.86605
v 102.867004 357.18323 38.7
v 102.9091 357.19763 38.533947
v 103.02411 357.23697 38.412388
v 103.18122 357.29074 38.367893
v 103.33833 357.3445 38.412388
v 103.45335 357.38385 38.533947
v 103.49544 357.39825 38.7
v 103.45335 357.38385 38.86605
v 103.33833 357.3445 38.98761
v 103.18122 357.29074 39.032104
v 103.02411 357.23697 38.98761
v 102.9091 357.19763 38.86605
v 103.0505 356.6954 38.7
v 103.088646 356.7183 38.533947
v 103.19288 356.78082 38.412388
v 103.335266 356.86627 38.367893
v 103.47765 356.95172 38.412388
v 103.58189 357.01425 38.533947
v 103.62004 357.03717 38.7
v 103.58189 357.01425 38.86605
v 103.47765 356.95172 38.98761
v 103.335266 356.86627 39.032104
v 103.19288 356.78082 38.98761
v 103.088646 356.7183 38.86605
v 103.39368 356.30496 38.7
v 103.42632 356.3352 38.533947
v 103.5155 356.41782 38.412388
v 103.63734 356.53064 38.367893
v 103.75917 356.64346 38.412388
v 103.84835 356.72607 38.533947
v 103.881 356.75632 38.7
v 103.84835 356.72607 38.86605
v 103.75917 356.64346 38.98761
v 103.63734 356.53064 39.032104
v 103.5155 356.41782 38.98761
v 103.42632 356.3352 38.86605
v 103.72006 355.96805 38.651012
v 103.76778 356.0172 38.493336
v 103.864006 356.11633 38.391037
v 103.98298 356.2389 38.371525
v 104.092804 356.35205 38.440025
v 104.164055 356.42545 38.578186
v 104.17764 356.43945 38.74899
v 104.12994 356.3903 38.906662
v 104.0337 356.29117 39.00896
v 103.914734 356.1686 39.028473
v 103.80491 356.05545 38.959972
v 103.73366 355.98206 38.82181
v 103.99545 355.74152 38.922447
v 104.002426 355.8446 38.736
v 104.085075 355.96307 38.575813
v 104.22126 356.06522 38.48481
v 104.37448 356.12366 38.487373
v 104.50368 356.1227 38.582817
v 104.57425 356.06265 38.745567
v 104.567276 355.95956 38.932014
v 104.48462 355.84106 39.0922
v 104.34844 355.73892 39.183205
v 104.19522 355.6805 39.18064
v 104.06602 355.68146 39.085197
v 104.098236 355.42212 38.62419
v 103.98552 355.54233 38.588383
v 103.9526 355.69595 38.50549
v 104.008316 355.8419 38.39772
v 104.137726 355.941 38.293953
v 104.30616 355.9667 38.22199
v 104.46849 355.91217 38.201115
v 104.581215 355.79196 38.23692
v 104.61413 355.6383 38.319813
v 104.55842 355.4924 38.42758
v 104.429 355.39328 38.531353
v 104.26057 355.36755 38.603313
v 103.96247 355.35248 37.97554
v 103.90405 355.5075 37.919556
v 103.93375 355.66672 37.848114
v 104.04359 355.78745 37.78036
v 104.20415 355.8373 37.734447
v 104.372406 355.803 37.72268
v 104.50328 355.6937 37.748203
v 104.5617 355.53867 37.804188
v 104.532005 355.3795 37.87563
v 104.422165 355.25876 37.943382
v 104.261604 355.20886 37.989296
v 104.093346 355.24316 38.001064
v 103.898026 355.21222 37.582195
v 103.854485 355.3599 37.546642
v 103.899124 355.51242 37.511036
v 104.01998 355.62894 37.484917
v 104.184685 355.67816 37.475285
v 104.34909 355.64697 37.484722
v 104.469154 355.54367 37.510693
v 104.5127 355.396 37.546246
v 104.46806 355.24347 37.581852
v 104.3472 355.12695 37.60797
v 104.182495 355.07773 37.617603
v 104.01809 355.10892 37.60817
v 104.099594 354.93536 37.42618
v 104.03629 355.07834 37.37812
v 104.05693 355.24155 37.304844
v 104.155975 355.38126 37.22599
v 104.306885 355.46005 37.162685
v 104.46922 355.4568 37.131893
v 104.599495 355.37234 37.141865
v 104.662796 355.22937 37.189926
v 104.64216 355.06616 37.263203
v 104.54311 354.92642 37.342056
v 104.392204 354.84766 37.40536
v 104.229866 354.85092 37.436153
v 104.464005 354.77585 36.67757
v 104.30343 354.80563 36.666378
v 104.18303 354.91483 36.625893
v 104.135056 355.0741 36.566967
v 104.17238 355.2408 36.505386
v 104.28498 355.3703 36.457653
v 104.4427 355.42786 36.436558
v 104.60328 355.39807 36.44775
v 104.72368 355.2889 36.48823
v 104.77165 355.1296 36.547157
v 104.73433 354.9629 36.608738
v 104.62173 354.8334 36.65647
v 104.54949 354.68225 36.257835
v 104.40421 354.73483 36.243816
v 104.31267 354.8583 36.18928
v 104.29941 355.0196 36.10884
v 104.36797 355.17548 36.024044
v 104.49999 355.2842 35.95762
v 104.660095 355.31665 35.92736
v 104.80538 355.26407 35.941376
v 104.89692 355.1406 35.995914
v 104.91018 354.9793 36.076355
v 104.84162 354.82343 36.16115
v 104.709595 354.7147 36.227577
v 104.75286 354.5316 35.90606
v 104.60245 354.55923 35.891064
v 104.49801 354.66223 35.824696
v 104.467514 354.81305 35.72474
v 104.51915 354.97122 35.61797
v 104.63907 355.0944 35.533005
v 104.79514 355.14954 35.492607
v 104.94555 355.1219 35.5076
v 105.04999 355.0189 35.57397
v 105.08048 354.86807 35.673927
v 105.028854 354.7099 35.780697
v 104.908936 354.58673 35.86566
v 104.87496 354.40628 35.569843
v 104.744026 354.42368 35.5316
v 104.66772 354.5089 35.429565
v 104.66646 354.63916 35.29108
v 104.74061 354.7795 35.153248
v 104.870285 354.89233 35.053005
v 105.020744 354.94745 35.01721
v 105.15167 354.93005 35.05545
v 105.22799 354.84482 35.157482
v 105.22924 354.71457 35.29597
v 105.1551 354.57422 35.4338
v 105.02542 354.4614 35.534046
v 105.02529 354.146 35.439808
v 104.93498 354.14664 35.33824
v 104.91354 354.2015 35.193108
v 104.966736 354.29593 35.043293
v 105.0803 354.40457 34.92894
v 105.2238 354.49835 34.88069
v 105.358795 354.55215 34.911472
v 105.44911 354.5515 35.01304
v 105.47054 354.49664 35.158173
v 105.41735 354.40222 35.307987
v 105.30379 354.29355 35.42234
v 105.160286 354.19977 35.47059
v 105.271866 353.83072 35.431644
v 105.174225 353.80075 35.30169
v 105.14502 353.819 35.12494
v 105.19208 353.8806 34.948757
v 105.30279 353.96906 34.820347
v 105.44749 354.0606 34.77412
v 105.5874 354.1308 34.82246
v 105.68504 354.16077 34.952415
v 105.71425 354.1425 35.129166
v 105.66719 354.0809 35.305347
v 105.55648 353.99246 35.433758
v 105.41178 353.90088 35.479984
v 105.4907 353.45908 35.366676
v 105.400345 353.41318 35.240643
v 105.377914 353.41534 35.079605
v 105.429436 353.46497 34.926716
v 105.541084 353.54874 34.82294
v 105.68295 353.64423 34.796085
v 105.81703 353.72586 34.85335
v 105.90739 353.77176 34.979385
v 105.92981 353.76962 35.140423
v 105.878296 353.72 35.293312
v 105.76664 353.63623 35.397087
v 105.62477 353.5407 35.42394
v 105.694145 353.08548 35.30176
v 105.641754 353.05997 35.14067
v 105.66517 353.0805 34.972248
v 105.75811 353.14157 34.841625
v 105.89568 353.2268 34.783802
v 106.04102 353.31335 34.814266
v 106.15518 353.37805 34.924862
v 106.20758 353.40353 35.085953
v 106.184166 353.383 35.254375
v 106.091225 353.32193 35.385
v 105.95365 353.2367 35.442825
v 105.80831 353.15015 35.412357
v 105.85193 352.73438 35.28398
v 105.802475 352.72046 35.120045
v 105.83752 352.7342 34.952423
v 105.94768 352.7719 34.82603
v 106.103424 352.82352 34.774734
v 106.26303 352.87515 34.81228
v 106.383736 352.913 34.928604
v 106.43319 352.9269 35.092537
v 106.39815 352.91318 35.26016
v 106.287994 352.87546 35.38655
v 106.13225 352.82385 35.43785
v 105.97263 352.77222 35.400307
v 105.91526 352.33594 35.262966
v 105.87455 352.3308 35.096
v 105.921814 352.33893 34.930893
v 106.044395 352.3581 34.811882
v 106.20944 352.3832 34.770855
v 106.37273 352.40753 34.81881
v 106.49051 352.42453 34.942894
v 106.53122 352.42966 35.109856
v 106.48395 352.42154 35.274963
v 106.361374 352.40234 35.393974
v 106.19633 352.37726 35.435
v 106.033035 352.35294 35.387047
v 105.976814 351.84583 35.265785
v 105.93495 351.83337 35.09951
v 105.97812 351.8472 34.933678
v 106.09474 351.88358 34.812725
v 106.25357 351.93274 34.769054
v 106.412056 351.98157 34.814373
v 106.52772 352.01694 34.93654
v 106.56958 352.0294 35.10281
v 106.52641 352.01556 35.268642
v 106.40979 351.97922 35.3896
v 106.25096 351.93002 35.433266
v 106.092476 351.8812 35.387947
v 106.23141 351.3631 35.265133
v 106.196 351.33755 35.098858
v 106.23256 351.36435 34.93303
v 106.3313 351.4363 34.81208
v 106.46575 351.53412 34.76842
v 106.5999 351.63162 34.81375
v 106.69779 351.70264 34.93592
v 106.7332 351.72818 35.102196
v 106.69664 351.7014 35.268024
v 106.5979 351.62946 35.38897
v 106.46345 351.53162 35.43263
v 106.3293 351.43414 35.387302
v 106.565025 351.0152 35.26654
v 106.531876 350.98532 35.10052
v 106.564735 351.01514 34.934433
v 106.65481 351.09662 34.812782
v 106.777954 351.20798 34.76816
v 106.90118 351.31934 34.81253
v 106.991455 351.40088 34.934
v 107.02461 351.43073 35.100018
v 106.991745 351.4009 35.2661
v 106.90168 351.31943 35.387753
v 106.778534 351.20807 35.432373
v 106.65531 351.0967 35.38801
v 106.81335 350.73355 35.266396
v 106.7735 350.71344 35.100376
v 106.813065 350.7335 34.934288
v 106.92145 350.78833 34.81263
v 107.0696 350.86322 34.768
v 107.217834 350.93817 34.812363
v 107.326416 350.993 34.933823
v 107.36626 351.01312 35.099842
v 107.32669 350.99307 35.26593
v 107.21831 350.93823 35.38759
v 107.07015 350.86334 35.432217
v 106.92193 350.7884 35.387856
v 106.89855 350.34296 35.265938
v 106.85595 350.33047 35.099857
v 106.89873 350.34305 34.93383
v 107.01543 350.37732 34.812344
v 107.17478 350.42413 34.767944
v 107.33408 350.4709 34.812534
v 107.45065 350.50513 34.934166
v 107.493256 350.5176 35.100246
v 107.45048 350.50504 35.266273
v 107.33378 350.47076 35.38776
v 107.17442 350.42395 35.43216
v 107.01512 350.3772 35.387566
v 107.055466 349.8943 35.26572
v 107.014145 349.87836 35.09961
v 107.05585 349.89447 34.933613
v 107.169395 349.93826 34.812202
v 107.32436 349.99808 34.767914
v 107.47923 350.05783 34.812614
v 107.59251 350.10153 34.934322
v 107.63383 350.11746 35.100433
v 107.592125 350.10138 35.26643
v 107.47858 350.05756 35.38784
v 107.32361 349.99774 35.43213
v 107.16874 349.938 35.38743
v 107.23357 349.47238 35.266003
v 107.19246 349.45544 35.099937
v 107.23363 349.4724 34.933895
v 107.34606 349.5187 34.81236
v 107.49961 349.5819 34.767902
v 107.65315 349.64514 34.81243
v 107.76553 349.6914 34.934013
v 107.80665 349.70834 35.10008
v 107.76547 349.69138 35.26612
v 107.653046 349.64508 35.387653
v 107.49949 349.58185 35.432114
v 107.345955 349.51865 35.387585
v 107.409256 349.03687 35.26605
v 107.36926 349.01736 35.099995
v 107.40926 349.03687 34.933945
v 107.51854 349.09012 34.812386
v 107.66781 349.16287 34.767895
v 107.81708 349.2356 34.812393
v 107.92635 349.28885 34.933956
v 107.96635 349.30835 35.10001
v 107.926346 349.28885 35.266064
v 107.81707 349.2356 35.38762
v 107.6678 349.16284 35.43211
v 107.51853 349.09012 35.38761
v 107.66457 348.5989 35.266052
v 107.62905 348.5721 35.1
v 107.66457 348.5989 34.933945
v 107.76161 348.67212 34.812386
v 107.89417 348.77216 34.767895
v 108.026726 348.87216 34.81239
v 108.123764 348.94537 34.933952
v 108.15928 348.97217 35.100006
v 108.12376 348.94537 35.266056
v 108.02672 348.87216 35.387615
v 107.894165 348.77213 35.432106
v 107.761604 348.67212 35.38761
v 108.001785 348.24643 35.266014
v 107.96995 348.2154 35.099957
v 108.001816 348.24646 34.93391
v 108.08887 348.33133 34.812366
v 108.20777 348.44727 34.767895
v 108.32666 348.56317 34.81241
v 108.41369 348.648 34.933983
v 108.44553 348.67905 35.100044
v 108.41366 348.64798 35.26609
v 108.32661 348.5631 35.387634
v 108.20771 348.4472 35.432106
v 108.08881 348.33127 35.387592
v 108.31954 347.9227 35.26467
v 108.288475 347.89197 35.098408
v 108.32068 347.92383 34.932568
v 108.40752 348.0097 34.811592
v 108.52573 348.12662 34.7679
v 108.64364 348.24326 34.813187
v 108.72965 348.3283 34.93533
v 108.76072 348.35904 35.101593
v 108.728516 348.32718 35.26743
v 108.64168 348.2413 35.388405
v 108.52346 348.1244 35.432102
v 108.405556 348.00775 35.38681
v 108.744705 347.55737 35.524372
v 108.6373 347.55225 35.406483
v 108.584946 347.61487 35.23895
v 108.60169 347.72845 35.066654
v 108.683044 347.8626 34.93577
v 108.807205 347.98135 34.88136
v 108.9409 348.0529 34.91801
v 109.04831 348.058 35.0359
v 109.10066 347.9954 35.203438
v 109.083916 347.88177 35.375732
v 109.00256 347.74765 35.50662
v 108.8784 347.6289 35.561024
v 108.95715 347.34348 34.782127
v 108.81558 347.37427 34.762886
v 108.72842 347.4732 34.67941
v 108.71902 347.61377 34.554058
v 108.78989 347.7583 34.42043
v 108.92205 347.86807 34.31432
v 109.080086 347.9137 34.264164
v 109.22166 347.8829 34.283405
v 109.30882 347.78397 34.366882
v 109.31823 347.6434 34.492233
v 109.24735 347.49887 34.625862
v 109.11519 347.38907 34.73197
v 109.03447 347.12335 34.581554
v 108.93151 347.148 34.466644
v 108.89819 347.2263 34.296734
v 108.94345 347.33722 34.117348
v 109.05515 347.45105 33.97655
v 109.20338 347.5373 33.91207
v 109.34839 347.57285 33.941185
v 109.451355 347.54816 34.056095
v 109.484665 347.46988 34.226006
v 109.43941 347.35895 34.405396
v 109.327705 347.24512 34.546192
v 109.17949 347.15887 34.61067
v 109.228065 346.79404 34.46872
v 109.16342 346.78592 34.319023
v 109.16996 346.83075 34.143803
v 109.24593 346.91656 33.99001
v 109.37098 347.02032 33.898853
v 109.51159 347.11426 33.894756
v 109.6301 347.1732 33.978817
v 109.69474 347.1813 34.128513
v 109.6882 347.13644 34.303734
v 109.61223 347.05066 34.457523
v 109.48718 346.94687 34.548683
v 109.346565 346.85294 34.55278
v 109.46077 346.43918 34.338226
v 109.44154 346.44333 34.1768
v 109.49366 346.49805 34.02582
v 109.60314 346.58875 33.92574
v 109.74066 346.69107 33.903378
v 109.86936 346.77765 33.96472
v 109.95477 346.82526 34.093338
v 109.97399 346.82114 34.25476
v 109.921875 346.7664 34.405743
v 109.81239 346.6757 34.505825
v 109.67487 346.57336 34.528187
v 109.54617 346.4868 34.466843
v 109.715866 346.088 34.354824
v 109.68545 346.07516 34.189377
v 109.72884 346.11157 34.029457
v 109.83442 346.18753 33.91791
v 109.97389 346.28268 33.884636
v 110.109886 346.3715 33.93854
v 110.20596 346.4302 34.065186
v 110.236374 346.44308 34.230633
v 110.192986 346.40668 34.390553
v 110.0874 346.33072 34.502094
v 109.94794 346.23557 34.535374
v 109.81194 346.14673 34.48147
v 109.99322 345.7476 34.417286
v 109.9312 345.71265 34.261295
v 109.94412 345.72342 34.090702
v 110.02854 345.777 33.951218
v 110.16182 345.85904 33.880215
v 110.30826 345.94754 33.89672
v 110.42861 346.0188 33.996307
v 110.49063 346.05374 34.152298
v 110.4777 346.04297 34.32289
v 110.39329 345.98938 34.462376
v 110.26 345.90735 34.53338
v 110.11357 345.81885 34.516876
v 110.1803 345.3505 34.3758
v 110.13737 345.32837 34.21085
v 110.17249 345.3489 34.043865
v 110.27626 345.40665 33.919586
v 110.420876 345.48608 33.87132
v 110.56757 345.56595 33.911987
v 110.67706 345.62482 34.030704
v 110.71999 345.64694 34.195652
v 110.68487 345.62637 34.36264
v 110.5811 345.56863 34.486916
v 110.436485 345.4892 34.535187
v 110.28978 345.40936 34.494514
v 110.37487 344.9984 34.372517
v 110.32975 344.98358 34.20731
v 110.36884 344.99747 34.04049
v 110.481674 345.03635 33.91676
v 110.63801 345.0898 33.869274
v 110.79595 345.14352 33.910755
v 110.91319 345.1831 34.030087
v 110.95831 345.19794 34.195293
v 110.91921 345.18405 34.36211
v 110.80639 345.14517 34.48584
v 110.650055 345.0917 34.533325
v 110.4921 345.038 34.491848
v 110.434135 344.58093 34.36408
v 110.392105 344.57162 34.197643
v 110.43686 344.58197 34.031982
v 110.55641 344.6092 33.91148
v 110.71873 344.646 33.86843
v 110.88031 344.68256 33.914368
v 110.99786 344.709 34.036983
v 111.039894 344.71832 34.20342
v 110.99513 344.70798 34.36908
v 110.87558 344.68076 34.48958
v 110.71327 344.64395 34.532627
v 110.55169 344.60742 34.48669
v 110.568794 344.1245 34.365925
v 110.526566 344.11118 34.199814
v 110.56915 344.1248 34.033817
v 110.68514 344.16168 33.91241
v 110.84345 344.21198 33.86813
v 111.00168 344.26218 33.912834
v 111.1174 344.29886 34.034546
v 111.15964 344.3122 34.200657
v 111.11705 344.29858 34.366653
v 111.00106 344.2617 34.48806
v 110.84274 344.2114 34.53234
v 110.684525 344.1612 34.487637
v 110.73678 343.64645 34.366013
v 110.69779 343.62518 34.199936
v 110.7369 343.6466 34.03391
v 110.84361 343.70493 33.91241
v 110.98935 343.78458 33.868004
v 111.13505 343.86417 33.912586
v 111.24168 343.92242 34.03421
v 111.28066 343.94366 34.200283
v 111.24156 343.92227 34.366314
v 111.13484 343.86392 34.487812
v 110.98911 343.78427 34.53222
v 110.84341 343.70468 34.487637
v 111.050735 343.24384 34.36547
v 111.01714 343.2152 34.19932
v 111.05126 343.24432 34.033363
v 111.14396 343.32336 33.91207
v 111.270386 343.43118 33.86794
v 111.396675 343.53885 33.912792
v 111.48898 343.61752 34.034615
v 111.52258 343.64615 34.200764
v 111.48846 343.61703 34.366722
v 111.39577 343.538 34.488014
v 111.26933 343.43018 34.53215
v 111.14304 343.3225 34.487293
v 111.36162 342.9047 34.366234
v 111.32855 342.8748 34.200203
v 111.36147 342.9046 34.034126
v 111.451546 342.9861 33.9125
v 111.574646 343.09753 33.867912
v 111.69779 343.20895 33.91231
v 111.78797 343.29056 34.033802
v 111.82104 343.32047 34.19983
v 111.788124 343.29068 34.365906
v 111.698044 343.20917 34.487534
v 111.57494 343.09775 34.532124
v 111.451805 342.98633 34.487724
v 111.654305 342.57767 34.36609
v 111.62002 342.5493 34.200043
v 111.654274 342.57767 34.033985
v 111.7479 342.65515 33.91241
v 111.87581 342.76105 33.8679
v 112.00372 342.86694 33.912376
v 112.09737 342.94446 34.033924
v 112.13165 342.97287 34.19997
v 112.0974 342.9445 34.366028
v 112.00378 342.86697 34.487602
v 111.87587 342.76108 34.532112
v 111.747955 342.6552 34.487637
v 111.91392 342.23865 34.366074
v 111.87734 342.2133 34.20002
v 111.9139 342.23862 34.033966
v 112.0138 342.3079 33.9124
v 112.15026 342.4025 33.867897
v 112.286736 342.4971 33.91238
v 112.38664 342.56635 34.033936
v 112.42322 342.5917 34.199986
v 112.38666 342.56635 34.36604
v 112.28676 342.4971 34.487606
v 112.1503 342.4025 34.53211
v 112.013824 342.3079 34.487625
v 112.14479 341.86905 34.36604
v 112.106895 341.84573 34.199986
v 112.144806 341.86905 34.03393
v 112.24836 341.93274 33.91238
v 112.38981 342.0197 33.867893
v 112.53126 342.1067 33.912395
v 112.6348 342.17035 34.033962
v 112.6727 342.19366 34.200016
v 112.63479 342.17035 34.366066
v 112.531235 342.10666 34.48762
v 112.389786 342.01968 34.53211
v 112.24834 341.9327 34.487606
v 112.38406 341.4736 34.36606
v 112.347046 341.44888 34.20001
v 112.384056 341.4736 34.03395
v 112.485176 341.54105 33.91239
v 112.62331 341.6332 33.867893
v 112.76144 341.72537 33.912384
v 112.86256 341.79285 34.03394
v 112.899574 341.81754 34.199993
v 112.862564 341.79285 34.366047
v 112.761444 341.72537 34.48761
v 112.623314 341.6332 34.532104
v 112.48518 341.54105 34.487617
v 112.64441 341.12033 34.366055
v 112.60634 341.09732 34.2
v 112.64441 341.12033 34.033947
v 112.74842 341.18326 33.912388
v 112.8905 341.2692 33.867893
v 113.03259 341.35513 33.912388
v 113.136604 341.41806 34.033947
v 113.174675 341.44107 34.2
v 113.136604 341.41806 34.36605
v 113.03259 341.35513 34.487614
v 112.89051 341.2692 34.532104
v 112.74843 341.18326 34.487614
v 112.803444 340.82812 34.366055
v 112.759285 340.82266 34.2
v 112.803444 340.82812 34.033947
v 112.92407 340.8431 33.912388
v 113.08887 340.86356 33.867893
v 113.253654 340.884 33.912388
v 113.37429 340.89896 34.033947
v 113.41844 340.90445 34.199997
v 113.37429 340.89896 34.36605
v 113.253654 340.884 34.48761
v 113.08887 340.86356 34.532104
v 112.92407 340.8431 34.487614
v 112.70827 340.41037 34.36605
v 112.66381 340.4086 34.2
v 112.70827 340.41037 34.033947
v 112.829735 340.41516 33.912388
v 112.99566 340.42172 33.867893
v 113.16158 340.42828 33.912388
v 113.28304 340.43307 34.033947
v 113.3275 340.43484 34.2
v 113.28304 340.43307 34.36605
v 113.16158 340.42828 34.48761
v 112.99566 340.42172 34.532104
v 112.829735 340.41516 34.48761
v 112.84415 339.92 34.366055
v 112.800934 339.9094 34.2
v 112.84415 339.92 34.033947
v 112.9622 339.949 33.912388
v 113.12345 339.98862 33.867893
v 113.284706 340.02826 33.912388
v 113.402756 340.05725 34.033947
v 113.44597 340.06787 34.199997
v 113.402756 340.05725 34.36605
v 113.284706 340.02826 34.48761
v 113.12345 339.98862 34.532104
v 112.9622 339.949 34.487614
v 112.93017 339.48306 34.36605
v 112.88674 339.4734 34.2
v 112.93017 339.48306 34.033947
v 113.04882 339.50952 33.912388
v 113.2109 339.54562 33.867893
v 113.37298 339.58173 33.912388
v 113.49162 339.6082 34.033947
v 113.53505 339.61786 34.2
v 113.49162 339.6082 34.36605
v 113.37298 339.58173 34.48761
v 113.2109 339.54562 34.532104
v 113.04882 339.50952 34.48761
v 113.04848 339.01202 34.36605
v 113.0065 338.99728 34.2
v 113.04848 339.01202 34.033947
v 113.163155 339.05234 33.912388
v 113.31982 339.1074 33.867893
v 113.47647 339.16248 33.912388
v 113.59115 339.2028 34.033947
v 113.633125 339.21753 34.2
v 113.59115 339.2028 34.36605
v 113.47647 339.16248 34.48761
v 113.31982 339.1074 34.532104
v 113.163155 339.05234 34.48761
v 113.27248 338.53384 34.36605
v 113.23588 338.50854 34.2
v 113.27248 338.53384 34.033947
v 113.37246 338.60297 33.912388
v 113.50904 338.69742 33.867893
v 113.64562 338.79184 33.912388
v 113.745605 338.861 34.033947
v 113.7822 338.8863 34.2
v 113.745605 338.861 34.36605
v 113.64562 338.79184 34.48761
v 113.50904 338.69742 34.532104
v 113.37246 338.60297 34.48761
v 113.64817 338.1494 34.36605
v 113.62069 338.11444 34.2
v 113.64817 338.1494 34.033947
v 113.72325 338.24503 33.912388
v 113.82581 338.3756 33.867893
v 113.928375 338.50623 33.912388
v 114.003456 338.6018 34.033947
v 114.03094 338.6368 34.2
v 114.003456 338.6018 34.36605
v 113.928375 338.50623 34.48761
v 113.82581 338.3756 34.532104
v 113.72325 338.24503 34.48761
v 114.091675 337.8836 34.36605
v 114.07282 337.84332 34.2
v 114.091675 337.8836 34.033947
v 114.14317 337.99374 33.912388
v 114.213524 338.14413 33.867893
v 114.28388 338.29456 33.912388
v 114.33538 338.40466 34.033947
v 114.35423 338.44498 34.2
v 114.33538 338.40466 34.36605
v 114.28388 338.29456 34.48761
v 114.213524 338.14413 34.532104
v 114.14317 337.99374 34.48761
v 114.507774 337.73938 34.36605
v 114.48736 337.69983 34.2
v 114.507774 337.73938 34.033947
v 114.56354 337.84738 33.912388
v 114.63972 337.99493 33.867893
v 114.71589 338.1425 33.912388
v 114.77166 338.2505 34.033947
v 114.79207 338.29004 34.2
v 114.77166 338.2505 34.36605
v 114.71589 338.1425 34.48761
v 114.63972 337.99493 34.532104
v 114.56354 337.84738 34.48761
v 114.79534 337.54044 34.36605
v 114.76242 337.5105 34.2
v 114.79534 337.54044 34.033947
v 114.88529 337.6222 33.912388
v 115.00816 337.7339 33.867893
v 115.131035 337.84558 33.912388
v 115.220985 337.92734 34.033947
v 115.25391 337.95728 34.2
v 115.220985 337.92734 34.36605
v 115.131035 337.84558 34.48761
v 115.00816 337.7339 34.532104
v 114.88529 337.6222 34.48761
v 114.96477 337.2385 34.36605
v 114.92327 337.2224 34.2
v 114.96477 337.2385 34.033947
v 115.07813 337.28235 33.912388
v 115.232994 337.3423 33.867893
v 115.387856 337.40222 33.912388
v 115.50122 337.4461 34.033947
v 115.54272 337.46216 34.2
v 115.50122 337.4461 34.36605
v 115.387856 337.40222 34.48761
v 115.232994 337.3423 34.532104
v 115.07813 337.28235 34.48761
v 115.046165 336.8571 34.36605
v 115.002205 336.85022 34.2
v 115.046165 336.8571 34.033947
v 115.166275 336.8758 33.912388
v 115.330345 336.90137 33.867893
v 115.49442 336.9269 33.912388
v 115.61453 336.94565 34.033947
v 115.65849 336.95248 34.2
v 115.61453 336.94565 34.36605
v 115.49442 336.9269 34.48761
v 115.330345 336.90137 34.532104
v 115.166275 336.8758 34.48761
v 115.08497 336.4299 34.36605
v 115.0406 336.42654 34.2
v 115.08497 336.4299 34.033947
v 115.20618 336.43912 33.912388
v 115.37176 336.4517 33.867893
v 115.53733 336.4643 33.912388
v 115.65854 336.4735 34.033947
v 115.7029 336.47687 34.2
v 115.65854 336.4735 34.36605
v 115.53733 336.4643 34.48761
v 115.37176 336.4517 34.532104
v 115.20618 336.43912 34.48761
v 115.11133 335.99084 34.36605
v 115.066864 335.9893 34.2
v 115.11133 335.99084 34.033947
v 115.23281 335.99512 33.912388
v 115.398766 336.00098 33.867893
v 115.56471 336.0068 33.912388
v 115.686195 336.01108 34.033947
v 115.73067 336.01263 34.2
v 115.686195 336.01108 34.36605
v 115.56471 336.0068 34.48761
v 115.398766 336.00098 34.532104
v 115.23281 335.99512 34.48761
v 115.11587 335.54733 34.36605
v 115.07137 335.547 34.2
v 115.11587 335.54733 34.033947
v 115.23743 335.54822 33.912388
v 115.40347 335.54944 33.867893
v 115.56952 335.55066 33.912388
v 115.69108 335.55154 34.033947
v 115.73557 335.55188 34.2
v 115.69108 335.55154 34.36605
v 115.56952 335.55066 34.48761
v 115.40347 335.54944 34.532104
v 115.23743 335.54822 34.48761
v 115.085396 335.09692 34.28885
v 115.08385 335.0969 34.116943
v 115.16846 335.09717 33.967293
v 115.31655 335.09763 33.879997
v 115.48846 335.09814 33.878445
v 115.6381 335.0986 33.963055
v 115.725395 335.09885 34.11115
v 115.72695 335.09888 34.283054
v 115.64234 335.0986 34.432705
v 115.49425 335.09814 34.52
v 115.32234 335.09763 34.521553
v 115.17269 335.09717 34.436943
v 115.11849 334.65085 34.351948
v 115.07411 334.64725 34.18491
v 115.11872 334.6434 34.019928
v 115.24036 334.64035 33.901203
v 115.40644 334.6389 33.860554
v 115.572464 334.63943 33.90887
v 115.69394 334.6418 34.033203
v 115.73833 334.64542 34.200245
v 115.69372 334.64926 34.365227
v 115.572075 334.6523 34.48395
v 115.406 334.65378 34.5246
v 115.239975 334.65323 34.476284
v 115.11322 334.12997 34.598118
v 115.07084 334.19763 34.462326
v 115.11744 334.26465 34.29458
v 115.24053 334.31308 34.139824
v 115.407135 334.32993 34.039524
v 115.57261 334.3107 34.020557
v 115.69261 334.26053 34.08801
v 115.73499 334.19287 34.223797
v 115.68839 334.12585 34.391544
v 115.5653 334.07742 34.5463
v 115.3987 334.06055 34.6466
v 115.23322 334.0798 34.665565
v 115.23756 333.6922 33.97922
v 115.11635 333.78323 33.95876
v 115.072334 333.9076 33.870712
v 115.11731 334.03195 33.738674
v 115.23923 334.123 33.598022
v 115.4054 334.1563 33.48645
v 115.57133 334.123 33.433846
v 115.692535 334.03195 33.454308
v 115.73654 333.9076 33.542355
v 115.69157 333.78323 33.674393
v 115.56966 333.6922 33.815044
v 115.40348 333.65887 33.92662
v 115.23875 333.4474 33.71516
v 115.117645 333.51068 33.665005
v 115.07378 333.5971 33.542854
v 115.11889 333.68353 33.38144
v 115.2409 333.7468 33.22401
v 115.40712 333.76996 33.11275
v 115.573006 333.7468 33.07747
v 115.69411 333.68353 33.127625
v 115.73798 333.5971 33.249775
v 115.69286 333.51068 33.411194
v 115.570854 333.4474 33.568623
v 115.40463 333.42422 33.679882
v 115.32787 333.0938 33.72712
v 115.177055 333.11145 33.652996
v 115.0877 333.143 33.503094
v 115.08375 333.18005 33.31758
v 115.16625 333.21265 33.14616
v 115.31312 333.23206 33.03477
v 115.48498 333.23306 33.013256
v 115.635796 333.2154 33.08738
v 115.72516 333.18384 33.237286
v 115.72911 333.1468 33.4228
v 115.6466 333.1142 33.594215
v 115.49974 333.09482 33.705605
v 115.3396 332.67435 33.672485
v 115.18708 332.66525 33.592636
v 115.093414 332.67004 33.445663
v 115.083694 332.68744 33.270947
v 115.16054 332.7128 33.115303
v 115.303345 332.7393 33.02044
v 115.473854 332.75986 33.011772
v 115.62637 332.76895 33.09162
v 115.72005 332.76413 33.238594
v 115.72976 332.74673 33.41331
v 115.652916 332.72137 33.56895
v 115.51011 332.6949 33.66382
v 115.41208 332.2239 33.652786
v 115.27869 332.17517 33.564568
v 115.20697 332.15402 33.416107
v 115.21614 332.1661 33.247185
v 115.30374 332.2082 33.103065
v 115.446304 332.269 33.022366
v 115.60562 332.3323 33.026707
v 115.739006 332.38104 33.11493
v 115.81072 332.4022 33.26339
v 115.80155 332.3901 33.432312
v 115.71395 332.34802 33.57643
v 115.571396 332.28717 33.65713
v 115.7719 331.71692 33.766064
v 115.621544 331.66595 33.78757
v 115.50257 331.6749 33.727825
v 115.446846 331.74136 33.60284
v 115.469315 331.84756 33.446102
v 115.563934 331.96503 33.299606
v 115.705376 332.0623 33.202614
v 115.85572 332.11328 33.181107
v 115.9747 332.10434 33.240852
v 116.03042 332.03784 33.365837
v 116.00796 331.93164 33.522575
v 115.91333 331.81418 33.66907
v 116.01874 331.48853 32.951912
v 115.86513 331.4204 33.009224
v 115.71534 331.42725 32.99366
v 115.60951 331.50723 32.909393
v 115.576 331.63892 32.779
v 115.62378 331.78702 32.63742
v 115.74005 331.91183 32.522594
v 115.89366 331.97995 32.465286
v 116.04345 331.9731 32.48085
v 116.14928 331.89313 32.565117
v 116.18279 331.76144 32.695507
v 116.13501 331.61334 32.837086
v 116.11853 331.26364 32.748325
v 115.975494 331.20776 32.752857
v 115.86567 331.21356 32.680614
v 115.81848 331.2795 32.55095
v 115.84657 331.3879 32.39861
v 115.94242 331.50977 32.264412
v 116.08034 331.61237 32.184315
v 116.22337 331.66827 32.179783
v 116.3332 331.66245 32.252026
v 116.38039 331.5965 32.38169
v 116.352295 331.4881 32.53403
v 116.25645 331.36624 32.66823
v 116.26487 330.95483 32.919888
v 116.140305 330.9021 32.841583
v 116.07091 330.89694 32.694557
v 116.07529 330.94077 32.518204
v 116.15226 331.0218 32.35978
v 116.2812 331.11832 32.26173
v 116.42756 331.2045 32.25033
v 116.552124 331.2572 32.328632
v 116.62152 331.26236 32.47566
v 116.61714 331.21854 32.65201
v 116.54018 331.1375 32.810436
v 116.41123 331.041 32.908485
v 116.53454 330.4891 32.957443
v 116.39042 330.47067 32.927063
v 116.29476 330.5119 32.81282
v 116.27319 330.60175 32.645332
v 116.33149 330.71613 32.46947
v 116.45403 330.82437 32.332363
v 116.60799 330.89752 32.270744
v 116.752106 330.91592 32.30113
v 116.84776 330.8747 32.415367
v 116.86934 330.78485 32.58286
v 116.81104 330.6705 32.758717
v 116.68849 330.56223 32.895824
v 116.639656 330.19028 32.04598
v 116.49097 330.22736 32.07012
v 116.39831 330.32874 32.04142
v 116.3865 330.4672 31.967567
v 116.4587 330.60568 31.86835
v 116.59558 330.70703 31.770353
v 116.76046 330.74414 31.699837
v 116.90914 330.70703 31.675694
v 117.00181 330.60568 31.704395
v 117.01362 330.4672 31.77825
v 116.94141 330.32874 31.877466
v 116.80453 330.22736 31.975464
v 116.641304 330.0115 31.858246
v 116.52845 330.06464 31.805618
v 116.49344 330.1529 31.686346
v 116.54565 330.25262 31.532385
v 116.67109 330.33713 31.38499
v 116.83615 330.38373 31.283659
v 116.996605 330.37997 31.255539
v 117.10946 330.32684 31.308167
v 117.14447 330.2386 31.42744
v 117.09226 330.13882 31.5814
v 116.96682 330.05435 31.728794
v 116.80176 330.00775 31.830128
v 116.651924 329.6769 31.833715
v 116.55578 329.69287 31.70219
v 116.542435 329.72842 31.524439
v 116.615456 329.7741 31.348091
v 116.75529 329.81766 31.220398
v 116.92446 329.84738 31.175575
v 117.07764 329.85535 31.225634
v 117.17378 329.83942 31.35716
v 117.187126 329.80383 31.53491
v 117.1141 329.75815 31.71126
v 116.974266 329.7146 31.838951
v 116.8051 329.68488 31.883774
v 116.687256 329.25632 31.708828
v 116.63771 329.2626 31.53794
v 116.675285 329.28696 31.363228
v 116.78992 329.32285 31.231508
v 116.95088 329.36066 31.178074
v 117.11506 329.39026 31.217245
v 117.23846 329.40372 31.338522
v 117.288 329.39743 31.50941
v 117.25043 329.37308 31.684122
v 117.135796 329.3372 31.815842
v 116.97483 329.29938 31.869276
v 116.81065 329.26978 31.830105
v 116.748856 328.78693 31.626436
v 116.73408 328.78882 31.453917
v 116.80277 328.817 31.297607
v 116.93653 328.86383 31.199389
v 117.09951 328.9168 31.18558
v 117.24805 328.96176 31.25988
v 117.34234 328.9866 31.402382
v 117.35712 328.9847 31.574902
v 117.28842 328.95654 31.73121
v 117.15466 328.9097 31.829428
v 116.99168 328.85672 31.843237
v 116.84314 328.81177 31.768936
v 116.94923 328.34436 31.603867
v 116.94242 328.34406 31.432983
v 117.014595 328.3796 31.281721
v 117.14641 328.44153 31.190607
v 117.302536 328.5132 31.184057
v 117.44115 328.57544 31.263826
v 117.52509 328.61154 31.40854
v 117.5319 328.61188 31.579422
v 117.459724 328.5763 31.730684
v 117.32791 328.51437 31.821798
v 117.17178 328.4427 31.828348
v 117.03318 328.38046 31.748579
v 117.13904 327.9439 31.627338
v 117.11947 327.93686 31.456057
v 117.18094 327.9644 31.297022
v 117.30698 328.0191 31.192848
v 117.463806 328.0864 31.171448
v 117.6094 328.1482 31.238556
v 117.70476 328.18796 31.37619
v 117.72432 328.19504 31.547472
v 117.66285 328.1675 31.706507
v 117.53682 328.1128 31.81068
v 117.37999 328.0455 31.83208
v 117.23439 327.98367 31.764973
v 117.32519 327.5313 31.660591
v 117.2879 327.51572 31.493486
v 117.33222 327.5355 31.328556
v 117.44628 327.5854 31.209997
v 117.59951 327.65204 31.169573
v 117.750854 327.71756 31.218119
v 117.85976 327.7644 31.342625
v 117.89704 327.78 31.50973
v 117.852715 327.76022 31.674658
v 117.73866 327.71033 31.793219
v 117.585434 327.64368 31.833641
v 117.43409 327.57816 31.785097
v 117.5226 327.10355 31.65988
v 117.48647 327.0851 31.492813
v 117.529366 327.10757 31.327854
v 117.63977 327.16492 31.209204
v 117.78812 327.24173 31.168655
v 117.93465 327.3175 31.217072
v 118.0401 327.37186 31.341482
v 118.07622 327.3903 31.508549
v 118.033325 327.36783 31.673508
v 117.92292 327.3105 31.792158
v 117.774574 327.23367 31.832706
v 117.62805 327.1579 31.78429
v 117.755936 326.70508 31.665152
v 117.71774 326.6837 31.498907
v 117.75709 326.70596 31.333048
v 117.863434 326.76593 31.212015
v 118.00827 326.84753 31.16824
v 118.1528 326.9289 31.213451
v 118.2583 326.98822 31.335535
v 118.296486 327.0096 31.50178
v 118.25714 326.98734 31.66764
v 118.1508 326.92737 31.788673
v 118.00596 326.84576 31.832447
v 117.86143 326.7644 31.787235
v 117.98371 326.29303 31.665754
v 117.94669 326.26883 31.49963
v 117.9841 326.2934 31.333647
v 118.085915 326.36017 31.212282
v 118.22485 326.45123 31.16805
v 118.36369 326.54218 31.212809
v 118.465225 326.60867 31.33456
v 118.50225 326.63287 31.500685
v 118.46484 326.6083 31.666666
v 118.36303 326.54153 31.788033
v 118.22408 326.45047 31.832264
v 118.08524 326.3595 31.787506
v 118.27804 325.9123 31.667105
v 118.24309 325.88385 31.501204
v 118.27714 325.9116 31.335001
v 118.371056 325.98813 31.213028
v 118.499695 326.0929 31.167969
v 118.62857 326.19785 31.211895
v 118.72316 326.27484 31.33304
v 118.75811 326.30328 31.49894
v 118.72407 326.2755 31.665144
v 118.63014 326.199 31.787117
v 118.50151 326.09424 31.832176
v 118.37263 325.9893 31.788248
v 118.566315 325.57278 31.662832
v 118.5327 325.5466 31.496288
v 118.56925 325.5751 31.330748
v 118.66618 325.6507 31.210566
v 118.79751 325.7531 31.167948
v 118.928055 325.85492 31.214312
v 119.02283 325.92883 31.337234
v 119.05644 325.95502 31.50378
v 119.01989 325.9265 31.669321
v 118.92296 325.8509 31.789501
v 118.791626 325.74847 31.832119
v 118.66109 325.6467 31.785755
v 118.82904 325.2046 31.66596
v 118.79408 325.1772 31.499891
v 118.82913 325.20468 31.333855
v 118.924805 325.27975 31.21234
v 119.05546 325.38226 31.167908
v 119.18608 325.48474 31.212463
v 119.281685 325.55975 31.334066
v 119.31665 325.5872 31.500137
v 119.28159 325.55966 31.666174
v 119.18593 325.48462 31.787687
v 119.055275 325.3821 31.83212
v 118.924644 325.2796 31.787565
v 119.13415 324.85266 31.666079
v 119.10054 324.8235 31.500027
v 119.13413 324.85266 31.333971
v 119.22593 324.9323 31.212404
v 119.35134 325.04117 31.1679
v 119.47675 325.15 31.212381
v 119.568565 325.22968 31.333933
v 119.60218 325.25885 31.499983
v 119.56859 325.22968 31.66604
v 119.47678 325.15002 31.787607
v 119.35138 325.04117 31.832111
v 119.22597 324.93234 31.787628
v 119.40205 324.5318 31.647715
v 119.37401 324.51257 31.479198
v 119.419205 324.54358 31.31626
v 119.52551 324.61655 31.202553
v 119.66445 324.71188 31.168549
v 119.7988 324.80408 31.223358
v 119.89255 324.86844 31.352295
v 119.920586 324.88766 31.52081
v 119.8754 324.85666 31.683748
v 119.76909 324.7837 31.797455
v 119.63014 324.68835 31.831459
v 119.4958 324.59613 31.77665
v 119.65494 324.1272 31.95692
v 119.564445 324.15744 31.832672
v 119.55291 324.22626 31.656796
v 119.62342 324.31516 31.476416
v 119.75707 324.40036 31.339867
v 119.91807 324.459 31.283737
v 120.06326 324.47543 31.323067
v 120.153755 324.4452 31.447315
v 120.16529 324.3764 31.623192
v 120.09478 324.28748 31.803572
v 119.96113 324.20227 31.940119
v 119.80013 324.14362 31.99625
v 119.91393 323.75436 31.381275
v 119.753685 323.77103 31.336065
v 119.640945 323.84885 31.217445
v 119.60591 323.96692 31.057198
v 119.657974 324.09366 30.898262
v 119.78319 324.19504 30.783224
v 119.948 324.24393 30.742908
v 120.108246 324.22723 30.788118
v 120.220985 324.14944 30.906738
v 120.25602 324.03134 31.066986
v 120.20396 323.90463 31.225922
v 120.07874 323.80325 31.34096
v 120.01247 323.49307 31.030848
v 119.86784 323.46924 31.001667
v 119.76887 323.50662 30.888378
v 119.74205 323.59528 30.721334
v 119.79458 323.71136 30.545298
v 119.912384 323.82385 30.407434
v 120.06389 323.90256 30.344688
v 120.2085 323.9264 30.373867
v 120.30748 323.889 30.487158
v 120.3343 323.80035 30.6542
v 120.28177 323.68427 30.830236
v 120.16397 323.57178 30.9681
v 120.19929 323.21722 30.914263
v 120.089226 323.17746 30.812128
v 120.04043 323.18958 30.67154
v 120.065956 323.25024 30.530163
v 120.15897 323.3433 30.42588
v 120.29456 323.44373 30.386639
v 120.436386 323.52466 30.422949
v 120.54645 323.56442 30.525082
v 120.59525 323.55234 30.665672
v 120.569725 323.49164 30.807049
v 120.47671 323.3986 30.91133
v 120.34112 323.29816 30.950573
v 120.29449 322.8665 30.8411
v 120.22102 322.85593 30.699375
v 120.22924 322.87723 30.538752
v 120.31692 322.92462 30.402267
v 120.46058 322.98547 30.326494
v 120.62172 323.04346 30.331734
v 120.757164 323.08304 30.416584
v 120.83063 323.0936 30.558308
v 120.82242 323.07233 30.718933
v 120.73473 323.0249 30.855417
v 120.59107 322.96405 30.93119
v 120.42993 322.90607 30.925951
v 120.33557 322.44113 30.754555
v 120.31068 322.4423 30.583403
v 120.37047 322.46844 30.423302
v 120.498924 322.51257 30.31715
v 120.66163 322.5629 30.293394
v 120.81498 322.60587 30.358397
v 120.91789 322.63 30.494741
v 120.942795 322.62885 30.665895
v 120.883 322.6027 30.825996
v 120.75455 322.55856 30.932146
v 120.59184 322.50827 30.955904
v 120.43849 322.46527 30.8909
v 120.513245 321.96707 30.731903
v 120.49443 321.96188 30.56044
v 120.553696 321.99725 30.40233
v 120.675156 322.06372 30.299938
v 120.82626 322.14343 30.2807
v 120.96654 322.2151 30.349771
v 121.05839 322.25943 30.488644
v 121.0772 322.2646 30.660107
v 121.01794 322.22922 30.818216
v 120.89648 322.16275 30.920609
v 120.74537 322.08304 30.939846
v 120.605095 322.0114 30.870775
v 120.78484 321.57452 30.730362
v 120.76566 321.56436 30.55956
v 120.82071 321.6018 30.400795
v 120.93524 321.67676 30.296602
v 121.07857 321.7692 30.274906
v 121.21228 321.85434 30.341516
v 121.30055 321.90933 30.478586
v 121.31973 321.9195 30.649387
v 121.26468 321.88208 30.808153
v 121.150154 321.8071 30.912346
v 121.00683 321.71466 30.934042
v 120.873116 321.62955 30.867432
v 121.03495 321.18427 30.757853
v 121.00289 321.16257 30.59033
v 121.04346 321.1922 30.425894
v 121.145775 321.2652 30.308605
v 121.28245 321.36203 30.269892
v 121.41684 321.45676 30.320126
v 121.51294 321.52396 30.445848
v 121.545006 321.54565 30.61337
v 121.50444 321.51602 30.777807
v 121.402115 321.443 30.895096
v 121.26545 321.34616 30.93381
v 121.13106 321.25146 30.883575
v 121.34387 320.82217 30.769487
v 121.308464 320.79272 30.603865
v 121.3411 320.82062 30.437403
v 121.433044 320.89838 30.314707
v 121.559654 321.00516 30.26865
v 121.687004 321.11237 30.311575
v 121.780975 321.19125 30.43198
v 121.81639 321.2207 30.597603
v 121.78375 321.1928 30.764065
v 121.69181 321.11505 30.886763
v 121.5652 321.00827 30.932817
v 121.43785 320.9011 30.889893
v 121.61634 320.5049 30.767021
v 121.57885 320.48022 30.601074
v 121.61557 320.50467 30.434917
v 121.71667 320.57166 30.313074
v 121.85506 320.66324 30.268194
v 121.99365 320.75488 30.3123
v 122.095314 320.82205 30.433575
v 122.132805 320.8467 30.599524
v 122.096085 320.8223 30.76568
v 121.99499 320.7553 30.887522
v 121.8566 320.66373 30.932404
v 121.718 320.57205 30.888296
v 121.79333 320.14474 30.766542
v 121.752304 320.12698 30.600546
v 121.79291 320.14465 30.434437
v 121.90427 320.19302 30.312727
v 122.05654 320.2591 30.268024
v 122.20892 320.32523 30.312311
v 122.32058 320.37366 30.43372
v 122.36161 320.39142 30.599716
v 122.321 320.37375 30.765825
v 122.20964 320.32538 30.887535
v 122.057365 320.25928 30.932238
v 121.90498 320.19315 30.88795
v 121.939735 319.75262 30.76624
v 121.89709 319.7397 30.600206
v 121.93959 319.75262 30.434134
v 122.055855 319.78793 30.312521
v 122.21473 319.83615 30.267956
v 122.37364 319.88437 30.312376
v 122.49001 319.91968 30.433882
v 122.53267 319.93262 30.599916
v 122.490166 319.9197 30.76599
v 122.3739 319.8844 30.887602
v 122.21503 319.83615 30.932167
v 122.056114 319.78793 30.887747
v 122.034096 319.352 30.765148
v 121.99066 319.34518 30.598953
v 122.03515 319.3522 30.433044
v 122.155624 319.37112 30.311876
v 122.31981 319.39688 30.26792
v 122.4837 319.42264 30.312948
v 122.60341 319.4414 30.4349
v 122.646835 319.44824 30.601095
v 122.60235 319.44122 30.767004
v 122.48188 319.4223 30.88817
v 122.317696 319.3965 30.932129
v 122.15379 319.3708 30.8871
v 122.07091 318.8989 30.766035
v 122.02705 318.8915 30.599976
v 122.070946 318.8989 30.433928
v 122.190834 318.91907 30.31238
v 122.35459 318.9466 30.267904
v 122.51834 318.97412 30.312414
v 122.63821 318.99426 30.433985
v 122.68207 319.00165 30.600042
v 122.638176 318.99426 30.766092
v 122.51829 318.9741 30.887638
v 122.35453 318.94656 30.932116
v 122.19077 318.91904 30.887606
v 122.19246 318.42667 30.766022
v 122.14987 318.41385 30.599964
v 122.1925 318.42667 30.433916
v 122.30892 318.46167 30.31237
v 122.46795 318.5095 30.267899
v 122.62697 318.5573 30.312412
v 122.74336 318.59232 30.433987
v 122.78595 318.60513 30.600044
v 122.743324 318.5923 30.766092
v 122.6269 318.55728 30.887636
v 122.46787 318.50946 30.93211
v 122.30886 318.46167 30.887596
v 122.32601 317.9823 30.730782
v 122.30288 317.97427 30.560623
v 122.36322 317.9952 30.401018
v 122.49087 318.0395 30.29473
v 122.65162 318.09528 30.270239
v 122.80241 318.14758 30.33411
v 122.902824 318.18243 30.469225
v 122.92596 318.19046 30.639383
v 122.865616 318.16953 30.798988
v 122.73797 318.12524 30.905275
v 122.57721 318.06946 30.929766
v 122.42643 318.01712 30.865896
v 122.48376 317.4938 30.995874
v 122.452446 317.57086 30.868584
v 122.5046 317.6708 30.715641
v 122.62625 317.76688 30.578032
v 122.784805 317.83328 30.492624
v 122.937775 317.8523 30.482306
v 123.044174 317.8188 30.549839
v 123.075485 317.74173 30.677132
v 123.02333 317.64178 30.830072
v 122.90168 317.54572 30.967682
v 122.743126 317.47928 31.05309
v 122.59016 317.4603 31.063408
v 122.80452 317.17157 30.2848
v 122.66401 317.20938 30.268219
v 122.58225 317.3107 30.183403
v 122.58116 317.44843 30.053082
v 122.661026 317.58563 29.912172
v 122.80045 317.68555 29.798431
v 122.96208 317.72144 29.742338
v 123.10259 317.68362 29.758919
v 123.18435 317.5823 29.843735
v 123.18544 317.44458 29.974056
v 123.105576 317.30737 30.114965
v 122.96615 317.20746 30.228706
v 122.90943 316.94788 30.045887
v 122.801384 316.9717 29.976967
v 122.76478 317.04483 29.848675
v 122.80943 317.1476 29.695389
v 122.92338 317.25256 29.558182
v 123.07609 317.3315 29.473816
v 123.22663 317.36334 29.4649
v 123.33468 317.33948 29.533821
v 123.37128 317.2664 29.662111
v 123.32662 317.16357 29.815397
v 123.21268 317.05865 29.952606
v 123.059975 316.9797 30.03697
v 122.941055 316.62363 29.827662
v 122.951324 316.665 29.639359
v 123.039505 316.7316 29.477922
v 123.181984 316.80548 29.386608
v 123.34058 316.8669 29.389885
v 123.4728 316.8994 29.486874
v 123.54321 316.89426 29.651587
v 123.53295 316.85287 29.83989
v 123.44476 316.7863 30.001328
v 123.302284 316.7124 30.09264
v 123.143684 316.65097 30.089363
v 123.01147 316.61847 29.992374
v 123.117096 316.18912 29.738304
v 123.15139 316.22336 29.562735
v 123.255264 316.28983 29.428434
v 123.40089 316.3707 29.37139
v 123.54924 316.4443 29.406889
v 123.66057 316.4909 29.525415
v 123.70504 316.49805 29.695215
v 123.670746 316.4638 29.870787
v 123.566864 316.39734 30.005087
v 123.42124 316.31647 30.06213
v 123.272896 316.24286 30.02663
v 123.16157 316.19623 29.908104
v 123.3732 315.80923 29.658712
v 123.43452 315.85062 29.505543
v 123.55604 315.92322 29.408728
v 123.7052 316.00757 29.39421
v 123.842026 316.0811 29.46588
v 123.92986 316.12405 29.60453
v 123.945175 316.12497 29.773012
v 123.88385 316.08356 29.926182
v 123.76233 316.011 30.022997
v 123.61317 315.92664 30.037516
v 123.47634 315.85312 29.965847
v 123.388504 315.81015 29.827196
v 123.55425 315.41452 29.677446
v 123.60738 315.4437 29.516249
v 123.72597 315.5037 29.406954
v 123.87822 315.57843 29.378849
v 124.02335 315.64792 29.439465
v 124.122475 315.69348 29.572557
v 124.149025 315.70297 29.742466
v 124.095894 315.6738 29.903664
v 123.97732 315.6138 30.012959
v 123.82506 315.53906 30.041063
v 123.67993 315.4696 29.980448
v 123.5808 315.424 29.847355
v 123.77314 314.98566 29.656902
v 123.83033 315.022 29.498655
v 123.947624 315.0941 29.395512
v 124.09358 315.1826 29.375107
v 124.229095 315.26382 29.442907
v 124.31786 315.31604 29.58075
v 124.33609 315.3252 29.751694
v 124.27889 315.28888 29.90994
v 124.161606 315.2168 30.013084
v 124.01565 315.12827 30.03349
v 123.880135 315.04703 29.965689
v 123.79137 314.99484 29.827848
v 124.04072 314.60727 29.730005
v 124.06573 314.62448 29.560871
v 124.15825 314.68564 29.429565
v 124.29348 314.77432 29.371271
v 124.435196 314.8668 29.401611
v 124.54541 314.93826 29.512453
v 124.594604 314.96957 29.674099
v 124.569595 314.95236 29.843233
v 124.47707 314.8912 29.974539
v 124.34184 314.80252 30.032833
v 124.20013 314.71005 30.002493
v 124.08991 314.63858 29.891651
v 124.252846 314.24973 29.721006
v 124.283775 314.2646 29.5525
v 124.38556 314.31577 29.423727
v 124.53094 314.3896 29.369194
v 124.68094 314.46622 29.403513
v 124.79539 314.52518 29.517488
v 124.843605 314.55063 29.680578
v 124.81268 314.53577 29.849085
v 124.71089 314.48456 29.977858
v 124.56552 314.41077 30.03239
v 124.41551 314.3341 29.998072
v 124.30106 314.27518 29.884098
v 124.438866 313.82355 29.73932
v 124.4633 313.83685 29.569632
v 124.55837 313.88998 29.436592
v 124.6986 313.96872 29.37585
v 124.84642 314.05197 29.40368
v 124.96222 314.1174 29.512627
v 125.01497 314.1475 29.673496
v 124.99053 314.1342 29.843185
v 124.89546 314.08105 29.976225
v 124.75523 314.00232 30.036966
v 124.607414 313.91907 30.009136
v 124.491615 313.85364 29.90019
v 124.71687 313.43362 29.75403
v 124.73142 313.44464 29.58327
v 124.81487 313.502 29.444477
v 124.94487 313.59033 29.374842
v 125.08658 313.6859 29.393024
v 125.202034 313.76318 29.49415
v 125.26029 313.80142 29.651125
v 125.24574 313.7904 29.821886
v 125.16229 313.73303 29.960678
v 125.032295 313.64474 30.030312
v 124.89059 313.54913 30.01213
v 124.77513 313.47186 29.911003
v 124.95389 313.05756 29.722141
v 124.98213 313.07632 29.553638
v 125.0774 313.13824 29.424658
v 125.21418 313.2267 29.36976
v 125.35581 313.31808 29.403652
v 125.46435 313.38782 29.517256
v 125.510704 313.41724 29.680128
v 125.48247 313.39847 29.84863
v 125.38719 313.33655 29.977612
v 125.25041 313.24808 30.032509
v 125.10878 313.1567 29.998617
v 125.000244 313.08698 29.885014
v 125.19519 312.6856 29.69531
v 125.23565 312.71054 29.530046
v 125.34117 312.77524 29.410585
v 125.48348 312.86234 29.36894
v 125.62444 312.9485 29.416265
v 125.726295 313.01062 29.539883
v 125.76174 313.03207 29.706669
v 125.72128 313.00714 29.871933
v 125.61576 312.94244 29.991394
v 125.47345 312.85538 30.033041
v 125.33249 312.7692 29.985714
v 125.23064 312.70706 29.862097
v 125.41023 312.32272 29.984194
v 125.4363 312.42703 29.827068
v 125.53391 312.5421 29.681932
v 125.67692 312.63715 29.587677
v 125.826996 312.68665 29.569555
v 125.94393 312.67737 29.632423
v 125.9964 312.61182 29.759438
v 125.97034 312.50748 29.916563
v 125.87273 312.3924 30.061697
v 125.72972 312.29736 30.155954
v 125.57964 312.24786 30.174074
v 125.4627 312.25714 30.111206
v 125.73879 311.98932 29.429388
v 125.61045 312.04053 29.348846
v 125.544754 312.1544 29.216345
v 125.55929 312.30038 29.067385
v 125.65017 312.4394 28.941881
v 125.793045 312.53415 28.873463
v 125.94963 312.55927 28.88046
v 126.07797 312.50806 28.961002
v 126.14368 312.3942 29.093504
v 126.129135 312.2482 29.242464
v 126.03825 312.1092 29.367968
v 125.89538 312.01443 29.436386
v 125.928635 311.7643 29.173666
v 125.830284 311.78043 29.052351
v 125.79457 311.85916 28.885002
v 125.83106 311.97943 28.716457
v 125.92998 312.109 28.59188
v 126.06482 312.2132 28.544651
v 126.199455 312.26404 28.587423
v 126.2978 312.24792 28.708738
v 126.33352 312.1692 28.87609
v 126.29703 312.04892 29.044632
v 126.198105 311.91934 29.16921
v 126.06327 311.81516 29.216438
v 126.16875 311.47284 29.027874
v 126.11876 311.47263 28.872576
v 126.13351 311.53333 28.703228
v 126.20902 311.63867 28.565205
v 126.32508 311.76044 28.495491
v 126.45058 311.866 28.512768
v 126.551895 311.9271 28.612404
v 126.60188 311.9273 28.767702
v 126.58714 311.8666 28.937052
v 126.51163 311.76126 29.075073
v 126.39557 311.6395 29.144787
v 126.270065 311.53394 29.12751
v 126.499374 311.19012 29.04604
v 126.439156 311.15057 28.887268
v 126.44182 311.17233 28.709425
v 126.50665 311.2495 28.560163
v 126.616295 311.3615 28.479477
v 126.741356 311.47824 28.488987
v 126.848335 311.56848 28.586143
v 126.90856 311.608 28.744915
v 126.90589 311.58627 28.922758
v 126.84106 311.50906 29.072021
v 126.731415 311.3971 29.152706
v 126.60635 311.28033 29.143198
v 126.8438 310.89578 29.077532
v 126.76799 310.82428 28.94041
v 126.74882 310.8126 28.769432
v 126.79141 310.8638 28.610413
v 126.88437 310.96423 28.505959
v 127.00277 311.08694 28.48406
v 127.11491 311.19907 28.550585
v 127.19071 311.27057 28.687706
v 127.20989 311.2823 28.858683
v 127.16729 311.23108 29.017704
v 127.07434 311.13065 29.122158
v 126.95593 311.00793 29.144056
v 127.238014 310.63232 29.105263
v 127.159805 310.528 28.993336
v 127.12445 310.48343 28.831293
v 127.14143 310.51047 28.662548
v 127.2062 310.60196 28.53232
v 127.30139 310.7333 28.475502
v 127.4015 310.8694 28.507318
v 127.479706 310.9737 28.619244
v 127.51506 311.0183 28.781288
v 127.49808 310.99124 28.950033
v 127.43331 310.89978 29.080261
v 127.33812 310.7684 29.13708
v 127.59843 310.39346 29.09245
v 127.51603 310.30222 28.972311
v 127.48438 310.26825 28.8068
v 127.51197 310.30072 28.640266
v 127.5914 310.39087 28.517334
v 127.701385 310.5146 28.470938
v 127.81246 310.63867 28.513515
v 127.89487 310.72992 28.633654
v 127.92651 310.7639 28.799164
v 127.898926 310.73145 28.965696
v 127.819496 310.64127 29.08863
v 127.7095 310.51758 29.135025
v 127.83169 310.06372 29.081121
v 127.7333 310.00223 28.954248
v 127.7017 309.98288 28.786356
v 127.74535 310.01086 28.622429
v 127.852554 310.0787 28.506392
v 127.99459 310.16818 28.469336
v 128.13339 310.25534 28.52119
v 128.23178 310.31683 28.648064
v 128.26338 310.33618 28.815956
v 128.21973 310.3082 28.979883
v 128.11252 310.2404 29.09592
v 127.97049 310.1509 29.132977
v 128.04617 309.6611 29.087648
v 127.94599 309.593 28.96568
v 127.90959 309.5684 28.799477
v 127.94672 309.5939 28.633574
v 128.04744 309.66272 28.512424
v 128.18475 309.75635 28.468489
v 128.32187 309.84973 28.513542
v 128.42204 309.91785 28.63551
v 128.45845 309.94244 28.801712
v 128.42133 309.91693 28.967615
v 128.3206 309.84814 29.088766
v 128.1833 309.75452 29.1327
v 128.3582 309.30078 29.082664
v 128.272 309.2208 28.95733
v 128.24326 309.1942 28.789959
v 128.2797 309.22818 28.625395
v 128.37152 309.31357 28.507736
v 128.49416 309.42752 28.468506
v 128.61473 309.5395 28.518217
v 128.70093 309.61945 28.643549
v 128.72968 309.64603 28.81092
v 128.69324 309.61206 28.975485
v 128.60141 309.52667 29.093145
v 128.47878 309.41272 29.132376
v 128.69347 308.84427 29.228712
v 128.5864 308.84497 29.15189
v 128.53618 308.91232 29.023026
v 128.55627 309.02835 28.876646
v 128.6413 309.1619 28.751978
v 128.76848 309.2772 28.682423
v 128.90372 309.34335 28.686619
v 129.01079 309.34268 28.763443
v 129.06099 309.2753 28.892307
v 129.0409 309.1593 29.038685
v 128.95587 309.02573 29.163355
v 128.8287 308.91043 29.23291
v 129.12265 308.70953 28.573677
v 128.98318 308.62497 28.550629
v 128.83885 308.62027 28.468794
v 128.72835 308.69666 28.3501
v 128.68126 308.83374 28.226353
v 128.7102 308.99472 28.130709
v 128.80745 309.13647 28.088797
v 128.94691 309.22104 28.111845
v 129.09123 309.22574 28.193682
v 129.20175 309.14932 28.312374
v 129.24884 309.01227 28.436121
v 129.21988 308.8513 28.531765
v 129.34831 308.6262 28.27667
v 129.2423 308.517 28.249943
v 129.14069 308.47885 28.155577
v 129.0707 308.52197 28.018854
v 129.0511 308.63486 27.876411
v 129.08713 308.78717 27.766417
v 129.16914 308.93817 27.718342
v 129.27516 309.0474 27.745068
v 129.37677 309.0855 27.839436
v 129.44675 309.0424 27.976158
v 129.46635 308.92953 28.1186
v 129.43033 308.7772 28.228596
v 129.62341 308.44165 28.254122
v 129.53256 308.3342 28.173086
v 129.47136 308.2896 28.036478
v 129.45619 308.31982 27.8809
v 129.49113 308.41678 27.74804
v 129.56682 308.55444 27.673498
v 129.66296 308.69595 27.677248
v 129.75381 308.80344 27.758284
v 129.81502 308.84802 27.894892
v 129.83017 308.8178 28.05047
v 129.79523 308.72086 28.18333
v 129.71956 308.5832 28.257872
v 129.94873 308.19275 28.23453
v 129.85301 308.08887 28.145506
v 129.79668 308.04068 27.99935
v 129.79482 308.06116 27.835228
v 129.84793 308.14474 27.697113
v 129.9418 308.26907 27.622017
v 130.05124 308.40082 27.630058
v 130.14696 308.5047 27.719082
v 130.2033 308.5529 27.865238
v 130.20515 308.53244 28.02936
v 130.15204 308.44882 28.167475
v 130.05818 308.3245 28.24257
v 130.28944 307.92307 28.229305
v 130.18764 307.81577 28.146828
v 130.12634 307.75766 28.00224
v 130.12198 307.76434 27.834284
v 130.17574 307.83398 27.687963
v 130.27318 307.9479 27.602486
v 130.38821 308.07565 27.600752
v 130.49002 308.18295 27.68323
v 130.55132 308.24103 27.827818
v 130.55566 308.23438 27.995773
v 130.50192 308.16473 28.142094
v 130.40448 308.05078 28.227571
v 130.60991 307.6179 28.227428
v 130.50842 307.513 28.136293
v 130.4504 307.45648 27.983921
v 130.45137 307.46347 27.811142
v 130.5111 307.53204 27.66425
v 130.61357 307.6439 27.582603
v 130.73132 307.769 27.588081
v 130.83281 307.8739 27.679216
v 130.89084 307.93042 27.831587
v 130.88985 307.92343 28.004368
v 130.83012 307.85483 28.15126
v 130.72766 307.743 28.232906
v 130.98769 307.3661 28.235636
v 130.88133 307.2419 28.182518
v 130.8059 307.15503 28.05474
v 130.78159 307.12875 27.886541
v 130.81493 307.1701 27.72299
v 130.89699 307.26804 27.607906
v 131.00577 307.39624 27.572132
v 131.11212 307.52045 27.625248
v 131.18756 307.6073 27.753025
v 131.21185 307.63358 27.921225
v 131.17851 307.59222 28.084778
v 131.09647 307.49432 28.19986
v 131.35306 307.10123 28.233068
v 131.259 306.96585 28.184448
v 131.19121 306.8688 28.060001
v 131.16785 306.83612 27.893074
v 131.19516 306.87656 27.728394
v 131.26584 306.97925 27.610086
v 131.36095 307.1167 27.569855
v 131.455 307.25208 27.618475
v 131.52278 307.34912 27.742922
v 131.54616 307.3818 27.90985
v 131.51884 307.34137 28.074528
v 131.44817 307.23868 28.192835
v 131.72777 306.851 28.232824
v 131.63428 306.71725 28.179003
v 131.56866 306.62366 28.050764
v 131.54852 306.59528 27.882471
v 131.57922 306.63977 27.719217
v 131.65257 306.74515 27.604746
v 131.74889 306.88324 27.569729
v 131.84238 307.017 27.623552
v 131.90799 307.1106 27.75179
v 131.92813 307.13895 27.920082
v 131.89743 307.09448 28.083338
v 131.82408 306.98907 28.197807
v 132.17593 306.47476 28.301634
v 132.06589 306.35992 28.286888
v 131.96413 306.3074 28.195637
v 131.8979 306.3313 28.05233
v 131.88498 306.42517 27.895369
v 131.9288 306.5639 27.766808
v 132.01764 306.7103 27.701096
v 132.12769 306.8251 27.715841
v 132.22945 306.87762 27.807093
v 132.29567 306.85373 27.9504
v 132.3086 306.75986 28.107363
v 132.26477 306.62115 28.235924
v 132.50342 306.23212 27.630207
v 132.37244 306.14813 27.633598
v 132.24081 306.1449 27.579086
v 132.14378 306.22327 27.481277
v 132.10738 306.36224 27.366379
v 132.14133 306.5246 27.265179
v 132.23656 306.66684 27.204792
v 132.36752 306.7508 27.2014
v 132.49916 306.75403 27.255913
v 132.59618 306.67566 27.353724
v 132.63258 306.53668 27.468622
v 132.59863 306.37433 27.569822
v 132.7255 306.11142 27.373444
v 132.6019 306.02383 27.36351
v 132.49106 306.0092 27.28514
v 132.42268 306.0714 27.15933
v 132.41507 306.19388 27.019794
v 132.47028 306.34372 26.903921
v 132.5735 306.4808 26.842756
v 132.6971 306.56842 26.85269
v 132.80794 306.58304 26.93106
v 132.87633 306.5208 27.05687
v 132.88394 306.39835 27.196405
v 132.82874 306.2485 27.312279
v 132.94344 305.8786 27.312414
v 132.8361 305.79453 27.235855
v 132.76703 305.7724 27.10814
v 132.7547 305.81818 26.963495
v 132.80243 305.91956 26.840675
v 132.89742 306.0494 26.77259
v 133.01424 306.17294 26.777483
v 133.12157 306.25702 26.854044
v 133.19064 306.27914 26.981756
v 133.20297 306.2334 27.126402
v 133.15524 306.132 27.249222
v 133.06026 306.00214 27.317307
v 133.14442 305.56528 27.26913
v 133.06184 305.51807 27.132418
v 133.04445 305.52478 26.968016
v 133.0969 305.5836 26.819975
v 133.20511 305.67874 26.727966
v 133.3401 305.78473 26.71664
v 133.46571 305.87317 26.789034
v 133.54828 305.92038 26.925749
v 133.56567 305.91367 27.09015
v 133.51324 305.85486 27.23819
v 133.40503 305.75974 27.330198
v 133.27003 305.65372 27.341524
v 133.391 305.23996 27.309128
v 133.27867 305.18414 27.193298
v 133.23192 305.16595 27.027157
v 133.26328 305.1903 26.855219
v 133.36435 305.2507 26.723558
v 133.50804 305.3309 26.66745
v 133.65587 305.40942 26.701931
v 133.7682 305.46527 26.81776
v 133.81496 305.48343 26.983902
v 133.7836 305.45908 27.15584
v 133.68253 305.3987 27.287502
v 133.53882 305.3185 27.343609
v 133.66399 304.88004 27.328272
v 133.53325 304.80832 27.242525
v 133.45671 304.76822 27.093317
v 133.45493 304.77045 26.92063
v 133.52834 304.81442 26.770731
v 133.65727 304.88837 26.683788
v 133.80722 304.97247 26.683098
v 133.93797 305.0442 26.768843
v 134.0145 305.0843 26.91805
v 134.0163 305.08206 27.09074
v 133.94289 305.0381 27.240639
v 133.81393 304.96414 27.327581
v 133.94527 304.52277 27.334646
v 133.80658 304.4384 27.27803
v 133.71036 304.38052 27.147795
v 133.68236 304.36465 26.978832
v 133.73009 304.39508 26.81642
v 133.84077 304.46362 26.704075
v 133.98474 304.5519 26.6719
v 134.12341 304.63626 26.728514
v 134.21965 304.69415 26.858751
v 134.24763 304.71 27.027712
v 134.1999 304.67957 27.190125
v 134.08923 304.61102 27.302471
v 134.13828 304.10852 27.322977
v 134.01414 304.02502 27.23825
v 133.94159 303.9766 27.09
v 133.94008 303.97623 26.91795
v 134.01001 304.024 26.768196
v 134.13264 304.10712 26.68087
v 134.27512 304.2033 26.679369
v 134.39925 304.2868 26.764095
v 134.47179 304.3352 26.912346
v 134.4733 304.3356 27.084398
v 134.40338 304.2878 27.23415
v 134.28075 304.2047 27.321476
v 134.46732 303.78668 27.332718
v 134.33072 303.69318 27.286377
v 134.23146 303.6254 27.163471
v 134.19615 303.60147 26.996931
v 134.23425 303.62787 26.83138
v 134.33556 303.69745 26.71118
v 134.47292 303.79163 26.668535
v 134.60951 303.88513 26.714876
v 134.70877 303.9529 26.837782
v 134.74408 303.97684 27.004322
v 134.70598 303.95047 27.169872
v 134.60468 303.88086 27.290073
v 134.7167 303.41058 27.332344
v 134.58649 303.30765 27.287607
v 134.49123 303.23242 27.165869
v 134.45645 303.20505 26.99975
v 134.49149 303.23288 26.833763
v 134.58693 303.30844 26.712381
v 134.71722 303.4115 26.668133
v 134.84744 303.51443 26.71287
v 134.9427 303.58966 26.834606
v 134.97746 303.61703 27.000725
v 134.94244 303.5892 27.166714
v 134.84698 303.51364 27.288094
v 135.05202 303.11478 27.329891
v 134.94823 302.97995 27.305405
v 134.8658 302.87292 27.199123
v 134.82683 302.82236 27.03953
v 134.84175 302.8418 26.869383
v 134.90657 302.92606 26.734278
v 135.00392 303.05255 26.670412
v 135.10771 303.18738 26.694899
v 135.19014 303.29443 26.80118
v 135.22911 303.345 26.960773
v 135.21419 303.32553 27.13092
v 135.14937 303.24127 27.266026
v 135.52646 302.7704 27.381952
v 135.43172 302.63953 27.363699
v 135.33492 302.56958 27.269726
v 135.26198 302.57925 27.125214
v 135.23247 302.666 26.968882
v 135.25429 302.80652 26.84262
v 135.32158 302.9632 26.780264
v 135.41632 303.09402 26.798517
v 135.51314 303.164 26.89249
v 135.58606 303.1543 27.037003
v 135.61557 303.0676 27.193335
v 135.59375 302.92706 27.319595
v 135.87915 302.57306 26.7616
v 135.76282 302.46225 26.76075
v 135.6298 302.42798 26.701515
v 135.51576 302.47943 26.599773
v 135.45123 302.6028 26.482782
v 135.45352 302.76505 26.381891
v 135.52202 302.92273 26.324133
v 135.63835 303.03354 26.324986
v 135.77136 303.0678 26.384218
v 135.8854 303.01636 26.485962
v 135.94992 302.89297 26.602953
v 135.94763 302.7307 26.703844
v 136.08076 302.4472 26.488552
v 135.96964 302.34937 26.460821
v 135.86552 302.32648 26.36961
v 135.79631 302.3846 26.239359
v 135.78058 302.50824 26.104969
v 135.82251 302.6642 26.002449
v 135.91089 302.81076 25.95927
v 136.02202 302.9086 25.987001
v 136.12614 302.9315 26.078213
v 136.19534 302.87335 26.208464
v 136.21107 302.74973 26.342854
v 136.16914 302.59375 26.445374
v 136.2824 302.19287 26.430618
v 136.20155 302.1302 26.313482
v 136.1637 302.1397 26.153757
v 136.17897 302.2189 25.99424
v 136.24332 302.34653 25.877674
v 136.33946 302.48837 25.835293
v 136.44165 302.60648 25.878452
v 136.5225 302.66913 25.995588
v 136.56036 302.6596 26.155315
v 136.54507 302.5804 26.31483
v 136.48073 302.45282 26.431398
v 136.3846 302.31094 26.473778
v 136.6405 301.97455 26.413855
v 136.55826 301.883 26.302368
v 136.5178 301.8559 26.146013
v 136.53001 301.90054 25.986685
v 136.59158 302.00494 25.867075
v 136.68605 302.14117 25.819233
v 136.78809 302.27267 25.855978
v 136.87033 302.36426 25.967464
v 136.91078 302.39136 26.123817
v 136.89857 302.3467 26.283146
v 136.837 302.24228 26.402756
v 136.74254 302.10608 26.450598
v 136.93428 301.68146 26.345263
v 136.87419 301.6241 26.19683
v 136.87065 301.63208 26.027214
v 136.92464 301.70328 25.881863
v 137.02167 301.8186 25.79972
v 137.13576 301.94717 25.802801
v 137.23631 302.0545 25.890276
v 137.29642 302.11185 26.038708
v 137.29994 302.10385 26.208324
v 137.24597 302.03268 26.353678
v 137.14893 301.91736 26.435818
v 137.03485 301.7888 26.43274
v 137.19566 301.35446 26.318186
v 137.14163 301.30963 26.16182
v 137.1527 301.32385 25.991415
v 137.22588 301.3933 25.852634
v 137.34155 301.4994 25.782661
v 137.46875 301.61368 25.800245
v 137.57338 301.70554 25.900677
v 137.62741 301.75034 26.057043
v 137.61635 301.7361 26.227446
v 137.54318 301.66666 26.366228
v 137.42749 301.56058 26.436201
v 137.3003 301.44632 26.418617
v 137.47191 301.0207 26.282404
v 137.4311 300.98993 26.118347
v 137.45966 301.01477 25.950733
v 137.54994 301.08856 25.824474
v 137.67775 301.19156 25.773403
v 137.80885 301.29614 25.811201
v 137.9081 301.3743 25.927742
v 137.94891 301.40506 26.091799
v 137.92035 301.38022 26.25941
v 137.83006 301.30643 26.38567
v 137.70226 301.20343 26.436743
v 137.57117 301.09885 26.398945
v 137.73819 300.69193 26.321188
v 137.67346 300.65155 26.167322
v 137.68225 300.6581 25.995947
v 137.76222 300.7099 25.852978
v 137.89192 300.793 25.776728
v 138.03662 300.88516 25.787626
v 138.15755 300.9617 25.882751
v 138.22227 301.0021 26.036617
v 138.21349 300.99554 26.207993
v 138.13351 300.94376 26.35096
v 138.00381 300.86066 26.427212
v 137.85912 300.76846 26.416313
v 137.93227 300.28592 26.270212
v 137.89265 300.2618 26.104677
v 137.92871 300.28455 25.938137
v 138.03078 300.348 25.815218
v 138.17148 300.43518 25.768854
v 138.31314 300.52277 25.81147
v 138.4178 300.58725 25.931646
v 138.45741 300.61136 26.097181
v 138.42136 300.58862 26.263721
v 138.3193 300.52515 26.38664
v 138.17859 300.43796 26.433002
v 138.03693 300.3504 26.390387
v 138.16393 299.9355 26.267475
v 138.1232 299.91623 26.101574
v 138.16278 299.93527 25.935373
v 138.2721 299.9875 25.813404
v 138.42183 300.05893 25.768349
v 138.57185 300.13046 25.81228
v 138.68199 300.18286 25.933428
v 138.72272 300.20212 26.099329
v 138.68314 300.18307 26.265532
v 138.57382 300.13086 26.3875
v 138.42409 300.05942 26.432554
v 138.27406 299.9879 26.388622
v 138.28618 299.5384 26.264591
v 138.2448 299.5248 26.098288
v 138.28793 299.53912 25.93249
v 138.40399 299.5775 25.811626
v 138.5619 299.6297 25.768082
v 138.71935 299.68167 25.813522
v 138.83412 299.71954 25.935774
v 138.87549 299.73312 26.10208
v 138.83237 299.7188 26.267876
v 138.7163 299.68042 26.38874
v 138.5584 299.62823 26.432285
v 138.40096 299.57626 26.386843
v 138.43704 299.09985 26.265867
v 138.39555 299.0842 26.099773
v 138.4373 299.1 25.933762
v 138.5511 299.14307 25.812315
v 138.70645 299.20184 25.767975
v 138.86172 299.26056 25.812622
v 138.97533 299.30353 25.934294
v 139.01682 299.31918 26.100388
v 138.97505 299.30334 26.2664
v 138.86127 299.26028 26.387846
v 138.70592 299.2015 26.432186
v 138.55063 299.1428 26.387539
v 138.62225 298.65573 26.26583
v 138.58261 298.63586 26.099735
v 138.62251 298.65588 25.933723
v 138.73126 298.71042 25.812271
v 138.87975 298.78485 25.767925
v 139.02815 298.85925 25.812567
v 139.13672 298.9137 25.934235
v 139.17638 298.93356 26.100327
v 139.13647 298.91354 26.26634
v 139.02771 298.859 26.38779
v 138.87924 298.78455 26.432138
v 138.73083 298.71014 26.387497
v 138.8588 298.25427 26.26442
v 138.82089 298.23282 26.098114
v 138.86044 298.25522 25.93232
v 138.96684 298.31543 25.811457
v 139.11157 298.39734 25.767914
v 139.25587 298.47897 25.813356
v 139.36107 298.5385 25.93561
v 139.39896 298.55994 26.101913
v 139.35942 298.53757 26.26771
v 139.25302 298.47736 26.388573
v 139.10828 298.39545 26.432116
v 138.96399 298.31378 26.386673
v 139.0742 297.8566 26.266045
v 139.03554 297.8346 26.09999
v 139.0742 297.85663 25.933939
v 139.17986 297.91675 25.812386
v 139.32417 297.9989 25.767899
v 139.46849 298.08102 25.8124
v 139.57413 298.14117 25.933966
v 139.6128 298.16318 26.100021
v 139.57411 298.14114 26.266073
v 139.46846 298.08102 26.387627
v 139.32416 297.99887 26.432112
v 139.17984 297.91675 26.387611
v 139.3337 297.4299 26.266047
v 139.29922 297.40176 26.099993
v 139.3337 297.4299 25.93394
v 139.42789 297.50674 25.812386
v 139.55655 297.61172 25.767895
v 139.68521 297.7167 25.812393
v 139.77939 297.79355 25.933956
v 139.81386 297.8217 26.100012
v 139.77939 297.79355 26.266064
v 139.6852 297.71667 26.387619
v 139.55653 297.61172 26.432108
v 139.42787 297.50674 26.38761
v 139.68813 297.0925 26.25532
v 139.66188 297.06458 26.087736
v 139.69653 297.10144 25.923439
v 139.7828 297.1932 25.806452
v 139.8976 297.3153 25.76812
v 140.01013 297.435 25.818716
v 140.09027 297.52023 25.944681
v 140.11652 297.54816 26.112265
v 140.08186 297.5113 26.27656
v 139.99559 297.41953 26.393549
v 139.8808 297.29742 26.431879
v 139.76826 297.17773 26.381285
v 139.96928 296.846 26.28526
v 139.97754 296.7613 26.119488
v 140.0493 296.7387 25.981323
v 140.16531 296.7843 25.907785
v 140.2945 296.88586 25.918581
v 140.40225 297.0162 26.010818
v 140.45969 297.14035 26.159779
v 140.45143 297.22507 26.325552
v 140.37967 297.24765 26.463717
v 140.26366 297.20206 26.537252
v 140.13446 297.1005 26.526457
v 140.02672 296.97015 26.434221
v 140.15607 296.66077 26.259085
v 140.19746 296.5451 26.11655
v 140.30229 296.49164 26.013496
v 140.44243 296.51474 25.977533
v 140.58035 296.6082 26.018301
v 140.6791 296.74698 26.124874
v 140.71219 296.89386 26.268696
v 140.67079 297.00952 26.41123
v 140.56598 297.063 26.514284
v 140.42583 297.0399 26.550247
v 140.28792 296.94644 26.50948
v 140.18918 296.80768 26.402906
v 140.45941 296.36246 26.740568
v 140.5126 296.46527 26.580284
v 140.61757 296.58856 26.477262
v 140.7462 296.69934 26.459105
v 140.86401 296.7679 26.53068
v 140.93945 296.77588 26.672808
v 140.9523 296.72116 26.847404
v 140.89911 296.61835 27.007689
v 140.79414 296.49506 27.110712
v 140.66551 296.38428 27.128868
v 140.5477 296.3157 27.057293
v 140.47226 296.30774 26.915165
v 140.54921 296.17545 26.309105
v 140.4661 296.31415 26.237041
v 140.46793 296.47836 26.148758
v 140.55418 296.62405 26.067911
v 140.70177 296.7122 26.016165
v 140.87114 296.7192 26.007383
v 141.0169 296.64316 26.043919
v 141.10002 296.50446 26.115984
v 141.0982 296.34027 26.204266
v 141.01195 296.19458 26.285112
v 140.86435 296.1064 26.336859
v 140.69498 296.09943 26.345642
v 140.61324 296.05597 25.876392
v 140.54155 296.196 25.790207
v 140.55525 296.35773 25.687225
v 140.65068 296.49777 25.595037
v 140.80228 296.57858 25.53835
v 140.96939 296.57852 25.532349
v 141.10728 296.49765 25.578644
v 141.17897 296.35757 25.66483
v 141.16527 296.19586 25.76781
v 141.06984 296.05585 25.859999
v 140.91826 295.97504 25.916687
v 140.75113 295.97507 25.922688
v 140.75008 295.86987 25.473902
v 140.69186 295.96506 25.370014
v 140.71124 296.09738 25.235102
v 140.80304 296.23138 25.105312
v 140.94266 296.33115 25.015427
v 141.09267 296.36993 24.989525
v 141.21289 296.33737 25.034552
v 141.27112 296.2422 25.13844
v 141.25172 296.10986 25.273354
v 141.15993 295.9759 25.403141
v 141.02032 295.87613 25.493029
v 140.8703 295.8373 25.518929
v 141.00276 295.6007 25.39229
v 140.96606 295.6261 25.254753
v 141.00768 295.6918 25.111862
v 141.11646 295.78018 25.001905
v 141.26324 295.8676 24.954344
v 141.40872 295.9306 24.981922
v 141.5139 295.95233 25.077253
v 141.5506 295.92694 25.214788
v 141.50899 295.86124 25.357681
v 141.4002 295.77286 25.467638
v 141.25342 295.68546 25.5152
v 141.10794 295.62244 25.48762
v 141.09624 295.2225 25.252785
v 141.12596 295.25317 25.091038
v 141.22948 295.31064 24.961626
v 141.37904 295.37952 24.899221
v 141.5346 295.44135 24.92055
v 141.65445 295.47958 25.019892
v 141.7065 295.48392 25.17063
v 141.67677 295.45328 25.332376
v 141.57324 295.39578 25.461788
v 141.42368 295.3269 25.524193
v 141.26811 295.26508 25.502865
v 141.14827 295.22687 25.403522
v 141.3016 294.83154 25.296392
v 141.32167 294.84702 25.124125
v 141.41852 294.89078 24.982908
v 141.56624 294.9511 24.910583
v 141.72522 295.01184 24.926529
v 141.85287 295.0567 25.02647
v 141.915 295.07367 25.18363
v 141.89494 295.0582 25.355898
v 141.79808 295.0144 25.497114
v 141.65036 294.95407 25.569439
v 141.49138 294.89334 25.553495
v 141.36372 294.84848 25.453552
v 141.42592 294.38806 25.573961
v 141.41179 294.46838 25.444672
v 141.482 294.56174 25.296492
v 141.61774 294.6431 25.169128
v 141.78264 294.6907 25.096704
v 141.93251 294.69174 25.09863
v 142.02719 294.646 25.174387
v 142.04134 294.56567 25.303677
v 141.97112 294.47232 25.451855
v 141.83539 294.39093 25.57922
v 141.67049 294.34335 25.651642
v 141.52061 294.3423 25.649717
v 141.7407 294.0081 25.001871
v 141.60056 294.04736 24.930782
v 141.52107 294.14734 24.795305
v 141.52354 294.28116 24.63174
v 141.60733 294.41302 24.483915
v 141.74997 294.50757 24.39144
v 141.91324 294.5395 24.379093
v 142.05339 294.5002 24.450182
v 142.13286 294.40027 24.585659
v 142.13039 294.26642 24.749224
v 142.0466 294.13455 24.897049
v 141.90396 294.04 24.989525
v 141.90984 293.75436 24.756058
v 141.78876 293.75104 24.651493
v 141.72603 293.80914 24.484932
v 141.73848 293.91315 24.301008
v 141.82275 294.03516 24.149
v 141.95628 294.14246 24.069643
v 142.10327 294.20636 24.084196
v 142.22437 294.2097 24.18876
v 142.28708 294.15158 24.355322
v 142.27464 294.04758 24.539246
v 142.19035 293.92557 24.691254
v 142.05684 293.81827 24.77061
v 142.1776 293.47507 24.662525
v 142.07712 293.42447 24.541006
v 142.0313 293.43454 24.367146
v 142.05241 293.50256 24.187532
v 142.1348 293.61032 24.050291
v 142.25638 293.72894 23.992195
v 142.38458 293.82663 24.028814
v 142.48506 293.87723 24.150333
v 142.53088 293.86716 24.324192
v 142.50978 293.79913 24.503805
v 142.4274 293.69138 24.641047
v 142.3058 293.57275 24.699142
v 142.43628 293.1393 24.552073
v 142.37155 293.09534 24.403887
v 142.36668 293.11478 24.238028
v 142.42299 293.19244 24.098934
v 142.52538 293.3075 24.023878
v 142.6464 293.42914 24.03297
v 142.75365 293.52478 24.123775
v 142.81837 293.56876 24.271961
v 142.82324 293.54932 24.43782
v 142.76694 293.47168 24.576914
v 142.66457 293.3566 24.651968
v 142.54353 293.23495 24.642876
v 142.69609 292.8767 24.511808
v 142.63878 292.85092 24.352995
v 142.65721 292.87082 24.184431
v 142.74644 292.93106 24.051287
v 142.88257 293.0155 23.989235
v 143.0291 293.10156 24.014904
v 143.14679 293.16614 24.121416
v 143.2041 293.19193 24.28023
v 143.18567 293.17203 24.448792
v 143.09645 293.1118 24.581936
v 142.96033 293.02734 24.643988
v 142.81378 292.94128 24.618319
v 142.7559 292.4988 24.456657
v 142.72221 292.49167 24.28805
v 142.7737 292.50977 24.124846
v 142.89655 292.54825 24.01078
v 143.05783 292.59683 23.976414
v 143.21437 292.64246 24.030954
v 143.32419 292.6729 24.15979
v 143.35788 292.68005 24.3284
v 143.3064 292.66193 24.491602
v 143.18356 292.62344 24.605669
v 143.02226 292.5749 24.640036
v 142.86572 292.52927 24.585493
v 142.91656 292.03268 24.466276
v 142.87778 292.01596 24.299622
v 142.91965 292.0368 24.13418
v 143.03096 292.08963 24.01428
v 143.18187 292.16028 23.972052
v 143.33197 292.22983 24.018806
v 143.44104 292.27966 24.14202
v 143.47983 292.2964 24.308674
v 143.43796 292.27554 24.474115
v 143.32664 292.22272 24.594015
v 143.17574 292.15204 24.636244
v 143.02563 292.0825 24.589489
v 143.19464 291.58887 24.463512
v 143.1619 291.56277 24.296772
v 143.19789 291.59314 24.131432
v 143.29301 291.67184 24.011793
v 143.42177 291.77777 23.969913
v 143.54965 291.88257 24.017015
v 143.6424 291.95813 24.140476
v 143.67516 291.98425 24.307217
v 143.63914 291.95386 24.472557
v 143.54402 291.87518 24.592196
v 143.41527 291.76923 24.634075
v 143.28738 291.66446 24.586973
v 143.55331 291.2611 24.478367
v 143.5177 291.22437 24.314264
v 143.5436 291.2518 24.146559
v 143.62405 291.33612 24.02019
v 143.73753 291.45468 23.969017
v 143.85364 291.5757 24.006752
v 143.94122 291.6668 24.123285
v 143.97685 291.70355 24.28739
v 143.95096 291.67612 24.455093
v 143.87048 291.5918 24.581463
v 143.757 291.47324 24.632635
v 143.64091 291.3522 24.5949
v 143.86679 290.9467 24.46765
v 143.83458 290.91498 24.30179
v 143.8656 290.9459 24.135548
v 143.95152 291.03113 24.01347
v 144.06935 291.14786 23.968266
v 144.18748 291.26483 24.012049
v 144.27429 291.35068 24.133085
v 144.30649 291.3824 24.298946
v 144.27548 291.35147 24.465187
v 144.18954 291.26624 24.587265
v 144.07173 291.1495 24.63247
v 143.95358 291.03253 24.588688
v 144.18633 290.66257 24.515303
v 144.12926 290.6162 24.359928
v 144.14009 290.6251 24.188574
v 144.21593 290.68686 24.047152
v 144.33646 290.78494 23.973557
v 144.46938 290.89304 23.987507
v 144.57906 290.98224 24.085268
v 144.63614 291.0286 24.24064
v 144.6253 291.0197 24.411997
v 144.54947 290.95795 24.55342
v 144.42894 290.8599 24.627014
v 144.29602 290.75177 24.613062
v 144.4316 290.22787 24.733671
v 144.35806 290.27325 24.60657
v 144.35971 290.3661 24.440376
v 144.43608 290.4815 24.279621
v 144.56673 290.5886 24.16738
v 144.71663 290.65863 24.133726
v 144.84561 290.67288 24.187677
v 144.91914 290.6275 24.31478
v 144.9175 290.53467 24.480974
v 144.84113 290.41922 24.64173
v 144.7105 290.31213 24.753971
v 144.5606 290.2421 24.787624
v 144.77083 289.96698 24.03181
v 144.61803 289.9658 24.02073
v 144.50688 290.03653 23.935059
v 144.46721 290.1603 23.797756
v 144.50963 290.3039 23.645609
v 144.62276 290.42883 23.519388
v 144.7763 290.50168 23.452911
v 144.92911 290.50287 23.463993
v 145.04024 290.4321 23.549662
v 145.07993 290.30835 23.686966
v 145.0375 290.16476 23.839111
v 144.92438 290.03983 23.965334
v 144.9487 289.76144 23.827312
v 144.81247 289.72742 23.783247
v 144.72214 289.75537 23.659859
v 144.70189 289.83783 23.490206
v 144.75717 289.9527 23.319748
v 144.87315 290.06918 23.194159
v 145.01878 290.15607 23.14709
v 145.15501 290.1901 23.191156
v 145.24536 290.16214 23.314545
v 145.26561 290.07968 23.484198
v 145.21033 289.9648 23.654655
v 145.09433 289.84833 23.780243
v 145.12796 289.4519 23.757647
v 145.01811 289.40005 23.662737
v 144.96533 289.4021 23.50893
v 144.98375 289.45746 23.337439
v 145.06845 289.55133 23.194214
v 145.19673 289.65854 23.117632
v 145.33421 289.75037 23.128214
v 145.44406 289.80222 23.223124
v 145.49684 289.80017 23.37693
v 145.47841 289.7448 23.548422
v 145.3937 289.65094 23.691647
v 145.26544 289.54373 23.768229
v 145.44362 289.1621 23.750061
v 145.3251 289.0853 23.665222
v 145.25758 289.05402 23.515074
v 145.25914 289.0767 23.339846
v 145.32938 289.1472 23.186493
v 145.44946 289.24664 23.096106
v 145.58722 289.34842 23.092901
v 145.70573 289.42523 23.17774
v 145.77325 289.45648 23.327888
v 145.7717 289.43384 23.503117
v 145.70146 289.36334 23.65647
v 145.58138 289.2639 23.746857
v 145.67163 288.78888 23.728043
v 145.56259 288.7123 23.61847
v 145.50928 288.68176 23.455338
v 145.52596 288.7054 23.282362
v 145.60818 288.77692 23.145887
v 145.73392 288.87717 23.082485
v 145.86946 288.97922 23.10914
v 145.9785 289.05582 23.218716
v 146.03183 289.08636 23.381845
v 146.01514 289.06268 23.554823
v 145.9329 288.99118 23.691296
v 145.80717 288.89096 23.7547
v 145.98427 288.46237 23.721678
v 145.87598 288.3709 23.624996
v 145.81783 288.32486 23.47071
v 145.82541 288.33655 23.300165
v 145.89667 288.40286 23.159054
v 146.01253 288.506 23.08519
v 146.14195 288.61838 23.098362
v 146.25024 288.70984 23.195044
v 146.30838 288.7559 23.349327
v 146.30081 288.7442 23.519875
v 146.22955 288.67792 23.660986
v 146.11368 288.57474 23.73485
v 146.24281 288.10733 23.699112
v 146.14165 288.0316 23.582623
v 146.09996 288.0019 23.418598
v 146.12894 288.0262 23.250988
v 146.22078 288.098 23.124704
v 146.3509 288.19803 23.073584
v 146.48444 288.2995 23.111326
v 146.58559 288.3752 23.227816
v 146.62727 288.4049 23.39184
v 146.59831 288.3806 23.55945
v 146.50647 288.3088 23.685734
v 146.37634 288.2088 23.736853
v 146.44513 287.72958 23.674662
v 146.34857 287.67532 23.543116
v 146.32195 287.66113 23.373795
v 146.3724 287.69077 23.212067
v 146.4864 287.7563 23.101269
v 146.6334 287.84015 23.071087
v 146.77403 287.9199 23.12961
v 146.87057 287.97412 23.261156
v 146.8972 287.9883 23.430477
v 146.84674 287.9587 23.592203
v 146.73274 287.89316 23.703003
v 146.58574 287.8093 23.733185
v 146.66638 287.3313 23.68722
v 146.56354 287.26846 23.564629
v 146.52664 287.24625 23.398201
v 146.56558 287.27054 23.23253
v 146.66994 287.33487 23.112005
v 146.81174 287.422 23.068924
v 146.95299 287.50858 23.114828
v 147.05583 287.57138 23.237417
v 147.09273 287.59363 23.403845
v 147.05377 287.56934 23.569517
v 146.94943 287.505 23.69004
v 146.80763 287.41788 23.733122
v 146.95045 286.95276 23.687502
v 146.85632 286.87653 23.565521
v 146.82213 286.84897 23.399315
v 146.85703 286.87747 23.233418
v 146.95166 286.95444 23.112278
v 147.0807 287.05917 23.068357
v 147.20953 287.1637 23.113426
v 147.30367 287.23993 23.235405
v 147.33788 287.26752 23.401611
v 147.30296 287.23898 23.56751
v 147.20833 287.16205 23.688648
v 147.0793 287.05728 23.732569
v 147.24086 286.57245 23.664705
v 147.16887 286.49573 23.52879
v 147.153 286.4789 23.35846
v 147.19751 286.5265 23.199354
v 147.29045 286.62573 23.094105
v 147.40695 286.75 23.070913
v 147.51576 286.86606 23.135994
v 147.58775 286.94278 23.271908
v 147.60362 286.9596 23.442238
v 147.55911 286.91202 23.601345
v 147.46617 286.81277 23.706594
v 147.34967 286.6885 23.729786
v 147.70947 286.20132 23.791332
v 147.59084 286.16446 23.684387
v 147.51105 286.20236 23.525023
v 147.4915 286.30487 23.355944
v 147.53741 286.4445 23.222452
v 147.6365 286.58386 23.160318
v 147.76222 286.68558 23.18619
v 147.88086 286.7224 23.293137
v 147.96065 286.6845 23.4525
v 147.9802 286.58203 23.62158
v 147.93427 286.44238 23.755072
v 147.83517 286.30304 23.817205
v 147.96169 286.04095 23.00584
v 147.80608 286.01004 23.04275
v 147.67648 286.05573 23.01494
v 147.60764 286.16574 22.929863
v 147.61797 286.31067 22.810316
v 147.70471 286.45163 22.68833
v 147.84464 286.55084 22.596592
v 148.00023 286.58176 22.559683
v 148.12982 286.53607 22.587492
v 148.19868 286.42603 22.67257
v 148.18835 286.28113 22.792116
v 148.1016 286.14017 22.914103
v 148.09041 285.82278 22.947592
v 147.94504 285.78528 22.91674
v 147.84297 285.8044 22.7991
v 147.81155 285.87506 22.626194
v 147.8592 285.97827 22.444351
v 147.97316 286.08646 22.302296
v 148.12288 286.17053 22.238092
v 148.26825 286.20807 22.268946
v 148.3703 286.18893 22.386585
v 148.40172 286.1183 22.559492
v 148.35408 286.01505 22.741335
v 148.24013 285.9069 22.883389
v 148.19478 285.46463 22.844587
v 148.08244 285.42227 22.751154
v 148.0306 285.43106 22.59833
v 148.0531 285.4886 22.427061
v 148.14395 285.57947 22.283241
v 148.2788 285.67932 22.205404
v 148.42151 285.76144 22.214409
v 148.53384 285.80377 22.307842
v 148.5857 285.79498 22.460667
v 148.56319 285.73746 22.631935
v 148.47234 285.64658 22.775755
v 148.3375 285.54672 22.853592
v 148.41658 285.12256 22.75508
v 148.3327 285.085 22.624945
v 148.3184 285.09662 22.465109
v 148.37755 285.1543 22.318403
v 148.49428 285.24255 22.224136
v 148.63731 285.33777 22.207567
v 148.76831 285.41443 22.273132
v 148.8522 285.45197 22.403269
v 148.86649 285.44034 22.563103
v 148.80734 285.3827 22.709808
v 148.69063 285.2944 22.804075
v 148.54759 285.1992 22.820646
v 148.60571 284.74503 22.757849
v 148.52596 284.7055 22.609396
v 148.5197 284.70963 22.433857
v 148.58864 284.7563 22.278269
v 148.71428 284.83304 22.184322
v 148.86298 284.91925 22.177187
v 148.99487 284.99182 22.258778
v 149.07463 285.03137 22.40723
v 149.08089 285.02725 22.58277
v 149.01196 284.98056 22.738356
v 148.8863 284.90384 22.832304
v 148.73763 284.81763 22.83944
v 148.83737 284.3579 22.732033
v 148.76805 284.31842 22.58047
v 148.77266 284.32446 22.40944
v 148.84996 284.37442 22.264769
v 148.97925 284.45493 22.18522
v 149.12587 284.5444 22.19211
v 149.25055 284.61887 22.283594
v 149.31987 284.65836 22.435156
v 149.31526 284.6523 22.606186
v 149.23796 284.60236 22.750858
v 149.10867 284.52185 22.830406
v 148.96205 284.43237 22.823515
v 149.04727 283.96973 22.713182
v 148.98567 283.93643 22.555754
v 149.00053 283.94647 22.384203
v 149.08789 283.99713 22.244497
v 149.22432 284.07486 22.174072
v 149.37326 284.1588 22.191795
v 149.49483 284.2265 22.29292
v 149.55641 284.2598 22.450348
v 149.54155 284.2498 22.621899
v 149.4542 284.1991 22.761604
v 149.31776 284.1214 22.832031
v 149.16882 284.03745 22.814306
v 149.25447 283.56567 22.694315
v 149.20221 283.536 22.533026
v 149.22655 283.55087 22.363194
v 149.32094 283.60626 22.230324
v 149.46011 283.68735 22.170021
v 149.60678 283.77237 22.19844
v 149.72162 283.8386 22.307968
v 149.77388 283.86826 22.469257
v 149.74956 283.8534 22.63909
v 149.65515 283.798 22.77196
v 149.51598 283.71695 22.832264
v 149.36932 283.6319 22.803843
v 149.47716 283.1719 22.668177
v 149.43802 283.14923 22.502325
v 149.47563 283.1716 22.336079
v 149.5799 283.23303 22.21398
v 149.72289 283.31708 22.168747
v 149.86627 283.40118 22.212502
v 149.97165 283.46286 22.333517
v 150.01079 283.48553 22.499369
v 149.97319 283.46317 22.665617
v 149.86893 283.40173 22.787714
v 149.72594 283.31772 22.832947
v 149.58253 283.23358 22.789194
v 149.6773 282.82077 22.667574
v 149.6351 282.80475 22.5017
v 149.676 282.82053 22.335472
v 149.78903 282.86392 22.213432
v 149.94392 282.92328 22.16828
v 150.09917 282.9827 22.212114
v 150.21317 283.02628 22.33319
v 150.25537 283.0423 22.499065
v 150.21448 283.0265 22.665293
v 150.10144 282.98312 22.787333
v 149.94655 282.92377 22.832485
v 149.7913 282.86435 22.78865
v 149.76581 282.40796 22.665392
v 149.7233 282.39658 22.49921
v 149.76672 282.40833 22.333286
v 149.88443 282.44006 22.212082
v 150.04489 282.48325 22.16807
v 150.20512 282.52637 22.213047
v 150.32217 282.55783 22.334959
v 150.36469 282.5692 22.50114
v 150.32127 282.55746 22.667065
v 150.20357 282.52573 22.78827
v 150.04309 282.48254 22.832281
v 149.88287 282.43942 22.787304
v 149.90723 281.95993 22.665972
v 149.86516 281.94574 22.499895
v 149.90738 281.96005 22.333866
v 150.02258 281.99908 22.212372
v 150.17989 282.05234 22.167967
v 150.33714 282.10556 22.212551
v 150.45222 282.14453 22.334175
v 150.4943 282.15872 22.500252
v 150.45207 282.1444 22.66628
v 150.33688 282.10538 22.787775
v 150.17958 282.05212 22.83218
v 150.02232 281.99887 22.787598
v 150.08052 281.4909 22.666054
v 150.04138 281.46976 22.499996
v 150.08054 281.49094 22.333948
v 150.18748 281.54877 22.212402
v 150.33357 281.62772 22.167927
v 150.47964 281.70667 22.212439
v 150.58658 281.76447 22.334011
v 150.6257 281.78558 22.50007
v 150.58655 281.7644 22.666119
v 150.47961 281.7066 22.787664
v 150.33353 281.62766 22.83214
v 150.18744 281.5487 22.787626
v 150.40392 281.0602 22.666044
v 150.37291 281.02835 22.499987
v 150.40393 281.06024 22.333937
v 150.4887 281.1474 22.212389
v 150.60446 281.26645 22.167908
v 150.72023 281.38547 22.212416
v 150.80498 281.47263 22.333986
v 150.836 281.5045 22.500042
v 150.80496 281.4726 22.666092
v 150.72021 281.38544 22.787642
v 150.60443 281.2664 22.83212
v 150.48866 281.14737 22.787613
v 150.81389 280.76614 22.666069
v 150.78926 280.7291 22.500017
v 150.81389 280.76614 22.333963
v 150.88118 280.86737 22.2124
v 150.9731 281.00565 22.1679
v 151.06502 281.14395 22.212389
v 151.13231 281.24518 22.333944
v 151.15695 281.28226 22.499994
v 151.13232 281.24518 22.66605
v 151.06503 281.14395 22.787613
v 150.97311 281.00568 22.832113
v 150.8812 280.86737 22.787624
v 151.15173 280.56448 22.66606
v 151.12009 280.5332 22.500006
v 151.15172 280.56448 22.333952
v 151.23816 280.64993 22.212393
v 151.35623 280.7667 22.167896
v 151.47432 280.88345 22.212387
v 151.56076 280.96893 22.333946
v 151.59239 281.0002 22.499998
v 151.56076 280.96893 22.666052
v 151.47432 280.88345 22.787613
v 151.35625 280.7667 22.83211
v 151.23817 280.64993 22.787617
v 151.3365 280.2467 22.666061
v 151.29713 280.22595 22.50001
v 151.33649 280.2467 22.333956
v 151.444 280.3034 22.212393
v 151.59088 280.3809 22.167894
v 151.73775 280.45837 22.212383
v 151.84526 280.51508 22.33394
v 151.88463 280.53586 22.499992
v 151.84528 280.51508 22.666046
v 151.73776 280.45837 22.78761
v 151.5909 280.3809 22.832108
v 151.44402 280.30344 22.787619
v 151.51547 279.8493 22.666063
v 151.47504 279.83072 22.500011
v 151.51547 279.8493 22.333958
v 151.62592 279.90005 22.212393
v 151.7768 279.9694 22.167894
v 151.92769 280.03873 22.212381
v 152.03815 280.0895 22.333937
v 152.07858 280.10806 22.499989
v 152.03816 280.0895 22.666042
v 151.9277 280.03873 22.787607
v 151.77682 279.9694 22.832106
v 151.62593 279.90005 22.787619
v 151.70459 279.44476 22.666052
v 151.66385 279.42688 22.499998
v 151.70459 279.44476 22.333946
v 151.81592 279.4936 22.212387
v 151.96797 279.5603 22.167892
v 152.12004 279.627 22.212387
v 152.23137 279.67584 22.333948
v 152.27211 279.69373 22.5
v 152.23135 279.67584 22.666054
v 152.12004 279.627 22.787613
v 151.96797 279.5603 22.832106
v 151.81592 279.4936 22.787611
v 151.92928 279.02448 22.728342
v 151.85791 278.98434 22.577173
v 151.862 278.98666 22.405327
v 151.94044 279.03073 22.258846
v 152.07224 279.1048 22.176985
v 152.22205 279.189 22.181673
v 152.34973 279.26074 22.271658
v 152.4211 279.30084 22.422827
v 152.417 279.29855 22.594673
v 152.33856 279.25446 22.741152
v 152.20679 279.18042 22.823015
v 152.05698 279.09622 22.818325
v 152.13019 278.6724 22.670094
v 152.1398 278.58185 22.503378
v 152.22104 278.5441 22.37754
v 152.35213 278.56927 22.3263
v 152.49797 278.65063 22.363386
v 152.61945 278.76633 22.478865
v 152.68404 278.8854 22.641788
v 152.67442 278.97592 22.808504
v 152.59319 279.01367 22.934341
v 152.46208 278.9885 22.985582
v 152.31625 278.90717 22.948496
v 152.19478 278.79144 22.83302
v 152.26755 278.5851 22.651855
v 152.26222 278.444 22.526194
v 152.33627 278.3395 22.439133
v 152.46985 278.29965 22.414001
v 152.62717 278.3351 22.457535
v 152.76607 278.43637 22.558067
v 152.84933 278.5763 22.688662
v 152.85468 278.7174 22.814325
v 152.78062 278.8219 22.901386
v 152.64705 278.86176 22.926517
v 152.48973 278.82632 22.882984
v 152.35081 278.72507 22.78245
v 152.63237 278.0879 22.69544
v 152.78273 278.13293 22.710453
v 152.9287 278.22354 22.80178
v 153.03116 278.33542 22.94495
v 153.06265 278.43863 23.101599
v 153.01476 278.50546 23.229755
v 152.90028 278.51804 23.295078
v 152.74992 278.47302 23.280066
v 152.60396 278.38242 23.188738
v 152.5015 278.27054 23.04557
v 152.47 278.16733 22.88892
v 152.5179 278.1005 22.760763
v 152.86168 277.79367 22.921955
v 153.01544 277.86545 22.934454
v 153.15283 277.9503 23.02273
v 153.23703 278.02542 23.163132
v 153.24547 278.07074 23.318035
v 153.1759 278.0741 23.445936
v 153.04695 278.03458 23.512564
v 152.89319 277.96277 23.500065
v 152.7558 277.87796 23.411789
v 152.6716 277.80283 23.271389
v 152.66316 277.7575 23.116484
v 152.73273 277.75415 22.988583
v 153.12291 277.46732 23.032417
v 153.27911 277.53787 23.047365
v 153.40512 277.60373 23.14213
v 153.46715 277.64722 23.291319
v 153.4486 277.6567 23.45496
v 153.3544 277.62967 23.589205
v 153.20982 277.5733 23.658081
v 153.0536 277.50275 23.643133
v 152.9276 277.4369 23.54837
v 152.86557 277.3934 23.39918
v 152.88414 277.38388 23.235538
v 152.97833 277.41095 23.101294
v 153.26952 277.07053 23.050283
v 153.43483 277.1142 23.068382
v 153.56859 277.1528 23.17002
v 153.63495 277.17596 23.327963
v 153.61612 277.17752 23.49989
v 153.51717 277.15704 23.639734
v 153.36458 277.12 23.710024
v 153.19926 277.07632 23.691925
v 153.0655 277.03772 23.590288
v 152.99916 277.01456 23.432344
v 153.01797 277.013 23.260418
v 153.11694 277.03348 23.120573
v 153.39009 276.64337 23.059958
v 153.54459 276.706 23.101978
v 153.65837 276.75366 23.22172
v 153.70097 276.7736 23.387098
v 153.66096 276.76047 23.5538
v 153.54907 276.7178 23.677158
v 153.39528 276.657 23.72412
v 153.24078 276.5944 23.682098
v 153.12698 276.54675 23.562357
v 153.08438 276.5268 23.396978
v 153.12439 276.53992 23.230276
v 153.23628 276.5826 23.106918
v 153.61662 276.23804 23.06568
v 153.72604 276.36905 23.087086
v 153.81381 276.4751 23.19083
v 153.8564 276.5278 23.349115
v 153.84242 276.51297 23.51953
v 153.77559 276.43463 23.656408
v 153.67383 276.31375 23.723078
v 153.5644 276.18274 23.701672
v 153.47664 276.0767 23.597927
v 153.43404 276.02402 23.439642
v 153.44803 276.03882 23.269228
v 153.51486 276.11716 23.132349
v 153.91597 276.15393 23.135393
v 154.04007 276.272 23.127234
v 154.16904 276.34222 23.208319
v 154.26831 276.34576 23.356926
v 154.31131 276.28168 23.533236
v 154.28648 276.1671 23.690002
v 154.20052 276.03284 23.785225
v 154.07642 275.91473 23.793386
v 153.94745 275.84454 23.712301
v 153.84816 275.841 23.563694
v 153.80518 275.9051 23.387384
v 153.82999 276.01962 23.230616
v 153.91983 275.9671 23.162537
v 154.07193 276.04153 23.035362
v 154.24094 276.05185 22.96753
v 154.38159 275.99527 22.977213
v 154.45619 275.887 23.061817
v 154.44475 275.75598 23.198673
v 154.35034 275.6374 23.351112
v 154.19824 275.56293 23.478287
v 154.02924 275.5526 23.54612
v 153.88858 275.6092 23.536436
v 153.81398 275.71747 23.451832
v 153.82542 275.84848 23.314976
v 153.9854 275.7187 22.831148
v 154.13574 275.7997 22.73436
v 154.3065 275.80344 22.676569
v 154.45193 275.72882 22.67326
v 154.53304 275.59586 22.725319
v 154.5281 275.4402 22.818798
v 154.43846 275.3035 22.928648
v 154.28812 275.22244 23.025436
v 154.11736 275.21875 23.083227
v 153.97194 275.29337 23.086536
v 153.89082 275.42633 23.034477
v 153.89575 275.582 22.940998
v 153.96638 275.6278 22.277235
v 154.10124 275.73373 22.244
v 154.2712 275.75937 22.231916
v 154.43073 275.69785 22.244228
v 154.53706 275.56564 22.277632
v 154.56174 275.39822 22.32318
v 154.49812 275.2404 22.368664
v 154.36327 275.13446 22.401901
v 154.19331 275.10883 22.413982
v 154.03378 275.17035 22.401672
v 153.92744 275.30252 22.368269
v 153.90277 275.46997 22.322721
v 154.02493 275.59845 21.821571
v 154.1761 275.67886 21.804495
v 154.34776 275.67307 21.792423
v 154.49391 275.5826 21.788591
v 154.57541 275.4317 21.794027
v 154.57039 275.26083 21.807272
v 154.48022 275.11572 21.82478
v 154.32906 275.0353 21.841856
v 154.1574 275.0411 21.853928
v 154.01125 275.1316 21.857758
v 153.92975 275.28247 21.852324
v 153.93477 275.45337 21.839077
v 153.93858 275.55612 21.374506
v 154.07808 275.6503 21.331524
v 154.24796 275.6616 21.299746
v 154.40271 275.587 21.287683
v 154.50085 275.44647 21.29857
v 154.51613 275.27768 21.329489
v 154.4444 275.12582 21.372156
v 154.30492 275.03165 21.415136
v 154.13504 275.02036 21.446917
v 153.98029 275.09497 21.458979
v 153.88213 275.2355 21.448092
v 153.86687 275.4043 21.417171
v 153.85646 275.2949 20.74032
v 153.97842 275.389 20.582153
v 154.1439 275.43198 20.482391
v 154.30858 275.41232 20.467768
v 154.42828 275.3353 20.5422
v 154.47098 275.22153 20.685743
v 154.42522 275.1015 20.859938
v 154.30324 275.0074 21.018105
v 154.13776 274.96442 21.117865
v 153.9731 274.98407 21.132488
v 153.85338 275.0611 21.058056
v 153.81068 275.17487 20.914513
v 154.0163 274.73346 20.600292
v 154.13567 274.80582 20.460114
v 154.29274 274.8728 20.400362
v 154.44543 274.9164 20.437044
v 154.55283 274.92502 20.560333
v 154.58614 274.89627 20.737194
v 154.53645 274.8379 20.920237
v 154.41708 274.76553 21.060415
v 154.26001 274.69858 21.120169
v 154.10732 274.65494 21.083485
v 153.99992 274.64636 20.960196
v 153.96661 274.6751 20.783335
v 154.24165 274.31796 20.51228
v 154.37575 274.38873 20.413311
v 154.5331 274.4578 20.393658
v 154.67154 274.50668 20.458586
v 154.75397 274.5223 20.590696
v 154.75833 274.50043 20.754593
v 154.68341 274.44696 20.906359
v 154.54932 274.37622 21.005327
v 154.39197 274.30713 21.02498
v 154.25352 274.25824 20.960052
v 154.1711 274.24265 20.82794
v 154.16675 274.2645 20.664043
v 154.39117 273.87628 20.524488
v 154.51472 273.93384 20.41742
v 154.67152 274.00052 20.38841
v 154.81956 274.05853 20.445236
v 154.91917 274.0923 20.57267
v 154.94366 274.0927 20.736567
v 154.88647 274.05975 20.893007
v 154.76294 274.00223 21.000078
v 154.60614 273.93552 21.029087
v 154.4581 273.87753 20.972261
v 154.35849 273.84378 20.844828
v 154.33398 273.84332 20.680931
v 154.60172 273.47525 20.462702
v 154.74408 273.53287 20.38461
v 154.90402 273.59512 20.392166
v 155.03865 273.6454 20.483343
v 155.11194 273.67017 20.633715
v 155.1042 273.66284 20.802984
v 155.01755 273.62534 20.945799
v 154.87518 273.56775 21.023891
v 154.71524 273.50546 21.016336
v 154.58061 273.4552 20.925158
v 154.50732 273.43042 20.774788
v 154.51506 273.43777 20.605516
v 154.81282 273.07248 20.415949
v 154.96857 273.13095 20.37236
v 155.12402 273.18842 20.41733
v 155.23753 273.22952 20.538805
v 155.27869 273.24323 20.704237
v 155.23645 273.22586 20.8693
v 155.12215 273.18207 20.989765
v 154.9664 273.1236 21.033354
v 154.81094 273.06613 20.988386
v 154.69743 273.02502 20.86691
v 154.65628 273.01135 20.701477
v 154.69852 273.02872 20.536413
v 154.96077 272.6458 20.41949
v 155.11555 272.70212 20.37027
v 155.27286 272.75897 20.409985
v 155.39053 272.8011 20.527996
v 155.43706 272.81723 20.692682
v 155.39993 272.80307 20.859915
v 155.28915 272.76236 20.984884
v 155.13437 272.70602 21.034105
v 154.97705 272.6492 20.994389
v 154.85939 272.60706 20.876377
v 154.81287 272.5909 20.711693
v 154.84998 272.6051 20.54446
v 155.05986 272.21823 20.455019
v 155.20686 272.25974 20.376059
v 155.3722 272.30618 20.384092
v 155.51152 272.34515 20.476973
v 155.58752 272.3662 20.629808
v 155.57986 272.36368 20.80165
v 155.49055 272.3383 20.94645
v 155.34355 272.2968 21.025412
v 155.17822 272.25034 21.017376
v 155.0389 272.21136 20.924498
v 154.96288 272.1903 20.771662
v 154.97055 272.19284 20.599821
v 155.20975 271.79147 20.412415
v 155.36954 271.83704 20.36833
v 155.52914 271.88245 20.41323
v 155.6458 271.91556 20.53509
v 155.68823 271.92752 20.701252
v 155.6451 271.91507 20.867195
v 155.52792 271.88156 20.988455
v 155.36813 271.83603 21.032541
v 155.20853 271.7906 20.98764
v 155.09189 271.75748 20.865782
v 155.04944 271.74554 20.69962
v 155.09259 271.758 20.533676
v 155.3726 271.3363 20.413343
v 155.52058 271.41116 20.368069
v 155.66896 271.4862 20.411781
v 155.77797 271.5413 20.532766
v 155.81839 271.56165 20.698606
v 155.77942 271.54187 20.864868
v 155.67148 271.4872 20.986998
v 155.5235 271.41235 21.032272
v 155.37514 271.3373 20.988562
v 155.26613 271.28223 20.867577
v 155.2257 271.26187 20.701735
v 155.26466 271.28165 20.535475
v 155.6204 270.9691 20.413166
v 155.77211 271.03613 20.367968
v 155.92416 271.1033 20.411755
v 156.03583 271.15265 20.532795
v 156.07718 271.1709 20.698658
v 156.03714 271.15317 20.864899
v 155.92644 271.10422 20.986973
v 155.77473 271.03717 21.032173
v 155.62268 270.96997 20.988386
v 155.51102 270.92065 20.867346
v 155.46967 270.9024 20.701483
v 155.5097 270.92014 20.535242
v 155.72826 270.53458 20.412392
v 155.8816 270.59827 20.367922
v 156.03494 270.66196 20.41244
v 156.14719 270.7086 20.534018
v 156.18826 270.72565 20.700077
v 156.14716 270.70856 20.866123
v 156.03488 270.6619 20.987665
v 155.88153 270.5982 21.032135
v 155.7282 270.5345 20.987616
v 155.61595 270.48788 20.86604
v 155.57487 270.47083 20.69998
v 155.61598 270.4879 20.533934
v 155.98424 270.11108 20.41239
v 156.1159 270.21225 20.367905
v 156.24757 270.31345 20.412409
v 156.34395 270.3875 20.533974
v 156.37923 270.4146 20.70003
v 156.34393 270.38748 20.866081
v 156.24754 270.31342 20.987633
v 156.11589 270.21222 21.032118
v 155.98422 270.11105 20.987614
v 155.88783 270.037 20.866047
v 155.85257 270.0099 20.699991
v 155.88785 270.037 20.533941
v 156.3273 269.75485 20.412384
v 156.42857 269.88647 20.367897
v 156.52983 270.01807 20.4124
v 156.60396 270.1144 20.533964
v 156.63109 270.14966 20.70002
v 156.60394 270.11438 20.86607
v 156.52982 270.01804 20.987623
v 156.42856 269.88644 21.03211
v 156.3273 269.75482 20.98761
v 156.25317 269.6585 20.866045
v 156.22604 269.62323 20.69999
v 156.25317 269.6585 20.533937
v 156.74188 269.52316 20.412394
v 156.8236 269.6677 20.367895
v 156.90532 269.81226 20.412384
v 156.96513 269.9181 20.533941
v 156.98705 269.95682 20.699993
v 156.96515 269.9181 20.866047
v 156.90532 269.8123 20.98761
v 156.82361 269.66772 21.032108
v 156.74188 269.52316 20.98762
v 156.68205 269.41736 20.866062
v 156.66016 269.3786 20.70001
v 156.68205 269.41733 20.533957
v 157.1201 269.30554 20.41239
v 157.2147 269.44202 20.367893
v 157.3093 269.5785 20.412386
v 157.37856 269.6784 20.533945
v 157.4039 269.71497 20.699997
v 157.37856 269.6784 20.86605
v 157.30931 269.5785 20.987612
v 157.2147 269.44202 21.032106
v 157.1201 269.30554 20.987614
v 157.05086 269.20566 20.866056
v 157.02551 269.16907 20.700003
v 157.05086 269.20566 20.533949
v 157.45103 269.03262 20.412388
v 157.56328 269.155 20.367893
v 157.67554 269.27734 20.412386
v 157.7577 269.36694 20.533945
v 157.78778 269.39972 20.699999
v 157.7577 269.36694 20.866053
v 157.67554 269.27734 20.987612
v 157.56328 269.155 21.032106
v 157.45103 269.03262 20.987612
v 157.36887 268.94302 20.866055
v 157.33879 268.91025 20.7
v 157.36887 268.94302 20.533947
v 157.747 268.73206 20.412388
v 157.87927 268.83243 20.367893
v 158.01157 268.9328 20.412386
v 158.1084 269.00626 20.533945
v 158.14384 269.03317 20.699999
v 158.1084 269.00626 20.86605
v 158.01157 268.9328 20.987612
v 157.87927 268.83243 21.032106
v 157.747 268.73206 20.987614
v 157.65015 268.65857 20.866055
v 157.6147 268.63168 20.7
v 157.65015 268.65857 20.533947
v 157.921 268.31104 20.455956
v 158.04521 268.39902 20.376026
v 158.1854 268.4983 20.382906
v 158.30399 268.58228 20.47475
v 158.3692 268.62848 20.62695
v 158.3636 268.6245 20.798723
v 158.28865 268.5714 20.944044
v 158.16444 268.48346 21.023972
v 158.02426 268.3842 21.017094
v 157.90567 268.3002 20.92525
v 157.84044 268.254 20.773048
v 157.84605 268.25797 20.601276
v 158.14793 267.98383 20.78167
v 158.21448 268.11353 20.638323
v 158.33044 268.23923 20.54974
v 158.4648 268.32727 20.539658
v 158.5815 268.35406 20.610777
v 158.64929 268.3124 20.744041
v 158.65002 268.21347 20.903742
v 158.58348 268.08374 21.047089
v 158.4675 267.95804 21.135672
v 158.33316 267.87 21.145754
v 158.21646 267.8432 21.074635
v 158.14865 267.88486 20.94137
v 158.30116 267.86722 20.495968
v 158.33075 268.03223 20.403955
v 158.4342 268.1695 20.33337
v 158.5838 268.24222 20.303127
v 158.73946 268.231 20.32133
v 158.85947 268.13873 20.383097
v 158.91168 267.9902 20.471884
v 158.8821 267.82523 20.563896
v 158.77864 267.68796 20.63448
v 158.62904 267.6152 20.664724
v 158.47339 267.62643 20.646523
v 158.35338 267.7187 20.584753
v 158.47908 267.66418 19.84057
v 158.42995 267.82297 19.815302
v 158.4654 267.99023 19.778912
v 158.57591 268.12122 19.74115
v 158.7319 268.18082 19.712137
v 158.89157 268.15305 19.699644
v 159.01212 268.04535 19.707022
v 159.06123 267.8866 19.73229
v 159.02579 267.71933 19.76868
v 158.91527 267.58832 19.806442
v 158.75928 267.52875 19.835455
v 158.59962 267.5565 19.847946
v 158.5814 267.65543 19.438726
v 158.57806 267.81158 19.3422
v 158.65689 267.95935 19.236013
v 158.79678 268.05917 19.148623
v 158.96024 268.0843 19.103443
v 159.10345 268.02795 19.112581
v 159.18808 267.90527 19.173588
v 159.19142 267.74915 19.270115
v 159.11258 267.60135 19.3763
v 158.9727 267.50153 19.463692
v 158.80925 267.47644 19.508871
v 158.66602 267.53278 19.499733
v 158.71213 267.40707 19.448837
v 158.7548 267.52017 19.301357
v 158.86772 267.63077 19.164707
v 159.02061 267.70923 19.0755
v 159.1725 267.73447 19.05764
v 159.28271 267.6998 19.115913
v 159.32169 267.61447 19.234705
v 159.279 267.50134 19.382185
v 159.16609 267.39078 19.518835
v 159.0132 267.31232 19.608042
v 158.86131 267.28705 19.625902
v 158.75111 267.32175 19.567629
v 159.0403 266.90692 19.505636
v 158.94667 266.9653 19.398546
v 158.92906 267.06976 19.23842
v 158.99222 267.19232 19.068163
v 159.11922 267.30014 18.933393
v 159.27602 267.36432 18.870224
v 159.42061 267.36768 18.89558
v 159.51425 267.3093 19.002668
v 159.53185 267.20483 19.162794
v 159.46869 267.08228 19.333054
v 159.34169 266.97446 19.467823
v 159.18489 266.91028 19.530993
v 159.26674 266.62973 18.698141
v 159.12584 266.68222 18.688168
v 159.04678 266.796 18.613245
v 159.05074 266.94055 18.493446
v 159.13666 267.07718 18.360874
v 159.28151 267.16925 18.251049
v 159.44649 267.1921 18.1934
v 159.58739 267.13962 18.203373
v 159.66646 267.02585 18.278297
v 159.66249 266.8813 18.398094
v 159.57657 266.74466 18.530666
v 159.43172 266.6526 18.640491
v 159.35503 266.43613 18.396133
v 159.22943 266.4709 18.35651
v 159.17188 266.5573 18.246038
v 159.19778 266.67224 18.094322
v 159.3002 266.7849 17.942013
v 159.45169 266.8651 17.82992
v 159.61166 266.8914 17.78808
v 159.73726 266.85663 17.827705
v 159.79482 266.7702 17.938175
v 159.7689 266.65527 18.089891
v 159.66649 266.54257 18.2422
v 159.515 266.46237 18.354294
v 159.49878 266.14313 18.542097
v 159.38165 266.13477 18.453793
v 159.33568 266.16455 18.304472
v 159.37321 266.2245 18.134144
v 159.48416 266.2985 17.98845
v 159.63882 266.3668 17.906424
v 159.79575 266.41104 17.91005
v 159.91289 266.4194 17.998354
v 159.95885 266.38965 18.147675
v 159.92131 266.3297 18.318003
v 159.81036 266.25568 18.4637
v 159.6557 266.18738 18.545723
v 159.67598 265.6419 18.564186
v 159.54553 265.66718 18.524187
v 159.48138 265.7429 18.409079
v 159.50073 265.8487 18.249702
v 159.5984 265.9563 18.088764
v 159.7482 266.03683 17.969385
v 159.91 266.06876 17.923557
v 160.04045 266.04346 17.963556
v 160.1046 265.96777 18.078665
v 160.08524 265.86197 18.23804
v 159.98758 265.75436 18.39898
v 159.83778 265.67383 18.518356
v 159.84384 265.37558 17.743534
v 159.69514 265.41522 17.738535
v 159.60327 265.51834 17.66235
v 159.59286 265.65723 17.535395
v 159.66669 265.79474 17.391685
v 159.80496 265.89398 17.26973
v 159.97066 265.92838 17.202206
v 160.11935 265.8887 17.207205
v 160.21121 265.7856 17.28339
v 160.22163 265.6467 17.410347
v 160.14781 265.50922 17.554054
v 160.00952 265.40997 17.67601
v 159.86597 265.15 17.457832
v 159.75406 265.18384 17.398792
v 159.71494 265.26453 17.27664
v 159.7591 265.37042 17.124104
v 159.87468 265.47318 16.982056
v 160.03075 265.54526 16.888557
v 160.18547 265.56732 16.868662
v 160.29738 265.53348 16.927702
v 160.33649 265.4528 17.049854
v 160.29234 265.3469 17.20239
v 160.17674 265.24414 17.344439
v 160.02068 265.17206 17.437937
v 159.93921 264.84222 17.302645
v 159.90195 264.8682 17.157015
v 159.94873 264.9219 17.015314
v 160.06702 264.98892 16.915512
v 160.22513 265.0513 16.88435
v 160.38069 265.09232 16.930178
v 160.49202 265.101 17.040716
v 160.52928 265.075 17.186348
v 160.4825 265.0213 17.328047
v 160.36421 264.95428 17.427849
v 160.2061 264.8919 17.459011
v 160.05054 264.8509 17.413183
v 160.0224 264.4979 17.282467
v 159.98805 264.51172 17.125208
v 160.04225 264.53207 16.967224
v 160.17047 264.5535 16.85085
v 160.33835 264.57028 16.807262
v 160.50092 264.5779 16.848146
v 160.61461 264.57434 16.962543
v 160.64894 264.56052 17.119802
v 160.59476 264.54016 17.277786
v 160.46654 264.51874 17.394161
v 160.29865 264.50195 17.437746
v 160.13608 264.49432 17.396864
v 159.97948 264.0668 17.247547
v 159.95831 264.0737 17.075987
v 160.0252 264.084 16.916862
v 160.16222 264.09497 16.812813
v 160.33264 264.10367 16.79172
v 160.49081 264.10776 16.85923
v 160.59436 264.10614 16.99726
v 160.61551 264.09924 17.16882
v 160.54863 264.08893 17.327944
v 160.4116 264.07797 17.431993
v 160.24118 264.06927 17.453087
v 160.08301 264.0652 17.385576
v 160.07713 263.57693 17.269966
v 160.03438 263.57153 17.106236
v 160.07861 263.58472 16.941628
v 160.19803 263.613 16.820246
v 160.3606 263.64877 16.774618
v 160.52278 263.68243 16.816967
v 160.64111 263.705 16.935947
v 160.68387 263.7104 17.099678
v 160.63963 263.69717 17.264288
v 160.52022 263.6689 17.385668
v 160.35764 263.63315 17.431297
v 160.19547 263.5995 17.388947
v 160.186 263.14355 17.255188
v 160.15079 263.1379 17.086926
v 160.2026 263.15018 16.923378
v 160.32759 263.17703 16.808365
v 160.49223 263.21133 16.772707
v 160.65242 263.24387 16.825954
v 160.76524 263.2659 16.953844
v 160.80046 263.27155 17.122107
v 160.74864 263.2593 17.285654
v 160.62367 263.23242 17.400667
v 160.45903 263.19812 17.436325
v 160.29883 263.16562 17.383078
v 160.26303 262.67172 17.261421
v 160.22383 262.66043 17.0944
v 160.26968 262.67526 16.929365
v 160.38829 262.71228 16.810532
v 160.54787 262.76154 16.769745
v 160.70566 262.8098 16.817932
v 160.8194 262.8442 16.942183
v 160.85858 262.85553 17.109201
v 160.81274 262.84067 17.274239
v 160.69414 262.80368 17.39307
v 160.53456 262.75443 17.433859
v 160.37677 262.70615 17.385672
v 160.48912 262.24002 17.29036
v 160.4358 262.2165 17.128653
v 160.46347 262.22913 16.959478
v 160.56467 262.27457 16.828169
v 160.7123 262.34064 16.769909
v 160.86679 262.40964 16.80031
v 160.98676 262.46304 16.911222
v 161.04007 262.48657 17.072931
v 161.0124 262.47394 17.242105
v 160.91121 262.4285 17.373413
v 160.76358 262.36243 17.431673
v 160.60909 262.29343 17.401274
v 160.64531 261.81885 17.26561
v 160.6049 261.8014 17.099424
v 160.64612 261.81946 16.933504
v 160.75789 261.86816 16.812307
v 160.91028 261.93445 16.768309
v 161.06245 262.00058 16.813297
v 161.17363 262.04883 16.935219
v 161.21404 262.06625 17.101406
v 161.17282 262.04822 17.267324
v 161.06105 261.9995 17.388521
v 160.90866 261.9332 17.43252
v 160.75648 261.86707 17.387531
v 160.84912 261.37778 17.264874
v 160.81137 261.35574 17.098612
v 160.85042 261.37866 16.932772
v 160.9558 261.4404 16.811789
v 161.09927 261.5244 16.768084
v 161.2424 261.6082 16.813364
v 161.34683 261.66925 16.9355
v 161.38458 261.69128 17.10176
v 161.34554 261.66837 17.267601
v 161.24016 261.60663 17.388584
v 161.09668 261.5226 17.43229
v 160.95355 261.43884 17.387009
v 161.12221 261.00308 17.267458
v 161.08414 260.97864 17.101612
v 161.1209 261.00232 16.935356
v 161.22266 261.06778 16.813238
v 161.36215 261.15747 16.76798
v 161.502 261.24738 16.81171
v 161.60472 261.31342 16.93271
v 161.6428 261.33786 17.098557
v 161.60605 261.31418 17.264812
v 161.50427 261.24872 17.38693
v 161.36479 261.15903 17.432186
v 161.22495 261.06912 17.388456
v 161.3441 260.6167 17.273027
v 161.30275 260.5913 17.108107
v 161.3372 260.6125 16.941021
v 161.43822 260.67456 16.816544
v 161.57874 260.76093 16.768026
v 161.72108 260.8484 16.80847
v 161.82715 260.91354 16.927038
v 161.8685 260.93893 17.09196
v 161.83405 260.91776 17.259047
v 161.73303 260.85568 17.383524
v 161.59251 260.76932 17.432041
v 161.45015 260.68185 17.391596
v 161.59068 260.23923 17.26614
v 161.55269 260.21597 17.100098
v 161.5906 260.2392 16.934032
v 161.69426 260.3026 16.812445
v 161.83589 260.38928 16.76791
v 161.97754 260.47595 16.812363
v 162.08125 260.53943 16.933893
v 162.11925 260.56268 17.099936
v 162.08133 260.53946 17.265999
v 161.97768 260.476 17.387589
v 161.83604 260.38934 17.432123
v 161.6944 260.30267 17.387669
v 161.80263 259.86053 17.266077
v 161.76332 259.83966 17.100025
v 161.80261 259.8605 16.93397
v 161.90997 259.9175 16.812405
v 162.05664 259.99536 16.7679
v 162.20331 260.07324 16.812386
v 162.31068 260.13022 16.933937
v 162.34999 260.1511 17.099989
v 162.3107 260.13022 17.266045
v 162.20334 260.07324 17.38761
v 162.05667 259.9954 17.432114
v 161.91 259.9175 17.387629
v 161.9886 259.49463 17.266026
v 161.94673 259.4796 17.099966
v 161.98863 259.49466 16.933918
v 162.10306 259.53574 16.812372
v 162.25934 259.59186 16.767897
v 162.41562 259.64798 16.812408
v 162.53001 259.68906 16.93398
v 162.57187 259.70407 17.100039
v 162.52998 259.68903 17.266087
v 162.41556 259.64795 17.387632
v 162.25928 259.59183 17.43211
v 162.103 259.5357 17.387598
v 162.09282 259.04422 17.266045
v 162.05154 259.02762 17.09999
v 162.09283 259.04422 16.933939
v 162.2056 259.0896 16.812384
v 162.35965 259.15158 16.767895
v 162.5137 259.21356 16.812393
v 162.62646 259.25894 16.933956
v 162.66774 259.27557 17.100012
v 162.62646 259.25894 17.266064
v 162.51369 259.21356 17.387619
v 162.35963 259.15158 17.432108
v 162.20558 259.0896 17.387608
v 162.3316 258.64285 17.266054
v 162.29129 258.62402 17.1
v 162.3316 258.64285 16.933949
v 162.44176 258.69427 16.812387
v 162.59221 258.76453 16.767893
v 162.74268 258.83478 16.812387
v 162.85281 258.88623 16.933947
v 162.89313 258.90503 17.099998
v 162.85281 258.88623 17.266052
v 162.74268 258.83478 17.387611
v 162.59221 258.76453 17.432106
v 162.44176 258.69427 17.387613
v 162.45651 258.28732 17.266054
v 162.4127 258.2795 17.1
v 162.45651 258.28732 16.933949
v 162.57619 258.30862 16.812387
v 162.73967 258.33774 16.767893
v 162.90315 258.36685 16.812386
v 163.02283 258.38815 16.933945
v 163.06664 258.39594 17.099998
v 163.02283 258.38815 17.266052
v 162.90315 258.36685 17.387611
v 162.73967 258.33774 17.432106
v 162.57619 258.30862 17.387613
v 162.46294 257.85263 17.266052
v 162.41875 257.84744 17.099998
v 162.46294 257.85263 16.933947
v 162.58366 257.86685 16.812387
v 162.74858 257.88626 16.767893
v 162.91348 257.90567 16.812387
v 163.03421 257.9199 16.933947
v 163.0784 257.9251 17.1
v 163.03421 257.9199 17.266052
v 162.91348 257.90567 17.387611
v 162.74858 257.88626 17.432106
v 162.58366 257.86685 17.387611
v 162.5671 257.37012 17.266052
v 162.52414 257.35852 17.099998
v 162.5671 257.37012 16.933947
v 162.68445 257.4018 16.812387
v 162.84476 257.44507 16.767893
v 163.00508 257.48837 16.812387
v 163.12244 257.52005 16.933947
v 163.16539 257.53165 17.1
v 163.12244 257.52005 17.266052
v 163.00508 257.48837 17.387611
v 162.84476 257.44507 17.432106
v 162.68445 257.4018 17.387611
v 162.71288 256.9186 17.266052
v 162.67097 256.90366 17.1
v 162.71288 256.9186 16.933947
v 162.82733 256.95953 16.812387
v 162.9837 257.01544 16.767893
v 163.14006 257.07132 16.812387
v 163.25453 257.11224 16.933947
v 163.29643 257.12723 17.1
v 163.25453 257.11224 17.266052
v 163.14006 257.07132 17.387611
v 162.9837 257.01544 17.432106
v 162.82733 256.95953 17.387611
v 162.91066 256.43353 17.266052
v 162.87386 256.40854 17.1
v 162.91066 256.43353 16.933947
v 163.01123 256.5018 16.812387
v 163.14862 256.59506 16.767893
v 163.286 256.68835 16.812387
v 163.38657 256.75662 16.933947
v 163.42339 256.78162 17.1
v 163.38657 256.75662 17.266052
v 163.286 256.68835 17.387611
v 163.14862 256.59506 17.432106
v 163.01123 256.5018 17.387611
v 163.28362 256.07513 17.266052
v 163.25346 256.04242 17.1
v 163.28362 256.07513 16.933947
v 163.36597 256.16455 16.812387
v 163.47847 256.28668 16.767893
v 163.59096 256.40884 16.812387
v 163.67331 256.49823 16.933947
v 163.70346 256.53098 17.1
v 163.67331 256.49823 17.266052
v 163.59096 256.40884 17.387611
v 163.47847 256.28668 17.432106
v 163.36597 256.16455 17.387611
v 163.66841 255.73454 17.266052
v 163.64607 255.69608 17.1
v 163.66841 255.73454 16.933947
v 163.72948 255.83966 16.812387
v 163.81287 255.98326 16.767893
v 163.89627 256.12683 16.812387
v 163.95732 256.23196 16.933947
v 163.97966 256.27045 17.1
v 163.95732 256.23196 17.266052
v 163.89627 256.12683 17.387611
v 163.81287 255.98326 17.432106
v 163.72948 255.83966 17.387611
v 164.23457 255.55563 17.266052
v 164.2334 255.51115 17.1
v 164.23457 255.55563 16.933947
v 164.23776 255.67715 16.812387
v 164.24214 255.84315 16.767893
v 164.2465 256.00916 16.812387
v 164.2497 256.13068 16.933947
v 164.25087 256.17514 17.1
v 164.2497 256.13068 17.266052
v 164.2465 256.00916 17.387611
v 164.24214 255.84315 17.432106
v 164.23776 255.67715 17.387611
v 164.76239 255.68549 17.266052
v 164.77542 255.64293 17.1
v 164.76239 255.68549 16.933947
v 164.72679 255.80171 16.812387
v 164.67818 255.96048 16.767893
v 164.62955 256.11926 16.812387
v 164.59396 256.2355 16.933947
v 164.58093 256.27805 17.1
v 164.59396 256.2355 17.266052
v 164.62955 256.11926 17.387611
v 164.67818 255.96048 17.432106
v 164.72679 255.80171 17.387611
v 165.17207 255.82771 17.266052
v 165.18242 255.78444 17.1
v 165.17207 255.82771 16.933947
v 165.14378 255.94594 16.812387
v 165.10515 256.10742 16.767893
v 165.06651 256.26892 16.812387
v 165.03822 256.38715 16.933947
v 165.02788 256.43042 17.1
v 165.03822 256.38715 17.266052
v 165.06651 256.26892 17.387611
v 165.10515 256.10742 17.432106
v 165.14378 255.94594 17.387611
v 165.58275 255.86502 17.228786
v 165.58507 255.84175 17.058474
v 165.57863 255.90634 16.899286
v 165.56517 256.04147 16.79388
v 165.54828 256.21094 16.7705
v 165.5325 256.36935 16.835407
v 165.52205 256.47424 16.971212
v 165.51973 256.4975 17.141525
v 165.52617 256.43292 17.300713
v 165.53963 256.2978 17.406118
v 165.55652 256.1283 17.429499
v 165.5723 255.96991 17.364592
v 165.95102 255.89005 17.126524
v 166.03192 255.86781 16.993996
v 166.1051 255.93376 16.877045
v 166.15096 256.07022 16.807009
v 166.15721 256.24063 16.802654
v 166.12216 256.39932 16.865147
v 166.05524 256.50375 16.977741
v 165.97433 256.526 17.11027
v 165.90115 256.46005 17.22722
v 165.85529 256.32358 17.297256
v 165.84904 256.1532 17.30161
v 165.88408 255.99449 17.239119
v 166.16283 255.88539 17.50031
v 166.21422 255.87096 17.34116
v 166.27638 255.94255 17.209396
v 166.33266 256.081 17.140326
v 166.36795 256.2492 17.152456
v 166.37282 256.4021 17.242537
v 166.34595 256.49872 17.386429
v 166.29456 256.51315 17.54558
v 166.23239 256.44156 17.677343
v 166.17612 256.3031 17.746414
v 166.14082 256.1349 17.734283
v 166.13596 255.98201 17.644203
v 166.52864 255.7593 17.287197
v 166.50354 255.82986 17.140245
v 166.51979 255.96327 17.025267
v 166.57304 256.12378 16.97307
v 166.64903 256.26837 16.997643
v 166.72739 256.3583 17.0924
v 166.78711 256.36948 17.23195
v 166.8122 256.2989 17.378904
v 166.79594 256.1655 17.493883
v 166.74269 256.00497 17.546078
v 166.6667 255.8604 17.521505
v 166.58836 255.77048 17.426748
v 166.90535 255.57652 17.189585
v 166.89491 255.62886 17.037823
v 166.92628 255.74715 16.921349
v 166.99106 255.89967 16.87137
v 167.07187 256.0456 16.901278
v 167.14708 256.1458 17.00306
v 167.19653 256.17346 17.149443
v 167.20697 256.12112 17.301205
v 167.1756 256.00284 17.41768
v 167.11082 255.85031 17.467659
v 167.03001 255.70438 17.43775
v 166.9548 255.60417 17.335968
v 167.26044 255.4051 17.16894
v 167.26399 255.43709 17.002926
v 167.31775 255.53278 16.872713
v 167.40733 255.66655 16.813192
v 167.50871 255.80255 16.840313
v 167.59473 255.90436 16.946806
v 167.64235 255.94466 17.10414
v 167.6388 255.91269 17.270153
v 167.58504 255.81699 17.400366
v 167.49545 255.68321 17.459885
v 167.39407 255.54721 17.432766
v 167.30804 255.44542 17.326273
v 167.48099 255.20857 17.045692
v 167.54808 255.25027 16.887596
v 167.67468 255.32028 16.78733
v 167.82684 255.39986 16.77176
v 167.96382 255.46765 16.845058
v 168.04889 255.50552 16.987583
v 168.05928 255.50331 17.161146
v 167.99219 255.46161 17.31924
v 167.86559 255.3916 17.419506
v 167.71342 255.31203 17.435078
v 167.57645 255.24423 17.36178
v 167.49136 255.20636 17.219255
v 167.5553 254.75613 17.100616
v 167.59668 254.78123 16.93561
v 167.70561 254.8412 16.81687
v 167.85289 254.92 16.776213
v 167.99908 254.99648 16.82453
v 168.105 255.05016 16.94888
v 168.14226 255.06667 17.115936
v 168.10088 255.04156 17.280943
v 167.99194 254.98158 17.399683
v 167.84467 254.9028 17.440342
v 167.69847 254.82632 17.392023
v 167.59256 254.77263 17.267675
v 167.95695 254.34373 17.097372
v 167.98686 254.38072 16.932161
v 168.06648 254.47551 16.812862
v 168.17445 254.6027 16.771439
v 168.28186 254.72823 16.81899
v 168.35992 254.81844 16.942776
v 168.38771 254.84918 17.109629
v 168.3578 254.8122 17.27484
v 168.2782 254.7174 17.39414
v 168.17021 254.59021 17.435564
v 168.0628 254.46469 17.388012
v 167.98474 254.37447 17.264225
v 168.3799 254.03316 17.100912
v 168.40038 254.07314 16.934975
v 168.45683 254.18114 16.813723
v 168.53415 254.32822 16.76965
v 168.6116 254.47498 16.814562
v 168.66844 254.58208 16.936426
v 168.68944 254.62083 17.102589
v 168.66896 254.58086 17.268528
v 168.61252 254.47285 17.389778
v 168.5352 254.32578 17.433853
v 168.45775 254.17902 17.38894
v 168.40091 254.07191 17.267076
v 168.95569 253.8486 17.096691
v 168.95627 253.89511 16.931192
v 168.95836 254.01813 16.811121
v 168.96136 254.18468 16.768652
v 168.96451 254.35016 16.815163
v 168.96693 254.4702 16.938192
v 168.968 254.51265 17.104773
v 168.9674 254.46614 17.270273
v 168.96533 254.34314 17.390343
v 168.96231 254.17657 17.432814
v 168.95918 254.01111 17.386303
v 168.95676 253.89107 17.263273
v 169.41498 253.97963 17.100498
v 169.41208 254.02394 16.934422
v 169.40437 254.14519 16.812798
v 169.39394 254.3109 16.768215
v 169.38354 254.47664 16.812622
v 169.37599 254.59804 16.934116
v 169.3733 254.64253 17.100145
v 169.3762 254.59822 17.266222
v 169.3839 254.47697 17.387846
v 169.39435 254.31128 17.432428
v 169.40474 254.14552 17.388023
v 169.4123 254.02412 17.266527
v 169.69057 253.9389 17.101717
v 169.71011 253.978 16.935461
v 169.76428 254.08617 16.813318
v 169.83858 254.23444 16.768017
v 169.91309 254.38307 16.811695
v 169.96783 254.49225 16.93265
v 169.98817 254.5327 17.09847
v 169.96864 254.4936 17.264725
v 169.91446 254.38544 17.386868
v 169.84016 254.23717 17.432169
v 169.76566 254.08853 17.38849
v 169.7109 253.97935 17.267536
v 169.95816 253.67537 17.051506
v 170.07541 253.67296 16.988981
v 170.21696 253.73787 17.002468
v 170.3449 253.85269 17.088354
v 170.42494 253.98666 17.223625
v 170.43564 254.10388 17.372036
v 170.37413 254.17296 17.493822
v 170.25688 254.17537 17.556347
v 170.11533 254.11046 17.54286
v 169.9874 253.99564 17.456974
v 169.90735 253.86166 17.321703
v 169.89665 253.74443 17.173292
v 170.08017 253.48758 17.22003
v 170.21617 253.45914 17.136168
v 170.36589 253.5114 17.117296
v 170.48923 253.63037 17.168472
v 170.55313 253.78416 17.275984
v 170.54048 253.93156 17.411022
v 170.45465 254.0331 17.537403
v 170.31866 254.06154 17.621265
v 170.16895 254.00928 17.640137
v 170.04561 253.8903 17.58896
v 169.9817 253.73651 17.481451
v 169.99435 253.5891 17.346413
v 170.5362 253.32474 17.41964
v 170.65475 253.42717 17.409481
v 170.75468 253.56682 17.461748
v 170.80923 253.70627 17.562439
v 170.80379 253.80814 17.68457
v 170.73979 253.84515 17.79542
v 170.63438 253.80737 17.865282
v 170.51584 253.70493 17.87544
v 170.4159 253.56528 17.823174
v 170.36134 253.42584 17.722483
v 170.36679 253.32396 17.600351
v 170.4308 253.28696 17.489504
v 170.79272 253.10416 17.524042
v 170.92093 253.19832 17.494715
v 171.04633 253.31401 17.55169
v 171.1353 253.42023 17.679695
v 171.16402 253.4885 17.844439
v 171.12477 253.50053 18.001774
v 171.0281 253.45312 18.109543
v 170.8999 253.35895 18.13887
v 170.7745 253.24326 18.081898
v 170.68553 253.13704 17.95389
v 170.65681 253.06877 17.789146
v 170.69604 253.05673 17.631811
v 171.03548 252.76497 17.639444
v 171.16255 252.86548 17.584318
v 171.28938 252.97736 17.621534
v 171.38199 253.07066 17.741121
v 171.41557 253.12036 17.911037
v 171.3811 253.11314 18.08575
v 171.28784 253.05095 18.21845
v 171.16078 252.95044 18.273577
v 171.03394 252.83856 18.23636
v 170.94133 252.74525 18.116774
v 170.90776 252.69556 17.946857
v 170.94221 252.70277 17.772144
v 171.4206 252.50969 17.664612
v 171.54308 252.62958 17.651625
v 171.65103 252.74109 17.725039
v 171.71555 252.81436 17.865183
v 171.71931 252.82976 18.034506
v 171.66135 252.78314 18.187637
v 171.55716 252.68703 18.283546
v 171.4347 252.56715 18.296532
v 171.32674 252.45563 18.223118
v 171.26222 252.38235 18.082973
v 171.25845 252.36697 17.91365
v 171.31642 252.41357 17.760519
v 171.68661 252.18073 17.687998
v 171.82433 252.27968 17.659813
v 171.95406 252.37502 17.719965
v 172.04106 252.44122 17.852335
v 172.06201 252.46054 18.021454
v 172.0113 252.4278 18.182009
v 171.90253 252.35178 18.290976
v 171.76482 252.25282 18.31916
v 171.63509 252.15749 18.259008
v 171.54808 252.09128 18.126638
v 171.52713 252.07196 17.957518
v 171.57784 252.1047 17.796965
v 171.94122 251.8275 17.672997
v 172.09106 251.91176 17.67329
v 172.2204 251.98534 17.759714
v 172.29454 252.02853 17.909111
v 172.29366 252.02975 18.08145
v 172.21797 251.98868 18.230555
v 172.08775 251.91632 18.31647
v 171.93791 251.83205 18.316177
v 171.80858 251.75847 18.229753
v 171.73444 251.71529 18.080357
v 171.73532 251.71407 17.908018
v 171.811 251.75514 17.758913
v 172.11354 251.40524 17.69763
v 172.25931 251.49059 17.665792
v 172.39915 251.57285 17.722845
v 172.49562 251.62999 17.853498
v 172.52283 251.64671 18.022747
v 172.4735 251.61852 18.185238
v 172.36086 251.55296 18.297436
v 172.21507 251.46762 18.329273
v 172.07523 251.38536 18.27222
v 171.97878 251.32822 18.141565
v 171.95157 251.3115 17.972319
v 172.00089 251.33969 17.809826
v 172.32492 251.00568 17.71404
v 172.4672 251.08994 17.66703
v 172.61057 251.17502 17.708998
v 172.71661 251.23811 17.828701
v 172.75691 251.26231 17.994064
v 172.72067 251.24113 18.160778
v 172.61761 251.18025 18.284172
v 172.47534 251.09598 18.331182
v 172.33197 251.0109 18.289213
v 172.22594 250.94781 18.16951
v 172.18562 250.92361 18.004148
v 172.22186 250.9448 17.837435
v 172.55025 250.60399 17.718746
v 172.68698 250.69484 17.667736
v 172.82661 250.78769 17.705647
v 172.9317 250.85767 17.82232
v 172.97412 250.88602 17.986496
v 172.94247 250.86514 18.15418
v 172.84526 250.80063 18.280445
v 172.70851 250.70978 18.331455
v 172.5689 250.61693 18.293545
v 172.4638 250.54695 18.17687
v 172.42139 250.51862 18.012695
v 172.45303 250.53949 17.84501
v 172.83345 250.24902 17.711948
v 172.9708 250.34248 17.667717
v 173.108 250.43588 17.712473
v 173.20831 250.5042 17.834225
v 173.24484 250.52914 18.000349
v 173.20781 250.504 18.16633
v 173.10713 250.43553 18.287697
v 172.96979 250.34209 18.331928
v 172.83258 250.24867 18.287172
v 172.73227 250.18036 18.16542
v 172.69574 250.15543 17.999296
v 172.73277 250.18056 17.833315
v 173.05795 249.88069 17.712126
v 173.2056 249.95679 17.667822
v 173.35315 250.03285 17.712505
v 173.46107 250.08849 17.834206
v 173.50044 250.10881 18.000309
v 173.46071 250.08836 18.166311
v 173.35252 250.03262 18.287731
v 173.20488 249.95654 18.332035
v 173.05731 249.88048 18.28735
v 172.9494 249.82483 18.165651
v 172.91003 249.80452 17.999548
v 172.94977 249.82497 17.833546
v 173.22932 249.4783 17.712421
v 173.38287 249.5415 17.667862
v 173.53644 249.6047 17.71229
v 173.64888 249.651 17.8338
v 173.6901 249.66798 17.999836
v 173.649 249.65108 18.165907
v 173.53664 249.60483 18.287514
v 173.3831 249.54164 18.332073
v 173.22952 249.47842 18.287647
v 173.11708 249.43213 18.166136
v 173.07587 249.41516 18.0001
v 173.11696 249.43205 17.83403
v 173.40144 249.04524 17.712406
v 173.54889 249.12158 17.667877
v 173.69637 249.19794 17.712337
v 173.80434 249.25385 17.83387
v 173.84387 249.2743 17.999914
v 173.8044 249.25388 18.165977
v 173.69647 249.198 18.287561
v 173.54901 249.12166 18.33209
v 173.40154 249.04532 18.287632
v 173.29356 248.98941 18.166098
v 173.25403 248.96893 18.000053
v 173.29352 248.98936 17.833992
v 173.65402 248.65773 17.712364
v 173.7961 248.7437 17.667887
v 173.93816 248.82967 17.712395
v 174.04214 248.8926 17.833965
v 174.0802 248.91562 18.000021
v 174.04213 248.89258 18.16607
v 173.93811 248.82965 18.287619
v 173.79604 248.74368 18.332098
v 173.65398 248.65771 18.28759
v 173.54999 248.59479 18.16602
v 173.51193 248.57175 17.999964
v 173.55002 248.59479 17.833914
v 173.86792 248.2747 17.712395
v 174.0162 248.34943 17.66789
v 174.16449 248.42416 17.712374
v 174.27306 248.47887 17.833925
v 174.31279 248.4989 17.999975
v 174.27307 248.47888 18.16603
v 174.16452 248.42418 18.287598
v 174.01624 248.34946 18.332102
v 173.86795 248.27472 18.28762
v 173.75938 248.22 18.166069
v 173.71965 248.19998 18.000017
v 173.75937 248.22 17.833961
v 174.05818 247.85516 17.712387
v 174.20213 247.93793 17.667892
v 174.34608 248.0207 17.712383
v 174.45146 248.0813 17.833942
v 174.49004 248.10349 17.999994
v 174.45146 248.08131 18.166048
v 174.34608 248.0207 18.28761
v 174.20213 247.93794 18.332104
v 174.05818 247.85516 18.287613
v 173.9528 247.79457 18.166054
v 173.91423 247.77238 18.000002
v 173.9528 247.79457 17.833948
v 174.3335 247.46791 17.712387
v 174.46426 247.57025 17.667892
v 174.59503 247.67259 17.712385
v 174.69077 247.74751 17.833942
v 174.7258 247.77493 17.999996
v 174.69077 247.74751 18.166048
v 174.59503 247.6726 18.28761
v 174.46426 247.57027 18.332106
v 174.3335 247.46793 18.287613
v 174.23776 247.393 18.166056
v 174.20273 247.36557 18.000002
v 174.23776 247.39299 17.833948
v 174.64902 247.12994 17.701883
v 174.77481 247.24231 17.668642
v 174.89613 247.3507 17.724188
v 174.9805 247.42606 17.853636
v 175.0053 247.4482 18.022303
v 174.96387 247.4112 18.184994
v 174.86732 247.32495 18.298115
v 174.74155 247.21259 18.331356
v 174.62021 247.1042 18.27581
v 174.53584 247.02884 18.146362
v 174.51106 247.0067 17.977695
v 174.55247 247.0437 17.815004
v 174.87965 246.87862 17.911295
v 174.9931 247.00389 17.817944
v 175.12602 247.10051 17.806551
v 175.2428 247.14256 17.88017
v 175.31215 247.11879 18.019075
v 175.31549 247.03555 18.186047
v 175.25192 246.91516 18.336342
v 175.13849 246.78989 18.429693
v 175.00557 246.69327 18.441086
v 174.88878 246.65121 18.367468
v 174.81943 246.675 18.228563
v 174.81609 246.75822 18.061592
v 174.99997 246.57332 17.516844
v 175.03964 246.72162 17.37495
v 175.14545 246.85571 17.267267
v 175.28902 246.93965 17.222649
v 175.43188 246.95094 17.253048
v 175.53578 246.88658 17.35032
v 175.57286 246.7638 17.488403
v 175.5332 246.6155 17.630297
v 175.4274 246.4814 17.73798
v 175.28383 246.39746 17.782598
v 175.14096 246.38615 17.7522
v 175.03706 246.45053 17.654926
v 175.27051 246.3799 17.218744
v 175.35074 246.51556 17.12069
v 175.47704 246.63208 17.104206
v 175.61555 246.69824 17.173714
v 175.72917 246.69632 17.310585
v 175.78746 246.62682 17.478148
v 175.7748 246.50838 17.631504
v 175.69456 246.37271 17.729559
v 175.56827 246.2562 17.74604
v 175.42975 246.19003 17.676535
v 175.31612 246.19196 17.539661
v 175.25783 246.26144 17.372099
v 175.49931 246.0781 17.288916
v 175.56265 246.20937 17.132736
v 175.69096 246.31844 17.033169
v 175.84987 246.37608 17.016891
v 175.99678 246.36685 17.088268
v 176.09233 246.29321 17.228172
v 176.11093 246.17491 17.399117
v 176.04758 246.04362 17.555298
v 175.91927 245.93456 17.654865
v 175.76036 245.8769 17.67114
v 175.61346 245.88614 17.599764
v 175.5179 245.95978 17.45986
v 175.49759 245.8499 16.805178
v 175.51086 245.99731 16.670725
v 175.60774 246.12303 16.540426
v 175.76228 246.19334 16.449196
v 175.93306 246.18942 16.421478
v 176.07433 246.1123 16.464699
v 176.14822 245.98267 16.56728
v 176.13495 245.83525 16.701733
v 176.03807 245.70953 16.832031
v 175.88353 245.63922 16.923262
v 175.71275 245.64316 16.95098
v 175.57149 245.72026 16.907759
v 175.58542 245.51326 16.435987
v 175.57808 245.6181 16.251476
v 175.65201 245.73517 16.083342
v 175.7874 245.83305 15.976635
v 175.94798 245.88554 15.959949
v 176.09073 245.87857 16.037752
v 176.17738 245.81401 16.1892
v 176.18472 245.70915 16.37371
v 176.1108 245.5921 16.541845
v 175.9754 245.49422 16.648552
v 175.81482 245.44173 16.66524
v 175.67207 245.44868 16.587437
v 175.86324 245.10901 16.218948
v 175.9088 245.18822 16.051706
v 176.01129 245.29755 15.945856
v 176.14325 245.40773 15.929762
v 176.26932 245.48923 16.007736
v 176.35571 245.52022 16.158886
v 176.3793 245.49237 16.342709
v 176.33374 245.41316 16.509953
v 176.23126 245.30383 16.615803
v 176.0993 245.19365 16.631895
v 175.97322 245.11215 16.553923
v 175.88683 245.08116 16.402773
v 176.22993 244.7995 16.08353
v 176.30627 244.89685 15.966991
v 176.41913 245.01945 15.921914
v 176.53827 245.13445 15.960377
v 176.63177 245.21103 16.072073
v 176.67459 245.22868 16.227076
v 176.65523 245.18266 16.383852
v 176.57889 245.08531 16.500391
v 176.46603 244.9627 16.54547
v 176.3469 244.8477 16.507006
v 176.25339 244.77112 16.39531
v 176.21059 244.75348 16.240307
v 176.52127 244.48195 16.103605
v 176.5948 244.55188 15.966126
v 176.7136 244.65482 15.896976
v 176.84581 244.76317 15.914685
v 176.95602 244.84792 16.014507
v 177.01471 244.88634 16.169693
v 177.00615 244.86815 16.338663
v 176.93262 244.79822 16.476143
v 176.81383 244.6953 16.545292
v 176.68161 244.58693 16.527584
v 176.57138 244.50218 16.427763
v 176.5127 244.46376 16.272575
v 176.73984 244.1449 16.10653
v 176.81935 244.19429 15.963053
v 176.95128 244.27205 15.8852
v 177.10028 244.35735 15.893831
v 177.22641 244.4273 15.986633
v 177.2959 244.46321 16.13874
v 177.29012 244.45543 16.309397
v 177.2106 244.40604 16.452873
v 177.07867 244.32828 16.530727
v 176.92969 244.24298 16.522095
v 176.80354 244.173 16.429293
v 176.73405 244.13712 16.277185
v 176.91702 243.74896 16.15664
v 176.97705 243.78017 15.998349
v 177.10005 243.84184 15.895115
v 177.25307 243.91747 15.874599
v 177.3951 243.9868 15.942298
v 177.48808 244.03123 16.080072
v 177.50711 244.0389 16.251005
v 177.44708 244.0077 16.409294
v 177.32408 243.94603 16.512527
v 177.17107 243.87039 16.533045
v 177.02904 243.80106 16.465345
v 176.93605 243.75662 16.327572
v 177.12198 243.33269 16.210287
v 177.15704 243.35231 16.04316
v 177.26102 243.40887 15.918506
v 177.40605 243.48723 15.869728
v 177.55328 243.56638 15.909897
v 177.66325 243.62509 16.028248
v 177.7065 243.64767 16.193068
v 177.67145 243.62804 16.360195
v 177.56746 243.57147 16.48485
v 177.42244 243.49312 16.533627
v 177.2752 243.41399 16.493458
v 177.16524 243.35526 16.375109
v 177.33562 242.96861 16.223276
v 177.36658 242.98216 16.054638
v 177.47086 243.0271 15.925332
v 177.62051 243.09135 15.87001
v 177.77545 243.15771 15.903493
v 177.89415 243.20842 16.016811
v 177.94481 243.22986 16.179598
v 177.91386 243.2163 16.348238
v 177.80957 243.17137 16.477543
v 177.65991 243.10712 16.532866
v 177.50497 243.04074 16.499382
v 177.38628 242.99005 16.386065
v 177.48294 242.51512 16.559061
v 177.45634 242.57912 16.421703
v 177.51314 242.6664 16.264956
v 177.6381 242.75359 16.130817
v 177.79778 242.81729 16.055231
v 177.94934 242.84047 16.058449
v 178.05222 242.81691 16.139612
v 178.07881 242.75291 16.276968
v 178.02202 242.66563 16.433718
v 177.89705 242.57845 16.567856
v 177.73738 242.51474 16.643442
v 177.58582 242.49156 16.640223
v 177.75241 242.14403 15.978774
v 177.6424 242.21405 15.89189
v 177.60612 242.3335 15.74856
v 177.6533 242.47038 15.587191
v 177.7713 242.58801 15.45102
v 177.9285 242.65488 15.376536
v 178.08276 242.65305 15.383696
v 178.19276 242.58304 15.470581
v 178.22903 242.46358 15.613911
v 178.18185 242.3267 15.77528
v 178.06386 242.20908 15.91145
v 177.90668 242.14221 15.985934
v 177.93646 241.89426 15.729286
v 177.82556 241.91696 15.620495
v 177.78273 241.99405 15.4523325
v 177.81943 242.10484 15.269856
v 177.92583 242.21968 15.121962
v 178.07341 242.30777 15.048277
v 178.22266 242.34552 15.068545
v 178.33354 242.32281 15.177336
v 178.37639 242.24573 15.345499
v 178.33969 242.13493 15.527975
v 178.23329 242.0201 15.675869
v 178.0857 241.932 15.749555
v 178.11871 241.56367 15.609921
v 178.04803 241.55576 15.445742
v 178.04778 241.60144 15.259053
v 178.11801 241.68849 15.09988
v 178.23993 241.7936 15.010872
v 178.38084 241.88857 15.015879
v 178.503 241.94797 15.113559
v 178.5737 241.9559 15.277739
v 178.57394 241.9102 15.464426
v 178.50371 241.82315 15.623599
v 178.38179 241.71806 15.712607
v 178.24088 241.62308 15.707601
v 178.37656 241.20248 15.481354
v 178.34212 241.19553 15.324563
v 178.37523 241.24603 15.167814
v 178.46703 241.34045 15.053107
v 178.59293 241.45349 15.011179
v 178.71916 241.55487 15.053263
v 178.81195 241.6174 15.168082
v 178.84639 241.62436 15.324873
v 178.81328 241.57385 15.481622
v 178.72148 241.47943 15.596329
v 178.59558 241.3664 15.638257
v 178.46933 241.26501 15.596173
v 178.64781 240.87157 15.394302
v 178.64752 240.8822 15.227381
v 178.71434 240.94505 15.0837
v 178.83037 241.0433 15.00176
v 178.96452 241.1506 15.003514
v 179.08086 241.23822 15.088495
v 179.1482 241.28265 15.233931
v 179.1485 241.27202 15.400852
v 179.08168 241.20917 15.544533
v 178.96565 241.11092 15.626473
v 178.8315 241.00362 15.624719
v 178.71515 240.916 15.539738
v 178.91321 240.5188 15.429313
v 178.89548 240.5105 15.260221
v 178.94803 240.55515 15.103991
v 179.05678 240.64076 15.002483
v 179.19258 240.74442 14.982897
v 179.31906 240.83832 15.050481
v 179.40231 240.89732 15.187126
v 179.42004 240.90562 15.356217
v 179.3675 240.86098 15.512447
v 179.25874 240.77536 15.6139555
v 179.12294 240.67172 15.633541
v 178.99646 240.5778 15.565957
v 179.21278 240.1933 15.477634
v 179.17229 240.16684 15.312732
v 179.20444 240.19173 15.14576
v 179.30064 240.26128 15.02146
v 179.4351 240.35686 14.973136
v 179.57181 240.45287 15.013739
v 179.6741 240.52357 15.132387
v 179.7146 240.55002 15.297291
v 179.68245 240.52515 15.464262
v 179.58624 240.4556 15.588563
v 179.45178 240.36002 15.636886
v 179.31508 240.264 15.596283
v 179.41426 239.86725 15.475302
v 179.36868 239.85008 15.310462
v 179.40582 239.86563 15.14336
v 179.51573 239.90976 15.018769
v 179.66896 239.97061 14.970076
v 179.82445 240.0319 15.010325
v 179.94054 240.0772 15.128734
v 179.98611 240.09438 15.293573
v 179.94897 240.07883 15.460676
v 179.83907 240.0347 15.585266
v 179.68584 239.97385 15.633961
v 179.53035 239.91255 15.593711
v 179.49231 239.45532 15.465219
v 179.45018 239.44434 15.298907
v 179.49402 239.45644 15.133115
v 179.61203 239.48836 15.012264
v 179.77263 239.53157 14.968739
v 179.93277 239.5745 15.014199
v 180.04955 239.6056 15.136466
v 180.09166 239.6166 15.302777
v 180.04784 239.6045 15.46857
v 179.92981 239.57257 15.58942
v 179.76923 239.52936 15.632946
v 179.60909 239.48645 15.587485
v 179.65202 238.97594 15.465794
v 179.61223 238.95686 15.299643
v 179.65257 238.97649 15.133687
v 179.76224 239.02954 15.012395
v 179.91183 239.10184 14.968266
v 180.0613 239.17397 15.0131235
v 180.17056 239.22664 15.134949
v 180.21034 239.24571 15.3011
v 180.17001 239.22609 15.467055
v 180.06035 239.17302 15.588347
v 179.91075 239.10074 15.632477
v 179.76129 239.02861 15.587619
v 179.92935 238.55206 15.465373
v 179.89406 238.52577 15.2991905
v 179.93007 238.55273 15.133267
v 180.02773 238.62572 15.012064
v 180.16086 238.72517 14.968056
v 180.29381 238.82445 15.013035
v 180.39095 238.89694 15.13495
v 180.42624 238.92322 15.301132
v 180.39023 238.89627 15.467054
v 180.29257 238.82329 15.588258
v 180.15944 238.72383 15.632266
v 180.02649 238.62456 15.587287
v 180.23204 238.19223 15.466199
v 180.19815 238.16335 15.300158
v 180.23195 238.19221 15.134092
v 180.32439 238.27112 15.012502
v 180.45068 238.37889 14.967965
v 180.57703 238.48668 15.012416
v 180.66953 238.5656 15.133944
v 180.70341 238.59448 15.299985
v 180.66962 238.56561 15.46605
v 180.5772 238.48671 15.587641
v 180.45088 238.37894 15.632177
v 180.32455 238.27115 15.587727
v 180.48491 237.91772 15.466155
v 180.44441 237.89919 15.300113
v 180.48483 237.91771 15.134048
v 180.5953 237.96834 15.01246
v 180.74626 238.0375 14.967926
v 180.89723 238.10667 15.01238
v 181.00777 238.15732 15.13391
v 181.04826 238.17586 15.2999525
v 181.00786 238.15733 15.466017
v 180.89737 238.1067 15.587605
v 180.74641 238.03754 15.632139
v 180.59544 237.96837 15.587685
v 180.53511 237.51205 15.465774
v 180.49248 237.49994 15.299675
v 180.53543 237.51215 15.133667
v 180.65248 237.54544 15.012232
v 180.81224 237.59087 14.967908
v 180.97192 237.63626 15.01257
v 181.08873 237.66946 15.1342535
v 181.13136 237.68158 15.300352
v 181.08841 237.66936 15.46636
v 180.97136 237.63608 15.587795
v 180.8116 237.59065 15.63212
v 180.65192 237.54526 15.587457
v 180.73807 237.09985 15.500944
v 180.67581 237.08104 15.341811
v 180.69806 237.08777 15.171478
v 180.79886 237.11823 15.035585
v 180.95119 237.16423 14.970546
v 181.11424 237.2135 14.993786
v 181.24432 237.25279 15.099079
v 181.30658 237.27159 15.258212
v 181.28433 237.26488 15.428545
v 181.18355 237.23442 15.564438
v 181.0312 237.1884 15.6294775
v 180.86815 237.13914 15.606237
v 180.7862 236.6091 15.689288
v 180.74709 236.67096 15.553221
v 180.79486 236.74915 15.388279
v 180.91672 236.82274 15.238661
v 181.08002 236.87198 15.144454
v 181.241 236.88371 15.130903
v 181.35652 236.85478 15.201639
v 181.39563 236.79292 15.337707
v 181.34785 236.71472 15.502648
v 181.22598 236.64114 15.6522665
v 181.0627 236.59189 15.746472
v 180.90172 236.58017 15.760024
v 181.07553 236.19637 15.065764
v 180.93213 236.24223 15.055242
v 180.85184 236.34245 14.967464
v 180.85619 236.47017 14.825953
v 180.944 236.59116 14.668625
v 181.09175 236.67299 14.537636
v 181.25984 236.69376 14.468085
v 181.40324 236.64789 14.478608
v 181.48354 236.54767 14.566386
v 181.47919 236.41995 14.707897
v 181.39137 236.29897 14.865226
v 181.24362 236.21712 14.996214
v 181.17041 235.94492 14.815436
v 181.02817 235.96072 14.783983
v 180.9478 236.02391 14.669134
v 180.95082 236.11758 14.501661
v 181.03642 236.2166 14.32644
v 181.18169 236.29446 14.19042
v 181.34769 236.33029 14.130049
v 181.48993 236.3145 14.161501
v 181.5703 236.2513 14.276351
v 181.56728 236.15764 14.443823
v 181.48167 236.05861 14.619044
v 181.33641 235.98074 14.755064
v 181.20723 235.60709 14.738661
v 181.10663 235.60545 14.609897
v 181.08351 235.6375 14.431967
v 181.14407 235.69464 14.252548
v 181.27211 235.76155 14.119717
v 181.43329 235.82033 14.069063
v 181.58443 235.8552 14.114161
v 181.68503 235.85683 14.242925
v 181.70815 235.82477 14.420855
v 181.64758 235.76764 14.600272
v 181.51956 235.70071 14.733105
v 181.35838 235.64195 14.783758
v 181.3228 235.19798 14.664819
v 181.24689 235.18358 14.507268
v 181.25151 235.20294 14.33108
v 181.3354 235.2509 14.183463
v 181.47609 235.31459 14.103972
v 181.63588 235.37695 14.113906
v 181.77197 235.42128 14.210604
v 181.84787 235.43568 14.368154
v 181.84326 235.41632 14.544342
v 181.75937 235.36836 14.691958
v 181.61867 235.30467 14.77145
v 181.45888 235.24231 14.761516
v 181.54301 234.77715 14.668466
v 181.4574 234.73517 14.524312
v 181.44418 234.73645 14.351396
v 181.50693 234.78064 14.196048
v 181.62881 234.85591 14.099895
v 181.77718 234.94208 14.088699
v 181.91226 235.01607 14.1654625
v 181.99788 235.05804 14.309615
v 182.0111 235.05676 14.482532
v 181.94835 235.01257 14.637879
v 181.82646 234.9373 14.734033
v 181.6781 234.85114 14.745228
v 181.77917 234.363 14.593343
v 181.73286 234.33118 14.43116
v 181.7569 234.3535 14.26269
v 181.84483 234.42397 14.133073
v 181.97311 234.5237 14.07704
v 182.10738 234.62598 14.109605
v 182.21164 234.7034 14.222042
v 182.25797 234.73523 14.384224
v 182.23393 234.7129 14.552694
v 182.146 234.64244 14.682312
v 182.0177 234.54271 14.738345
v 181.88344 234.44043 14.70578
v 182.00977 234.03087 14.531396
v 181.98907 234.02086 14.360845
v 182.0456 234.0536 14.201644
v 182.16418 234.12033 14.096453
v 182.31306 234.20316 14.073457
v 182.45235 234.27989 14.138817
v 182.54471 234.32999 14.275021
v 182.5654 234.34 14.445572
v 182.50888 234.30725 14.604773
v 182.39027 234.24052 14.709964
v 182.2414 234.15768 14.73296
v 182.10211 234.08095 14.6676
v 182.18028 233.60571 14.565803
v 182.14273 233.58382 14.399476
v 182.18149 233.60768 14.233699
v 182.28618 233.67093 14.112892
v 182.42874 233.75659 14.069425
v 182.57098 233.84174 14.114944
v 182.67477 233.90353 14.237253
v 182.71234 233.92543 14.403581
v 182.67357 233.90157 14.569357
v 182.5689 233.83832 14.690165
v 182.42632 233.75264 14.733632
v 182.28409 233.66751 14.688112
v 182.54066 233.21367 14.574846
v 182.50711 233.1777 14.41013
v 182.53394 233.20706 14.2428875
v 182.61394 233.29388 14.117931
v 182.72568 233.41492 14.068744
v 182.83922 233.53772 14.108504
v 182.92413 233.62938 14.226559
v 182.95769 233.66536 14.391275
v 182.93088 233.636 14.558518
v 182.85088 233.54918 14.683475
v 182.73914 233.42815 14.732662
v 182.6256 233.30534 14.692902
v 182.88823 232.93794 14.566985
v 182.85687 232.90587 14.40103
v 182.88757 232.93758 14.23488
v 182.97212 233.02455 14.113055
v 183.08784 233.1435 14.068197
v 183.20375 233.26254 14.112327
v 183.28877 233.3498 14.23362
v 183.32013 233.38187 14.399574
v 183.28943 233.35017 14.565724
v 183.20488 233.2632 14.68755
v 183.08916 233.14424 14.732408
v 182.97325 233.02519 14.688277
v 183.14423 232.62524 14.566729
v 183.10811 232.59875 14.400757
v 183.14369 232.62495 14.234623
v 183.24144 232.69684 14.112841
v 183.37517 232.79514 14.068043
v 183.50903 232.89352 14.112233
v 183.6072 232.9656 14.233569
v 183.64331 232.99211 14.399541
v 183.60773 232.9659 14.565675
v 183.50998 232.89403 14.687457
v 183.37625 232.79572 14.732254
v 183.24237 232.69734 14.688065
v 183.3797 232.2634 14.5663595
v 183.34198 232.23952 14.400344
v 183.37944 232.26329 14.234253
v 183.48203 232.32831 14.112593
v 183.62225 232.41718 14.06796
v 183.76254 232.50609 14.112315
v 183.86533 232.57118 14.233773
v 183.90303 232.59506 14.399789
v 183.86557 232.5713 14.565879
v 183.763 232.50627 14.68754
v 183.62277 232.4174 14.732172
v 183.48247 232.3285 14.687818
v 183.60352 231.90096 14.566266
v 183.56387 231.88054 14.400242
v 183.60332 231.90088 14.23416
v 183.7113 231.95653 14.112522
v 183.85887 232.0326 14.067921
v 184.00652 232.10867 14.112307
v 184.11464 232.16438 14.233787
v 184.15428 232.1848 14.399811
v 184.11484 232.16446 14.565893
v 184.00685 232.10881 14.687531
v 183.85928 232.03275 14.732133
v 183.71165 231.95667 14.687747
v 183.7725 231.49951 14.566175
v 183.73183 231.48134 14.400139
v 183.77238 231.49947 14.234069
v 183.88333 231.54903 14.112463
v 184.03491 231.61676 14.067905
v 184.18654 231.68451 14.112335
v 184.29758 231.73412 14.233848
v 184.33826 231.75229 14.399883
v 184.2977 231.73416 14.565954
v 184.18675 231.68459 14.68756
v 184.03516 231.61685 14.732118
v 183.88353 231.54912 14.687688
v 183.96082 231.10046 14.566118
v 183.91953 231.08379 14.400075
v 183.96074 231.10045 14.234013
v 184.07341 231.14601 14.112427
v 184.22734 231.20827 14.067898
v 184.3813 231.27052 14.112356
v 184.49402 231.3161 14.23389
v 184.5353 231.3328 14.399934
v 184.49408 231.31613 14.565996
v 184.38141 231.27057 14.687582
v 184.22748 231.20831 14.732111
v 184.07353 231.14606 14.687653
v 184.1033 230.68124 14.566062
v 184.06155 230.66583 14.40001
v 184.10329 230.68124 14.233955
v 184.21732 230.72336 14.112393
v 184.3731 230.78088 14.067895
v 184.52885 230.83841 14.112385
v 184.6429 230.88052 14.233941
v 184.68463 230.89594 14.399994
v 184.6429 230.88052 14.566048
v 184.52887 230.83841 14.687611
v 184.37311 230.78088 14.732108
v 184.21733 230.72336 14.687618
v 184.26189 230.28877 14.566054
v 184.21883 230.27754 14.400002
v 184.26189 230.28877 14.233948
v 184.3795 230.31946 14.112389
v 184.54018 230.36137 14.067894
v 184.70085 230.4033 14.112388
v 184.81848 230.43399 14.233947
v 184.86153 230.44522 14.4
v 184.81848 230.43399 14.566052
v 184.70085 230.4033 14.687613
v 184.54018 230.36137 14.732107
v 184.3795 230.31946 14.6876135
v 184.31323 229.94312 14.566051
v 184.26897 229.94766 14.399998
v 184.31323 229.94312 14.233945
v 184.43416 229.9307 14.112386
v 184.59933 229.91371 14.067894
v 184.76453 229.89674 14.112389
v 184.88544 229.88432 14.233949
v 184.9297 229.87978 14.4000025
v 184.88544 229.88432 14.566055
v 184.76451 229.89674 14.6876135
v 184.59933 229.91371 14.732106
v 184.43414 229.9307 14.687612
v 184.16307 229.50056 14.566052
v 184.11862 229.5026 14.4
v 184.16307 229.50056 14.233947
v 184.2845 229.49503 14.112387
v 184.45038 229.48744 14.067893
v 184.61626 229.47986 14.112388
v 184.73769 229.47432 14.233947
v 184.78214 229.47229 14.4
v 184.73769 229.47432 14.566053
v 184.61626 229.47986 14.687613
v 184.45038 229.48744 14.732106
v 184.2845 229.49503 14.687613
v 184.35577 228.96635 14.648514
v 184.268 228.93065 14.505065
v 184.25845 228.92676 14.333465
v 184.32964 228.95572 14.179692
v 184.46252 229.00977 14.08495
v 184.62148 229.07443 14.074627
v 184.76392 229.13237 14.151485
v 184.85167 229.16806 14.294934
v 184.86124 229.17195 14.466535
v 184.79004 229.14299 14.620307
v 184.65717 229.08894 14.715049
v 184.49821 229.02429 14.725373
v 184.52803 228.62294 14.62667
v 184.49474 228.51917 14.471427
v 184.53983 228.45294 14.34161
v 184.65121 228.442 14.272002
v 184.79906 228.48926 14.281257
v 184.94374 228.58208 14.366892
v 185.0465 228.69557 14.505962
v 185.07977 228.79933 14.661205
v 185.03468 228.86555 14.791022
v 184.9233 228.87651 14.86063
v 184.77545 228.82924 14.851376
v 184.63078 228.73642 14.76574
v 184.63995 228.4072 14.884872
v 184.65901 228.27336 14.764137
v 184.75252 228.18729 14.637724
v 184.89543 228.17206 14.539504
v 185.04945 228.23175 14.495797
v 185.17332 228.35036 14.518312
v 185.23384 228.49611 14.601019
v 185.2148 228.62996 14.721754
v 185.12129 228.71602 14.848167
v 184.97838 228.73125 14.946386
v 184.82436 228.67157 14.990094
v 184.70049 228.55295 14.967578
v 184.96422 228.07373 15.308475
v 184.97261 227.95058 15.208838
v 185.03432 227.89217 15.079401
v 185.13277 227.91414 14.954845
v 185.2416 228.01062 14.868545
v 185.33163 228.15575 14.843624
v 185.37877 228.31064 14.886761
v 185.37036 228.43379 14.986396
v 185.30867 228.49222 15.115833
v 185.21022 228.47025 15.24039
v 185.1014 228.37376 15.32669
v 185.01135 228.22864 15.351611
v 185.52344 228.05971 15.505475
v 185.54471 227.90013 15.443956
v 185.57954 227.79369 15.313103
v 185.6186 227.76888 15.147975
v 185.65144 227.83237 14.99282
v 185.66924 227.96713 14.889212
v 185.66722 228.13705 14.864911
v 185.64595 228.29663 14.92643
v 185.61111 228.40308 15.057283
v 185.57205 228.42789 15.222411
v 185.53923 228.3644 15.377565
v 185.52142 228.22964 15.481174
v 185.82129 228.21985 15.495837
v 185.88017 228.05942 15.487831
v 185.97678 227.9452 15.410933
v 186.08522 227.90782 15.285747
v 186.17644 227.95726 15.145816
v 186.22598 228.08029 15.028635
v 186.2206 228.24396 14.965602
v 186.16173 228.40439 14.973607
v 186.06512 228.5186 15.050506
v 185.95668 228.55598 15.175693
v 185.86546 228.50655 15.315623
v 185.8159 228.3835 15.432804
v 185.95009 228.18892 15.866161
v 186.03716 228.04205 15.8599615
v 186.17221 227.95651 15.806938
v 186.31906 227.95522 15.721298
v 186.43835 228.0385 15.62599
v 186.49812 228.18405 15.54655
v 186.48238 228.35287 15.504265
v 186.3953 228.49973 15.510464
v 186.26025 228.58527 15.563487
v 186.1134 228.58656 15.649127
v 185.99411 228.5033 15.744435
v 185.93433 228.35774 15.823875
v 186.59404 228.56473 16.221687
v 186.65436 228.40466 16.216784
v 186.66756 228.24347 16.142323
v 186.63007 228.12434 16.01826
v 186.55197 228.07921 15.877834
v 186.45418 228.12015 15.758676
v 186.36288 228.23619 15.692711
v 186.30257 228.39626 15.697617
v 186.28937 228.55745 15.772077
v 186.32684 228.67656 15.89614
v 186.40495 228.72171 16.036564
v 186.50275 228.68077 16.155724
v 186.24991 228.58652 15.418789
v 186.39919 228.53757 15.3453865
v 186.5303 228.4267 15.334237
v 186.60812 228.28365 15.388327
v 186.6118 228.14671 15.493163
v 186.54034 228.0526 15.620655
v 186.4129 228.02654 15.736641
v 186.26363 228.07549 15.810043
v 186.1325 228.18634 15.821194
v 186.05469 228.3294 15.767104
v 186.05101 228.46632 15.662268
v 186.12247 228.56044 15.534776
v 185.86092 228.0846 15.188711
v 186.01004 228.06828 15.098046
v 186.17621 228.02422 15.094447
v 186.31488 227.9642 15.178877
v 186.38892 227.90433 15.328713
v 186.37848 227.86064 15.503807
v 186.28635 227.84483 15.657243
v 186.13722 227.86115 15.747907
v 185.97107 227.90521 15.751506
v 185.83238 227.96523 15.667076
v 185.75835 228.0251 15.51724
v 185.76878 228.06879 15.342146
v 185.8857 227.50932 15.219505
v 186.0302 227.54706 15.1172285
v 186.19928 227.57814 15.093946
v 186.34763 227.59424 15.155896
v 186.43549 227.59105 15.28648
v 186.43932 227.56943 15.450707
v 186.35811 227.53516 15.604573
v 186.21361 227.49744 15.70685
v 186.04453 227.46635 15.730132
v 185.89618 227.45024 15.668182
v 185.80832 227.45343 15.537599
v 185.80447 227.47507 15.373371
v 185.92932 227.06952 15.516744
v 186.01886 227.16542 15.343119
v 186.16634 227.24026 15.210773
v 186.33224 227.274 15.1551695
v 186.47212 227.2576 15.191208
v 186.5485 227.19543 15.30923
v 186.54088 227.10417 15.477613
v 186.45134 227.00827 15.651238
v 186.30386 226.93343 15.783585
v 186.13795 226.89969 15.839188
v 185.99808 226.9161 15.803149
v 185.9217 226.97826 15.685127
v 186.01517 226.7525 15.171226
v 186.01172 226.90681 15.055221
v 186.09421 227.04588 14.941742
v 186.24055 227.13242 14.861196
v 186.41153 227.14326 14.835165
v 186.56133 227.07549 14.870624
v 186.6498 226.94725 14.958071
v 186.65324 226.79294 15.074076
v 186.57076 226.65387 15.187554
v 186.42441 226.56734 15.2681
v 186.25343 226.55649 15.294131
v 186.10365 226.62427 15.258673
v 186.03961 226.54164 14.575691
v 185.99432 226.69803 14.534017
v 186.03801 226.8544 14.464021
v 186.15897 226.96889 14.3844595
v 186.3248 227.01079 14.31665
v 186.49104 226.96889 14.278764
v 186.61317 226.8544 14.2809515
v 186.65846 226.69803 14.322626
v 186.61478 226.54164 14.392622
v 186.49382 226.42717 14.472183
v 186.32799 226.38525 14.539992
v 186.16174 226.42717 14.577879
v 186.02155 226.4175 14.22642
v 185.98907 226.56944 14.180565
v 186.04535 226.71515 14.129053
v 186.1753 226.81558 14.085686
v 186.3441 226.84384 14.062084
v 186.50652 226.79233 14.064572
v 186.61905 226.67487 14.092483
v 186.65152 226.52292 14.138338
v 186.59525 226.3772 14.18985
v 186.4653 226.27676 14.233217
v 186.29651 226.24852 14.256819
v 186.13408 226.30002 14.254332
v 186.05577 226.10873 13.879003
v 185.98712 226.25107 13.855412
v 186.00629 226.40784 13.8198
v 186.10811 226.53705 13.781711
v 186.26534 226.60405 13.75135
v 186.43582 226.59093 13.736852
v 186.57388 226.50116 13.742103
v 186.64253 226.35883 13.765694
v 186.62338 226.20206 13.801305
v 186.52155 226.07285 13.839394
v 186.36433 226.00584 13.869755
v 186.19385 226.01897 13.884253
v 186.06651 226.073 13.252933
v 186.05862 226.23576 13.161246
v 186.13617 226.38548 13.077313
v 186.27837 226.48204 13.023623
v 186.4471 226.49959 13.014563
v 186.59717 226.4334 13.052559
v 186.68835 226.30121 13.12743
v 186.69623 226.13846 13.219116
v 186.61868 225.98874 13.303049
v 186.4765 225.89217 13.356739
v 186.30777 225.87463 13.3658
v 186.1577 225.94083 13.327805
v 186.21585 225.83517 12.826195
v 186.19572 225.96127 12.666012
v 186.25235 226.10571 12.530406
v 186.37059 226.22983 12.455714
v 186.51874 226.30032 12.461948
v 186.6571 226.29834 12.547439
v 186.74863 226.2244 12.689279
v 186.76877 226.0983 12.849462
v 186.71213 225.95384 12.985067
v 186.5939 225.82974 13.059759
v 186.44574 225.75923 13.053525
v 186.30737 225.76122 12.968035
v 186.57686 225.49924 12.609808
v 186.60393 225.59525 12.452171
v 186.68033 225.729 12.358249
v 186.78557 225.86472 12.353209
v 186.89146 225.96599 12.4384
v 186.96962 226.00569 12.590998
v 186.99911 225.9732 12.770111
v 186.97203 225.87721 12.927748
v 186.89563 225.74344 13.02167
v 186.79039 225.60774 13.0267105
v 186.68451 225.50645 12.941519
v 186.60634 225.46675 12.788921
v 187.00888 225.25827 12.507952
v 187.05269 225.36395 12.382091
v 187.12836 225.50829 12.324886
v 187.21562 225.65257 12.351668
v 187.29109 225.75815 12.455259
v 187.33455 225.79674 12.607903
v 187.33435 225.75801 12.768698
v 187.29054 225.65231 12.894559
v 187.21487 225.508 12.951763
v 187.12761 225.36371 12.924981
v 187.05214 225.25813 12.82139
v 187.00868 225.21953 12.668746
v 187.38428 225.04384 12.491125
v 187.43951 225.13483 12.35712
v 187.52849 225.26733 12.293602
v 187.62735 225.40585 12.317593
v 187.70961 225.51326 12.422663
v 187.75323 225.56079 12.580659
v 187.74654 225.53569 12.749247
v 187.69131 225.4447 12.883253
v 187.60234 225.3122 12.94677
v 187.50348 225.17368 12.922779
v 187.42122 225.06627 12.817709
v 187.37758 225.01875 12.659713
v 187.66052 224.78622 12.520899
v 187.72453 224.84499 12.373278
v 187.83698 224.94334 12.2875
v 187.96773 225.05495 12.286551
v 188.08176 225.1499 12.370685
v 188.1485 225.20276 12.517357
v 188.15007 225.19934 12.687267
v 188.08606 225.1406 12.834888
v 187.97362 225.04224 12.920666
v 187.84286 224.93063 12.921615
v 187.72884 224.83568 12.8374815
v 187.6621 224.78282 12.690809
v 187.89012 224.39816 12.596236
v 187.92647 224.43016 12.431259
v 188.02147 224.51045 12.312584
v 188.14969 224.61754 12.272011
v 188.27676 224.72272 12.320411
v 188.36865 224.79779 12.444816
v 188.40073 224.82268 12.61189
v 188.3644 224.79068 12.776868
v 188.2694 224.71039 12.895542
v 188.14117 224.6033 12.936115
v 188.01408 224.49812 12.887715
v 187.9222 224.42303 12.763311
v 188.26955 224.04808 12.6359215
v 188.28622 224.06958 12.465968
v 188.3542 224.15405 12.332359
v 188.45526 224.27888 12.270897
v 188.56233 224.41061 12.298049
v 188.64671 224.51393 12.406541
v 188.68579 224.56117 12.567301
v 188.66911 224.53967 12.737255
v 188.60114 224.45518 12.870864
v 188.50008 224.33035 12.932326
v 188.393 224.19864 12.905174
v 188.30862 224.0953 12.796682
v 188.63692 223.78365 12.603725
v 188.66371 223.8174 12.4373045
v 188.73914 223.9114 12.314722
v 188.84299 224.04048 12.268825
v 188.94743 224.17004 12.31191
v 189.02449 224.26538 12.432433
v 189.05351 224.30095 12.598101
v 189.02672 224.26721 12.764522
v 188.9513 224.1732 12.887103
v 188.84744 224.04411 12.9330015
v 188.743 223.91455 12.889916
v 188.66594 223.81921 12.769393
v 188.94583 223.50723 12.642237
v 188.9622 223.52367 12.471846
v 189.03691 223.59782 12.335879
v 189.14992 223.70985 12.270768
v 189.27094 223.82973 12.29396
v 189.36755 223.92531 12.39924
v 189.41388 223.97102 12.558398
v 189.39749 223.95459 12.728788
v 189.32278 223.88042 12.864756
v 189.20978 223.7684 12.929866
v 189.08876 223.64853 12.906674
v 188.99214 223.55293 12.801394
v 189.2442 223.16768 12.600629
v 189.27557 223.19891 12.434514
v 189.36168 223.28447 12.312788
v 189.47948 223.40143 12.268066
v 189.59737 223.51845 12.312332
v 189.68378 223.60419 12.433724
v 189.71556 223.63565 12.599716
v 189.68419 223.60442 12.76583
v 189.59808 223.51886 12.887556
v 189.4803 223.4019 12.932279
v 189.3624 223.28487 12.888013
v 189.27599 223.19914 12.766621
v 189.54506 222.90599 12.600297
v 189.58115 222.93182 12.434215
v 189.67993 223.00252 12.312577
v 189.81497 223.09912 12.267978
v 189.95004 223.19574 12.312365
v 190.049 223.2665 12.4338455
v 190.08528 223.29242 12.599871
v 190.0492 223.26657 12.765952
v 189.95041 223.19588 12.887589
v 189.81537 223.09929 12.93219
v 189.68028 223.00267 12.887802
v 189.58134 222.93192 12.766321
v 189.70157 222.52513 12.599818
v 189.74072 222.54651 12.433795
v 189.84749 222.60477 12.312316
v 189.99329 222.68431 12.267932
v 190.13904 222.76382 12.312535
v 190.24568 222.822 12.4341755
v 190.28465 222.84325 12.600258
v 190.2455 222.82187 12.766282
v 190.13872 222.76361 12.88776
v 189.99292 222.68407 12.932144
v 189.84718 222.60455 12.887541
v 189.74054 222.54637 12.765901
v 189.9641 222.13403 12.602173
v 190.00092 222.15704 12.435834
v 190.10335 222.22101 12.313488
v 190.24394 222.3088 12.267918
v 190.38503 222.39693 12.311334
v 190.4888 222.46172 12.432101
v 190.52747 222.48586 12.597862
v 190.49065 222.46286 12.764201
v 190.38821 222.39888 12.886546
v 190.2476 222.31108 12.9321165
v 190.10652 222.22298 12.888701
v 190.00275 222.15817 12.767933
v 190.18896 221.74358 12.599973
v 190.22679 221.76704 12.433924
v 190.3301 221.83115 12.312377
v 190.47119 221.91869 12.2679
v 190.61229 222.00624 12.312411
v 190.71558 222.07031 12.433984
v 190.75337 222.09377 12.600041
v 190.71555 222.0703 12.76609
v 190.61224 222.0062 12.887637
v 190.47115 221.91864 12.932114
v 190.33005 221.8311 12.887603
v 190.22676 221.76701 12.76603
v 190.45657 221.34293 12.599997
v 190.49208 221.36972 12.433944
v 190.58913 221.44295 12.312387
v 190.72166 221.54297 12.267897
v 190.85422 221.64299 12.312394
v 190.95125 221.71622 12.433956
v 190.98677 221.74301 12.600011
v 190.95125 221.71622 12.766063
v 190.85422 221.64299 12.887619
v 190.72166 221.54297 12.93211
v 190.58911 221.44295 12.887612
v 190.49208 221.36972 12.76605
v 190.77975 220.9638 12.599993
v 190.81117 220.99533 12.433941
v 190.897 221.08142 12.312385
v 191.01424 221.19902 12.267895
v 191.13147 221.31662 12.312393
v 191.21729 221.40271 12.433956
v 191.2487 221.4342 12.60001
v 191.21729 221.4027 12.766062
v 191.13145 221.3166 12.887618
v 191.01422 221.199 12.932108
v 190.89699 221.0814 12.8876095
v 190.81117 220.99532 12.7660475
v 191.13882 220.65897 12.599996
v 191.16833 220.69226 12.433944
v 191.24896 220.78325 12.312386
v 191.3591 220.90752 12.267894
v 191.46922 221.0318 12.31239
v 191.54985 221.12277 12.433951
v 191.57936 221.15607 12.600005
v 191.54985 221.12277 12.766058
v 191.46922 221.03178 12.887615
v 191.35909 220.90752 12.932107
v 191.24896 220.78323 12.88761
v 191.16833 220.69226 12.766049
v 191.48587 220.3382 12.599998
v 191.5132 220.3733 12.433946
v 191.5879 220.46921 12.3123865
v 191.68994 220.6002 12.267894
v 191.79198 220.73122 12.312388
v 191.86668 220.82712 12.4339485
v 191.89401 220.86221 12.600002
v 191.86667 220.82712 12.766055
v 191.79198 220.73122 12.887613
v 191.68994 220.6002 12.932106
v 191.5879 220.46921 12.887611
v 191.5132 220.3733 12.766051
v 191.88518 220.07799 12.599994
v 191.90979 220.11507 12.433942
v 191.97704 220.21632 12.312385
v 192.0689 220.35466 12.267894
v 192.16075 220.493 12.31239
v 192.228 220.59425 12.433951
v 192.25261 220.63132 12.600006
v 192.228 220.59425 12.766058
v 192.16075 220.49298 12.887615
v 192.0689 220.35464 12.932106
v 191.97704 220.21632 12.8876095
v 191.90979 220.11505 12.7660475
v 192.26157 219.822 12.6
v 192.28577 219.85934 12.433947
v 192.3519 219.96133 12.312387
v 192.44225 220.10066 12.267894
v 192.53258 220.23999 12.3123865
v 192.59871 220.342 12.433946
v 192.62291 220.37932 12.599999
v 192.59871 220.342 12.766052
v 192.53258 220.23999 12.887612
v 192.44225 220.10066 12.932106
v 192.3519 219.96133 12.887612
v 192.28577 219.85934 12.766053
v 192.63394 219.59286 12.5999975
v 192.65973 219.62912 12.433945
v 192.73021 219.72816 12.3123865
v 192.82648 219.86346 12.267894
v 192.92274 219.99876 12.312388
v 192.99321 220.09781 12.4339485
v 193.01901 220.13406 12.600001
v 192.99321 220.09781 12.766054
v 192.92274 219.99876 12.887613
v 192.82648 219.86346 12.932106
v 192.73021 219.72816 12.887611
v 192.65973 219.62912 12.766051
v 192.98569 219.3064 12.599999
v 193.01126 219.34282 12.433947
v 193.0811 219.4423 12.312387
v 193.17651 219.57822 12.267894
v 193.27193 219.71413 12.312387
v 193.34178 219.81361 12.433947
v 193.36734 219.85002 12.599999
v 193.34178 219.81361 12.766053
v 193.27193 219.71413 12.887612
v 193.17651 219.57822 12.932106
v 193.0811 219.4423 12.887612
v 193.01126 219.34282 12.766053
v 193.38475 219.06612 12.599999
v 193.40874 219.1036 12.433947
v 193.47423 219.20601 12.312387
v 193.56372 219.34589 12.267893
v 193.6532 219.48576 12.312387
v 193.7187 219.58817 12.433947
v 193.74268 219.62564 12.599999
v 193.7187 219.58817 12.766053
v 193.6532 219.48576 12.887612
v 193.56372 219.34589 12.932106
v 193.47423 219.20601 12.887612
v 193.40872 219.1036 12.766052
v 193.76157 218.80975 12.599999
v 193.78506 218.84753 12.433947
v 193.84926 218.95076 12.312387
v 193.93697 219.09175 12.267893
v 194.02467 219.23276 12.312387
v 194.08888 219.33598 12.433947
v 194.11238 219.37376 12.599999
v 194.08888 219.33598 12.766053
v 194.02467 219.23276 12.887612
v 193.93697 219.09175 12.932106
v 193.84926 218.95076 12.887612
v 193.78506 218.84753 12.766053
v 194.16516 218.58093 12.599999
v 194.18724 218.61957 12.433947
v 194.24754 218.72511 12.312387
v 194.32993 218.8693 12.267893
v 194.41231 219.01347 12.312387
v 194.47261 219.11902 12.433947
v 194.49467 219.15765 12.599999
v 194.47261 219.11902 12.766053
v 194.41231 219.01347 12.887612
v 194.32993 218.8693 12.932106
v 194.24754 218.72511 12.887612
v 194.18724 218.61957 12.766053
v 194.53258 218.37032 12.599999
v 194.55783 218.40695 12.433947
v 194.62683 218.50702 12.312387
v 194.7211 218.64372 12.267893
v 194.81537 218.78044 12.312387
v 194.88437 218.88051 12.433947
v 194.90962 218.91714 12.599999
v 194.88437 218.88051 12.766053
v 194.81537 218.78044 12.887612
v 194.7211 218.64372 12.932106
v 194.62683 218.50702 12.887612
v 194.55783 218.40695 12.766053
v 194.84825 218.11197 12.599999
v 194.8781 218.14497 12.433947
v 194.95963 218.23514 12.312387
v 195.071 218.35829 12.267893
v 195.18237 218.48146 12.312387
v 195.2639 218.57162 12.433947
v 195.29375 218.60463 12.599999
v 195.2639 218.57162 12.766053
v 195.18237 218.48146 12.887612
v 195.071 218.35829 12.932106
v 194.95963 218.23514 12.887612
v 194.8781 218.14497 12.766053
v 195.16612 217.79356 12.599999
v 195.19612 217.82642 12.433947
v 195.2781 217.91618 12.312387
v 195.39008 218.03879 12.267893
v 195.50206 218.1614 12.312387
v 195.58403 218.25116 12.433947
v 195.61404 218.28401 12.599999
v 195.58403 218.25116 12.766053
v 195.50206 218.1614 12.887612
v 195.39008 218.03879 12.932106
v 195.2781 217.91618 12.887612
v 195.19612 217.82642 12.766053
v 195.55223 217.47404 12.599999
v 195.577 217.511 12.433947
v 195.64468 217.61198 12.312387
v 195.73714 217.74992 12.267893
v 195.82959 217.88785 12.312387
v 195.89728 217.98883 12.433947
v 195.92206 218.02579 12.599999
v 195.89728 217.98883 12.766053
v 195.82959 217.88785 12.887612
v 195.73714 217.74992 12.932106
v 195.64468 217.61198 12.887612
v 195.577 217.511 12.766053
v 195.9854 217.24278 12.599999
v 196.0056 217.28242 12.433947
v 196.0608 217.39072 12.312387
v 196.13623 217.53865 12.267893
v 196.21164 217.6866 12.312387
v 196.26685 217.79489 12.433947
v 196.28706 217.83453 12.599999
v 196.26685 217.79489 12.766053
v 196.21164 217.6866 12.887612
v 196.13623 217.53865 12.932106
v 196.0608 217.39072 12.887612
v 196.0056 217.28242 12.766053
v 196.40213 217.0384 12.599999
v 196.42082 217.07878 12.433947
v 196.47188 217.1891 12.312387
v 196.54163 217.3398 12.267893
v 196.61139 217.4905 12.312387
v 196.66245 217.60081 12.433947
v 196.68114 217.64119 12.599999
v 196.66245 217.60081 12.766053
v 196.61139 217.4905 12.887612
v 196.54163 217.3398 12.932106
v 196.47188 217.1891 12.887612
v 196.42082 217.07878 12.766053
v 196.82558 216.85382 12.599999
v 196.84299 216.89476 12.433947
v 196.89058 217.0066 12.312387
v 196.9556 217.15941 12.267893
v 197.0206 217.31221 12.312387
v 197.06819 217.42407 12.433947
v 197.0856 217.46501 12.599999
v 197.06819 217.42407 12.766053
v 197.0206 217.31221 12.887612
v 196.9556 217.15941 12.932106
v 196.89058 217.0066 12.887612
v 196.84299 216.89476 12.766053
v 197.27646 216.66838 12.599999
v 197.28934 216.71097 12.433947
v 197.32454 216.82732 12.312387
v 197.37262 216.98625 12.267893
v 197.4207 217.14519 12.312387
v 197.4559 217.26155 12.433947
v 197.4688 217.30414 12.599999
v 197.4559 217.26155 12.766053
v 197.4207 217.14519 12.887612
v 197.37262 216.98625 12.932106
v 197.32454 216.82732 12.887612
v 197.28934 216.71097 12.766053
v 197.70145 216.58737 12.599999
v 197.71675 216.62915 12.433947
v 197.75858 216.74329 12.312387
v 197.8157 216.8992 12.267893
v 197.87283 217.05511 12.312387
v 197.91466 217.16927 12.433947
v 197.92996 217.21103 12.599999
v 197.91466 217.16927 12.766053
v 197.87283 217.05511 12.887612
v 197.8157 216.8992 12.932106
v 197.75858 216.74329 12.887612
v 197.71675 216.62915 12.766053
v 198.03723 216.39583 12.599999
v 198.0604 216.43382 12.433947
v 198.12369 216.53761 12.312387
v 198.21013 216.67938 12.267893
v 198.29659 216.82115 12.312387
v 198.35988 216.92494 12.433947
v 198.38304 216.96292 12.599999
v 198.35988 216.92494 12.766053
v 198.29659 216.82115 12.887612
v 198.21013 216.67938 12.932106
v 198.12369 216.53761 12.887612
v 198.0604 216.43382 12.766053
v 198.38809 216.16278 12.599999
v 198.41463 216.1985 12.433947
v 198.48712 216.29608 12.312387
v 198.58617 216.42937 12.267893
v 198.6852 216.56265 12.312387
v 198.75769 216.66023 12.433947
v 198.78423 216.69595 12.599999
v 198.75769 216.66023 12.766053
v 198.6852 216.56265 12.887612
v 198.58617 216.42937 12.932106
v 198.48712 216.29608 12.887612
v 198.41463 216.1985 12.766053
v 198.69907 215.90685 12.599999
v 198.73055 215.9383 12.433947
v 198.81657 216.02419 12.312387
v 198.93407 216.14151 12.267893
v 199.05157 216.25885 12.312387
v 199.13759 216.34474 12.433947
v 199.16907 216.37617 12.599999
v 199.13759 216.34474 12.766053
v 199.05157 216.25885 12.887612
v 198.93407 216.14151 12.932106
v 198.81657 216.02419 12.887612
v 198.73055 215.9383 12.766053
v 198.974 215.57166 12.599999
v 199.00716 215.60133 12.433947
v 199.0977 215.68242 12.312387
v 199.22142 215.7932 12.267893
v 199.34512 215.90396 12.312387
v 199.43568 215.98505 12.433947
v 199.46884 216.01472 12.599999
v 199.43568 215.98505 12.766053
v 199.34512 215.90396 12.887612
v 199.22142 215.7932 12.932106
v 199.0977 215.68242 12.887612
v 199.00716 215.60133 12.766053
v 199.3146 215.22173 12.599999
v 199.34427 215.25488 12.433947
v 199.42531 215.34549 12.312387
v 199.53601 215.46927 12.267893
v 199.64671 215.59303 12.312387
v 199.72775 215.68364 12.433947
v 199.75742 215.71681 12.599999
v 199.72775 215.68364 12.766053
v 199.64671 215.59303 12.887612
v 199.53601 215.46927 12.932106
v 199.42531 215.34549 12.887612
v 199.34427 215.25488 12.766053
v 199.69609 214.92511 12.599999
v 199.72246 214.96095 12.433947
v 199.7945 215.05887 12.312387
v 199.8929 215.19263 12.267893
v 199.9913 215.32637 12.312387
v 200.06334 215.42429 12.433947
v 200.0897 215.46013 12.599999
v 200.06334 215.42429 12.766053
v 199.9913 215.32637 12.887612
v 199.8929 215.19263 12.932106
v 199.7945 215.05887 12.887612
v 199.72246 214.96095 12.766053
v 200.04259 214.68604 12.599999
v 200.07214 214.71928 12.433947
v 200.15291 214.81013 12.312387
v 200.26323 214.93425 12.267893
v 200.37355 215.05835 12.312387
v 200.45432 215.14922 12.433947
v 200.48387 215.18246 12.599999
v 200.45432 215.14922 12.766053
v 200.37355 215.05835 12.887612
v 200.26323 214.93425 12.932106
v 200.15291 214.81013 12.887612
v 200.07214 214.71928 12.766053
v 200.31886 214.37186 12.599999
v 200.3516 214.402 12.433947
v 200.44104 214.48431 12.312387
v 200.56323 214.59676 12.267893
v 200.68541 214.70921 12.312387
v 200.77486 214.79152 12.433947
v 200.8076 214.82166 12.599999
v 200.77486 214.79152 12.766053
v 200.68541 214.70921 12.887612
v 200.56323 214.59676 12.932106
v 200.44104 214.48431 12.887612
v 200.3516 214.402 12.766053
v 200.63919 214.03568 12.599999
v 200.67075 214.06705 12.433947
v 200.75696 214.15276 12.312387
v 200.87471 214.26984 12.267893
v 200.99246 214.38692 12.312387
v 201.07866 214.47263 12.433947
v 201.11021 214.504 12.599999
v 201.07866 214.47263 12.766053
v 200.99246 214.38692 12.887612
v 200.87471 214.26984 12.932106
v 200.75696 214.15276 12.887612
v 200.67075 214.06705 12.766053
v 200.98407 213.70401 12.599999
v 201.01297 213.73784 12.433947
v 201.09195 213.83025 12.312387
v 201.19983 213.95648 12.267893
v 201.30772 214.0827 12.312387
v 201.38669 214.17513 12.433947
v 201.4156 214.20894 12.599999
v 201.38669 214.17513 12.766053
v 201.30772 214.0827 12.887612
v 201.19983 213.95648 12.932106
v 201.09195 213.83025 12.887612
v 201.01297 213.73784 12.766053
v 201.35709 213.42123 12.599999
v 201.38428 213.45645 12.433947
v 201.45856 213.55269 12.312387
v 201.56001 213.68414 12.267893
v 201.66148 213.81558 12.312387
v 201.73575 213.91182 12.433947
v 201.76294 213.94704 12.599999
v 201.73575 213.91182 12.766053
v 201.66148 213.81558 12.887612
v 201.56001 213.68414 12.932106
v 201.45856 213.55269 12.887612
v 201.38428 213.45645 12.766053
v 201.77 213.10577 12.599999
v 201.7894 213.14581 12.433947
v 201.84236 213.25523 12.312387
v 201.91472 213.4047 12.267893
v 201.98706 213.55415 12.312387
v 202.04002 213.66357 12.433947
v 202.05942 213.70361 12.599999
v 202.04002 213.66357 12.766053
v 201.98706 213.55415 12.887612
v 201.91472 213.4047 12.932106
v 201.84236 213.25523 12.887612
v 201.7894 213.14581 12.766053
v 202.2331 212.99048 12.599999
v 202.24928 213.03192 12.433947
v 202.2935 213.14516 12.312387
v 202.35391 213.29982 12.267893
v 202.41432 213.4545 12.312387
v 202.45856 213.56773 12.433947
v 202.47475 213.60918 12.599999
v 202.45856 213.56773 12.766053
v 202.41432 213.4545 12.887612
v 202.35391 213.29982 12.932106
v 202.2935 213.14516 12.887612
v 202.24928 213.03192 12.766053
v 202.62021 212.7727 12.599999
v 202.63733 212.81377 12.433947
v 202.68408 212.92598 12.312387
v 202.74794 213.07927 12.267893
v 202.8118 213.23254 12.312387
v 202.85855 213.34476 12.433947
v 202.87567 213.38583 12.599999
v 202.85855 213.34476 12.766053
v 202.8118 213.23254 12.887612
v 202.74794 213.07927 12.932106
v 202.68408 212.92598 12.887612
v 202.63733 212.81377 12.766053
v 203.05008 212.65004 12.599999
v 203.06775 212.69087 12.433947
v 203.11604 212.80243 12.312387
v 203.182 212.95482 12.267893
v 203.24797 213.10721 12.312387
v 203.29626 213.21877 12.433947
v 203.31393 213.2596 12.599999
v 203.29626 213.21877 12.766053
v 203.24797 213.10721 12.887612
v 203.182 212.95482 12.932106
v 203.11604 212.80243 12.887612
v 203.06775 212.69087 12.766053
v 203.36043 212.46571 12.599999
v 203.38849 212.50024 12.433947
v 203.46512 212.5946 12.312387
v 203.56981 212.72351 12.267893
v 203.6745 212.8524 12.312387
v 203.75113 212.94676 12.433947
v 203.77919 212.9813 12.599999
v 203.75113 212.94676 12.766053
v 203.6745 212.8524 12.887612
v 203.56981 212.72351 12.932106
v 203.46512 212.5946 12.887612
v 203.38849 212.50024 12.766053
v 203.62358 212.17526 12.599999
v 203.65736 212.20421 12.433947
v 203.74966 212.28333 12.312387
v 203.87573 212.39137 12.267893
v 204.00182 212.49944 12.312387
v 204.09412 212.57855 12.433947
v 204.1279 212.6075 12.599999
v 204.09412 212.57855 12.766053
v 204.00182 212.49944 12.887612
v 203.87573 212.39137 12.932106
v 203.74966 212.28333 12.887612
v 203.65736 212.20421 12.766053
v 203.904 211.82393 12.617124
v 203.93138 211.8471 12.448997
v 204.01926 211.9215 12.321332
v 204.14407 212.02716 12.268335
v 204.27238 212.1358 12.304208
v 204.36981 212.21829 12.419338
v 204.41026 212.25253 12.582876
v 204.38289 212.22935 12.751002
v 204.29501 212.15497 12.878668
v 204.17021 212.0493 12.931664
v 204.04189 211.94066 12.895791
v 203.94446 211.85817 12.780662
v 204.24005 211.46729 12.687696
v 204.24002 211.46877 12.515542
v 204.29868 211.53287 12.366518
v 204.40028 211.6424 12.280554
v 204.51765 211.768 12.2806835
v 204.61931 211.87605 12.366874
v 204.67801 211.93758 12.516029
v 204.67804 211.93608 12.688183
v 204.61938 211.872 12.837208
v 204.51776 211.76247 12.923172
v 204.4004 211.63686 12.923041
v 204.29875 211.52881 12.836851
v 204.5707 211.20386 12.804745
v 204.52171 211.29506 12.635759
v 204.5512 211.42084 12.478977
v 204.65125 211.54747 12.376408
v 204.79504 211.64105 12.355535
v 204.94406 211.67648 12.42195
v 205.05838 211.64429 12.557858
v 205.10736 211.55309 12.726844
v 205.07788 211.4273 12.883626
v 204.97783 211.30067 12.986196
v 204.83403 211.20709 13.007069
v 204.68501 211.17166 12.940653
v 204.54561 211.05228 12.298731
v 204.46486 211.17043 12.185978
v 204.47047 211.30904 12.036695
v 204.56096 211.43102 11.890882
v 204.71207 211.50365 11.78761
v 204.8833 211.50748 11.75455
v 205.02878 211.44148 11.800562
v 205.10954 211.32335 11.913316
v 205.10393 211.18472 12.062599
v 205.01344 211.06276 12.208411
v 204.86234 210.99013 12.311684
v 204.6911 210.9863 12.344743
v 204.68408 210.7079 12.065853
v 204.59937 210.74391 11.90615
v 204.59148 210.82439 11.714805
v 204.6625 210.92775 11.543089
v 204.79341 211.02632 11.437014
v 204.94914 211.09369 11.425002
v 205.08797 211.1118 11.510272
v 205.17267 211.07579 11.669976
v 205.18057 210.99532 11.8613205
v 205.10954 210.89195 12.033036
v 204.97862 210.79337 12.1391115
v 204.82289 210.72601 12.151123
v 204.9507 210.35744 11.965961
v 204.89642 210.34819 11.796913
v 204.91081 210.39552 11.61536
v 204.98999 210.48677 11.46995
v 205.11276 210.59747 11.399644
v 205.24622 210.69797 11.423282
v 205.3546 210.76132 11.534528
v 205.40886 210.77057 11.703576
v 205.39449 210.72324 11.885129
v 205.3153 210.63199 12.0305395
v 205.19254 210.52129 12.100845
v 205.05908 210.42079 12.0772085
v 205.24706 210.02023 11.917291
v 205.20349 209.99857 11.749353
v 205.22572 210.0368 11.574888
v 205.30777 210.12473 11.440644
v 205.42767 210.23875 11.382592
v 205.55328 210.34834 11.4162855
v 205.65094 210.42412 11.532698
v 205.6945 210.44579 11.700635
v 205.67227 210.40753 11.8751
v 205.59023 210.31961 12.009343
v 205.47034 210.2056 12.067396
v 205.34473 210.09601 12.033703
v 205.55284 209.68916 11.914689
v 205.51683 209.66498 11.750329
v 205.54538 209.70204 11.582916
v 205.63083 209.7904 11.457309
v 205.75029 209.9064 11.407164
v 205.87175 210.01895 11.445917
v 205.96268 210.0979 11.563184
v 205.99869 210.12209 11.727544
v 205.97014 210.08504 11.894957
v 205.88469 209.99666 12.020564
v 205.76523 209.88066 12.070709
v 205.64377 209.76811 12.031957
v 206.03503 209.3328 12.134565
v 205.90651 209.30553 12.0376425
v 205.82185 209.34857 11.880399
v 205.80374 209.4504 11.704968
v 205.85704 209.5837 11.558358
v 205.96745 209.71278 11.479851
v 206.10541 209.80304 11.490482
v 206.23392 209.8303 11.587406
v 206.31859 209.78726 11.744649
v 206.33669 209.68544 11.920079
v 206.28339 209.55214 12.06669
v 206.17297 209.42305 12.145198
v 206.30869 209.17085 11.3137665
v 206.14445 209.13756 11.375483
v 205.99963 209.17882 11.365834
v 205.91302 209.28358 11.287408
v 205.90782 209.42377 11.161216
v 205.98544 209.56181 11.021072
v 206.12508 209.66075 10.90453
v 206.2893 209.69405 10.8428135
v 206.43413 209.65279 10.852462
v 206.52074 209.54802 10.930889
v 206.52592 209.40784 11.05708
v 206.44832 209.26979 11.197224
v 206.47035 208.99146 11.153793
v 206.3152 208.9174 11.228451
v 206.16364 208.88924 11.206965
v 206.05627 208.91452 11.095095
v 206.02187 208.98647 10.922812
v 206.06964 209.0858 10.736283
v 206.1868 209.1859 10.585487
v 206.34195 209.25995 10.51083
v 206.4935 209.2881 10.532315
v 206.60088 209.26283 10.644186
v 206.63528 209.19089 10.816468
v 206.58751 209.09155 11.002996
v 206.73734 208.75813 11.115739
v 206.60126 208.66762 11.198139
v 206.4519 208.58948 11.185626
v 206.3293 208.54468 11.081551
v 206.26631 208.54523 10.913801
v 206.27979 208.59094 10.727325
v 206.36613 208.6696 10.572089
v 206.50223 208.76013 10.489688
v 206.65158 208.83826 10.502202
v 206.77417 208.88306 10.6062765
v 206.83717 208.88252 10.774027
v 206.82368 208.83679 10.960503
v 206.95602 208.41862 11.094582
v 206.82907 208.32579 11.167923
v 206.68608 208.2321 11.15125
v 206.56535 208.16267 11.049029
v 206.49924 208.1361 10.888651
v 206.50546 208.15948 10.713087
v 206.58235 208.2266 10.569382
v 206.7093 208.31943 10.49604
v 206.85231 208.41312 10.512713
v 206.97304 208.48256 10.614934
v 207.03914 208.50912 10.775313
v 207.03291 208.48573 10.950876
v 207.2522 208.14078 11.017747
v 207.15388 208.04716 11.123652
v 207.0277 207.93282 11.147349
v 206.90746 207.82835 11.082487
v 206.8254 207.7618 10.946447
v 206.80347 207.75096 10.775681
v 206.84758 207.79875 10.615944
v 206.9459 207.89236 10.510038
v 207.07208 208.00673 10.486341
v 207.19232 208.11118 10.551204
v 207.2744 208.17773 10.687243
v 207.29631 208.18858 10.85801
v 207.54391 207.86879 10.990118
v 207.46628 207.7666 11.104565
v 207.36299 207.6337 11.139494
v 207.2617 207.50568 11.085548
v 207.18958 207.41685 10.957182
v 207.16592 207.39104 10.78879
v 207.1971 207.43512 10.625494
v 207.27473 207.53731 10.511047
v 207.37802 207.67023 10.476118
v 207.47931 207.79823 10.530064
v 207.55144 207.88705 10.65843
v 207.57509 207.91289 10.826821
v 207.87842 207.63168 11.024682
v 207.80847 207.50569 11.118361
v 207.72452 207.35597 11.12757
v 207.64903 207.22261 11.049843
v 207.60223 207.14136 10.906004
v 207.5967 207.13399 10.734596
v 207.63387 207.20248 10.581549
v 207.70381 207.32846 10.487869
v 207.78777 207.4782 10.47866
v 207.86327 207.61156 10.556388
v 207.91005 207.69281 10.700226
v 207.91559 207.70016 10.871634
v 208.3007 207.45714 10.971409
v 208.23947 207.3503 11.091627
v 208.15627 207.20593 11.134301
v 208.07341 207.06271 11.087996
v 208.01309 206.95903 10.965118
v 207.99147 206.92265 10.7985935
v 208.01434 206.96335 10.633042
v 208.07559 207.07018 10.512823
v 208.15878 207.21455 10.470149
v 208.24164 207.35776 10.516455
v 208.30196 207.46144 10.639333
v 208.32358 207.49782 10.805858
v 208.75264 207.12741 11.010073
v 208.72073 206.97964 11.131952
v 208.63968 206.82823 11.194379
v 208.53122 206.71375 11.180625
v 208.42441 206.66687 11.094376
v 208.34784 206.70015 10.958742
v 208.32207 206.80467 10.810067
v 208.35397 206.95244 10.688188
v 208.43503 207.10385 10.625761
v 208.54349 207.21834 10.639515
v 208.6503 207.26521 10.725764
v 208.72687 207.23193 10.861398
v 209.02666 206.93532 10.329433
v 208.99356 206.76895 10.411276
v 208.89758 206.62932 10.455835
v 208.76448 206.55385 10.451173
v 208.62988 206.56276 10.398536
v 208.52988 206.65366 10.312031
v 208.49124 206.80219 10.214835
v 208.52435 206.96857 10.132993
v 208.62032 207.10818 10.088433
v 208.75342 207.18365 10.093097
v 208.88802 207.17476 10.145733
v 208.98802 207.08386 10.232238
v 209.16252 207.02669 9.753381
v 209.2572 207.01761 9.844977
v 209.30093 206.93558 9.970702
v 209.282 206.8026 10.096868
v 209.20547 206.65427 10.189667
v 209.09186 206.53035 10.224235
v 208.9716 206.46405 10.191309
v 208.87692 206.47313 10.099712
v 208.83319 206.55515 9.973988
v 208.85213 206.68814 9.847822
v 208.92865 206.83646 9.755023
v 209.04225 206.96037 9.720455
v 209.43665 206.58113 9.602745
v 209.54362 206.65439 9.692318
v 209.6039 206.66862 9.844151
v 209.60133 206.62001 10.017559
v 209.53662 206.52158 10.166079
v 209.42708 206.3997 10.249913
v 209.3021 206.28705 10.2466
v 209.19511 206.21379 10.157027
v 209.13484 206.19955 10.005195
v 209.1374 206.24817 9.831786
v 209.20212 206.34659 9.683267
v 209.31165 206.46846 9.599432
v 209.7754 206.23836 9.602563
v 209.8725 206.32164 9.707702
v 209.91928 206.34955 9.867196
v 209.90323 206.31464 10.038309
v 209.82863 206.22623 10.175191
v 209.71548 206.10802 10.241165
v 209.5941 205.99168 10.218554
v 209.49701 205.9084 10.113415
v 209.45023 205.8805 9.953921
v 209.46628 205.91542 9.782808
v 209.54088 206.00383 9.6459255
v 209.65402 206.12202 9.579951
v 210.14574 205.94974 9.656262
v 210.22015 206.01733 9.796233
v 210.23636 206.02544 9.9678955
v 210.19003 205.9719 10.125253
v 210.09357 205.87103 10.226141
v 209.97281 205.74988 10.243527
v 209.86014 205.6409 10.172754
v 209.78572 205.5733 10.032784
v 209.76952 205.5652 9.861122
v 209.81584 205.61874 9.703765
v 209.91231 205.71962 9.602876
v 210.03307 205.84076 9.585489
v 210.4309 205.61899 9.627667
v 210.50435 205.70808 9.755079
v 210.5289 205.73491 9.923163
v 210.49799 205.6923 10.086881
v 210.41986 205.59169 10.202364
v 210.31548 205.46 10.238669
v 210.2128 205.33253 10.186069
v 210.13934 205.24345 10.058657
v 210.11479 205.21661 9.890573
v 210.14572 205.25922 9.726855
v 210.22385 205.35985 9.611372
v 210.32822 205.49153 9.575067
v 210.77489 205.36584 9.605479
v 210.83841 205.47792 9.719264
v 210.86601 205.52512 9.882199
v 210.85028 205.49477 10.050626
v 210.79544 205.39502 10.179416
v 210.71619 205.25261 10.234058
v 210.63374 205.10567 10.199913
v 210.5702 204.99359 10.086129
v 210.54262 204.9464 9.923194
v 210.55833 204.97675 9.754766
v 210.61317 205.07649 9.625977
v 210.69244 205.2189 9.571334
v 211.19653 205.17256 9.611637
v 211.26344 205.27576 9.73175
v 211.28896 205.31456 9.897261
v 211.26627 205.2786 10.063822
v 211.20145 205.17747 10.186803
v 211.11185 205.0383 10.233251
v 211.02148 204.89836 10.190721
v 210.95459 204.79517 10.070608
v 210.92906 204.75636 9.905097
v 210.95175 204.79234 9.738536
v 211.01657 204.89346 9.615555
v 211.10617 205.03262 9.569106
v 211.55667 204.86728 9.605939
v 211.63814 204.96437 9.722087
v 211.67145 205.00389 9.886038
v 211.64769 204.97523 10.053864
v 211.57323 204.88608 10.1805935
v 211.468 204.76033 10.232271
v 211.36023 204.63168 10.19505
v 211.27878 204.53459 10.078903
v 211.24547 204.49507 9.914951
v 211.26923 204.52373 9.747126
v 211.34369 204.61287 9.620396
v 211.4489 204.73862 9.568718
v 211.9102 204.58218 9.613048
v 211.98938 204.674 9.734926
v 212.0182 204.70732 9.901096
v 211.98892 204.67323 10.067032
v 211.90941 204.58087 10.188271
v 211.80095 204.45497 10.232327
v 211.69261 204.32928 10.187396
v 211.61343 204.23747 10.065517
v 211.58461 204.20415 9.899347
v 211.61389 204.23824 9.733412
v 211.6934 204.3306 9.612173
v 211.80186 204.4565 9.568116
v 212.23839 204.29593 9.612647
v 212.30838 204.39517 9.734323
v 212.33395 204.4314 9.900417
v 212.30824 204.39488 10.066428
v 212.23816 204.29541 10.187872
v 212.14247 204.15965 10.232207
v 212.04681 204.02397 10.187554
v 211.97682 203.92473 10.06588
v 211.95125 203.88852 9.899784
v 211.97694 203.92503 9.733773
v 212.04703 204.02449 9.6123295
v 212.14273 204.16025 9.567994
v 212.61606 204.08319 9.612333
v 212.67491 204.18964 9.733818
v 212.6965 204.22865 9.899844
v 212.67503 204.18979 10.065925
v 212.61627 204.08347 10.187558
v 212.53596 203.93816 10.232154
v 212.45561 203.79282 10.187761
v 212.39676 203.68636 10.066277
v 212.37517 203.64734 9.900251
v 212.39664 203.6862 9.734171
v 212.4554 203.79253 9.612536
v 212.5357 203.93784 9.567942
v 213.03532 203.87941 9.625483
v 213.0968 203.9733 9.755696
v 213.1144 204.00015 9.924583
v 213.08336 203.95274 10.086893
v 213.01202 203.84381 10.199132
v 212.91951 203.70251 10.231228
v 212.8306 203.56673 10.17458
v 212.7691 203.47284 10.044366
v 212.75151 203.446 9.875479
v 212.78255 203.4934 9.71317
v 212.85388 203.60234 9.60093
v 212.9464 203.74362 9.568834
v 213.29836 203.69144 9.732444
v 213.40549 203.74031 9.817553
v 213.48134 203.71005 9.95414
v 213.50557 203.60878 10.105607
v 213.4717 203.46361 10.231369
v 213.3888 203.31345 10.297729
v 213.27908 203.19853 10.286903
v 213.17195 203.14964 10.201796
v 213.0961 203.17992 10.065208
v 213.07187 203.28119 9.913741
v 213.10574 203.42636 9.787979
v 213.18864 203.57652 9.72162
v 213.467 203.64622 9.195419
v 213.60376 203.68166 9.208404
v 213.72119 203.63197 9.261511
v 213.78783 203.5105 9.34051
v 213.78581 203.34978 9.424234
v 213.7157 203.19287 9.490249
v 213.59624 203.08182 9.520865
v 213.45947 203.04639 9.507881
v 213.34204 203.09605 9.454774
v 213.2754 203.21753 9.375774
v 213.27742 203.37827 9.29205
v 213.34755 203.53517 9.226036
v 213.86238 203.4149 8.824016
v 213.98541 203.45224 8.92558
v 214.06665 203.41855 9.08584
v 214.08432 203.32289 9.261857
v 214.03368 203.19089 9.406465
v 213.9283 203.0579 9.480917
v 213.79642 202.95956 9.465263
v 213.67339 202.92224 9.3637
v 213.59215 202.95592 9.203439
v 213.57448 203.05157 9.027423
v 213.62512 203.1836 8.882815
v 213.7305 203.31657 8.808363
v 214.14392 203.02588 8.800923
v 214.23274 203.10005 8.930474
v 214.2816 203.1042 9.1018715
v 214.27739 203.0372 9.26919
v 214.22125 202.91704 9.387597
v 214.1282 202.77586 9.425365
v 214.02321 202.65155 9.372375
v 213.93437 202.57736 9.242825
v 213.88551 202.57323 9.071427
v 213.88972 202.64021 8.904108
v 213.94588 202.76039 8.785702
v 214.03891 202.90155 8.747933
v 214.52808 202.8065 8.729118
v 214.59645 202.93234 8.817386
v 214.64137 202.99529 8.964085
v 214.65079 202.97849 9.129908
v 214.6222 202.88643 9.270421
v 214.56323 202.7438 9.347976
v 214.48972 202.5888 9.34179
v 214.42134 202.46298 9.253523
v 214.37642 202.40002 9.106823
v 214.367 202.41682 8.941001
v 214.3956 202.50888 8.8004875
v 214.45456 202.6515 8.722933
v 214.93279 202.56355 8.706543
v 215.00363 202.6868 8.800025
v 215.04471 202.74954 8.951551
v 215.045 202.73492 9.12052
v 215.00444 202.64691 9.261656
v 214.9339 202.50905 9.337143
v 214.85226 202.35829 9.326753
v 214.78142 202.23503 9.233271
v 214.74034 202.1723 9.081744
v 214.74004 202.1869 8.912776
v 214.78061 202.27493 8.77164
v 214.85115 202.4128 8.696153
v 215.3476 202.36295 8.693061
v 215.4208 202.48734 8.786601
v 215.46222 202.55385 8.940058
v 215.46075 202.54463 9.112309
v 215.41678 202.46219 9.257204
v 215.3421 202.32858 9.335916
v 215.25673 202.17963 9.3273535
v 215.18352 202.05524 9.233812
v 215.1421 201.98872 9.080357
v 215.14359 201.99794 8.908104
v 215.18755 202.08038 8.76321
v 215.26222 202.21399 8.684499
v 215.73712 202.13977 8.703165
v 215.80017 202.25526 8.813912
v 215.82925 202.3062 8.975825
v 215.81659 202.27892 9.145518
v 215.76556 202.18074 9.277522
v 215.68985 202.03798 9.336468
v 215.60974 201.88887 9.30656
v 215.54669 201.77338 9.195812
v 215.5176 201.72244 9.033899
v 215.53026 201.74971 8.864206
v 215.58128 201.84789 8.732203
v 215.657 201.99066 8.673257
v 216.14412 201.94908 8.690669
v 216.20981 202.07382 8.788656
v 216.24426 202.13806 8.9442005
v 216.23827 202.1246 9.1156225
v 216.19339 202.03705 9.2569895
v 216.1217 201.89885 9.330423
v 216.04237 201.74704 9.316247
v 215.97668 201.6223 9.21826
v 215.94223 201.55806 9.062716
v 215.94823 201.57152 8.891294
v 215.99309 201.65909 8.749927
v 216.06479 201.79729 8.676493
v 216.37582 201.72754 8.820838
v 216.48781 201.84079 8.829953
v 216.59494 201.88918 8.914693
v 216.66852 201.85973 9.052351
v 216.68881 201.76033 9.206041
v 216.6504 201.61765 9.334584
v 216.56357 201.46986 9.403536
v 216.45158 201.35663 9.394421
v 216.34445 201.30824 9.309681
v 216.27089 201.33769 9.172023
v 216.25058 201.43707 9.0183325
v 216.289 201.57977 8.88979
v 216.51724 201.63885 8.289058
v 216.64064 201.74553 8.276987
v 216.77916 201.77574 8.325629
v 216.89569 201.72139 8.42195
v 216.959 201.59705 8.540141
v 216.95215 201.43602 8.648532
v 216.87694 201.28146 8.718081
v 216.75354 201.17479 8.730151
v 216.61502 201.14458 8.681509
v 216.49849 201.19893 8.585188
v 216.43518 201.32327 8.466997
v 216.44203 201.4843 8.358606
v 216.90305 201.46544 7.9271927
v 217.01642 201.57602 7.935697
v 217.12549 201.6198 8.018453
v 217.20102 201.58502 8.153285
v 217.22278 201.48103 8.304066
v 217.18492 201.33568 8.430394
v 217.09761 201.18791 8.49842
v 216.98422 201.07733 8.489916
v 216.87515 201.03355 8.40716
v 216.79962 201.06833 8.272327
v 216.77786 201.17232 8.121547
v 216.81572 201.31767 7.9952183
v 217.26788 201.05922 7.845011
v 217.37149 201.19408 7.857953
v 217.46701 201.29091 7.958644
v 217.52884 201.32376 8.120103
v 217.5404 201.28383 8.299068
v 217.49861 201.18182 8.447586
v 217.41466 201.04506 8.525861
v 217.31104 200.9102 8.512918
v 217.21553 200.81337 8.412228
v 217.1537 200.78052 8.250769
v 217.14214 200.82045 8.071803
v 217.18393 200.92247 7.923286
v 217.64365 200.75662 7.8332586
v 217.73521 200.9021 7.8272357
v 217.82176 201.02258 7.903663
v 217.88008 201.08577 8.042063
v 217.89453 201.07475 8.20535
v 217.86127 200.99246 8.349772
v 217.7892 200.86096 8.436632
v 217.69762 200.71547 8.442655
v 217.61108 200.595 8.366227
v 217.55276 200.53181 8.227828
v 217.5383 200.54283 8.064541
v 217.57156 200.62512 7.9201183
v 218.05435 200.53735 7.795654
v 218.15399 200.67664 7.807137
v 218.2395 200.78865 7.900864
v 218.28796 200.84335 8.051723
v 218.2864 200.82611 8.219288
v 218.23524 200.74152 8.358664
v 218.14818 200.61226 8.432502
v 218.04855 200.47298 8.421019
v 217.96304 200.36096 8.3272915
v 217.91457 200.30626 8.176434
v 217.91612 200.3235 8.008867
v 217.96729 200.4081 7.8694925
v 218.40363 200.23854 7.7795086
v 218.50803 200.37479 7.7861114
v 218.59697 200.48799 7.8780155
v 218.64664 200.54779 8.030595
v 218.6437 200.53816 8.202967
v 218.58897 200.4617 8.348943
v 218.4971 200.33888 8.42941
v 218.3927 200.20264 8.422807
v 218.30376 200.08943 8.330902
v 218.25409 200.02963 8.178323
v 218.25702 200.03926 8.005952
v 218.31175 200.11572 7.8599753
v 218.79521 200.00156 7.7747283
v 218.89816 200.1365 7.8019395
v 218.97968 200.24207 7.910298
v 219.01793 200.28995 8.070768
v 219.00264 200.26733 8.240354
v 218.93794 200.18027 8.373612
v 218.84114 200.0521 8.434839
v 218.73819 199.91714 8.407628
v 218.65668 199.81157 8.299271
v 218.61844 199.76369 8.1388
v 218.63371 199.7863 7.969215
v 218.69841 199.87337 7.8359556
v 219.1596 199.73367 7.7700763
v 219.26665 199.86266 7.808279
v 219.34747 199.95938 7.9251523
v 219.38042 199.99794 8.08938
v 219.35666 199.968 8.256958
v 219.28256 199.87758 8.382983
v 219.178 199.75092 8.433688
v 219.07095 199.62193 8.395485
v 218.99013 199.5252 8.278612
v 218.95718 199.48665 8.114384
v 218.98094 199.51659 7.9468064
v 219.05502 199.607 7.8207808
v 219.51204 199.45 7.7686753
v 219.62784 199.56935 7.812271
v 219.71304 199.65697 7.933171
v 219.74484 199.68935 8.098979
v 219.71472 199.65784 8.265267
v 219.63074 199.57086 8.38748
v 219.5154 199.45174 8.432869
v 219.39961 199.33238 8.389273
v 219.31439 199.24478 8.2683735
v 219.2826 199.2124 8.102565
v 219.31271 199.24391 7.9362764
v 219.3967 199.33089 7.8140645
v 219.8148 199.11484 7.7682133
v 219.95166 199.20912 7.8121886
v 220.05211 199.27824 7.9333677
v 220.08925 199.30368 8.09928
v 220.0531 199.27864 8.265471
v 219.95337 199.2098 8.387409
v 219.81677 199.11563 8.432421
v 219.67992 199.02135 8.388445
v 219.57945 198.95222 8.267266
v 219.54233 198.92677 8.101353
v 219.57848 198.95183 7.935162
v 219.6782 199.02066 7.813225
v 220.0221 198.71367 7.7680345
v 220.17036 198.78833 7.8126564
v 220.27887 198.84294 7.9343095
v 220.31851 198.86285 8.100397
v 220.27869 198.84274 8.266416
v 220.17004 198.788 8.387881
v 220.02171 198.71327 8.432247
v 219.87344 198.6386 8.387626
v 219.76494 198.58398 8.265972
v 219.7253 198.56407 8.099885
v 219.76512 198.58418 7.933866
v 219.87376 198.63895 7.8124003
v 220.22215 198.30884 7.767961
v 220.35333 198.4106 7.8125534
v 220.44933 198.48505 7.9341846
v 220.48442 198.51225 8.100265
v 220.4492 198.4849 8.266291
v 220.3531 198.41032 8.387778
v 220.2219 198.30852 8.432174
v 220.0907 198.20676 8.387582
v 219.9947 198.13231 8.26595
v 219.95961 198.1051 8.099871
v 219.99484 198.13246 7.933844
v 220.09093 198.20703 7.8123565
v 220.56425 198.01416 7.767925
v 220.68402 198.12921 7.812357
v 220.77173 198.21346 7.9338713
v 220.80386 198.24431 8.099908
v 220.77182 198.21352 8.265978
v 220.6842 198.12933 8.387582
v 220.56447 198.0143 8.4321375
v 220.4447 197.89925 8.387705
v 220.35701 197.81502 8.2661915
v 220.32486 197.78415 8.100155
v 220.3569 197.81494 7.934085
v 220.44452 197.89912 7.8124804
v 220.84479 197.66032 7.767906
v 220.97406 197.76456 7.81237
v 221.06871 197.84087 7.933907
v 221.10338 197.86882 8.099953
v 221.06876 197.8409 8.266013
v 220.97415 197.7646 8.387595
v 220.8449 197.66039 8.432119
v 220.71562 197.55615 8.387655
v 220.62097 197.47983 8.266118
v 220.58632 197.45189 8.100073
v 220.62093 197.4798 7.934012
v 220.71553 197.55609 7.8124304
v 221.13116 197.3112 7.767899
v 221.26959 197.40294 7.8123655
v 221.37093 197.47011 7.9339046
v 221.40804 197.4947 8.099951
v 221.37097 197.47014 8.266011
v 221.26967 197.40298 8.38759
v 221.13127 197.31125 8.432112
v 220.99286 197.21951 8.387646
v 220.89151 197.15234 8.266107
v 220.8544 197.12775 8.10006
v 220.89146 197.15231 7.934
v 220.99277 197.21947 7.8124204
v 221.33429 196.90727 7.7679973
v 221.4771 196.99402 7.8084264
v 221.5835 197.05864 7.9269834
v 221.62497 197.08383 8.091901
v 221.59042 197.06285 8.25899
v 221.48909 197.0013 8.383479
v 221.34814 196.91568 8.432011
v 221.20532 196.82893 8.391582
v 221.09894 196.76431 8.273025
v 221.05745 196.7391 8.108108
v 221.09201 196.7601 7.941018
v 221.19333 196.82166 7.8165293
v 221.48378 196.61267 7.9934688
v 221.6117 196.72443 7.954522
v 221.73625 196.78699 7.989656
v 221.82407 196.78358 8.089457
v 221.85162 196.71515 8.227183
v 221.81152 196.60002 8.365931
v 221.71454 196.46902 8.468522
v 221.58662 196.35727 8.507469
v 221.46207 196.29471 8.472335
v 221.37425 196.29811 8.372534
v 221.3467 196.36655 8.234808
v 221.3868 196.48169 8.096061
v 221.70892 196.56577 7.4028854
v 221.83553 196.66731 7.3876486
v 221.97122 196.69302 7.437359
v 222.07964 196.636 7.538696
v 222.13174 196.51155 7.6645064
v 222.11357 196.353 7.7810802
v 222.02998 196.20284 7.857181
v 221.90338 196.1013 7.8724174
v 221.7677 196.07559 7.822707
v 221.65927 196.1326 7.72137
v 221.60716 196.25705 7.5955596
v 221.62535 196.4156 7.4789863
v 222.02458 196.35097 7.0691957
v 222.14229 196.4635 7.0979524
v 222.2608 196.51053 7.203623
v 222.34837 196.47945 7.357893
v 222.38153 196.37859 7.519426
v 222.35141 196.23497 7.64494
v 222.26605 196.08708 7.700803
v 222.14835 195.97455 7.6720467
v 222.02983 195.92752 7.566376
v 221.94226 195.95859 7.412106
v 221.9091 196.05945 7.2505727
v 221.93924 196.20306 7.1250587
v 222.42274 196.01163 6.941164
v 222.507 196.1531 6.979334
v 222.58617 196.24413 7.0977144
v 222.63905 196.26028 7.2645864
v 222.65146 196.19728 7.4352355
v 222.62007 196.07196 7.563937
v 222.5533 195.91792 7.6162057
v 222.46904 195.77643 7.578036
v 222.38988 195.68541 7.459655
v 222.337 195.66925 7.2927833
v 222.32458 195.73227 7.122134
v 222.35597 195.85759 6.9934325
v 222.87955 195.83199 6.9132304
v 222.94637 195.98615 6.945307
v 223.00493 196.09961 7.0545096
v 223.03952 196.14198 7.211578
v 223.0409 196.10191 7.374425
v 223.00865 195.99014 7.4994164
v 222.95148 195.83661 7.553061
v 222.88464 195.68245 7.520984
v 222.8261 195.56898 7.4117813
v 222.79149 195.52661 7.254713
v 222.79013 195.56668 7.091866
v 222.82236 195.67845 6.9668746
v 223.27806 195.5819 6.8945417
v 223.35739 195.73364 6.909535
v 223.42558 195.85672 7.007567
v 223.46436 195.91815 7.1623697
v 223.46333 195.90149 7.332464
v 223.42276 195.81117 7.472274
v 223.35355 195.67143 7.5443363
v 223.27422 195.51968 7.5293427
v 223.20602 195.3966 7.431311
v 223.16724 195.33517 7.276508
v 223.16827 195.35184 7.1064134
v 223.20883 195.44215 6.966604
v 223.70369 195.4113 6.877558
v 223.798 195.55 6.9151373
v 223.87051 195.65364 7.03145
v 223.90178 195.6944 7.195331
v 223.88344 195.66138 7.362869
v 223.82039 195.56343 7.4891715
v 223.72954 195.4268 7.540396
v 223.63521 195.28809 7.5028176
v 223.56271 195.18446 7.3865047
v 223.53143 195.14369 7.222624
v 223.54979 195.17671 7.0550857
v 223.61282 195.27466 6.9287834
v 224.01497 195.08958 6.875234
v 224.14334 195.20293 6.8902674
v 224.2493 195.29553 6.989149
v 224.30446 195.34258 7.1453843
v 224.29404 195.33147 7.317109
v 224.22083 195.26517 7.45831
v 224.10445 195.16147 7.531153
v 223.97609 195.04813 7.5161195
v 223.87013 194.95552 7.4172378
v 223.81497 194.90848 7.261003
v 223.8254 194.91959 7.089278
v 223.89859 194.98589 6.9480767
v 224.32121 194.76181 6.8701277
v 224.44247 194.87143 6.923364
v 224.52798 194.94826 7.051216
v 224.55481 194.97171 7.2194247
v 224.5158 194.9355 7.3829193
v 224.42137 194.84933 7.4978914
v 224.29684 194.7363 7.5335345
v 224.1756 194.62668 7.480298
v 224.09009 194.54985 7.352446
v 224.06325 194.5264 7.1842375
v 224.10228 194.5626 7.020743
v 224.1967 194.64877 6.905771
v 224.65828 194.46388 6.8686504
v 224.77702 194.58012 6.9127584
v 224.8642 194.66524 7.0340343
v 224.89645 194.69644 7.199982
v 224.86516 194.66536 7.366137
v 224.77869 194.58032 7.487977
v 224.6602 194.46413 7.5328555
v 224.54147 194.3479 7.4887476
v 224.4543 194.26277 7.3674717
v 224.42203 194.23158 7.2015233
v 224.45334 194.26265 7.035369
v 224.53981 194.34769 6.913529
v 224.93661 194.10812 6.868211
v 225.0915 194.16815 6.9124923
v 225.20503 194.21207 7.0338955
v 225.24675 194.22812 7.1998916
v 225.2055 194.212 7.366001
v 225.09235 194.16805 7.4877157
v 224.93758 194.108 7.532422
v 224.7827 194.04799 7.488141
v 224.66917 194.00406 7.3667374
v 224.62746 193.988 7.200742
v 224.6687 194.00414 7.0346317
v 224.78186 194.0481 6.912917
v 224.97237 193.65797 6.8680415
v 225.138 193.6686 6.9128246
v 225.25911 193.67632 7.034596
v 225.30322 193.67911 7.2007265
v 225.25853 193.6762 7.366702
v 225.13701 193.66837 7.488049
v 224.97122 193.65771 7.5322533
v 224.80559 193.64711 7.4874697
v 224.6845 193.63937 7.365699
v 224.64037 193.6366 7.199568
v 224.68506 193.63951 7.0335927
v 224.80658 193.64734 6.9122453
v 224.99506 193.20695 6.8679533
v 225.15924 193.23164 6.9125295
v 225.27939 193.24971 7.034149
v 225.32332 193.25629 7.2002244
v 225.27924 193.24963 7.3662553
v 225.15897 193.23152 7.4877543
v 224.99474 193.20682 7.532166
v 224.83055 193.18213 7.48759
v 224.7104 193.16408 7.36597
v 224.66649 193.15749 7.199895
v 224.71057 193.16414 7.0338635
v 224.83083 193.18225 6.9123645
v 225.10551 192.76912 6.8679194
v 225.26375 192.81944 6.9124312
v 225.37958 192.8563 7.0340033
v 225.42197 192.86977 7.2000613
v 225.37955 192.85626 7.36611
v 225.2637 192.8194 7.487656
v 225.10545 192.76906 7.532132
v 224.94722 192.71872 7.4876204
v 224.83139 192.68188 7.366048
v 224.789 192.66841 7.1999903
v 224.83142 192.68192 7.0339417
v 224.94727 192.71878 6.9123955
v 225.26817 192.34787 6.867903
v 225.40704 192.43892 6.9124064
v 225.5087 192.50555 7.0339727
v 225.5459 192.52995 7.2000284
v 225.50868 192.50554 7.366079
v 225.40703 192.43889 7.4876313
v 225.26816 192.34784 7.532116
v 225.12929 192.25679 7.4876127
v 225.02763 192.19016 7.366047
v 224.99043 192.16577 7.199991
v 225.02765 192.19017 7.0339403
v 225.1293 192.25682 6.912388
v 225.58957 192.03069 6.867898
v 225.69995 192.15475 6.9123845
v 225.78075 192.24557 7.0339384
v 225.81032 192.27882 7.19999
v 225.78076 192.24559 7.366045
v 225.69997 192.15477 7.4876094
v 225.5896 192.0307 7.5321107
v 225.47923 191.90665 7.4876237
v 225.39842 191.81581 7.36607
v 225.36885 191.78256 7.2000184
v 225.3984 191.81581 7.0339637
v 225.4792 191.90663 6.912399
v 225.942 191.7484 6.867895
v 226.0655 191.8594 6.9123855
v 226.15591 191.94066 7.0339427
v 226.18901 191.97041 7.199995
v 226.15591 191.94066 7.366049
v 226.06552 191.8594 7.487611
v 225.94202 191.7484 7.532108
v 225.81853 191.63739 7.4876175
v 225.72812 191.55614 7.3660607
v 225.69502 191.52638 7.2000084
v 225.7281 191.55612 7.033954
v 225.81851 191.63739 6.912392
v 226.18527 191.36797 6.867894
v 226.32156 191.46283 6.912384
v 226.42134 191.53227 7.033941
v 226.45787 191.5577 7.1999927
v 226.42134 191.53227 7.366047
v 226.32158 191.46284 7.4876094
v 226.18529 191.36798 7.532107
v 226.049 191.27312 7.487617
v 225.94922 191.20367 7.3660603
v 225.9127 191.17825 7.2000084
v 225.94922 191.20367 7.033954
v 226.04898 191.27312 6.9123917
v 226.45755 191.00774 6.8678937
v 226.59753 191.09706 6.9124045
v 226.7 191.16245 7.0339766
v 226.73749 191.18637 7.2000346
v 226.69997 191.16243 7.366083
v 226.59749 191.09703 7.48763
v 226.4575 191.0077 7.5321064
v 226.31752 190.91838 7.4875956
v 226.21506 190.853 7.3660235
v 226.17757 190.82909 7.199966
v 226.21509 190.85303 7.0339174
v 226.31757 190.91841 6.91237
v 226.66956 190.60904 6.8678937
v 226.80922 190.69887 6.9123874
v 226.91145 190.76462 7.033947
v 226.94888 190.78868 7.2000003
v 226.91145 190.76462 7.3660536
v 226.80922 190.69887 7.4876127
v 226.66956 190.60904 7.5321064
v 226.52989 190.51923 7.4876122
v 226.42764 190.45348 7.3660526
v 226.39023 190.4294 7.2
v 226.42764 190.45348 7.0339465
v 226.52989 190.51923 6.9123874
v 226.94437 190.25075 6.8678937
v 227.07059 190.35863 6.9123874
v 227.163 190.43762 7.033947
v 227.19681 190.46652 7.2
v 227.163 190.43762 7.366053
v 227.07059 190.35863 7.4876122
v 226.94437 190.25075 7.5321064
v 226.81813 190.14285 7.4876122
v 226.72572 190.06387 7.366053
v 226.69191 190.03496 7.2
v 226.72572 190.06387 7.0339465
v 226.81813 190.14285 6.9123874
v 227.25551 189.92351 6.8678937
v 227.35966 190.05283 6.9123874
v 227.43591 190.1475 7.0339465
v 227.46382 190.18216 7.2
v 227.43591 190.1475 7.366053
v 227.35966 190.05283 7.4876122
v 227.25551 189.92351 7.5321064
v 227.15135 189.79417 7.4876122
v 227.0751 189.69951 7.366053
v 227.0472 189.66486 7.2
v 227.0751 189.69951 7.0339465
v 227.15135 189.79417 6.9123874
v 227.64156 189.68925 6.867893
v 227.7147 189.83832 6.9123874
v 227.76826 189.94745 7.0339465
v 227.78786 189.9874 7.2
v 227.76826 189.94745 7.366053
v 227.7147 189.83832 7.4876122
v 227.64156 189.68925 7.5321064
v 227.56839 189.54018 7.4876122
v 227.51485 189.43106 7.366053
v 227.49524 189.39111 7.2
v 227.51485 189.43106 7.0339465
v 227.56839 189.54018 6.9123874
v 228.06303 189.52722 6.867893
v 228.1532 189.66666 6.9123874
v 228.21921 189.76874 7.0339465
v 228.24338 189.80609 7.2
v 228.21921 189.76874 7.366053
v 228.1532 189.66666 7.4876122
v 228.06303 189.52722 7.5321064
v 227.97285 189.38779 7.4876122
v 227.90685 189.2857 7.366053
v 227.88268 189.24835 7.2
v 227.90685 189.2857 7.0339465
v 227.97285 189.38779 6.9123874
v 228.3837 189.2093 6.867893
v 228.50807 189.3193 6.9123874
v 228.59914 189.39984 7.0339465
v 228.63246 189.42932 7.2
v 228.59914 189.39984 7.366053
v 228.50807 189.3193 7.4876122
v 228.3837 189.2093 7.5321064
v 228.25931 189.09929 7.4876122
v 228.16826 189.01875 7.366053
v 228.13493 188.98927 7.2
v 228.16826 189.01875 7.0339465
v 228.25931 189.09929 6.9123874
v 228.69414 188.87766 6.87063
v 228.82153 188.97278 6.9360294
v 228.90564 189.0356 7.07216
v 228.92395 189.04929 7.2425447
v 228.87155 189.01015 7.40153
v 228.76248 188.9287 7.506515
v 228.62596 188.82674 7.52937
v 228.49858 188.73161 7.46397
v 228.41447 188.6688 7.32784
v 228.39616 188.6551 7.157455
v 228.44856 188.69424 6.99847
v 228.55763 188.7757 6.8934846
v 228.89511 188.63828 6.974121
v 229.05276 188.67838 6.9801617
v 229.1759 188.66687 7.081413
v 229.23155 188.60686 7.2507443
v 229.20479 188.51442 7.442785
v 229.1028 188.4143 7.606076
v 228.9529 188.33336 7.696865
v 228.79526 188.29327 7.6908245
v 228.6721 188.30476 7.5895734
v 228.61647 188.36478 7.4202414
v 228.64322 188.45723 7.2282014
v 228.74522 188.55734 7.06491
v 228.95175 188.46971 6.386297
v 229.1167 188.4448 6.368813
v 229.23679 188.35806 6.434433
v 229.27985 188.23276 6.565574
v 229.23434 188.10246 6.7270975
v 229.11247 188.00208 6.875723
v 228.94687 187.95851 6.9716268
v 228.78192 187.98344 6.989111
v 228.66183 188.07018 6.9234915
v 228.61877 188.19548 6.7923503
v 228.66428 188.32578 6.6308265
v 228.78615 188.42615 6.482201
v 229.05338 188.09605 5.9914713
v 229.20654 188.09668 6.0097666
v 229.30736 188.04794 6.11833
v 229.32883 187.96294 6.288071
v 229.26518 187.86441 6.473509
v 229.13347 187.7788 6.6249547
v 228.96901 187.72899 6.701829
v 228.81583 187.72838 6.683533
v 228.71501 187.7771 6.57497
v 228.69354 187.86212 6.4052286
v 228.75719 187.96063 6.219791
v 228.8889 188.04626 6.0683455
v 229.1696 187.56987 6.002005
v 229.32439 187.62314 6.018238
v 229.43945 187.6452 6.1174655
v 229.48398 187.63014 6.273099
v 229.44604 187.58202 6.443437
v 229.3358 187.51369 6.5828376
v 229.18279 187.44348 6.653949
v 229.02802 187.3902 6.637716
v 228.91293 187.36813 6.5384884
v 228.86841 187.3832 6.382855
v 228.90634 187.43134 6.212517
v 229.01659 187.49966 6.0731163
v 229.29855 187.1042 5.993168
v 229.45717 187.16655 6.014057
v 229.58688 187.2093 6.120114
v 229.65294 187.22102 6.2829204
v 229.63765 187.19855 6.4588523
v 229.54509 187.1479 6.600769
v 229.40009 187.08267 6.670644
v 229.24147 187.02032 6.6497545
v 229.11176 186.97757 6.543698
v 229.0457 186.96587 6.3808913
v 229.06099 186.98834 6.2049594
v 229.15353 187.03897 6.0630426
v 229.52786 186.69571 5.9883366
v 229.67128 186.77269 6.0437427
v 229.77278 186.82321 6.173213
v 229.80516 186.83376 6.342056
v 229.75975 186.80148 6.5050297
v 229.64873 186.73505 6.6184664
v 229.50182 186.65224 6.6519694
v 229.35841 186.57526 6.5965633
v 229.25691 186.52473 6.467093
v 229.22452 186.51419 6.29825
v 229.26993 186.54648 6.1352763
v 229.38095 186.61292 6.0218396
v 229.79779 186.33444 5.9782543
v 229.91205 186.449 6.0364013
v 229.99165 186.52649 6.1677375
v 230.01527 186.54613 6.337072
v 229.9766 186.50269 6.499031
v 229.88596 186.40778 6.6102185
v 229.76767 186.28683 6.6408415
v 229.65341 186.17227 6.5826945
v 229.5738 186.09479 6.4513583
v 229.55019 186.07513 6.282024
v 229.58887 186.11859 6.1200647
v 229.6795 186.2135 6.0088773
v 230.14171 186.04196 5.972819
v 230.24506 186.1736 6.012104
v 230.323 186.27168 6.1297765
v 230.35468 186.30994 6.2943068
v 230.33159 186.2781 6.461608
v 230.25992 186.18472 6.586853
v 230.15886 186.05481 6.636482
v 230.05551 185.92317 6.5971966
v 229.97757 185.82507 6.4795237
v 229.94589 185.78683 6.314994
v 229.96898 185.81866 6.147692
v 230.04065 185.91205 6.0224476
v 230.48965 185.75314 5.9702263
v 230.60916 185.86917 6.012729
v 230.69768 185.95459 6.1328177
v 230.73148 185.98651 6.2983146
v 230.70149 185.95638 6.464875
v 230.61577 185.87225 6.587869
v 230.49727 185.7567 6.6343412
v 230.37776 185.64067 6.5918384
v 230.28926 185.55525 6.47175
v 230.25546 185.52333 6.306253
v 230.28545 185.55347 6.139693
v 230.37117 185.63759 6.0166984
v 230.77472 185.40282 5.9689126
v 230.91168 185.49738 6.012014
v 231.01265 185.56686 6.132549
v 231.0506 185.59265 6.2982197
v 231.01534 185.56786 6.464635
v 230.91634 185.4991 6.587204
v 230.7801 185.40482 6.633085
v 230.64314 185.31027 6.589983
v 230.54218 185.24078 6.4694486
v 230.50423 185.21498 6.3037777
v 230.53949 185.23978 6.1373625
v 230.6385 185.30853 6.014793
v 231.00209 185.01276 5.96831
v 231.15102 185.0873 6.010958
v 231.26096 185.14224 6.13116
v 231.30244 185.16286 6.296707
v 231.26437 185.14362 6.463241
v 231.15695 185.08968 6.58614
v 231.00896 185.0155 6.632473
v 230.86005 184.94095 6.5898247
v 230.7501 184.886 6.4696226
v 230.7086 184.86539 6.3040757
v 230.74667 184.88463 6.1375413
v 230.8541 184.93857 6.0146427
v 231.17557 184.59581 5.9681153
v 231.32831 184.66284 6.009648
v 231.4416 184.71254 6.129025
v 231.48506 184.73155 6.294259
v 231.44705 184.7148 6.4610763
v 231.33777 184.66676 6.5847774
v 231.18648 184.60033 6.6322174
v 231.03372 184.5333 6.590685
v 230.92044 184.48361 6.4713078
v 230.87697 184.46458 6.3060737
v 230.91498 184.48134 6.1392565
v 231.02428 184.52937 6.0155554
v 231.3198 184.16663 5.97214
v 231.47717 184.23354 5.9895735
v 231.60544 184.28806 6.090186
v 231.67023 184.31557 6.2470193
v 231.65417 184.30872 6.4180493
v 231.56157 184.26932 6.5574484
v 231.41724 184.20795 6.6278653
v 231.25984 184.14102 6.6104317
v 231.13158 184.0865 6.509819
v 231.06679 184.05899 6.352986
v 231.08286 184.06584 6.181956
v 231.17546 184.10524 6.042557
v 231.5373 183.59842 5.859607
v 231.68802 183.68097 5.8944397
v 231.79755 183.78664 6.0157714
v 231.83652 183.88712 6.1910915
v 231.79451 183.95547 6.373423
v 231.68275 183.97339 6.513911
v 231.53122 183.93608 6.5749106
v 231.3805 183.85353 6.540078
v 231.27097 183.74786 6.4187465
v 231.232 183.64738 6.2434263
v 231.274 183.57903 6.0610948
v 231.38576 183.56111 5.920607
v 231.67381 183.42819 6.227683
v 231.80853 183.5345 6.2645264
v 231.91347 183.64935 6.3847895
v 231.9605 183.74199 6.5562487
v 231.93704 183.7876 6.7329617
v 231.84938 183.77393 6.8675776
v 231.72098 183.70467 6.924027
v 231.58627 183.59836 6.887184
v 231.48134 183.48349 6.7669206
v 231.4343 183.39085 6.5954614
v 231.45775 183.34526 6.418749
v 231.54543 183.35893 6.2841325
v 231.8462 183.2684 6.119797
v 231.96724 183.38991 6.112375
v 232.08774 183.47154 6.196765
v 232.17545 183.49146 6.350356
v 232.20682 183.44429 6.5319934
v 232.17348 183.3427 6.6930075
v 232.08435 183.21388 6.790254
v 231.96332 183.09239 6.797677
v 231.8428 183.01074 6.7132864
v 231.75511 182.99084 6.5596952
v 231.72374 183.038 6.378058
v 231.75708 183.1396 6.2170444
v 232.20744 182.9416 6.042219
v 232.30945 183.0799 6.0107026
v 232.41231 183.19193 6.064204
v 232.48845 183.24767 6.188388
v 232.5175 183.23218 6.3499794
v 232.49164 183.14963 6.50568
v 232.41783 183.02213 6.61377
v 232.31583 182.88383 6.645287
v 232.21297 182.7718 6.5917854
v 232.13681 182.71606 6.4676013
v 232.10777 182.73154 6.30601
v 232.13364 182.81409 6.150309
v 232.59647 182.65262 6.0146556
v 232.70284 182.78757 6.0094285
v 232.8012 182.9026 6.0913467
v 232.86519 182.96689 6.2384605
v 232.87767 182.9632 6.4113507
v 232.83528 182.89252 6.5636916
v 232.74939 182.77379 6.6546636
v 232.64302 182.63882 6.6598907
v 232.54466 182.52379 6.5779724
v 232.48068 182.4595 6.430859
v 232.4682 182.4632 6.2579684
v 232.51059 182.53389 6.1056275
v 232.97035 182.35979 5.992399
v 233.05518 182.50928 5.995919
v 233.13017 182.6357 6.0852675
v 233.17526 182.7052 6.2365036
v 233.17834 182.69914 6.409104
v 233.13861 182.61917 6.55682
v 233.0667 182.4867 6.640072
v 232.98187 182.3372 6.636552
v 232.90688 182.21078 6.5472035
v 232.86179 182.14128 6.3959675
v 232.85869 182.14732 6.223367
v 232.89844 182.22731 6.075651
v 233.4267 182.24979 5.977732
v 233.50177 182.40178 6.006264
v 233.56169 182.51999 6.115625
v 233.5904 182.57274 6.276511
v 233.58018 182.5459 6.4458137
v 233.5338 182.44667 6.578168
v 233.46368 182.30162 6.6381097
v 233.3886 182.14964 6.6095777
v 233.32869 182.03143 6.500217
v 233.29999 181.97868 6.339331
v 233.3102 182.00552 6.170028
v 233.35657 182.10475 6.037674
v 233.80052 181.99593 5.9740896
v 233.88861 182.14151 5.9984884
v 233.95912 182.25682 6.104643
v 233.99316 182.31093 6.2641077
v 233.98161 182.28937 6.4341555
v 233.92757 182.1979 6.5692215
v 233.8455 182.06104 6.633115
v 233.75742 181.91544 6.608716
v 233.6869 181.80014 6.5025616
v 233.65286 181.74602 6.3430967
v 233.66441 181.76758 6.173049
v 233.71846 181.85905 6.037983
v 234.21974 181.8144 5.9695716
v 234.3099 181.95299 6.016707
v 234.37538 182.05309 6.1401906
v 234.39865 182.08786 6.306936
v 234.37346 182.04802 6.4722624
v 234.30658 181.94421 6.5918713
v 234.21591 181.80428 6.633714
v 234.12576 181.6657 6.586579
v 234.06027 181.56561 6.4630947
v 234.03702 181.53082 6.29635
v 234.0622 181.57068 6.1310234
v 234.12909 181.67447 6.011414
v 234.57874 181.53914 5.968612
v 234.65175 181.68811 6.0136504
v 234.7052 181.79684 6.1356077
v 234.72476 181.8362 6.301806
v 234.70517 181.79564 6.467712
v 234.6517 181.68602 6.588872
v 234.57867 181.53673 6.6328206
v 234.50566 181.38776 6.5877824
v 234.45221 181.27902 6.465825
v 234.43266 181.23967 6.299627
v 234.45224 181.28023 6.133721
v 234.5057 181.38983 6.012561
v 235.02171 181.45615 5.9703217
v 235.05379 181.61285 6.0333147
v 235.0753 181.7177 6.1678467
v 235.0805 181.74258 6.33787
v 235.068 181.68085 6.497827
v 235.0411 181.54903 6.6048574
v 235.00708 181.38245 6.630282
v 234.975 181.22574 6.567289
v 234.95349 181.12091 6.432757
v 234.94829 181.09601 6.262734
v 234.96082 181.15775 6.102777
v 234.98769 181.28957 5.9957466
v 235.46214 181.36015 5.9680405
v 235.49481 181.52258 6.013897
v 235.51862 181.64076 6.136451
v 235.52716 181.68303 6.302864
v 235.51817 181.63806 6.468546
v 235.49403 181.51791 6.5891027
v 235.46124 181.35477 6.632231
v 235.42857 181.19234 6.5863748
v 235.40477 181.07414 6.463821
v 235.39622 181.03188 6.297408
v 235.40523 181.07684 6.131726
v 235.42935 181.19699 6.011169
v 235.89813 181.24184 5.9679484
v 235.9278 181.4052 6.012557
v 235.94951 181.5247 6.1342006
v 235.95746 181.56837 6.300285
v 235.94951 181.52448 6.466307
v 235.9278 181.40479 6.587782
v 235.89813 181.24138 6.6321607
v 235.86847 181.07802 6.587552
v 235.84676 180.9585 6.4659085
v 235.83882 180.91484 6.299824
v 235.84676 180.95874 6.133802
v 235.86847 181.07843 6.0123267
v 236.34741 181.1965 5.9679165
v 236.35904 181.36218 6.0123343
v 236.36755 181.48349 6.133838
v 236.37068 181.52795 6.299871
v 236.36758 181.48364 6.4659443
v 236.35909 181.36244 6.587559
v 236.34747 181.19681 6.632129
v 236.33585 181.03114 6.5877113
v 236.32733 180.90982 6.4662075
v 236.3242 180.86537 6.3001747
v 236.3273 180.90968 6.1341014
v 236.3358 181.03088 6.0124865
v 236.80222 181.20528 5.9690104
v 236.82375 181.3657 6.026898
v 236.83853 181.47597 6.1579657
v 236.84264 181.50648 6.3270946
v 236.83495 181.44911 6.4889665
v 236.81752 181.31921 6.600208
v 236.79503 181.15158 6.6310115
v 236.77351 180.99115 6.573124
v 236.75871 180.88089 6.442056
v 236.75462 180.85037 6.2729273
v 236.76231 180.90775 6.1110554
v 236.77974 181.03764 5.999814
v 237.13747 181.18584 6.0189195
v 237.21904 181.31953 6.078136
v 237.30586 181.38828 6.205352
v 237.37468 181.37364 6.3664784
v 237.40706 181.27954 6.518343
v 237.39432 181.13121 6.620253
v 237.33986 180.96838 6.6449018
v 237.2583 180.83469 6.5856853
v 237.17148 180.76595 6.45847
v 237.10265 180.7806 6.297343
v 237.07028 180.87468 6.1454782
v 237.08302 181.02301 6.043568
v 237.3646 181.13647 5.595787
v 237.49736 181.22235 5.5851865
v 237.63173 181.22855 5.6351175
v 237.73166 181.15343 5.7322006
v 237.77039 181.0171 5.8504233
v 237.73755 180.85611 5.958107
v 237.64192 180.71358 6.026398
v 237.50914 180.62772 6.0369987
v 237.37479 180.6215 5.987068
v 237.27486 180.69662 5.8899846
v 237.23611 180.83295 5.7717624
v 237.26897 180.99394 5.6640787
v 237.7046 180.95003 5.2334294
v 237.83047 181.03378 5.2416596
v 237.94144 181.04475 5.3186107
v 238.00778 180.98003 5.4436646
v 238.01173 180.85692 5.5833125
v 237.95222 180.70842 5.7001357
v 237.8452 180.57433 5.762832
v 237.71935 180.49057 5.7546024
v 237.60837 180.47958 5.677651
v 237.54202 180.54433 5.5525975
v 237.53809 180.66743 5.4129496
v 237.5976 180.81593 5.296126
v 238.1098 180.60439 5.2197638
v 238.22505 180.69804 5.282423
v 238.30693 180.73503 5.4202194
v 238.33351 180.70543 5.5962305
v 238.29767 180.61719 5.763294
v 238.20901 180.49393 5.876646
v 238.0913 180.3687 5.9059134
v 237.97604 180.27505 5.843254
v 237.89417 180.23807 5.7054577
v 237.86757 180.26767 5.5294466
v 237.90341 180.35591 5.3623824
v 237.99208 180.47916 5.249031
v 238.35423 180.34406 5.3340306
v 238.49614 180.41356 5.3166895
v 238.61606 180.41699 5.377552
v 238.68187 180.35344 5.5003095
v 238.67592 180.23991 5.6520696
v 238.59981 180.10687 5.7921686
v 238.47394 179.98993 5.8830667
v 238.33203 179.92043 5.900408
v 238.21211 179.91699 5.8395457
v 238.1463 179.98055 5.716788
v 238.15225 180.09407 5.5650277
v 238.22836 180.22711 5.4249287
v 238.42111 180.18909 4.851666
v 238.56857 180.2621 4.9009175
v 238.71446 180.25613 4.992183
v 238.81972 180.17276 5.1010075
v 238.85611 180.03435 5.1982317
v 238.8139 179.87796 5.2578044
v 238.7044 179.7455 5.2637634
v 238.55696 179.67249 5.2145114
v 238.41106 179.67845 5.123246
v 238.3058 179.76181 5.0144215
v 238.26941 179.90024 4.917197
v 238.31161 180.05663 4.8576245
v 238.70511 179.93683 4.4115744
v 238.79733 180.0613 4.4722757
v 238.89893 180.11511 4.5950255
v 238.98267 180.08385 4.7469335
v 239.02611 179.97589 4.887296
v 239.01762 179.82016 4.9785028
v 238.95947 179.65839 4.996115
v 238.86725 179.53392 4.935414
v 238.76566 179.4801 4.812664
v 238.68192 179.51137 4.660756
v 238.63847 179.61932 4.5203934
v 238.64696 179.77505 4.429187
v 239.2399 179.89748 4.3042564
v 239.29613 180.00835 4.409119
v 239.34218 180.04218 4.5610857
v 239.36574 179.98991 4.719437
v 239.36047 179.86557 4.841743
v 239.3278 179.70244 4.8952312
v 239.27647 179.54425 4.8655705
v 239.22026 179.4334 4.760708
v 239.1742 179.39957 4.608741
v 239.15065 179.45181 4.45039
v 239.15591 179.57617 4.328084
v 239.18858 179.73929 4.2745953
v 239.72307 179.78429 4.27076
v 239.76826 179.87459 4.404782
v 239.79002 179.88486 4.5731306
v 239.78249 179.81236 4.730698
v 239.74771 179.67653 4.835264
v 239.69499 179.51375 4.85881
v 239.63846 179.36763 4.7950273
v 239.59325 179.27733 4.6610055
v 239.5715 179.26706 4.4926567
v 239.57903 179.33955 4.335089
v 239.61382 179.47539 4.230523
v 239.66653 179.63817 4.206977
v 240.17577 179.65878 4.282664
v 240.21027 179.73944 4.4307847
v 240.21771 179.73877 4.602913
v 240.19609 179.65694 4.752928
v 240.15121 179.51588 4.840632
v 240.0951 179.35341 4.842526
v 240.04279 179.21303 4.758102
v 240.00829 179.13237 4.6099815
v 240.00084 179.13304 4.437853
v 240.02246 179.21487 4.2878385
v 240.06734 179.35593 4.200134
v 240.12344 179.5184 4.19824
v 240.57416 179.46667 4.2363687
v 240.60344 179.57353 4.36782
v 240.61392 179.60204 4.537035
v 240.6028 179.54454 4.698673
v 240.57306 179.41646 4.8094225
v 240.53264 179.2521 4.8396087
v 240.49242 179.09554 4.781143
v 240.46312 178.98868 4.649692
v 240.45264 178.96019 4.480477
v 240.46376 179.01767 4.318839
v 240.49352 179.14575 4.2080894
v 240.53392 179.3101 4.177903
v 240.99573 179.3755 4.211502
v 241.01057 179.49963 4.3294973
v 241.01735 179.54843 4.4941807
v 241.01422 179.50883 4.661424
v 241.00206 179.39145 4.786416
v 240.9841 179.22774 4.8356647
v 240.96516 179.06154 4.7959733
v 240.95032 178.93742 4.6779776
v 240.94356 178.88861 4.5132947
v 240.94667 178.9282 4.3460507
v 240.95883 179.0456 4.221059
v 240.97679 179.20932 4.1718106
v 241.46777 179.3233 4.2041535
v 241.50168 179.44777 4.317777
v 241.51648 179.50064 4.480672
v 241.50822 179.46774 4.6491904
v 241.47911 179.3579 4.778178
v 241.43695 179.20055 4.8330727
v 241.39304 179.03783 4.7991657
v 241.35913 178.91336 4.6855416
v 241.34431 178.8605 4.522647
v 241.35257 178.8934 4.354129
v 241.38168 179.00323 4.225141
v 241.42384 179.1606 4.1702466
v 241.88637 179.14749 4.2136335
v 241.92152 179.26346 4.3355665
v 241.93446 179.3055 4.501755
v 241.9217 179.26234 4.6676702
v 241.8867 179.14554 4.7888546
v 241.83879 178.9864 4.832837
v 241.79085 178.82758 4.7878327
v 241.75569 178.7116 4.6658998
v 241.74275 178.66956 4.499711
v 241.7555 178.71272 4.333796
v 241.79051 178.82951 4.2126117
v 241.83841 178.98865 4.168629
v 242.28896 179.08275 4.2092876
v 242.29187 179.2068 4.328267
v 242.29306 179.25475 4.4933496
v 242.29224 179.21376 4.6603003
v 242.28961 179.09482 4.784385
v 242.28587 178.92978 4.8323565
v 242.28203 178.76286 4.79136
v 242.27913 178.63881 4.67238
v 242.27792 178.59085 4.507298
v 242.27875 178.63185 4.3403473
v 242.28139 178.7508 4.216262
v 242.28513 178.91583 4.168291
v 242.74138 179.13286 4.212448
v 242.74625 179.25438 4.3339424
v 242.74806 179.29892 4.4999714
v 242.74635 179.25455 4.6660485
v 242.74156 179.13315 4.787673
v 242.73497 178.96725 4.8322563
v 242.72836 178.80132 4.787852
v 242.7235 178.67978 4.666358
v 242.72168 178.63524 4.5003285
v 242.72339 178.67961 4.3342514
v 242.72818 178.80101 4.212627
v 242.73477 178.9669 4.1680436
v 243.23106 179.04488 4.212361
v 243.26904 179.16042 4.333856
v 243.28299 179.20277 4.4998856
v 243.26915 179.16057 4.665962
v 243.23123 179.04515 4.7875857
v 243.17941 178.8874 4.832167
v 243.12756 178.72963 4.7877607
v 243.08958 178.61409 4.6662655
v 243.07564 178.57175 4.500236
v 243.08948 178.61394 4.3341594
v 243.1274 178.72937 4.212536
v 243.17921 178.8871 4.1679544
v 243.65709 178.83081 4.2091627
v 243.71326 178.94131 4.3282743
v 243.73491 178.98392 4.4934072
v 243.71626 178.9472 4.6603146
v 243.66231 178.84102 4.784273
v 243.5875 178.6938 4.832069
v 243.51187 178.54501 4.7908945
v 243.4557 178.43451 4.671783
v 243.43405 178.3919 4.50665
v 243.4527 178.42862 4.3397427
v 243.50665 178.5348 4.215784
v 243.58147 178.68202 4.1679883
v 244.073 178.65204 4.231327
v 244.12215 178.74843 4.36492
v 244.13437 178.77238 4.534713
v 244.1064 178.7175 4.6952085
v 244.04572 178.59848 4.8034034
v 243.9686 178.44722 4.8303065
v 243.89569 178.30423 4.7687087
v 243.84654 178.20786 4.6351156
v 243.83432 178.18388 4.465323
v 243.8623 178.23877 4.304827
v 243.92297 178.35779 4.1966324
v 244.0001 178.50905 4.169729
v 244.3385 178.52307 4.3279085
v 244.44817 178.58797 4.4096403
v 244.54198 178.56973 4.540221
v 244.5948 178.47327 4.6846623
v 244.59247 178.32439 4.8042603
v 244.53561 178.16302 4.866969
v 244.43948 178.03238 4.855986
v 244.3298 177.96748 4.774254
v 244.236 177.98572 4.643673
v 244.18318 178.08218 4.4992323
v 244.1855 178.23105 4.3796344
v 244.24236 178.39243 4.3169255
v 244.49525 178.5294 3.8803632
v 244.63483 178.55402 3.97194
v 244.75578 178.49196 4.0828943
v 244.82571 178.35988 4.183496
v 244.82588 178.19316 4.246789
v 244.75624 178.03647 4.255814
v 244.63545 177.93181 4.2081532
v 244.4959 177.9072 4.116576
v 244.37494 177.96924 4.005622
v 244.30501 178.10132 3.9050202
v 244.30484 178.26805 3.8417273
v 244.37447 178.42473 3.8327022
v 244.85844 178.3614 3.5146954
v 244.94557 178.42563 3.6264658
v 245.02045 178.40393 3.7717092
v 245.06302 178.30212 3.9115076
v 245.06186 178.14749 4.0084023
v 245.0173 177.98146 4.0364304
v 244.94127 177.84853 3.988082
v 244.85414 177.7843 3.8763118
v 244.77927 177.806 3.7310684
v 244.7367 177.9078 3.5912697
v 244.73785 178.06244 3.494375
v 244.78241 178.22847 3.4663467
v 245.37297 178.28807 3.4531121
v 245.42516 178.34364 3.5928066
v 245.45114 178.31525 3.7498198
v 245.44395 178.2105 3.8820806
v 245.40553 178.05745 3.9541492
v 245.34618 177.89711 3.9467156
v 245.28177 177.77246 3.861771
v 245.2296 177.71687 3.7220767
v 245.20361 177.74527 3.5650632
v 245.2108 177.85004 3.4328027
v 245.24922 178.00308 3.360734
v 245.30858 178.16342 3.3681676
v 245.80661 178.02193 3.3709133
v 245.86107 178.10207 3.5059586
v 245.87868 178.10657 3.6718118
v 245.8547 178.0342 3.8240328
v 245.7956 177.90437 3.921834
v 245.71716 177.75186 3.9390097
v 245.64046 177.61755 3.8709574
v 245.586 177.53741 3.735912
v 245.56839 177.53291 3.5700588
v 245.59236 177.60529 3.4178379
v 245.65147 177.7351 3.3200366
v 245.7299 177.88762 3.302861
v 246.22154 177.79822 3.3544753
v 246.2761 177.88438 3.4931111
v 246.29022 177.89821 3.664224
v 246.26012 177.83598 3.8219643
v 246.19386 177.71436 3.9240656
v 246.1092 177.56595 3.94317
v 246.02884 177.43051 3.8741586
v 245.97427 177.34435 3.7355227
v 245.96016 177.33052 3.56441
v 245.99025 177.39275 3.4066696
v 246.0565 177.51437 3.3045683
v 246.14116 177.66278 3.2854638
v 246.57442 177.54105 3.3301592
v 246.62088 177.64459 3.4593117
v 246.63632 177.67464 3.627909
v 246.61658 177.62315 3.790775
v 246.56694 177.50394 3.9042702
v 246.50072 177.3489 3.9379838
v 246.43565 177.19963 3.8828819
v 246.38918 177.09608 3.7537293
v 246.37375 177.06604 3.5851324
v 246.3935 177.11752 3.4222662
v 246.44312 177.23676 3.308771
v 246.50934 177.39177 3.2750573
v 246.99767 177.44939 3.3338506
v 247.02945 177.55296 3.467338
v 247.0382 177.57864 3.6371262
v 247.02155 177.51952 3.7977207
v 246.98396 177.39145 3.90609
v 246.93552 177.22874 3.933197
v 246.88919 177.07501 3.8717785
v 246.85739 176.97142 3.738291
v 246.84866 176.94576 3.568503
v 246.86531 177.00487 3.4079087
v 246.9029 177.13293 3.299539
v 246.95134 177.29564 3.272432
v 247.41309 177.28107 3.3185956
v 247.44347 177.39496 3.4437225
v 247.45398 177.43307 3.6110291
v 247.4418 177.38518 3.7756858
v 247.4102 177.26411 3.893573
v 247.36763 177.10231 3.933103
v 247.32552 176.94313 3.8836837
v 247.29512 176.82922 3.7585568
v 247.2846 176.79112 3.5912504
v 247.29678 176.83902 3.4265935
v 247.3284 176.96008 3.3087063
v 247.37096 177.12189 3.2691765
v 247.84792 177.19975 3.3155117
v 247.87218 177.3169 3.4389732
v 247.8808 177.35786 3.6057076
v 247.87146 177.31169 3.771039
v 247.84668 177.19075 3.8906667
v 247.81308 177.02744 3.9325366
v 247.77968 176.86551 3.8854296
v 247.75543 176.74837 3.7619684
v 247.74681 176.7074 3.5952337
v 247.75615 176.75357 3.4299026
v 247.78093 176.87451 3.3102748
v 247.81453 177.03783 3.268405
v 248.28021 177.09215 3.3116212
v 248.3002 177.21278 3.4324589
v 248.30768 177.25763 3.5982456
v 248.30066 177.21469 3.764559
v 248.281 177.09547 3.8868356
v 248.25398 176.9319 3.9323113
v 248.22685 176.7678 3.888801
v 248.20686 176.64719 3.7679634
v 248.19939 176.60233 3.6021764
v 248.2064 176.64526 3.435863
v 248.22606 176.7645 3.3135865
v 248.25308 176.92807 3.2681108
v 248.73608 177.04828 3.3124235
v 248.76045 177.16742 3.4339368
v 248.7694 177.21107 3.5999732
v 248.76053 177.16753 3.7660432
v 248.73622 177.04848 3.8876486
v 248.70299 176.8858 3.9322052
v 248.66974 176.7231 3.8877745
v 248.64537 176.60396 3.766261
v 248.63641 176.5603 3.6002247
v 248.64528 176.60384 3.4341547
v 248.66959 176.7229 3.3125494
v 248.70282 176.88557 3.2679927
v 249.20538 176.89977 3.312363
v 249.258 177.0094 3.4338744
v 249.27728 177.04956 3.59991
v 249.25809 177.0095 3.7659807
v 249.20554 176.89995 3.887588
v 249.13371 176.75024 3.9321473
v 249.06187 176.60051 3.887719
v 249.00926 176.49088 3.7662075
v 248.98997 176.4507 3.6001718
v 249.00919 176.49077 3.434101
v 249.06174 176.60033 3.3124938
v 249.13354 176.75003 3.2679346
v 249.60088 176.63745 3.3124936
v 249.66812 176.73865 3.4341183
v 249.6927 176.77562 3.6001952
v 249.66803 176.7385 3.7662246
v 249.60072 176.63718 3.8877187
v 249.50882 176.49886 3.9321232
v 249.41695 176.36057 3.8875403
v 249.3497 176.25937 3.7659156
v 249.32512 176.2224 3.5998387
v 249.3498 176.25952 3.4338093
v 249.4171 176.36084 3.3123152
v 249.509 176.49916 3.2679107
v 249.97215 176.39227 3.3124187
v 250.03531 176.49611 3.433995
v 250.05843 176.5341 3.6000545
v 250.0353 176.49608 3.7661014
v 249.9721 176.3922 3.8876438
v 249.88582 176.25032 3.9321146
v 249.79953 176.10846 3.8875976
v 249.73637 176.00461 3.7660213
v 249.71326 175.96661 3.599962
v 249.73639 176.00465 3.433915
v 249.79958 176.10852 3.3123724
v 249.88586 176.25041 3.267902
v 250.35883 176.17616 3.3123841
v 250.41655 176.28314 3.4339383
v 250.43768 176.32231 3.5999897
v 250.41656 176.28316 3.7660446
v 250.35884 176.17618 3.8876092
v 250.28 176.03004 3.93211
v 250.20114 175.8839 3.8876233
v 250.14342 175.77692 3.766069
v 250.12228 175.73775 3.6000178
v 250.14342 175.7769 3.4339626
v 250.20113 175.88388 3.3123982
v 250.27998 176.03001 3.2678974
v 250.77298 175.95963 3.312437
v 250.84059 176.06061 3.4340317
v 250.86533 176.09753 3.6000977
v 250.84055 176.06052 3.766138
v 250.77289 175.95949 3.8876622
v 250.6805 175.8215 3.9321077
v 250.58812 175.68353 3.8875659
v 250.5205 175.58255 3.7659712
v 250.49577 175.54562 3.599905
v 250.52055 175.58264 3.4338648
v 250.58821 175.68367 3.3123407
v 250.6806 175.82166 3.267895
v 251.11723 175.66924 3.3123844
v 251.18414 175.77072 3.433941
v 251.20863 175.80788 3.5999932
v 251.18416 175.77074 3.7660472
v 251.11725 175.66925 3.8876095
v 251.02585 175.53061 3.932107
v 250.93445 175.39197 3.8876169
v 250.86755 175.29048 3.76606
v 250.84306 175.25333 3.600008
v 250.86754 175.29047 3.4339538
v 250.93445 175.39195 3.3123918
v 251.02585 175.5306 3.2678943
v 251.52585 175.46309 3.3123906
v 251.59648 175.56201 3.4339519
v 251.62233 175.59822 3.6000059
v 251.59647 175.56201 3.7660582
v 251.52585 175.46307 3.8876154
v 251.42937 175.32793 3.9321065
v 251.33289 175.19278 3.88761
v 251.26225 175.09384 3.7660484
v 251.2364 175.05763 3.5999944
v 251.26225 175.09386 3.433942
v 251.33289 175.1928 3.3123848
v 251.42937 175.32794 3.2678938
v 251.84622 175.14893 3.3123875
v 251.91513 175.24907 3.433947
v 251.94035 175.28574 3.6000001
v 251.91513 175.24907 3.7660534
v 251.84622 175.14893 3.8876126
v 251.7521 175.01213 3.9321065
v 251.65799 174.87532 3.8876126
v 251.5891 174.77518 3.7660532
v 251.56387 174.73851 3.6
v 251.5891 174.77518 3.4339468
v 251.65799 174.87532 3.3123875
v 251.7521 175.01213 3.2678938
v 252.21375 174.98152 3.312387
v 252.25131 175.09714 3.4339461
v 252.26506 175.13945 3.5999992
v 252.25131 175.09714 3.7660525
v 252.21375 174.98152 3.887612
v 252.16243 174.82361 3.9321063
v 252.11111 174.66568 3.8876128
v 252.07355 174.55006 3.7660537
v 252.05978 174.50775 3.6000006
v 252.07355 174.55006 3.4339473
v 252.11111 174.66568 3.3123877
v 252.16243 174.8236 3.2678936
v 252.66245 174.8908 3.3123872
v 252.70438 175.00488 3.4339466
v 252.71973 175.04666 3.6
v 252.70438 175.00488 3.766053
v 252.66246 174.8908 3.8876123
v 252.60518 174.73492 3.9321063
v 252.54791 174.57906 3.8876126
v 252.506 174.46495 3.7660532
v 252.49065 174.42319 3.6000001
v 252.506 174.46495 3.4339468
v 252.54791 174.57906 3.3123875
v 252.60518 174.73492 3.2678936
v 253.07317 174.66492 3.3123875
v 253.1267 174.77405 3.4339468
v 253.1463 174.814 3.6
v 253.1267 174.77405 3.7660532
v 253.07317 174.66492 3.8876126
v 253.00003 174.51584 3.9321063
v 252.9269 174.36676 3.8876123
v 252.87335 174.25763 3.7660532
v 252.85376 174.21768 3.6
v 252.87335 174.25763 3.4339466
v 252.9269 174.36676 3.3123875
v 253.00003 174.51584 3.2678936
v 253.44662 174.50069 3.3123875
v 253.4698 174.62001 3.4339468
v 253.47829 174.66368 3.6
v 253.4698 174.62001 3.7660532
v 253.44662 174.50069 3.8876126
v 253.41495 174.33768 3.9321063
v 253.38327 174.17467 3.8876123
v 253.36008 174.05534 3.7660532
v 253.3516 174.01167 3.6
v 253.36008 174.05534 3.4339466
v 253.38327 174.17467 3.3123875
v 253.41495 174.33768 3.2678936
v 253.86366 174.51352 3.3123872
v 253.86168 174.63507 3.4339466
v 253.86095 174.67955 3.6
v 253.86168 174.63507 3.766053
v 253.86366 174.51352 3.8876123
v 253.8664 174.34749 3.9321063
v 253.86911 174.18146 3.8876126
v 253.87111 174.05992 3.7660532
v 253.87184 174.01543 3.6
v 253.87111 174.05992 3.4339468
v 253.86911 174.18146 3.3123875
v 253.8664 174.34749 3.2678936
v 254.31721 174.51852 3.3123875
v 254.3167 174.64009 3.4339466
v 254.3165 174.68459 3.6
v 254.3167 174.64009 3.7660532
v 254.31721 174.51852 3.8876123
v 254.31792 174.35248 3.9321063
v 254.31862 174.18643 3.8876123
v 254.31914 174.06487 3.7660532
v 254.31934 174.02037 3.6
v 254.31914 174.06487 3.4339466
v 254.31862 174.18643 3.3123875
v 254.31792 174.35248 3.2678936
v 254.80159 174.51425 3.3123875
v 254.8251 174.63351 3.4339466
v 254.83371 174.67717 3.6
v 254.8251 174.63351 3.7660532
v 254.80159 174.51425 3.8876123
v 254.76947 174.35133 3.9321063
v 254.73734 174.18842 3.8876123
v 254.71382 174.06915 3.7660532
v 254.70522 174.0255 3.6
v 254.71382 174.06915 3.4339466
v 254.73734 174.18842 3.3123875
v 254.76947 174.35133 3.2678936
v 255.25014 174.3729 3.336259
v 255.2826 174.47258 3.4725087
v 255.2896 174.49413 3.6429193
v 255.2693 174.43176 3.8018298
v 255.22713 174.30222 3.9066603
v 255.17436 174.14017 3.9293213
v 255.12517 173.98906 3.863741
v 255.09271 173.88939 3.7274911
v 255.0857 173.86784 3.5570805
v 255.106 173.93019 3.39817
v 255.14818 174.05975 3.2933395
v 255.20094 174.22179 3.2706785
v 255.5525 174.26189 3.3564
v 255.63168 174.36743 3.452604
v 255.70934 174.39395 3.598547
v 255.76465 174.33432 3.7551234
v 255.7828 174.20454 3.880379
v 255.75894 174.03937 3.9407513
v 255.69945 173.88307 3.9200637
v 255.62027 173.77751 3.8238597
v 255.54262 173.751 3.6779168
v 255.4873 173.81062 3.5213404
v 255.46915 173.94041 3.396085
v 255.49301 174.10559 3.3357124
v 255.71092 174.14053 3.0187712
v 255.8114 174.2661 3.073649
v 255.93898 174.31807 3.1743143
v 256.0595 174.28253 3.293794
v 256.14066 174.169 3.4000735
v 256.1607 174.00792 3.4646754
v 256.1143 173.8424 3.4702897
v 256.01382 173.71684 3.415412
v 255.88622 173.66487 3.3147466
v 255.7657 173.70041 3.195267
v 255.68454 173.81393 3.0889874
v 255.66449 173.97502 3.0243855
v 256.07162 174.03398 2.6140437
v 256.14426 174.17093 2.660886
v 256.2376 174.23932 2.7678905
v 256.3267 174.22081 2.906385
v 256.38763 174.12038 3.0392604
v 256.40408 173.96492 3.1309125
v 256.37167 173.7961 3.1567833
v 256.29907 173.65915 3.109941
v 256.20572 173.59076 3.0029366
v 256.11664 173.60927 2.864442
v 256.0557 173.7097 2.731567
v 256.0392 173.86516 2.6399148
v 256.61002 173.9828 2.4763103
v 256.66953 174.11246 2.557262
v 256.72253 174.17322 2.6941345
v 256.75485 174.14877 2.8502529
v 256.75778 174.04568 2.9837856
v 256.7306 173.89157 3.0589523
v 256.6805 173.72774 3.0556123
v 256.621 173.59807 2.9746606
v 256.568 173.53732 2.837788
v 256.53568 173.56177 2.6816697
v 256.53275 173.66486 2.5481372
v 256.55994 173.81895 2.4729705
v 257.04736 173.72363 2.3950727
v 257.11993 173.86613 2.4532237
v 257.1756 173.95793 2.5856717
v 257.19943 173.97446 2.7569275
v 257.1851 173.91125 2.9211032
v 257.13638 173.78528 3.034208
v 257.06638 173.63026 3.0659356
v 256.9938 173.48776 3.0077846
v 256.93814 173.39595 2.8753364
v 256.91428 173.37944 2.7040806
v 256.92862 173.44264 2.539905
v 256.97736 173.56862 2.4268003
v 257.44968 173.4844 2.380763
v 257.51834 173.6349 2.4271226
v 257.57135 173.74251 2.5506785
v 257.59445 173.7784 2.7183244
v 257.5815 173.73294 2.8851397
v 257.53595 173.61833 3.006426
v 257.47 173.46527 3.0496852
v 257.40134 173.31476 3.003326
v 257.34833 173.20715 2.8797698
v 257.32523 173.17126 2.7121239
v 257.33817 173.21672 2.5453088
v 257.38373 173.33133 2.4240222
v 257.86212 173.27948 2.3782957
v 257.92526 173.43732 2.4038432
v 257.9765 173.56158 2.5108523
v 258.00214 173.619 2.6706502
v 257.9953 173.59416 2.840419
v 257.9578 173.49374 2.9746697
v 257.89972 173.34464 3.0374296
v 257.83658 173.18681 3.0118823
v 257.7853 173.06253 2.9048731
v 257.75967 173.00513 2.7450752
v 257.7665 173.02995 2.5753062
v 257.80402 173.13037 2.4410555
v 258.24442 173.03621 2.3928144
v 258.32004 173.18958 2.3750267
v 258.39 173.33008 2.4451668
v 258.4356 173.42006 2.5844412
v 258.4446 173.43542 2.7555308
v 258.41458 173.37206 2.912593
v 258.3536 173.24692 3.0135424
v 258.27798 173.09357 3.0313303
v 258.208 172.95306 2.96119
v 258.1624 172.86307 2.8219159
v 258.1534 172.8477 2.650826
v 258.18344 172.91107 2.4937642
v 258.62546 172.7784 2.4046686
v 258.69583 172.93138 2.3700705
v 258.76422 173.07947 2.4243116
v 258.81235 173.183 2.552858
v 258.82727 173.2142 2.721266
v 258.80502 173.16473 2.8844109
v 258.75156 173.04785 2.9985776
v 258.68118 172.89485 3.0331757
v 258.6128 172.74677 2.9789345
v 258.56467 172.64325 2.850388
v 258.54974 172.61203 2.6819801
v 258.572 172.6615 2.5188355
v 259.05188 172.61903 2.409429
v 259.11774 172.7725 2.3686454
v 259.18292 172.9241 2.4168284
v 259.22998 173.0332 2.5410676
v 259.2463 173.07059 2.708073
v 259.2275 173.02621 2.8730958
v 259.17865 172.912 2.9919183
v 259.1128 172.75853 3.032702
v 259.04758 172.60693 2.984519
v 259.00052 172.49783 2.8602798
v 258.9842 172.46045 2.6932743
v 259.003 172.50482 2.5282514
v 259.45697 172.40425 2.4117541
v 259.5166 172.5595 2.3682263
v 259.5761 172.71425 2.4136848
v 259.61954 172.82703 2.535949
v 259.63525 172.86761 2.702258
v 259.61902 172.82515 2.8680499
v 259.57523 172.711 2.9889007
v 259.5156 172.55576 3.0324285
v 259.4561 172.401 2.9869702
v 259.41266 172.28822 2.864706
v 259.39697 172.24763 2.698397
v 259.41318 172.2901 2.532605
v 259.90152 172.28534 2.412708
v 259.9528 172.44322 2.3680294
v 260.00412 172.6012 2.4123383
v 260.04175 172.71693 2.5337622
v 260.0556 172.7594 2.6997657
v 260.04196 172.71725 2.8658683
v 260.0045 172.60175 2.987563
v 259.95322 172.44386 3.0322413
v 259.9019 172.28589 2.9879324
v 259.86426 172.17017 2.8665085
v 259.8504 172.12769 2.700505
v 259.86404 172.16985 2.5344026
v 260.29837 172.13089 2.4125264
v 260.37344 172.27898 2.3679538
v 260.44855 172.4271 2.4123688
v 260.50357 172.53557 2.5338705
v 260.52374 172.5753 2.6999025
v 260.50366 172.53569 2.8659768
v 260.44873 172.4273 2.9875937
v 260.37366 172.27922 3.0321662
v 260.29855 172.1311 2.9877512
v 260.24353 172.02264 2.8662496
v 260.22336 171.9829 2.7002175
v 260.24344 172.02252 2.5341432
v 260.6596 171.90117 2.4123056
v 260.75485 172.03722 2.36792
v 260.85007 172.17323 2.412522
v 260.91974 172.27275 2.5341609
v 260.9452 172.3091 2.700243
v 260.91962 172.27255 2.866267
v 260.84988 172.17291 2.9877472
v 260.75464 172.03685 3.0321326
v 260.65942 171.90083 2.9875305
v 260.58975 171.80132 2.865892
v 260.56427 171.76497 2.6998096
v 260.58984 171.80151 2.5337856
v 261.02386 171.62143 2.412378
v 261.11267 171.76175 2.3679056
v 261.20145 171.90207 2.4124205
v 261.26645 172.00478 2.5339954
v 261.29025 172.04234 2.7000542
v 261.26645 172.00473 2.8661017
v 261.20145 171.902 2.9876456
v 261.11264 171.76167 3.0321183
v 261.02383 171.62137 2.9876032
v 260.95883 171.51866 2.8660283
v 260.93506 171.48108 2.6999695
v 260.95886 171.5187 2.533922
v 261.42038 171.36923 2.4421709
v 261.4911 171.50937 2.3720512
v 261.5681 171.66203 2.389806
v 261.63083 171.7863 2.490678
v 261.6624 171.8489 2.6476386
v 261.65442 171.83305 2.8186305
v 261.60898 171.743 2.9578362
v 261.53827 171.60286 3.027956
v 261.46124 171.4502 3.0102012
v 261.39853 171.32591 2.9093292
v 261.36694 171.26332 2.7523685
v 261.37494 171.27917 2.5813768
v 261.9306 171.09511 2.5356636
v 262.02353 171.21747 2.5007248
v 262.0884 171.37665 2.5417907
v 262.10788 171.53001 2.647858
v 262.07672 171.63647 2.7905056
v 262.0033 171.66748 2.9315116
v 261.90723 171.61473 3.0330937
v 261.81433 171.49237 3.0680325
v 261.74945 171.33318 3.0269666
v 261.72998 171.17981 2.9208994
v 261.76114 171.07336 2.7782516
v 261.83456 171.04236 2.6372457
v 262.18655 170.96979 2.9214253
v 262.31088 171.04503 2.8793726
v 262.3975 171.18634 2.851924
v 262.42316 171.35583 2.8464339
v 262.381 171.50813 2.8643737
v 262.28238 171.60239 2.9009364
v 262.15363 171.61337 2.946325
v 262.0293 171.53813 2.9883778
v 261.9427 171.39684 3.0158265
v 261.917 171.22733 3.0213165
v 261.95914 171.07504 3.0033767
v 262.0578 170.98077 2.966814
v 262.53918 170.90999 3.2506611
v 262.6619 171.00406 3.1720572
v 262.74072 171.15512 3.1398494
v 262.75455 171.32272 3.1626685
v 262.69968 171.46191 3.2343998
v 262.5908 171.53545 3.3358228
v 262.4571 171.52357 3.4397616
v 262.33438 171.42952 3.5183659
v 262.25555 171.27844 3.5505736
v 262.24173 171.11086 3.5277545
v 262.2966 170.97165 3.4560232
v 262.4055 170.89813 3.3546002
v 262.73178 170.78561 3.4798949
v 262.87357 170.85565 3.444366
v 262.9762 170.99173 3.4654613
v 263.01215 171.15741 3.537529
v 262.97177 171.30827 3.641258
v 262.86594 171.40392 3.7488546
v 262.72296 171.41872 3.8314881
v 262.58118 171.34868 3.8670173
v 262.47855 171.2126 3.8459218
v 262.4426 171.04692 3.7738543
v 262.48297 170.89606 3.670125
v 262.5888 170.8004 3.5625286
v 263.03305 170.72827 3.7478676
v 263.14215 170.85149 3.75467
v 263.20316 171.01146 3.8267114
v 263.1997 171.1653 3.9446886
v 263.13278 171.2718 4.0769897
v 263.02023 171.30243 4.1881647
v 262.8923 171.24896 4.2484245
v 262.7832 171.12573 4.241622
v 262.72217 170.96577 4.1695805
v 262.72562 170.81192 4.0516033
v 262.79257 170.70543 3.9193022
v 262.9051 170.6748 3.8081272
v 263.38605 170.71114 3.9518378
v 263.4647 170.86353 4.0029483
v 263.5035 171.00423 4.122331
v 263.49216 171.09554 4.277998
v 263.43362 171.11299 4.4282374
v 263.3436 171.0519 4.5327935
v 263.24625 170.92865 4.56365
v 263.1676 170.77626 4.51254
v 263.12878 170.63556 4.393157
v 263.14014 170.54425 4.23749
v 263.19867 170.5268 4.0872507
v 263.2887 170.58788 3.9826946
v 263.73346 170.56055 4.075771
v 263.81396 170.70622 4.1309204
v 263.86215 170.81992 4.2549257
v 263.86517 170.8712 4.4145594
v 263.82217 170.8463 4.5670485
v 263.74472 170.7519 4.671533
v 263.6535 170.61331 4.7000165
v 263.573 170.46764 4.6448674
v 263.52478 170.35394 4.520862
v 263.5218 170.30266 4.361228
v 263.56476 170.32756 4.2087393
v 263.64224 170.42195 4.1042547
v 264.13068 170.39244 4.120251
v 264.21286 170.52547 4.1980066
v 264.2596 170.61389 4.344133
v 264.25842 170.63402 4.5194755
v 264.2096 170.58043 4.677051
v 264.12625 170.46751 4.7746377
v 264.03067 170.32553 4.7860875
v 263.94852 170.19249 4.7083316
v 263.90176 170.10406 4.5622053
v 263.90295 170.08395 4.3868628
v 263.95175 170.13753 4.229287
v 264.03513 170.25044 4.1317005
v 264.4354 170.05891 4.1535172
v 264.52347 170.20364 4.1827364
v 264.58994 170.31787 4.292786
v 264.61697 170.37102 4.454179
v 264.59735 170.34882 4.6236696
v 264.5363 170.25725 4.7558436
v 264.4502 170.12082 4.8152847
v 264.3621 169.9761 4.7860656
v 264.29565 169.86186 4.676016
v 264.26862 169.80873 4.5146227
v 264.28824 169.83092 4.345132
v 264.34927 169.9225 4.212958
v 264.86142 169.91283 4.1619787
v 264.9205 170.06314 4.220809
v 264.95972 170.1664 4.35244
v 264.96857 170.19493 4.5216007
v 264.94467 170.14108 4.6829653
v 264.89444 170.01927 4.7932963
v 264.83133 169.86217 4.82303
v 264.77225 169.71185 4.7642
v 264.733 169.6086 4.6325693
v 264.72415 169.58006 4.4634085
v 264.74805 169.63391 4.3020434
v 264.7983 169.7557 4.191713
v 265.28516 169.76503 4.165272
v 265.35837 169.91238 4.2150445
v 265.4102 170.01797 4.340405
v 265.4267 170.0535 4.5077634
v 265.4035 170.00945 4.672276
v 265.3468 169.8976 4.7898626
v 265.2718 169.74796 4.829015
v 265.19858 169.6006 4.779243
v 265.1468 169.49501 4.6538825
v 265.13025 169.45949 4.486524
v 265.15344 169.50356 4.322011
v 265.21014 169.61539 4.204425
v 265.6422 169.48743 4.1664615
v 265.7349 169.62556 4.209788
v 265.80292 169.72734 4.330491
v 265.82803 169.76546 4.496228
v 265.80356 169.7297 4.6625905
v 265.73602 169.62968 4.785001
v 265.6435 169.49216 4.83066
v 265.5508 169.354 4.7873335
v 265.4828 169.25224 4.6666303
v 265.45767 169.21413 4.500893
v 265.48215 169.24986 4.334531
v 265.54968 169.3499 4.2121205
v 266.03 169.25749 4.167251
v 266.1014 169.40666 4.2141576
v 266.153 169.51476 4.3374724
v 266.171 169.5528 4.5041537
v 266.15054 169.51057 4.669539
v 266.0971 169.39944 4.789314
v 266.02505 169.24915 4.831384
v 265.95364 169.09996 4.7844777
v 265.90204 168.99187 4.6611624
v 265.88406 168.95384 4.4944816
v 265.9045 168.99605 4.329096
v 265.95795 169.1072 4.2093215
v 266.45358 169.10258 4.167637
v 266.53232 169.2486 4.212681
v 266.5898 169.35526 4.334643
v 266.61057 169.39398 4.500842
v 266.5891 169.35439 4.6667466
v 266.53113 169.24709 4.787902
v 266.45218 169.10083 4.8318443
v 266.3734 168.95482 4.7868004
v 266.31595 168.84816 4.6648383
v 266.29517 168.80943 4.498639
v 266.31665 168.84903 4.3327346
v 266.37463 168.95633 4.2115793
v 266.81293 168.82904 4.1677613
v 266.90836 168.96498 4.212048
v 266.9783 169.0646 4.333456
v 267.00397 169.10121 4.4994535
v 266.9785 169.06499 4.665562
v 266.9087 168.96564 4.787273
v 266.81326 168.8298 4.8319736
v 266.7178 168.69386 4.787687
v 266.6479 168.59424 4.666279
v 266.62222 168.55765 4.5002813
v 266.6477 168.59386 4.3341727
v 266.7175 168.6932 4.212462
v 267.19138 168.58276 4.167832
v 267.27557 168.72592 4.2121964
v 267.33722 168.8308 4.3336606
v 267.35983 168.86928 4.499679
v 267.33734 168.83104 4.665767
v 267.27576 168.72635 4.787421
v 267.1916 168.58325 4.8320446
v 267.1074 168.44008 4.78768
v 267.04572 168.3352 4.6662154
v 267.02313 168.29674 4.5001974
v 267.04562 168.33496 4.3341093
v 267.1072 168.43965 4.2124553
v 267.59082 168.37221 4.1678667
v 267.66333 168.52158 4.2124386
v 267.71637 168.63087 4.334055
v 267.73578 168.67084 4.5001287
v 267.71628 168.63075 4.666161
v 267.66318 168.52135 4.7876635
v 267.59067 168.37195 4.8320794
v 267.51816 168.22258 4.787508
v 267.4651 168.11327 4.6658916
v 267.4457 168.0733 4.4998174
v 267.46518 168.1134 4.333785
v 267.5183 168.22281 4.2122827
v 268.0035 168.18893 4.1678815
v 268.08582 168.33313 4.2124176
v 268.14606 168.43867 4.334008
v 268.1681 168.47728 4.500073
v 268.14603 168.43861 4.6661143
v 268.08572 168.33301 4.787643
v 268.00342 168.1888 4.832094
v 267.92108 168.04459 4.7875576
v 267.86084 167.93904 4.665967
v 267.8388 167.90044 4.4999027
v 267.8609 167.93912 4.333861
v 267.92117 168.04471 4.2123327
v 268.37106 167.92662 4.1678877
v 268.46024 168.0667 4.212373
v 268.5255 168.16924 4.3339257
v 268.54944 168.20679 4.4999766
v 268.52554 168.16927 4.6660323
v 268.46024 168.06673 4.787598
v 268.37106 167.92665 4.8321004
v 268.2819 167.78658 4.787616
v 268.2166 167.68404 4.666063
v 268.1927 167.64648 4.500012
v 268.21658 167.68402 4.3339562
v 268.2819 167.78654 4.2123904
v 268.7642 167.7045 4.167891
v 268.83746 167.85352 4.212375
v 268.8911 167.9626 4.333927
v 268.91074 168.00255 4.499978
v 268.8911 167.96262 4.6660337
v 268.83746 167.85355 4.7876
v 268.76422 167.70453 4.8321037
v 268.69095 167.55551 4.78762
v 268.6373 167.44641 4.6660676
v 268.61768 167.40648 4.500017
v 268.6373 167.4464 4.3339615
v 268.69092 167.55548 4.2123947
v 269.18015 167.52873 4.1678925
v 269.24588 167.68123 4.2123313
v 269.29404 167.7929 4.3338504
v 269.31168 167.8338 4.4998884
v 269.29407 167.793 4.6659565
v 269.24597 167.6814 4.787556
v 269.18024 167.52893 4.832105
v 269.11447 167.37643 4.7876663
v 269.0663 167.26477 4.666147
v 269.0487 167.22386 4.500109
v 269.06628 167.26468 4.334041
v 269.1144 167.37627 4.2124414
v 269.59348 167.34695 4.167893
v 269.6587 167.49966 4.212388
v 269.70645 167.61147 4.3339477
v 269.72394 167.65237 4.5000014
v 269.70645 167.61145 4.6660542
v 269.6587 167.49966 4.787613
v 269.59348 167.34695 4.8321056
v 269.52826 167.19424 4.787611
v 269.48053 167.08246 4.666051
v 269.46304 167.04153 4.4999976
v 269.48053 167.08246 4.333945
v 269.52826 167.19424 4.212386
v 270.01065 167.17415 4.1678934
v 270.09067 167.31966 4.2123876
v 270.14923 167.42618 4.3339477
v 270.17065 167.46518 4.500001
v 270.14923 167.42618 4.666054
v 270.09067 167.31966 4.787613
v 270.01065 167.17415 4.832106
v 269.93066 167.02864 4.7876115
v 269.8721 166.92212 4.666052
v 269.85068 166.88312 4.4999986
v 269.8721 166.92212 4.3339453
v 269.93066 167.02864 4.2123866
v 270.3801 166.9145 4.1678934
v 270.4681 167.05531 4.212387
v 270.53256 167.15839 4.333946
v 270.55615 167.1961 4.4999995
v 270.53256 167.15839 4.666053
v 270.4681 167.05531 4.787612
v 270.3801 166.9145 4.832106
v 270.29208 166.7737 4.7876124
v 270.22763 166.67062 4.6660533
v 270.20407 166.63289 4.5
v 270.22763 166.67062 4.3339467
v 270.29208 166.7737 4.2123876
v 270.77533 166.69612 4.1678934
v 270.84717 166.84584 4.212387
v 270.89978 166.95543 4.3339467
v 270.919 166.99554 4.4999995
v 270.89978 166.95543 4.666053
v 270.84717 166.84584 4.7876124
v 270.77533 166.69612 4.832106
v 270.7035 166.54642 4.7876124
v 270.6509 166.43683 4.6660533
v 270.63165 166.39671 4.5
v 270.6509 166.43683 4.3339467
v 270.7035 166.54642 4.2123876
v 271.19296 166.52443 4.1678934
v 271.23865 166.68408 4.212387
v 271.2721 166.80095 4.3339467
v 271.28433 166.84372 4.5
v 271.2721 166.80095 4.666053
v 271.23865 166.68408 4.7876124
v 271.19296 166.52443 4.832106
v 271.1473 166.36478 4.7876124
v 271.11386 166.24791 4.6660533
v 271.10162 166.20514 4.5
v 271.11386 166.24791 4.3339467
v 271.1473 166.36478 4.2123876
v 271.63586 166.42436 4.168836
v 271.65173 166.59254 4.2007008
v 271.66397 166.72234 4.3127627
v 271.6693 166.77896 4.474994
v 271.66632 166.74724 4.643926
v 271.6558 166.63567 4.774293
v 271.64056 166.47415 4.8311634
v 271.6247 166.30597 4.799299
v 271.61246 166.17618 4.6872373
v 271.60712 166.11955 4.5250053
v 271.6101 166.15128 4.3560734
v 271.62064 166.26285 4.2257066
v 271.9593 166.37376 4.207087
v 271.94534 166.54417 4.223211
v 271.97006 166.68661 4.314446
v 272.02682 166.76295 4.4563465
v 272.10043 166.75272 4.61089
v 272.17117 166.65863 4.736666
v 272.22006 166.50594 4.7999744
v 272.234 166.33553 4.78385
v 272.2093 166.19307 4.692615
v 272.15253 166.11674 4.5507145
v 272.07892 166.12698 4.396171
v 272.00818 166.22107 4.270395
v 272.15182 166.44292 3.9675875
v 272.11755 166.60988 4.009336
v 272.15027 166.75937 4.1017923
v 272.24124 166.85135 4.220183
v 272.3661 166.86116 4.332785
v 272.49133 166.78618 4.409427
v 272.58347 166.6465 4.429573
v 272.61774 166.47954 4.3878245
v 272.58502 166.33005 4.295368
v 272.49405 166.23807 4.1769776
v 272.3692 166.22826 4.0643754
v 272.24393 166.30324 3.9877334
v 272.67798 166.60794 3.5259788
v 272.6152 166.76581 3.554104
v 272.5706 166.89223 3.6634793
v 272.55606 166.95334 3.8247976
v 272.5755 166.93277 3.994834
v 272.62375 166.83603 4.128027
v 272.68787 166.68904 4.188688
v 272.75064 166.53119 4.1605625
v 272.79526 166.40475 4.0511875
v 272.8098 166.34364 3.8898692
v 272.79034 166.36421 3.719833
v 272.7421 166.46095 3.58664
v 273.19348 166.697 3.8518004
v 273.1948 166.86818 3.8467772
v 273.14728 167.0233 3.892936
v 273.06366 167.12077 3.9779088
v 272.96637 167.1345 4.078927
v 272.88144 167.0608 4.168923
v 272.83163 166.91942 4.2237825
v 272.83032 166.74823 4.2288055
v 272.87784 166.59312 4.1826468
v 272.96146 166.49564 4.0976744
v 273.05875 166.48192 3.996656
v 273.14368 166.55562 3.90666
v 273.51663 166.65598 3.9781127
v 273.5922 166.79567 4.0833254
v 273.61322 166.90639 4.2275844
v 273.57407 166.95845 4.3722367
v 273.4852 166.93791 4.4785223
v 273.37045 166.85028 4.5179625
v 273.26056 166.71904 4.4799886
v 273.18497 166.57935 4.374776
v 273.16394 166.46864 4.2305164
v 273.20312 166.41658 4.0858645
v 273.292 166.4371 3.9795787
v 273.40674 166.52473 3.940139
v 273.616 166.45784 4.2621284
v 273.7574 166.52667 4.2645354
v 273.8667 166.54085 4.347381
v 273.9146 166.4966 4.488467
v 273.88834 166.40575 4.64999
v 273.79486 166.29265 4.78867
v 273.65927 166.18762 4.8673472
v 273.51788 166.11879 4.8649406
v 273.40857 166.1046 4.782095
v 273.36066 166.14886 4.6410084
v 273.38693 166.2397 4.4794855
v 273.4804 166.3528 4.340806
v 273.78635 166.38905 3.6476736
v 273.93387 166.40683 3.6310961
v 274.04526 166.34958 3.6734684
v 274.0906 166.23265 3.7634366
v 274.0578 166.08736 3.8768942
v 273.95566 165.95267 3.9834404
v 273.81146 165.86462 4.054526
v 273.66394 165.84686 4.0711036
v 273.55258 165.9041 4.0287313
v 273.5072 166.02104 3.938763
v 273.54 166.16632 3.8253052
v 273.64218 166.30103 3.7187593
v 274.08926 166.02338 3.4574814
v 274.2326 166.06015 3.4835272
v 274.32968 166.0427 3.5628746
v 274.3545 165.97572 3.6742625
v 274.30038 165.87717 3.7878447
v 274.1819 165.77344 3.8731868
v 274.03067 165.69232 3.9074218
v 273.88733 165.65556 3.881376
v 273.79025 165.673 3.8020287
v 273.76544 165.73997 3.6906407
v 273.81955 165.83853 3.5770586
v 273.93808 165.94228 3.4917164
v 274.20694 165.50537 3.3044217
v 274.36575 165.53584 3.3577385
v 274.47827 165.54048 3.4926739
v 274.5144 165.51802 3.6730719
v 274.46445 165.4745 3.8505948
v 274.34177 165.42157 3.9776757
v 274.17926 165.37341 4.020263
v 274.02048 165.34294 3.9669461
v 273.90793 165.33832 3.8320107
v 273.8718 165.36078 3.651613
v 273.92178 165.4043 3.4740899
v 274.04443 165.45723 3.3470092
v 274.33884 165.05585 3.3048265
v 274.48343 165.10583 3.384113
v 274.5748 165.12779 3.5304933
v 274.58844 165.11581 3.704744
v 274.5207 165.07314 3.8601756
v 274.38974 165.01118 3.9551399
v 274.23065 164.94655 3.9641914
v 274.08606 164.89656 3.8849046
v 273.9947 164.8746 3.7385247
v 273.98105 164.88658 3.5642738
v 274.0488 164.92926 3.4088423
v 274.17975 164.99121 3.313878
v 274.53775 164.64482 3.2840512
v 274.66977 164.73824 3.3424933
v 274.7623 164.79945 3.474098
v 274.7906 164.81207 3.6436021
v 274.74704 164.77272 3.805587
v 274.6433 164.69194 3.916649
v 274.5072 164.59137 3.9470294
v 274.3752 164.49796 3.8885875
v 274.28265 164.43674 3.7569826
v 274.25436 164.42412 3.5874786
v 274.29794 164.46347 3.4254935
v 274.40164 164.54425 3.3144314
v 274.8233 164.29257 3.274953
v 274.92676 164.41862 3.3293993
v 275.00015 164.50589 3.458122
v 275.02383 164.53099 3.62663
v 274.99142 164.48718 3.7897718
v 274.91162 164.38623 3.9038334
v 274.80585 164.25516 3.9382524
v 274.7024 164.12912 3.8838062
v 274.629 164.04185 3.7550833
v 274.60532 164.01675 3.5865753
v 274.63773 164.06056 3.4234335
v 274.71753 164.16151 3.309372
v 275.20575 164.05305 3.2709198
v 275.29156 164.19635 3.311625
v 275.35587 164.3027 3.4303732
v 275.38147 164.34361 3.5953457
v 275.3615 164.30812 3.7623389
v 275.30133 164.20572 3.8866065
v 275.21707 164.06386 3.9348512
v 275.1313 163.92056 3.894146
v 275.06696 163.81421 3.7753978
v 275.04135 163.7733 3.6104252
v 275.0613 163.80879 3.4434323
v 275.1215 163.9112 3.3191648
v 275.58548 163.80814 3.2690654
v 275.69202 163.9364 3.3109539
v 275.77106 164.03122 3.4305904
v 275.80148 164.06717 3.5959191
v 275.7751 164.03464 3.7626398
v 275.69894 163.94234 3.88608
v 275.5935 163.81499 3.933164
v 275.48697 163.68674 3.8912756
v 275.4079 163.59192 3.7716389
v 275.3775 163.55597 3.6063104
v 275.4039 163.5885 3.4395895
v 275.48004 163.6808 3.3161495
v 275.90497 163.48897 3.268769
v 276.02374 163.60413 3.3152945
v 276.10992 163.68755 3.4383333
v 276.14038 163.71687 3.604917
v 276.107 163.68423 3.7704103
v 276.01868 163.5984 3.8904686
v 275.8991 163.48235 3.932923
v 275.7803 163.36719 3.8863976
v 275.69412 163.28377 3.7633588
v 275.66367 163.25444 3.596775
v 275.69708 163.28708 3.431282
v 275.7854 163.37291 3.3112235
v 276.1089 163.2747 3.4460108
v 276.24194 163.37622 3.4158711
v 276.36865 163.4207 3.4723525
v 276.45505 163.39622 3.6003208
v 276.47803 163.30936 3.765487
v 276.43143 163.18336 3.9235947
v 276.3277 163.052 4.0322795
v 276.19464 162.95049 4.062419
v 276.06793 162.906 4.005938
v 275.9815 162.93047 3.8779697
v 275.95853 163.01735 3.7128036
v 276.00516 163.14334 3.5546956
v 276.27478 163.20349 2.8199508
v 276.4245 163.27014 2.7779703
v 276.56647 163.26012 2.8056302
v 276.66266 163.17609 2.8955193
v 276.68732 163.04057 3.0235515
v 276.6338 162.88988 3.155421
v 276.51648 162.76439 3.2557933
v 276.36676 162.69774 3.2977738
v 276.2248 162.70776 3.270114
v 276.1286 162.7918 3.180225
v 276.10394 162.92732 3.0521927
v 276.15744 163.078 2.9203231
v 276.61063 162.90692 2.4956026
v 276.75034 162.97107 2.493685
v 276.8601 162.97227 2.5682433
v 276.91055 162.91025 2.6992993
v 276.88815 162.80157 2.8517368
v 276.7989 162.6754 2.9847105
v 276.6667 162.5655 3.06259
v 276.52695 162.50137 3.0645072
v 276.41718 162.50015 2.989949
v 276.36673 162.5622 2.858893
v 276.38913 162.67085 2.7064555
v 276.47842 162.79704 2.573482
v 276.95856 162.50848 2.4031906
v 277.08313 162.57146 2.4765325
v 277.1576 162.5846 2.621045
v 277.162 162.54439 2.7980068
v 277.09512 162.4616 2.9600005
v 276.9749 162.35841 3.0636203
v 276.83356 162.26248 3.0811014
v 276.70898 162.19951 3.0077598
v 276.63452 162.18637 2.863247
v 276.63013 162.22658 2.6862855
v 276.69702 162.30937 2.5242918
v 276.81723 162.41255 2.4206717
v 277.29306 162.01299 2.6104858
v 277.38467 162.127 2.7398849
v 277.41373 162.21199 2.9007618
v 277.3724 162.2452 3.0500102
v 277.27185 162.21768 3.1476388
v 277.13895 162.13686 3.167488
v 277.00934 162.02435 3.1042397
v 276.91772 161.91034 2.9748409
v 276.8887 161.82535 2.813964
v 276.93 161.79216 2.6647155
v 277.03055 161.81966 2.567087
v 277.16345 161.90048 2.5472374
v 277.62802 161.7449 2.8074284
v 277.67056 161.89227 2.9114485
v 277.6381 162.01334 3.0026987
v 277.53928 162.07568 3.0567286
v 277.40067 162.06258 3.059061
v 277.25934 161.97754 3.009071
v 277.1532 161.84337 2.9201534
v 277.1107 161.69598 2.8161333
v 277.14316 161.57492 2.724883
v 277.24194 161.51257 2.6708531
v 277.38058 161.52568 2.6685207
v 277.52188 161.61072 2.7185109
v 277.81958 161.5012 3.0024512
v 277.90448 161.62349 3.1503205
v 277.91748 161.72845 3.3084905
v 277.85513 161.78798 3.4345796
v 277.73413 161.78612 3.4948022
v 277.58688 161.72337 3.473022
v 277.45288 161.61655 3.3750749
v 277.36798 161.49428 3.2272055
v 277.35495 161.38931 3.0690355
v 277.4173 161.32979 2.9429464
v 277.5383 161.33163 2.8827238
v 277.68555 161.3944 2.904504
v 277.91943 161.14592 3.0889819
v 278.04306 161.24438 3.185036
v 278.1117 161.32523 3.3487802
v 278.1069 161.36678 3.5363395
v 278.03003 161.35793 3.6974576
v 277.9016 161.30103 3.7889628
v 277.75607 161.21133 3.7863367
v 277.63245 161.11287 3.6902826
v 277.5638 161.03203 3.5265384
v 277.56857 160.99048 3.338979
v 277.64548 160.99933 3.177861
v 277.7739 161.05623 3.0863557
v 278.15222 160.81728 3.2217278
v 278.27518 160.92311 3.2814744
v 278.3546 161.00278 3.4085824
v 278.36926 161.03497 3.5689943
v 278.3152 161.01103 3.719727
v 278.20688 160.93738 3.8203924
v 278.07336 160.83377 3.8440168
v 277.9504 160.72794 3.7842705
v 277.87097 160.64825 3.6571622
v 277.85632 160.61607 3.4967506
v 277.9104 160.64001 3.3460178
v 278.0187 160.71365 3.2453525
v 278.46893 160.50943 3.255772
v 278.5927 160.59784 3.3353403
v 278.66513 160.65433 3.4792836
v 278.66672 160.66376 3.6490326
v 278.59708 160.62361 3.7991033
v 278.47488 160.54465 3.889284
v 278.33286 160.44801 3.8954113
v 278.20908 160.35962 3.815843
v 278.13666 160.30313 3.6718998
v 278.13507 160.2937 3.502151
v 278.20468 160.33383 3.3520803
v 278.3269 160.4128 3.2618995
v 278.75113 160.15 3.2921207
v 278.86316 160.21397 3.405874
v 278.90982 160.24303 3.5689468
v 278.87863 160.22937 3.737644
v 278.77795 160.17667 3.8667629
v 278.63474 160.09901 3.9217067
v 278.48737 160.01726 3.8877528
v 278.37534 159.95326 3.7739995
v 278.32864 159.92421 3.6109266
v 278.35983 159.93787 3.4422295
v 278.4605 159.99059 3.3131106
v 278.60376 160.06822 3.258167
v 278.96176 159.78044 3.3025963
v 279.06097 159.85747 3.4200084
v 279.0999 159.88899 3.5845013
v 279.06815 159.86653 3.7519994
v 278.9742 159.79613 3.8776217
v 278.84326 159.69664 3.9277077
v 278.7104 159.59473 3.8888369
v 278.6112 159.5177 3.771425
v 278.57227 159.48618 3.606932
v 278.604 159.50864 3.439434
v 278.69794 159.57903 3.3138118
v 278.8289 159.67851 3.2637258
v 279.22046 159.43349 3.276618
v 279.32446 159.54079 3.361569
v 279.38474 159.60342 3.50978
v 279.38507 159.60464 3.6815383
v 279.3254 159.54411 3.8308215
v 279.22174 159.43803 3.917629
v 279.10184 159.31485 3.918701
v 278.9978 159.20757 3.83375
v 278.93756 159.14491 3.6855388
v 278.93723 159.14369 3.5137804
v 278.9969 159.20424 3.3644974
v 279.10056 159.3103 3.27769
v 279.59473 159.17 3.306983
v 279.6822 159.259 3.4252331
v 279.7163 159.29407 3.5900366
v 279.68802 159.2658 3.757234
v 279.60483 159.18176 3.8820252
v 279.48907 159.06448 3.9309723
v 279.37173 158.94537 3.89096
v 279.28427 158.85637 3.7727096
v 279.25012 158.82129 3.6079063
v 279.27844 158.84956 3.4407089
v 279.36163 158.93361 3.3159177
v 279.4774 159.05089 3.2669706
v 279.91595 158.86076 3.3110802
v 279.99878 158.95067 3.4319587
v 280.02948 158.98416 3.597761
v 279.99982 158.95226 3.764061
v 279.91772 158.8635 3.8862987
v 279.80527 158.74168 3.9317203
v 279.6925 158.61945 3.8881555
v 279.60968 158.52954 3.7672772
v 279.57898 158.49606 3.6014748
v 279.60864 158.52797 3.435175
v 279.69073 158.61671 3.3129373
v 279.8032 158.73853 3.2675154
v 280.24622 158.57977 3.312911
v 280.31833 158.67702 3.4349625
v 280.3444 158.71223 3.6011946
v 280.31744 158.67601 3.7670658
v 280.24466 158.57802 3.8881307
v 280.14557 158.44453 3.93195
v 280.04675 158.31133 3.886783
v 279.97464 158.21408 3.7647314
v 279.94858 158.17886 3.5984993
v 279.97552 158.2151 3.4326282
v 280.0483 158.31308 3.3115633
v 280.14737 158.44656 3.2677438
v 280.63358 158.33128 3.312389
v 280.71103 158.42488 3.433996
v 280.73935 158.45912 3.6000667
v 280.71094 158.4248 3.7661023
v 280.63336 158.33115 3.8876138
v 280.52744 158.20325 3.9320424
v 280.42157 158.07535 3.8874831
v 280.3441 157.98175 3.765876
v 280.31577 157.94751 3.5998054
v 280.34418 157.98181 3.4337697
v 280.42175 158.07547 3.3122582
v 280.52768 158.20338 3.2678297
v 280.96564 157.97887 3.3124294
v 281.05994 158.05548 3.4340422
v 281.09442 158.0835 3.600115
v 281.0598 158.0554 3.7661486
v 280.96542 157.97874 3.8876545
v 280.83652 157.87404 3.9320753
v 280.70764 157.76935 3.8875084
v 280.6133 157.69273 3.7658956
v 280.57886 157.66472 3.5998228
v 280.61343 157.69281 3.4337893
v 280.70786 157.76949 3.3122833
v 280.83676 157.87419 3.2678626
v 281.23062 157.60059 3.3123617
v 281.32956 157.67123 3.4339123
v 281.36575 157.6971 3.5999622
v 281.32956 157.67126 3.7660186
v 281.23062 157.60063 3.8875868
v 281.0955 157.50414 3.932093
v 280.96036 157.40765 3.8876112
v 280.86142 157.337 3.7660606
v 280.8252 157.31114 3.6000106
v 280.86142 157.33698 3.4339542
v 280.96033 157.40761 3.312386
v 281.09546 157.5041 3.2678802
v 281.4736 157.26154 3.3123746
v 281.55576 157.35114 3.4339285
v 281.58585 157.38394 3.5999796
v 281.5558 157.35115 3.7660348
v 281.47363 157.26157 3.8875997
v 281.3614 157.13918 3.932101
v 281.24918 157.01678 3.8876147
v 281.16702 156.92719 3.7660608
v 281.13693 156.89438 3.6000097
v 281.16702 156.92717 3.4339545
v 281.24915 157.01677 3.3123896
v 281.3614 157.13914 3.2678883
v 281.83688 157.04605 3.3123803
v 281.90195 157.14873 3.4339359
v 281.92578 157.18631 3.5999877
v 281.90195 157.14874 3.7660422
v 281.83688 157.04607 3.8876052
v 281.748 156.90582 3.932104
v 281.6591 156.76556 3.8876154
v 281.594 156.66289 3.7660596
v 281.5702 156.6253 3.600008
v 281.594 156.66289 3.4339533
v 281.65906 156.76555 3.3123903
v 281.748 156.9058 3.2678914
v 282.19995 156.80347 3.3123949
v 282.25552 156.91156 3.4339602
v 282.27588 156.95113 3.6000156
v 282.25552 156.91154 3.7660666
v 282.19992 156.80345 3.88762
v 282.124 156.65578 3.9321053
v 282.04803 156.5081 3.887603
v 281.99243 156.40001 3.7660375
v 281.9721 156.36046 3.599982
v 281.99246 156.40002 3.433931
v 282.04807 156.50813 3.312378
v 282.124 156.6558 3.2678926
v 282.62473 156.6416 3.3123875
v 282.6823 156.74866 3.4339473
v 282.7034 156.78784 3.6000006
v 282.6823 156.74866 3.7660537
v 282.62473 156.6416 3.8876126
v 282.54608 156.49535 3.9321058
v 282.46744 156.3491 3.8876114
v 282.40985 156.24205 3.7660518
v 282.38876 156.20287 3.5999982
v 282.40985 156.24205 3.4339452
v 282.46744 156.3491 3.3123863
v 282.54608 156.49535 3.267893
v 283.0135 156.36356 3.3123868
v 283.0873 156.46014 3.4339457
v 283.11432 156.49548 3.5999987
v 283.0873 156.46014 3.766052
v 283.0135 156.36357 3.8876119
v 282.91263 156.23164 3.932106
v 282.81177 156.09972 3.8876128
v 282.73795 156.00314 3.766054
v 282.71094 155.9678 3.6000009
v 282.73795 156.00314 3.4339476
v 282.81177 156.09972 3.3123877
v 282.91263 156.23164 3.2678933
v 283.35486 156.0856 3.312386
v 283.42194 156.187 3.4339445
v 283.44647 156.2241 3.5999975
v 283.42194 156.187 3.7660508
v 283.35486 156.0856 3.8876112
v 283.26324 155.94711 3.9321063
v 283.17166 155.80861 3.8876135
v 283.10458 155.70723 3.766055
v 283.08005 155.67012 3.6000023
v 283.10458 155.70723 3.4339488
v 283.17163 155.80861 3.3123884
v 283.26324 155.94711 3.2678936
v 283.75226 155.87534 3.3123875
v 283.8181 155.97751 3.4339468
v 283.84222 156.01491 3.6
v 283.8181 155.97751 3.7660532
v 283.75226 155.87534 3.8876126
v 283.6623 155.73576 3.9321063
v 283.57233 155.5962 3.8876123
v 283.50647 155.49403 3.766053
v 283.48236 155.45663 3.6
v 283.50647 155.49403 3.4339466
v 283.57233 155.5962 3.3123872
v 283.6623 155.73576 3.2678936
v 284.1258 155.5872 3.3123872
v 284.20358 155.68063 3.4339466
v 284.23203 155.71483 3.6
v 284.20358 155.68063 3.766053
v 284.1258 155.5872 3.8876123
v 284.01956 155.4596 3.9321063
v 283.9133 155.33199 3.8876126
v 283.83554 155.23856 3.7660532
v 283.80707 155.20436 3.6
v 283.83554 155.23856 3.4339468
v 283.9133 155.33199 3.3123875
v 284.01956 155.4596 3.2678936
v 284.45578 155.29097 3.3123872
v 284.5289 155.38809 3.4339466
v 284.55566 155.42363 3.6
v 284.5289 155.38809 3.766053
v 284.45578 155.29097 3.8876123
v 284.3559 155.15833 3.9321063
v 284.256 155.02567 3.8876123
v 284.1829 154.92854 3.7660532
v 284.15613 154.893 3.6
v 284.1829 154.92854 3.4339466
v 284.256 155.02567 3.3123875
v 284.3559 155.15833 3.2678936
v 284.8161 155.06512 3.3123872
v 284.87296 155.17256 3.4339466
v 284.89377 155.21188 3.6
v 284.87296 155.17256 3.766053
v 284.8161 155.06512 3.8876123
v 284.7384 154.91835 3.9321063
v 284.66074 154.77159 3.8876126
v 284.60388 154.66415 3.7660532
v 284.58304 154.62483 3.6
v 284.60388 154.66415 3.4339468
v 284.66074 154.77159 3.3123875
v 284.7384 154.91835 3.2678936
v 285.21118 154.85455 3.2950988
v 285.27182 154.97495 3.4017696
v 285.30035 155.03159 3.561556
v 285.28912 155.00928 3.7316434
v 285.24112 154.91402 3.866457
v 285.16922 154.77132 3.9298737
v 285.0927 154.61942 3.904901
v 285.03204 154.49902 3.7982302
v 285.0035 154.44238 3.6384437
v 285.01477 154.46468 3.4683564
v 285.06274 154.55995 3.3335428
v 285.13464 154.70265 3.270126
v 285.4312 154.65257 3.3546786
v 285.5436 154.76566 3.394038
v 285.65607 154.81096 3.5068128
v 285.73843 154.7763 3.6627848
v 285.76865 154.67099 3.8201616
v 285.73862 154.52324 3.9367743
v 285.6564 154.37265 3.9813764
v 285.544 154.25955 3.9420168
v 285.43155 154.21426 3.829242
v 285.34918 154.24892 3.67327
v 285.31894 154.35422 3.5158932
v 285.34897 154.50197 3.3992805
v 285.61703 154.642 2.8103125
v 285.76657 154.69766 2.8277614
v 285.90396 154.67308 2.9111378
v 285.99234 154.57483 3.038101
v 286.00803 154.42923 3.174631
v 285.94687 154.2753 3.2841454
v 285.8252 154.1543 3.337299
v 285.67563 154.09862 3.3198502
v 285.53827 154.1232 3.236474
v 285.4499 154.22145 3.109511
v 285.43417 154.36705 2.9729807
v 285.49536 154.52098 2.8634665
v 285.86655 154.25522 2.5210645
v 285.9849 154.36844 2.5464764
v 286.0993 154.42084 2.653749
v 286.1792 154.39835 2.8141387
v 286.20312 154.30702 2.9846694
v 286.16467 154.17131 3.1196473
v 286.0742 154.02757 3.1829054
v 285.95587 153.91435 3.1574936
v 285.84143 153.86195 3.050221
v 285.76154 153.88445 2.889831
v 285.7376 153.97578 2.7193005
v 285.77606 154.1115 2.5843225
v 286.30573 153.99411 2.4517286
v 286.3965 154.1269 2.4888923
v 286.4743 154.20667 2.5963259
v 286.51825 154.21202 2.7452426
v 286.51657 154.14154 2.8957407
v 286.4697 154.01413 3.007494
v 286.39023 153.86389 3.0505583
v 286.29944 153.73111 3.0133948
v 286.22165 153.65135 2.9059613
v 286.17773 153.646 2.7570443
v 286.1794 153.71646 2.6065464
v 286.22626 153.84389 2.494793
v 286.7357 153.75902 2.3990953
v 286.83084 153.88585 2.4549286
v 286.90036 153.9641 2.580754
v 286.92557 153.9728 2.742857
v 286.89972 153.9096 2.897802
v 286.82974 153.79146 3.0040717
v 286.73438 153.65002 3.033191
v 286.6392 153.5232 2.9773576
v 286.5697 153.44495 2.8515322
v 286.5445 153.43625 2.6894293
v 286.57034 153.49944 2.5344844
v 286.64032 153.61758 2.4282148
v 287.13196 153.49942 2.3955965
v 287.2235 153.61476 2.4833286
v 287.27786 153.67784 2.6323874
v 287.2805 153.67175 2.8028324
v 287.23065 153.59814 2.9489932
v 287.1417 153.47672 3.031706
v 287.0375 153.34003 3.0288084
v 286.94595 153.22469 2.9410763
v 286.8916 153.1616 2.7920177
v 286.88898 153.1677 2.6215725
v 286.9388 153.24132 2.4754117
v 287.02774 153.36273 2.3926988
v 287.45816 153.17082 2.3793385
v 287.5684 153.29248 2.428237
v 287.64764 153.37816 2.552944
v 287.67465 153.40488 2.7200444
v 287.64218 153.3655 2.884764
v 287.55896 153.27055 3.0029662
v 287.44727 153.1455 3.0429788
v 287.33704 153.02382 2.9940805
v 287.2578 152.93816 2.8693736
v 287.2308 152.91142 2.702273
v 287.26324 152.95082 2.5375533
v 287.34647 153.04576 2.419351
v 287.71432 152.9821 2.5450764
v 287.839 153.06676 2.56304
v 287.94034 153.08533 2.6532116
v 287.99127 153.03282 2.7914302
v 287.97806 152.92332 2.94066
v 287.90433 152.78616 3.060915
v 287.7898 152.6581 3.119973
v 287.66513 152.57344 3.1020095
v 287.56378 152.55489 3.0118377
v 287.51288 152.60739 2.873619
v 287.52606 152.71689 2.7243893
v 287.5998 152.85405 2.6041343
v 287.91312 152.92508 1.9931012
v 288.05203 152.98428 1.9890554
v 288.1797 152.96068 2.038678
v 288.26184 152.8606 2.1286726
v 288.2765 152.71086 2.234925
v 288.2197 152.55157 2.3289654
v 288.1067 152.42543 2.3855956
v 287.96777 152.36623 2.3896413
v 287.84012 152.38983 2.3400187
v 287.75797 152.4899 2.250024
v 287.74332 152.63965 2.1437716
v 287.8001 152.79893 2.0497313
v 288.24762 152.71046 1.590982
v 288.3779 152.77385 1.6367017
v 288.4814 152.76494 1.7565372
v 288.5304 152.68613 1.9183788
v 288.51175 152.55852 2.0788612
v 288.43045 152.4163 2.1949832
v 288.3083 152.29762 2.23563
v 288.178 152.23424 2.1899102
v 288.0745 152.24315 2.0700748
v 288.0255 152.32196 1.908233
v 288.04416 152.44957 1.7477508
v 288.12546 152.59178 1.6316288
v 288.53265 152.25441 1.509465
v 288.64432 152.37206 1.5484227
v 288.73624 152.44028 1.6701052
v 288.78372 152.44081 1.8419079
v 288.7741 152.3735 2.0177963
v 288.70993 152.2564 2.150641
v 288.6084 152.12086 2.2048469
v 288.49673 152.00323 2.165889
v 288.40485 151.935 2.0442064
v 288.35733 151.93448 1.8724039
v 288.36694 152.00177 1.6965156
v 288.43112 152.11888 1.5636706
v 288.9806 152.04427 1.5284252
v 289.07376 152.16011 1.6112664
v 289.13477 152.22119 1.755173
v 289.14728 152.21117 1.9215856
v 289.10788 152.1327 2.065914
v 289.0272 152.00684 2.149485
v 288.9268 151.86728 2.1499069
v 288.83362 151.75145 2.0670657
v 288.7726 151.69035 1.923159
v 288.76013 151.70038 1.7567464
v 288.7995 151.77884 1.6124182
v 288.8802 151.90471 1.5288467
v 289.35938 151.74297 1.5051891
v 289.46707 151.84076 1.5953612
v 289.52948 151.8914 1.7453806
v 289.52988 151.88133 1.9150497
v 289.46814 151.81325 2.0589058
v 289.3608 151.70538 2.1384027
v 289.23666 151.58665 2.1322396
v 289.12897 151.48888 2.0420675
v 289.06656 151.43823 1.892048
v 289.06616 151.4483 1.722379
v 289.1279 151.51639 1.5785228
v 289.23523 151.62424 1.4990258
v 289.5994 151.33575 1.4778159
v 289.7267 151.43304 1.5401695
v 289.81335 151.49695 1.6744424
v 289.83612 151.51031 1.8446563
v 289.7889 151.46959 2.0052028
v 289.68436 151.38567 2.113063
v 289.5505 151.28104 2.1393363
v 289.4232 151.18375 2.0769827
v 289.33652 151.11984 1.9427097
v 289.31375 151.10646 1.7724957
v 289.36096 151.1472 1.6119494
v 289.4655 151.23112 1.5040891
v 289.85773 150.9612 1.4724759
v 289.97635 151.0752 1.5223705
v 290.06158 151.15613 1.6478513
v 290.09064 151.18228 1.8152962
v 290.05566 151.14665 1.979838
v 289.9661 151.05879 2.0973883
v 289.84592 150.94226 2.1364493
v 289.7273 150.82825 2.0865548
v 289.64206 150.74733 1.9610739
v 289.61304 150.72118 1.7936292
v 289.64798 150.7568 1.6290872
v 289.73755 150.84465 1.511537
v 290.21536 150.68532 1.4708403
v 290.31763 150.81056 1.5292315
v 290.388 150.8962 1.6606712
v 290.40768 150.91924 1.8299403
v 290.37137 150.87354 1.991683
v 290.2888 150.77132 2.1025608
v 290.18207 150.63998 2.1328638
v 290.0798 150.51474 2.0744724
v 290.0094 150.42911 1.9430329
v 289.98975 150.40607 1.7737639
v 290.02606 150.45177 1.6120211
v 290.10864 150.55399 1.5011433
v 290.5537 150.38466 1.4686469
v 290.65472 150.5159 1.5147617
v 290.72824 150.61119 1.6375045
v 290.7546 150.64499 1.8039861
v 290.72675 150.60825 1.9695982
v 290.65213 150.5108 2.089965
v 290.55072 150.37877 2.1328344
v 290.44974 150.24751 2.0867195
v 290.3762 150.15222 1.963977
v 290.34982 150.11842 1.7974952
v 290.3777 150.15517 1.6318831
v 290.4523 150.25262 1.5115163
v 290.9101 150.1052 1.4682928
v 290.9959 150.2486 1.5085572
v 291.05997 150.35548 1.6269904
v 291.08505 150.39722 1.7918587
v 291.06448 150.36261 1.9589854
v 291.00375 150.26093 2.0835893
v 290.91913 150.11943 2.132283
v 290.8333 149.97603 2.0920186
v 290.76926 149.86914 1.9735852
v 290.74414 149.82741 1.8087171
v 290.76474 149.86203 1.6415902
v 290.82547 149.9637 1.5169864
v 291.32306 149.92006 1.4680176
v 291.4107 150.06116 1.5123229
v 291.47495 150.1645 1.6337442
v 291.49857 150.20244 1.7997468
v 291.47522 150.16478 1.9658502
v 291.4112 150.06163 2.0875475
v 291.3236 149.92061 2.1322296
v 291.23593 149.77953 2.0879242
v 291.1717 149.67616 1.9665029
v 291.14807 149.63824 1.8005004
v 291.17142 149.6759 1.6343969
v 291.23544 149.77905 1.5126997
v 291.6772 149.63986 1.4679482
v 291.78293 149.7677 1.5129969
v 291.86017 149.86105 1.634962
v 291.88818 149.8949 1.8011631
v 291.8595 149.86017 1.9670666
v 291.78177 149.76619 2.088219
v 291.67584 149.6381 2.1321576
v 291.5701 149.51027 2.0871089
v 291.49286 149.41693 1.9651437
v 291.46484 149.38309 1.7989427
v 291.49353 149.4178 1.6330391
v 291.57126 149.5118 1.5118867
v 292.019 149.34476 1.4679168
v 292.12244 149.47469 1.512352
v 292.19818 149.56982 1.6338685
v 292.22592 149.60469 1.7999059
v 292.19827 149.56992 1.9659747
v 292.1226 149.47482 2.087577
v 292.0192 149.34491 2.1321294
v 291.91577 149.21498 2.0876944
v 291.84003 149.11984 1.9661779
v 291.8123 149.08499 1.8001404
v 291.83997 149.11975 1.6340716
v 291.91562 149.21484 1.5124693
v 292.3942 149.08943 1.4683311
v 292.50558 149.20921 1.5212594
v 292.584 149.29356 1.6488767
v 292.6085 149.31987 1.816988
v 292.57245 149.28111 1.9805481
v 292.48553 149.18764 2.095731
v 292.37106 149.06453 2.1316738
v 292.2597 148.94475 2.0787456
v 292.18127 148.8604 1.9511282
v 292.1568 148.83408 1.7830169
v 292.19284 148.87285 1.6194569
v 292.27972 148.96631 1.5042739
v 292.74734 148.56923 1.6777536
v 292.86432 148.6949 1.7650007
v 292.9309 148.83101 1.9037648
v 292.92923 148.94109 2.056864
v 292.85977 148.99565 2.183276
v 292.74112 148.98007 2.249128
v 292.60507 148.89851 2.2367756
v 292.48807 148.77286 2.1495285
v 292.42148 148.63673 2.0107644
v 292.42316 148.52666 1.8576652
v 292.4926 148.47209 1.7312534
v 292.61127 148.48767 1.6654012
v 293.022 148.40742 1.829984
v 293.11783 148.54984 1.920268
v 293.1433 148.70831 2.0409887
v 293.09164 148.8404 2.1597989
v 292.97665 148.91068 2.2448635
v 292.82916 148.90034 2.2733898
v 292.68866 148.81216 2.2377338
v 292.59283 148.66975 2.1474497
v 292.56732 148.51128 2.026729
v 292.61902 148.37921 1.9079188
v 292.734 148.30891 1.8228542
v 292.8815 148.31924 1.794328
v 293.25815 148.32756 2.132046
v 293.34143 148.46506 2.245704
v 293.36368 148.5833 2.387787
v 293.31897 148.6506 2.5202239
v 293.21927 148.64894 2.6075282
v 293.09128 148.57875 2.626307
v 292.96933 148.45883 2.5715284
v 292.88605 148.32133 2.4578702
v 292.86377 148.2031 2.3157873
v 292.9085 148.13579 2.1833503
v 293.0082 148.13745 2.096046
v 293.1362 148.20764 2.0772672
v 293.4544 148.03137 2.2654617
v 293.57736 148.14587 2.3066752
v 293.6603 148.24408 2.4159672
v 293.681 148.29968 2.564053
v 293.63388 148.29779 2.7112532
v 293.5316 148.2389 2.8181255
v 293.40155 148.13881 2.8560338
v 293.27856 148.0243 2.8148203
v 293.19562 147.9261 2.7055285
v 293.17493 147.8705 2.5574427
v 293.22205 147.87239 2.4102423
v 293.32434 147.93127 2.30337
v 293.72968 147.71127 2.3576243
v 293.86514 147.8002 2.4322639
v 293.9541 147.86836 2.57525
v 293.9727 147.8975 2.7482696
v 293.916 147.87982 2.9049623
v 293.7991 147.82004 3.0033424
v 293.65344 147.73418 3.017049
v 293.51794 147.64526 2.9424098
v 293.42902 147.57709 2.7994237
v 293.4104 147.54794 2.626404
v 293.46713 147.56564 2.469711
v 293.58398 147.62543 2.371331
v 293.99896 147.19275 2.64716
v 294.12613 147.29674 2.7607954
v 294.19153 147.40715 2.8982422
v 294.17764 147.49438 3.0226717
v 294.08817 147.53508 3.100743
v 293.9471 147.51831 3.1115372
v 293.79227 147.4486 3.0521617
v 293.66507 147.3446 2.9385262
v 293.59967 147.23419 2.8010793
v 293.61356 147.14696 2.6766498
v 293.70303 147.10628 2.5985785
v 293.8441 147.12303 2.5877843
v 294.2347 146.94269 2.743642
v 294.31845 147.08871 2.8104184
v 294.32678 147.23969 2.924155
v 294.25742 147.35512 3.0543764
v 294.12903 147.4041 3.1661894
v 293.97592 147.37352 3.2296343
v 293.8392 147.27155 3.2277107
v 293.75546 147.1255 3.1609344
v 293.74716 146.97455 3.0471976
v 293.8165 146.8591 2.9169765
v 293.94492 146.81012 2.8051634
v 294.098 146.84071 2.7417185
v 294.4589 146.85564 2.9888232
v 294.5166 147.01056 3.0839715
v 294.51614 147.14235 3.2295108
v 294.45764 147.21567 3.3864434
v 294.3568 147.21089 3.5127194
v 294.24063 147.1293 3.5745034
v 294.14023 146.99274 3.5552406
v 294.08252 146.83781 3.460092
v 294.08298 146.70602 3.314553
v 294.14148 146.6327 3.1576204
v 294.2423 146.63748 3.0313442
v 294.3585 146.71907 2.9695601
v 294.75882 146.72363 3.1760075
v 294.82608 146.87021 3.2408102
v 294.85498 146.97873 3.3656714
v 294.8377 147.02011 3.517135
v 294.77893 146.98325 3.654616
v 294.69437 146.87804 3.741277
v 294.6067 146.73267 3.753897
v 294.53943 146.58609 3.6890943
v 294.51053 146.47757 3.564233
v 294.5278 146.4362 3.4127696
v 294.58658 146.47305 3.2752883
v 294.67114 146.57826 3.1886275
v 295.1489 146.55472 3.238106
v 295.23422 146.67323 3.3274806
v 295.27472 146.74434 3.475074
v 295.25955 146.74895 3.641339
v 295.19278 146.68584 3.781725
v 295.0923 146.57191 3.8586156
v 294.98502 146.43771 3.851408
v 294.8997 146.3192 3.7620335
v 294.85916 146.24811 3.61444
v 294.87433 146.2435 3.448175
v 294.94113 146.3066 3.3077888
v 295.0416 146.42052 3.2308984
v 295.4114 146.1824 3.2651308
v 295.5272 146.29387 3.3332193
v 295.60284 146.37198 3.4715166
v 295.6181 146.39583 3.642966
v 295.56888 146.35902 3.8016276
v 295.46835 146.27141 3.9049883
v 295.34348 146.15648 3.9253526
v 295.22772 146.04501 3.857264
v 295.15207 145.9669 3.7189667
v 295.1368 145.94305 3.5475175
v 295.18604 145.97986 3.388856
v 295.28653 146.06747 3.2854953
v 295.7868 145.75333 3.4133728
v 295.89505 145.87625 3.5282555
v 295.94632 145.98854 3.6938298
v 295.92685 146.06009 3.8657308
v 295.84186 146.07175 3.9978971
v 295.7141 146.02037 4.0549154
v 295.57785 145.91974 4.0215073
v 295.46957 145.7968 3.9066246
v 295.41833 145.68451 3.74105
v 295.4378 145.61296 3.5691493
v 295.5228 145.6013 3.4369829
v 295.65054 145.65268 3.3799648
v 295.9989 145.38625 3.491783
v 296.11896 145.50758 3.573955
v 296.1747 145.6502 3.7138422
v 296.15125 145.7759 3.8739614
v 296.0548 145.85097 4.0114093
v 295.91125 145.85532 4.089356
v 295.75906 145.78778 4.0869164
v 295.639 145.66644 4.004744
v 295.58325 145.52382 3.8648572
v 295.60675 145.39813 3.704738
v 295.7032 145.32306 3.5672903
v 295.8467 145.31871 3.4893434
v 296.18512 145.193 3.7923994
v 296.29263 145.32466 3.86763
v 296.34418 145.45854 4.012003
v 296.32593 145.55873 4.1868334
v 296.24277 145.5984 4.3452764
v 296.117 145.56693 4.4448767
v 295.98233 145.47273 4.458946
v 295.87482 145.34105 4.383716
v 295.82327 145.20718 4.239343
v 295.84152 145.10698 4.0645123
v 295.92468 145.0673 3.9060695
v 296.0504 145.0988 3.8064694
v 296.4672 144.99693 3.9774451
v 296.5607 145.13737 4.0428834
v 296.61545 145.2573 4.177033
v 296.61673 145.32455 4.3439484
v 296.56427 145.32112 4.4989047
v 296.47205 145.24792 4.600382
v 296.36484 145.12457 4.621189
v 296.27133 144.98413 4.555751
v 296.2166 144.86421 4.4216013
v 296.2153 144.79695 4.254686
v 296.2678 144.80038 4.0997295
v 296.36 144.87358 3.9982522
v 296.85303 144.83699 4.111463
v 296.93942 144.96692 4.187021
v 296.985 145.05598 4.3234105
v 296.97745 145.08032 4.484087
v 296.91888 145.03342 4.6259966
v 296.82492 144.92781 4.7111154
v 296.72083 144.79184 4.716635
v 296.6344 144.6619 4.6410775
v 296.58887 144.57283 4.5046873
v 296.59637 144.5485 4.3440113
v 296.65497 144.59541 4.202101
v 296.7489 144.701 4.116983
v 297.13232 144.49883 4.126359
v 297.2423 144.62625 4.164275
v 297.32263 144.72644 4.2826514
v 297.3518 144.77257 4.4497676
v 297.32196 144.75227 4.620846
v 297.24112 144.67097 4.750046
v 297.13095 144.55048 4.802748
v 297.02097 144.42305 4.7648315
v 296.94064 144.32285 4.646456
v 296.91147 144.27672 4.4793396
v 296.9413 144.29703 4.3082614
v 297.02216 144.37831 4.1790614
v 297.43924 144.17606 4.1508703
v 297.54614 144.30914 4.172803
v 297.63068 144.4178 4.2779045
v 297.67023 144.4729 4.4380136
v 297.65417 144.45969 4.6102285
v 297.5868 144.3817 4.748405
v 297.4862 144.25984 4.8155184
v 297.3793 144.12675 4.7935863
v 297.29477 144.0181 4.6884847
v 297.25522 143.963 4.5283756
v 297.27127 143.97621 4.35616
v 297.33865 144.0542 4.2179837
v 297.81854 143.9348 4.163442
v 297.92236 144.06831 4.194246
v 298.00204 144.17242 4.3055387
v 298.03622 144.21921 4.4675007
v 298.01575 144.19615 4.6367335
v 297.9461 144.10942 4.767892
v 297.84595 143.98225 4.825832
v 297.74213 143.84874 4.795028
v 297.66245 143.74463 4.683735
v 297.62827 143.69785 4.5217733
v 297.64874 143.7209 4.3525405
v 297.71838 143.80763 4.221382
v 298.17175 143.65738 4.1657467
v 298.263 143.79698 4.207463
v 298.33026 143.90065 4.3269787
v 298.3555 143.9406 4.4922695
v 298.332 143.90613 4.659046
v 298.26602 143.80647 4.782621
v 298.17526 143.66833 4.829882
v 298.08405 143.52873 4.788166
v 298.01678 143.42505 4.66865
v 297.99152 143.3851 4.5033593
v 298.01505 143.41957 4.3365827
v 298.081 143.51923 4.213008
v 298.5748 143.4528 4.1672764
v 298.64285 143.60646 4.2034993
v 298.6943 143.72302 4.318899
v 298.7154 143.77129 4.482554
v 298.7004 143.73831 4.650613
v 298.6534 143.63292 4.7780447
v 298.587 143.48335 4.830704
v 298.51895 143.3297 4.7944813
v 298.46747 143.21312 4.6790814
v 298.4464 143.16486 4.5154266
v 298.4614 143.19785 4.347368
v 298.5084 143.30324 4.219936
v 298.99847 143.29547 4.16741
v 299.06268 143.4488 4.2111754
v 299.1098 143.56145 4.332201
v 299.12717 143.60321 4.4980574
v 299.1101 143.5629 4.6643043
v 299.0632 143.45132 4.7863955
v 298.99905 143.29839 4.831617
v 298.9348 143.14505 4.7878513
v 298.88773 143.03241 4.666826
v 298.87036 142.99065 4.5009694
v 298.88742 143.03096 4.3347225
v 298.9343 143.14253 4.212631
v 299.41348 143.1176 4.167676
v 299.46255 143.27643 4.211485
v 299.49854 143.39307 4.332542
v 299.5118 143.43625 4.49841
v 299.4988 143.39442 4.6646457
v 299.463 143.27878 4.786705
v 299.41403 143.1203 4.8318834
v 299.36496 142.96147 4.7880745
v 299.32898 142.84483 4.6670175
v 299.3157 142.80165 4.501149
v 299.3287 142.84349 4.3349137
v 299.3645 142.95914 4.212854
v 299.84552 142.98602 4.1711373
v 299.8867 143.15167 4.191613
v 299.91986 143.2852 4.2946887
v 299.93613 143.35083 4.452745
v 299.93115 143.33098 4.6234303
v 299.90628 143.23096 4.7610106
v 299.86813 143.07758 4.828621
v 299.82697 142.91193 4.808145
v 299.7938 142.7784 4.7050695
v 299.7775 142.71277 4.5470133
v 299.78247 142.73262 4.3763275
v 299.80737 142.83264 4.2387476
v 300.14737 142.89734 4.237674
v 300.20706 143.05745 4.237542
v 300.28876 143.17572 4.317913
v 300.37054 143.22049 4.4572515
v 300.4305 143.17975 4.618222
v 300.4526 143.0644 4.757693
v 300.43088 142.90538 4.8382926
v 300.3712 142.74529 4.838425
v 300.2895 142.627 4.7580543
v 300.2077 142.58224 4.618716
v 300.14774 142.62299 4.457745
v 300.12564 142.73831 4.318274
v 300.3199 142.77994 3.9315946
v 300.3727 142.94307 3.8624325
v 300.4797 143.06886 3.832356
v 300.61212 143.1236 3.849424
v 300.73453 143.09262 3.9090633
v 300.81412 142.98424 3.9952936
v 300.82956 142.82747 4.0850096
v 300.7767 142.66434 4.1541715
v 300.66974 142.53854 4.184248
v 300.5373 142.4838 4.16718
v 300.4149 142.51477 4.1075406
v 300.3353 142.62317 4.0213103
v 300.65387 142.66147 3.5127172
v 300.74448 142.80646 3.428445
v 300.8657 142.91428 3.419021
v 300.98502 142.95605 3.4869697
v 301.0705 142.9206 3.6140852
v 301.0992 142.81738 3.7663064
v 301.06348 142.6741 3.902846
v 300.97284 142.52913 3.9871182
v 300.85162 142.42131 3.9965425
v 300.7323 142.37953 3.9285936
v 300.64682 142.415 3.8014781
v 300.61813 142.51819 3.649257
v 301.042 142.31783 3.3683548
v 301.14435 142.4544 3.3387783
v 301.2544 142.56915 3.4008756
v 301.34262 142.6313 3.5380077
v 301.3854 142.62422 3.7134304
v 301.37128 142.5498 3.8801394
v 301.304 142.42798 3.9934647
v 301.20163 142.2914 4.0230412
v 301.09158 142.17665 3.960944
v 301.00336 142.1145 3.8238118
v 300.96057 142.12158 3.648389
v 300.97473 142.19601 3.4816804
v 301.44385 142.0061 3.380445
v 301.52325 142.1542 3.3330731
v 301.60828 142.29422 3.3741438
v 301.67612 142.38864 3.4926524
v 301.7086 142.41217 3.6568441
v 301.69702 142.35849 3.8227246
v 301.6445 142.24199 3.9458458
v 301.5651 142.0939 3.9932177
v 301.4801 141.95387 3.952147
v 301.41226 141.85945 3.8336384
v 301.37976 141.83594 3.6694467
v 301.39133 141.8896 3.5035663
v 301.74423 141.87523 3.513932
v 301.80713 142.0325 3.434546
v 301.909 142.1631 3.4305868
v 302.02255 142.23204 3.5031152
v 302.11734 142.22086 3.632697
v 302.168 142.13254 3.7846112
v 302.16092 141.99075 3.9181523
v 302.09802 141.8335 3.997538
v 301.99612 141.7029 4.0014973
v 301.8826 141.63394 3.9289691
v 301.78778 141.64513 3.7993872
v 301.73715 141.73344 3.647473
v 301.8594 141.78389 2.990324
v 301.91052 141.94688 2.9186728
v 302.02234 142.07288 2.9005218
v 302.16495 142.1281 2.9407346
v 302.30008 142.09775 3.0285363
v 302.39154 141.98996 3.1404004
v 302.41483 141.83362 3.2463531
v 302.3637 141.67062 3.3180044
v 302.2519 141.54463 3.3361552
v 302.10928 141.48941 3.2959423
v 301.97415 141.51976 3.2081406
v 301.8827 141.62755 3.0962765
v 302.236 141.63914 2.6288598
v 302.30063 141.79594 2.5553694
v 302.4016 141.92628 2.542058
v 302.5119 141.99522 2.5924919
v 302.60196 141.98431 2.693158
v 302.6476 141.89645 2.8170824
v 302.6367 141.7552 2.9310598
v 302.57205 141.5984 3.0045502
v 302.47107 141.46806 3.0178618
v 302.36078 141.39911 2.9674277
v 302.27075 141.41003 2.866762
v 302.22507 141.4979 2.7428374
v 302.711 141.44313 2.4621775
v 302.82443 141.57199 2.4544585
v 302.93155 141.67009 2.523977
v 303.00357 141.71114 2.6521056
v 303.02127 141.68414 2.8045123
v 302.97986 141.59631 2.94036
v 302.89047 141.4712 3.0232484
v 302.777 141.34233 3.0309675
v 302.66992 141.24423 2.9614491
v 302.5979 141.20319 2.8333204
v 302.5802 141.2302 2.6809137
v 302.6216 141.31801 2.5450659
v 302.99802 141.05994 2.4330628
v 303.12344 141.17615 2.4139411
v 303.2429 141.2781 2.4799716
v 303.3243 141.3385 2.6134617
v 303.34592 141.34114 2.7786427
v 303.30188 141.28534 2.9312544
v 303.20404 141.18602 3.0304046
v 303.0786 141.06981 3.0495262
v 302.95917 140.96785 2.9834955
v 302.87775 140.90746 2.8500054
v 302.85614 140.90482 2.6848245
v 302.90015 140.96063 2.532213
v 303.24857 140.68536 2.4494941
v 303.37643 140.7839 2.3905694
v 303.5126 140.88463 2.4197886
v 303.6206 140.96053 2.5293226
v 303.6715 140.99129 2.6898217
v 303.65167 140.96866 2.8582807
v 303.56638 140.8987 2.9895606
v 303.43854 140.80016 3.0484855
v 303.30237 140.69943 3.0192661
v 303.19437 140.62352 2.909732
v 303.14346 140.59276 2.749233
v 303.1633 140.6154 2.5807743
v 303.5038 140.34535 2.411467
v 303.65518 140.41931 2.3772957
v 303.80234 140.48938 2.4320319
v 303.90582 140.53676 2.5610087
v 303.93793 140.54877 2.7296674
v 303.89005 140.52219 2.8928156
v 303.77496 140.46414 3.0067382
v 303.6236 140.39018 3.0409095
v 303.47644 140.32013 2.9861734
v 303.37292 140.27274 2.8571966
v 303.34085 140.26073 2.6885378
v 303.38873 140.28731 2.5253897
v 303.6669 139.89337 2.4128
v 303.80374 139.98918 2.3720975
v 303.93933 140.08318 2.4203708
v 304.03738 140.15019 2.5446856
v 304.0716 140.17227 2.7117312
v 304.03284 140.14348 2.8767483
v 303.93146 140.07153 2.9955206
v 303.79465 139.97572 3.0362232
v 303.65906 139.88173 2.9879496
v 303.561 139.81471 2.863635
v 303.52676 139.79263 2.6965892
v 303.56555 139.82143 2.5315723
v 304.022 139.56122 2.4177768
v 304.1344 139.6821 2.369774
v 304.24835 139.80414 2.4107304
v 304.3333 139.89462 2.529671
v 304.3665 139.92932 2.6947262
v 304.33902 139.89893 2.8616695
v 304.25827 139.81158 2.9857686
v 304.14587 139.69069 3.033771
v 304.03192 139.56866 2.992815
v 303.94696 139.47818 2.8738742
v 303.9138 139.44348 2.708819
v 303.94125 139.47388 2.5418758
v 304.3262 139.25066 2.4197564
v 304.4495 139.35912 2.3689272
v 304.57547 139.46974 2.4070137
v 304.67035 139.55286 2.5238106
v 304.7087 139.5862 2.6880224
v 304.6803 139.56085 2.8556485
v 304.59268 139.48358 2.9817739
v 304.4694 139.3751 3.032603
v 304.3434 139.2645 2.9945166
v 304.24854 139.18138 2.8777196
v 304.21017 139.14803 2.713508
v 304.23862 139.17339 2.5458817
v 304.60944 138.90457 2.4113019
v 304.73703 139.01141 2.3682013
v 304.8641 139.11772 2.4140859
v 304.95657 139.19502 2.5366607
v 304.98972 139.2226 2.7030818
v 304.95462 139.19304 2.8687572
v 304.8607 139.1143 2.989294
v 304.7331 139.00746 3.0323946
v 304.60602 138.90114 2.9865103
v 304.51352 138.82385 2.8639355
v 304.4804 138.79628 2.6975143
v 304.5155 138.82582 2.531839
v 304.91895 138.5633 2.4112341
v 305.04044 138.67697 2.3680196
v 305.16144 138.79018 2.41379
v 305.24957 138.87256 2.5362816
v 305.28116 138.90204 2.7026725
v 305.24774 138.87074 2.8683789
v 305.15833 138.78703 2.9889994
v 305.03683 138.67334 3.032214
v 304.91583 138.56015 2.9864435
v 304.82773 138.47777 2.863952
v 304.7961 138.44827 2.6975608
v 304.82953 138.47958 2.5318546
v 305.23346 138.2341 2.4122853
v 305.35217 138.35025 2.367941
v 305.47083 138.46635 2.412584
v 305.55765 138.55127 2.534253
v 305.5894 138.58228 2.700346
v 305.55746 138.55104 2.866359
v 305.47052 138.46594 2.9878092
v 305.3518 138.3498 3.0321536
v 305.23312 138.23369 2.9875104
v 305.1463 138.14877 2.8658416
v 305.1146 138.11777 2.6997485
v 305.14648 138.149 2.5337355
v 305.56046 137.90526 2.4122977
v 305.67032 138.0298 2.3679135
v 305.78015 138.15431 2.4125168
v 305.8605 138.2454 2.5341563
v 305.88986 138.27869 2.700239
v 305.86038 138.24524 2.8662627
v 305.7799 138.154 2.987742
v 305.67004 138.02946 3.0321262
v 305.5602 137.90495 2.9875228
v 305.47986 137.81386 2.865883
v 305.4505 137.78058 2.6998007
v 305.47998 137.81403 2.533777
v 305.92276 137.6253 2.4123871
v 306.02777 137.75394 2.3679032
v 306.1328 137.88255 2.4124072
v 306.2097 137.9767 2.5339737
v 306.23782 138.01115 2.7000296
v 306.2097 137.97668 2.86608
v 306.13278 137.8825 2.9876323
v 306.02777 137.75389 3.032116
v 305.92273 137.62527 2.9876122
v 305.84586 137.53113 2.8660455
v 305.81772 137.49667 2.6999898
v 305.84586 137.53114 2.5339391
v 306.28214 137.3174 2.412388
v 306.36942 137.45866 2.3678985
v 306.4567 137.59991 2.4123964
v 306.5206 137.70332 2.533959
v 306.544 137.74118 2.7000132
v 306.5206 137.70332 2.8660653
v 306.4567 137.5999 2.9876215
v 306.36942 137.45865 3.0321112
v 306.28214 137.31738 2.9876132
v 306.21823 137.21397 2.8660507
v 306.19485 137.17613 2.6999965
v 306.21823 137.21399 2.5339444
v 306.7233 137.13153 2.412412
v 306.78632 137.28516 2.3678956
v 306.84933 137.4388 2.412367
v 306.89548 137.55127 2.53391
v 306.91238 137.59245 2.6999571
v 306.8955 137.55132 2.8660164
v 306.84937 137.43886 2.987592
v 306.78635 137.28523 3.0321083
v 306.72333 137.1316 2.987637
v 306.6772 137.01913 2.866094
v 306.66028 136.97795 2.7000468
v 306.67715 137.01909 2.5339878
v 307.13904 136.96346 2.4123898
v 307.20493 137.11588 2.3678944
v 307.27084 137.2683 2.412387
v 307.31906 137.37987 2.533945
v 307.33673 137.42072 2.699998
v 307.31906 137.37987 2.8660514
v 307.27084 137.2683 2.987612
v 307.20493 137.11588 3.032107
v 307.13904 136.96346 2.9876149
v 307.0908 136.85188 2.8660567
v 307.07315 136.81104 2.7000039
v 307.0908 136.85188 2.5339503
v 307.5326 136.78276 2.4123943
v 307.61505 136.9269 2.367894
v 307.69748 137.07104 2.4123812
v 307.75784 137.17656 2.5339358
v 307.77994 137.2152 2.6999872
v 307.75784 137.17657 2.8660421
v 307.6975 137.07106 2.9876063
v 307.61505 136.92693 3.0321066
v 307.5326 136.78278 2.9876194
v 307.47226 136.67726 2.8660648
v 307.45016 136.63864 2.7000134
v 307.47223 136.67725 2.5339584
v 307.9015 136.52614 2.4123893
v 307.98584 136.66919 2.3678937
v 308.07016 136.81224 2.4123857
v 308.1319 136.91696 2.5339437
v 308.15448 136.95529 2.6999965
v 308.1319 136.91696 2.86605
v 308.07016 136.81224 2.9876108
v 307.98584 136.66919 3.0321064
v 307.9015 136.52615 2.9876144
v 307.83978 136.42143 2.8660564
v 307.81717 136.3831 2.7000039
v 307.83975 136.42143 2.53395
v 308.30392 136.32806 2.4123876
v 308.39084 136.46954 2.3678937
v 308.47778 136.61104 2.4123874
v 308.5414 136.71461 2.5339468
v 308.5647 136.75252 2.6999998
v 308.5414 136.71461 2.866053
v 308.47778 136.61104 2.9876125
v 308.39084 136.46954 3.0321064
v 308.30392 136.32806 2.9876125
v 308.2403 136.22449 2.8660533
v 308.217 136.18657 2.7
v 308.2403 136.22449 2.533947
v 308.6376 136.07814 2.4123874
v 308.752 136.1985 2.3678937
v 308.86642 136.31885 2.4123874
v 308.95016 136.40695 2.5339468
v 308.9808 136.43921 2.6999998
v 308.95016 136.40695 2.866053
v 308.86642 136.31885 2.9876125
v 308.752 136.1985 3.0321064
v 308.6376 136.07814 2.9876125
v 308.55386 135.99004 2.8660533
v 308.5232 135.9578 2.7
v 308.55386 135.99004 2.533947
v 308.91647 135.74168 2.4123874
v 309.041 135.85153 2.3678935
v 309.16553 135.96138 2.4123874
v 309.25668 136.0418 2.533947
v 309.29007 136.07123 2.7
v 309.25668 136.0418 2.8660533
v 309.16553 135.96138 2.9876125
v 309.041 135.85153 3.0321064
v 308.91647 135.74168 2.9876125
v 308.82532 135.66127 2.866053
v 308.79193 135.63184 2.6999998
v 308.82532 135.66127 2.5339465
v 309.229 135.4069 2.4123874
v 309.34918 135.5215 2.3678935
v 309.46936 135.63611 2.4123874
v 309.5573 135.71999 2.533947
v 309.58954 135.7507 2.7
v 309.5573 135.71999 2.8660533
v 309.46936 135.63611 2.9876125
v 309.34918 135.5215 3.0321064
v 309.229 135.4069 2.9876125
v 309.14105 135.32301 2.866053
v 309.10886 135.29231 2.6999998
v 309.14105 135.32301 2.5339465
v 309.54572 135.08168 2.4123874
v 309.6642 135.198 2.3678935
v 309.7827 135.31433 2.4123874
v 309.86948 135.39948 2.5339468
v 309.9012 135.43065 2.7
v 309.86948 135.39948 2.8660533
v 309.7827 135.31433 2.9876125
v 309.6642 135.198 3.0321064
v 309.54572 135.08168 2.9876125
v 309.45895 134.99652 2.866053
v 309.42722 134.96536 2.6999998
v 309.45895 134.99652 2.5339465
v 309.864 134.75998 2.4123874
v 309.9818 134.87701 2.3678935
v 310.0996 134.99406 2.4123874
v 310.18585 135.07974 2.5339468
v 310.2174 135.1111 2.7
v 310.18585 135.07974 2.866053
v 310.0996 134.99406 2.9876125
v 309.9818 134.87701 3.0321064
v 309.864 134.75998 2.9876125
v 309.7778 134.6743 2.866053
v 309.74622 134.64294 2.6999998
v 309.7778 134.6743 2.5339468
v 310.1916 134.43222 2.4123874
v 310.30075 134.55736 2.3678935
v 310.4099 134.6825 2.4123874
v 310.4898 134.7741 2.5339468
v 310.51904 134.80763 2.7
v 310.4898 134.7741 2.866053
v 310.4099 134.6825 2.9876125
v 310.30075 134.55736 3.0321064
v 310.1916 134.43222 2.9876125
v 310.1117 134.34062 2.866053
v 310.08243 134.30708 2.6999998
v 310.1117 134.34062 2.5339468
v 310.5652 134.149 2.4123874
v 310.66077 134.28479 2.3678935
v 310.75632 134.42058 2.4123874
v 310.8263 134.51999 2.5339468
v 310.8519 134.55638 2.7
v 310.8263 134.51999 2.866053
v 310.75632 134.42058 2.9876125
v 310.66077 134.28479 3.0321064
v 310.5652 134.149 2.9876125
v 310.4952 134.04959 2.866053
v 310.4696 134.0132 2.6999998
v 310.4952 134.04959 2.5339468
v 310.9548 133.89467 2.4123874
v 311.03882 134.03789 2.3678935
v 311.12286 134.18112 2.4123874
v 311.18436 134.28596 2.5339468
v 311.20688 134.32434 2.7
v 311.18436 134.28596 2.866053
v 311.12286 134.18112 2.9876125
v 311.03882 134.03789 3.0321064
v 310.9548 133.89467 2.9876125
v 310.89328 133.78981 2.866053
v 310.8708 133.75143 2.6999998
v 310.89328 133.78981 2.5339468
v 311.36807 133.67812 2.4123874
v 311.4388 133.82834 2.3678935
v 311.50955 133.97856 2.4123874
v 311.56134 134.08855 2.5339468
v 311.58032 134.1288 2.7
v 311.56134 134.08855 2.866053
v 311.50955 133.97856 2.9876125
v 311.4388 133.82834 3.0321064
v 311.36807 133.67812 2.9876125
v 311.31628 133.56813 2.866053
v 311.2973 133.52788 2.6999998
v 311.31628 133.56813 2.5339468
v 311.7913 133.50018 2.4123874
v 311.85513 133.65346 2.3678935
v 311.91898 133.80675 2.4123874
v 311.96573 133.91896 2.5339468
v 311.98282 133.96004 2.7
v 311.96573 133.91896 2.866053
v 311.91898 133.80675 2.9876125
v 311.85513 133.65346 3.0321064
v 311.7913 133.50018 2.9876125
v 311.74454 133.38795 2.866053
v 311.72742 133.3469 2.6999998
v 311.74454 133.38795 2.5339468
v 312.25592 133.40047 2.3782535
v 312.29053 133.56885 2.3802078
v 312.32028 133.71371 2.4678502
v 312.33725 133.79623 2.617697
v 312.33685 133.79433 2.7895968
v 312.3192 133.70848 2.937489
v 312.28906 133.56169 3.0217464
v 312.25446 133.39333 3.019792
v 312.22467 133.24846 2.9321496
v 312.2077 133.16592 2.7823029
v 312.2081 133.16783 2.610403
v 312.22574 133.25368 2.4625108
v 312.5854 133.43622 2.4025838
v 312.60632 133.60593 2.4193923
v 312.65878 133.74052 2.5118983
v 312.7287 133.80394 2.655315
v 312.79736 133.77917 2.811214
v 312.84637 133.67288 2.937822
v 312.86258 133.51353 3.001215
v 312.84167 133.34384 2.9844065
v 312.7892 133.20924 2.8919005
v 312.71927 133.14583 2.748484
v 312.6506 133.17058 2.592585
v 312.6016 133.27687 2.465977
v 312.7742 133.383 2.144484
v 312.80386 133.55232 2.1485407
v 312.89114 133.68736 2.2106695
v 313.0126 133.75197 2.3142233
v 313.13574 133.7288 2.4314547
v 313.22754 133.6241 2.5309517
v 313.26343 133.46588 2.5860543
v 313.23376 133.29657 2.5819976
v 313.14648 133.16151 2.5198689
v 313.02502 133.09691 2.416315
v 312.9019 133.12007 2.2990837
v 312.8101 133.2248 2.1995866
v 313.1657 133.24388 1.8139184
v 313.16238 133.41339 1.7980365
v 313.20514 133.5731 1.8542968
v 313.28253 133.68022 1.9676245
v 313.37378 133.70602 2.1076534
v 313.45447 133.64363 2.2368631
v 313.50296 133.50972 2.3206317
v 313.5063 133.34021 2.3365138
v 313.4635 133.1805 2.2802534
v 313.38614 133.0734 2.1669257
v 313.2949 133.04758 2.0268967
v 313.2142 133.10999 1.8976871
v 313.70078 133.25098 1.6142532
v 313.6853 133.42188 1.6092138
v 313.69052 133.57661 1.6858635
v 313.71506 133.6737 1.8236641
v 313.7523 133.68716 1.9856919
v 313.7923 133.61336 2.128532
v 313.8243 133.47208 2.21391
v 313.83975 133.30118 2.2189493
v 313.83453 133.14644 2.1422997
v 313.81 133.04935 2.0044992
v 313.77277 133.03589 1.8424712
v 313.7328 133.1097 1.6996313
v 314.19238 133.36368 1.5215303
v 314.15393 133.53114 1.5279447
v 314.12866 133.6751 1.6194421
v 314.12332 133.75699 1.771506
v 314.1393 133.75485 1.9433908
v 314.1724 133.66928 2.0890405
v 314.21368 133.52318 2.1694279
v 314.2521 133.35571 2.1630135
v 314.27737 133.21175 2.071516
v 314.2827 133.12987 1.9194522
v 314.26672 133.132 1.7475673
v 314.23364 133.21758 1.6019177
v 314.62985 133.53296 1.4899637
v 314.60126 133.69994 1.5191244
v 314.58234 133.83075 1.6289594
v 314.57812 133.89034 1.7900387
v 314.58978 133.86275 1.9592012
v 314.61417 133.75536 2.0911198
v 314.64474 133.59694 2.1504471
v 314.67334 133.42996 2.1212864
v 314.6923 133.29915 2.0114515
v 314.6965 133.23955 1.8503721
v 314.68484 133.26715 1.6812097
v 314.66043 133.37454 1.549291
v 315.08057 133.58974 1.4764296
v 315.0876 133.75708 1.515119
v 315.0945 133.8826 1.6323247
v 315.09952 133.93268 1.7966417
v 315.10123 133.89386 1.9640412
v 315.09918 133.77658 2.0896688
v 315.09396 133.61226 2.1398625
v 315.0869 133.4449 2.1011732
v 315.08 133.31938 1.9839674
v 315.07498 133.26932 1.8196504
v 315.07327 133.30812 1.6522509
v 315.07532 133.4254 1.5266234
v 315.5284 133.52493 1.4714867
v 315.58447 133.68227 1.5121726
v 315.62683 133.79913 1.6309055
v 315.64413 133.84421 1.7958711
v 315.63177 133.80542 1.962867
v 315.59302 133.69316 2.0871468
v 315.5383 133.5375 2.1354098
v 315.48224 133.38017 2.094724
v 315.43988 133.2633 1.9759909
v 315.42258 133.21823 1.8110253
v 315.43494 133.25702 1.6440294
v 315.4737 133.36928 1.5197496
v 315.92554 133.30934 1.4693598
v 316.01028 133.45135 1.5162609
v 316.0719 133.55408 1.6395744
v 316.0939 133.58997 1.8062587
v 316.07034 133.54941 1.9716508
v 316.00754 133.44327 2.0914342
v 315.92236 133.3 2.1335127
v 315.83762 133.15797 2.0866117
v 315.776 133.05527 1.9632982
v 315.75403 133.01938 1.7966139
v 315.7776 133.05992 1.6312218
v 315.84036 133.16606 1.5114385
v 316.30905 133.06982 1.4686025
v 316.3759 133.22176 1.5133774
v 316.42487 133.3328 1.6351422
v 316.44284 133.37318 1.8012702
v 316.42502 133.3321 1.9672476
v 316.37616 133.22057 2.0886006
v 316.3094 133.06845 2.1328132
v 316.24255 132.91653 2.0880382
v 316.19357 132.8055 1.9662734
v 316.1756 132.7651 1.8001454
v 316.19342 132.80618 1.6341681
v 316.24228 132.91771 1.512815
v 316.74307 132.94513 1.4681898
v 316.75644 133.11058 1.5129392
v 316.76627 133.23155 1.6346855
v 316.7699 133.27563 1.8008069
v 316.76642 133.23103 1.9667913
v 316.75674 133.10966 2.0881634
v 316.74344 132.94408 2.1324015
v 316.73007 132.77863 2.087652
v 316.72025 132.65765 1.9659057
v 316.7166 132.61357 1.7997843
v 316.7201 132.65819 1.6337999
v 316.72977 132.77954 1.5124279
v 317.19162 132.99767 1.4680201
v 317.1643 133.16151 1.5123032
v 317.14432 133.28157 1.6337084
v 317.13702 133.32567 1.7997049
v 317.14435 133.282 1.9658144
v 317.16434 133.16226 2.0875278
v 317.19165 132.99852 2.1322322
v 317.21893 132.83467 2.087949
v 317.23892 132.7146 1.9665439
v 317.24625 132.6705 1.8005474
v 317.23892 132.71417 1.6344379
v 317.2189 132.83392 1.5127244
v 317.6331 133.0928 1.467952
v 317.6248 133.25867 1.5123785
v 317.61874 133.38013 1.6338884
v 317.61655 133.42464 1.7999235
v 317.61877 133.38026 1.9659947
v 317.62485 133.2589 2.0876033
v 317.63315 133.09308 2.1321647
v 317.64142 132.92722 2.0877383
v 317.64746 132.80576 1.9662282
v 317.64966 132.76125 1.8001932
v 317.64743 132.80562 1.634122
v 317.64136 132.92697 1.5125133
v 318.0818 133.04227 1.4679172
v 318.09824 133.20755 1.512282
v 318.11026 133.3286 1.633747
v 318.1147 133.373 1.7997656
v 318.1103 133.32886 1.9658533
v 318.0983 133.208 2.087507
v 318.08188 133.04279 2.1321297
v 318.06546 132.87752 2.0877647
v 318.0534 132.75645 1.9662999
v 318.04898 132.71205 1.8002813
v 318.05338 132.7562 1.6341937
v 318.06537 132.87708 1.5125399
v 318.5317 133.0036 1.4679035
v 318.55505 133.16801 1.512383
v 318.57214 133.28838 1.6339319
v 318.5784 133.33244 1.7999812
v 318.57214 133.2884 1.9660382
[truncated: 1,561,351 more chars]
