# Supplementary material for: Heterogeneous somatostatin-expressing neuron population in mouse ventral tegmental area
Source: eLife. 2020 Aug 4;9:e59328. doi: 10.7554/eLife.59328 (PMC7440918; doi:10.7554/eLife.59328)
Supplement: Figure 5—source data 2. — This zip archive contains morphological images of all traced neurons grouped according their electrophysiological profiles. Each subtype’s folder contains a PDF file (with the list of neurons, their original location within the VTA, images of the traced morphology and individual Sholl curves) and two subfolders: ‘3D_gif’ – with *.gif files of the listed neurons; and ‘WaveFront_3D_obj’ – with corresponding *.obj files. *.gif files can be opened by any image viewer. *.obj files save information about the 3D model of the neurons and can be opened/reused with any 3D viewer or graphic software. [file elife-59328-fig5-data2.zip › Morphology_Source/HFF/WaveFront_3D_obj/5.obj]

# OBJ File
mtllib 231018c5_model.mtl
g Start_point
v 60.544304 151.35208 70.410065
v 60.2171 151.16316 70.45981
v 60.594925 151.16316 70.410065
v 60.40601 151.49037 70.410065
v 60.2171 151.54099 70.410065
v 60.028183 151.49037 70.410065
v 59.88989 151.35208 70.410065
v 59.83927 151.16316 70.410065
v 59.88989 150.97424 70.410065
v 60.028183 150.83595 70.410065
v 60.2171 150.78534 70.410065
v 60.40601 150.83595 70.410065
v 60.544304 150.97424 70.410065
v 60.849213 151.5281 70.26423
v 60.947002 151.16316 70.26423
v 60.58205 151.79527 70.26423
v 60.2171 151.89307 70.26423
v 59.852146 151.79527 70.26423
v 59.58498 151.5281 70.26423
v 59.487194 151.16316 70.26423
v 59.58498 150.7982 70.26423
v 59.852146 150.53105 70.26423
v 60.2171 150.43326 70.26423
v 60.58205 150.53105 70.26423
v 60.849213 150.7982 70.26423
v 61.111042 151.67928 70.03224
v 61.249336 151.16316 70.03224
v 60.733215 152.05711 70.03224
v 60.2171 152.1954 70.03224
v 59.700977 152.05711 70.03224
v 59.32315 151.67928 70.03224
v 59.184856 151.16316 70.03224
v 59.32315 150.64703 70.03224
v 59.700977 150.26921 70.03224
v 60.2171 150.13092 70.03224
v 60.733215 150.26921 70.03224
v 61.111042 150.64703 70.03224
v 61.311954 151.79527 69.729904
v 61.481327 151.16316 69.729904
v 60.849213 152.25801 69.729904
v 60.2171 152.4274 69.729904
v 59.58498 152.25801 69.729904
v 59.122242 151.79527 69.729904
v 58.952866 151.16316 69.729904
v 59.122242 150.53105 69.729904
v 59.58498 150.0683 69.729904
v 60.2171 149.89893 69.729904
v 60.849213 150.0683 69.729904
v 61.311954 150.53105 69.729904
v 61.43825 151.8682 69.37782
v 61.627163 151.16316 69.37782
v 60.92213 152.38431 69.37782
v 60.2171 152.57323 69.37782
v 59.512062 152.38431 69.37782
v 58.995945 151.8682 69.37782
v 58.80703 151.16316 69.37782
v 58.995945 150.45813 69.37782
v 59.512062 149.942 69.37782
v 60.2171 149.7531 69.37782
v 60.92213 149.942 69.37782
v 61.43825 150.45813 69.37782
v 61.481327 151.89307 69.0
v 61.676907 151.16316 69.0
v 60.947002 152.4274 69.0
v 60.2171 152.62297 69.0
v 59.487194 152.4274 69.0
v 58.952866 151.89307 69.0
v 58.75729 151.16316 69.0
v 58.952866 150.43326 69.0
v 59.487194 149.89893 69.0
v 60.2171 149.70335 69.0
v 60.947002 149.89893 69.0
v 61.481327 150.43326 69.0
v 61.43825 151.8682 68.62218
v 61.627163 151.16316 68.62218
v 60.92213 152.38431 68.62218
v 60.2171 152.57323 68.62218
v 59.512062 152.38431 68.62218
v 58.995945 151.8682 68.62218
v 58.80703 151.16316 68.62218
v 58.995945 150.45813 68.62218
v 59.512062 149.942 68.62218
v 60.2171 149.7531 68.62218
v 60.92213 149.942 68.62218
v 61.43825 150.45813 68.62218
v 61.311954 151.79527 68.270096
v 61.481327 151.16316 68.270096
v 60.849213 152.25801 68.270096
v 60.2171 152.4274 68.270096
v 59.58498 152.25801 68.270096
v 59.122242 151.79527 68.270096
v 58.952866 151.16316 68.270096
v 59.122242 150.53105 68.270096
v 59.58498 150.0683 68.270096
v 60.2171 149.89893 68.270096
v 60.849213 150.0683 68.270096
v 61.311954 150.53105 68.270096
v 61.111042 151.67928 67.96776
v 61.249336 151.16316 67.96776
v 60.733215 152.05711 67.96776
v 60.2171 152.1954 67.96776
v 59.700977 152.05711 67.96776
v 59.32315 151.67928 67.96776
v 59.184856 151.16316 67.96776
v 59.32315 150.64703 67.96776
v 59.700977 150.26921 67.96776
v 60.2171 150.13092 67.96776
v 60.733215 150.26921 67.96776
v 61.111042 150.64703 67.96776
v 60.849213 151.5281 67.73577
v 60.947002 151.16316 67.73577
v 60.58205 151.79527 67.73577
v 60.2171 151.89307 67.73577
v 59.852146 151.79527 67.73577
v 59.58498 151.5281 67.73577
v 59.487194 151.16316 67.73577
v 59.58498 150.7982 67.73577
v 59.852146 150.53105 67.73577
v 60.2171 150.43326 67.73577
v 60.58205 150.53105 67.73577
v 60.849213 150.7982 67.73577
v 60.544304 151.35208 67.589935
v 60.594925 151.16316 67.589935
v 60.40601 151.49037 67.589935
v 60.2171 151.54099 67.589935
v 60.028183 151.49037 67.589935
v 59.88989 151.35208 67.589935
v 59.83927 151.16316 67.589935
v 59.88989 150.97424 67.589935
v 60.028183 150.83595 67.589935
v 60.2171 150.78534 67.589935
v 60.40601 150.83595 67.589935
v 60.544304 150.97424 67.589935
v 60.2171 151.16316 67.54019
usemtl mat_31
s 1
f 1 2 3
f 4 2 1
f 5 2 4
f 6 2 5
f 7 2 6
f 8 2 7
f 9 2 8
f 10 2 9
f 11 2 10
f 12 2 11
f 13 2 12
f 3 2 13
f 14 3 15
f 3 14 1
f 16 1 14
f 1 16 4
f 17 4 16
f 4 17 5
f 18 5 17
f 5 18 6
f 19 6 18
f 6 19 7
f 20 7 19
f 7 20 8
f 21 8 20
f 8 21 9
f 22 9 21
f 9 22 10
f 23 10 22
f 10 23 11
f 24 11 23
f 11 24 12
f 25 12 24
f 12 25 13
f 15 13 25
f 13 15 3
f 26 15 27
f 15 26 14
f 28 14 26
f 14 28 16
f 29 16 28
f 16 29 17
f 30 17 29
f 17 30 18
f 31 18 30
f 18 31 19
f 32 19 31
f 19 32 20
f 33 20 32
f 20 33 21
f 34 21 33
f 21 34 22
f 35 22 34
f 22 35 23
f 36 23 35
f 23 36 24
f 37 24 36
f 24 37 25
f 27 25 37
f 25 27 15
f 38 27 39
f 27 38 26
f 40 26 38
f 26 40 28
f 41 28 40
f 28 41 29
f 42 29 41
f 29 42 30
f 43 30 42
f 30 43 31
f 44 31 43
f 31 44 32
f 45 32 44
f 32 45 33
f 46 33 45
f 33 46 34
f 47 34 46
f 34 47 35
f 48 35 47
f 35 48 36
f 49 36 48
f 36 49 37
f 39 37 49
f 37 39 27
f 50 39 51
f 39 50 38
f 52 38 50
f 38 52 40
f 53 40 52
f 40 53 41
f 54 41 53
f 41 54 42
f 55 42 54
f 42 55 43
f 56 43 55
f 43 56 44
f 57 44 56
f 44 57 45
f 58 45 57
f 45 58 46
f 59 46 58
f 46 59 47
f 60 47 59
f 47 60 48
f 61 48 60
f 48 61 49
f 51 49 61
f 49 51 39
f 62 51 63
f 51 62 50
f 64 50 62
f 50 64 52
f 65 52 64
f 52 65 53
f 66 53 65
f 53 66 54
f 67 54 66
f 54 67 55
f 68 55 67
f 55 68 56
f 69 56 68
f 56 69 57
f 70 57 69
f 57 70 58
f 71 58 70
f 58 71 59
f 72 59 71
f 59 72 60
f 73 60 72
f 60 73 61
f 63 61 73
f 61 63 51
f 74 63 75
f 63 74 62
f 76 62 74
f 62 76 64
f 77 64 76
f 64 77 65
f 78 65 77
f 65 78 66
f 79 66 78
f 66 79 67
f 80 67 79
f 67 80 68
f 81 68 80
f 68 81 69
f 82 69 81
f 69 82 70
f 83 70 82
f 70 83 71
f 84 71 83
f 71 84 72
f 85 72 84
f 72 85 73
f 75 73 85
f 73 75 63
f 86 75 87
f 75 86 74
f 88 74 86
f 74 88 76
f 89 76 88
f 76 89 77
f 90 77 89
f 77 90 78
f 91 78 90
f 78 91 79
f 92 79 91
f 79 92 80
f 93 80 92
f 80 93 81
f 94 81 93
f 81 94 82
f 95 82 94
f 82 95 83
f 96 83 95
f 83 96 84
f 97 84 96
f 84 97 85
f 87 85 97
f 85 87 75
f 98 87 99
f 87 98 86
f 100 86 98
f 86 100 88
f 101 88 100
f 88 101 89
f 102 89 101
f 89 102 90
f 103 90 102
f 90 103 91
f 104 91 103
f 91 104 92
f 105 92 104
f 92 105 93
f 106 93 105
f 93 106 94
f 107 94 106
f 94 107 95
f 108 95 107
f 95 108 96
f 109 96 108
f 96 109 97
f 99 97 109
f 97 99 87
f 110 99 111
f 99 110 98
f 112 98 110
f 98 112 100
f 113 100 112
f 100 113 101
f 114 101 113
f 101 114 102
f 115 102 114
f 102 115 103
f 116 103 115
f 103 116 104
f 117 104 116
f 104 117 105
f 118 105 117
f 105 118 106
f 119 106 118
f 106 119 107
f 120 107 119
f 107 120 108
f 121 108 120
f 108 121 109
f 111 109 121
f 109 111 99
f 122 111 123
f 111 122 110
f 124 110 122
f 110 124 112
f 125 112 124
f 112 125 113
f 126 113 125
f 113 126 114
f 127 114 126
f 114 127 115
f 128 115 127
f 115 128 116
f 129 116 128
f 116 129 117
f 130 117 129
f 117 130 118
f 131 118 130
f 118 131 119
f 132 119 131
f 119 132 120
f 133 120 132
f 120 133 121
f 123 121 133
f 121 123 111
f 123 134 122
f 122 134 124
f 124 134 125
f 125 134 126
f 126 134 127
f 127 134 128
f 128 134 129
f 129 134 130
f 130 134 131
f 131 134 132
f 132 134 133
f 133 134 123

g Path_(5)
v 55.472717 157.36734 71.5
v 55.92232 157.73993 71.5
v 55.862087 157.69002 71.20804
v 55.697517 157.55363 70.99431
v 55.472717 157.36734 70.91608
v 55.247917 157.18105 70.99431
v 55.083347 157.04466 71.20804
v 55.023113 156.99475 71.5
v 55.083347 157.04466 71.79196
v 55.247917 157.18105 72.00569
v 55.472717 157.36734 72.08392
v 55.697517 157.55363 72.00569
v 55.862087 157.69002 71.79196
v 55.395638 158.37231 71.5
v 55.33147 158.32758 71.20804
v 55.15615 158.20532 70.99431
v 54.916668 158.03833 70.91608
v 54.67718 157.87132 70.99431
v 54.501865 157.74908 71.20804
v 54.437695 157.70433 71.5
v 54.501865 157.74908 71.79196
v 54.67718 157.87132 72.00569
v 54.916668 158.03833 72.08392
v 55.15615 158.20532 72.00569
v 55.33147 158.32758 71.79196
v 55.006535 159.04292 71.5
v 54.93589 159.00932 71.20804
v 54.742893 158.91748 70.99431
v 54.479256 158.79204 70.91608
v 54.215614 158.6666 70.99431
v 54.022617 158.57477 71.20804
v 53.951977 158.54115 71.5
v 54.022617 158.57477 71.79196
v 54.215614 158.6666 72.00569
v 54.479256 158.79204 72.08392
v 54.742893 158.91748 72.00569
v 54.93589 159.00932 71.79196
v 54.715244 159.80878 71.4428
v 54.61542 159.77179 71.159904
v 54.39633 159.69063 70.96814
v 54.116688 159.58702 70.918884
v 53.851414 159.48874 71.02534
v 53.671593 159.42212 71.25898
v 53.625404 159.405 71.5572
v 53.72523 159.44199 71.840096
v 53.944317 159.52316 72.03186
v 54.22396 159.62677 72.081116
v 54.489235 159.72504 71.97466
v 54.669056 159.79167 71.74102
v 54.38125 160.68663 71.374794
v 54.247692 160.64279 71.11387
v 54.013947 160.54095 70.96975
v 53.742638 160.40842 70.98104
v 53.50647 160.28065 71.14473
v 53.368717 160.19194 71.41695
v 53.366295 160.16603 71.72475
v 53.499847 160.20985 71.98567
v 53.733597 160.31169 72.12979
v 54.0049 160.44424 72.1185
v 54.241074 160.57199 71.95481
v 54.378822 160.6607 71.682594
v 53.935833 161.39728 71.48014
v 53.802288 161.43481 71.189865
v 53.563328 161.39668 71.00079
v 53.282986 161.29309 70.96357
v 53.036377 161.15181 71.08818
v 52.889584 161.0107 71.34123
v 52.88193 160.90755 71.65492
v 53.01548 160.87001 71.94519
v 53.254436 160.90814 72.13427
v 53.53478 161.01172 72.171486
v 53.781387 161.153 72.046875
v 53.928185 161.29413 71.79382
v 53.683815 162.22348 71.89695
v 53.491455 162.18939 71.7124
v 53.232025 162.08066 71.635544
v 52.975048 161.92639 71.686966
v 52.78938 161.76793 71.85288
v 52.724762 161.64775 72.088844
v 52.79852 161.59804 72.33162
v 52.990883 161.63213 72.51617
v 53.25031 161.74088 72.593025
v 53.507286 161.89514 72.5416
v 53.69296 162.05359 72.37569
v 53.757572 162.17377 72.139725
v 52.9389 162.97154 71.828865
v 52.735992 162.8819 71.69589
v 52.507675 162.70103 71.71397
v 52.315117 162.47743 71.878235
v 52.209923 162.27098 72.144684
v 52.220272 162.13701 72.44192
v 52.343395 162.11142 72.69029
v 52.5463 162.20107 72.823265
v 52.77462 162.38193 72.80519
v 52.967175 162.60553 72.64092
v 53.072372 162.81198 72.37447
v 53.062023 162.94595 72.07724
v 52.420616 163.50679 71.859085
v 52.174725 163.48308 71.797806
v 51.924286 163.3342 71.87158
v 51.7364 163.09999 72.060646
v 51.661415 162.84326 72.31434
v 51.719418 162.63277 72.56468
v 51.89487 162.52492 72.7446
v 52.140762 162.54861 72.80588
v 52.3912 162.69751 72.7321
v 52.579086 162.9317 72.54304
v 52.654076 163.18845 72.289345
v 52.59607 163.39894 72.039
v 51.79959 163.87988 72.408966
v 51.554787 163.73012 72.45863
v 51.355812 163.50522 72.63766
v 51.25598 163.26543 72.89806
v 51.282047 163.07498 73.170074
v 51.427025 162.98495 73.38081
v 51.652065 163.01942 73.4738
v 51.89687 163.16919 73.42413
v 52.095844 163.39409 73.24512
v 52.195675 163.63388 72.98471
v 52.16961 163.82431 72.71269
v 52.02463 163.91435 72.50196
v 51.219406 164.19234 72.9021
v 50.992058 163.99323 72.952866
v 50.81185 163.80556 73.140144
v 50.727074 163.67966 73.413765
v 50.760437 163.64923 73.70039
v 50.903004 163.72244 73.92325
v 51.116573 163.87967 74.0226
v 51.34392 164.07878 73.97184
v 51.524128 164.26645 73.78455
v 51.608906 164.39235 73.51094
v 51.575542 164.42278 73.224304
v 51.432976 164.34956 73.00146
v 50.704258 164.75499 72.88323
v 50.468605 164.56865 72.9111
v 50.27474 164.42111 73.08806
v 50.174606 164.35191 73.366684
v 50.19504 164.3796 73.67233
v 50.330563 164.49675 73.923096
v 50.54486 164.67198 74.05178
v 50.780518 164.85832 74.02391
v 50.97438 165.00587 73.846954
v 51.074512 165.07506 73.56833
v 51.05408 165.04738 73.26268
v 50.918556 164.93022 73.01192
v 50.044037 165.3977 72.95877
v 49.833416 165.20178 73.06118
v 49.690044 165.05817 73.28872
v 49.652348 165.00537 73.580414
v 49.73042 165.05751 73.85811
v 49.903343 165.20064 74.0474
v 50.124786 165.3964 74.09756
v 50.335407 165.59233 73.99515
v 50.478775 165.73593 73.76761
v 50.516476 165.78874 73.475914
v 50.438404 165.73659 73.19822
v 50.265476 165.59346 73.008934
v 49.333664 166.10187 73.21296
v 49.160564 165.86714 73.3074
v 49.068016 165.66881 73.5008
v 49.080822 165.56001 73.74133
v 49.195545 165.5699 73.96455
v 49.38145 165.69583 74.11064
v 49.588722 165.90407 74.140465
v 49.761826 166.1388 74.04602
v 49.85437 166.33713 73.85262
v 49.841568 166.44592 73.61209
v 49.72684 166.43604 73.38887
v 49.540936 166.3101 73.24278
v 48.631847 166.64131 73.7396
v 48.549515 166.35164 73.78568
v 48.54698 166.09319 73.92215
v 48.624928 165.93523 74.112434
v 48.76247 165.92009 74.305565
v 48.922752 166.05182 74.449776
v 49.062828 166.29512 74.50643
v 49.145164 166.58481 74.46036
v 49.147697 166.84325 74.32389
v 49.06975 167.0012 74.133606
v 48.93221 167.01634 73.940475
v 48.771923 166.88461 73.796265
v 47.643196 166.59157 73.92352
v 47.76532 166.32887 73.83033
v 47.962715 166.10452 73.8707
v 48.1825 165.97865 74.0338
v 48.365776 165.98499 74.27594
v 48.46344 166.12183 74.532234
v 48.449318 166.3525 74.734
v 48.327194 166.6152 74.827194
v 48.1298 166.83954 74.78683
v 47.910015 166.96541 74.623726
v 47.726738 166.95908 74.381584
v 47.629078 166.82225 74.12529
v 47.930973 166.20384 74.374016
v 48.007156 165.9625 74.22864
v 48.040356 165.66324 74.20949
v 48.02168 165.38623 74.3217
v 47.956123 165.2057 74.53521
v 47.86126 165.17003 74.7928
v 47.76251 165.28877 75.02546
v 47.686325 165.5301 75.17084
v 47.653122 165.82938 75.18999
v 47.671803 166.10638 75.07777
v 47.737354 166.28691 74.86426
v 47.83222 166.32259 74.60667
v 47.98605 166.37646 73.61532
v 47.68499 166.40231 73.6057
v 47.4296 166.44273 73.755936
v 47.28831 166.48686 74.02578
v 47.29898 166.5229 74.34291
v 47.458748 166.5412 74.622375
v 47.724804 166.53683 74.78927
v 48.025864 166.51097 74.79889
v 48.281254 166.47057 74.64865
v 48.422543 166.42644 74.378815
v 48.411873 166.3904 74.061676
v 48.252106 166.3721 73.78222
v 48.126 167.48247 74.14041
v 47.83855 167.39569 74.11215
v 47.58685 167.2724 74.21887
v 47.43834 167.14563 74.431984
v 47.432808 167.04935 74.694374
v 47.571747 167.00935 74.93575
v 47.817917 167.03636 75.09143
v 48.105366 167.12314 75.11969
v 48.357067 167.24643 75.01297
v 48.50558 167.3732 74.799866
v 48.51111 167.46948 74.53747
v 48.372173 167.50948 74.29609
v 47.510803 168.1719 74.162384
v 47.257244 168.0233 74.144264
v 47.034275 167.8345 74.24093
v 46.90164 167.65607 74.42648
v 46.894886 167.53583 74.65121
v 47.015812 167.50598 74.85488
v 47.232025 167.57454 74.98293
v 47.485584 167.72314 75.00105
v 47.708553 167.91194 74.90439
v 47.841187 168.09038 74.718834
v 47.847942 168.21062 74.49411
v 47.727016 168.24046 74.290436
v 47.27088 168.78064 74.61537
v 46.995453 168.67982 74.544106
v 46.73396 168.55124 74.622635
v 46.55646 168.42935 74.82992
v 46.510525 168.34683 75.11043
v 46.608456 168.32578 75.38899
v 46.824013 168.37183 75.590965
v 47.099438 168.47266 75.66224
v 47.360935 168.60123 75.58371
v 47.538433 168.72311 75.37642
v 47.58437 168.80565 75.09592
v 47.48644 168.8267 74.81735
v 47.05037 169.52542 74.64151
v 46.767284 169.50197 74.59925
v 46.474213 169.44716 74.709946
v 46.249676 169.37566 74.94394
v 46.153847 169.30664 75.23854
v 46.2124 169.2586 75.51479
v 46.40964 169.24442 75.69869
v 46.692726 169.26787 75.74096
v 46.9858 169.3227 75.630264
v 47.210335 169.39418 75.39627
v 47.306164 169.4632 75.10167
v 47.247616 169.51123 74.82542
v 47.230907 170.3472 74.96609
v 46.98038 170.35846 74.789665
v 46.682194 170.31828 74.76849
v 46.41625 170.23746 74.90826
v 46.253803 170.1376 75.17149
v 46.238388 170.04552 75.48767
v 46.37413 169.98584 75.77208
v 46.62466 169.97458 75.9485
v 46.922848 170.01476 75.969666
v 47.188793 170.0956 75.82991
v 47.351234 170.19543 75.56667
v 47.36665 170.28754 75.25049
v 46.74737 171.24622 75.08198
v 46.54988 171.06544 74.95129
v 46.330902 170.85745 74.97317
v 46.14911 170.67798 75.141754
v 46.05321 170.57512 75.41188
v 46.06891 170.57642 75.71116
v 46.19199 170.68155 75.959404
v 46.38948 170.86232 76.090096
v 46.608463 171.0703 76.068214
v 46.790257 171.24977 75.89963
v 46.886154 171.35263 75.6295
v 46.870457 171.35133 75.33022
v 46.028313 171.57016 75.06947
v 45.84241 171.3812 74.919395
v 45.61503 171.18211 74.92292
v 45.407093 171.02629 75.079094
v 45.27432 170.95544 75.34608
v 45.252285 170.98859 75.652336
v 45.346893 171.11682 75.9158
v 45.532795 171.3058 76.06588
v 45.760178 171.50487 76.062355
v 45.968113 171.6607 75.90618
v 46.100887 171.73154 75.6392
v 46.12292 171.69841 75.33294
v 45.776703 172.16774 74.79297
v 45.517166 172.05356 74.61194
v 45.23121 171.96759 74.58252
v 44.995457 171.93288 74.71259
v 44.873077 171.95872 74.96731
v 44.896866 172.03821 75.27841
v 45.060444 172.15001 75.562546
v 45.319984 172.26419 75.743576
v 45.60594 172.35016 75.772995
v 45.841694 172.38487 75.64292
v 45.96407 172.35902 75.38821
v 45.940285 172.27956 75.0771
v 45.382202 173.43593 75.051315
v 45.095768 173.44252 75.13126
v 44.821384 173.31653 75.293396
v 44.632565 173.0917 75.49427
v 44.57991 172.8283 75.68007
v 44.677525 172.59686 75.801
v 44.899258 172.45946 75.82467
v 45.185688 172.45285 75.74472
v 45.460075 172.57886 75.58259
v 45.64889 172.80368 75.381714
v 45.701546 173.0671 75.195915
v 45.60393 173.29851 75.07498
v 45.632042 172.87593 75.5295
v 45.359783 172.98932 75.51607
v 45.06632 172.94783 75.52882
v 44.830284 172.76259 75.56433
v 44.714924 172.48323 75.6131
v 44.75115 172.18462 75.66205
v 44.929253 171.94676 75.69807
v 45.20151 171.83337 75.711494
v 45.494976 171.87486 75.698746
v 45.73101 172.0601 75.66323
v 45.84637 172.33946 75.61446
v 45.810146 172.63808 75.56551
v 45.185402 173.49606 76.0727
v 44.917614 173.50221 76.05375
v 44.644203 173.38239 76.17175
v 44.438427 173.16869 76.39508
v 44.355427 172.91838 76.663895
v 44.417442 172.69855 76.90617
v 44.607853 172.56807 77.057
v 44.87564 172.56192 77.07594
v 45.149055 172.68175 76.95795
v 45.354828 172.89545 76.73462
v 45.437828 173.14575 76.4658
v 45.375816 173.36559 76.22352
v 44.906483 173.86107 76.37272
v 44.61947 173.89072 76.37863
v 44.340733 173.77713 76.48203
v 44.144966 173.5507 76.65522
v 44.084625 173.27216 76.85178
v 44.175873 173.01608 77.01906
v 44.394264 172.85114 77.11222
v 44.68128 172.82147 77.10631
v 44.96001 172.93507 77.00291
v 45.155777 173.16148 76.82973
v 45.21612 173.44005 76.633156
v 45.124874 173.6961 76.46588
v 44.497375 174.14517 77.05928
v 44.226215 174.02068 77.19721
v 44.02186 173.80652 77.3947
v 43.93906 173.5601 77.598816
v 44.000008 173.34743 77.75487
v 44.188366 173.2255 77.82104
v 44.45367 173.22699 77.77961
v 44.72483 173.35149 77.64167
v 44.929188 173.56564 77.44419
v 45.011986 173.81207 77.240074
v 44.95104 174.02473 77.08402
v 44.76268 174.14667 77.017845
v 43.93759 174.61511 77.70369
v 43.677204 174.46558 77.78472
v 43.504356 174.27391 78.005356
v 43.465366 174.09145 78.30648
v 43.57068 173.96709 78.607414
v 43.792076 173.93414 78.82751
v 44.070232 174.00145 78.90779
v 44.33062 174.15097 78.82676
v 44.503468 174.34265 78.606125
v 44.54246 174.52512 78.305
v 44.43715 174.64948 78.004074
v 44.21575 174.68242 77.78397
v 43.638187 175.31165 78.74635
v 43.39756 175.1653 78.97782
v 43.276604 174.97311 79.22188
v 43.30773 174.7866 79.41313
v 43.4826 174.65575 79.500336
v 43.75436 174.61559 79.46012
v 44.050186 174.67691 79.30327
v 44.290813 174.82326 79.07181
v 44.41177 175.01544 78.82775
v 44.380642 175.20195 78.6365
v 44.205772 175.33281 78.54929
v 43.934013 175.37296 78.5895
v 43.22339 175.8201 79.18021
v 43.1246 175.59055 79.45125
v 43.178596 175.37212 79.72704
v 43.37091 175.22336 79.933685
v 43.650013 175.18411 80.01581
v 43.94112 175.26491 79.95141
v 44.166225 175.4441 79.757744
v 44.265015 175.67366 79.4867
v 44.211018 175.89209 79.210915
v 44.0187 176.04085 79.00427
v 43.739597 176.0801 78.92215
v 43.448494 175.9993 78.98654
v 42.93751 176.13033 79.69057
v 42.94696 175.89984 79.97426
v 43.103584 175.7219 80.19412
v 43.365417 175.64415 80.29125
v 43.662296 175.68745 80.23961
v 43.914677 175.84018 80.05304
v 44.054935 176.06143 79.78153
v 44.045483 176.29192 79.49784
v 43.888863 176.46986 79.27798
v 43.62703 176.5476 79.18085
v 43.33015 176.5043 79.23249
v 43.07777 176.35158 79.41906
v 42.88293 176.78456 80.71652
v 42.82077 176.57045 81.03183
v 42.906967 176.39728 81.3048
v 43.11843 176.31145 81.46228
v 43.398495 176.33595 81.462074
v 43.67212 176.46423 81.304245
v 43.865986 176.66191 81.031075
v 43.92815 176.87602 80.71576
v 43.84195 177.0492 80.442795
v 43.630486 177.13503 80.28532
v 43.35042 177.11052 80.28552
v 43.076797 176.98224 80.44335
v 42.396217 177.1996 80.856094
v 42.460625 177.00175 80.98989
v 42.65785 176.88329 81.10047
v 42.935047 176.87593 81.1582
v 43.21794 176.98167 81.14762
v 43.430733 177.17216 81.071556
v 43.516403 177.39638 80.95039
v 43.452 177.59422 80.8166
v 43.254772 177.71269 80.706024
v 42.977577 177.72005 80.64829
v 42.69468 177.61432 80.658875
v 42.481888 177.42381 80.73493
v 42.32262 177.87976 81.60193
v 42.357132 177.69043 81.8741
v 42.536667 177.54683 82.031235
v 42.813114 177.48746 82.03121
v 43.112408 177.52821 81.87405
v 43.354343 177.65817 81.60185
v 43.4741 177.84253 81.28757
v 43.439587 178.03188 81.01539
v 43.26005 178.17548 80.85826
v 42.983604 178.23485 80.85828
v 42.68431 178.19409 81.01544
v 42.442375 178.06412 81.287636
v 42.28046 178.4902 81.96241
v 42.269207 178.44688 82.272865
v 42.40493 178.4488 82.53141
v 42.651264 178.49544 82.66876
v 42.9422 178.57428 82.64813
v 43.199783 178.66422 82.47503
v 43.355 178.74115 82.19585
v 43.366253 178.78445 81.88539
v 43.23053 178.78253 81.626854
v 42.984196 178.73592 81.489494
v 42.69326 178.65706 81.51013
v 42.435673 178.56712 81.68323
v 41.943157 179.19266 81.78372
v 41.926758 179.21863 82.0914
v 42.055992 179.28857 82.36252
v 42.296234 179.38376 82.52443
v 42.583107 179.47868 82.53375
v 42.839745 179.5479 82.387985
v 42.997383 179.57288 82.12618
v 43.013783 179.54692 81.818504
v 42.88455 179.47697 81.547386
v 42.64431 179.38177 81.385475
v 42.357437 179.28687 81.37615
v 42.1008 179.21764 81.52192
v 41.814285 180.12924 81.68202
v 41.709602 180.1581 81.95189
v 41.759632 180.207 82.258156
v 41.950966 180.26285 82.51875
v 42.232338 180.31067 82.663864
v 42.528355 180.33765 82.65459
v 42.759693 180.33656 82.49343
v 42.864376 180.30771 82.22356
v 42.814346 180.25882 81.91729
v 42.623013 180.20297 81.65669
v 42.34164 180.15515 81.51159
v 42.045624 180.12816 81.52086
v 41.7051 180.94733 81.21045
v 41.715714 181.1197 81.53676
v 41.87565 181.27374 81.84874
v 42.142048 181.36812 82.062805
v 42.44353 181.37758 82.12159
v 42.699318 181.29958 82.009346
v 42.84087 181.155 81.75615
v 42.83026 180.9826 81.42984
v 42.670326 180.82858 81.11786
v 42.403927 180.7342 80.90379
v 42.102444 180.72475 80.84501
v 41.846657 180.80275 80.95725
v 41.8383 181.34784 80.19154
v 41.655014 181.42133 80.38738
v 41.61289 181.547 80.69204
v 41.723206 181.69115 81.02387
v 41.95641 181.81519 81.29398
v 42.25001 181.88586 81.429985
v 42.52534 181.88423 81.39543
v 42.708626 181.81075 81.19959
v 42.75075 181.68507 80.89494
v 42.640434 181.54091 80.5631
v 42.40723 181.41689 80.29299
v 42.11363 181.3462 80.157
v 41.650105 182.64388 81.052376
v 41.480965 182.4298 81.30696
v 41.44144 182.22353 81.56991
v 41.542118 182.08035 81.77077
v 41.756023 182.03862 81.85571
v 42.02584 182.10951 81.80199
v 42.27927 182.27405 81.623985
v 42.44841 182.48813 81.3694
v 42.487938 182.6944 81.10645
v 42.38726 182.83757 80.905594
v 42.173355 182.8793 80.82065
v 41.903538 182.80841 80.874374
v 41.134377 182.80673 81.62592
v 41.05287 182.51591 81.60335
v 41.122906 182.22626 81.60716
v 41.32571 182.01541 81.63634
v 41.60695 181.93983 81.68305
v 41.891262 182.0198 81.7348
v 42.102467 182.2339 81.77771
v 42.18397 182.52472 81.800285
v 42.113937 182.81438 81.79647
v 41.911133 183.02524 81.767296
v 41.629894 183.1008 81.72057
v 41.34558 183.02083 81.66883
v 41.025673 182.91058 82.63839
v 40.955246 182.62256 82.73422
v 41.040943 182.34056 82.828514
v 41.259792 182.14017 82.89599
v 41.553158 182.07506 82.91859
v 41.842434 182.1627 82.890236
v 42.050106 182.3796 82.81854
v 42.12053 182.66763 82.72272
v 42.034836 182.94962 82.628426
v 41.815987 183.15002 82.56094
v 41.52262 183.21512 82.53835
v 41.233345 183.12747 82.566696
v 41.013138 183.18324 83.34178
v 40.92924 182.89816 83.43195
v 41.00168 182.6112 83.518906
v 41.211037 182.39926 83.57932
v 41.50122 182.3191 83.59703
v 41.79447 182.39223 83.567276
v 42.01222 182.59904 83.49804
v 42.09611 182.88411 83.40786
v 42.023674 183.17108 83.32091
v 41.814316 183.38303 83.26049
v 41.52413 183.46318 83.24278
v 41.23088 183.39005 83.27254
v 40.932396 183.17868 84.47871
v 40.90267 182.88618 84.50332
v 41.026432 182.62233 84.52134
v 41.270515 182.45784 84.52793
v 41.56952 182.43678 84.52133
v 41.843327 182.5648 84.50332
v 42.018574 182.8076 84.47871
v 42.048298 183.10011 84.454094
v 41.924538 183.36395 84.43607
v 41.680454 183.52844 84.42948
v 41.38145 183.5495 84.43608
v 41.107643 183.42148 84.454094
v 40.80066 183.53079 85.2695
v 40.750233 183.23825 85.38588
v 40.85398 182.96463 85.48331
v 41.084114 182.78322 85.53567
v 41.37896 182.74266 85.52894
v 41.659523 182.85379 85.46492
v 41.85062 183.08685 85.36076
v 41.901047 183.3794 85.244385
v 41.7973 183.65303 85.14696
v 41.567165 183.83443 85.0946
v 41.272316 183.875 85.101326
v 40.991756 183.76385 85.165344
v 40.714535 183.62602 85.8916
v 40.646755 183.33319 85.96013
v 40.73484 183.04733 86.01706
v 40.95519 182.84506 86.047134
v 41.248764 182.78058 86.0423
v 41.536896 182.87115 86.003845
v 41.742382 183.09251 85.942085
v 41.810165 183.38536 85.87356
v 41.72208 183.6712 85.816635
v 41.501728 183.87347 85.78656
v 41.208157 183.93797 85.79139
v 40.92002 183.8474 85.82984
v 40.649445 183.65259 86.6399
v 40.629944 183.3718 86.79053
v 40.759686 183.13272 86.881874
v 41.0039 182.99942 86.889465
v 41.297153 183.00761 86.81126
v 41.560867 183.1551 86.66822
v 41.72438 183.40237 86.49867
v 41.743877 183.68317 86.348045
v 41.61414 183.92224 86.2567
v 41.369923 184.05554 86.249115
v 41.07667 184.04735 86.32732
v 40.812958 183.89986 86.47035
v 40.391354 184.19348 87.21638
v 40.279106 183.94978 87.3167
v 40.316086 183.71404 87.39606
v 40.492386 183.54942 87.433174
v 40.76077 183.50005 87.41811
v 41.049316 183.57913 87.35491
v 41.280716 183.7655 87.2605
v 41.392963 184.0092 87.16017
v 41.355984 184.24493 87.08082
v 41.179684 184.40955 87.0437
v 40.9113 184.45892 87.05876
v 40.622753 184.37984 87.12196
v 40.260242 184.70984 87.75788
v 40.14385 184.51253 88.06671
v 40.181435 184.31412 88.33248
v 40.362934 184.16777 88.48397
v 40.63971 184.1127 88.480606
v 40.937603 184.16367 88.32327
v 41.176792 184.30702 88.05413
v 41.29319 184.50433 87.74531
v 41.2556 184.70274 87.47954
v 41.074104 184.84909 87.32805
v 40.797325 184.90416 87.33141
v 40.49943 184.8532 87.48875
v 40.31932 185.45065 87.97926
v 40.12351 185.29863 88.27911
v 40.065723 185.13135 88.61705
v 40.16144 184.99362 88.90252
v 40.38502 184.9224 89.05904
v 40.676548 184.9367 89.04466
v 40.957916 185.03276 88.86324
v 41.153725 185.18478 88.56339
v 41.211514 185.35207 88.22546
v 41.11579 185.48979 87.93999
v 40.892216 185.56102 87.78347
v 40.600685 185.5467 87.797844
v 40.113327 185.96625 88.53509
v 39.921112 185.83966 88.78921
v 39.857822 185.74307 89.089836
v 39.940426 185.7024 89.35644
v 40.146786 185.72849 89.51756
v 40.421604 185.81439 89.530045
v 40.691246 185.93707 89.39054
v 40.883465 186.06366 89.13643
v 40.94675 186.16023 88.83579
v 40.86415 186.20093 88.5692
v 40.65779 186.17484 88.408066
v 40.382973 186.08893 88.395584
v 39.655457 186.57126 88.63573
v 39.513927 186.53366 88.90393
v 39.5137 186.55197 89.21079
v 39.654835 186.62126 89.474106
v 39.89951 186.72299 89.62331
v 40.18217 186.82988 89.618416
v 40.427074 186.9133 89.46075
v 40.5686 186.9509 89.19255
v 40.56883 186.93259 88.88568
v 40.427696 186.8633 88.62237
v 40.183018 186.76157 88.473175
v 39.90036 186.65468 88.47806
v 39.353718 187.34927 88.66971
v 39.26498 187.31393 88.95864
v 39.31592 187.34851 89.26046
v 39.492893 187.44373 89.494286
v 39.748474 187.57407 89.59748
v 40.014183 187.7046 89.54238
v 40.218822 187.80037 89.34376
v 40.30756 187.8357 89.054825
v 40.25662 187.80112 88.753006
v 40.079647 187.70592 88.51917
v 39.824066 187.57558 88.415985
v 39.558357 187.44504 88.471085
v 38.90869 188.12051 88.741615
v 38.796494 187.99461 89.030716
v 38.812435 187.94524 89.3425
v 38.95225 187.98563 89.593414
v 39.178474 188.10495 89.71623
v 39.43049 188.27124 89.678055
v 39.640766 188.43994 89.4891
v 39.752964 188.56584 89.2
v 39.737022 188.6152 88.88822
v 39.597206 188.57483 88.6373
v 39.370983 188.45549 88.51448
v 39.11897 188.2892 88.552666
v 38.423138 188.93272 89.05413
v 38.330086 188.76105 89.35982
v 38.374855 188.64757 89.691246
v 38.545444 188.62268 89.95961
v 38.79615 188.69305 90.092995
v 39.059795 188.83983 90.05567
v 39.265736 189.0237 89.857635
v 39.358788 189.19536 89.55194
v 39.314022 189.30884 89.22051
v 39.14343 189.33374 88.95215
v 38.892723 189.26335 88.81876
v 38.629078 189.11658 88.85609
v 37.95129 189.72908 89.42588
v 37.89353 189.53687 89.64089
v 37.988686 189.37575 89.86729
v 38.211258 189.28893 90.0444
v 38.50161 189.29964 90.12479
v 38.78194 189.40503 90.08689
v 38.97714 189.57686 89.94087
v 39.034897 189.76909 89.72587
v 38.939743 189.9302 89.49947
v 38.71717 190.01703 89.32236
v 38.42682 190.00632 89.241974
v 38.14649 189.90092 89.27987
v 38.014015 190.53561 90.1373
v 37.93686 190.37634 90.34865
v 38.01223 190.18874 90.52733
v 38.219925 190.02306 90.62546
v 38.504295 189.9237 90.61674
v 38.789146 189.9173 90.50351
v 38.99815 190.00555 90.31611
v 39.075306 190.16483 90.10476
v 38.99994 190.35243 89.92608
v 38.792244 190.51811 89.82796
v 38.50787 190.61746 89.83668
v 38.22302 190.62387 89.949905
v 38.33732 191.27417 90.64626
v 38.328854 191.13316 90.903915
v 38.45809 190.9521 91.09898
v 38.6904 190.77953 91.17922
v 38.963535 190.66167 91.12311
v 39.204308 190.6301 90.945694
v 39.348206 190.69328 90.69451
v 39.356674 190.83429 90.43687
v 39.227436 191.01534 90.24179
v 38.99513 191.18791 90.16156
v 38.721992 191.30579 90.21767
v 38.481216 191.33736 90.39508
v 38.767097 191.98067 91.15131
v 38.76351 191.84491 91.42783
v 38.89031 191.65764 91.62189
v 39.113503 191.46906 91.68147
v 39.3733 191.32967 91.59062
v 39.600082 191.27682 91.37369
v 39.73308 191.3247 91.08878
v 39.736668 191.46046 90.81226
v 39.609875 191.64774 90.61821
v 39.386677 191.83633 90.558624
v 39.12688 191.97572 90.649475
v 38.9001 192.02855 90.86641
v 39.23898 192.57536 91.56958
v 39.297882 192.36894 91.774185
v 39.472977 192.14801 91.875015
v 39.71735 191.97174 91.84506
v 39.965527 191.88739 91.692345
v 40.151 191.91753 91.457794
v 40.224075 192.05411 91.20425
v 40.165176 192.26051 90.99964
v 39.990078 192.48146 90.89881
v 39.745705 192.65771 90.928764
v 39.49753 192.74208 91.08148
v 39.312057 192.71193 91.31604
v 39.677685 193.10727 92.04129
v 39.70044 192.91255 92.26592
v 39.848827 192.69016 92.39209
v 40.083088 192.49968 92.38599
v 40.340454 192.39215 92.249245
v 40.551964 192.3964 92.01851
v 40.66094 192.51126 91.75561
v 40.638187 192.70598 91.530975
v 40.489796 192.92838 91.40481
v 40.255535 193.11885 91.41091
v 39.99817 193.22638 91.54765
v 39.786663 193.22214 91.77838
v 40.13588 193.79918 92.28736
v 40.167034 193.68623 92.561516
v 40.3203 193.51735 92.747665
v 40.554615 193.33781 92.79594
v 40.807194 193.1957 92.69339
v 41.010353 193.12909 92.4675
v 41.10966 193.15585 92.1788
v 41.078506 193.2688 91.90465
v 40.925236 193.43767 91.7185
v 40.69092 193.61722 91.67023
v 40.438347 193.75934 91.77277
v 40.235184 193.82593 91.998665
v 40.61624 194.50967 92.48456
v 40.69006 194.42499 92.76328
v 40.87455 194.27817 92.94724
v 41.12028 194.10855 92.98716
v 41.361416 193.96158 92.87233
v 41.533333 193.87663 92.63352
v 41.589973 193.87648 92.33473
v 41.51616 193.96117 92.05601
v 41.331665 194.10799 91.87204
v 41.085934 194.2776 91.83213
v 40.844803 194.42458 91.94696
v 40.672882 194.50952 92.18576
v 41.096752 195.23889 92.55835
v 41.1396 195.1202 92.82888
v 41.301178 194.9475 93.005844
v 41.538197 194.7671 93.041824
v 41.787144 194.62733 92.92718
v 41.981316 194.56563 92.69262
v 42.068684 194.59854 92.40102
v 42.025837 194.71724 92.130486
v 41.864258 194.88992 91.95352
v 41.62724 195.07033 91.91754
v 41.378292 195.2101 92.03219
v 41.18412 195.27179 92.26675
v 41.54587 195.795 93.02937
v 41.63007 195.60663 93.24867
v 41.824375 195.4033 93.358246
v 42.07673 195.23949 93.328735
v 42.31951 195.15909 93.16806
v 42.487667 195.18365 92.91926
v 42.536137 195.30658 92.649
v 42.45194 195.49495 92.42971
v 42.257633 195.69827 92.32014
v 42.00528 195.86209 92.34964
v 41.762497 195.94249 92.51032
v 41.59434 195.91792 92.75912
v 41.97729 196.33507 93.40447
v 42.10319 196.15 93.617195
v 42.33548 195.9784 93.69679
v 42.61191 195.86623 93.62193
v 42.858425 195.84357 93.41269
v 43.008957 195.91649 93.12511
v 43.023182 196.06543 92.83626
v 42.89728 196.2505 92.62354
v 42.664993 196.4221 92.543945
v 42.388557 196.53426 92.6188
v 42.142048 196.55693 92.82805
v 41.991512 196.48401 93.11563
v 42.193527 197.00398 93.84308
v 42.335247 196.859 94.05129
v 42.583755 196.72717 94.11826
v 42.87247 196.64386 94.026054
v 43.124023 196.63136 93.79937
v 43.27102 196.69304 93.49895
v 43.274063 196.81236 93.20529
v 43.132347 196.95735 92.99708
v 42.883835 197.08917 92.93011
v 42.595123 197.17249 93.022316
v 42.343567 197.18498 93.249
v 42.196575 197.1233 93.54942
v 42.443203 197.83536 93.89142
v 42.53955 197.76341 94.1493
v 42.76188 197.67703 94.31552
v 43.050613 197.59935 94.34556
v 43.328396 197.5512 94.231346
v 43.520786 197.54547 94.0035
v 43.576237 197.5837 93.72306
v 43.47989 197.65564 93.46518
v 43.25756 197.74202 93.29896
v 42.968822 197.8197 93.26892
v 42.691044 197.86786 93.38313
v 42.498653 197.87358 93.61098
v 42.59494 198.76878 94.0214
v 42.70208 198.70634 94.29564
v 42.925373 198.60666 94.47227
v 43.204987 198.49643 94.50396
v 43.465996 198.4052 94.382225
v 43.638466 198.3574 94.13969
v 43.676186 198.36586 93.841324
v 43.569042 198.4283 93.567085
v 43.345753 198.52798 93.39046
v 43.06614 198.63821 93.358765
v 42.80513 198.72945 93.4805
v 42.63266 198.77724 93.723045
v 43.18252 199.60068 94.20053
v 43.33093 199.4844 94.43693
v 43.55663 199.3164 94.547424
v 43.799145 199.1417 94.502396
v 43.993496 199.00708 94.31391
v 44.087605 198.94864 94.032486
v 44.056255 198.98204 93.73351
v 43.907845 199.09831 93.497116
v 43.682148 199.26631 93.38663
v 43.43963 199.44102 93.431656
v 43.24528 199.57564 93.62013
v 43.151173 199.63408 93.90156
v 43.742405 200.20076 94.32709
v 43.945763 200.08473 94.5174
v 44.2063 199.93936 94.56529
v 44.454205 199.80363 94.45792
v 44.623055 199.7139 94.22405
v 44.667606 199.69421 93.92636
v 44.57592 199.74983 93.64461
v 44.372566 199.86588 93.45429
v 44.11203 200.01125 93.40641
v 43.864124 200.14697 93.51378
v 43.69527 200.23671 93.74765
v 43.650723 200.2564 94.04534
v 43.961018 200.86363 94.39529
v 44.16578 200.76982 94.5646
v 44.44772 200.68286 94.597984
v 44.731293 200.62605 94.48649
v 44.940514 200.61461 94.259995
v 45.019325 200.65161 93.979195
v 44.946606 200.72713 93.719315
v 44.741844 200.82094 93.55
v 44.459908 200.9079 93.516624
v 44.176334 200.9647 93.62811
v 43.96711 200.97614 93.85461
v 43.8883 200.93915 94.135414
v 44.157158 201.47008 94.96401
v 44.411167 201.37769 95.00612
v 44.711563 201.34422 94.910904
v 44.97785 201.37863 94.70388
v 45.13868 201.4717 94.44051
v 45.15096 201.5985 94.191376
v 45.011395 201.72504 94.023224
v 44.75738 201.81743 93.98112
v 44.45699 201.8509 94.07633
v 44.1907 201.8165 94.283356
v 44.02987 201.72342 94.54672
v 44.017593 201.59663 94.79586
v 44.29295 202.0969 95.50819
v 44.57545 202.02449 95.458015
v 44.87343 202.0422 95.280876
v 45.10704 202.1453 95.02424
v 45.213688 202.30612 94.756874
v 45.164795 202.48161 94.55041
v 44.973465 202.62474 94.460175
v 44.690964 202.69714 94.51035
v 44.392986 202.67943 94.687485
v 44.159378 202.57634 94.94412
v 44.05273 202.41551 95.211494
v 44.10162 202.24002 95.41795
v 44.661266 203.00252 95.31387
usemtl mat_32
s 1
f 135 135 136
f 136 135 137
f 135 135 137
f 137 135 138
f 135 135 138
f 138 135 139
f 135 135 139
f 139 135 140
f 135 135 140
f 140 135 141
f 135 135 141
f 141 135 142
f 135 135 142
f 142 135 143
f 135 135 143
f 143 135 144
f 135 135 144
f 144 135 145
f 135 135 145
f 145 135 146
f 135 135 146
f 146 135 147
f 135 135 147
f 147 135 136
f 136 137 148
f 148 137 149
f 137 138 149
f 149 138 150
f 138 139 150
f 150 139 151
f 139 140 151
f 151 140 152
f 140 141 152
f 152 141 153
f 141 142 153
f 153 142 154
f 142 143 154
f 154 143 155
f 143 144 155
f 155 144 156
f 144 145 156
f 156 145 157
f 145 146 157
f 157 146 158
f 146 147 158
f 158 147 159
f 147 136 159
f 159 136 148
f 148 149 160
f 160 149 161
f 149 150 161
f 161 150 162
f 150 151 162
f 162 151 163
f 151 152 163
f 163 152 164
f 152 153 164
f 164 153 165
f 153 154 165
f 165 154 166
f 154 155 166
f 166 155 167
f 155 156 167
f 167 156 168
f 156 157 168
f 168 157 169
f 157 158 169
f 169 158 170
f 158 159 170
f 170 159 171
f 159 148 171
f 171 148 160
f 160 161 172
f 172 161 173
f 161 162 173
f 173 162 174
f 162 163 174
f 174 163 175
f 163 164 175
f 175 164 176
f 164 165 176
f 176 165 177
f 165 166 177
f 177 166 178
f 166 167 178
f 178 167 179
f 167 168 179
f 179 168 180
f 168 169 180
f 180 169 181
f 169 170 181
f 181 170 182
f 170 171 182
f 182 171 183
f 171 160 183
f 183 160 172
f 172 173 184
f 184 173 185
f 173 174 185
f 185 174 186
f 174 175 186
f 186 175 187
f 175 176 187
f 187 176 188
f 176 177 188
f 188 177 189
f 177 178 189
f 189 178 190
f 178 179 190
f 190 179 191
f 179 180 191
f 191 180 192
f 180 181 192
f 192 181 193
f 181 182 193
f 193 182 194
f 182 183 194
f 194 183 195
f 183 172 195
f 195 172 184
f 184 185 196
f 196 185 197
f 185 186 197
f 197 186 198
f 186 187 198
f 198 187 199
f 187 188 199
f 199 188 200
f 188 189 200
f 200 189 201
f 189 190 201
f 201 190 202
f 190 191 202
f 202 191 203
f 191 192 203
f 203 192 204
f 192 193 204
f 204 193 205
f 193 194 205
f 205 194 206
f 194 195 206
f 206 195 207
f 195 184 207
f 207 184 196
f 196 197 208
f 208 197 209
f 197 198 209
f 209 198 210
f 198 199 210
f 210 199 211
f 199 200 211
f 211 200 212
f 200 201 212
f 212 201 213
f 201 202 213
f 213 202 214
f 202 203 214
f 214 203 215
f 203 204 215
f 215 204 216
f 204 205 216
f 216 205 217
f 205 206 217
f 217 206 218
f 206 207 218
f 218 207 219
f 207 196 219
f 219 196 208
f 208 209 220
f 220 209 221
f 209 210 221
f 221 210 222
f 210 211 222
f 222 211 223
f 211 212 223
f 223 212 224
f 212 213 224
f 224 213 225
f 213 214 225
f 225 214 226
f 214 215 226
f 226 215 227
f 215 216 227
f 227 216 228
f 216 217 228
f 228 217 229
f 217 218 229
f 229 218 230
f 218 219 230
f 230 219 231
f 219 208 231
f 231 208 220
f 220 221 232
f 232 221 233
f 221 222 233
f 233 222 234
f 222 223 234
f 234 223 235
f 223 224 235
f 235 224 236
f 224 225 236
f 236 225 237
f 225 226 237
f 237 226 238
f 226 227 238
f 238 227 239
f 227 228 239
f 239 228 240
f 228 229 240
f 240 229 241
f 229 230 241
f 241 230 242
f 230 231 242
f 242 231 243
f 231 220 243
f 243 220 232
f 232 233 244
f 244 233 245
f 233 234 245
f 245 234 246
f 234 235 246
f 246 235 247
f 235 236 247
f 247 236 248
f 236 237 248
f 248 237 249
f 237 238 249
f 249 238 250
f 238 239 250
f 250 239 251
f 239 240 251
f 251 240 252
f 240 241 252
f 252 241 253
f 241 242 253
f 253 242 254
f 242 243 254
f 254 243 255
f 243 232 255
f 255 232 244
f 244 245 256
f 256 245 257
f 245 246 257
f 257 246 258
f 246 247 258
f 258 247 259
f 247 248 259
f 259 248 260
f 248 249 260
f 260 249 261
f 249 250 261
f 261 250 262
f 250 251 262
f 262 251 263
f 251 252 263
f 263 252 264
f 252 253 264
f 264 253 265
f 253 254 265
f 265 254 266
f 254 255 266
f 266 255 267
f 255 244 267
f 267 244 256
f 256 257 268
f 268 257 269
f 257 258 269
f 269 258 270
f 258 259 270
f 270 259 271
f 259 260 271
f 271 260 272
f 260 261 272
f 272 261 273
f 261 262 273
f 273 262 274
f 262 263 274
f 274 263 275
f 263 264 275
f 275 264 276
f 264 265 276
f 276 265 277
f 265 266 277
f 277 266 278
f 266 267 278
f 278 267 279
f 267 256 279
f 279 256 268
f 268 269 280
f 280 269 281
f 269 270 281
f 281 270 282
f 270 271 282
f 282 271 283
f 271 272 283
f 283 272 284
f 272 273 284
f 284 273 285
f 273 274 285
f 285 274 286
f 274 275 286
f 286 275 287
f 275 276 287
f 287 276 288
f 276 277 288
f 288 277 289
f 277 278 289
f 289 278 290
f 278 279 290
f 290 279 291
f 279 268 291
f 291 268 280
f 280 281 292
f 292 281 293
f 281 282 293
f 293 282 294
f 282 283 294
f 294 283 295
f 283 284 295
f 295 284 296
f 284 285 296
f 296 285 297
f 285 286 297
f 297 286 298
f 286 287 298
f 298 287 299
f 287 288 299
f 299 288 300
f 288 289 300
f 300 289 301
f 289 290 301
f 301 290 302
f 290 291 302
f 302 291 303
f 291 280 303
f 303 280 292
f 292 293 304
f 304 293 305
f 293 294 305
f 305 294 306
f 294 295 306
f 306 295 307
f 295 296 307
f 307 296 308
f 296 297 308
f 308 297 309
f 297 298 309
f 309 298 310
f 298 299 310
f 310 299 311
f 299 300 311
f 311 300 312
f 300 301 312
f 312 301 313
f 301 302 313
f 313 302 314
f 302 303 314
f 314 303 315
f 303 292 315
f 315 292 304
f 304 305 316
f 316 305 317
f 305 306 317
f 317 306 318
f 306 307 318
f 318 307 319
f 307 308 319
f 319 308 320
f 308 309 320
f 320 309 321
f 309 310 321
f 321 310 322
f 310 311 322
f 322 311 323
f 311 312 323
f 323 312 324
f 312 313 324
f 324 313 325
f 313 314 325
f 325 314 326
f 314 315 326
f 326 315 327
f 315 304 327
f 327 304 316
f 316 317 328
f 328 317 329
f 317 318 329
f 329 318 330
f 318 319 330
f 330 319 331
f 319 320 331
f 331 320 332
f 320 321 332
f 332 321 333
f 321 322 333
f 333 322 334
f 322 323 334
f 334 323 335
f 323 324 335
f 335 324 336
f 324 325 336
f 336 325 337
f 325 326 337
f 337 326 338
f 326 327 338
f 338 327 339
f 327 316 339
f 339 316 328
f 328 329 340
f 340 329 341
f 329 330 341
f 341 330 342
f 330 331 342
f 342 331 343
f 331 332 343
f 343 332 344
f 332 333 344
f 344 333 345
f 333 334 345
f 345 334 346
f 334 335 346
f 346 335 347
f 335 336 347
f 347 336 348
f 336 337 348
f 348 337 349
f 337 338 349
f 349 338 350
f 338 339 350
f 350 339 351
f 339 328 351
f 351 328 340
f 340 341 352
f 352 341 353
f 341 342 353
f 353 342 354
f 342 343 354
f 354 343 355
f 343 344 355
f 355 344 356
f 344 345 356
f 356 345 357
f 345 346 357
f 357 346 358
f 346 347 358
f 358 347 359
f 347 348 359
f 359 348 360
f 348 349 360
f 360 349 361
f 349 350 361
f 361 350 362
f 350 351 362
f 362 351 363
f 351 340 363
f 363 340 352
f 352 353 364
f 364 353 365
f 353 354 365
f 365 354 366
f 354 355 366
f 366 355 367
f 355 356 367
f 367 356 368
f 356 357 368
f 368 357 369
f 357 358 369
f 369 358 370
f 358 359 370
f 370 359 371
f 359 360 371
f 371 360 372
f 360 361 372
f 372 361 373
f 361 362 373
f 373 362 374
f 362 363 374
f 374 363 375
f 363 352 375
f 375 352 364
f 364 365 376
f 376 365 377
f 365 366 377
f 377 366 378
f 366 367 378
f 378 367 379
f 367 368 379
f 379 368 380
f 368 369 380
f 380 369 381
f 369 370 381
f 381 370 382
f 370 371 382
f 382 371 383
f 371 372 383
f 383 372 384
f 372 373 384
f 384 373 385
f 373 374 385
f 385 374 386
f 374 375 386
f 386 375 387
f 375 364 387
f 387 364 376
f 376 377 388
f 388 377 389
f 377 378 389
f 389 378 390
f 378 379 390
f 390 379 391
f 379 380 391
f 391 380 392
f 380 381 392
f 392 381 393
f 381 382 393
f 393 382 394
f 382 383 394
f 394 383 395
f 383 384 395
f 395 384 396
f 384 385 396
f 396 385 397
f 385 386 397
f 397 386 398
f 386 387 398
f 398 387 399
f 387 376 399
f 399 376 388
f 388 389 400
f 400 389 401
f 389 390 401
f 401 390 402
f 390 391 402
f 402 391 403
f 391 392 403
f 403 392 404
f 392 393 404
f 404 393 405
f 393 394 405
f 405 394 406
f 394 395 406
f 406 395 407
f 395 396 407
f 407 396 408
f 396 397 408
f 408 397 409
f 397 398 409
f 409 398 410
f 398 399 410
f 410 399 411
f 399 388 411
f 411 388 400
f 400 401 412
f 412 401 413
f 401 402 413
f 413 402 414
f 402 403 414
f 414 403 415
f 403 404 415
f 415 404 416
f 404 405 416
f 416 405 417
f 405 406 417
f 417 406 418
f 406 407 418
f 418 407 419
f 407 408 419
f 419 408 420
f 408 409 420
f 420 409 421
f 409 410 421
f 421 410 422
f 410 411 422
f 422 411 423
f 411 400 423
f 423 400 412
f 412 413 424
f 424 413 425
f 413 414 425
f 425 414 426
f 414 415 426
f 426 415 427
f 415 416 427
f 427 416 428
f 416 417 428
f 428 417 429
f 417 418 429
f 429 418 430
f 418 419 430
f 430 419 431
f 419 420 431
f 431 420 432
f 420 421 432
f 432 421 433
f 421 422 433
f 433 422 434
f 422 423 434
f 434 423 435
f 423 412 435
f 435 412 424
f 424 425 436
f 436 425 437
f 425 426 437
f 437 426 438
f 426 427 438
f 438 427 439
f 427 428 439
f 439 428 440
f 428 429 440
f 440 429 441
f 429 430 441
f 441 430 442
f 430 431 442
f 442 431 443
f 431 432 443
f 443 432 444
f 432 433 444
f 444 433 445
f 433 434 445
f 445 434 446
f 434 435 446
f 446 435 447
f 435 424 447
f 447 424 436
f 436 437 448
f 448 437 449
f 437 438 449
f 449 438 450
f 438 439 450
f 450 439 451
f 439 440 451
f 451 440 452
f 440 441 452
f 452 441 453
f 441 442 453
f 453 442 454
f 442 443 454
f 454 443 455
f 443 444 455
f 455 444 456
f 444 445 456
f 456 445 457
f 445 446 457
f 457 446 458
f 446 447 458
f 458 447 459
f 447 436 459
f 459 436 448
f 448 449 460
f 460 449 461
f 449 450 461
f 461 450 462
f 450 451 462
f 462 451 463
f 451 452 463
f 463 452 464
f 452 453 464
f 464 453 465
f 453 454 465
f 465 454 466
f 454 455 466
f 466 455 467
f 455 456 467
f 467 456 468
f 456 457 468
f 468 457 469
f 457 458 469
f 469 458 470
f 458 459 470
f 470 459 471
f 459 448 471
f 471 448 460
f 460 461 472
f 472 461 473
f 461 462 473
f 473 462 474
f 462 463 474
f 474 463 475
f 463 464 475
f 475 464 476
f 464 465 476
f 476 465 477
f 465 466 477
f 477 466 478
f 466 467 478
f 478 467 479
f 467 468 479
f 479 468 480
f 468 469 480
f 480 469 481
f 469 470 481
f 481 470 482
f 470 471 482
f 482 471 483
f 471 460 483
f 483 460 472
f 472 473 484
f 484 473 485
f 473 474 485
f 485 474 486
f 474 475 486
f 486 475 487
f 475 476 487
f 487 476 488
f 476 477 488
f 488 477 489
f 477 478 489
f 489 478 490
f 478 479 490
f 490 479 491
f 479 480 491
f 491 480 492
f 480 481 492
f 492 481 493
f 481 482 493
f 493 482 494
f 482 483 494
f 494 483 495
f 483 472 495
f 495 472 484
f 484 485 496
f 496 485 497
f 485 486 497
f 497 486 498
f 486 487 498
f 498 487 499
f 487 488 499
f 499 488 500
f 488 489 500
f 500 489 501
f 489 490 501
f 501 490 502
f 490 491 502
f 502 491 503
f 491 492 503
f 503 492 504
f 492 493 504
f 504 493 505
f 493 494 505
f 505 494 506
f 494 495 506
f 506 495 507
f 495 484 507
f 507 484 496
f 496 497 508
f 508 497 509
f 497 498 509
f 509 498 510
f 498 499 510
f 510 499 511
f 499 500 511
f 511 500 512
f 500 501 512
f 512 501 513
f 501 502 513
f 513 502 514
f 502 503 514
f 514 503 515
f 503 504 515
f 515 504 516
f 504 505 516
f 516 505 517
f 505 506 517
f 517 506 518
f 506 507 518
f 518 507 519
f 507 496 519
f 519 496 508
f 508 509 520
f 520 509 521
f 509 510 521
f 521 510 522
f 510 511 522
f 522 511 523
f 511 512 523
f 523 512 524
f 512 513 524
f 524 513 525
f 513 514 525
f 525 514 526
f 514 515 526
f 526 515 527
f 515 516 527
f 527 516 528
f 516 517 528
f 528 517 529
f 517 518 529
f 529 518 530
f 518 519 530
f 530 519 531
f 519 508 531
f 531 508 520
f 520 521 532
f 532 521 533
f 521 522 533
f 533 522 534
f 522 523 534
f 534 523 535
f 523 524 535
f 535 524 536
f 524 525 536
f 536 525 537
f 525 526 537
f 537 526 538
f 526 527 538
f 538 527 539
f 527 528 539
f 539 528 540
f 528 529 540
f 540 529 541
f 529 530 541
f 541 530 542
f 530 531 542
f 542 531 543
f 531 520 543
f 543 520 532
f 532 533 544
f 544 533 545
f 533 534 545
f 545 534 546
f 534 535 546
f 546 535 547
f 535 536 547
f 547 536 548
f 536 537 548
f 548 537 549
f 537 538 549
f 549 538 550
f 538 539 550
f 550 539 551
f 539 540 551
f 551 540 552
f 540 541 552
f 552 541 553
f 541 542 553
f 553 542 554
f 542 543 554
f 554 543 555
f 543 532 555
f 555 532 544
f 544 545 556
f 556 545 557
f 545 546 557
f 557 546 558
f 546 547 558
f 558 547 559
f 547 548 559
f 559 548 560
f 548 549 560
f 560 549 561
f 549 550 561
f 561 550 562
f 550 551 562
f 562 551 563
f 551 552 563
f 563 552 564
f 552 553 564
f 564 553 565
f 553 554 565
f 565 554 566
f 554 555 566
f 566 555 567
f 555 544 567
f 567 544 556
f 556 557 568
f 568 557 569
f 557 558 569
f 569 558 570
f 558 559 570
f 570 559 571
f 559 560 571
f 571 560 572
f 560 561 572
f 572 561 573
f 561 562 573
f 573 562 574
f 562 563 574
f 574 563 575
f 563 564 575
f 575 564 576
f 564 565 576
f 576 565 577
f 565 566 577
f 577 566 578
f 566 567 578
f 578 567 579
f 567 556 579
f 579 556 568
f 568 569 580
f 580 569 581
f 569 570 581
f 581 570 582
f 570 571 582
f 582 571 583
f 571 572 583
f 583 572 584
f 572 573 584
f 584 573 585
f 573 574 585
f 585 574 586
f 574 575 586
f 586 575 587
f 575 576 587
f 587 576 588
f 576 577 588
f 588 577 589
f 577 578 589
f 589 578 590
f 578 579 590
f 590 579 591
f 579 568 591
f 591 568 580
f 580 581 592
f 592 581 593
f 581 582 593
f 593 582 594
f 582 583 594
f 594 583 595
f 583 584 595
f 595 584 596
f 584 585 596
f 596 585 597
f 585 586 597
f 597 586 598
f 586 587 598
f 598 587 599
f 587 588 599
f 599 588 600
f 588 589 600
f 600 589 601
f 589 590 601
f 601 590 602
f 590 591 602
f 602 591 603
f 591 580 603
f 603 580 592
f 592 593 604
f 604 593 605
f 593 594 605
f 605 594 606
f 594 595 606
f 606 595 607
f 595 596 607
f 607 596 608
f 596 597 608
f 608 597 609
f 597 598 609
f 609 598 610
f 598 599 610
f 610 599 611
f 599 600 611
f 611 600 612
f 600 601 612
f 612 601 613
f 601 602 613
f 613 602 614
f 602 603 614
f 614 603 615
f 603 592 615
f 615 592 604
f 604 605 616
f 616 605 617
f 605 606 617
f 617 606 618
f 606 607 618
f 618 607 619
f 607 608 619
f 619 608 620
f 608 609 620
f 620 609 621
f 609 610 621
f 621 610 622
f 610 611 622
f 622 611 623
f 611 612 623
f 623 612 624
f 612 613 624
f 624 613 625
f 613 614 625
f 625 614 626
f 614 615 626
f 626 615 627
f 615 604 627
f 627 604 616
f 616 617 628
f 628 617 629
f 617 618 629
f 629 618 630
f 618 619 630
f 630 619 631
f 619 620 631
f 631 620 632
f 620 621 632
f 632 621 633
f 621 622 633
f 633 622 634
f 622 623 634
f 634 623 635
f 623 624 635
f 635 624 636
f 624 625 636
f 636 625 637
f 625 626 637
f 637 626 638
f 626 627 638
f 638 627 639
f 627 616 639
f 639 616 628
f 628 629 640
f 640 629 641
f 629 630 641
f 641 630 642
f 630 631 642
f 642 631 643
f 631 632 643
f 643 632 644
f 632 633 644
f 644 633 645
f 633 634 645
f 645 634 646
f 634 635 646
f 646 635 647
f 635 636 647
f 647 636 648
f 636 637 648
f 648 637 649
f 637 638 649
f 649 638 650
f 638 639 650
f 650 639 651
f 639 628 651
f 651 628 640
f 640 641 652
f 652 641 653
f 641 642 653
f 653 642 654
f 642 643 654
f 654 643 655
f 643 644 655
f 655 644 656
f 644 645 656
f 656 645 657
f 645 646 657
f 657 646 658
f 646 647 658
f 658 647 659
f 647 648 659
f 659 648 660
f 648 649 660
f 660 649 661
f 649 650 661
f 661 650 662
f 650 651 662
f 662 651 663
f 651 640 663
f 663 640 652
f 652 653 664
f 664 653 665
f 653 654 665
f 665 654 666
f 654 655 666
f 666 655 667
f 655 656 667
f 667 656 668
f 656 657 668
f 668 657 669
f 657 658 669
f 669 658 670
f 658 659 670
f 670 659 671
f 659 660 671
f 671 660 672
f 660 661 672
f 672 661 673
f 661 662 673
f 673 662 674
f 662 663 674
f 674 663 675
f 663 652 675
f 675 652 664
f 664 665 676
f 676 665 677
f 665 666 677
f 677 666 678
f 666 667 678
f 678 667 679
f 667 668 679
f 679 668 680
f 668 669 680
f 680 669 681
f 669 670 681
f 681 670 682
f 670 671 682
f 682 671 683
f 671 672 683
f 683 672 684
f 672 673 684
f 684 673 685
f 673 674 685
f 685 674 686
f 674 675 686
f 686 675 687
f 675 664 687
f 687 664 676
f 676 677 688
f 688 677 689
f 677 678 689
f 689 678 690
f 678 679 690
f 690 679 691
f 679 680 691
f 691 680 692
f 680 681 692
f 692 681 693
f 681 682 693
f 693 682 694
f 682 683 694
f 694 683 695
f 683 684 695
f 695 684 696
f 684 685 696
f 696 685 697
f 685 686 697
f 697 686 698
f 686 687 698
f 698 687 699
f 687 676 699
f 699 676 688
f 688 689 700
f 700 689 701
f 689 690 701
f 701 690 702
f 690 691 702
f 702 691 703
f 691 692 703
f 703 692 704
f 692 693 704
f 704 693 705
f 693 694 705
f 705 694 706
f 694 695 706
f 706 695 707
f 695 696 707
f 707 696 708
f 696 697 708
f 708 697 709
f 697 698 709
f 709 698 710
f 698 699 710
f 710 699 711
f 699 688 711
f 711 688 700
f 700 701 712
f 712 701 713
f 701 702 713
f 713 702 714
f 702 703 714
f 714 703 715
f 703 704 715
f 715 704 716
f 704 705 716
f 716 705 717
f 705 706 717
f 717 706 718
f 706 707 718
f 718 707 719
f 707 708 719
f 719 708 720
f 708 709 720
f 720 709 721
f 709 710 721
f 721 710 722
f 710 711 722
f 722 711 723
f 711 700 723
f 723 700 712
f 712 713 724
f 724 713 725
f 713 714 725
f 725 714 726
f 714 715 726
f 726 715 727
f 715 716 727
f 727 716 728
f 716 717 728
f 728 717 729
f 717 718 729
f 729 718 730
f 718 719 730
f 730 719 731
f 719 720 731
f 731 720 732
f 720 721 732
f 732 721 733
f 721 722 733
f 733 722 734
f 722 723 734
f 734 723 735
f 723 712 735
f 735 712 724
f 724 725 736
f 736 725 737
f 725 726 737
f 737 726 738
f 726 727 738
f 738 727 739
f 727 728 739
f 739 728 740
f 728 729 740
f 740 729 741
f 729 730 741
f 741 730 742
f 730 731 742
f 742 731 743
f 731 732 743
f 743 732 744
f 732 733 744
f 744 733 745
f 733 734 745
f 745 734 746
f 734 735 746
f 746 735 747
f 735 724 747
f 747 724 736
f 736 737 748
f 748 737 749
f 737 738 749
f 749 738 750
f 738 739 750
f 750 739 751
f 739 740 751
f 751 740 752
f 740 741 752
f 752 741 753
f 741 742 753
f 753 742 754
f 742 743 754
f 754 743 755
f 743 744 755
f 755 744 756
f 744 745 756
f 756 745 757
f 745 746 757
f 757 746 758
f 746 747 758
f 758 747 759
f 747 736 759
f 759 736 748
f 748 749 760
f 760 749 761
f 749 750 761
f 761 750 762
f 750 751 762
f 762 751 763
f 751 752 763
f 763 752 764
f 752 753 764
f 764 753 765
f 753 754 765
f 765 754 766
f 754 755 766
f 766 755 767
f 755 756 767
f 767 756 768
f 756 757 768
f 768 757 769
f 757 758 769
f 769 758 770
f 758 759 770
f 770 759 771
f 759 748 771
f 771 748 760
f 760 761 772
f 772 761 773
f 761 762 773
f 773 762 774
f 762 763 774
f 774 763 775
f 763 764 775
f 775 764 776
f 764 765 776
f 776 765 777
f 765 766 777
f 777 766 778
f 766 767 778
f 778 767 779
f 767 768 779
f 779 768 780
f 768 769 780
f 780 769 781
f 769 770 781
f 781 770 782
f 770 771 782
f 782 771 783
f 771 760 783
f 783 760 772
f 772 773 784
f 784 773 785
f 773 774 785
f 785 774 786
f 774 775 786
f 786 775 787
f 775 776 787
f 787 776 788
f 776 777 788
f 788 777 789
f 777 778 789
f 789 778 790
f 778 779 790
f 790 779 791
f 779 780 791
f 791 780 792
f 780 781 792
f 792 781 793
f 781 782 793
f 793 782 794
f 782 783 794
f 794 783 795
f 783 772 795
f 795 772 784
f 784 785 796
f 796 785 797
f 785 786 797
f 797 786 798
f 786 787 798
f 798 787 799
f 787 788 799
f 799 788 800
f 788 789 800
f 800 789 801
f 789 790 801
f 801 790 802
f 790 791 802
f 802 791 803
f 791 792 803
f 803 792 804
f 792 793 804
f 804 793 805
f 793 794 805
f 805 794 806
f 794 795 806
f 806 795 807
f 795 784 807
f 807 784 796
f 796 797 808
f 808 797 809
f 797 798 809
f 809 798 810
f 798 799 810
f 810 799 811
f 799 800 811
f 811 800 812
f 800 801 812
f 812 801 813
f 801 802 813
f 813 802 814
f 802 803 814
f 814 803 815
f 803 804 815
f 815 804 816
f 804 805 816
f 816 805 817
f 805 806 817
f 817 806 818
f 806 807 818
f 818 807 819
f 807 796 819
f 819 796 808
f 808 809 820
f 820 809 821
f 809 810 821
f 821 810 822
f 810 811 822
f 822 811 823
f 811 812 823
f 823 812 824
f 812 813 824
f 824 813 825
f 813 814 825
f 825 814 826
f 814 815 826
f 826 815 827
f 815 816 827
f 827 816 828
f 816 817 828
f 828 817 829
f 817 818 829
f 829 818 830
f 818 819 830
f 830 819 831
f 819 808 831
f 831 808 820
f 820 821 832
f 832 821 833
f 821 822 833
f 833 822 834
f 822 823 834
f 834 823 835
f 823 824 835
f 835 824 836
f 824 825 836
f 836 825 837
f 825 826 837
f 837 826 838
f 826 827 838
f 838 827 839
f 827 828 839
f 839 828 840
f 828 829 840
f 840 829 841
f 829 830 841
f 841 830 842
f 830 831 842
f 842 831 843
f 831 820 843
f 843 820 832
f 832 833 844
f 844 833 845
f 833 834 845
f 845 834 846
f 834 835 846
f 846 835 847
f 835 836 847
f 847 836 848
f 836 837 848
f 848 837 849
f 837 838 849
f 849 838 850
f 838 839 850
f 850 839 851
f 839 840 851
f 851 840 852
f 840 841 852
f 852 841 853
f 841 842 853
f 853 842 854
f 842 843 854
f 854 843 855
f 843 832 855
f 855 832 844
f 844 845 856
f 856 845 857
f 845 846 857
f 857 846 858
f 846 847 858
f 858 847 859
f 847 848 859
f 859 848 860
f 848 849 860
f 860 849 861
f 849 850 861
f 861 850 862
f 850 851 862
f 862 851 863
f 851 852 863
f 863 852 864
f 852 853 864
f 864 853 865
f 853 854 865
f 865 854 866
f 854 855 866
f 866 855 867
f 855 844 867
f 867 844 856
f 856 857 868
f 868 857 869
f 857 858 869
f 869 858 870
f 858 859 870
f 870 859 871
f 859 860 871
f 871 860 872
f 860 861 872
f 872 861 873
f 861 862 873
f 873 862 874
f 862 863 874
f 874 863 875
f 863 864 875
f 875 864 876
f 864 865 876
f 876 865 877
f 865 866 877
f 877 866 878
f 866 867 878
f 878 867 879
f 867 856 879
f 879 856 868
f 868 869 880
f 880 869 881
f 869 870 881
f 881 870 882
f 870 871 882
f 882 871 883
f 871 872 883
f 883 872 884
f 872 873 884
f 884 873 885
f 873 874 885
f 885 874 886
f 874 875 886
f 886 875 887
f 875 876 887
f 887 876 888
f 876 877 888
f 888 877 889
f 877 878 889
f 889 878 890
f 878 879 890
f 890 879 891
f 879 868 891
f 891 868 880
f 880 881 892
f 892 881 893
f 881 882 893
f 893 882 894
f 882 883 894
f 894 883 895
f 883 884 895
f 895 884 896
f 884 885 896
f 896 885 897
f 885 886 897
f 897 886 898
f 886 887 898
f 898 887 899
f 887 888 899
f 899 888 900
f 888 889 900
f 900 889 901
f 889 890 901
f 901 890 902
f 890 891 902
f 902 891 903
f 891 880 903
f 903 880 892
f 892 893 904
f 904 893 905
f 893 894 905
f 905 894 906
f 894 895 906
f 906 895 907
f 895 896 907
f 907 896 908
f 896 897 908
f 908 897 909
f 897 898 909
f 909 898 910
f 898 899 910
f 910 899 911
f 899 900 911
f 911 900 912
f 900 901 912
f 912 901 913
f 901 902 913
f 913 902 914
f 902 903 914
f 914 903 915
f 903 892 915
f 915 892 904
f 904 905 916
f 916 905 917
f 905 906 917
f 917 906 918
f 906 907 918
f 918 907 919
f 907 908 919
f 919 908 920
f 908 909 920
f 920 909 921
f 909 910 921
f 921 910 922
f 910 911 922
f 922 911 923
f 911 912 923
f 923 912 924
f 912 913 924
f 924 913 925
f 913 914 925
f 925 914 926
f 914 915 926
f 926 915 927
f 915 904 927
f 927 904 916
f 916 917 928
f 928 917 929
f 917 918 929
f 929 918 930
f 918 919 930
f 930 919 931
f 919 920 931
f 931 920 932
f 920 921 932
f 932 921 933
f 921 922 933
f 933 922 934
f 922 923 934
f 934 923 935
f 923 924 935
f 935 924 936
f 924 925 936
f 936 925 937
f 925 926 937
f 937 926 938
f 926 927 938
f 938 927 939
f 927 916 939
f 939 916 928
f 928 929 940
f 940 929 941
f 929 930 941
f 941 930 942
f 930 931 942
f 942 931 943
f 931 932 943
f 943 932 944
f 932 933 944
f 944 933 945
f 933 934 945
f 945 934 946
f 934 935 946
f 946 935 947
f 935 936 947
f 947 936 948
f 936 937 948
f 948 937 949
f 937 938 949
f 949 938 950
f 938 939 950
f 950 939 951
f 939 928 951
f 951 928 940
f 940 941 952
f 952 941 953
f 941 942 953
f 953 942 954
f 942 943 954
f 954 943 955
f 943 944 955
f 955 944 956
f 944 945 956
f 956 945 957
f 945 946 957
f 957 946 958
f 946 947 958
f 958 947 959
f 947 948 959
f 959 948 960
f 948 949 960
f 960 949 961
f 949 950 961
f 961 950 962
f 950 951 962
f 962 951 963
f 951 940 963
f 963 940 952
f 952 953 964
f 964 953 965
f 953 954 965
f 965 954 966
f 954 955 966
f 966 955 967
f 955 956 967
f 967 956 968
f 956 957 968
f 968 957 969
f 957 958 969
f 969 958 970
f 958 959 970
f 970 959 971
f 959 960 971
f 971 960 972
f 960 961 972
f 972 961 973
f 961 962 973
f 973 962 974
f 962 963 974
f 974 963 975
f 963 952 975
f 975 952 964
f 964 965 976
f 976 965 977
f 965 966 977
f 977 966 978
f 966 967 978
f 978 967 979
f 967 968 979
f 979 968 980
f 968 969 980
f 980 969 981
f 969 970 981
f 981 970 982
f 970 971 982
f 982 971 983
f 971 972 983
f 983 972 984
f 972 973 984
f 984 973 985
f 973 974 985
f 985 974 986
f 974 975 986
f 986 975 987
f 975 964 987
f 987 964 976
f 976 977 988
f 988 977 989
f 977 978 989
f 989 978 990
f 978 979 990
f 990 979 991
f 979 980 991
f 991 980 992
f 980 981 992
f 992 981 993
f 981 982 993
f 993 982 994
f 982 983 994
f 994 983 995
f 983 984 995
f 995 984 996
f 984 985 996
f 996 985 997
f 985 986 997
f 997 986 998
f 986 987 998
f 998 987 999
f 987 976 999
f 999 976 988
f 988 989 1000
f 1000 989 1001
f 989 990 1001
f 1001 990 1002
f 990 991 1002
f 1002 991 1003
f 991 992 1003
f 1003 992 1004
f 992 993 1004
f 1004 993 1005
f 993 994 1005
f 1005 994 1006
f 994 995 1006
f 1006 995 1007
f 995 996 1007
f 1007 996 1008
f 996 997 1008
f 1008 997 1009
f 997 998 1009
f 1009 998 1010
f 998 999 1010
f 1010 999 1011
f 999 988 1011
f 1011 988 1000
f 1000 1001 1012
f 1012 1001 1013
f 1001 1002 1013
f 1013 1002 1014
f 1002 1003 1014
f 1014 1003 1015
f 1003 1004 1015
f 1015 1004 1016
f 1004 1005 1016
f 1016 1005 1017
f 1005 1006 1017
f 1017 1006 1018
f 1006 1007 1018
f 1018 1007 1019
f 1007 1008 1019
f 1019 1008 1020
f 1008 1009 1020
f 1020 1009 1021
f 1009 1010 1021
f 1021 1010 1022
f 1010 1011 1022
f 1022 1011 1023
f 1011 1000 1023
f 1023 1000 1012
f 1012 1013 1024
f 1024 1013 1025
f 1013 1014 1025
f 1025 1014 1026
f 1014 1015 1026
f 1026 1015 1027
f 1015 1016 1027
f 1027 1016 1028
f 1016 1017 1028
f 1028 1017 1029
f 1017 1018 1029
f 1029 1018 1030
f 1018 1019 1030
f 1030 1019 1031
f 1019 1020 1031
f 1031 1020 1032
f 1020 1021 1032
f 1032 1021 1033
f 1021 1022 1033
f 1033 1022 1034
f 1022 1023 1034
f 1034 1023 1035
f 1023 1012 1035
f 1035 1012 1024
f 1024 1025 1036
f 1036 1025 1037
f 1025 1026 1037
f 1037 1026 1038
f 1026 1027 1038
f 1038 1027 1039
f 1027 1028 1039
f 1039 1028 1040
f 1028 1029 1040
f 1040 1029 1041
f 1029 1030 1041
f 1041 1030 1042
f 1030 1031 1042
f 1042 1031 1043
f 1031 1032 1043
f 1043 1032 1044
f 1032 1033 1044
f 1044 1033 1045
f 1033 1034 1045
f 1045 1034 1046
f 1034 1035 1046
f 1046 1035 1047
f 1035 1024 1047
f 1047 1024 1036
f 1036 1037 1048
f 1048 1037 1049
f 1037 1038 1049
f 1049 1038 1050
f 1038 1039 1050
f 1050 1039 1051
f 1039 1040 1051
f 1051 1040 1052
f 1040 1041 1052
f 1052 1041 1053
f 1041 1042 1053
f 1053 1042 1054
f 1042 1043 1054
f 1054 1043 1055
f 1043 1044 1055
f 1055 1044 1056
f 1044 1045 1056
f 1056 1045 1057
f 1045 1046 1057
f 1057 1046 1058
f 1046 1047 1058
f 1058 1047 1059
f 1047 1036 1059
f 1059 1036 1048
f 1048 1049 1060
f 1060 1049 1061
f 1049 1050 1061
f 1061 1050 1062
f 1050 1051 1062
f 1062 1051 1063
f 1051 1052 1063
f 1063 1052 1064
f 1052 1053 1064
f 1064 1053 1065
f 1053 1054 1065
f 1065 1054 1066
f 1054 1055 1066
f 1066 1055 1067
f 1055 1056 1067
f 1067 1056 1068
f 1056 1057 1068
f 1068 1057 1069
f 1057 1058 1069
f 1069 1058 1070
f 1058 1059 1070
f 1070 1059 1071
f 1059 1048 1071
f 1071 1048 1060
f 1060 1061 1072
f 1072 1061 1072
f 1061 1062 1072
f 1072 1062 1072
f 1062 1063 1072
f 1072 1063 1072
f 1063 1064 1072
f 1072 1064 1072
f 1064 1065 1072
f 1072 1065 1072
f 1065 1066 1072
f 1072 1066 1072
f 1066 1067 1072
f 1072 1067 1072
f 1067 1068 1072
f 1072 1068 1072
f 1068 1069 1072
f 1072 1069 1072
f 1069 1070 1072
f 1072 1070 1072
f 1070 1071 1072
f 1072 1071 1072
f 1071 1060 1072
f 1072 1060 1072
f 1072 1072 1072
f 1072 1072 1072
f 1072 1072 1072
f 1072 1072 1072
f 1072 1072 1072
f 1072 1072 1072
f 1072 1072 1072
f 1072 1072 1072
f 1072 1072 1072
f 1072 1072 1072
f 1072 1072 1072
f 1072 1072 1072
f 1072 1072 1072
f 1072 1072 1072
f 1072 1072 1072
f 1072 1072 1072
f 1072 1072 1072
f 1072 1072 1072
f 1072 1072 1072
f 1072 1072 1072
f 1072 1072 1072
f 1072 1072 1072
f 1072 1072 1072
f 1072 1072 1072

g Path_(7)
v 64.52353 146.56476 76.5
v 64.936424 146.97766 76.5
v 64.88111 146.92233 76.20804
v 64.72998 146.77121 75.99431
v 64.52353 146.56476 75.91608
v 64.31708 146.3583 75.99431
v 64.16595 146.20718 76.20804
v 64.110634 146.15186 76.5
v 64.16595 146.20718 76.79196
v 64.31708 146.3583 77.00569
v 64.52353 146.56476 77.08392
v 64.72998 146.77121 77.00569
v 64.88111 146.92233 76.79196
v 64.37075 147.54333 76.5
v 64.31543 147.488 76.20804
v 64.1643 147.33688 75.99431
v 63.957855 147.13043 75.91608
v 63.751404 146.92398 75.99431
v 63.600273 146.77286 76.20804
v 63.544956 146.71754 76.5
v 63.600273 146.77286 76.79196
v 63.751404 146.92398 77.00569
v 63.957855 147.13043 77.08392
v 64.1643 147.33688 77.00569
v 64.31543 147.488 76.79196
v 63.805073 148.10901 76.5
v 63.749756 148.0537 76.20804
v 63.598625 147.90256 75.99431
v 63.392178 147.6961 75.91608
v 63.18573 147.48965 75.99431
v 63.0346 147.33853 76.20804
v 62.979282 147.28322 76.5
v 63.0346 147.33853 76.79196
v 63.18573 147.48965 77.00569
v 63.392178 147.6961 77.08392
v 63.598625 147.90256 77.00569
v 63.749756 148.0537 76.79196
v 63.2394 148.67468 76.5
v 63.184082 148.61937 76.20804
v 63.03295 148.46823 75.99431
v 62.8265 148.26178 75.91608
v 62.620052 148.05534 75.99431
v 62.46892 147.9042 76.20804
v 62.413605 147.84889 76.5
v 62.46892 147.9042 76.79196
v 62.620052 148.05534 77.00569
v 62.8265 148.26178 77.08392
v 63.03295 148.46823 77.00569
v 63.184082 148.61937 76.79196
v 62.67372 149.24036 76.5
v 62.618404 149.18504 76.20804
v 62.467274 149.0339 75.99431
v 62.260826 148.82745 75.91608
v 62.05438 148.62102 75.99431
v 61.903248 148.46988 76.20804
v 61.84793 148.41457 76.5
v 61.903248 148.46988 76.79196
v 62.05438 148.62102 77.00569
v 62.260826 148.82745 77.08392
v 62.467274 149.0339 77.00569
v 62.618404 149.18504 76.79196
v 62.108047 149.80603 76.5
v 62.05273 149.75072 76.20804
v 61.9016 149.59958 75.99431
v 61.695152 149.39314 75.91608
v 61.4887 149.18669 75.99431
v 61.33757 149.03555 76.20804
v 61.282253 148.98024 76.5
v 61.33757 149.03555 76.79196
v 61.4887 149.18669 77.00569
v 61.695152 149.39314 77.08392
v 61.9016 149.59958 77.00569
v 62.05273 149.75072 76.79196
v 61.552246 150.36159 76.5
v 61.495605 150.30763 76.20804
v 61.34086 150.1602 75.99431
v 61.129475 149.95882 75.91608
v 60.91809 149.75742 75.99431
v 60.763344 149.61 76.20804
v 60.706703 149.55603 76.5
v 60.763344 149.61 76.79196
v 60.91809 149.75742 77.00569
v 61.129475 149.95882 77.08392
v 61.34086 150.1602 77.00569
v 61.495605 150.30763 76.79196
v 61.060555 150.89944 76.5
v 60.997757 150.8528 76.20804
v 60.8262 150.72533 75.99431
v 60.59184 150.55121 75.91608
v 60.357483 150.37708 75.99431
v 60.18592 150.24962 76.20804
v 60.123127 150.20296 76.5
v 60.18592 150.24962 76.79196
v 60.357483 150.37708 77.00569
v 60.59184 150.55121 77.08392
v 60.8262 150.72533 77.00569
v 60.997757 150.8528 76.79196
v 60.680813 151.53696 76.5
v 60.613697 151.49677 76.20804
v 60.430332 151.38695 75.99431
v 60.17985 151.23695 75.91608
v 59.92937 151.08694 75.99431
v 59.746006 150.97713 76.20804
v 59.67889 150.93694 76.5
v 59.746006 150.97713 76.79196
v 59.92937 151.08694 77.00569
v 60.17985 151.23695 77.08392
v 60.430332 151.38695 77.00569
v 60.613697 151.49677 76.79196
v 60.226807 152.28732 76.5
v 60.16558 152.23863 76.20804
v 59.998306 152.10559 75.99431
v 59.769806 151.92386 75.91608
v 59.541306 151.74211 75.99431
v 59.37403 151.60907 76.20804
v 59.3128 151.56038 76.5
v 59.37403 151.60907 76.79196
v 59.541306 151.74211 77.00569
v 59.769806 151.92386 77.08392
v 59.998306 152.10559 77.00569
v 60.16558 152.23863 76.79196
v 59.60178 152.89474 76.5
v 59.546986 152.83891 76.20804
v 59.39729 152.68636 75.99431
v 59.192802 152.47797 75.91608
v 58.988316 152.26958 75.99431
v 58.83862 152.11703 76.20804
v 58.78383 152.06119 76.5
v 58.83862 152.11703 76.79196
v 58.988316 152.26958 77.00569
v 59.192802 152.47797 77.08392
v 59.39729 152.68636 77.00569
v 59.546986 152.83891 76.79196
v 59.04104 153.45703 76.5
v 58.985683 153.40175 76.20804
v 58.834457 153.25072 75.99431
v 58.62788 153.0444 75.91608
v 58.4213 152.83807 75.99431
v 58.270073 152.68704 76.20804
v 58.21472 152.63176 76.5
v 58.270073 152.68704 76.79196
v 58.4213 152.83807 77.00569
v 58.62788 153.0444 77.08392
v 58.834457 153.25072 77.00569
v 58.985683 153.40175 76.79196
v 58.47505 154.02295 76.5
v 58.41974 153.96762 76.20804
v 58.268612 153.8165 75.99431
v 58.06217 153.61005 75.91608
v 57.85573 153.40358 75.99431
v 57.7046 153.25246 76.20804
v 57.649284 153.19713 76.5
v 57.7046 153.25246 76.79196
v 57.85573 153.40358 77.00569
v 58.06217 153.61005 77.08392
v 58.268612 153.8165 77.00569
v 58.41974 153.96762 76.79196
v 57.90939 154.58861 76.5
v 57.854073 154.5333 76.20804
v 57.70294 154.38216 75.99431
v 57.496494 154.17572 75.91608
v 57.290047 153.96927 75.99431
v 57.138916 153.81813 76.20804
v 57.0836 153.76282 76.5
v 57.138916 153.81813 76.79196
v 57.290047 153.96927 77.00569
v 57.496494 154.17572 77.08392
v 57.70294 154.38216 77.00569
v 57.854073 154.5333 76.79196
v 57.343716 155.15428 76.5
v 57.2884 155.09897 76.20804
v 57.137268 154.94785 75.99431
v 56.93082 154.7414 75.91608
v 56.724373 154.53494 75.99431
v 56.573242 154.38382 76.20804
v 56.51792 154.32849 76.5
v 56.573242 154.38382 76.79196
v 56.724373 154.53494 77.00569
v 56.93082 154.7414 77.08392
v 57.137268 154.94785 77.00569
v 57.2884 155.09897 76.79196
v 56.778038 155.71997 76.5
v 56.72272 155.66464 76.20804
v 56.57159 155.51352 75.99431
v 56.365143 155.30707 75.91608
v 56.158695 155.10062 75.99431
v 56.007565 154.9495 76.20804
v 55.952248 154.89417 76.5
v 56.007565 154.9495 76.79196
v 56.158695 155.10062 77.00569
v 56.365143 155.30707 77.08392
v 56.57159 155.51352 77.00569
v 56.72272 155.66464 76.79196
v 56.212364 156.28564 76.5
v 56.157047 156.23032 76.20804
v 56.005917 156.0792 75.99431
v 55.79947 155.87274 75.91608
v 55.59302 155.66629 75.99431
v 55.44189 155.51517 76.20804
v 55.38657 155.45985 76.5
v 55.44189 155.51517 76.79196
v 55.59302 155.66629 77.00569
v 55.79947 155.87274 77.08392
v 56.005917 156.0792 77.00569
v 56.157047 156.23032 76.79196
v 55.79947 155.87274 76.5
usemtl mat_33
s 1
f 1073 1073 1074
f 1074 1073 1075
f 1073 1073 1075
f 1075 1073 1076
f 1073 1073 1076
f 1076 1073 1077
f 1073 1073 1077
f 1077 1073 1078
f 1073 1073 1078
f 1078 1073 1079
f 1073 1073 1079
f 1079 1073 1080
f 1073 1073 1080
f 1080 1073 1081
f 1073 1073 1081
f 1081 1073 1082
f 1073 1073 1082
f 1082 1073 1083
f 1073 1073 1083
f 1083 1073 1084
f 1073 1073 1084
f 1084 1073 1085
f 1073 1073 1085
f 1085 1073 1074
f 1074 1075 1086
f 1086 1075 1087
f 1075 1076 1087
f 1087 1076 1088
f 1076 1077 1088
f 1088 1077 1089
f 1077 1078 1089
f 1089 1078 1090
f 1078 1079 1090
f 1090 1079 1091
f 1079 1080 1091
f 1091 1080 1092
f 1080 1081 1092
f 1092 1081 1093
f 1081 1082 1093
f 1093 1082 1094
f 1082 1083 1094
f 1094 1083 1095
f 1083 1084 1095
f 1095 1084 1096
f 1084 1085 1096
f 1096 1085 1097
f 1085 1074 1097
f 1097 1074 1086
f 1086 1087 1098
f 1098 1087 1099
f 1087 1088 1099
f 1099 1088 1100
f 1088 1089 1100
f 1100 1089 1101
f 1089 1090 1101
f 1101 1090 1102
f 1090 1091 1102
f 1102 1091 1103
f 1091 1092 1103
f 1103 1092 1104
f 1092 1093 1104
f 1104 1093 1105
f 1093 1094 1105
f 1105 1094 1106
f 1094 1095 1106
f 1106 1095 1107
f 1095 1096 1107
f 1107 1096 1108
f 1096 1097 1108
f 1108 1097 1109
f 1097 1086 1109
f 1109 1086 1098
f 1098 1099 1110
f 1110 1099 1111
f 1099 1100 1111
f 1111 1100 1112
f 1100 1101 1112
f 1112 1101 1113
f 1101 1102 1113
f 1113 1102 1114
f 1102 1103 1114
f 1114 1103 1115
f 1103 1104 1115
f 1115 1104 1116
f 1104 1105 1116
f 1116 1105 1117
f 1105 1106 1117
f 1117 1106 1118
f 1106 1107 1118
f 1118 1107 1119
f 1107 1108 1119
f 1119 1108 1120
f 1108 1109 1120
f 1120 1109 1121
f 1109 1098 1121
f 1121 1098 1110
f 1110 1111 1122
f 1122 1111 1123
f 1111 1112 1123
f 1123 1112 1124
f 1112 1113 1124
f 1124 1113 1125
f 1113 1114 1125
f 1125 1114 1126
f 1114 1115 1126
f 1126 1115 1127
f 1115 1116 1127
f 1127 1116 1128
f 1116 1117 1128
f 1128 1117 1129
f 1117 1118 1129
f 1129 1118 1130
f 1118 1119 1130
f 1130 1119 1131
f 1119 1120 1131
f 1131 1120 1132
f 1120 1121 1132
f 1132 1121 1133
f 1121 1110 1133
f 1133 1110 1122
f 1122 1123 1134
f 1134 1123 1135
f 1123 1124 1135
f 1135 1124 1136
f 1124 1125 1136
f 1136 1125 1137
f 1125 1126 1137
f 1137 1126 1138
f 1126 1127 1138
f 1138 1127 1139
f 1127 1128 1139
f 1139 1128 1140
f 1128 1129 1140
f 1140 1129 1141
f 1129 1130 1141
f 1141 1130 1142
f 1130 1131 1142
f 1142 1131 1143
f 1131 1132 1143
f 1143 1132 1144
f 1132 1133 1144
f 1144 1133 1145
f 1133 1122 1145
f 1145 1122 1134
f 1134 1135 1146
f 1146 1135 1147
f 1135 1136 1147
f 1147 1136 1148
f 1136 1137 1148
f 1148 1137 1149
f 1137 1138 1149
f 1149 1138 1150
f 1138 1139 1150
f 1150 1139 1151
f 1139 1140 1151
f 1151 1140 1152
f 1140 1141 1152
f 1152 1141 1153
f 1141 1142 1153
f 1153 1142 1154
f 1142 1143 1154
f 1154 1143 1155
f 1143 1144 1155
f 1155 1144 1156
f 1144 1145 1156
f 1156 1145 1157
f 1145 1134 1157
f 1157 1134 1146
f 1146 1147 1158
f 1158 1147 1159
f 1147 1148 1159
f 1159 1148 1160
f 1148 1149 1160
f 1160 1149 1161
f 1149 1150 1161
f 1161 1150 1162
f 1150 1151 1162
f 1162 1151 1163
f 1151 1152 1163
f 1163 1152 1164
f 1152 1153 1164
f 1164 1153 1165
f 1153 1154 1165
f 1165 1154 1166
f 1154 1155 1166
f 1166 1155 1167
f 1155 1156 1167
f 1167 1156 1168
f 1156 1157 1168
f 1168 1157 1169
f 1157 1146 1169
f 1169 1146 1158
f 1158 1159 1170
f 1170 1159 1171
f 1159 1160 1171
f 1171 1160 1172
f 1160 1161 1172
f 1172 1161 1173
f 1161 1162 1173
f 1173 1162 1174
f 1162 1163 1174
f 1174 1163 1175
f 1163 1164 1175
f 1175 1164 1176
f 1164 1165 1176
f 1176 1165 1177
f 1165 1166 1177
f 1177 1166 1178
f 1166 1167 1178
f 1178 1167 1179
f 1167 1168 1179
f 1179 1168 1180
f 1168 1169 1180
f 1180 1169 1181
f 1169 1158 1181
f 1181 1158 1170
f 1170 1171 1182
f 1182 1171 1183
f 1171 1172 1183
f 1183 1172 1184
f 1172 1173 1184
f 1184 1173 1185
f 1173 1174 1185
f 1185 1174 1186
f 1174 1175 1186
f 1186 1175 1187
f 1175 1176 1187
f 1187 1176 1188
f 1176 1177 1188
f 1188 1177 1189
f 1177 1178 1189
f 1189 1178 1190
f 1178 1179 1190
f 1190 1179 1191
f 1179 1180 1191
f 1191 1180 1192
f 1180 1181 1192
f 1192 1181 1193
f 1181 1170 1193
f 1193 1170 1182
f 1182 1183 1194
f 1194 1183 1195
f 1183 1184 1195
f 1195 1184 1196
f 1184 1185 1196
f 1196 1185 1197
f 1185 1186 1197
f 1197 1186 1198
f 1186 1187 1198
f 1198 1187 1199
f 1187 1188 1199
f 1199 1188 1200
f 1188 1189 1200
f 1200 1189 1201
f 1189 1190 1201
f 1201 1190 1202
f 1190 1191 1202
f 1202 1191 1203
f 1191 1192 1203
f 1203 1192 1204
f 1192 1193 1204
f 1204 1193 1205
f 1193 1182 1205
f 1205 1182 1194
f 1194 1195 1206
f 1206 1195 1207
f 1195 1196 1207
f 1207 1196 1208
f 1196 1197 1208
f 1208 1197 1209
f 1197 1198 1209
f 1209 1198 1210
f 1198 1199 1210
f 1210 1199 1211
f 1199 1200 1211
f 1211 1200 1212
f 1200 1201 1212
f 1212 1201 1213
f 1201 1202 1213
f 1213 1202 1214
f 1202 1203 1214
f 1214 1203 1215
f 1203 1204 1215
f 1215 1204 1216
f 1204 1205 1216
f 1216 1205 1217
f 1205 1194 1217
f 1217 1194 1206
f 1206 1207 1218
f 1218 1207 1219
f 1207 1208 1219
f 1219 1208 1220
f 1208 1209 1220
f 1220 1209 1221
f 1209 1210 1221
f 1221 1210 1222
f 1210 1211 1222
f 1222 1211 1223
f 1211 1212 1223
f 1223 1212 1224
f 1212 1213 1224
f 1224 1213 1225
f 1213 1214 1225
f 1225 1214 1226
f 1214 1215 1226
f 1226 1215 1227
f 1215 1216 1227
f 1227 1216 1228
f 1216 1217 1228
f 1228 1217 1229
f 1217 1206 1229
f 1229 1206 1218
f 1218 1219 1230
f 1230 1219 1231
f 1219 1220 1231
f 1231 1220 1232
f 1220 1221 1232
f 1232 1221 1233
f 1221 1222 1233
f 1233 1222 1234
f 1222 1223 1234
f 1234 1223 1235
f 1223 1224 1235
f 1235 1224 1236
f 1224 1225 1236
f 1236 1225 1237
f 1225 1226 1237
f 1237 1226 1238
f 1226 1227 1238
f 1238 1227 1239
f 1227 1228 1239
f 1239 1228 1240
f 1228 1229 1240
f 1240 1229 1241
f 1229 1218 1241
f 1241 1218 1230
f 1230 1231 1242
f 1242 1231 1243
f 1231 1232 1243
f 1243 1232 1244
f 1232 1233 1244
f 1244 1233 1245
f 1233 1234 1245
f 1245 1234 1246
f 1234 1235 1246
f 1246 1235 1247
f 1235 1236 1247
f 1247 1236 1248
f 1236 1237 1248
f 1248 1237 1249
f 1237 1238 1249
f 1249 1238 1250
f 1238 1239 1250
f 1250 1239 1251
f 1239 1240 1251
f 1251 1240 1252
f 1240 1241 1252
f 1252 1241 1253
f 1241 1230 1253
f 1253 1230 1242
f 1242 1243 1254
f 1254 1243 1255
f 1243 1244 1255
f 1255 1244 1256
f 1244 1245 1256
f 1256 1245 1257
f 1245 1246 1257
f 1257 1246 1258
f 1246 1247 1258
f 1258 1247 1259
f 1247 1248 1259
f 1259 1248 1260
f 1248 1249 1260
f 1260 1249 1261
f 1249 1250 1261
f 1261 1250 1262
f 1250 1251 1262
f 1262 1251 1263
f 1251 1252 1263
f 1263 1252 1264
f 1252 1253 1264
f 1264 1253 1265
f 1253 1242 1265
f 1265 1242 1254
f 1254 1255 1266
f 1266 1255 1267
f 1255 1256 1267
f 1267 1256 1268
f 1256 1257 1268
f 1268 1257 1269
f 1257 1258 1269
f 1269 1258 1270
f 1258 1259 1270
f 1270 1259 1271
f 1259 1260 1271
f 1271 1260 1272
f 1260 1261 1272
f 1272 1261 1273
f 1261 1262 1273
f 1273 1262 1274
f 1262 1263 1274
f 1274 1263 1275
f 1263 1264 1275
f 1275 1264 1276
f 1264 1265 1276
f 1276 1265 1277
f 1265 1254 1277
f 1277 1254 1266
f 1266 1267 1278
f 1278 1267 1278
f 1267 1268 1278
f 1278 1268 1278
f 1268 1269 1278
f 1278 1269 1278
f 1269 1270 1278
f 1278 1270 1278
f 1270 1271 1278
f 1278 1271 1278
f 1271 1272 1278
f 1278 1272 1278
f 1272 1273 1278
f 1278 1273 1278
f 1273 1274 1278
f 1278 1274 1278
f 1274 1275 1278
f 1278 1275 1278
f 1275 1276 1278
f 1278 1276 1278
f 1276 1277 1278
f 1278 1277 1278
f 1277 1266 1278
f 1278 1266 1278

g Path_(4)
v 55.472717 149.77634 73.0
v 54.966854 150.06783 72.89386
v 54.950813 149.89172 72.67152
v 55.074615 149.68471 72.5205
v 55.30509 149.50224 72.48128
v 55.58048 149.39322 72.56437
v 55.826996 149.38686 72.747505
v 55.97858 149.48485 72.981606
v 55.99462 149.66095 73.20396
v 55.87082 149.86797 73.35497
v 55.640343 150.05043 73.39419
v 55.364956 150.15945 73.311104
v 55.11844 150.16582 73.12797
v 54.65283 149.44823 73.27928
v 54.735947 149.28323 73.045845
v 54.9216 149.08131 72.924675
v 55.16005 148.89658 72.94823
v 55.387394 148.7785 73.1102
v 55.542725 148.75874 73.36719
v 55.584415 148.84258 73.65033
v 55.501297 149.00757 73.883766
v 55.315643 149.20949 74.00494
v 55.077198 149.39424 73.981384
v 54.84985 149.51231 73.81941
v 54.694523 149.53207 73.56242
v 54.194923 148.93459 73.164986
v 54.33163 148.74777 72.970604
v 54.50959 148.50919 72.918
v 54.681118 148.28275 73.02127
v 54.800255 148.12912 73.25274
v 54.83508 148.08948 73.55039
v 54.776253 148.17445 73.83447
v 54.639545 148.36125 74.028854
v 54.461586 148.59985 74.08146
v 54.29006 148.8263 73.978195
v 54.17092 148.97992 73.74672
v 54.136097 149.01955 73.449066
v 53.482838 148.59694 73.300804
v 53.564125 148.44405 73.05306
v 53.692715 148.20227 72.925095
v 53.834145 147.93642 72.95119
v 53.950523 147.71771 73.12435
v 54.010662 147.60477 73.398186
v 53.998455 147.62782 73.69932
v 53.917168 147.78072 73.94706
v 53.788578 148.02249 74.07503
v 53.64715 148.28835 74.048935
v 53.53077 148.50705 73.87577
v 53.470627 148.62 73.60194
v 52.694748 148.1707 73.20261
v 52.810814 147.98903 72.99068
v 52.966236 147.74107 72.91506
v 53.11937 147.4933 72.996025
v 53.229176 147.31209 73.21186
v 53.266235 147.246 73.50475
v 53.22062 147.31273 73.7962
v 53.10455 147.49442 74.00813
v 52.949127 147.74236 74.08375
v 52.795998 147.99013 74.00279
v 52.68619 148.17134 73.78695
v 52.64913 148.23744 73.494064
v 52.02152 147.54958 73.082855
v 52.209396 147.37575 72.92293
v 52.416122 147.1556 72.91155
v 52.5863 146.94809 73.05179
v 52.674328 146.80885 73.30605
v 52.656628 146.77519 73.60622
v 52.537937 146.85611 73.87186
v 52.350056 147.02994 74.031784
v 52.143333 147.25009 74.04316
v 51.973156 147.4576 73.90292
v 51.885124 147.59683 73.64866
v 51.902824 147.63051 73.348495
v 51.413166 146.9996 73.01643
v 51.615536 146.89929 72.81467
v 51.842495 146.71323 72.74111
v 52.033222 146.49126 72.81547
v 52.13662 146.29286 73.017815
v 52.124973 146.17122 73.29394
v 52.00141 146.15889 73.56985
v 51.79904 146.2592 73.77161
v 51.572083 146.44528 73.84517
v 51.381355 146.66725 73.77081
v 51.277958 146.86563 73.56847
v 51.289604 146.98729 73.29234
v 50.808266 146.43005 72.64834
v 50.981373 146.3124 72.4297
v 51.198532 146.12111 72.3419
v 51.40156 145.90742 72.40847
v 51.536057 145.72864 72.61156
v 51.56598 145.63263 72.89675
v 51.483315 145.64513 73.18763
v 51.310207 145.76279 73.406265
v 51.093044 145.95409 73.494064
v 50.890015 146.16776 73.4275
v 50.75552 146.34654 73.22442
v 50.725597 146.44257 72.939224
v 50.18019 145.70323 72.69407
v 50.358517 145.56163 72.49535
v 50.591503 145.3781 72.43721
v 50.816715 145.20183 72.53522
v 50.973812 145.08005 72.76311
v 51.0207 145.04538 73.05983
v 50.94481 145.10712 73.34587
v 50.76648 145.24873 73.544586
v 50.533493 145.43227 73.60273
v 50.30828 145.60854 73.50472
v 50.151184 145.73032 73.276825
v 50.1043 145.76498 72.98011
v 49.74903 144.9811 72.55212
v 49.998898 144.91196 72.39092
v 50.27189 144.78282 72.362335
v 50.494858 144.6283 72.47401
v 50.608055 144.48979 72.696014
v 50.581154 144.40439 72.96888
v 50.42136 144.395 73.21948
v 50.171494 144.46414 73.38068
v 49.898502 144.59328 73.40926
v 49.675537 144.7478 73.29759
v 49.562336 144.88632 73.075584
v 49.589237 144.97171 72.80272
v 49.443256 144.2623 72.24541
v 49.655823 144.20787 72.03218
v 49.921574 144.08618 71.940575
v 50.169304 143.92984 71.995125
v 50.33263 143.78075 72.18121
v 50.36779 143.67885 72.44899
v 50.265366 143.65143 72.7267
v 50.052795 143.70587 72.939926
v 49.787045 143.82756 73.03154
v 49.539318 143.98389 72.97699
v 49.37599 144.133 72.79089
v 49.340828 144.2349 72.52312
v 48.894527 143.60844 72.29
v 49.00058 143.44833 72.05719
v 49.191868 143.24208 71.94822
v 49.417137 143.04495 71.992294
v 49.616028 142.90976 72.17761
v 49.735245 142.87273 72.454506
v 49.742847 142.9438 72.74879
v 49.6368 143.1039 72.981606
v 49.44551 143.31017 73.090576
v 49.22024 143.5073 73.04649
v 49.02135 143.64249 72.86118
v 48.90213 143.67952 72.58429
v 48.31967 143.00635 72.53763
v 48.435165 142.79434 72.35419
v 48.629078 142.56737 72.304726
v 48.849453 142.38622 72.402504
v 49.03724 142.29945 72.62132
v 49.14212 142.3303 72.90255
v 49.135998 142.47052 73.17082
v 49.020504 142.68253 73.35426
v 48.82659 142.9095 73.403725
v 48.606216 143.09065 73.30595
v 48.418427 143.17741 73.08713
v 48.313545 143.14656 72.80591
v 47.7378 142.5214 72.87096
v 47.84799 142.38086 72.62708
v 48.035404 142.17802 72.504196
v 48.24983 141.96727 72.53522
v 48.433807 141.80504 72.71184
v 48.538044 141.73483 72.986725
v 48.534607 141.77542 73.28623
v 48.424416 141.91597 73.5301
v 48.237 142.11879 73.652985
v 48.022575 142.32956 73.62196
v 47.838596 142.49178 73.44535
v 47.73436 142.562 73.170456
v 47.12518 141.9586 72.94295
v 47.205547 141.889 72.65996
v 47.37192 141.7254 72.467865
v 47.579727 141.51164 72.41814
v 47.773277 141.305 72.52409
v 47.90072 141.16083 72.75735
v 47.927895 141.11777 73.055405
v 47.847527 141.18736 73.338394
v 47.681152 141.35097 73.530495
v 47.473347 141.56473 73.58022
v 47.279797 141.77138 73.474266
v 47.152355 141.91554 73.241005
v 46.535465 141.41478 73.018555
v 46.55462 141.33057 72.72781
v 46.66366 141.1446 72.51297
v 46.83337 140.90674 72.43159
v 47.018276 140.6807 72.505486
v 47.168835 140.52705 72.71485
v 47.2447 140.48697 73.003586
v 47.225548 140.57118 73.294334
v 47.11651 140.75714 73.50918
v 46.946796 140.99501 73.59056
v 46.76189 141.22105 73.51666
v 46.611332 141.3747 73.3073
v 45.88735 141.00266 73.31278
v 45.752792 140.88408 73.06604
v 45.730846 140.66362 72.85102
v 45.82739 140.40036 72.72534
v 46.01655 140.16483 72.72268
v 46.247643 140.02014 72.84375
v 46.458748 140.00505 73.05611
v 46.593304 140.12363 73.30285
v 46.61525 140.34407 73.51787
v 46.51871 140.60735 73.64355
v 46.329548 140.84288 73.64621
v 46.098454 140.98756 73.52514
v 45.714745 140.70908 74.133675
v 45.482544 140.608 73.96945
v 45.35606 140.39166 73.80123
v 45.369194 140.11803 73.6741
v 45.518417 139.86041 73.622116
v 45.763752 139.68784 73.6592
v 46.039455 139.64655 73.77543
v 46.27166 139.74762 73.93965
v 46.39814 139.96396 74.107864
v 46.38501 140.2376 74.235
v 46.235786 140.49521 74.28699
v 45.99045 140.66779 74.2499
v 45.407074 140.36621 74.729866
v 45.164 140.30711 74.572044
v 45.002735 140.11464 74.41995
v 44.966488 139.8404 74.31433
v 45.06497 139.55782 74.2835
v 45.271797 139.34267 74.33571
v 45.531544 139.25256 74.45698
v 45.77462 139.31166 74.6148
v 45.935886 139.50414 74.7669
v 45.972134 139.7784 74.87251
v 45.87365 140.06096 74.90334
v 45.666824 140.27611 74.851135
v 45.05965 140.21819 75.70628
v 44.817078 140.21498 75.56381
v 44.629967 140.06555 75.39323
v 44.54845 139.8099 75.24023
v 44.59437 139.51656 75.14581
v 44.75543 139.26411 75.13528
v 44.988464 139.12021 75.21145
v 45.231037 139.12341 75.35392
v 45.41815 139.27284 75.524506
v 45.499664 139.52849 75.677505
v 45.453743 139.82184 75.77192
v 45.292686 140.07428 75.782455
v 44.441303 139.81075 76.41766
v 44.24396 139.89374 76.2072
v 44.108997 139.8431 75.93861
v 44.07257 139.6724 75.68385
v 44.144444 139.42738 75.51119
v 44.305355 139.17369 75.4669
v 44.51219 138.97932 75.562836
v 44.70953 138.89635 75.7733
v 44.844494 138.94698 76.04189
v 44.88092 139.11768 76.29665
v 44.80905 139.3627 76.46931
v 44.648136 139.61638 76.5136
v 43.861767 139.12973 76.5762
v 43.682095 139.28787 76.39855
v 43.546047 139.32094 76.14016
v 43.490078 139.22008 75.870255
v 43.529182 139.01233 75.66116
v 43.652885 138.75334 75.5689
v 43.828037 138.51253 75.61821
v 44.007706 138.35439 75.79585
v 44.143753 138.32132 76.054245
v 44.199726 138.42218 76.32415
v 44.16062 138.62993 76.53324
v 44.03692 138.88892 76.6255
v 43.248623 138.80005 77.01786
v 43.102047 139.00975 76.859566
v 42.96611 139.0956 76.61084
v 42.877247 139.03459 76.33832
v 42.859257 138.84308 76.115036
v 42.916965 138.57237 76.00082
v 43.034912 138.29501 76.02627
v 43.181488 138.08531 76.18456
v 43.31742 137.99945 76.43329
v 43.40629 138.06046 76.7058
v 43.424274 138.25197 76.929085
v 43.366566 138.52267 77.043304
v 42.481537 138.437 77.244514
v 42.35326 138.67036 77.1015
v 42.224636 138.78717 76.854195
v 42.13013 138.7561 76.56887
v 42.095062 138.58548 76.321976
v 42.12883 138.32103 76.179665
v 42.22239 138.03362 76.18007
v 42.350666 137.80025 76.32308
v 42.47929 137.68344 76.57038
v 42.5738 137.71451 76.855705
v 42.608864 137.88513 77.10261
v 42.575096 138.14958 77.24492
v 41.66888 138.2074 77.671135
v 41.610195 138.46396 77.53024
v 41.549652 138.60889 77.27974
v 41.50348 138.60336 76.98675
v 41.484047 138.44884 76.72977
v 41.49656 138.18674 76.57766
v 41.537666 137.88728 76.57119
v 41.59635 137.63072 76.71208
v 41.656895 137.4858 76.962585
v 41.703068 137.49132 77.255585
v 41.7225 137.64584 77.51256
v 41.709988 137.90794 77.664665
v 40.67889 138.24408 77.49677
v 40.61218 138.46838 77.30542
v 40.58219 138.57109 77.022766
v 40.596962 138.52469 76.72454
v 40.65253 138.34161 76.49066
v 40.73401 138.07092 76.3838
v 40.819565 137.78514 76.43258
v 40.886272 137.56085 76.62393
v 40.91626 137.45815 76.906586
v 40.90149 137.50453 77.2048
v 40.845924 137.6876 77.43868
v 40.764446 137.9583 77.54555
v 39.999218 137.92206 77.53192
v 39.825325 138.05792 77.3434
v 39.702885 138.06354 77.08031
v 39.664707 137.93738 76.813126
v 39.721024 137.71326 76.61346
v 39.85674 137.45123 76.5348
v 40.035496 137.22151 76.59822
v 40.20939 137.08565 76.78674
v 40.33183 137.08003 77.049835
v 40.370007 137.20619 77.31702
v 40.31369 137.43031 77.516685
v 40.177975 137.69234 77.595345
v 39.395103 137.65338 77.76386
v 39.213028 137.7149 77.56633
v 39.07964 137.62971 77.34458
v 39.030678 137.42064 77.15803
v 39.079266 137.1437 77.05666
v 39.21238 136.87312 77.06765
v 39.394356 136.68138 77.188034
v 39.57643 136.61986 77.38557
v 39.70982 136.70505 77.607315
v 39.75878 136.91412 77.79386
v 39.710194 137.19106 77.895226
v 39.57708 137.46164 77.88425
v 38.662476 137.53085 78.32997
v 38.49671 137.53188 78.11292
v 38.37885 137.38484 77.889656
v 38.34047 137.12917 77.72
v 38.391865 136.83336 77.649414
v 38.519253 136.57668 77.6968
v 38.688507 136.42789 77.84948
v 38.854275 136.42688 78.06653
v 38.972137 136.57391 78.28979
v 39.010517 136.82959 78.45944
v 38.95912 137.1254 78.53004
v 38.831734 137.38208 78.48264
v 37.959267 137.19876 78.95636
v 37.813457 137.33214 78.749466
v 37.71142 137.326 78.481
v 37.68049 137.18202 78.22289
v 37.72896 136.93877 78.044304
v 37.843834 136.6614 77.99309
v 37.994343 136.42429 78.08297
v 38.140152 136.29092 78.28986
v 38.24219 136.29704 78.558334
v 38.27312 136.44102 78.816444
v 38.22465 136.68428 78.99503
v 38.10977 136.96164 79.04624
v 36.97478 136.6983 78.863396
v 36.902874 136.78378 78.58242
v 36.926632 136.74681 78.28321
v 37.039684 136.59727 78.045944
v 37.211742 136.37526 77.9342
v 37.3967 136.14023 77.977905
v 37.545006 135.95518 78.16536
v 37.616917 135.86969 78.446335
v 37.59316 135.90666 78.745544
v 37.480106 136.0562 78.98281
v 37.30805 136.27823 79.09457
v 37.123085 136.51324 79.05086
v 36.336113 136.14026 78.82614
v 36.28138 136.22194 78.5403
v 36.316643 136.17609 78.24361
v 36.432465 136.01501 78.01556
v 36.5978 135.78185 77.91726
v 36.768353 135.5391 77.975044
v 36.898422 135.35176 78.17344
v 36.953156 135.27008 78.45928
v 36.91789 135.31593 78.755974
v 36.80207 135.477 78.984024
v 36.636734 135.71017 79.08233
v 36.466183 135.95293 79.024536
v 35.61368 135.78096 78.7916
v 35.57656 135.84955 78.49958
v 35.613842 135.78049 78.20769
v 35.71554 135.5923 77.99413
v 35.854404 135.3354 77.91615
v 35.99322 135.07863 77.99463
v 36.0948 134.89078 78.20854
v 36.13192 134.8222 78.500565
v 36.09464 134.89125 78.792465
v 35.99294 135.07945 79.00601
v 35.85408 135.33635 79.08399
v 35.71526 135.59312 79.005516
v 34.953022 135.40793 78.792076
v 34.931335 135.48317 78.50013
v 34.95301 135.40807 78.20815
v 35.01224 135.20276 77.99437
v 35.09316 134.92226 77.91608
v 35.17408 134.64171 77.99424
v 35.23332 134.4363 78.207924
v 35.25501 134.36107 78.49986
v 35.233334 134.43617 78.79185
v 35.174103 134.64148 79.00562
v 35.093185 134.92198 79.08392
v 35.012264 135.20253 79.00576
v 34.182816 135.352 78.82187
v 34.173817 135.44725 78.53515
v 34.17951 135.387 78.239006
v 34.19837 135.18741 78.0128
v 34.225353 134.90196 77.91714
v 34.253216 134.60713 77.97765
v 34.2745 134.38193 78.17813
v 34.283504 134.28668 78.46485
v 34.27781 134.34694 78.760994
v 34.258945 134.54652 78.987206
v 34.231968 134.83197 79.08286
v 34.2041 135.1268 79.022354
v 33.12004 135.2016 78.788475
v 33.089645 135.27185 78.49613
v 33.134132 135.20473 78.204865
v 33.24159 135.01822 77.992714
v 33.383217 134.7623 77.91652
v 33.52107 134.50554 77.99671
v 33.618206 134.31674 78.21179
v 33.6486 134.24649 78.504135
v 33.60411 134.31361 78.7954
v 33.49666 134.50012 79.00755
v 33.35503 134.75604 79.08375
v 33.21718 135.0128 79.003555
v 32.421864 134.45233 78.706345
v 32.3883 134.49174 78.40868
v 32.468754 134.42496 78.12513
v 32.64167 134.26987 77.93167
v 32.860714 134.06802 77.88013
v 33.067192 133.87352 77.98433
v 33.20578 133.73846 78.21634
v 33.239346 133.69905 78.514
v 33.158894 133.76584 78.79755
v 32.985977 133.92093 78.99101
v 32.766933 134.12277 79.04255
v 32.560455 134.31728 78.938354
v 31.995865 134.02922 78.547195
v 31.88034 133.95944 78.30009
v 31.848528 133.76428 78.08002
v 31.90895 133.49603 77.94597
v 32.045418 133.22658 77.93384
v 32.221367 133.02809 78.0469
v 32.38965 132.95378 78.25484
v 32.505173 133.02356 78.501945
v 32.536983 133.21872 78.722015
v 32.47656 133.48697 78.856064
v 32.34009 133.75642 78.868195
v 32.164146 133.95491 78.755135
v 31.750555 134.05861 79.36606
v 31.555092 134.09892 79.14335
v 31.378233 133.9842 78.92243
v 31.267372 133.74524 78.76251
v 31.252209 133.44603 78.70643
v 31.336811 133.16675 78.769226
v 31.498507 132.98225 78.93406
v 31.69397 132.94196 79.15678
v 31.870827 133.05666 79.37769
v 31.98169 133.29562 79.53761
v 31.996851 133.59483 79.59369
v 31.91225 133.87411 79.5309
v 30.8908 133.96765 79.743576
v 30.80111 133.97408 79.46308
v 30.73613 133.82921 79.21693
v 30.713274 133.57188 79.07105
v 30.738667 133.27104 79.06455
v 30.805504 133.0073 79.199165
v 30.895876 132.85132 79.43883
v 30.985569 132.8449 79.719315
v 31.050547 132.98976 79.96548
v 31.073402 133.24709 80.11135
v 31.04801 133.54793 80.11785
v 30.981173 133.81166 79.98324
v 29.970755 133.93143 79.72522
v 29.867455 133.89749 79.441086
v 29.807535 133.72005 79.198074
v 29.807053 133.44666 79.0613
v 29.866138 133.15056 79.06742
v 29.968958 132.91109 79.21479
v 30.087961 132.79242 79.46391
v 30.191261 132.82635 79.74805
v 30.25118 133.0038 79.99106
v 30.251661 133.27719 80.12783
v 30.192577 133.57329 80.12171
v 30.089758 133.81276 79.97434
v 29.312542 133.70961 80.3838
v 29.15934 133.64618 80.14161
v 29.068384 133.44643 79.92326
v 29.064047 133.16385 79.787254
v 29.147491 132.87418 79.770035
v 29.296356 132.65503 79.876205
v 29.470755 132.56511 80.07733
v 29.623957 132.62854 80.31951
v 29.714912 132.8283 80.537865
v 29.71925 133.11087 80.67387
v 29.635807 133.40054 80.69109
v 29.486942 133.61969 80.584915
v 28.548653 133.51653 80.852036
v 28.441473 133.58167 80.58103
v 28.38396 133.49878 80.2921
v 28.391525 133.29005 80.06267
v 28.46214 133.01143 79.95421
v 28.576881 132.73756 79.99579
v 28.705008 132.54184 80.176254
v 28.812185 132.4767 80.447266
v 28.869698 132.5596 80.73619
v 28.862133 132.76833 80.96562
v 28.791521 133.04694 81.07408
v 28.676777 133.3208 81.03251
v 27.805025 133.11479 80.84805
v 27.675215 133.1461 80.59824
v 27.599838 133.03073 80.33704
v 27.59909 132.79962 80.13443
v 27.673172 132.51466 80.0447
v 27.802235 132.25223 80.091896
v 27.951694 132.08263 80.26337
v 28.081505 132.05132 80.51317
v 28.156881 132.16669 80.77437
v 28.157629 132.3978 80.97698
v 28.083548 132.68275 81.06671
v 27.954485 132.94519 81.01952
v 27.307682 133.03969 81.54639
v 27.122347 133.09026 81.34979
v 26.961159 132.98622 81.12968
v 26.867308 132.75548 80.945015
v 26.865942 132.45985 80.84528
v 26.957428 132.17854 80.85721
v 27.11725 131.98695 80.97759
v 27.302586 131.9364 81.17419
v 27.463774 132.04044 81.3943
v 27.557625 132.27118 81.578964
v 27.55899 132.5668 81.678696
v 27.467505 132.8481 81.66677
v 26.527735 132.91853 81.74841
v 26.366848 132.94913 81.54057
v 26.244638 132.82822 81.33818
v 26.193851 132.5882 81.19545
v 26.228098 132.29338 81.15064
v 26.338198 132.02275 81.21576
v 26.494652 131.84885 81.373344
v 26.65554 131.81825 81.581184
v 26.77775 131.93918 81.783585
v 26.828535 132.1792 81.92631
v 26.79429 132.47401 81.971115
v 26.68419 132.74463 81.906006
v 25.777834 132.74457 82.05044
v 25.62742 132.72678 81.81155
v 25.513535 132.56114 81.61679
v 25.466694 132.29204 81.518364
v 25.499449 131.99156 81.54263
v 25.603022 131.74023 81.6831
v 25.74966 131.6054 81.90212
v 25.900076 131.62317 82.141014
v 26.01396 131.7888 82.33577
v 26.0608 132.0579 82.4342
v 26.028048 132.35838 82.40993
v 25.924475 132.60973 82.26946
v 25.047705 132.80774 82.44288
v 24.941723 132.70007 82.18147
v 24.861887 132.46587 82.008965
v 24.829592 132.16786 81.97157
v 24.853487 131.88591 82.079315
v 24.927176 131.69556 82.30332
v 25.030907 131.64781 82.58358
v 25.13689 131.75548 82.844986
v 25.216726 131.98969 83.017494
v 25.249022 132.28769 83.05489
v 25.225124 132.56964 82.94715
v 25.151438 132.76 82.72314
v 24.246862 132.84709 82.67187
v 24.105057 132.80038 82.413704
v 23.984324 132.61096 82.2068
v 23.917011 132.32959 82.10661
v 23.921158 132.03163 82.13997
v 23.995651 131.79695 82.29794
v 24.120533 131.68843 82.5382
v 24.262339 131.73514 82.796364
v 24.383072 131.92456 83.003265
v 24.450384 132.20593 83.103455
v 24.446238 132.50389 83.0701
v 24.371744 132.73857 82.912125
v 23.735735 132.90176 83.00719
v 23.5469 132.88705 82.83216
v 23.37072 132.72499 82.730316
v 23.254402 132.45898 82.72893
v 23.229115 132.1603 82.82837
v 23.301632 131.909 83.00201
v 23.452524 131.77238 83.20331
v 23.64136 131.78708 83.37833
v 23.81754 131.94916 83.48018
v 23.933857 132.21516 83.48157
v 23.959145 132.51384 83.38212
v 23.886627 132.76515 83.20849
v 23.040089 133.05136 83.556526
v 22.9002 132.94638 83.35083
v 22.748634 132.72629 83.26537
v 22.626007 132.45003 83.32307
v 22.565172 132.19162 83.50843
v 22.582432 132.02034 83.77182
v 22.67316 131.98204 84.04265
v 22.81305 132.08702 84.248344
v 22.964613 132.30713 84.3338
v 23.087242 132.58339 84.27611
v 23.148077 132.84178 84.090744
v 23.130817 133.01306 83.827354
v 22.160429 133.53667 83.73016
v 21.96539 133.39629 83.65149
v 21.817265 133.146 83.67382
v 21.755743 132.85287 83.79117
v 21.79731 132.59547 83.9721
v 21.930826 132.44273 84.16813
v 22.12052 132.43561 84.32673
v 22.31556 132.576 84.4054
v 22.463684 132.82628 84.38307
v 22.525206 133.1194 84.26572
v 22.483639 133.37682 84.08479
v 22.350122 133.52954 83.88876
v 21.7905 133.44963 84.47419
v 21.541853 133.4096 84.34545
v 21.350456 133.22572 84.25329
v 21.267595 132.94725 84.222374
v 21.315475 132.6488 84.26101
v 21.481266 132.41035 84.35883
v 21.720543 132.29579 84.48963
v 21.969193 132.33582 84.61837
v 22.16059 132.5197 84.71053
v 22.243448 132.79817 84.74145
v 22.195568 133.09662 84.70281
v 22.029778 133.33507 84.60499
v 21.056225 133.3975 85.24827
v 20.851225 133.2424 85.15821
v 20.74009 132.97858 85.13018
v 20.7526 132.67671 85.17169
v 20.885399 132.4177 85.271614
v 21.102907 132.27092 85.403175
v 21.346842 132.27573 85.53113
v 21.551842 132.43083 85.621185
v 21.662977 132.69466 85.649216
v 21.650469 132.99654 85.60771
v 21.517668 133.25555 85.50779
v 21.30016 133.40233 85.37622
v 20.648338 133.36458 85.952515
v 20.411644 133.26065 85.849205
v 20.262146 133.03036 85.7423
v 20.239902 132.73543 85.66046
v 20.350872 132.4549 85.6256
v 20.565323 132.2639 85.64707
v 20.825792 132.21364 85.71912
v 21.062487 132.31757 85.82243
v 21.211985 132.54785 85.92933
v 21.234228 132.84279 86.01118
v 21.123257 133.12332 86.04603
v 20.908806 133.31432 86.02456
v 20.19919 133.15077 86.40909
v 19.962854 132.99387 86.414406
v 19.826422 132.729 86.44369
v 19.826452 132.42717 86.4891
v 19.962934 132.16924 86.53845
v 20.1993 132.02429 86.578545
v 20.472218 132.03122 86.59862
v 20.708553 132.18813 86.5933
v 20.844986 132.45297 86.56402
v 20.844955 132.7548 86.51861
v 20.708473 133.01276 86.469246
v 20.472107 133.15768 86.42916
v 19.86917 133.31453 86.99288
v 19.64642 133.11244 86.99101
v 19.524317 132.84503 87.09989
v 19.535578 132.58395 87.290344
v 19.677189 132.39917 87.51134
v 19.9112 132.34018 87.70366
v 20.174911 132.4228 87.815765
v 20.397661 132.6249 87.817635
v 20.519764 132.8923 87.708755
v 20.508503 133.15337 87.5183
v 20.366894 133.33815 87.29731
v 20.132881 133.39714 87.104996
v 19.44776 133.73605 87.94457
v 19.26867 133.51297 87.92483
v 19.153664 133.23557 87.98776
v 19.13356 132.9782 88.116516
v 19.213745 132.80983 88.27658
v 19.372734 132.77556 88.42507
v 19.567924 132.88458 88.5222
v 19.747015 133.10768 88.54195
v 19.86202 133.38507 88.47901
v 19.882124 133.64244 88.35026
v 19.801939 133.81082 88.19019
v 19.64295 133.84508 88.0417
v 18.581245 134.04659 88.19958
v 18.440908 133.85973 87.99811
v 18.380651 133.57925 87.87619
v 18.41662 133.28033 87.86649
v 18.539179 133.04306 87.9716
v 18.715487 132.93102 88.16337
v 18.898304 132.9742 88.390396
v 19.038643 133.16107 88.591866
v 19.0989 133.44154 88.71378
v 19.06293 133.74046 88.72349
v 18.94037 133.97774 88.61837
v 18.764063 134.08978 88.426605
v 18.028688 133.75198 88.69866
v 17.869076 133.53867 88.63643
v 17.80662 133.24693 88.617424
v 17.858059 132.95494 88.64676
v 18.009607 132.74094 88.71656
v 18.220661 132.66226 88.80813
v 18.434666 132.74 88.896935
v 18.59428 132.95332 88.959175
v 18.656734 133.24506 88.97817
v 18.605297 133.53705 88.94884
v 18.453747 133.75105 88.879036
v 18.242695 133.82973 88.78747
v 17.445406 133.89267 89.11914
v 17.251368 133.66093 89.138374
v 17.157038 133.40013 89.28051
v 17.187689 133.18013 89.50746
v 17.335112 133.0599 89.758415
v 17.559801 133.07164 89.96613
v 17.801554 133.21222 90.07496
v 17.995592 133.44395 90.055725
v 18.089922 133.70476 89.91359
v 18.059269 133.92474 89.68664
v 17.911848 134.04498 89.435684
v 17.687157 134.03323 89.22797
v 16.955008 134.4531 90.26684
v 16.753084 134.23782 90.46877
v 16.67749 133.98668 90.66906
v 16.748484 133.76694 90.81403
v 16.94704 133.63748 90.86485
v 17.219957 133.63301 90.80789
v 17.494106 133.75471 90.65842
v 17.696032 133.96997 90.45648
v 17.771624 134.22113 90.256195
v 17.70063 134.44087 90.11122
v 17.502073 134.57031 90.0604
v 17.229156 134.5748 90.11736
v 16.577585 134.7018 90.321045
v 16.483358 134.43686 90.53432
v 16.535358 134.18837 90.77332
v 16.71965 134.02292 90.97403
v 16.986856 133.98482 91.08265
v 17.265375 134.08429 91.07008
v 17.48058 134.2947 90.9397
v 17.574806 134.55963 90.72643
v 17.522806 134.8081 90.48743
v 17.338514 134.97357 90.28672
v 17.07131 135.01166 90.1781
v 16.79279 134.91219 90.19066
v 16.227383 135.02063 90.917244
v 16.131966 134.76518 91.16518
v 16.16901 134.54636 91.41339
v 16.328588 134.42279 91.595375
v 16.567944 134.42758 91.66237
v 16.822939 134.55945 91.59642
v 17.025248 134.78307 91.41519
v 17.120663 135.03851 91.16726
v 17.08362 135.25734 90.919044
v 16.92404 135.3809 90.73706
v 16.684687 135.37611 90.67007
v 16.429691 135.24425 90.736015
v 15.80646 135.46988 91.69441
v 15.678212 135.24493 91.95054
v 15.671174 135.06601 92.267395
v 15.7872305 134.98105 92.56009
v 15.995286 135.0128 92.75019
v 16.239592 135.15279 92.78676
v 16.454683 135.36348 92.659996
v 16.582932 135.58842 92.40387
v 16.58997 135.76735 92.08701
v 16.473913 135.85233 91.79432
v 16.265858 135.82056 91.604225
v 16.021553 135.68057 91.56765
v 15.127986 136.0395 92.4005
v 15.092392 135.80934 92.6986
v 15.196586 135.64008 92.96492
v 15.412648 135.57709 93.1281
v 15.682685 135.63725 93.1444
v 15.934341 135.80443 93.009476
v 16.100183 136.03383 92.75946
v 16.135778 136.26399 92.46136
v 16.031584 136.43324 92.19504
v 15.815521 136.49623 92.03186
v 15.545485 136.43608 92.01556
v 15.293829 136.2689 92.15048
v 14.902286 136.3674 92.743645
v 14.915544 136.14064 92.99046
v 15.065381 135.9888 93.1572
v 15.311649 135.95253 93.199165
v 15.58836 136.04158 93.105125
v 15.821369 136.23207 92.90027
v 15.948243 136.47296 92.639496
v 15.934985 136.6997 92.39267
v 15.785148 136.85156 92.22594
v 15.53888 136.88782 92.183975
v 15.262169 136.79878 92.278015
v 15.02916 136.60829 92.48287
v 14.4525 136.81209 93.19856
v 14.460265 136.70706 93.45173
v 14.599337 136.68564 93.68909
v 14.832453 136.75354 93.84703
v 15.09715 136.8926 93.88325
v 15.322502 137.06552 93.788025
v 15.448126 137.22601 93.586876
v 15.440362 137.33104 93.33371
v 15.30129 137.35246 93.09635
v 15.068173 137.28456 92.93841
v 14.803477 137.14551 92.90219
v 14.578125 136.97256 92.99741
v 14.085256 137.75252 93.31586
v 14.043744 137.65877 93.5893
v 14.15352 137.60411 93.854675
v 14.385168 137.60318 94.04086
v 14.6766205 137.65622 94.097984
v 14.94978 137.74902 94.01072
v 15.131456 137.85674 93.80247
v 15.172968 137.95047 93.529015
v 15.063192 138.00513 93.26364
v 14.831544 138.00606 93.07745
v 14.540092 137.95302 93.02034
v 14.266932 137.86021 93.1076
v 14.010178 138.58975 93.72
v 14.00137 138.50793 94.03228
v 14.143979 138.45113 94.271225
v 14.399791 138.43456 94.37282
v 14.700263 138.46266 94.30982
v 14.964882 138.5279 94.09914
v 15.122745 138.61281 93.797195
v 15.131552 138.69463 93.484924
v 14.988943 138.75143 93.24598
v 14.733131 138.768 93.14439
v 14.432659 138.73991 93.20738
v 14.16804 138.67467 93.41807
v 13.857687 139.35393 93.961006
v 13.896316 139.36018 94.260635
v 14.077626 139.39 94.50052
v 14.353034 139.43542 94.61638
v 14.6487465 139.48425 94.57716
v 14.885526 139.52342 94.39339
v 14.9999275 139.54243 94.11429
v 14.961298 139.5362 93.81466
v 14.779988 139.50636 93.57477
v 14.50458 139.46095 93.458916
v 14.208868 139.41211 93.49813
v 13.972089 139.37294 93.68191
v 13.725434 140.32603 93.77886
v 13.736052 140.44662 94.10141
v 13.894276 140.52644 94.40854
v 14.157712 140.54411 94.61795
v 14.455771 140.4949 94.67353
v 14.70859 140.39198 94.5604
v 14.848424 140.26294 94.30886
v 14.837807 140.14236 93.98631
v 14.679582 140.06255 93.679184
v 14.416146 140.04488 93.46977
v 14.118087 140.09409 93.41419
v 13.865269 140.197 93.52733
v 14.160621 140.96977 93.18892
v 14.179553 141.1631 93.41176
v 14.333852 141.27798 93.63851
v 14.582173 141.28365 93.80841
v 14.85798 141.17856 93.87593
v 15.087368 140.99088 93.82299
v 15.208876 140.7709 93.663765
v 15.189943 140.57758 93.440926
v 15.035645 140.46269 93.21417
v 14.787323 140.45705 93.04427
v 14.511518 140.56213 92.976746
v 14.282128 140.7498 93.02969
v 14.421405 141.39973 92.840645
v 14.424686 141.61475 92.98481
v 14.5784 141.79366 93.14882
v 14.841357 141.88857 93.288734
v 15.1431 141.87401 93.367065
v 15.402776 141.7539 93.362816
v 15.550805 141.56044 93.27713
v 15.5475235 141.34544 93.132965
v 15.39381 141.16652 92.968956
v 15.130853 141.07161 92.82904
v 14.82911 141.08617 92.75071
v 14.569434 141.20627 92.75496
v 14.220657 141.87814 92.072464
v 14.213253 142.11595 92.21519
v 14.357649 142.33044 92.33972
v 14.615154 142.46416 92.412704
v 14.916771 142.48126 92.41458
v 15.181681 142.37717 92.34485
v 15.3389015 142.17978 92.22219
v 15.346306 141.94197 92.07947
v 15.20191 141.72746 91.95493
v 14.944405 141.59375 91.88195
v 14.642788 141.57666 91.88007
v 14.377878 141.68074 91.94981
v 14.341916 142.3868 90.89506
v 14.306767 142.6176 91.05334
v 14.426048 142.82404 91.27282
v 14.667796 142.95079 91.494705
v 14.967235 142.9639 91.65952
v 15.244131 142.85985 91.72313
v 15.42429 142.66652 91.66847
v 15.459438 142.43571 91.51019
v 15.340158 142.22928 91.29071
v 15.098411 142.10252 91.068825
v 14.798971 142.08942 90.90401
v 14.522075 142.19347 90.8404
v 14.577718 142.94797 90.47783
v 14.381112 143.07584 90.6738
v 14.3242 143.22086 90.940056
v 14.422232 143.34416 91.20527
v 14.64894 143.4127 91.39836
v 14.943578 143.40813 91.4676
v 15.227197 143.33165 91.39443
v 15.423803 143.20377 91.19846
v 15.480715 143.05875 90.932205
v 15.382683 142.93546 90.66699
v 15.155975 142.86691 90.4739
v 14.861338 142.87149 90.404655
v 14.774881 143.86322 90.2923
v 14.599418 144.04771 90.44456
v 14.552904 144.21225 90.70445
v 14.647803 144.31276 91.002335
v 14.858688 144.32231 91.258385
v 15.129051 144.23833 91.40401
v 15.38645 144.08333 91.40017
v 15.5619135 143.89885 91.2479
v 15.608427 143.7343 90.988014
v 15.513527 143.63379 90.69013
v 15.302643 143.62425 90.43408
v 15.032279 143.70822 90.28846
v 15.154249 144.36565 89.75392
v 15.0711775 144.59741 89.91612
v 15.12362 144.77934 90.14693
v 15.297525 144.86269 90.38448
v 15.546297 144.8251 90.56515
v 15.803275 144.67668 90.6405
v 15.999604 144.45718 90.59036
v 16.082676 144.22542 90.42816
v 16.030233 144.0435 90.19736
v 15.856328 143.96016 89.9598
v 15.607556 143.99773 89.77914
v 15.350578 144.14615 89.70378
v 15.532487 145.11026 89.28226
v 15.450004 145.30748 89.48608
v 15.496609 145.43613 89.75198
v 15.659815 145.46175 90.00871
v 15.89589 145.37747 90.187485
v 16.141579 145.20587 90.240395
v 16.33105 144.99294 90.15326
v 16.413534 144.79573 89.94943
v 16.366928 144.66708 89.68353
v 16.203722 144.64146 89.426796
v 15.967647 144.72574 89.24803
v 15.721957 144.89734 89.19512
v 16.21931 145.7714 89.007965
v 16.100613 145.92563 89.23806
v 16.097849 145.9956 89.53093
v 16.21176 145.96257 89.80809
v 16.411823 145.83537 89.995285
v 16.644432 145.64812 90.04235
v 16.84726 145.45094 89.936676
v 16.965958 145.2967 89.70658
v 16.968721 145.22675 89.41371
v 16.85481 145.25978 89.13654
v 16.654747 145.38696 88.949356
v 16.422138 145.57423 88.90229
v 16.67872 146.33458 89.0299
v 16.51835 146.47705 89.21609
v 16.49205 146.5797 89.47958
v 16.606869 146.615 89.74978
v 16.832037 146.57353 89.95428
v 17.107225 146.46637 90.038284
v 17.358696 146.32225 89.979294
v 17.519066 146.17978 89.793106
v 17.545366 146.07713 89.52961
v 17.430548 146.04181 89.259415
v 17.205378 146.08328 89.05492
v 16.930191 146.19044 88.97091
v 16.834959 147.05777 88.5556
v 16.700775 147.21608 88.77487
v 16.709839 147.36583 89.06655
v 16.859722 147.46689 89.35248
v 17.110266 147.4922 89.55605
v 17.394333 147.43497 89.62272
v 17.63581 147.31053 89.53461
v 17.769995 147.15222 89.31534
v 17.760931 147.00247 89.02367
v 17.611048 146.90141 88.73773
v 17.360506 146.8761 88.534164
v 17.076437 146.93333 88.4675
v 17.201704 147.05113 89.00994
usemtl mat_34
s 1
f 1279 1279 1280
f 1280 1279 1281
f 1279 1279 1281
f 1281 1279 1282
f 1279 1279 1282
f 1282 1279 1283
f 1279 1279 1283
f 1283 1279 1284
f 1279 1279 1284
f 1284 1279 1285
f 1279 1279 1285
f 1285 1279 1286
f 1279 1279 1286
f 1286 1279 1287
f 1279 1279 1287
f 1287 1279 1288
f 1279 1279 1288
f 1288 1279 1289
f 1279 1279 1289
f 1289 1279 1290
f 1279 1279 1290
f 1290 1279 1291
f 1279 1279 1291
f 1291 1279 1280
f 1280 1281 1292
f 1292 1281 1293
f 1281 1282 1293
f 1293 1282 1294
f 1282 1283 1294
f 1294 1283 1295
f 1283 1284 1295
f 1295 1284 1296
f 1284 1285 1296
f 1296 1285 1297
f 1285 1286 1297
f 1297 1286 1298
f 1286 1287 1298
f 1298 1287 1299
f 1287 1288 1299
f 1299 1288 1300
f 1288 1289 1300
f 1300 1289 1301
f 1289 1290 1301
f 1301 1290 1302
f 1290 1291 1302
f 1302 1291 1303
f 1291 1280 1303
f 1303 1280 1292
f 1292 1293 1304
f 1304 1293 1305
f 1293 1294 1305
f 1305 1294 1306
f 1294 1295 1306
f 1306 1295 1307
f 1295 1296 1307
f 1307 1296 1308
f 1296 1297 1308
f 1308 1297 1309
f 1297 1298 1309
f 1309 1298 1310
f 1298 1299 1310
f 1310 1299 1311
f 1299 1300 1311
f 1311 1300 1312
f 1300 1301 1312
f 1312 1301 1313
f 1301 1302 1313
f 1313 1302 1314
f 1302 1303 1314
f 1314 1303 1315
f 1303 1292 1315
f 1315 1292 1304
f 1304 1305 1316
f 1316 1305 1317
f 1305 1306 1317
f 1317 1306 1318
f 1306 1307 1318
f 1318 1307 1319
f 1307 1308 1319
f 1319 1308 1320
f 1308 1309 1320
f 1320 1309 1321
f 1309 1310 1321
f 1321 1310 1322
f 1310 1311 1322
f 1322 1311 1323
f 1311 1312 1323
f 1323 1312 1324
f 1312 1313 1324
f 1324 1313 1325
f 1313 1314 1325
f 1325 1314 1326
f 1314 1315 1326
f 1326 1315 1327
f 1315 1304 1327
f 1327 1304 1316
f 1316 1317 1328
f 1328 1317 1329
f 1317 1318 1329
f 1329 1318 1330
f 1318 1319 1330
f 1330 1319 1331
f 1319 1320 1331
f 1331 1320 1332
f 1320 1321 1332
f 1332 1321 1333
f 1321 1322 1333
f 1333 1322 1334
f 1322 1323 1334
f 1334 1323 1335
f 1323 1324 1335
f 1335 1324 1336
f 1324 1325 1336
f 1336 1325 1337
f 1325 1326 1337
f 1337 1326 1338
f 1326 1327 1338
f 1338 1327 1339
f 1327 1316 1339
f 1339 1316 1328
f 1328 1329 1340
f 1340 1329 1341
f 1329 1330 1341
f 1341 1330 1342
f 1330 1331 1342
f 1342 1331 1343
f 1331 1332 1343
f 1343 1332 1344
f 1332 1333 1344
f 1344 1333 1345
f 1333 1334 1345
f 1345 1334 1346
f 1334 1335 1346
f 1346 1335 1347
f 1335 1336 1347
f 1347 1336 1348
f 1336 1337 1348
f 1348 1337 1349
f 1337 1338 1349
f 1349 1338 1350
f 1338 1339 1350
f 1350 1339 1351
f 1339 1328 1351
f 1351 1328 1340
f 1340 1341 1352
f 1352 1341 1353
f 1341 1342 1353
f 1353 1342 1354
f 1342 1343 1354
f 1354 1343 1355
f 1343 1344 1355
f 1355 1344 1356
f 1344 1345 1356
f 1356 1345 1357
f 1345 1346 1357
f 1357 1346 1358
f 1346 1347 1358
f 1358 1347 1359
f 1347 1348 1359
f 1359 1348 1360
f 1348 1349 1360
f 1360 1349 1361
f 1349 1350 1361
f 1361 1350 1362
f 1350 1351 1362
f 1362 1351 1363
f 1351 1340 1363
f 1363 1340 1352
f 1352 1353 1364
f 1364 1353 1365
f 1353 1354 1365
f 1365 1354 1366
f 1354 1355 1366
f 1366 1355 1367
f 1355 1356 1367
f 1367 1356 1368
f 1356 1357 1368
f 1368 1357 1369
f 1357 1358 1369
f 1369 1358 1370
f 1358 1359 1370
f 1370 1359 1371
f 1359 1360 1371
f 1371 1360 1372
f 1360 1361 1372
f 1372 1361 1373
f 1361 1362 1373
f 1373 1362 1374
f 1362 1363 1374
f 1374 1363 1375
f 1363 1352 1375
f 1375 1352 1364
f 1364 1365 1376
f 1376 1365 1377
f 1365 1366 1377
f 1377 1366 1378
f 1366 1367 1378
f 1378 1367 1379
f 1367 1368 1379
f 1379 1368 1380
f 1368 1369 1380
f 1380 1369 1381
f 1369 1370 1381
f 1381 1370 1382
f 1370 1371 1382
f 1382 1371 1383
f 1371 1372 1383
f 1383 1372 1384
f 1372 1373 1384
f 1384 1373 1385
f 1373 1374 1385
f 1385 1374 1386
f 1374 1375 1386
f 1386 1375 1387
f 1375 1364 1387
f 1387 1364 1376
f 1376 1377 1388
f 1388 1377 1389
f 1377 1378 1389
f 1389 1378 1390
f 1378 1379 1390
f 1390 1379 1391
f 1379 1380 1391
f 1391 1380 1392
f 1380 1381 1392
f 1392 1381 1393
f 1381 1382 1393
f 1393 1382 1394
f 1382 1383 1394
f 1394 1383 1395
f 1383 1384 1395
f 1395 1384 1396
f 1384 1385 1396
f 1396 1385 1397
f 1385 1386 1397
f 1397 1386 1398
f 1386 1387 1398
f 1398 1387 1399
f 1387 1376 1399
f 1399 1376 1388
f 1388 1389 1400
f 1400 1389 1401
f 1389 1390 1401
f 1401 1390 1402
f 1390 1391 1402
f 1402 1391 1403
f 1391 1392 1403
f 1403 1392 1404
f 1392 1393 1404
f 1404 1393 1405
f 1393 1394 1405
f 1405 1394 1406
f 1394 1395 1406
f 1406 1395 1407
f 1395 1396 1407
f 1407 1396 1408
f 1396 1397 1408
f 1408 1397 1409
f 1397 1398 1409
f 1409 1398 1410
f 1398 1399 1410
f 1410 1399 1411
f 1399 1388 1411
f 1411 1388 1400
f 1400 1401 1412
f 1412 1401 1413
f 1401 1402 1413
f 1413 1402 1414
f 1402 1403 1414
f 1414 1403 1415
f 1403 1404 1415
f 1415 1404 1416
f 1404 1405 1416
f 1416 1405 1417
f 1405 1406 1417
f 1417 1406 1418
f 1406 1407 1418
f 1418 1407 1419
f 1407 1408 1419
f 1419 1408 1420
f 1408 1409 1420
f 1420 1409 1421
f 1409 1410 1421
f 1421 1410 1422
f 1410 1411 1422
f 1422 1411 1423
f 1411 1400 1423
f 1423 1400 1412
f 1412 1413 1424
f 1424 1413 1425
f 1413 1414 1425
f 1425 1414 1426
f 1414 1415 1426
f 1426 1415 1427
f 1415 1416 1427
f 1427 1416 1428
f 1416 1417 1428
f 1428 1417 1429
f 1417 1418 1429
f 1429 1418 1430
f 1418 1419 1430
f 1430 1419 1431
f 1419 1420 1431
f 1431 1420 1432
f 1420 1421 1432
f 1432 1421 1433
f 1421 1422 1433
f 1433 1422 1434
f 1422 1423 1434
f 1434 1423 1435
f 1423 1412 1435
f 1435 1412 1424
f 1424 1425 1436
f 1436 1425 1437
f 1425 1426 1437
f 1437 1426 1438
f 1426 1427 1438
f 1438 1427 1439
f 1427 1428 1439
f 1439 1428 1440
f 1428 1429 1440
f 1440 1429 1441
f 1429 1430 1441
f 1441 1430 1442
f 1430 1431 1442
f 1442 1431 1443
f 1431 1432 1443
f 1443 1432 1444
f 1432 1433 1444
f 1444 1433 1445
f 1433 1434 1445
f 1445 1434 1446
f 1434 1435 1446
f 1446 1435 1447
f 1435 1424 1447
f 1447 1424 1436
f 1436 1437 1448
f 1448 1437 1449
f 1437 1438 1449
f 1449 1438 1450
f 1438 1439 1450
f 1450 1439 1451
f 1439 1440 1451
f 1451 1440 1452
f 1440 1441 1452
f 1452 1441 1453
f 1441 1442 1453
f 1453 1442 1454
f 1442 1443 1454
f 1454 1443 1455
f 1443 1444 1455
f 1455 1444 1456
f 1444 1445 1456
f 1456 1445 1457
f 1445 1446 1457
f 1457 1446 1458
f 1446 1447 1458
f 1458 1447 1459
f 1447 1436 1459
f 1459 1436 1448
f 1448 1449 1460
f 1460 1449 1461
f 1449 1450 1461
f 1461 1450 1462
f 1450 1451 1462
f 1462 1451 1463
f 1451 1452 1463
f 1463 1452 1464
f 1452 1453 1464
f 1464 1453 1465
f 1453 1454 1465
f 1465 1454 1466
f 1454 1455 1466
f 1466 1455 1467
f 1455 1456 1467
f 1467 1456 1468
f 1456 1457 1468
f 1468 1457 1469
f 1457 1458 1469
f 1469 1458 1470
f 1458 1459 1470
f 1470 1459 1471
f 1459 1448 1471
f 1471 1448 1460
f 1460 1461 1472
f 1472 1461 1473
f 1461 1462 1473
f 1473 1462 1474
f 1462 1463 1474
f 1474 1463 1475
f 1463 1464 1475
f 1475 1464 1476
f 1464 1465 1476
f 1476 1465 1477
f 1465 1466 1477
f 1477 1466 1478
f 1466 1467 1478
f 1478 1467 1479
f 1467 1468 1479
f 1479 1468 1480
f 1468 1469 1480
f 1480 1469 1481
f 1469 1470 1481
f 1481 1470 1482
f 1470 1471 1482
f 1482 1471 1483
f 1471 1460 1483
f 1483 1460 1472
f 1472 1473 1484
f 1484 1473 1485
f 1473 1474 1485
f 1485 1474 1486
f 1474 1475 1486
f 1486 1475 1487
f 1475 1476 1487
f 1487 1476 1488
f 1476 1477 1488
f 1488 1477 1489
f 1477 1478 1489
f 1489 1478 1490
f 1478 1479 1490
f 1490 1479 1491
f 1479 1480 1491
f 1491 1480 1492
f 1480 1481 1492
f 1492 1481 1493
f 1481 1482 1493
f 1493 1482 1494
f 1482 1483 1494
f 1494 1483 1495
f 1483 1472 1495
f 1495 1472 1484
f 1484 1485 1496
f 1496 1485 1497
f 1485 1486 1497
f 1497 1486 1498
f 1486 1487 1498
f 1498 1487 1499
f 1487 1488 1499
f 1499 1488 1500
f 1488 1489 1500
f 1500 1489 1501
f 1489 1490 1501
f 1501 1490 1502
f 1490 1491 1502
f 1502 1491 1503
f 1491 1492 1503
f 1503 1492 1504
f 1492 1493 1504
f 1504 1493 1505
f 1493 1494 1505
f 1505 1494 1506
f 1494 1495 1506
f 1506 1495 1507
f 1495 1484 1507
f 1507 1484 1496
f 1496 1497 1508
f 1508 1497 1509
f 1497 1498 1509
f 1509 1498 1510
f 1498 1499 1510
f 1510 1499 1511
f 1499 1500 1511
f 1511 1500 1512
f 1500 1501 1512
f 1512 1501 1513
f 1501 1502 1513
f 1513 1502 1514
f 1502 1503 1514
f 1514 1503 1515
f 1503 1504 1515
f 1515 1504 1516
f 1504 1505 1516
f 1516 1505 1517
f 1505 1506 1517
f 1517 1506 1518
f 1506 1507 1518
f 1518 1507 1519
f 1507 1496 1519
f 1519 1496 1508
f 1508 1509 1520
f 1520 1509 1521
f 1509 1510 1521
f 1521 1510 1522
f 1510 1511 1522
f 1522 1511 1523
f 1511 1512 1523
f 1523 1512 1524
f 1512 1513 1524
f 1524 1513 1525
f 1513 1514 1525
f 1525 1514 1526
f 1514 1515 1526
f 1526 1515 1527
f 1515 1516 1527
f 1527 1516 1528
f 1516 1517 1528
f 1528 1517 1529
f 1517 1518 1529
f 1529 1518 1530
f 1518 1519 1530
f 1530 1519 1531
f 1519 1508 1531
f 1531 1508 1520
f 1520 1521 1532
f 1532 1521 1533
f 1521 1522 1533
f 1533 1522 1534
f 1522 1523 1534
f 1534 1523 1535
f 1523 1524 1535
f 1535 1524 1536
f 1524 1525 1536
f 1536 1525 1537
f 1525 1526 1537
f 1537 1526 1538
f 1526 1527 1538
f 1538 1527 1539
f 1527 1528 1539
f 1539 1528 1540
f 1528 1529 1540
f 1540 1529 1541
f 1529 1530 1541
f 1541 1530 1542
f 1530 1531 1542
f 1542 1531 1543
f 1531 1520 1543
f 1543 1520 1532
f 1532 1533 1544
f 1544 1533 1545
f 1533 1534 1545
f 1545 1534 1546
f 1534 1535 1546
f 1546 1535 1547
f 1535 1536 1547
f 1547 1536 1548
f 1536 1537 1548
f 1548 1537 1549
f 1537 1538 1549
f 1549 1538 1550
f 1538 1539 1550
f 1550 1539 1551
f 1539 1540 1551
f 1551 1540 1552
f 1540 1541 1552
f 1552 1541 1553
f 1541 1542 1553
f 1553 1542 1554
f 1542 1543 1554
f 1554 1543 1555
f 1543 1532 1555
f 1555 1532 1544
f 1544 1545 1556
f 1556 1545 1557
f 1545 1546 1557
f 1557 1546 1558
f 1546 1547 1558
f 1558 1547 1559
f 1547 1548 1559
f 1559 1548 1560
f 1548 1549 1560
f 1560 1549 1561
f 1549 1550 1561
f 1561 1550 1562
f 1550 1551 1562
f 1562 1551 1563
f 1551 1552 1563
f 1563 1552 1564
f 1552 1553 1564
f 1564 1553 1565
f 1553 1554 1565
f 1565 1554 1566
f 1554 1555 1566
f 1566 1555 1567
f 1555 1544 1567
f 1567 1544 1556
f 1556 1557 1568
f 1568 1557 1569
f 1557 1558 1569
f 1569 1558 1570
f 1558 1559 1570
f 1570 1559 1571
f 1559 1560 1571
f 1571 1560 1572
f 1560 1561 1572
f 1572 1561 1573
f 1561 1562 1573
f 1573 1562 1574
f 1562 1563 1574
f 1574 1563 1575
f 1563 1564 1575
f 1575 1564 1576
f 1564 1565 1576
f 1576 1565 1577
f 1565 1566 1577
f 1577 1566 1578
f 1566 1567 1578
f 1578 1567 1579
f 1567 1556 1579
f 1579 1556 1568
f 1568 1569 1580
f 1580 1569 1581
f 1569 1570 1581
f 1581 1570 1582
f 1570 1571 1582
f 1582 1571 1583
f 1571 1572 1583
f 1583 1572 1584
f 1572 1573 1584
f 1584 1573 1585
f 1573 1574 1585
f 1585 1574 1586
f 1574 1575 1586
f 1586 1575 1587
f 1575 1576 1587
f 1587 1576 1588
f 1576 1577 1588
f 1588 1577 1589
f 1577 1578 1589
f 1589 1578 1590
f 1578 1579 1590
f 1590 1579 1591
f 1579 1568 1591
f 1591 1568 1580
f 1580 1581 1592
f 1592 1581 1593
f 1581 1582 1593
f 1593 1582 1594
f 1582 1583 1594
f 1594 1583 1595
f 1583 1584 1595
f 1595 1584 1596
f 1584 1585 1596
f 1596 1585 1597
f 1585 1586 1597
f 1597 1586 1598
f 1586 1587 1598
f 1598 1587 1599
f 1587 1588 1599
f 1599 1588 1600
f 1588 1589 1600
f 1600 1589 1601
f 1589 1590 1601
f 1601 1590 1602
f 1590 1591 1602
f 1602 1591 1603
f 1591 1580 1603
f 1603 1580 1592
f 1592 1593 1604
f 1604 1593 1605
f 1593 1594 1605
f 1605 1594 1606
f 1594 1595 1606
f 1606 1595 1607
f 1595 1596 1607
f 1607 1596 1608
f 1596 1597 1608
f 1608 1597 1609
f 1597 1598 1609
f 1609 1598 1610
f 1598 1599 1610
f 1610 1599 1611
f 1599 1600 1611
f 1611 1600 1612
f 1600 1601 1612
f 1612 1601 1613
f 1601 1602 1613
f 1613 1602 1614
f 1602 1603 1614
f 1614 1603 1615
f 1603 1592 1615
f 1615 1592 1604
f 1604 1605 1616
f 1616 1605 1617
f 1605 1606 1617
f 1617 1606 1618
f 1606 1607 1618
f 1618 1607 1619
f 1607 1608 1619
f 1619 1608 1620
f 1608 1609 1620
f 1620 1609 1621
f 1609 1610 1621
f 1621 1610 1622
f 1610 1611 1622
f 1622 1611 1623
f 1611 1612 1623
f 1623 1612 1624
f 1612 1613 1624
f 1624 1613 1625
f 1613 1614 1625
f 1625 1614 1626
f 1614 1615 1626
f 1626 1615 1627
f 1615 1604 1627
f 1627 1604 1616
f 1616 1617 1628
f 1628 1617 1629
f 1617 1618 1629
f 1629 1618 1630
f 1618 1619 1630
f 1630 1619 1631
f 1619 1620 1631
f 1631 1620 1632
f 1620 1621 1632
f 1632 1621 1633
f 1621 1622 1633
f 1633 1622 1634
f 1622 1623 1634
f 1634 1623 1635
f 1623 1624 1635
f 1635 1624 1636
f 1624 1625 1636
f 1636 1625 1637
f 1625 1626 1637
f 1637 1626 1638
f 1626 1627 1638
f 1638 1627 1639
f 1627 1616 1639
f 1639 1616 1628
f 1628 1629 1640
f 1640 1629 1641
f 1629 1630 1641
f 1641 1630 1642
f 1630 1631 1642
f 1642 1631 1643
f 1631 1632 1643
f 1643 1632 1644
f 1632 1633 1644
f 1644 1633 1645
f 1633 1634 1645
f 1645 1634 1646
f 1634 1635 1646
f 1646 1635 1647
f 1635 1636 1647
f 1647 1636 1648
f 1636 1637 1648
f 1648 1637 1649
f 1637 1638 1649
f 1649 1638 1650
f 1638 1639 1650
f 1650 1639 1651
f 1639 1628 1651
f 1651 1628 1640
f 1640 1641 1652
f 1652 1641 1653
f 1641 1642 1653
f 1653 1642 1654
f 1642 1643 1654
f 1654 1643 1655
f 1643 1644 1655
f 1655 1644 1656
f 1644 1645 1656
f 1656 1645 1657
f 1645 1646 1657
f 1657 1646 1658
f 1646 1647 1658
f 1658 1647 1659
f 1647 1648 1659
f 1659 1648 1660
f 1648 1649 1660
f 1660 1649 1661
f 1649 1650 1661
f 1661 1650 1662
f 1650 1651 1662
f 1662 1651 1663
f 1651 1640 1663
f 1663 1640 1652
f 1652 1653 1664
f 1664 1653 1665
f 1653 1654 1665
f 1665 1654 1666
f 1654 1655 1666
f 1666 1655 1667
f 1655 1656 1667
f 1667 1656 1668
f 1656 1657 1668
f 1668 1657 1669
f 1657 1658 1669
f 1669 1658 1670
f 1658 1659 1670
f 1670 1659 1671
f 1659 1660 1671
f 1671 1660 1672
f 1660 1661 1672
f 1672 1661 1673
f 1661 1662 1673
f 1673 1662 1674
f 1662 1663 1674
f 1674 1663 1675
f 1663 1652 1675
f 1675 1652 1664
f 1664 1665 1676
f 1676 1665 1677
f 1665 1666 1677
f 1677 1666 1678
f 1666 1667 1678
f 1678 1667 1679
f 1667 1668 1679
f 1679 1668 1680
f 1668 1669 1680
f 1680 1669 1681
f 1669 1670 1681
f 1681 1670 1682
f 1670 1671 1682
f 1682 1671 1683
f 1671 1672 1683
f 1683 1672 1684
f 1672 1673 1684
f 1684 1673 1685
f 1673 1674 1685
f 1685 1674 1686
f 1674 1675 1686
f 1686 1675 1687
f 1675 1664 1687
f 1687 1664 1676
f 1676 1677 1688
f 1688 1677 1689
f 1677 1678 1689
f 1689 1678 1690
f 1678 1679 1690
f 1690 1679 1691
f 1679 1680 1691
f 1691 1680 1692
f 1680 1681 1692
f 1692 1681 1693
f 1681 1682 1693
f 1693 1682 1694
f 1682 1683 1694
f 1694 1683 1695
f 1683 1684 1695
f 1695 1684 1696
f 1684 1685 1696
f 1696 1685 1697
f 1685 1686 1697
f 1697 1686 1698
f 1686 1687 1698
f 1698 1687 1699
f 1687 1676 1699
f 1699 1676 1688
f 1688 1689 1700
f 1700 1689 1701
f 1689 1690 1701
f 1701 1690 1702
f 1690 1691 1702
f 1702 1691 1703
f 1691 1692 1703
f 1703 1692 1704
f 1692 1693 1704
f 1704 1693 1705
f 1693 1694 1705
f 1705 1694 1706
f 1694 1695 1706
f 1706 1695 1707
f 1695 1696 1707
f 1707 1696 1708
f 1696 1697 1708
f 1708 1697 1709
f 1697 1698 1709
f 1709 1698 1710
f 1698 1699 1710
f 1710 1699 1711
f 1699 1688 1711
f 1711 1688 1700
f 1700 1701 1712
f 1712 1701 1713
f 1701 1702 1713
f 1713 1702 1714
f 1702 1703 1714
f 1714 1703 1715
f 1703 1704 1715
f 1715 1704 1716
f 1704 1705 1716
f 1716 1705 1717
f 1705 1706 1717
f 1717 1706 1718
f 1706 1707 1718
f 1718 1707 1719
f 1707 1708 1719
f 1719 1708 1720
f 1708 1709 1720
f 1720 1709 1721
f 1709 1710 1721
f 1721 1710 1722
f 1710 1711 1722
f 1722 1711 1723
f 1711 1700 1723
f 1723 1700 1712
f 1712 1713 1724
f 1724 1713 1725
f 1713 1714 1725
f 1725 1714 1726
f 1714 1715 1726
f 1726 1715 1727
f 1715 1716 1727
f 1727 1716 1728
f 1716 1717 1728
f 1728 1717 1729
f 1717 1718 1729
f 1729 1718 1730
f 1718 1719 1730
f 1730 1719 1731
f 1719 1720 1731
f 1731 1720 1732
f 1720 1721 1732
f 1732 1721 1733
f 1721 1722 1733
f 1733 1722 1734
f 1722 1723 1734
f 1734 1723 1735
f 1723 1712 1735
f 1735 1712 1724
f 1724 1725 1736
f 1736 1725 1737
f 1725 1726 1737
f 1737 1726 1738
f 1726 1727 1738
f 1738 1727 1739
f 1727 1728 1739
f 1739 1728 1740
f 1728 1729 1740
f 1740 1729 1741
f 1729 1730 1741
f 1741 1730 1742
f 1730 1731 1742
f 1742 1731 1743
f 1731 1732 1743
f 1743 1732 1744
f 1732 1733 1744
f 1744 1733 1745
f 1733 1734 1745
f 1745 1734 1746
f 1734 1735 1746
f 1746 1735 1747
f 1735 1724 1747
f 1747 1724 1736
f 1736 1737 1748
f 1748 1737 1749
f 1737 1738 1749
f 1749 1738 1750
f 1738 1739 1750
f 1750 1739 1751
f 1739 1740 1751
f 1751 1740 1752
f 1740 1741 1752
f 1752 1741 1753
f 1741 1742 1753
f 1753 1742 1754
f 1742 1743 1754
f 1754 1743 1755
f 1743 1744 1755
f 1755 1744 1756
f 1744 1745 1756
f 1756 1745 1757
f 1745 1746 1757
f 1757 1746 1758
f 1746 1747 1758
f 1758 1747 1759
f 1747 1736 1759
f 1759 1736 1748
f 1748 1749 1760
f 1760 1749 1761
f 1749 1750 1761
f 1761 1750 1762
f 1750 1751 1762
f 1762 1751 1763
f 1751 1752 1763
f 1763 1752 1764
f 1752 1753 1764
f 1764 1753 1765
f 1753 1754 1765
f 1765 1754 1766
f 1754 1755 1766
f 1766 1755 1767
f 1755 1756 1767
f 1767 1756 1768
f 1756 1757 1768
f 1768 1757 1769
f 1757 1758 1769
f 1769 1758 1770
f 1758 1759 1770
f 1770 1759 1771
f 1759 1748 1771
f 1771 1748 1760
f 1760 1761 1772
f 1772 1761 1773
f 1761 1762 1773
f 1773 1762 1774
f 1762 1763 1774
f 1774 1763 1775
f 1763 1764 1775
f 1775 1764 1776
f 1764 1765 1776
f 1776 1765 1777
f 1765 1766 1777
f 1777 1766 1778
f 1766 1767 1778
f 1778 1767 1779
f 1767 1768 1779
f 1779 1768 1780
f 1768 1769 1780
f 1780 1769 1781
f 1769 1770 1781
f 1781 1770 1782
f 1770 1771 1782
f 1782 1771 1783
f 1771 1760 1783
f 1783 1760 1772
f 1772 1773 1784
f 1784 1773 1785
f 1773 1774 1785
f 1785 1774 1786
f 1774 1775 1786
f 1786 1775 1787
f 1775 1776 1787
f 1787 1776 1788
f 1776 1777 1788
f 1788 1777 1789
f 1777 1778 1789
f 1789 1778 1790
f 1778 1779 1790
f 1790 1779 1791
f 1779 1780 1791
f 1791 1780 1792
f 1780 1781 1792
f 1792 1781 1793
f 1781 1782 1793
f 1793 1782 1794
f 1782 1783 1794
f 1794 1783 1795
f 1783 1772 1795
f 1795 1772 1784
f 1784 1785 1796
f 1796 1785 1797
f 1785 1786 1797
f 1797 1786 1798
f 1786 1787 1798
f 1798 1787 1799
f 1787 1788 1799
f 1799 1788 1800
f 1788 1789 1800
f 1800 1789 1801
f 1789 1790 1801
f 1801 1790 1802
f 1790 1791 1802
f 1802 1791 1803
f 1791 1792 1803
f 1803 1792 1804
f 1792 1793 1804
f 1804 1793 1805
f 1793 1794 1805
f 1805 1794 1806
f 1794 1795 1806
f 1806 1795 1807
f 1795 1784 1807
f 1807 1784 1796
f 1796 1797 1808
f 1808 1797 1809
f 1797 1798 1809
f 1809 1798 1810
f 1798 1799 1810
f 1810 1799 1811
f 1799 1800 1811
f 1811 1800 1812
f 1800 1801 1812
f 1812 1801 1813
f 1801 1802 1813
f 1813 1802 1814
f 1802 1803 1814
f 1814 1803 1815
f 1803 1804 1815
f 1815 1804 1816
f 1804 1805 1816
f 1816 1805 1817
f 1805 1806 1817
f 1817 1806 1818
f 1806 1807 1818
f 1818 1807 1819
f 1807 1796 1819
f 1819 1796 1808
f 1808 1809 1820
f 1820 1809 1821
f 1809 1810 1821
f 1821 1810 1822
f 1810 1811 1822
f 1822 1811 1823
f 1811 1812 1823
f 1823 1812 1824
f 1812 1813 1824
f 1824 1813 1825
f 1813 1814 1825
f 1825 1814 1826
f 1814 1815 1826
f 1826 1815 1827
f 1815 1816 1827
f 1827 1816 1828
f 1816 1817 1828
f 1828 1817 1829
f 1817 1818 1829
f 1829 1818 1830
f 1818 1819 1830
f 1830 1819 1831
f 1819 1808 1831
f 1831 1808 1820
f 1820 1821 1832
f 1832 1821 1833
f 1821 1822 1833
f 1833 1822 1834
f 1822 1823 1834
f 1834 1823 1835
f 1823 1824 1835
f 1835 1824 1836
f 1824 1825 1836
f 1836 1825 1837
f 1825 1826 1837
f 1837 1826 1838
f 1826 1827 1838
f 1838 1827 1839
f 1827 1828 1839
f 1839 1828 1840
f 1828 1829 1840
f 1840 1829 1841
f 1829 1830 1841
f 1841 1830 1842
f 1830 1831 1842
f 1842 1831 1843
f 1831 1820 1843
f 1843 1820 1832
f 1832 1833 1844
f 1844 1833 1845
f 1833 1834 1845
f 1845 1834 1846
f 1834 1835 1846
f 1846 1835 1847
f 1835 1836 1847
f 1847 1836 1848
f 1836 1837 1848
f 1848 1837 1849
f 1837 1838 1849
f 1849 1838 1850
f 1838 1839 1850
f 1850 1839 1851
f 1839 1840 1851
f 1851 1840 1852
f 1840 1841 1852
f 1852 1841 1853
f 1841 1842 1853
f 1853 1842 1854
f 1842 1843 1854
f 1854 1843 1855
f 1843 1832 1855
f 1855 1832 1844
f 1844 1845 1856
f 1856 1845 1857
f 1845 1846 1857
f 1857 1846 1858
f 1846 1847 1858
f 1858 1847 1859
f 1847 1848 1859
f 1859 1848 1860
f 1848 1849 1860
f 1860 1849 1861
f 1849 1850 1861
f 1861 1850 1862
f 1850 1851 1862
f 1862 1851 1863
f 1851 1852 1863
f 1863 1852 1864
f 1852 1853 1864
f 1864 1853 1865
f 1853 1854 1865
f 1865 1854 1866
f 1854 1855 1866
f 1866 1855 1867
f 1855 1844 1867
f 1867 1844 1856
f 1856 1857 1868
f 1868 1857 1869
f 1857 1858 1869
f 1869 1858 1870
f 1858 1859 1870
f 1870 1859 1871
f 1859 1860 1871
f 1871 1860 1872
f 1860 1861 1872
f 1872 1861 1873
f 1861 1862 1873
f 1873 1862 1874
f 1862 1863 1874
f 1874 1863 1875
f 1863 1864 1875
f 1875 1864 1876
f 1864 1865 1876
f 1876 1865 1877
f 1865 1866 1877
f 1877 1866 1878
f 1866 1867 1878
f 1878 1867 1879
f 1867 1856 1879
f 1879 1856 1868
f 1868 1869 1880
f 1880 1869 1881
f 1869 1870 1881
f 1881 1870 1882
f 1870 1871 1882
f 1882 1871 1883
f 1871 1872 1883
f 1883 1872 1884
f 1872 1873 1884
f 1884 1873 1885
f 1873 1874 1885
f 1885 1874 1886
f 1874 1875 1886
f 1886 1875 1887
f 1875 1876 1887
f 1887 1876 1888
f 1876 1877 1888
f 1888 1877 1889
f 1877 1878 1889
f 1889 1878 1890
f 1878 1879 1890
f 1890 1879 1891
f 1879 1868 1891
f 1891 1868 1880
f 1880 1881 1892
f 1892 1881 1893
f 1881 1882 1893
f 1893 1882 1894
f 1882 1883 1894
f 1894 1883 1895
f 1883 1884 1895
f 1895 1884 1896
f 1884 1885 1896
f 1896 1885 1897
f 1885 1886 1897
f 1897 1886 1898
f 1886 1887 1898
f 1898 1887 1899
f 1887 1888 1899
f 1899 1888 1900
f 1888 1889 1900
f 1900 1889 1901
f 1889 1890 1901
f 1901 1890 1902
f 1890 1891 1902
f 1902 1891 1903
f 1891 1880 1903
f 1903 1880 1892
f 1892 1893 1904
f 1904 1893 1905
f 1893 1894 1905
f 1905 1894 1906
f 1894 1895 1906
f 1906 1895 1907
f 1895 1896 1907
f 1907 1896 1908
f 1896 1897 1908
f 1908 1897 1909
f 1897 1898 1909
f 1909 1898 1910
f 1898 1899 1910
f 1910 1899 1911
f 1899 1900 1911
f 1911 1900 1912
f 1900 1901 1912
f 1912 1901 1913
f 1901 1902 1913
f 1913 1902 1914
f 1902 1903 1914
f 1914 1903 1915
f 1903 1892 1915
f 1915 1892 1904
f 1904 1905 1916
f 1916 1905 1917
f 1905 1906 1917
f 1917 1906 1918
f 1906 1907 1918
f 1918 1907 1919
f 1907 1908 1919
f 1919 1908 1920
f 1908 1909 1920
f 1920 1909 1921
f 1909 1910 1921
f 1921 1910 1922
f 1910 1911 1922
f 1922 1911 1923
f 1911 1912 1923
f 1923 1912 1924
f 1912 1913 1924
f 1924 1913 1925
f 1913 1914 1925
f 1925 1914 1926
f 1914 1915 1926
f 1926 1915 1927
f 1915 1904 1927
f 1927 1904 1916
f 1916 1917 1928
f 1928 1917 1929
f 1917 1918 1929
f 1929 1918 1930
f 1918 1919 1930
f 1930 1919 1931
f 1919 1920 1931
f 1931 1920 1932
f 1920 1921 1932
f 1932 1921 1933
f 1921 1922 1933
f 1933 1922 1934
f 1922 1923 1934
f 1934 1923 1935
f 1923 1924 1935
f 1935 1924 1936
f 1924 1925 1936
f 1936 1925 1937
f 1925 1926 1937
f 1937 1926 1938
f 1926 1927 1938
f 1938 1927 1939
f 1927 1916 1939
f 1939 1916 1928
f 1928 1929 1940
f 1940 1929 1941
f 1929 1930 1941
f 1941 1930 1942
f 1930 1931 1942
f 1942 1931 1943
f 1931 1932 1943
f 1943 1932 1944
f 1932 1933 1944
f 1944 1933 1945
f 1933 1934 1945
f 1945 1934 1946
f 1934 1935 1946
f 1946 1935 1947
f 1935 1936 1947
f 1947 1936 1948
f 1936 1937 1948
f 1948 1937 1949
f 1937 1938 1949
f 1949 1938 1950
f 1938 1939 1950
f 1950 1939 1951
f 1939 1928 1951
f 1951 1928 1940
f 1940 1941 1952
f 1952 1941 1953
f 1941 1942 1953
f 1953 1942 1954
f 1942 1943 1954
f 1954 1943 1955
f 1943 1944 1955
f 1955 1944 1956
f 1944 1945 1956
f 1956 1945 1957
f 1945 1946 1957
f 1957 1946 1958
f 1946 1947 1958
f 1958 1947 1959
f 1947 1948 1959
f 1959 1948 1960
f 1948 1949 1960
f 1960 1949 1961
f 1949 1950 1961
f 1961 1950 1962
f 1950 1951 1962
f 1962 1951 1963
f 1951 1940 1963
f 1963 1940 1952
f 1952 1953 1964
f 1964 1953 1965
f 1953 1954 1965
f 1965 1954 1966
f 1954 1955 1966
f 1966 1955 1967
f 1955 1956 1967
f 1967 1956 1968
f 1956 1957 1968
f 1968 1957 1969
f 1957 1958 1969
f 1969 1958 1970
f 1958 1959 1970
f 1970 1959 1971
f 1959 1960 1971
f 1971 1960 1972
f 1960 1961 1972
f 1972 1961 1973
f 1961 1962 1973
f 1973 1962 1974
f 1962 1963 1974
f 1974 1963 1975
f 1963 1952 1975
f 1975 1952 1964
f 1964 1965 1976
f 1976 1965 1977
f 1965 1966 1977
f 1977 1966 1978
f 1966 1967 1978
f 1978 1967 1979
f 1967 1968 1979
f 1979 1968 1980
f 1968 1969 1980
f 1980 1969 1981
f 1969 1970 1981
f 1981 1970 1982
f 1970 1971 1982
f 1982 1971 1983
f 1971 1972 1983
f 1983 1972 1984
f 1972 1973 1984
f 1984 1973 1985
f 1973 1974 1985
f 1985 1974 1986
f 1974 1975 1986
f 1986 1975 1987
f 1975 1964 1987
f 1987 1964 1976
f 1976 1977 1988
f 1988 1977 1989
f 1977 1978 1989
f 1989 1978 1990
f 1978 1979 1990
f 1990 1979 1991
f 1979 1980 1991
f 1991 1980 1992
f 1980 1981 1992
f 1992 1981 1993
f 1981 1982 1993
f 1993 1982 1994
f 1982 1983 1994
f 1994 1983 1995
f 1983 1984 1995
f 1995 1984 1996
f 1984 1985 1996
f 1996 1985 1997
f 1985 1986 1997
f 1997 1986 1998
f 1986 1987 1998
f 1998 1987 1999
f 1987 1976 1999
f 1999 1976 1988
f 1988 1989 2000
f 2000 1989 2001
f 1989 1990 2001
f 2001 1990 2002
f 1990 1991 2002
f 2002 1991 2003
f 1991 1992 2003
f 2003 1992 2004
f 1992 1993 2004
f 2004 1993 2005
f 1993 1994 2005
f 2005 1994 2006
f 1994 1995 2006
f 2006 1995 2007
f 1995 1996 2007
f 2007 1996 2008
f 1996 1997 2008
f 2008 1997 2009
f 1997 1998 2009
f 2009 1998 2010
f 1998 1999 2010
f 2010 1999 2011
f 1999 1988 2011
f 2011 1988 2000
f 2000 2001 2012
f 2012 2001 2013
f 2001 2002 2013
f 2013 2002 2014
f 2002 2003 2014
f 2014 2003 2015
f 2003 2004 2015
f 2015 2004 2016
f 2004 2005 2016
f 2016 2005 2017
f 2005 2006 2017
f 2017 2006 2018
f 2006 2007 2018
f 2018 2007 2019
f 2007 2008 2019
f 2019 2008 2020
f 2008 2009 2020
f 2020 2009 2021
f 2009 2010 2021
f 2021 2010 2022
f 2010 2011 2022
f 2022 2011 2023
f 2011 2000 2023
f 2023 2000 2012
f 2012 2013 2024
f 2024 2013 2025
f 2013 2014 2025
f 2025 2014 2026
f 2014 2015 2026
f 2026 2015 2027
f 2015 2016 2027
f 2027 2016 2028
f 2016 2017 2028
f 2028 2017 2029
f 2017 2018 2029
f 2029 2018 2030
f 2018 2019 2030
f 2030 2019 2031
f 2019 2020 2031
f 2031 2020 2032
f 2020 2021 2032
f 2032 2021 2033
f 2021 2022 2033
f 2033 2022 2034
f 2022 2023 2034
f 2034 2023 2035
f 2023 2012 2035
f 2035 2012 2024
f 2024 2025 2036
f 2036 2025 2037
f 2025 2026 2037
f 2037 2026 2038
f 2026 2027 2038
f 2038 2027 2039
f 2027 2028 2039
f 2039 2028 2040
f 2028 2029 2040
f 2040 2029 2041
f 2029 2030 2041
f 2041 2030 2042
f 2030 2031 2042
f 2042 2031 2043
f 2031 2032 2043
f 2043 2032 2044
f 2032 2033 2044
f 2044 2033 2045
f 2033 2034 2045
f 2045 2034 2046
f 2034 2035 2046
f 2046 2035 2047
f 2035 2024 2047
f 2047 2024 2036
f 2036 2037 2048
f 2048 2037 2049
f 2037 2038 2049
f 2049 2038 2050
f 2038 2039 2050
f 2050 2039 2051
f 2039 2040 2051
f 2051 2040 2052
f 2040 2041 2052
f 2052 2041 2053
f 2041 2042 2053
f 2053 2042 2054
f 2042 2043 2054
f 2054 2043 2055
f 2043 2044 2055
f 2055 2044 2056
f 2044 2045 2056
f 2056 2045 2057
f 2045 2046 2057
f 2057 2046 2058
f 2046 2047 2058
f 2058 2047 2059
f 2047 2036 2059
f 2059 2036 2048
f 2048 2049 2060
f 2060 2049 2061
f 2049 2050 2061
f 2061 2050 2062
f 2050 2051 2062
f 2062 2051 2063
f 2051 2052 2063
f 2063 2052 2064
f 2052 2053 2064
f 2064 2053 2065
f 2053 2054 2065
f 2065 2054 2066
f 2054 2055 2066
f 2066 2055 2067
f 2055 2056 2067
f 2067 2056 2068
f 2056 2057 2068
f 2068 2057 2069
f 2057 2058 2069
f 2069 2058 2070
f 2058 2059 2070
f 2070 2059 2071
f 2059 2048 2071
f 2071 2048 2060
f 2060 2061 2072
f 2072 2061 2073
f 2061 2062 2073
f 2073 2062 2074
f 2062 2063 2074
f 2074 2063 2075
f 2063 2064 2075
f 2075 2064 2076
f 2064 2065 2076
f 2076 2065 2077
f 2065 2066 2077
f 2077 2066 2078
f 2066 2067 2078
f 2078 2067 2079
f 2067 2068 2079
f 2079 2068 2080
f 2068 2069 2080
f 2080 2069 2081
f 2069 2070 2081
f 2081 2070 2082
f 2070 2071 2082
f 2082 2071 2083
f 2071 2060 2083
f 2083 2060 2072
f 2072 2073 2084
f 2084 2073 2085
f 2073 2074 2085
f 2085 2074 2086
f 2074 2075 2086
f 2086 2075 2087
f 2075 2076 2087
f 2087 2076 2088
f 2076 2077 2088
f 2088 2077 2089
f 2077 2078 2089
f 2089 2078 2090
f 2078 2079 2090
f 2090 2079 2091
f 2079 2080 2091
f 2091 2080 2092
f 2080 2081 2092
f 2092 2081 2093
f 2081 2082 2093
f 2093 2082 2094
f 2082 2083 2094
f 2094 2083 2095
f 2083 2072 2095
f 2095 2072 2084
f 2084 2085 2096
f 2096 2085 2097
f 2085 2086 2097
f 2097 2086 2098
f 2086 2087 2098
f 2098 2087 2099
f 2087 2088 2099
f 2099 2088 2100
f 2088 2089 2100
f 2100 2089 2101
f 2089 2090 2101
f 2101 2090 2102
f 2090 2091 2102
f 2102 2091 2103
f 2091 2092 2103
f 2103 2092 2104
f 2092 2093 2104
f 2104 2093 2105
f 2093 2094 2105
f 2105 2094 2106
f 2094 2095 2106
f 2106 2095 2107
f 2095 2084 2107
f 2107 2084 2096
f 2096 2097 2108
f 2108 2097 2109
f 2097 2098 2109
f 2109 2098 2110
f 2098 2099 2110
f 2110 2099 2111
f 2099 2100 2111
f 2111 2100 2112
f 2100 2101 2112
f 2112 2101 2113
f 2101 2102 2113
f 2113 2102 2114
f 2102 2103 2114
f 2114 2103 2115
f 2103 2104 2115
f 2115 2104 2116
f 2104 2105 2116
f 2116 2105 2117
f 2105 2106 2117
f 2117 2106 2118
f 2106 2107 2118
f 2118 2107 2119
f 2107 2096 2119
f 2119 2096 2108
f 2108 2109 2120
f 2120 2109 2121
f 2109 2110 2121
f 2121 2110 2122
f 2110 2111 2122
f 2122 2111 2123
f 2111 2112 2123
f 2123 2112 2124
f 2112 2113 2124
f 2124 2113 2125
f 2113 2114 2125
f 2125 2114 2126
f 2114 2115 2126
f 2126 2115 2127
f 2115 2116 2127
f 2127 2116 2128
f 2116 2117 2128
f 2128 2117 2129
f 2117 2118 2129
f 2129 2118 2130
f 2118 2119 2130
f 2130 2119 2131
f 2119 2108 2131
f 2131 2108 2120
f 2120 2121 2132
f 2132 2121 2133
f 2121 2122 2133
f 2133 2122 2134
f 2122 2123 2134
f 2134 2123 2135
f 2123 2124 2135
f 2135 2124 2136
f 2124 2125 2136
f 2136 2125 2137
f 2125 2126 2137
f 2137 2126 2138
f 2126 2127 2138
f 2138 2127 2139
f 2127 2128 2139
f 2139 2128 2140
f 2128 2129 2140
f 2140 2129 2141
f 2129 2130 2141
f 2141 2130 2142
f 2130 2131 2142
f 2142 2131 2143
f 2131 2120 2143
f 2143 2120 2132
f 2132 2133 2144
f 2144 2133 2145
f 2133 2134 2145
f 2145 2134 2146
f 2134 2135 2146
f 2146 2135 2147
f 2135 2136 2147
f 2147 2136 2148
f 2136 2137 2148
f 2148 2137 2149
f 2137 2138 2149
f 2149 2138 2150
f 2138 2139 2150
f 2150 2139 2151
f 2139 2140 2151
f 2151 2140 2152
f 2140 2141 2152
f 2152 2141 2153
f 2141 2142 2153
f 2153 2142 2154
f 2142 2143 2154
f 2154 2143 2155
f 2143 2132 2155
f 2155 2132 2144
f 2144 2145 2156
f 2156 2145 2157
f 2145 2146 2157
f 2157 2146 2158
f 2146 2147 2158
f 2158 2147 2159
f 2147 2148 2159
f 2159 2148 2160
f 2148 2149 2160
f 2160 2149 2161
f 2149 2150 2161
f 2161 2150 2162
f 2150 2151 2162
f 2162 2151 2163
f 2151 2152 2163
f 2163 2152 2164
f 2152 2153 2164
f 2164 2153 2165
f 2153 2154 2165
f 2165 2154 2166
f 2154 2155 2166
f 2166 2155 2167
f 2155 2144 2167
f 2167 2144 2156
f 2156 2157 2168
f 2168 2157 2169
f 2157 2158 2169
f 2169 2158 2170
f 2158 2159 2170
f 2170 2159 2171
f 2159 2160 2171
f 2171 2160 2172
f 2160 2161 2172
f 2172 2161 2173
f 2161 2162 2173
f 2173 2162 2174
f 2162 2163 2174
f 2174 2163 2175
f 2163 2164 2175
f 2175 2164 2176
f 2164 2165 2176
f 2176 2165 2177
f 2165 2166 2177
f 2177 2166 2178
f 2166 2167 2178
f 2178 2167 2179
f 2167 2156 2179
f 2179 2156 2168
f 2168 2169 2180
f 2180 2169 2181
f 2169 2170 2181
f 2181 2170 2182
f 2170 2171 2182
f 2182 2171 2183
f 2171 2172 2183
f 2183 2172 2184
f 2172 2173 2184
f 2184 2173 2185
f 2173 2174 2185
f 2185 2174 2186
f 2174 2175 2186
f 2186 2175 2187
f 2175 2176 2187
f 2187 2176 2188
f 2176 2177 2188
f 2188 2177 2189
f 2177 2178 2189
f 2189 2178 2190
f 2178 2179 2190
f 2190 2179 2191
f 2179 2168 2191
f 2191 2168 2180
f 2180 2181 2192
f 2192 2181 2193
f 2181 2182 2193
f 2193 2182 2194
f 2182 2183 2194
f 2194 2183 2195
f 2183 2184 2195
f 2195 2184 2196
f 2184 2185 2196
f 2196 2185 2197
f 2185 2186 2197
f 2197 2186 2198
f 2186 2187 2198
f 2198 2187 2199
f 2187 2188 2199
f 2199 2188 2200
f 2188 2189 2200
f 2200 2189 2201
f 2189 2190 2201
f 2201 2190 2202
f 2190 2191 2202
f 2202 2191 2203
f 2191 2180 2203
f 2203 2180 2192
f 2192 2193 2204
f 2204 2193 2205
f 2193 2194 2205
f 2205 2194 2206
f 2194 2195 2206
f 2206 2195 2207
f 2195 2196 2207
f 2207 2196 2208
f 2196 2197 2208
f 2208 2197 2209
f 2197 2198 2209
f 2209 2198 2210
f 2198 2199 2210
f 2210 2199 2211
f 2199 2200 2211
f 2211 2200 2212
f 2200 2201 2212
f 2212 2201 2213
f 2201 2202 2213
f 2213 2202 2214
f 2202 2203 2214
f 2214 2203 2215
f 2203 2192 2215
f 2215 2192 2204
f 2204 2205 2216
f 2216 2205 2217
f 2205 2206 2217
f 2217 2206 2218
f 2206 2207 2218
f 2218 2207 2219
f 2207 2208 2219
f 2219 2208 2220
f 2208 2209 2220
f 2220 2209 2221
f 2209 2210 2221
f 2221 2210 2222
f 2210 2211 2222
f 2222 2211 2223
f 2211 2212 2223
f 2223 2212 2224
f 2212 2213 2224
f 2224 2213 2225
f 2213 2214 2225
f 2225 2214 2226
f 2214 2215 2226
f 2226 2215 2227
f 2215 2204 2227
f 2227 2204 2216
f 2216 2217 2228
f 2228 2217 2229
f 2217 2218 2229
f 2229 2218 2230
f 2218 2219 2230
f 2230 2219 2231
f 2219 2220 2231
f 2231 2220 2232
f 2220 2221 2232
f 2232 2221 2233
f 2221 2222 2233
f 2233 2222 2234
f 2222 2223 2234
f 2234 2223 2235
f 2223 2224 2235
f 2235 2224 2236
f 2224 2225 2236
f 2236 2225 2237
f 2225 2226 2237
f 2237 2226 2238
f 2226 2227 2238
f 2238 2227 2239
f 2227 2216 2239
f 2239 2216 2228
f 2228 2229 2240
f 2240 2229 2241
f 2229 2230 2241
f 2241 2230 2242
f 2230 2231 2242
f 2242 2231 2243
f 2231 2232 2243
f 2243 2232 2244
f 2232 2233 2244
f 2244 2233 2245
f 2233 2234 2245
f 2245 2234 2246
f 2234 2235 2246
f 2246 2235 2247
f 2235 2236 2247
f 2247 2236 2248
f 2236 2237 2248
f 2248 2237 2249
f 2237 2238 2249
f 2249 2238 2250
f 2238 2239 2250
f 2250 2239 2251
f 2239 2228 2251
f 2251 2228 2240
f 2240 2241 2252
f 2252 2241 2253
f 2241 2242 2253
f 2253 2242 2254
f 2242 2243 2254
f 2254 2243 2255
f 2243 2244 2255
f 2255 2244 2256
f 2244 2245 2256
f 2256 2245 2257
f 2245 2246 2257
f 2257 2246 2258
f 2246 2247 2258
f 2258 2247 2259
f 2247 2248 2259
f 2259 2248 2260
f 2248 2249 2260
f 2260 2249 2261
f 2249 2250 2261
f 2261 2250 2262
f 2250 2251 2262
f 2262 2251 2263
f 2251 2240 2263
f 2263 2240 2252
f 2252 2253 2264
f 2264 2253 2265
f 2253 2254 2265
f 2265 2254 2266
f 2254 2255 2266
f 2266 2255 2267
f 2255 2256 2267
f 2267 2256 2268
f 2256 2257 2268
f 2268 2257 2269
f 2257 2258 2269
f 2269 2258 2270
f 2258 2259 2270
f 2270 2259 2271
f 2259 2260 2271
f 2271 2260 2272
f 2260 2261 2272
f 2272 2261 2273
f 2261 2262 2273
f 2273 2262 2274
f 2262 2263 2274
f 2274 2263 2275
f 2263 2252 2275
f 2275 2252 2264
f 2264 2265 2276
f 2276 2265 2276
f 2265 2266 2276
f 2276 2266 2276
f 2266 2267 2276
f 2276 2267 2276
f 2267 2268 2276
f 2276 2268 2276
f 2268 2269 2276
f 2276 2269 2276
f 2269 2270 2276
f 2276 2270 2276
f 2270 2271 2276
f 2276 2271 2276
f 2271 2272 2276
f 2276 2272 2276
f 2272 2273 2276
f 2276 2273 2276
f 2273 2274 2276
f 2276 2274 2276
f 2274 2275 2276
f 2276 2275 2276
f 2275 2264 2276
f 2276 2264 2276

g Path_(12)
v 63.355682 147.7326 76.5
v 63.261086 147.15904 76.19548
v 63.02611 147.29066 76.14137
v 62.879444 147.5407 76.13882
v 62.860382 147.84215 76.18852
v 62.974037 148.11424 76.27715
v 63.189953 148.28409 76.38097
v 63.45028 148.30617 76.472145
v 63.685253 148.17455 76.52626
v 63.83192 147.92451 76.52881
v 63.850983 147.62306 76.47911
v 63.737328 147.35097 76.39048
v 63.52141 147.18112 76.28667
v 63.779976 147.15918 75.30221
v 63.543972 147.29082 75.25152
v 63.39833 147.54083 75.248795
v 63.38208 147.84222 75.294785
v 63.49957 148.11424 75.37715
v 63.719322 148.28401 75.47382
v 63.982452 148.30603 75.558914
v 64.21845 148.1744 75.609604
v 64.3641 147.92438 75.61232
v 64.38035 147.62299 75.56634
v 64.262856 147.35097 75.48397
v 64.043106 147.1812 75.38729
v 64.23987 147.12334 74.79927
v 63.998634 147.25587 74.76625
v 63.858227 147.50497 74.76019
v 63.856262 147.80391 74.78272
v 63.99327 148.07256 74.8278
v 64.232544 148.23894 74.88335
v 64.509964 148.25848 74.93448
v 64.7512 148.12595 74.9675
v 64.8916 147.87683 74.97356
v 64.89357 147.57791 74.95103
v 64.75656 147.30927 74.90595
v 64.51729 147.14288 74.8504
v 64.570145 146.88838 73.83076
v 64.32937 147.02077 73.796196
v 64.1885 147.27002 73.79064
v 64.1853 147.56934 73.81558
v 64.320625 147.83853 73.864334
v 64.558205 148.00545 73.923836
v 64.83439 148.02539 73.97814
v 65.075165 147.89299 74.0127
v 65.21603 147.64375 74.01826
v 65.21923 147.34442 73.993324
v 65.08391 147.07524 73.94457
v 64.84633 146.90831 73.88507
v 65.11647 146.86436 72.84636
v 64.88112 146.99599 72.79349
v 64.734825 147.246 72.79089
v 64.71679 147.54745 72.839264
v 64.83185 147.81955 72.92564
v 65.049164 147.98938 73.02687
v 65.31051 148.01144 73.115845
v 65.54586 147.87982 73.16871
v 65.692154 147.6298 73.17131
v 65.71019 147.32835 73.12294
v 65.59513 147.05626 73.03657
v 65.377815 146.88643 72.935326
v 65.64468 146.86696 71.948135
v 65.40462 146.97754 71.80175
v 65.244125 147.21245 71.69292
v 65.206184 147.50873 71.65079
v 65.30098 147.78699 71.68666
v 65.5031 147.97267 71.790924
v 65.758385 148.01604 71.93564
v 65.99844 147.90546 72.08202
v 66.15894 147.67055 72.19086
v 66.19688 147.37427 72.23299
v 66.10208 147.09601 72.197105
v 65.89996 146.91031 72.09285
v 65.74191 147.44179 71.91542
usemtl mat_35
s 1
f 2277 2277 2278
f 2278 2277 2279
f 2277 2277 2279
f 2279 2277 2280
f 2277 2277 2280
f 2280 2277 2281
f 2277 2277 2281
f 2281 2277 2282
f 2277 2277 2282
f 2282 2277 2283
f 2277 2277 2283
f 2283 2277 2284
f 2277 2277 2284
f 2284 2277 2285
f 2277 2277 2285
f 2285 2277 2286
f 2277 2277 2286
f 2286 2277 2287
f 2277 2277 2287
f 2287 2277 2288
f 2277 2277 2288
f 2288 2277 2289
f 2277 2277 2289
f 2289 2277 2278
f 2278 2279 2290
f 2290 2279 2291
f 2279 2280 2291
f 2291 2280 2292
f 2280 2281 2292
f 2292 2281 2293
f 2281 2282 2293
f 2293 2282 2294
f 2282 2283 2294
f 2294 2283 2295
f 2283 2284 2295
f 2295 2284 2296
f 2284 2285 2296
f 2296 2285 2297
f 2285 2286 2297
f 2297 2286 2298
f 2286 2287 2298
f 2298 2287 2299
f 2287 2288 2299
f 2299 2288 2300
f 2288 2289 2300
f 2300 2289 2301
f 2289 2278 2301
f 2301 2278 2290
f 2290 2291 2302
f 2302 2291 2303
f 2291 2292 2303
f 2303 2292 2304
f 2292 2293 2304
f 2304 2293 2305
f 2293 2294 2305
f 2305 2294 2306
f 2294 2295 2306
f 2306 2295 2307
f 2295 2296 2307
f 2307 2296 2308
f 2296 2297 2308
f 2308 2297 2309
f 2297 2298 2309
f 2309 2298 2310
f 2298 2299 2310
f 2310 2299 2311
f 2299 2300 2311
f 2311 2300 2312
f 2300 2301 2312
f 2312 2301 2313
f 2301 2290 2313
f 2313 2290 2302
f 2302 2303 2314
f 2314 2303 2315
f 2303 2304 2315
f 2315 2304 2316
f 2304 2305 2316
f 2316 2305 2317
f 2305 2306 2317
f 2317 2306 2318
f 2306 2307 2318
f 2318 2307 2319
f 2307 2308 2319
f 2319 2308 2320
f 2308 2309 2320
f 2320 2309 2321
f 2309 2310 2321
f 2321 2310 2322
f 2310 2311 2322
f 2322 2311 2323
f 2311 2312 2323
f 2323 2312 2324
f 2312 2313 2324
f 2324 2313 2325
f 2313 2302 2325
f 2325 2302 2314
f 2314 2315 2326
f 2326 2315 2327
f 2315 2316 2327
f 2327 2316 2328
f 2316 2317 2328
f 2328 2317 2329
f 2317 2318 2329
f 2329 2318 2330
f 2318 2319 2330
f 2330 2319 2331
f 2319 2320 2331
f 2331 2320 2332
f 2320 2321 2332
f 2332 2321 2333
f 2321 2322 2333
f 2333 2322 2334
f 2322 2323 2334
f 2334 2323 2335
f 2323 2324 2335
f 2335 2324 2336
f 2324 2325 2336
f 2336 2325 2337
f 2325 2314 2337
f 2337 2314 2326
f 2326 2327 2338
f 2338 2327 2339
f 2327 2328 2339
f 2339 2328 2340
f 2328 2329 2340
f 2340 2329 2341
f 2329 2330 2341
f 2341 2330 2342
f 2330 2331 2342
f 2342 2331 2343
f 2331 2332 2343
f 2343 2332 2344
f 2332 2333 2344
f 2344 2333 2345
f 2333 2334 2345
f 2345 2334 2346
f 2334 2335 2346
f 2346 2335 2347
f 2335 2336 2347
f 2347 2336 2348
f 2336 2337 2348
f 2348 2337 2349
f 2337 2326 2349
f 2349 2326 2338
f 2338 2339 2350
f 2350 2339 2350
f 2339 2340 2350
f 2350 2340 2350
f 2340 2341 2350
f 2350 2341 2350
f 2341 2342 2350
f 2350 2342 2350
f 2342 2343 2350
f 2350 2343 2350
f 2343 2344 2350
f 2350 2344 2350
f 2344 2345 2350
f 2350 2345 2350
f 2345 2346 2350
f 2350 2346 2350
f 2346 2347 2350
f 2350 2347 2350
f 2347 2348 2350
f 2350 2348 2350
f 2348 2349 2350
f 2350 2349 2350
f 2349 2338 2350
f 2350 2338 2350

g Path_(2)
v 115.61682 117.07663 53.5
v 115.203926 116.663734 54.061058
v 115.09427 116.88402 53.847946
v 115.12463 117.15592 53.616768
v 115.28688 117.40657 53.429466
v 115.53753 117.56882 53.336235
v 115.80943 117.59918 53.362053
v 116.02972 117.489525 53.5
v 116.13937 117.26924 53.713116
v 116.10901 116.99734 53.944294
v 115.94676 116.74669 54.13159
v 115.69611 116.58444 54.224823
v 115.42421 116.55408 54.199005
v 115.84714 116.16165 53.39153
v 115.60042 116.26925 53.28491
v 115.457306 116.493965 53.111237
v 115.456154 116.7756 52.917046
v 115.597275 117.038666 52.75437
v 115.84284 117.21269 52.666805
v 116.12707 117.25105 52.677803
v 116.37379 117.14345 52.784424
v 116.5169 116.91873 52.9581
v 116.51804 116.63711 53.152287
v 116.37693 116.37403 53.31496
v 116.13136 116.200005 53.40253
v 115.95153 115.96566 51.904087
v 115.72452 116.15608 51.889492
v 115.62584 116.435974 51.87726
v 115.681946 116.73032 51.870663
v 115.8778 116.96027 51.871475
v 116.16092 117.06421 51.879475
v 116.455444 117.01427 51.89252
v 116.68246 116.823845 51.90712
v 116.78113 116.54396 51.919353
v 116.72503 116.2496 51.92595
v 116.529175 116.01965 51.925137
v 116.246056 115.915726 51.917133
v 115.89513 115.95172 51.193256
v 115.68959 116.16617 51.15459
v 115.6222 116.453445 51.071793
v 115.71101 116.736595 50.967052
v 115.93223 116.93974 50.86843
v 116.22657 117.008446 50.802353
v 116.515175 116.92431 50.78653
v 116.72071 116.70987 50.825195
v 116.7881 116.422585 50.907993
v 116.69929 116.139435 51.012733
v 116.47807 115.936295 51.111355
v 116.18373 115.867584 51.17743
v 116.095856 115.60919 50.918247
v 115.8471 115.74598 50.84366
v 115.714386 115.98438 50.684402
v 115.73328 116.26053 50.483154
v 115.8987 116.50043 50.293835
v 116.16633 116.639786 50.167175
v 116.46447 116.64127 50.137115
v 116.71322 116.504486 50.211704
v 116.84593 116.26608 50.37096
v 116.82705 115.98994 50.57221
v 116.66162 115.750046 50.761528
v 116.39399 115.61068 50.888187
v 116.32076 115.194664 50.00947
v 116.05906 115.33112 49.964474
v 115.90734 115.5751 49.85037
v 115.906265 115.86124 49.697723
v 116.056114 116.11284 49.547447
v 116.316734 116.26251 49.4398
v 116.6183 116.270134 49.403633
v 116.88 116.133675 49.44863
v 117.031715 115.88969 49.562737
v 117.03279 115.60356 49.71538
v 116.88295 115.35195 49.865658
v 116.62232 115.202286 49.973305
v 116.268 115.01228 48.827988
v 116.00524 115.15674 48.836273
v 115.84707 115.41412 48.824463
v 115.83588 115.71546 48.79571
v 115.974655 115.98001 48.757732
v 116.22622 116.136894 48.720695
v 116.52317 116.14407 48.69453
v 116.78593 115.99962 48.686245
v 116.94409 115.74223 48.69806
v 116.95529 115.440895 48.726807
v 116.81651 115.17634 48.764786
v 116.56494 115.019455 48.801823
v 115.91084 115.08194 47.960598
v 115.68363 115.279724 47.988514
v 115.58244 115.564445 47.989468
v 115.6344 115.859825 47.9632
v 115.82557 116.086716 47.91675
v 116.10474 116.18431 47.862564
v 116.39709 116.12647 47.815163
v 116.624306 115.928696 47.787247
v 116.72549 115.64397 47.786293
v 116.67354 115.34859 47.81256
v 116.48237 115.121704 47.85901
v 116.2032 115.0241 47.913197
v 115.97348 114.8549 47.233406
v 115.69933 114.9794 47.26224
v 115.525536 115.22208 47.25518
v 115.49866 115.517914 47.214123
v 115.62591 115.78763 47.150066
v 115.873184 115.958954 47.080173
v 116.17423 115.985985 47.02317
v 116.44838 115.86148 46.994335
v 116.62218 115.618805 47.001396
v 116.64905 115.322975 47.042454
v 116.521805 115.05325 47.10651
v 116.27453 114.88193 47.176403
v 115.98193 114.735054 46.187897
v 115.73183 114.90315 46.169434
v 115.60001 115.17341 46.14555
v 115.6218 115.473404 46.122646
v 115.79136 115.722755 46.10686
v 116.063255 115.85465 46.102425
v 116.364624 115.83375 46.110523
v 116.61472 115.66566 46.12899
v 116.746544 115.3954 46.152874
v 116.724754 115.095406 46.175777
v 116.55519 114.846054 46.191563
v 116.2833 114.71416 46.196
v 115.9369 114.70308 45.36767
v 115.689735 114.87529 45.389416
v 115.5575 115.14679 45.379677
v 115.57564 115.44484 45.34106
v 115.73927 115.68956 45.283916
v 116.00457 115.81539 45.22355
v 116.30044 115.78861 45.17614
v 116.54761 115.6164 45.154392
v 116.67984 115.3449 45.16413
v 116.661705 115.04686 45.202747
v 116.49807 114.80214 45.259895
v 116.23277 114.67631 45.32026
v 115.58317 114.5247 44.464497
v 115.36817 114.72894 44.461254
v 115.278885 115.01715 44.434196
v 115.33923 115.31208 44.390575
v 115.53304 115.53472 44.34208
v 115.80839 115.62541 44.3017
v 116.091484 115.55985 44.280262
v 116.30648 115.355606 44.283504
v 116.39577 115.067406 44.310562
v 116.33542 114.77247 44.354183
v 116.14161 114.54983 44.40268
v 115.86627 114.45914 44.443058
v 115.41413 114.656555 43.78903
v 115.17628 114.82719 43.772366
v 115.05954 115.09679 43.7761
v 115.0952 115.39311 43.799232
v 115.27369 115.63676 43.83556
v 115.547195 115.76245 43.87535
v 115.84242 115.7365 43.907944
v 116.08028 115.56587 43.924603
v 116.197014 115.29627 43.920868
v 116.161354 114.999954 43.89774
v 115.982864 114.7563 43.861412
v 115.70936 114.63061 43.82162
v 115.41186 114.77862 42.977688
v 115.14803 114.90889 42.98619
v 114.98548 115.15762 42.98092
v 114.96776 115.45817 42.96329
v 115.099625 115.73 42.938026
v 115.34573 115.90028 42.911892
v 115.640144 115.92338 42.891895
v 115.90398 115.793106 42.883396
v 116.06653 115.54437 42.888664
v 116.08424 115.24382 42.906292
v 115.952385 114.97199 42.93156
v 115.706276 114.80171 42.95769
v 115.223625 114.740974 42.075535
v 114.94911 114.83572 42.111588
v 114.75559 115.06123 42.149334
v 114.69491 115.3571 42.178658
v 114.783325 115.64405 42.1917
v 114.997154 115.84518 42.184967
v 115.27909 115.9066 42.160263
v 115.553604 115.81187 42.124207
v 115.74712 115.58634 42.08646
v 115.80781 115.290474 42.05714
v 115.71939 115.00353 42.044098
v 115.50557 114.8024 42.05083
v 114.99127 114.730995 41.256992
v 114.710815 114.824036 41.295628
v 114.50908 115.04742 41.31412
v 114.44011 115.341286 41.307526
v 114.522385 115.62689 41.2776
v 114.73387 115.82772 41.232372
v 115.01789 115.889946 41.183952
v 115.29835 115.79691 41.14532
v 115.500084 115.57353 41.126823
v 115.56905 115.27966 41.133423
v 115.48677 114.99406 41.163345
v 115.27529 114.79323 41.208576
v 114.8611 114.623825 40.510155
v 114.563446 114.67265 40.561886
v 114.331726 114.844246 40.49729
v 114.22803 115.09263 40.33368
v 114.280136 115.35125 40.11489
v 114.47409 115.55081 39.89955
v 114.75792 115.63785 39.745358
v 115.055565 115.58902 39.693626
v 115.287285 115.41743 39.75822
v 115.39098 115.169044 39.921833
v 115.33888 114.910416 40.14062
v 115.14493 114.71085 40.35596
v 115.08327 114.35545 40.204235
v 114.80608 114.24771 40.208847
v 114.57181 114.20994 40.043083
v 114.44324 114.25227 39.751366
v 114.4548 114.36336 39.411858
v 114.60341 114.513435 39.11553
v 114.84925 114.66229 38.94178
v 115.126434 114.770035 38.937172
v 115.3607 114.8078 39.102932
v 115.48928 114.76547 39.394653
v 115.477715 114.65439 39.73416
v 115.3291 114.50431 40.03049
v 115.5104 113.71354 40.388695
v 115.25218 113.56901 40.32932
v 115.04277 113.480675 40.13622
v 114.93827 113.4722 39.861137
v 114.96668 113.54585 39.57778
v 115.1204 113.68191 39.36208
v 115.35823 113.843895 39.271824
v 115.61645 113.98843 39.3312
v 115.82586 114.07676 39.5243
v 115.93036 114.085236 39.79938
v 115.90195 114.01158 40.082737
v 115.74823 113.87553 40.29844
v 115.96873 113.07419 39.988132
v 115.72731 112.894 39.990227
v 115.51273 112.765625 39.83019
v 115.38251 112.72348 39.550907
v 115.371506 112.778854 39.227207
v 115.4827 112.91691 38.94583
v 115.68627 113.10065 38.782166
v 115.92769 113.280846 38.780075
v 116.14226 113.40922 38.94011
v 116.27249 113.451355 39.219395
v 116.283485 113.39599 39.54309
v 116.1723 113.257935 39.82447
v 116.48854 112.52869 40.107456
v 116.28045 112.31308 40.065773
v 116.11479 112.13991 39.88012
v 116.03595 112.05556 39.600246
v 116.06505 112.08265 39.301144
v 116.19429 112.213905 39.062954
v 116.389046 112.41417 38.949505
v 116.59714 112.62977 38.991188
v 116.762794 112.80295 39.17684
v 116.841644 112.88729 39.456715
v 116.812546 112.86021 39.755817
v 116.6833 112.72895 39.994007
v 117.29826 111.64649 40.216064
v 117.05063 111.48352 40.22032
v 116.80971 111.42693 40.069935
v 116.64005 111.49188 39.805202
v 116.58712 111.660965 39.49706
v 116.6651 111.88888 39.228065
v 116.85309 112.114555 39.07031
v 117.10072 112.27753 39.06605
v 117.341644 112.334114 39.216434
v 117.5113 112.269165 39.481167
v 117.56423 112.10008 39.789314
v 117.48625 111.87216 40.058304
v 117.42974 111.101074 38.720085
v 117.137215 111.046646 38.84057
v 116.8782 111.11956 38.830017
v 116.7221 111.300285 38.691257
v 116.71073 111.54039 38.46147
v 116.84716 111.77554 38.20223
v 117.09481 111.94273 37.982994
v 117.38734 111.99716 37.86251
v 117.646355 111.92425 37.873062
v 117.80245 111.74352 38.01182
v 117.81382 111.50342 38.241608
v 117.67739 111.268265 38.50085
v 117.83714 110.71484 38.527256
v 117.57301 110.57393 38.61543
v 117.28939 110.517975 38.544197
v 117.06227 110.56197 38.332645
v 116.952515 110.69413 38.037457
v 116.98953 110.87905 37.737732
v 117.16341 111.06717 37.513783
v 117.427536 111.208084 37.42561
v 117.71116 111.26404 37.49684
v 117.93828 111.22004 37.708393
v 118.048035 111.087875 38.00358
v 118.01102 110.90296 38.303303
v 118.07746 109.98207 38.226177
v 117.803764 109.853905 38.241478
v 117.53504 109.8157 38.164185
v 117.343285 109.8777 38.015003
v 117.279884 110.0233 37.833908
v 117.361824 110.21347 37.669426
v 117.56715 110.39727 37.56563
v 117.84084 110.525444 37.55033
v 118.109566 110.563644 37.62763
v 118.30132 110.50164 37.776806
v 118.36472 110.35605 37.9579
v 118.28278 110.16587 38.122383
v 118.277275 109.26119 37.604942
v 118.0152 109.14303 37.59507
v 117.78689 109.13621 37.42766
v 117.65353 109.24255 37.147568
v 117.65085 109.43356 36.82984
v 117.77957 109.65806 36.559616
v 118.0052 109.85589 36.4093
v 118.26728 109.97405 36.419174
v 118.49558 109.98087 36.586582
v 118.628944 109.87453 36.866676
v 118.63162 109.68352 37.184402
v 118.50291 109.45902 37.454628
v 118.78513 108.80912 36.963345
v 118.54244 108.66089 36.980206
v 118.336784 108.61329 36.883133
v 118.223274 108.67908 36.69814
v 118.23233 108.84063 36.474792
v 118.36152 109.05465 36.272934
v 118.57623 109.2638 36.146656
v 118.818924 109.41203 36.129795
v 119.02458 109.45963 36.226868
v 119.13809 109.393845 36.41186
v 119.129036 109.23229 36.63521
v 118.99985 109.01827 36.837067
v 119.283104 108.33845 37.19943
v 119.01806 108.197395 37.190933
v 118.793564 108.1025 37.021816
v 118.669785 108.07919 36.73739
v 118.67988 108.13372 36.413868
v 118.821144 108.251465 36.137936
v 119.055725 108.40088 35.983532
v 119.32077 108.54193 35.992027
v 119.54526 108.636826 36.161144
v 119.669044 108.66013 36.44557
v 119.65895 108.605606 36.769093
v 119.517685 108.48786 37.045025
v 119.720375 107.364655 37.186615
v 119.42744 107.29088 37.331142
v 119.15307 107.29005 37.338505
v 118.97077 107.36239 37.206726
v 118.9294 107.48851 36.97112
v 119.04004 107.63462 36.694813
v 119.27304 107.76157 36.451843
v 119.56598 107.83535 36.307312
v 119.840355 107.836174 36.299953
v 120.02265 107.76384 36.43173
v 120.064026 107.63772 36.66734
v 119.953384 107.4916 36.943645
v 119.78546 106.669586 36.189316
v 119.50538 106.55616 36.18015
v 119.21868 106.57244 36.087864
v 119.0022 106.71406 35.937183
v 118.913925 106.94308 35.76849
v 118.977516 107.19812 35.62698
v 119.17594 107.41086 35.55057
v 119.456024 107.52428 35.55974
v 119.74272 107.507996 35.652023
v 119.959206 107.36638 35.8027
v 120.04748 107.13737 35.971397
v 119.98388 106.88232 36.112907
v 120.21867 106.38592 35.308575
v 119.98012 106.206314 35.399326
v 119.71872 106.149704 35.359245
v 119.50451 106.23127 35.19907
v 119.3949 106.429146 34.961723
v 119.41925 106.69031 34.710796
v 119.571045 106.94479 34.51353
v 119.8096 107.1244 34.42278
v 120.07101 107.181 34.46286
v 120.28521 107.099434 34.623035
v 120.39482 106.90156 34.860382
v 120.37047 106.640396 35.11131
v 120.69163 106.134605 35.008995
v 120.49029 105.9093 35.039597
v 120.24939 105.76925 34.930763
v 120.03349 105.75196 34.71165
v 119.900444 105.86207 34.440975
v 119.88589 106.070076 34.19126
v 119.99373 106.32025 34.02942
v 120.195076 106.54555 33.998817
v 120.43597 106.6856 34.107655
v 120.65186 106.70289 34.326763
v 120.78492 106.59278 34.597443
v 120.79947 106.38477 34.847157
v 121.13968 105.53649 34.352036
v 120.943016 105.32094 34.345924
v 120.74285 105.20844 34.248775
v 120.59282 105.22914 34.086613
v 120.53312 105.37749 33.902893
v 120.57975 105.61373 33.74684
v 120.72022 105.87457 33.660275
v 120.916885 106.09012 33.666386
v 121.11705 106.20262 33.76354
v 121.26708 106.18192 33.9257
v 121.32678 106.03358 34.10942
v 121.28015 105.79733 34.26547
v 121.70838 105.15513 34.050777
v 121.48075 104.98809 33.996166
v 121.28803 104.92111 33.845955
v 121.18186 104.97214 33.640396
v 121.1907 105.127495 33.434563
v 121.31216 105.345566 33.28361
v 121.51371 105.5679 33.22799
v 121.74134 105.73494 33.2826
v 121.93406 105.80192 33.43281
v 122.04023 105.75089 33.63837
v 122.031395 105.595535 33.844204
v 121.909935 105.37747 33.995155
v 122.11963 104.54033 33.976204
v 121.8388 104.43794 33.992603
v 121.60649 104.3837 33.868256
v 121.48495 104.39212 33.636486
v 121.50674 104.46096 33.35939
v 121.66603 104.57178 33.11122
v 121.920135 104.69486 32.958477
v 122.200966 104.79725 32.942078
v 122.43327 104.851494 33.066425
v 122.55482 104.84306 33.298195
v 122.53302 104.77422 33.57529
v 122.37373 104.663414 33.82346
v 122.15995 103.72801 34.039295
v 121.89575 103.64758 33.921246
v 121.723206 103.603745 33.68354
v 121.68854 103.60824 33.389866
v 121.801056 103.65985 33.11892
v 122.03059 103.74477 32.9433
v 122.31565 103.840225 32.910057
v 122.57985 103.92065 33.028107
v 122.752396 103.964485 33.265812
v 122.787056 103.95999 33.559486
v 122.674545 103.90838 33.830433
v 122.44501 103.82346 34.006058
v 122.57138 102.92286 34.166157
v 122.303764 102.80995 34.102467
v 122.10481 102.74153 33.892757
v 122.02783 102.73592 33.59321
v 122.09344 102.79463 33.284096
v 122.284065 102.90193 33.048237
v 122.54863 103.029076 32.948833
v 122.816246 103.14198 33.01252
v 123.0152 103.2104 33.222233
v 123.092186 103.21601 33.52178
v 123.02657 103.157295 33.830894
v 122.835945 103.049995 34.066753
v 123.10784 102.05024 33.95298
v 122.814644 101.97939 34.047024
v 122.55673 101.97325 34.00305
v 122.4032 102.033455 33.83284
v 122.3952 102.143875 33.582
v 122.53487 102.274925 33.31774
v 122.78478 102.39149 33.110878
v 123.07798 102.46233 33.016834
v 123.33589 102.468475 33.06081
v 123.48942 102.40827 33.23102
v 123.49742 102.29785 33.48186
v 123.35776 102.1668 33.746117
v 123.10574 100.91939 33.224342
v 122.82014 100.8968 33.266632
v 122.57425 101.02335 33.283257
v 122.43396 101.26514 33.26976
v 122.43687 101.55737 33.229755
v 122.58219 101.821754 33.17397
v 122.830986 101.987434 33.117344
v 123.11659 102.010025 33.075054
v 123.36248 101.88348 33.05843
v 123.50276 101.641685 33.07193
v 123.499855 101.34945 33.11193
v 123.35454 101.085075 33.16772
v 123.470634 101.38147 32.112625
v 123.19447 101.401215 32.03758
v 122.95179 101.56597 31.998451
v 122.80761 101.83158 32.005726
v 122.800575 102.12688 32.057453
v 122.93256 102.37274 32.139774
v 123.16821 102.50329 32.23063
v 123.44438 102.48354 32.305676
v 123.687065 102.318794 32.344803
v 123.83124 102.053185 32.33753
v 123.83827 101.75788 32.2858
v 123.70628 101.51202 32.20348
v 123.64322 101.233315 31.341696
v 123.384315 101.24757 31.349503
v 123.18854 101.40437 31.300272
v 123.10834 101.6617 31.207195
v 123.16521 101.95061 31.09521
v 123.34391 102.19367 30.994324
v 123.59656 102.32578 30.93157
v 123.85546 102.31152 30.923761
v 124.05125 102.154724 30.972992
v 124.13145 101.89739 31.06607
v 124.07458 101.60849 31.178055
v 123.895874 101.36542 31.27894
v 123.82022 100.99052 30.82438
v 123.66075 101.117584 30.667694
v 123.62991 101.332756 30.524109
v 123.73597 101.578384 30.4321
v 123.95049 101.78865 30.41632
v 124.21602 101.90721 30.480999
v 124.46139 101.9023 30.608805
v 124.62086 101.77523 30.765493
v 124.651695 101.56006 30.909079
v 124.54564 101.31443 31.001087
v 124.331116 101.104164 31.016867
v 124.06559 100.9856 30.952188
v 124.1299 100.379166 31.228165
v 123.92581 100.483864 31.073652
v 123.851234 100.671814 30.806652
v 123.92616 100.89266 30.498709
v 124.130516 101.08722 30.232334
v 124.40953 101.20337 30.078905
v 124.68845 101.209984 30.07953
v 124.89254 101.105286 30.234045
v 124.96712 100.917336 30.501045
v 124.89219 100.69649 30.808989
v 124.687836 100.50193 31.075361
v 124.40882 100.38578 31.22879
v 124.50999 99.78544 30.117771
v 124.25126 99.87783 30.116007
v 124.09985 100.07378 30.066929
v 124.096344 100.32076 29.98369
v 124.24168 100.55262 29.888594
v 124.4969 100.707214 29.807121
v 124.79364 100.74312 29.7611
v 125.052376 100.65073 29.762865
v 125.20378 100.45478 29.811941
v 125.20728 100.207794 29.89518
v 125.06195 99.975945 29.990276
v 124.806725 99.82135 30.07175
v 124.652794 99.30997 29.23855
v 124.3856 99.377686 29.161417
v 124.21279 99.56355 29.061302
v 124.18068 99.817764 28.965034
v 124.29786 100.072205 28.898405
v 124.532936 100.258705 28.87927
v 124.82292 100.327286 28.912756
v 125.09012 100.259575 28.98989
v 125.262924 100.07371 29.090002
v 125.295044 99.819496 29.186272
v 125.177864 99.56505 29.2529
v 124.94278 99.37855 29.272036
v 125.174385 98.91666 28.898941
v 124.903694 98.89269 28.941603
v 124.6858 99.01014 28.896244
v 124.579094 99.23755 28.775019
v 124.61217 99.51397 28.610407
v 124.77616 99.76534 28.44652
v 125.02712 99.92432 28.327267
v 125.29781 99.94829 28.284605
v 125.5157 99.83083 28.329964
v 125.622406 99.603424 28.45119
v 125.58933 99.327 28.6158
v 125.42535 99.07563 28.77969
v 125.46053 98.55986 27.295956
v 125.19661 98.62284 27.286203
v 125.01062 98.82148 27.278065
v 124.9524 99.102554 27.27372
v 125.03755 99.390755 27.274332
v 125.24326 99.60885 27.27974
v 125.514404 99.6984 27.288492
v 125.77833 99.63542 27.298244
v 125.96432 99.436775 27.306383
v 126.02254 99.1557 27.310728
v 125.937386 98.86751 27.310114
v 125.731674 98.649414 27.304707
v 125.78397 98.50624 26.809011
v 125.50598 98.545586 26.801584
v 125.303276 98.71863 26.69727
v 125.23016 98.979 26.52402
v 125.30624 99.256935 26.328257
v 125.511116 99.47797 26.162434
v 125.7899 99.58287 26.070986
v 126.067894 99.54353 26.078413
v 126.27061 99.37049 26.182728
v 126.34372 99.110115 26.355978
v 126.26764 98.83218 26.55174
v 126.06276 98.611145 26.717564
v 126.00118 98.20022 26.44321
v 125.74955 98.11188 26.390436
v 125.56271 98.12992 26.186268
v 125.49075 98.24953 25.885416
v 125.55293 98.43863 25.568491
v 125.73261 98.646576 25.320415
v 125.98163 98.817635 25.207657
v 126.23327 98.90598 25.260433
v 126.4201 98.88793 25.4646
v 126.492065 98.76833 25.765451
v 126.42988 98.57922 26.082376
v 126.250206 98.371284 26.330454
v 126.352615 97.67923 26.480228
v 126.2081 97.54694 26.24691
v 126.169785 97.50792 25.947329
v 126.247955 97.57261 25.66176
v 126.421646 97.72367 25.46672
v 126.644325 97.92065 25.41447
v 126.85633 98.11074 25.519012
v 127.00085 98.24303 25.75233
v 127.03916 98.28206 26.051912
v 126.961 98.21737 26.33748
v 126.7873 98.0663 26.53252
v 126.56462 97.86933 26.58477
v 126.89746 97.15296 26.452898
v 126.72345 96.99052 26.226173
v 126.66123 96.8884 25.933762
v 126.72748 96.87397 25.654013
v 126.90444 96.951096 25.461887
v 127.1447 97.09911 25.408861
v 127.38387 97.278366 25.509146
v 127.557884 97.44081 25.73587
v 127.6201 97.54293 26.028282
v 127.553856 97.55736 26.308031
v 127.37689 97.480225 26.500158
v 127.136635 97.33221 26.553183
v 127.29713 96.25851 26.724123
v 127.14585 96.17957 26.472078
v 127.1152 96.18615 26.167955
v 127.21338 96.27649 25.893242
v 127.4141 96.426384 25.72155
v 127.66357 96.59566 25.698881
v 127.894936 96.73897 25.831312
v 128.04622 96.81791 26.083357
v 128.07687 96.811325 26.387482
v 127.97869 96.720985 26.662193
v 127.77797 96.5711 26.833887
v 127.5285 96.40182 26.856554
v 127.88494 95.64452 26.47286
v 127.70895 95.50304 26.283043
v 127.62842 95.45109 26.000443
v 127.66492 95.50259 25.700783
v 127.80868 95.643745 25.464355
v 128.02118 95.83674 25.354511
v 128.24547 96.02985 25.400686
v 128.42146 96.17133 25.590504
v 128.502 96.22328 25.873104
v 128.46548 96.17178 26.172764
v 128.32173 96.030624 26.409191
v 128.10924 95.83764 26.519033
v 128.42154 95.304306 26.363047
v 128.27026 95.087296 26.19072
v 128.22855 94.91829 25.96971
v 128.30757 94.842575 25.759232
v 128.48615 94.88044 25.615686
v 128.71643 95.021736 25.577534
v 128.93672 95.2286 25.654999
v 129.088 95.44561 25.827326
v 129.12971 95.61462 26.048336
v 129.05069 95.69033 26.258814
v 128.87212 95.65247 26.402359
v 128.64183 95.51118 26.440512
v 128.73807 94.46201 26.750278
v 128.65932 94.36325 26.461458
v 128.71469 94.34208 26.179283
v 128.88934 94.404175 25.979362
v 129.13646 94.53289 25.915264
v 129.38985 94.69374 26.004166
v 129.58159 94.84363 26.222242
v 129.66034 94.94239 26.511065
v 129.60497 94.96356 26.79324
v 129.43033 94.90147 26.99316
v 129.1832 94.77275 27.057257
v 128.92981 94.6119 26.968357
v 129.08965 93.51554 27.254885
v 128.96382 93.7224 27.120358
v 128.98883 93.96982 26.902136
v 129.15797 94.191505 26.65869
v 129.42593 94.328064 26.455252
v 129.7209 94.34289 26.346333
v 129.96385 94.23202 26.361116
v 130.08968 94.02516 26.495644
v 130.06467 93.77774 26.713865
v 129.89552 93.55605 26.957312
v 129.62756 93.4195 27.16075
v 129.3326 93.40467 27.269669
v 129.46225 93.365166 25.637403
v 129.16617 93.41229 25.643581
v 128.93591 93.600464 25.605665
v 128.8332 93.87926 25.533813
v 128.88556 94.17397 25.447277
v 129.07895 94.40563 25.369246
v 129.36154 94.51217 25.320627
v 129.65764 94.46504 25.314447
v 129.88788 94.27687 25.352365
v 129.99059 93.99808 25.424217
v 129.93823 93.70336 25.510754
v 129.74486 93.4717 25.588785
v 129.6396 93.121376 24.701132
v 129.37657 93.151924 24.706226
v 129.19878 93.30609 24.667358
v 129.15387 93.54256 24.59494
v 129.25389 93.79797 24.508379
v 129.47202 94.00389 24.430868
v 129.74982 94.10514 24.383175
v 130.01286 94.07459 24.37808
v 130.19066 93.920425 24.41695
v 130.23557 93.68396 24.489367
v 130.13554 93.42854 24.575928
v 129.91742 93.222626 24.65344
v 129.53267 92.74739 24.369541
v 129.48149 92.96504 24.150661
v 129.57907 93.2027 23.975946
v 129.79926 93.3967 23.89221
v 130.08305 93.495056 23.92189
v 130.35443 93.471405 24.057034
v 130.54065 93.3321 24.261429
v 130.59184 93.114456 24.480309
v 130.49426 92.87679 24.655024
v 130.27408 92.68279 24.73876
v 129.99026 92.58444 24.709082
v 129.7189 92.608086 24.573936
v 129.76855 92.21827 23.75765
v 129.64462 92.417 23.530506
v 129.67264 92.652855 23.245024
v 129.84508 92.86264 22.977695
v 130.11574 92.99014 22.800154
v 130.41211 93.0012 22.75997
v 130.65477 92.89285 22.867912
v 130.7787 92.69412 23.095057
v 130.75069 92.45827 23.380539
v 130.57825 92.24848 23.647867
v 130.30759 92.12098 23.825409
v 130.01122 92.109924 23.865593
v 129.88461 91.62364 23.126474
v 129.80515 91.74138 22.864225
v 129.86829 91.91668 22.63078
v 130.05711 92.10257 22.488688
v 130.32103 92.24925 22.476023
v 130.58932 92.31741 22.59618
v 130.79012 92.28879 22.816963
v 130.86958 92.17106 23.079212
v 130.80644 91.99576 23.312658
v 130.61761 91.80986 23.45475
v 130.35368 91.663185 23.467413
v 130.08539 91.595024 23.347256
v 130.42116 90.92238 23.159988
v 130.39578 91.06382 22.832365
v 130.49934 91.26498 22.547647
v 130.70409 91.47196 22.382126
v 130.95515 91.62931 22.380154
v 131.18527 91.69486 22.542257
v 131.33278 91.651054 22.825003
v 131.35815 91.50961 23.152628
v 131.2546 91.30846 23.437346
v 131.04985 91.10147 23.602867
v 130.79878 90.94412 23.60484
v 130.56866 90.87857 23.442736
v 130.94365 90.35589 22.475939
v 130.77092 90.44257 22.285322
v 130.72836 90.615204 21.999096
v 130.82741 90.82754 21.693958
v 131.04149 91.02266 21.45167
v 131.31326 91.14831 21.33715
v 131.5699 91.1708 21.381086
v 131.74263 91.084114 21.571703
v 131.78517 90.91148 21.857927
v 131.68613 90.69916 22.163065
v 131.47205 90.50403 22.405355
v 131.20027 90.37839 22.519875
v 131.27437 89.70803 22.543999
v 131.1162 89.73645 22.378653
v 131.08531 89.85342 22.134842
v 131.18996 90.027596 21.877895
v 131.40211 90.212326 21.676664
v 131.66493 90.35809 21.585064
v 131.90799 90.42585 21.627644
v 132.06616 90.39743 21.79299
v 132.09706 90.280464 22.0368
v 131.9924 90.10628 22.293747
v 131.78024 89.921555 22.494978
v 131.51743 89.77579 22.586578
v 131.98817 89.00214 21.99683
v 131.75432 88.98208 21.843134
v 131.61092 89.07537 21.644152
v 131.59637 89.25701 21.453203
v 131.71463 89.47834 21.32145
v 131.93396 89.680046 21.284197
v 132.1956 89.80808 21.351425
v 132.42946 89.82815 21.505121
v 132.57286 89.734856 21.704103
v 132.58739 89.553215 21.895052
v 132.46915 89.33189 22.026806
v 132.24982 89.13018 22.064058
v 132.36316 88.4964 21.401478
v 132.14832 88.44845 21.188751
v 132.0088 88.52866 20.917587
v 131.98203 88.71556 20.660643
v 132.07515 88.95905 20.486767
v 132.26323 89.1939 20.442549
v 132.49585 89.35718 20.539837
v 132.71071 89.40513 20.752562
v 132.85022 89.32491 21.023726
v 132.877 89.138016 21.28067
v 132.78387 88.89452 21.454546
v 132.5958 88.659676 21.498766
v 133.08353 88.04012 20.732418
v 132.85423 87.99515 20.666103
v 132.69998 88.075806 20.544416
v 132.6621 88.26048 20.399967
v 132.75073 88.499695 20.271458
v 132.94215 88.72935 20.193323
v 133.18504 88.8879 20.1865
v 133.41434 88.93288 20.252817
v 133.5686 88.85222 20.374502
v 133.60648 88.66754 20.518953
v 133.51784 88.42833 20.647463
v 133.32642 88.19868 20.725595
v 132.93146 87.59086 20.109722
v 132.8663 87.7314 19.848953
v 132.93547 87.93612 19.636381
v 133.1204 88.15016 19.528967
v 133.37157 88.31617 19.55549
v 133.62164 88.38966 19.708847
v 133.80365 88.35095 19.947943
v 133.8688 88.21041 20.208712
v 133.79964 88.005684 20.421282
v 133.6147 87.79165 20.528696
v 133.36354 87.62564 20.502172
v 133.11345 87.55215 20.348818
v 133.58499 86.90642 20.409351
v 133.50949 87.02408 20.112654
v 133.55467 87.228096 19.815826
v 133.7084 87.46382 19.598404
v 133.92953 87.66807 19.518644
v 134.15877 87.786125 19.59792
v 134.33472 87.78636 19.814987
v 134.41022 87.66869 20.111683
v 134.36504 87.464676 20.40851
v 134.21129 87.22896 20.625933
v 133.99017 87.024704 20.705692
v 133.76094 86.90665 20.626417
v 134.18172 86.439064 19.294897
v 133.97614 86.552605 19.239511
v 133.8887 86.7687 19.096478
v 133.94284 87.02944 18.904121
v 134.12404 87.26497 18.713984
v 134.38377 87.41217 18.577011
v 134.65242 87.4316 18.52991
v 134.858 87.31806 18.585295
v 134.94543 87.10197 18.728329
v 134.8913 86.841225 18.920685
v 134.71008 86.605705 19.110823
v 134.45036 86.458496 19.247795
v 134.16435 86.23124 18.495798
v 134.19551 86.410805 18.1642
v 134.35907 86.60848 17.880838
v 134.61122 86.77129 17.721638
v 134.88441 86.85562 17.72926
v 135.10542 86.83887 17.901659
v 135.21504 86.725525 18.192642
v 135.1839 86.54596 18.52424
v 135.02034 86.34829 18.807604
v 134.76817 86.18548 18.966803
v 134.495 86.10114 18.95918
v 134.27397 86.1179 18.786783
v 134.716 85.4177 18.119263
v 134.88892 85.57318 17.91747
v 135.11534 85.76678 17.854496
v 135.33461 85.946625 17.947214
v 135.48796 86.06454 18.170778
v 135.53432 86.088905 18.465288
v 135.46124 86.013214 18.75183
v 135.28833 85.857735 18.95362
v 135.0619 85.66414 19.016596
v 134.84264 85.48429 18.923878
v 134.68929 85.36638 18.700312
v 134.64293 85.34201 18.405804
v 135.46997 84.90517 18.097021
v 135.67491 85.06506 17.95445
v 135.9076 85.25794 17.95916
v 136.1057 85.43211 18.109884
v 136.21611 85.54091 18.366238
v 136.20927 85.555176 18.65953
v 136.087 85.47109 18.911177
v 135.88206 85.31119 19.053747
v 135.64938 85.11832 19.049038
v 135.45128 84.944145 18.898314
v 135.34085 84.83535 18.64196
v 135.3477 84.82108 18.348665
v 135.77927 84.31691 18.312052
v 136.01033 84.455315 18.11191
v 136.28455 84.58183 18.061695
v 136.52843 84.66257 18.174864
v 136.67662 84.67588 18.42109
v 136.68942 84.61821 18.734398
v 136.5634 84.50501 19.030838
v 136.33232 84.36661 19.23098
v 136.05812 84.24009 19.281193
v 135.81424 84.159355 19.168026
v 135.66605 84.14604 18.921799
v 135.65324 84.20371 18.608492
v 135.95248 83.79651 18.40774
v 136.13036 84.00114 18.141912
v 136.40485 84.11886 17.963228
v 136.70241 84.11813 17.919567
v 136.94328 83.99915 18.022627
v 137.06296 83.7938 18.244795
v 137.02936 83.5571 18.526539
v 136.85147 83.35247 18.792366
v 136.57698 83.23474 18.97105
v 136.27943 83.23547 19.014711
v 136.03854 83.354454 18.911652
v 135.91887 83.55981 18.689484
v 135.83177 83.6577 17.300098
v 136.00392 83.87925 17.12441
v 136.27672 83.9885 16.967281
v 136.57709 83.95619 16.870808
v 136.82452 83.79097 16.860844
v 136.95273 83.53711 16.940058
v 136.92737 83.262634 17.087225
v 136.75523 83.041084 17.26291
v 136.48242 82.93183 17.420042
v 136.18207 82.96414 17.516516
v 135.93463 83.129364 17.52648
v 135.80641 83.383224 17.447266
v 135.78175 83.01396 16.566275
v 135.88417 83.20735 16.261005
v 136.11507 83.34032 15.986093
v 136.41255 83.37724 15.8152
v 136.69693 83.308235 15.794119
v 136.892 83.15177 15.928496
v 136.94548 82.94979 16.182327
v 136.84306 82.75641 16.487598
v 136.61217 82.623436 16.76251
v 136.31468 82.58651 16.933403
v 136.0303 82.655525 16.954483
v 135.83524 82.81198 16.820107
v 135.8258 82.05823 16.28644
v 135.8631 82.10846 15.9966345
v 136.04001 82.188446 15.7693
v 136.30914 82.27675 15.665353
v 136.59836 82.34972 15.712643
v 136.83018 82.387794 15.8985
v 136.94249 82.380775 16.173124
v 136.9052 82.33054 16.46293
v 136.72829 82.25056 16.690266
v 136.45915 82.16225 16.794212
v 136.16994 82.08928 16.746922
v 135.93811 82.05121 16.561064
v 136.29015 81.15523 16.643923
v 136.31851 81.22683 16.364439
v 136.47015 81.36461 16.129412
v 136.70442 81.53164 16.00182
v 136.95856 81.683174 16.01585
v 137.16444 81.77861 16.167744
v 137.26692 81.792366 16.4168
v 137.23856 81.72077 16.696285
v 137.08691 81.58299 16.93131
v 136.85265 81.41596 17.058903
v 136.59851 81.26443 17.044872
v 136.39262 81.16899 16.89298
v 136.9021 80.42633 16.627668
v 136.78773 80.542274 16.41146
v 136.79323 80.75179 16.15524
v 136.91711 80.99876 15.92766
v 137.12617 81.21699 15.789701
v 137.3644 81.348015 15.77833
v 137.56798 81.35672 15.896591
v 137.68233 81.240776 16.112799
v 137.67683 81.03126 16.36902
v 137.55296 80.784294 16.5966
v 137.3439 80.56606 16.734558
v 137.10567 80.435036 16.74593
v 137.81293 79.99499 15.551336
v 137.57864 79.9754 15.415999
v 137.41469 80.09081 15.264455
v 137.36499 80.310295 15.137309
v 137.44286 80.57504 15.068631
v 137.62743 80.81411 15.076821
v 137.86925 80.96345 15.159687
v 138.10353 80.98303 15.295024
v 138.26749 80.86762 15.4465685
v 138.31718 80.64814 15.573714
v 138.23932 80.38339 15.642393
v 138.05475 80.144325 15.634202
v 138.20665 79.62088 15.049253
v 137.94868 79.60378 15.010567
v 137.7649 79.71179 14.839448
v 137.70451 79.91597 14.581748
v 137.78374 80.161606 14.306518
v 137.98132 80.38289 14.087504
v 138.24434 80.520515 13.983393
v 138.5023 80.53761 14.022079
v 138.6861 80.4296 14.193198
v 138.74646 80.225426 14.450898
v 138.66725 79.97978 14.726129
v 138.46967 79.75851 14.945142
v 138.6041 79.109116 15.093953
v 138.35667 79.044945 14.954753
v 138.17929 79.09705 14.693507
v 138.11948 79.25149 14.380218
v 138.19325 79.46686 14.098828
v 138.38084 79.68546 13.924739
v 138.632 79.84873 13.904595
v 138.87944 79.91291 14.043796
v 139.05682 79.860794 14.305041
v 139.11664 79.70637 14.618331
v 139.04286 79.49099 14.899719
v 138.85527 79.272385 15.07381
v 139.01917 78.49332 14.117249
v 138.78177 78.48796 13.968118
v 138.63715 78.595665 13.77729
v 138.62405 78.78759 13.595898
v 138.746 79.01229 13.472546
v 138.9703 79.20957 13.440286
v 139.23688 79.32657 13.507761
v 139.47427 79.33193 13.656892
v 139.61888 79.22422 13.84772
v 139.63197 79.0323 14.029112
v 139.51003 78.807594 14.152464
v 139.28572 78.61031 14.184724
v 139.1019 77.936226 13.457064
v 138.92735 78.03027 13.354231
v 138.8865 78.204 13.156146
v 138.99033 78.41087 12.915886
v 139.21098 78.595436 12.697828
v 139.48936 78.70825 12.5604
v 139.75087 78.719086 12.540426
v 139.92543 78.62504 12.643259
v 139.96628 78.45131 12.841344
v 139.86246 78.244446 13.081604
v 139.64178 78.059875 13.299663
v 139.36342 77.94706 13.43709
v 139.35168 77.377846 13.155562
v 139.22046 77.43336 12.913129
v 139.23413 77.5464 12.657275
v 139.38902 77.686676 12.456557
v 139.64362 77.8166 12.3647585
v 139.92973 77.90136 12.406474
v 140.17067 77.91824 12.570528
v 140.30188 77.86273 12.812962
v 140.28822 77.74969 13.068815
v 140.13333 77.60941 13.269532
v 139.87872 77.479485 13.361332
v 139.59262 77.39473 13.319616
v 139.41116 76.73641 12.881581
v 139.40721 76.82881 12.547817
v 139.55463 76.91805 12.236657
v 139.81392 76.980225 12.031475
v 140.11562 76.99867 11.98725
v 140.37886 76.96845 12.115832
v 140.53314 76.89766 12.382768
v 140.5371 76.80527 12.716532
v 140.38968 76.71603 13.027692
v 140.13039 76.65385 13.232874
v 139.82869 76.6354 13.277099
v 139.56544 76.66562 13.148517
v 139.29291 75.9109 12.3370285
v 139.3741 75.97294 12.026801
v 139.58626 76.051414 11.800565
v 139.87254 76.1253 11.718941
v 140.15625 76.1748 11.8038
v 140.36137 76.186646 12.032403
v 140.43292 76.15767 12.343497
v 140.35173 76.095634 12.653726
v 140.13957 76.01716 12.879961
v 139.85329 75.94327 12.961585
v 139.56956 75.89377 12.876727
v 139.36446 75.88192 12.648123
v 139.79886 75.04404 12.404397
v 139.91728 75.09996 12.134259
v 140.14159 75.209496 11.966916
v 140.41165 75.34331 11.947209
v 140.65512 75.46552 12.080419
v 140.80678 75.54341 12.330851
v 140.82596 75.55609 12.631402
v 140.70753 75.50017 12.90154
v 140.48323 75.39063 13.068882
v 140.21317 75.25682 13.08859
v 139.9697 75.134605 12.95538
v 139.81804 75.05672 12.704948
v 140.08575 74.37341 12.196805
v 140.22011 74.506256 11.884938
v 140.46333 74.63635 11.657612
v 140.75027 74.728836 11.575736
v 141.00401 74.758934 11.661252
v 141.1566 74.71858 11.891243
v 141.16711 74.61858 12.204085
v 141.03276 74.48574 12.515952
v 140.78952 74.355644 12.7432785
v 140.5026 74.26315 12.825153
v 140.24884 74.233055 12.739638
v 140.09627 74.273415 12.509646
v 140.3544 73.67328 11.597689
v 140.5436 73.796265 11.359586
v 140.8138 73.9138 11.265146
v 141.09262 73.9944 11.339676
v 141.30533 74.016464 11.563205
v 141.39493 73.974075 11.875837
v 141.33743 73.87859 12.193805
v 141.14824 73.75561 12.431908
v 140.87804 73.63807 12.526347
v 140.59923 73.55747 12.4518175
v 140.38652 73.535416 12.228289
v 140.2969 73.577805 11.915656
v 140.90619 72.80337 11.591741
v 141.13205 72.97786 11.479006
v 141.3728 73.15175 11.517182
v 141.56393 73.278435 11.69604
v 141.65425 73.32398 11.967655
v 141.61954 73.27618 12.259248
v 141.4691 73.147835 12.492685
v 141.24324 72.97334 12.60542
v 141.00249 72.79945 12.567244
v 140.81136 72.67276 12.388386
v 140.72104 72.62722 12.116771
v 140.75575 72.67502 11.825179
v 141.43135 72.212074 11.774402
v 141.54721 72.44846 11.539974
v 141.74332 72.678024 11.439685
v 141.96712 72.83924 11.500405
v 142.15868 72.888916 11.705867
v 142.26663 72.81374 12.001015
v 142.26208 72.63386 12.306766
v 142.14622 72.39746 12.541193
v 141.95012 72.1679 12.641483
v 141.72632 72.00668 12.580762
v 141.53476 71.95701 12.375301
v 141.4268 72.03219 12.0801525
v 141.77026 71.75549 11.584961
v 141.73041 72.03541 11.430891
v 141.8456 72.29844 11.272037
v 142.08498 72.474106 11.150962
v 142.38438 72.51534 11.100109
v 142.66362 72.41109 11.133104
v 142.84784 72.18929 11.241105
v 142.88768 71.90938 11.395175
v 142.77249 71.64634 11.554029
v 142.53311 71.47067 11.675103
v 142.2337 71.42944 11.725957
v 141.95448 71.53369 11.692962
v 141.41962 71.62587 10.684304
v 141.33481 71.91547 10.6779175
v 141.40152 72.20482 10.636515
v 141.60185 72.416405 10.571191
v 141.88214 72.493515 10.499448
v 142.1673 72.4155 10.440511
v 142.38089 72.203255 10.410171
v 142.4657 71.91366 10.416558
v 142.399 71.624306 10.457961
v 142.19867 71.41273 10.523285
v 141.91837 71.33562 10.595027
v 141.63322 71.41363 10.653965
v 141.42938 71.406975 9.737516
v 141.31204 71.675934 9.684338
v 141.3497 71.965355 9.586427
v 141.53226 72.197685 9.470017
v 141.8108 72.31067 9.3663025
v 142.11072 72.27404 9.303072
v 142.35161 72.09761 9.297268
v 142.46895 71.82864 9.350447
v 142.4313 71.53923 9.448358
v 142.24873 71.3069 9.564767
v 141.97018 71.19391 9.668482
v 141.67027 71.230545 9.731712
v 141.52115 71.06485 9.021254
v 141.34654 71.27586 8.927073
v 141.3186 71.53624 8.74244
v 141.44481 71.776215 8.516828
v 141.69136 71.93149 8.310687
v 141.99217 71.96045 8.1792555
v 142.26665 71.85535 8.157748
v 142.44125 71.64433 8.251929
v 142.4692 71.38396 8.436562
v 142.34299 71.14398 8.662175
v 142.09645 70.988716 8.868315
v 141.79562 70.95975 8.999746
v 141.49182 70.60795 8.388988
v 141.37318 70.77768 8.123546
v 141.40764 70.979614 7.839455
v 141.58595 71.159645 7.612838
v 141.86035 71.26953 7.504416
v 142.15732 71.27983 7.5432415
v 142.39728 71.18779 7.71891
v 142.51591 71.01806 7.984352
v 142.48146 70.816124 8.268442
v 142.30315 70.63609 8.49506
v 142.02873 70.52621 8.603481
v 141.73178 70.51591 8.564656
v 141.71712 69.80226 7.8036003
v 141.65878 69.91514 7.479675
v 141.7313 70.10014 7.1840606
v 141.91519 70.30771 6.9959674
v 142.16122 70.48221 6.965795
v 142.40346 70.57689 7.101628
v 142.577 70.566376 7.3670697
v 142.63531 70.4535 7.6909957
v 142.56282 70.26849 7.98661
v 142.3789 70.06093 8.174703
v 142.13287 69.88643 8.204875
v 141.89064 69.79175 8.069042
v 142.49553 69.252594 7.602346
v 142.47743 69.29194 7.3119335
v 142.55695 69.44299 7.053764
v 142.71278 69.66529 6.897013
v 142.90317 69.89927 6.8836823
v 143.07709 70.08223 7.0173435
v 143.18796 70.165146 7.262182
v 143.20605 70.1258 7.5525947
v 143.12654 69.97475 7.8107643
v 142.9707 69.75245 7.967515
v 142.78032 69.51847 7.980846
v 142.6064 69.33552 7.8471847
v 143.12065 68.705765 7.704604
v 143.1018 68.68353 7.403818
v 143.18452 68.7775 7.1287675
v 143.34666 68.96248 6.953152
v 143.54477 69.188896 6.924028
v 143.72575 69.3961 7.049199
v 143.84113 69.528564 7.2951255
v 143.85999 69.55079 7.5959115
v 143.77725 69.45683 7.8709617
v 143.61513 69.27185 8.046577
v 143.41702 69.045425 8.075701
v 143.23604 68.83823 7.9505305
v 143.70699 68.241875 7.747212
v 143.6788 68.23635 7.443116
v 143.77754 68.31821 7.160666
v 143.97672 68.465515 6.9755435
v 144.22298 68.63881 6.9373517
v 144.45033 68.79164 7.0563245
v 144.59787 68.883064 7.3005834
v 144.62604 68.88859 7.6046786
v 144.52731 68.80673 7.887129
v 144.32814 68.659424 8.072251
v 144.08188 68.48614 8.110443
v 143.85452 68.3333 7.9914703
v 143.95406 67.44078 8.001855
v 143.91664 67.548325 7.6914163
v 144.0197 67.70807 7.373247
v 144.2356 67.87723 7.132601
v 144.5065 68.01045 7.033958
v 144.75981 68.07207 7.10375
v 144.92766 68.04555 7.3232765
v 144.96506 67.938 7.633715
v 144.86201 67.77825 7.9518843
v 144.6461 67.6091 8.192531
v 144.37521 67.47587 8.291173
v 144.1219 67.41426 8.221381
v 144.4522 66.832756 7.2580943
v 144.30385 67.00846 7.028223
v 144.30258 67.23746 6.784899
v 144.44878 67.45839 6.5933204
v 144.70322 67.61206 6.504821
v 144.99776 67.65729 6.543113
v 145.25346 67.58196 6.6979375
v 145.40182 67.40626 6.927809
v 145.40308 67.17726 7.171133
v 145.25688 66.95633 7.3627114
v 145.00244 66.80266 7.4512115
v 144.7079 66.75743 7.412919
v 144.39018 66.362144 6.4276023
v 144.24854 66.57537 6.237021
v 144.25938 66.81591 6.013512
v 144.4198 67.019295 5.816965
v 144.68681 67.13104 5.700044
v 144.98888 67.1212 5.6940784
v 145.24504 66.99241 5.8006663
v 145.38669 66.77918 5.9912477
v 145.37584 66.53864 6.2147565
v 145.21542 66.33526 6.4113035
v 144.94843 66.22351 6.5282245
v 144.64636 66.23335 6.53419
v 144.33963 65.8736 5.575869
v 144.27072 66.08525 5.30272
v 144.3547 66.315475 5.0320077
v 144.56908 66.502594 4.836269
v 144.85638 66.596466 4.767952
v 145.13966 66.57194 4.8453617
v 145.343 66.43558 5.047757
v 145.41191 66.22393 5.320906
v 145.32793 65.9937 5.5916185
v 145.11356 65.80658 5.7873573
v 144.82623 65.71271 5.8556743
v 144.54297 65.73724 5.7782645
v 144.66313 65.313774 4.821207
v 144.68236 65.51193 4.6366014
v 144.8343 65.728226 4.4471784
v 145.07828 65.904686 4.303694
v 145.34889 65.99404 4.2445936
v 145.57364 65.97234 4.285714
v 145.6923 65.845406 4.4160376
v 145.67308 65.64724 4.600643
v 145.52113 65.430954 4.7900662
v 145.27716 65.25449 4.933551
v 145.00655 65.16514 4.992651
v 144.7818 65.18684 4.9515305
v 145.074 64.8336 4.2736216
v 145.2181 64.97607 4.070664
v 145.46599 65.1116 3.9710362
v 145.75127 65.20389 4.001435
v 145.9975 65.2282 4.153713
v 146.13869 65.17803 4.3870697
v 146.13702 65.06682 4.6389756
v 145.99295 64.924355 4.8419337
v 145.74506 64.78882 4.941561
v 145.45978 64.69653 4.911163
v 145.21355 64.67221 4.758884
v 145.07236 64.72239 4.525528
v 145.20694 64.08476 4.022596
v 145.39153 64.196 3.7695088
v 145.66765 64.28235 3.6518638
v 145.96133 64.32066 3.7011838
v 146.1939 64.30068 3.9042535
v 146.303 64.22777 4.2066603
v 146.25943 64.12144 4.5273747
v 146.07484 64.0102 4.780462
v 145.79872 63.923855 4.8981066
v 145.50504 63.885536 4.848787
v 145.27248 63.905514 4.645717
v 145.16338 63.978436 4.3433104
v 145.46745 63.12727 3.6403878
v 145.63135 63.260647 3.4045265
v 145.87477 63.419056 3.3063471
v 146.1325 63.560047 3.3721569
v 146.3355 63.645844 3.584322
v 146.42934 63.653458 3.885993
v 146.3889 63.58085 4.196337
v 146.22499 63.44747 4.4321985
v 145.98157 63.289062 4.530378
v 145.72383 63.14807 4.4645686
v 145.52084 63.062275 4.2524033
v 145.427 63.05466 3.9507322
v 146.1578 62.435215 3.8474643
v 146.31972 62.58867 3.6335623
v 146.53908 62.78613 3.5583823
v 146.7571 62.974693 3.642069
v 146.91536 63.103832 3.8621986
v 146.97147 63.138943 4.159787
v 146.91039 63.070618 4.4550967
v 146.74847 62.917168 4.6689987
v 146.52911 62.719707 4.744179
v 146.31111 62.531143 4.660492
v 146.15283 62.402004 4.4403625
v 146.09673 62.366894 4.1427736
v 146.52853 61.84055 3.7679346
v 146.5878 61.998074 3.5472205
v 146.77023 62.18024 3.3590794
v 147.02695 62.338245 3.2539237
v 147.28915 62.429752 3.2599297
v 147.48662 62.430233 3.375488
v 147.56639 62.33957 3.5696352
v 147.50714 62.18205 3.7903492
v 147.3247 61.999878 3.97849
v 147.068 61.841873 4.083646
v 146.80577 61.75037 4.07764
v 146.60832 61.749886 3.9620814
v 146.78204 61.16678 3.7844665
v 146.85585 61.29271 3.4925404
v 147.05322 61.443707 3.2460542
v 147.3213 61.57931 3.1110537
v 147.58824 61.66319 3.1237123
v 147.7825 61.67286 3.2806377
v 147.85205 61.60574 3.5397823
v 147.77824 61.479805 3.8317084
v 147.58087 61.328808 4.0781946
v 147.31279 61.193207 4.213195
v 147.04585 61.10933 4.2005367
v 146.8516 61.099655 4.043611
v 147.21513 60.344585 3.788011
v 147.20479 60.482746 3.4498453
v 147.3344 60.65803 3.145491
v 147.56924 60.823467 2.956499
v 147.84639 60.934734 2.9335103
v 148.0916 60.96201 3.0826843
v 148.23915 60.89799 3.36405
v 148.2495 60.75983 3.7022157
v 148.11989 60.58455 4.00657
v 147.88504 60.41911 4.195562
v 147.6079 60.307846 4.2185507
v 147.36269 60.280567 4.0693765
v 147.50085 59.782387 2.92206
v 147.39275 59.94898 2.7392845
v 147.43773 60.14759 2.4708285
v 147.62375 60.325 2.1886249
v 147.90096 60.433674 1.9682896
v 148.19507 60.44449 1.8688614
v 148.42729 60.354553 1.9169822
v 148.53539 60.187958 2.0997577
v 148.4904 59.98935 2.3682137
v 148.30438 59.81194 2.6504173
v 148.02718 59.703266 2.8707526
v 147.73306 59.69245 2.9701807
v 147.47446 59.167664 2.3468325
v 147.47824 59.29621 2.0383482
v 147.62964 59.433826 1.7809148
v 147.88809 59.543636 1.6435117
v 148.18436 59.59621 1.6629556
v 148.43903 59.57747 1.8340368
v 148.58388 59.49243 2.1109142
v 148.5801 59.363884 2.4193985
v 148.42868 59.22627 2.676832
v 148.17023 59.11646 2.814235
v 147.87398 59.06388 2.794791
v 147.61931 59.082623 2.62371
v 147.87563 58.14707 2.0173764
v 147.90382 58.24305 1.7016046
v 148.03923 58.419586 1.4552723
v 148.24554 58.629375 1.3443842
v 148.4675 58.816204 1.3986524
v 148.64561 58.93001 1.6035361
v 148.73216 58.940308 1.9041367
v 148.70396 58.844326 2.2199085
v 148.56857 58.66779 2.466241
v 148.36224 58.458 2.577129
v 148.1403 58.27117 2.5228608
v 147.96217 58.157364 2.317977
v 148.73524 57.730515 2.0646265
v 148.79883 57.758835 1.7617589
v 148.94258 57.901844 1.534412
v 149.128 58.12122 1.4435031
v 149.3054 58.35818 1.5133914
v 149.42725 58.549236 1.72535
v 149.46089 58.64319 2.0225852
v 149.39731 58.614864 2.3254526
v 149.25356 58.471855 2.5527995
v 149.06813 58.25248 2.6437082
v 148.89073 58.01552 2.57382
v 148.76889 57.824467 2.3618615
v 149.14229 57.211277 1.6234295
v 149.32764 57.202065 1.4715989
v 149.58948 57.276997 1.4589972
v 149.85764 57.415985 1.5890012
v 150.06027 57.581795 1.8267763
v 150.14308 57.729996 2.1086109
v 150.08388 57.820877 2.3589876
v 149.89853 57.830086 2.5108182
v 149.6367 57.755157 2.52342
v 149.36855 57.616165 2.3934162
v 149.16591 57.450356 2.155641
v 149.08308 57.302155 1.8738064
v 149.553 56.57745 1.9783871
v 149.82268 56.682102 1.9217327
v 150.08852 56.809338 2.0311954
v 150.27925 56.925068 2.2774446
v 150.34381 56.99828 2.5944984
v 150.26488 57.009357 2.897402
v 150.0636 56.955334 3.104993
v 149.79391 56.85068 3.1616476
v 149.52809 56.723446 3.052185
v 149.33734 56.607716 2.8059356
v 149.27278 56.534504 2.488882
v 149.35172 56.523426 2.1859782
v 150.06766 56.001335 2.033803
v 150.3231 56.161884 1.9743268
v 150.56183 56.29004 2.0670066
v 150.71986 56.35147 2.2870085
v 150.75485 56.329712 2.5753837
v 150.65744 56.23059 2.854862
v 150.4537 56.080673 3.0505574
v 150.19824 55.920128 3.1100335
v 149.95952 55.79197 3.0173538
v 149.8015 55.730537 2.7973518
v 149.76651 55.7523 2.5089767
v 149.86392 55.851418 2.2294984
v 150.52191 55.422607 1.9473351
v 150.77538 55.58434 1.9265894
v 151.01271 55.669716 2.0742345
v 151.17032 55.65587 2.3507092
v 151.20596 55.5465 2.6819322
v 151.11009 55.370922 2.9791527
v 150.9084 55.176174 3.1627307
v 150.65494 55.014442 3.1834764
v 150.4176 54.929066 3.0358312
v 150.26 54.942913 2.7593565
v 150.22435 55.05228 2.4281335
v 150.32022 55.227863 2.130913
v 150.88065 55.02238 1.3511992
v 151.16132 55.13453 1.2480199
v 151.43573 55.15219 1.2312821
v 151.63034 55.070637 1.3054707
v 151.69301 54.911716 1.4507067
v 151.60692 54.71801 1.6280743
v 151.39517 54.541428 1.7900481
v 151.11449 54.429276 1.8932273
v 150.84009 54.411613 1.909965
v 150.64548 54.493168 1.8357766
v 150.58281 54.652092 1.6905406
v 150.66888 54.845795 1.5131729
v 150.94981 54.111942 0.9009237
v 151.24298 54.13286 0.76944274
v 151.53355 54.12098 0.7909271
v 151.74368 54.079494 0.9596201
v 151.81708 54.019516 1.2303207
v 151.73405 53.95712 1.5304947
v 151.51686 53.90902 1.7797108
v 151.22371 53.888103 1.9111917
v 150.93314 53.899982 1.8897073
v 150.72299 53.941467 1.7210144
v 150.64961 54.001442 1.4503138
v 150.73264 54.063843 1.1501398
v 150.9035 53.120728 1.0021409
v 151.19891 53.12286 0.94225574
v 151.48666 53.130333 1.0359582
v 151.68967 53.14114 1.2581406
v 151.75352 53.152386 1.5492696
v 151.66113 53.161064 1.8313372
v 151.43724 53.16484 2.0287638
v 151.14183 53.16271 2.088649
v 150.85408 53.15524 1.9949466
v 150.65106 53.144432 1.7727642
v 150.5872 53.133183 1.4816352
v 150.67961 53.124508 1.1995676
v 150.90741 52.132374 1.1374454
v 151.18008 52.169224 1.0265183
v 151.47388 52.234818 1.0589237
v 151.7101 52.31158 1.2259784
v 151.82542 52.378944 1.4829202
v 151.78899 52.418854 1.7609019
v 151.61052 52.420624 1.9854385
v 151.33786 52.383774 2.0963655
v 151.04405 52.31818 2.0639603
v 150.80783 52.241417 1.8969055
v 150.6925 52.174053 1.6399636
v 150.72894 52.13414 1.361982
v 151.27202 51.15095 1.05749
v 151.5121 51.27775 0.9831076
v 151.7534 51.459267 1.0766884
v 151.93124 51.646866 1.3131577
v 151.99799 51.790283 1.6291536
v 151.93573 51.85109 1.9400052
v 151.76118 51.812992 2.1624203
v 151.52109 51.686195 2.2368026
v 151.27979 51.504677 2.1432219
v 151.10194 51.317078 1.9067526
v 151.0352 51.17366 1.5907568
v 151.09746 51.112854 1.2799051
v 152.0185 50.78171 1.4646038
v 152.24838 50.966187 1.4093748
v 152.46516 51.157173 1.5025014
v 152.61073 51.303497 1.71903
v 152.6461 51.36595 2.0009422
v 152.5618 51.327805 2.2726998
v 152.38039 51.199272 2.4614856
v 152.15048 51.014797 2.5167146
v 151.9337 50.82381 2.423588
v 151.78813 50.677486 2.2070594
v 151.75276 50.615032 1.925147
v 151.83708 50.65318 1.6533895
v 152.13889 50.299026 1.5303956
v 152.38931 50.36206 1.3808099
v 152.69038 50.384506 1.3586202
v 152.96141 50.360355 1.4697721
v 153.12979 50.296074 1.6844828
v 153.15039 50.20889 1.9452207
v 153.01768 50.12216 2.182121
v 152.76726 50.059128 2.331707
v 152.46619 50.03668 2.3538966
v 152.19516 50.060833 2.2427447
v 152.02678 50.12511 2.028034
v 152.0062 50.212296 1.7672961
v 151.92961 49.615215 1.0136939
v 152.2075 49.635864 0.8772933
v 152.50732 49.615192 0.90243465
v 152.74875 49.558743 1.0823812
v 152.86708 49.481636 1.3689166
v 152.83063 49.404533 1.6852639
v 152.64912 49.348095 1.9466579
v 152.37125 49.327446 2.0830586
v 152.07141 49.348118 2.057917
v 151.82999 49.404568 1.8779705
v 151.71165 49.481674 1.5914351
v 151.74811 49.558777 1.275088
v 152.25362 48.496128 0.9805134
v 152.50449 48.64297 0.89631474
v 152.75839 48.789513 0.96942437
v 152.9473 48.89649 1.1802527
v 153.02057 48.93523 1.4723082
v 152.95859 48.895363 1.767335
v 152.77797 48.787563 1.9862809
v 152.52708 48.64072 2.0704796
v 152.27318 48.49418 1.99737
v 152.08427 48.387203 1.7865417
v 152.011 48.34846 1.4944862
v 152.07298 48.38833 1.1994593
v 152.8911 47.722668 1.08812
v 153.09738 47.89848 0.97797275
v 153.31337 48.109123 1.0287074
v 153.48119 48.29816 1.2267296
v 153.55588 48.414936 1.5189795
v 153.51743 48.42816 1.8271489
v 153.37613 48.334293 2.068664
v 153.16986 48.15848 2.1788113
v 152.95387 47.947838 2.1280768
v 152.78604 47.7588 1.9300544
v 152.71135 47.642025 1.6378046
v 152.7498 47.6288 1.3296351
v 153.48944 47.04014 1.1033814
v 153.7238 47.175312 0.98118764
v 153.95418 47.370747 1.0251328
v 154.11885 47.574078 1.2234417
v 154.17369 47.73082 1.5229777
v 154.104 47.798977 1.8434803
v 153.92847 47.760284 2.0990713
v 153.6941 47.62511 2.221265
v 153.46373 47.429676 2.17732
v 153.29906 47.226345 1.979011
v 153.24422 47.069603 1.679475
v 153.3139 47.001446 1.3589723
v 153.96121 46.410458 1.5385742
v 154.14735 46.595108 1.4294269
v 154.342 46.826366 1.4693978
v 154.49295 47.042263 1.6477767
v 154.55978 47.18495 1.9167671
v 154.52461 47.216198 2.2042935
v 154.39682 47.127632 2.433313
v 154.21068 46.942978 2.5424604
v 154.01605 46.71172 2.5024893
v 153.86508 46.495823 2.3241105
v 153.79825 46.353134 2.05512
v 153.83344 46.321888 1.7675937
v 154.66705 46.01354 1.5711253
v 154.84062 46.19227 1.4035982
v 155.0411 46.417183 1.3893958
v 155.2148 46.628014 1.5323237
v 155.31514 46.768265 1.7940843
v 155.31528 46.800365 2.1045392
v 155.21513 46.715706 2.380502
v 155.04158 46.536972 2.548029
v 154.8411 46.31206 2.5622313
v 154.6674 46.10123 2.4193037
v 154.56705 45.960976 2.157543
v 154.56693 45.92888 1.8470882
v 155.1017 45.315754 1.4606035
v 155.33595 45.395943 1.3640856
v 155.59254 45.55115 1.4311736
v 155.8027 45.739788 1.6438911
v 155.91014 45.911312 1.9452409
v 155.88606 46.01976 2.2544763
v 155.73691 46.036076 2.4887383
v 155.50266 45.955883 2.585256
v 155.24606 45.800674 2.5181682
v 155.0359 45.612038 2.3054507
v 154.92847 45.440514 2.0041008
v 154.95256 45.332066 1.6948653
v 155.57639 44.71169 2.144187
v 155.81296 44.84122 2.0530684
v 156.05902 45.016277 2.127936
v 156.24866 45.18995 2.348729
v 156.33105 45.3157 2.656286
v 156.28413 45.359833 2.9681973
v 156.12047 45.310528 3.2008867
v 155.88391 45.180992 3.2920053
v 155.63783 45.00594 3.2171378
v 155.4482 44.832268 2.9963448
v 155.3658 44.706516 2.688788
v 155.41272 44.662384 2.3768764
v 156.1324 43.98831 2.1408422
v 156.38579 44.10059 2.0869448
v 156.63492 44.269924 2.2030976
v 156.81302 44.45094 2.458177
v 156.87239 44.59513 2.7838354
v 156.79712 44.663864 3.0928123
v 156.60736 44.63872 3.3023179
v 156.35397 44.52644 3.3562152
v 156.10486 44.35711 3.2400627
v 155.92674 44.176094 2.984983
v 155.86737 44.031902 2.659325
v 155.94266 43.96317 2.3503478
v 156.515 43.27372 2.2019298
v 156.8089 43.31412 2.320126
v 157.06833 43.46016 2.5484755
v 157.22379 43.6727 2.8257926
v 157.2336 43.89479 3.07777
v 157.09514 44.06693 3.2368908
v 156.84552 44.142982 3.2605186
v 156.55162 44.10258 3.1423225
v 156.29219 43.956543 2.9139729
v 156.13675 43.744003 2.636656
v 156.12694 43.52191 2.3846786
v 156.26538 43.349777 2.2255578
v 156.86443 42.81054 2.9046857
v 157.12987 42.94607 3.090378
v 157.29836 43.141296 3.3833869
v 157.32474 43.34391 3.705201
v 157.20195 43.499615 3.9695902
v 156.9629 43.566692 4.105712
v 156.67163 43.527172 4.077092
v 156.40619 43.39164 3.8914
v 156.23772 43.196415 3.598391
v 156.21132 42.9938 3.276577
v 156.3341 42.838097 3.0121877
v 156.57317 42.77102 2.876066
v 157.13522 42.42612 3.5162761
v 157.36986 42.600895 3.6221437
v 157.53432 42.741028 3.855459
v 157.58452 42.808964 4.1537056
v 157.50702 42.786507 4.4369683
v 157.32259 42.679672 4.629347
v 157.08063 42.517086 4.679294
v 156.846 42.34231 4.5734267
v 156.68155 42.20218 4.3401113
v 156.63135 42.134243 4.041865
v 156.70883 42.1567 3.7586021
v 156.89328 42.263535 3.5662234
v 157.70914 42.138317 3.2879248
v 157.9526 42.237537 3.3379862
v 158.12498 42.23878 3.4871893
v 158.1801 42.14172 3.6955552
v 158.10316 41.97236 3.9072523
v 157.91483 41.776077 4.0655565
v 157.66551 41.60547 4.128051
v 157.42204 41.506252 4.077989
v 157.24966 41.505005 3.928786
v 157.19455 41.60207 3.7204204
v 157.27148 41.77143 3.5087233
v 157.45982 41.967712 3.3504188
v 158.03177 41.323597 2.7496564
v 158.29353 41.425087 2.8093312
v 158.4839 41.457054 3.0227818
v 158.55186 41.410942 3.3328147
v 158.4792 41.2991 3.6563566
v 158.28539 41.151497 3.906715
v 158.02235 41.007683 4.016806
v 157.76057 40.906193 3.9571316
v 157.5702 40.874226 3.743681
v 157.50226 40.920338 3.433648
v 157.57492 41.03218 3.110106
v 157.76874 41.179783 2.8597476
v 158.5239 40.451042 2.9269383
v 158.75366 40.598663 3.0573416
v 158.89781 40.692028 3.306386
v 158.91774 40.706112 3.6073403
v 158.80809 40.63715 3.879564
v 158.59825 40.503613 4.050115
v 158.34444 40.341286 4.0732946
v 158.11469 40.19366 3.9428914
v 157.97052 40.1003 3.693847
v 157.95059 40.086216 3.3928928
v 158.06024 40.155178 3.120669
v 158.27008 40.288715 2.9501178
v 159.04315 39.6131 3.0943358
v 159.26515 39.801414 3.242069
v 159.40599 39.96373 3.5032275
v 159.42792 40.056557 3.807834
v 159.32509 40.055023 4.0742693
v 159.12503 39.959534 4.231142
v 158.88136 39.79568 4.2364187
v 158.65936 39.607365 4.088685
v 158.51852 39.44505 3.8275268
v 158.49658 39.352222 3.5229204
v 158.59941 39.353756 3.2564852
v 158.79947 39.449245 3.0996125
v 159.59464 38.966602 3.1217768
v 159.80045 39.1597 3.2888343
v 159.91031 39.32426 3.576143
v 159.89479 39.4162 3.9067185
v 159.75804 39.410873 4.1919837
v 159.53671 39.309715 4.3555017
v 159.2901 39.139828 4.353458
v 159.08427 38.94673 4.1864004
v 158.97441 38.78217 3.8990917
v 158.98993 38.69023 3.568516
v 159.12668 38.695557 3.283251
v 159.34802 38.796715 3.1197333
v 160.03607 38.38129 3.4298172
v 160.22845 38.5881 3.5414946
v 160.34904 38.736767 3.7713547
v 160.36555 38.78746 4.0578074
v 160.27356 38.726593 4.324097
v 160.0977 38.570473 4.4988723
v 159.88509 38.36094 4.535302
v 159.69272 38.15413 4.423625
v 159.57211 38.005463 4.1937647
v 159.5556 37.95477 3.9073122
v 159.6476 38.015636 3.6410222
v 159.82347 38.171757 3.466247
v 160.64041 37.841076 3.4091153
v 160.87122 38.023937 3.477286
v 161.04503 38.16031 3.6835113
v 161.11528 38.21364 3.9725325
v 161.06313 38.169647 4.266907
v 160.90257 38.040115 4.4877577
v 160.6766 37.859753 4.575907
v 160.4458 37.676888 4.507736
v 160.27199 37.54052 4.3015113
v 160.20175 37.487186 4.01249
v 160.25389 37.53118 3.718115
v 160.41446 37.660713 3.4972649
v 160.91438 37.013866 3.4264188
v 161.19484 37.12353 3.4526389
v 161.42532 37.214252 3.626019
v 161.54411 37.261723 3.9001017
v 161.51935 37.253216 4.201447
v 161.35767 37.19102 4.4493093
v 161.10242 37.091797 4.577275
v 160.82196 36.98213 4.5510545
v 160.59148 36.891407 4.3776746
v 160.4727 36.84394 4.103592
v 160.49747 36.852444 3.8022468
v 160.65913 36.914642 3.5543842
v 161.20888 36.194183 3.426434
v 161.492 36.294968 3.4590807
v 161.7215 36.37814 3.637024
v 161.83588 36.42142 3.9125836
v 161.80447 36.413208 4.211924
v 161.63573 36.355705 4.4548373
v 161.37483 36.264317 4.576235
v 161.0917 36.163532 4.543588
v 160.86221 36.08036 4.365645
v 160.74785 36.03708 4.090085
v 160.77924 36.04529 3.7907445
v 160.94798 36.102795 3.5478313
v 161.50229 35.276325 3.5384853
v 161.75127 35.447693 3.5593958
v 161.95728 35.60934 3.717716
v 162.06511 35.717945 3.9710236
v 162.04587 35.74441 4.2514453
v 161.90471 35.681644 4.4838424
v 161.67947 35.546467 4.605944
v 161.43048 35.375095 4.5850334
v 161.22447 35.21345 4.4267135
v 161.11665 35.104847 4.1734056
v 161.1359 35.07838 3.892984
v 161.27704 35.141144 3.660587
v 162.20216 34.574764 3.4965775
v 162.41669 34.783993 3.5429556
v 162.58351 35.011612 3.7141678
v 162.65796 35.196636 3.9643373
v 162.62007 35.28949 4.226432
v 162.48001 35.265285 4.430223
v 162.2753 35.130516 4.521106
v 162.06078 34.92129 4.4747276
v 161.89395 34.69367 4.3035154
v 161.8195 34.508644 4.0533457
v 161.85739 34.415794 3.7912514
v 161.99745 34.439995 3.58746
v 162.75574 34.092144 3.873409
v 162.97314 34.302124 3.9304128
v 163.14111 34.507004 4.1197386
v 163.21463 34.65189 4.390657
v 163.17403 34.697956 4.670575
v 163.03015 34.632862 4.8844895
v 162.82156 34.474045 4.975082
v 162.60417 34.264065 4.9180784
v 162.4362 34.059185 4.7287526
v 162.36269 33.9143 4.4578342
v 162.40329 33.868233 4.177916
v 162.54716 33.933327 3.9640014
v 163.2879 33.4805 4.0113015
v 163.51161 33.68202 4.015862
v 163.70436 33.877396 4.173667
v 163.8145 34.014286 4.442433
v 163.81252 34.056004 4.750144
v 163.69894 33.991375 5.01435
v 163.50421 33.837715 5.164256
v 163.2805 33.6362 5.159696
v 163.08777 33.44082 5.001891
v 162.97763 33.303932 4.733125
v 162.97961 33.26221 4.4254136
v 163.09319 33.32684 4.161208
v 163.90323 32.776455 3.9647596
v 164.13568 32.968422 4.0207653
v 164.31837 33.173717 4.2245107
v 164.40236 33.33733 4.5214033
v 164.36513 33.41543 4.83189
v 164.21667 33.387077 5.072777
v 163.99675 33.25988 5.1795177
v 163.76431 33.067913 5.1235123
v 163.58162 32.86262 4.9197664
v 163.49762 32.699005 4.6228743
v 163.53485 32.620907 4.3123875
v 163.6833 32.649258 4.071501
v 164.16736 32.336697 4.8225727
v 164.34947 32.572037 4.6694036
v 164.56857 32.759235 4.660436
v 164.76598 32.84814 4.798074
v 164.88876 32.814922 5.0454354
v 164.90405 32.668488 5.336242
v 164.80774 32.448067 5.5925713
v 164.62563 32.212727 5.745741
v 164.40652 32.025524 5.754708
v 164.20912 31.936623 5.6170707
v 164.08633 31.96984 5.3697085
v 164.07104 32.116276 5.0789022
v 164.33476 32.237835 3.8984358
v 164.46278 32.5077 3.7315297
v 164.69237 32.699448 3.6102839
v 164.96198 32.7617 3.5671856
v 165.1994 32.67777 3.6137836
v 165.341 32.47015 3.7375917
v 165.34885 32.194477 3.9054356
v 165.22083 31.92461 4.072342
v 164.99126 31.732864 4.193588
v 164.72163 31.670616 4.2366858
v 164.4842 31.754543 4.190088
v 164.3426 31.962162 4.06628
v 164.85312 31.85366 3.1455913
v 165.05383 32.073822 2.9699702
v 165.31026 32.216324 2.8726306
v 165.55367 32.242985 2.8796542
v 165.71886 32.146656 2.989159
v 165.76157 31.953154 3.1718037
v 165.67035 31.714325 3.3786483
v 165.46964 31.494164 3.554269
v 165.21323 31.35166 3.6516087
v 164.9698 31.325 3.6445851
v 164.80461 31.421328 3.5350802
v 164.7619 31.61483 3.3524358
v 165.32904 31.156704 2.5832772
v 165.55124 31.334833 2.3992152
v 165.81848 31.46962 2.3807707
v 166.05914 31.52495 2.532886
v 166.20876 31.485998 2.8148022
v 166.22722 31.363201 3.1509793
v 166.10959 31.18946 3.4513397
v 165.88737 31.011333 3.6354017
v 165.62015 30.876547 3.6538463
v 165.37947 30.821215 3.501731
v 165.22986 30.860168 3.219815
v 165.2114 30.982965 2.8836377
v 165.81987 30.38927 2.5572727
v 166.05615 30.575686 2.5191126
v 166.2934 30.717722 2.613294
v 166.46802 30.77732 2.814581
v 166.53323 30.738516 3.069039
v 166.47157 30.611702 3.3084867
v 166.29956 30.430859 3.4687636
v 166.06328 30.244446 3.5069237
v 165.82603 30.10241 3.4127424
v 165.65141 30.042809 3.2114553
v 165.5862 30.081614 2.9569972
v 165.64786 30.208427 2.7175496
v 166.4598 29.809372 2.1460047
v 166.6284 30.05975 2.0722713
v 166.81969 30.255007 2.1587641
v 166.9824 30.342825 2.3823073
v 167.07295 30.299671 2.6830027
v 167.06708 30.137112 2.9802794
v 166.96634 29.898703 3.194482
v 166.79773 29.648325 3.2682154
v 166.60643 29.453068 3.1817226
v 166.44371 29.365252 2.9581795
v 166.35316 29.408403 2.657484
v 166.35905 29.570963 2.3602073
v 167.23285 29.443562 1.7715718
v 167.39693 29.696678 1.7493458
v 167.55785 29.89239 1.8726351
v 167.67249 29.97825 2.1084044
v 167.71013 29.93126 2.3934796
v 167.66069 29.764004 2.651475
v 167.53741 29.521301 2.8132608
v 167.37334 29.268185 2.835487
v 167.21243 29.072474 2.7121975
v 167.0978 28.986612 2.476428
v 167.06015 29.033604 2.1913528
v 167.10959 29.20086 1.9333576
v 168.04402 28.99494 1.9422148
v 168.21475 29.23466 1.9941101
v 168.35274 29.407145 2.1834373
v 168.421 29.466179 2.4594667
v 168.40128 29.39594 2.7482364
v 168.29881 29.215254 2.9723706
v 168.14108 28.972532 3.0718129
v 167.97035 28.732811 3.0199177
v 167.83235 28.560326 2.8305905
v 167.76408 28.501293 2.554561
v 167.78383 28.57153 2.2657914
v 167.88629 28.752216 2.0416572
v 168.59306 28.60865 1.6271951
v 168.74025 28.862633 1.6286727
v 168.90123 29.024725 1.7560335
v 169.03285 29.051495 1.9751514
v 169.09987 28.93577 2.2273138
v 169.0843 28.708559 2.4449542
v 168.99034 28.430742 2.5697556
v 168.84315 28.17676 2.568278
v 168.68217 28.014668 2.4409173
v 168.55055 27.987898 2.2217994
v 168.48354 28.103622 1.9696369
v 168.4991 28.330833 1.7519968
v 169.4154 28.273134 1.238319
v 169.58012 28.525713 1.2307413
v 169.73369 28.724968 1.3698355
v 169.83496 28.817509 1.6183313
v 169.8568 28.77854 1.9096447
v 169.79337 28.618502 2.1657183
v 169.66164 28.380278 2.3179374
v 169.49693 28.127699 2.325515
v 169.34337 27.928444 2.186421
v 169.2421 27.835903 1.9379251
v 169.22025 27.874872 1.6466117
v 169.28369 28.03491 1.3905381
v 170.1808 27.585304 1.6189967
v 170.35751 27.821787 1.694771
v 170.46375 28.022152 1.8837118
v 170.47104 28.132711 2.1351926
v 170.37743 28.12384 2.3818295
v 170.208 27.997917 2.5575361
v 170.00815 27.788681 2.615232
v 169.83144 27.552198 2.5394578
v 169.7252 27.351833 2.350517
v 169.71793 27.241274 2.0990362
v 169.81154 27.250145 1.8523993
v 169.98096 27.376068 1.6766927
v 170.88066 27.01072 1.566653
v 171.03638 27.26913 1.6125479
v 171.13635 27.52418 1.7873676
v 171.15382 27.70753 2.0442693
v 171.08408 27.77005 2.3144164
v 170.94583 27.69499 2.5254235
v 170.77611 27.502462 2.620751
v 170.62039 27.244053 2.574856
v 170.52042 26.989002 2.4000363
v 170.50294 26.805653 2.1431346
v 170.5727 26.743132 1.8729875
v 170.71094 26.818192 1.6619805
v 171.28952 26.675117 2.074777
v 171.46208 26.91061 1.9876945
v 171.65182 27.133043 2.0611725
v 171.8079 27.28281 2.2755222
v 171.88849 27.319786 2.5733092
v 171.872 27.234062 2.8747413
v 171.76283 27.048607 3.0990505
v 171.59027 26.813112 3.186133
v 171.40053 26.590681 3.112655
v 171.24446 26.440914 2.8983052
v 171.16386 26.403938 2.6005182
v 171.18036 26.489662 2.299086
v 171.57323 26.329702 1.4840193
v 171.80171 26.490307 1.2577995
v 172.07632 26.613203 1.1762528
v 172.32349 26.665464 1.2612296
v 172.47697 26.633085 1.4899603
v 172.49565 26.524744 1.8011569
v 172.37453 26.369467 2.1114342
v 172.14604 26.208864 2.3376539
v 171.87143 26.085966 2.4192007
v 171.62427 26.033705 2.334224
v 171.47078 26.066084 2.105493
v 171.4521 26.174427 1.7942966
v 171.95506 25.379982 1.4784175
v 172.2121 25.525087 1.4132599
v 172.46388 25.665277 1.5044773
v 172.64294 25.762993 1.7276278
v 172.70132 25.79205 2.0229187
v 172.62335 25.74466 2.3112266
v 172.42995 25.633522 2.5153003
v 172.17291 25.488419 2.5804577
v 171.92113 25.348227 2.4892404
v 171.74207 25.250511 2.26609
v 171.68369 25.221457 1.9707991
v 171.76166 25.268847 1.682491
v 172.59064 24.709478 1.4838443
v 172.81715 24.898663 1.4178734
v 173.03864 25.0831 1.508407
v 173.19571 25.213367 1.7311866
v 173.2463 25.254562 2.0265186
v 173.17685 25.195648 2.315269
v 173.00597 25.052408 2.5200675
v 172.77945 24.863224 2.5860384
v 172.55797 24.678787 2.4955046
v 172.4009 24.54852 2.272725
v 172.3503 24.507324 1.9773932
v 172.41975 24.566238 1.6886427
v 173.09987 24.084738 1.548925
v 173.33752 24.268053 1.4812739
v 173.56654 24.42583 1.5677441
v 173.72556 24.515793 1.7851665
v 173.77196 24.513838 2.0752826
v 173.69331 24.420485 2.360356
v 173.5107 24.26075 2.5640018
v 173.27304 24.077435 2.631653
v 173.04402 23.919657 2.5451827
v 172.88501 23.829693 2.3277605
v 172.83861 23.83165 2.0376444
v 172.91725 23.925003 1.7525707
v 173.61028 23.567482 1.4815366
v 173.84659 23.75575 1.3972803
v 174.08018 23.875986 1.478772
v 174.24847 23.895971 1.704176
v 174.30637 23.81035 2.0130951
v 174.23834 23.642065 2.3227553
v 174.06264 23.436209 2.5501828
v 173.82632 23.24794 2.634439
v 173.59273 23.127705 2.5529475
v 173.42444 23.107721 2.3275435
v 173.36655 23.193342 2.0186243
v 173.43457 23.361626 1.7089642
v 174.04245 23.025705 0.6780689
v 174.2817 23.210375 0.5588104
v 174.53271 23.31691 0.60530597
v 174.72824 23.31676 0.805097
v 174.81589 23.209967 1.1046497
v 174.77217 23.025146 1.4236991
v 174.6088 22.811821 1.6767564
v 174.36955 22.62715 1.7960148
v 174.11855 22.520617 1.7495192
v 173.92302 22.520765 1.5497283
v 173.83537 22.627558 1.2501756
v 173.87909 22.812378 0.93112606
v 174.53789 22.244312 0.372644
v 174.76163 22.446327 0.2860999
v 174.98822 22.600977 0.36589187
v 175.15694 22.666822 0.5906397
v 175.22258 22.62622 0.90012234
v 175.16756 22.490051 1.2114142
v 175.00662 22.294802 1.4411049
v 174.78288 22.092787 1.527649
v 174.55629 21.938137 1.447857
v 174.38757 21.872292 1.2231092
v 174.32193 21.912893 0.9136266
v 174.37695 22.049063 0.6023347
v 175.25801 21.537722 0.4433505
v 175.46837 21.752956 0.41488236
v 175.66238 21.94733 0.53968495
v 175.78802 22.068762 0.78431755
v 175.81166 22.084713 1.0832311
v 175.72694 21.990911 1.3563318
v 175.55658 21.812489 1.5304427
v 175.3462 21.597256 1.5589108
v 175.1522 21.402882 1.4341083
v 175.02655 21.28145 1.1894755
v 175.00291 21.2655 0.8905621
v 175.08763 21.3593 0.6174614
v 175.80902 20.86323 0.48931822
v 176.02809 21.059223 0.4188898
v 176.24355 21.252995 0.50484186
v 176.39769 21.392624 0.7241436
v 176.44919 21.440697 1.0180334
v 176.38426 21.38433 1.3077636
v 176.2203 21.238632 1.5157013
v 176.00125 21.042639 1.5861298
v 175.7858 20.848867 1.5001777
v 175.63165 20.70924 1.2808759
v 175.58015 20.661167 0.98698616
v 175.64507 20.717531 0.6972559
v 176.42249 20.296774 0.43979144
v 176.68529 20.445784 0.43045866
v 176.91702 20.576992 0.5734753
v 177.05557 20.655241 0.8305202
v 177.06383 20.659565 1.1327184
v 176.93958 20.588804 1.3990961
v 176.7161 20.46192 1.5582776
v 176.45328 20.312908 1.5676104
v 176.22154 20.1817 1.4245937
v 176.083 20.10345 1.1675488
v 176.07474 20.099127 0.86535066
v 176.199 20.169888 0.598973
v 176.68398 19.424557 0.46422607
v 176.93152 19.59369 0.42607093
v 177.16011 19.753412 0.54243267
v 177.30847 19.860924 0.7821322
v 177.33688 19.887419 1.0809423
v 177.23772 19.825796 1.3587971
v 177.03754 19.69257 1.5412455
v 176.78998 19.523436 1.5794005
v 176.5614 19.363714 1.4630388
v 176.41302 19.256203 1.2233393
v 176.38461 19.229708 0.92452914
v 176.4838 19.29133 0.64667445
v 177.45015 18.854174 0.45738167
v 177.64124 19.088371 0.45742568
v 177.80034 19.29685 0.6097736
v 177.88486 19.42375 0.87360376
v 177.87212 19.435064 1.1782233
v 177.76555 19.327766 1.4420094
v 177.59369 19.130604 1.5942811
v 177.4026 18.896406 1.5942371
v 177.2435 18.687927 1.4418893
v 177.15898 18.561028 1.178059
v 177.17172 18.549711 0.8734395
v 177.27829 18.657011 0.6096533
v 178.16954 18.389433 0.51833504
v 178.30281 18.658125 0.5552811
v 178.41063 18.873676 0.7375037
v 178.4641 18.978327 1.0161763
v 178.4489 18.944038 1.3166289
v 178.3691 18.779995 1.5583556
v 178.24608 18.530155 1.6765857
v 178.11281 18.261463 1.6396395
v 178.00499 18.045912 1.457417
v 177.95152 17.941261 1.1787443
v 177.96672 17.97555 0.87829167
v 178.04652 18.139593 0.6365651
v 179.0995 18.100779 0.513303
v 179.19287 18.387545 0.5375562
v 179.24701 18.634098 0.6997913
v 179.24742 18.774374 0.95653754
v 179.19398 18.770788 1.239
v 179.10103 18.624298 1.471493
v 178.99344 18.374157 1.5917203
v 178.90009 18.08739 1.5674671
v 178.84593 17.840837 1.405232
v 178.84554 17.70056 1.1484857
v 178.89897 17.704147 0.8660233
v 178.99193 17.850637 0.63353026
v 179.89827 17.831213 0.8029929
v 179.92964 18.129652 0.8419979
v 179.92105 18.374132 1.0223229
v 179.87479 18.499146 1.2956499
v 179.80327 18.471193 1.5887411
v 179.72563 18.297766 1.8230629
v 179.6627 18.025335 1.9358292
v 179.63133 17.726894 1.896824
v 179.63992 17.482414 1.7164991
v 179.68617 17.357403 1.4431721
v 179.7577 17.385355 1.1500809
v 179.83534 17.55878 0.915759
v 180.48915 17.98351 0.8288237
v 180.48572 18.27956 0.8797453
v 180.52524 18.507215 1.0610398
v 180.59709 18.605476 1.3241293
v 180.68205 18.548014 1.5985194
v 180.75735 18.350224 1.8106874
v 180.8028 18.065105 1.9037831
v 180.80623 17.769054 1.8528614
v 180.76672 17.541397 1.671567
v 180.69485 17.443136 1.4084773
v 180.6099 17.500599 1.1340872
v 180.5346 17.69839 0.9219193
v 181.24927 17.865423 0.37551633
v 181.24652 18.167416 0.35562724
v 181.2788 18.435322 0.48165023
v 181.33743 18.597359 0.7198175
v 181.40674 18.61011 1.0063124
v 181.46814 18.470154 1.2643688
v 181.50516 18.214996 1.4248407
v 181.5079 17.913004 1.4447298
v 181.47563 17.645096 1.3187068
v 181.41698 17.483059 1.0805395
v 181.34769 17.47031 0.7940446
v 181.28629 17.610266 0.5359882
v 182.1844 17.703337 0.52964854
v 182.25908 17.979668 0.43431726
v 182.32936 18.267689 0.49383336
v 182.37642 18.490225 0.69224954
v 182.38763 18.587648 0.9764004
v 182.36002 18.533852 1.2701479
v 182.30096 18.343254 1.4947826
v 182.22629 18.066923 1.5901139
v 182.156 17.778902 1.5305978
v 182.10895 17.556366 1.3321816
v 182.09772 17.458944 1.0480307
v 182.12534 17.51274 0.7542833
v 182.89932 17.437717 0.48302373
v 183.02556 17.709873 0.44109544
v 183.14941 17.959106 0.55206406
v 183.23772 18.118639 0.7861956
v 183.2668 18.145721 1.0807546
v 183.22887 18.0331 1.3568145
v 183.13408 17.81095 1.540405
v 183.00784 17.538795 1.5823333
v 182.88397 17.28956 1.4713647
v 182.79567 17.13003 1.2372332
v 182.76659 17.102945 0.94267404
v 182.80453 17.215569 0.66661423
v 183.63013 17.053185 0.40396494
v 183.70863 17.337208 0.31346372
v 183.81564 17.60654 0.37610364
v 183.92249 17.789019 0.57510036
v 184.00052 17.835743 0.8571329
v 184.02885 17.734196 1.1466309
v 183.99988 17.511587 1.3660234
v 183.92137 17.227564 1.4565247
v 183.81436 16.958231 1.3938848
v 183.70752 16.775753 1.194888
v 183.62949 16.729029 0.9128555
v 183.60115 16.830574 0.62335753
v 184.5208 16.730455 0.20869298
v 184.61496 16.98624 0.08241956
v 184.71004 17.272243 0.11126203
v 184.78058 17.511831 0.2874921
v 184.80766 17.640804 0.563889
v 184.78403 17.624607 0.86639255
v 184.71603 17.467579 1.113947
v 184.62187 17.211794 1.2402204
v 184.52678 16.92579 1.211378
v 184.45625 16.686205 1.0351479
v 184.42917 16.55723 0.758751
v 184.45279 16.573427 0.45624745
v 185.2411 16.330145 0.6034183
v 185.36494 16.549437 0.4394433
v 185.4803 16.827911 0.42552608
v 185.55624 17.090952 0.5653958
v 185.57242 17.268076 0.8215744
v 185.5245 17.311825 1.125419
v 185.42534 17.210474 1.3955148
v 185.30148 16.991182 1.55949
v 185.18614 16.712708 1.5734072
v 185.1102 16.449669 1.4335375
v 185.09402 16.272543 1.1773589
v 185.14194 16.228794 0.8735141
v 186.06754 16.072912 0.59243125
v 186.1028 16.327578 0.4322162
v 186.15257 16.625568 0.42198452
v 186.20352 16.887035 0.56447774
v 186.24199 17.04192 0.8215149
v 186.25766 17.04872 1.1242231
v 186.24635 16.905615 1.391492
v 186.21107 16.65095 1.551707
v 186.1613 16.352959 1.5619388
v 186.11037 16.091494 1.4194455
v 186.0719 15.936608 1.1624084
v 186.05623 15.929808 0.8597001
v 186.83589 16.137146 0.51296073
v 186.89467 16.401562 0.37327215
v 186.9888 16.688309 0.3747297
v 187.09306 16.920553 0.51694286
v 187.17952 17.036068 0.76180565
v 187.225 17.003899 1.0437074
v 187.21733 16.832664 1.2871127
v 187.15855 16.568249 1.4268013
v 187.06442 16.281502 1.4253438
v 186.96016 16.049255 1.2831305
v 186.8737 15.933743 1.0382677
v 186.82822 15.965913 0.756366
v 187.5339 15.681562 0.23495565
v 187.6709 15.923618 0.11688414
v 187.8174 16.18546 0.15420812
v 187.93417 16.396925 0.33692664
v 187.98993 16.501352 0.61608046
v 187.96973 16.47076 0.9168705
v 187.87898 16.313347 1.1587003
v 187.742 16.071291 1.2767718
v 187.59549 15.809449 1.2394478
v 187.47871 15.597984 1.0567293
v 187.42296 15.493557 0.7775755
v 187.44316 15.524149 0.47678548
v 188.28229 15.283048 0.6245712
v 188.35057 15.528732 0.45083424
v 188.45166 15.81323 0.42088723
v 188.55846 16.060308 0.5427544
v 188.64235 16.203764 0.78378165
v 188.68085 16.205158 1.0793858
v 188.66365 16.064116 1.35036
v 188.59535 15.818431 1.524097
v 188.49428 15.533934 1.554044
v 188.38748 15.286856 1.4321768
v 188.30359 15.1434 1.1911496
v 188.26509 15.142006 0.8955454
v 188.93327 15.093921 0.1232259
v 188.95343 15.356258 -0.012500014
v 189.03714 15.646572 -0.03410781
v 189.16196 15.8870735 0.0641923
v 189.29443 16.01332 0.2560609
v 189.39908 15.991484 0.4900869
v 189.44785 15.827416 0.7035633
v 189.42767 15.565079 0.8392892
v 189.34398 15.274764 0.860897
v 189.21916 15.034263 0.7625969
v 189.08669 14.908016 0.5707283
v 188.98204 14.9298525 0.3367023
v 189.73672 14.933242 -0.031141082
v 189.80347 15.205828 -0.13095802
v 189.92558 15.480217 -0.09235096
v 190.07037 15.682888 0.0743354
v 190.199 15.759536 0.32443756
v 190.27705 15.689621 0.59094083
v 190.28358 15.491879 0.80243593
v 190.21684 15.219295 0.90225285
v 190.09473 14.944905 0.8636458
v 189.94995 14.742233 0.69695944
v 189.8213 14.665586 0.4468573
v 189.74326 14.7355 0.180354
v 190.55553 14.591474 -0.5246747
v 190.5723 14.8847685 -0.58943176
v 190.62245 15.171455 -0.5055067
v 190.69254 15.374717 -0.29538712
v 190.76378 15.440088 -0.015374453
v 190.8171 15.350054 0.25950217
v 190.8382 15.128738 0.45558977
v 190.82143 14.835443 0.5203468
v 190.77129 14.548756 0.43642172
v 190.70119 14.345495 0.22630216
v 190.62994 14.280124 -0.053710513
v 190.57663 14.370157 -0.32858714
v 191.62216 14.826063 -0.5282662
v 191.54195 15.114464 -0.5707039
v 191.463 15.383312 -0.45755714
v 191.40645 15.56057 -0.21914347
v 191.38747 15.5987425 0.08065434
v 191.41112 15.4876 0.36150572
v 191.47108 15.256925 0.54815674
v 191.5513 14.968525 0.5905945
v 191.63025 14.6996765 0.4774477
v 191.6868 14.522418 0.23903403
v 191.70578 14.484246 -0.060763787
v 191.68213 14.595387 -0.34161517
v 192.43613 15.034714 -0.5042639
v 192.36856 15.316647 -0.58977085
v 192.30081 15.602554 -0.5188659
v 192.25099 15.815826 -0.310548
v 192.23248 15.899317 -0.020635758
v 192.25024 15.830656 0.2731891
v 192.29948 15.62824 0.49219644
v 192.36705 15.346307 0.5777034
v 192.4348 15.0604 0.5067985
v 192.48462 14.847128 0.2984806
v 192.50313 14.763637 0.008568332
v 192.48537 14.832297 -0.28525653
v 193.20587 15.110278 -0.47886997
v 193.22955 15.3936205 -0.5814287
v 193.25378 15.690147 -0.5280812
v 193.2721 15.920405 -0.33312178
v 193.27954 16.022697 -0.048789736
v 193.27417 15.969612 0.24872842
v 193.25739 15.775376 0.47971293
v 193.23372 15.492034 0.5822717
v 193.20947 15.195507 0.52892417
v 193.19118 14.965249 0.33396477
v 193.18372 14.862957 0.04963271
v 193.1891 14.916041 -0.24788545
v 193.96257 14.965988 -0.51493967
v 194.10956 15.224785 -0.5642745
v 194.24477 15.4747095 -0.45999825
v 194.33199 15.648794 -0.23005164
v 194.34784 15.700394 0.06395131
v 194.28807 15.615682 0.34323275
v 194.1687 15.4173565 0.53295946
v 194.02171 15.15856 0.5822943
v 193.88649 14.908635 0.47801802
v 193.79929 14.73455 0.2480714
v 193.78343 14.682951 -0.045931544
v 193.8432 14.767663 -0.325213
v 194.65524 14.296803 -0.4408988
v 194.77277 14.559736 -0.53133315
v 194.8746 14.837208 -0.46452335
v 194.93346 15.054868 -0.25837106
v 194.93356 15.154397 0.031885423
v 194.8749 15.109125 0.32847208
v 194.77316 14.931183 0.55191875
v 194.65562 14.66825 0.6423531
v 194.55379 14.390779 0.5755433
v 194.49495 14.173119 0.369391
v 194.49484 14.073589 0.07913453
v 194.55351 14.118861 -0.21745212
v 195.5128 14.33829 -0.3150647
v 195.51793 14.635162 -0.37091255
v 195.53781 14.920154 -0.2729269
v 195.56712 15.1169 -0.0473629
v 195.59799 15.172684 0.24533974
v 195.62218 15.072557 0.5267516
v 195.63316 14.84335 0.72146857
v 195.62804 14.546478 0.7773164
v 195.60815 14.261487 0.67933077
v 195.57886 14.06474 0.45376676
v 195.54797 14.008957 0.16106412
v 195.5238 14.109083 -0.12034772
v 196.30695 14.437577 -0.67011267
v 196.35767 14.735298 -0.6590945
v 196.4163 14.984419 -0.49875095
v 196.46716 15.118188 -0.2320459
v 196.49661 15.100761 0.069557235
v 196.49675 14.936809 0.32524416
v 196.46754 14.67026 0.46650374
v 196.41684 14.3725395 0.45548558
v 196.35818 14.123419 0.29514202
v 196.30733 13.989651 0.028436974
v 196.27788 14.007077 -0.27316618
v 196.27774 14.17103 -0.52885306
v 197.24988 14.079939 -0.4988184
v 197.2549 14.378396 -0.54570705
v 197.24939 14.66075 -0.43749464
v 197.23483 14.851343 -0.20317654
v 197.21512 14.899107 0.09446186
v 197.19554 14.791243 0.37566862
v 197.18134 14.556653 0.5650946
v 197.17632 14.258196 0.61198324
v 197.18182 13.9758415 0.5037708
v 197.1964 13.785249 0.26945272
v 197.2161 13.737485 -0.02818568
v 197.23569 13.845349 -0.30939242
v 198.16316 14.422535 -0.54785514
v 198.14743 14.724093 -0.53479624
v 198.1074 14.977318 -0.3748603
v 198.0538 15.114357 -0.11090202
v 198.00098 15.098491 0.1863512
v 197.9631 14.933971 0.43725058
v 197.95032 14.664882 0.57456785
v 197.96605 14.363324 0.56150895
v 198.00607 14.1101 0.40157303
v 198.05968 13.973061 0.13761474
v 198.1125 13.988926 -0.15963846
v 198.15038 14.153445 -0.41053787
v 199.17441 14.522213 0.10849139
v 199.06274 14.786521 0.15407264
v 198.89542 14.94479 0.2822227
v 198.71724 14.954611 0.45860386
v 198.57596 14.8133545 0.6359549
v 198.50945 14.558867 0.76675487
v 198.5355 14.259342 0.8159559
v 198.64717 13.995034 0.77037466
v 198.8145 13.836765 0.64222455
v 198.99268 13.826943 0.4658434
v 199.13396 13.968201 0.28849232
v 199.20047 14.222687 0.15769242
v 199.65434 14.755646 0.45072666
v 199.52724 15.029479 0.46595868
v 199.35185 15.22921 0.6100093
v 199.17519 15.301322 0.84428036
v 199.04457 15.226492 1.1059991
v 198.99501 15.02477 1.3250381
v 199.0398 14.750209 1.4427061
v 199.1669 14.476376 1.4274741
v 199.34229 14.276644 1.2834235
v 199.51895 14.204532 1.0491525
v 199.64957 14.279362 0.78743374
v 199.69913 14.481084 0.5683947
v 200.2861 14.929351 0.5833763
v 200.23746 15.222407 0.6338101
v 200.1709 15.444404 0.82392097
v 200.10428 15.535858 1.1027688
v 200.05544 15.472264 1.3956366
v 200.03746 15.270661 1.6240506
v 200.05518 14.98507 1.7268075
v 200.10382 14.692014 1.6763737
v 200.17036 14.4700165 1.4862629
v 200.237 14.378563 1.207415
v 200.28583 14.442157 0.91454726
v 200.3038 14.64376 0.6861332
v 200.97968 14.813531 0.7159312
v 200.94792 15.114118 0.7177609
v 200.9385 15.376024 0.8671684
v 200.95396 15.529073 1.12412
v 200.99016 15.532253 1.4197658
v 201.03738 15.384714 1.6748877
v 201.08298 15.125988 1.821126
v 201.11475 14.825401 1.8192962
v 201.12415 14.563495 1.6698887
v 201.10869 14.410447 1.4129372
v 201.0725 14.407267 1.1172913
v 201.02528 14.554805 0.86216944
v 201.71811 15.042873 0.36927593
v 201.74403 15.342637 0.3918732
v 201.79015 15.585919 0.55897886
v 201.84409 15.707533 0.825817
v 201.8914 15.674892 1.1208886
v 201.91942 15.496743 1.3651295
v 201.92064 15.22082 1.4930954
v 201.89471 14.921058 1.4704982
v 201.8486 14.677775 1.3033925
v 201.79465 14.556161 1.0365543
v 201.74733 14.588801 0.7414828
v 201.71931 14.766951 0.4972419
v 202.6993 14.840451 0.43811867
v 202.7411 15.130321 0.5185082
v 202.75667 15.346765 0.7330361
v 202.7418 15.431788 1.0242196
v 202.7005 15.362609 1.3140366
v 202.64383 15.157763 1.5248307
v 202.58698 14.872139 1.6001198
v 202.54517 14.582269 1.5197302
v 202.5296 14.365825 1.3052024
v 202.54446 14.280802 1.0140188
v 202.58575 14.349981 0.72420186
v 202.64243 14.554827 0.51340777
v 203.80655 14.861484 0.6444058
v 203.79741 15.148101 0.75542206
v 203.71059 15.3533 0.9709932
v 203.56934 15.422099 1.2333573
v 203.4115 15.336062 1.4722139
v 203.27939 15.118243 1.6235617
v 203.20839 14.827006 1.6468471
v 203.21753 14.540389 1.535831
v 203.30437 14.33519 1.3202597
v 203.44562 14.266391 1.0578957
v 203.60344 14.352428 0.81903905
v 203.73555 14.570247 0.66769123
v 204.42084 14.528583 1.508806
v 204.43044 14.8268 1.5282072
v 204.32297 15.073171 1.6375371
v 204.12723 15.201678 1.807501
v 203.89568 15.177889 1.992557
v 203.69032 15.008179 2.1431198
v 203.56624 14.73802 2.218846
v 203.55663 14.439802 2.1994448
v 203.6641 14.193432 2.0901148
v 203.85983 14.064924 1.920151
v 204.0914 14.088713 1.7350949
v 204.29674 14.258424 1.5845323
v 204.87619 14.550017 1.963208
v 204.85005 14.847401 1.9876947
v 204.76103 15.077925 2.138889
v 204.63297 15.17982 2.3762784
v 204.50018 15.125784 2.6362545
v 204.39825 14.930296 2.8491573
v 204.3545 14.645736 2.9579394
v 204.38063 14.348352 2.9334526
v 204.46967 14.117829 2.7822585
v 204.59772 14.015934 2.544869
v 204.7305 14.06997 2.2848928
v 204.83243 14.265458 2.07199
v 205.47144 14.652971 1.9634635
v 205.40933 14.937111 2.0458903
v 205.36479 15.143086 2.2626767
v 205.34975 15.21571 2.5557353
v 205.36823 15.135519 2.8465412
v 205.41527 14.924003 3.0571728
v 205.47829 14.6378355 3.1311922
v 205.54037 14.353697 3.0487654
v 205.58492 14.14772 2.8319788
v 205.59996 14.075098 2.5389204
v 205.58148 14.155288 2.2481146
v 205.53444 14.366805 2.0374827
v 206.0096 14.965696 1.8564619
v 205.9944 15.251362 1.9782389
v 206.05426 15.459471 2.1979651
v 206.17314 15.534262 2.4567652
v 206.31918 15.455693 2.685294
v 206.45326 15.244819 2.8223171
v 206.53946 14.958141 2.8311195
v 206.55466 14.672476 2.7093425
v 206.4948 14.464367 2.4896162
v 206.37592 14.389576 2.2308161
v 206.22987 14.468144 2.0022874
v 206.0958 14.679019 1.8652643
v 206.51575 15.105921 1.3865315
v 206.61142 15.371919 1.424998
v 206.78795 15.53058 1.5184964
v 206.99805 15.53939 1.6419739
v 207.1854 15.395988 1.7623447
v 207.29982 15.1388 1.8473556
v 207.31065 14.836739 1.8742281
v 207.21498 14.570741 1.8357617
v 207.03845 14.41208 1.7422632
v 206.82835 14.40327 1.6187859
v 206.641 14.546671 1.498415
v 206.52658 14.80386 1.413404
v 207.17336 15.003231 0.63232064
v 207.30457 15.275526 0.53356844
v 207.49484 15.473891 0.55941993
v 207.69319 15.545173 0.70294815
v 207.84647 15.470272 0.9256949
v 207.91362 15.2692585 1.1679753
v 207.87663 14.995994 1.3648705
v 207.74542 14.723698 1.4636227
v 207.55515 14.525333 1.4377712
v 207.3568 14.454051 1.294243
v 207.2035 14.528952 1.0714962
v 207.13637 14.729965 0.8292159
v 208.00175 14.200914 0.41738445
v 208.17723 14.444054 0.38799566
v 208.3312 14.676625 0.5076588
v 208.42245 14.83631 0.74431014
v 208.42653 14.880323 1.0345392
v 208.3423 14.796869 1.3005794
v 208.19238 14.608311 1.4711454
v 208.01692 14.365171 1.5005342
v 207.86293 14.1326 1.380871
v 207.77168 13.972915 1.1442196
v 207.76762 13.928902 0.8539906
v 207.85184 14.012356 0.5879504
v 209.00905 13.813152 0.7822286
v 209.0559 14.106376 0.7559068
v 209.0363 14.395734 0.86311954
v 208.95555 14.603693 1.075139
v 208.83525 14.674531 1.335155
v 208.70766 14.589267 1.5734963
v 208.60695 14.370747 1.7262996
v 208.56012 14.077523 1.7526214
v 208.5797 13.788165 1.6454087
v 208.66046 13.580206 1.4333892
v 208.78075 13.509368 1.1733732
v 208.90834 13.594632 0.9350319
v 209.62448 14.08423 1.0767118
v 209.6937 14.377053 1.0500904
v 209.73686 14.649227 1.1721746
v 209.7424 14.827825 1.410252
v 209.70883 14.864989 1.7005299
v 209.64516 14.750763 1.9652287
v 209.56842 14.515754 2.1334224
v 209.49919 14.222931 2.160044
v 209.45602 13.950757 2.0379598
v 209.45049 13.77216 1.7998824
v 209.48405 13.734995 1.5096045
v 209.54774 13.849221 1.2449056
v 210.2269 13.6269045 0.98480904
v 210.39665 13.876945 1.0042995
v 210.53421 14.096991 1.1700089
v 210.6027 14.228083 1.4375354
v 210.58379 14.235094 1.7351955
v 210.48253 14.116146 1.9832315
v 210.32605 13.903111 2.1151824
v 210.1563 13.653071 2.0956917
v 210.01874 13.433024 1.9299824
v 209.95024 13.301932 1.6624559
v 209.96915 13.294921 1.3647958
v 210.07042 13.413869 1.1167599
v 211.28096 13.053226 1.5052032
v 211.40065 13.330765 1.6035838
v 211.41487 13.610822 1.7904147
v 211.31981 13.818356 2.015635
v 211.14095 13.897758 2.2188969
v 210.9262 13.827753 2.3457365
v 210.7331 13.627098 2.3621674
v 210.6134 13.34956 2.2637868
v 210.59918 13.069503 2.0769558
v 210.69424 12.861969 1.8517356
v 210.87311 12.782567 1.6484737
v 211.08786 12.8525715 1.5216341
v 211.71553 12.93842 2.2353086
v 211.83566 13.207101 2.1735692
v 211.81822 13.503215 2.1417744
v 211.66788 13.747419 2.148444
v 211.42491 13.87428 2.19179
v 211.15443 13.849805 2.2601988
v 210.92891 13.680551 2.33534
v 210.80878 13.41187 2.3970792
v 210.82622 13.115756 2.428874
v 210.97656 12.8715515 2.4222047
v 211.21953 12.744691 2.3788583
v 211.49 12.769167 2.3104496
v 211.36528 13.305294 2.5246172
usemtl mat_36
s 1
f 2351 2351 2352
f 2352 2351 2353
f 2351 2351 2353
f 2353 2351 2354
f 2351 2351 2354
f 2354 2351 2355
f 2351 2351 2355
f 2355 2351 2356
f 2351 2351 2356
f 2356 2351 2357
f 2351 2351 2357
f 2357 2351 2358
f 2351 2351 2358
f 2358 2351 2359
f 2351 2351 2359
f 2359 2351 2360
f 2351 2351 2360
f 2360 2351 2361
f 2351 2351 2361
f 2361 2351 2362
f 2351 2351 2362
f 2362 2351 2363
f 2351 2351 2363
f 2363 2351 2352
f 2352 2353 2364
f 2364 2353 2365
f 2353 2354 2365
f 2365 2354 2366
f 2354 2355 2366
f 2366 2355 2367
f 2355 2356 2367
f 2367 2356 2368
f 2356 2357 2368
f 2368 2357 2369
f 2357 2358 2369
f 2369 2358 2370
f 2358 2359 2370
f 2370 2359 2371
f 2359 2360 2371
f 2371 2360 2372
f 2360 2361 2372
f 2372 2361 2373
f 2361 2362 2373
f 2373 2362 2374
f 2362 2363 2374
f 2374 2363 2375
f 2363 2352 2375
f 2375 2352 2364
f 2364 2365 2376
f 2376 2365 2377
f 2365 2366 2377
f 2377 2366 2378
f 2366 2367 2378
f 2378 2367 2379
f 2367 2368 2379
f 2379 2368 2380
f 2368 2369 2380
f 2380 2369 2381
f 2369 2370 2381
f 2381 2370 2382
f 2370 2371 2382
f 2382 2371 2383
f 2371 2372 2383
f 2383 2372 2384
f 2372 2373 2384
f 2384 2373 2385
f 2373 2374 2385
f 2385 2374 2386
f 2374 2375 2386
f 2386 2375 2387
f 2375 2364 2387
f 2387 2364 2376
f 2376 2377 2388
f 2388 2377 2389
f 2377 2378 2389
f 2389 2378 2390
f 2378 2379 2390
f 2390 2379 2391
f 2379 2380 2391
f 2391 2380 2392
f 2380 2381 2392
f 2392 2381 2393
f 2381 2382 2393
f 2393 2382 2394
f 2382 2383 2394
f 2394 2383 2395
f 2383 2384 2395
f 2395 2384 2396
f 2384 2385 2396
f 2396 2385 2397
f 2385 2386 2397
f 2397 2386 2398
f 2386 2387 2398
f 2398 2387 2399
f 2387 2376 2399
f 2399 2376 2388
f 2388 2389 2400
f 2400 2389 2401
f 2389 2390 2401
f 2401 2390 2402
f 2390 2391 2402
f 2402 2391 2403
f 2391 2392 2403
f 2403 2392 2404
f 2392 2393 2404
f 2404 2393 2405
f 2393 2394 2405
f 2405 2394 2406
f 2394 2395 2406
f 2406 2395 2407
f 2395 2396 2407
f 2407 2396 2408
f 2396 2397 2408
f 2408 2397 2409
f 2397 2398 2409
f 2409 2398 2410
f 2398 2399 2410
f 2410 2399 2411
f 2399 2388 2411
f 2411 2388 2400
f 2400 2401 2412
f 2412 2401 2413
f 2401 2402 2413
f 2413 2402 2414
f 2402 2403 2414
f 2414 2403 2415
f 2403 2404 2415
f 2415 2404 2416
f 2404 2405 2416
f 2416 2405 2417
f 2405 2406 2417
f 2417 2406 2418
f 2406 2407 2418
f 2418 2407 2419
f 2407 2408 2419
f 2419 2408 2420
f 2408 2409 2420
f 2420 2409 2421
f 2409 2410 2421
f 2421 2410 2422
f 2410 2411 2422
f 2422 2411 2423
f 2411 2400 2423
f 2423 2400 2412
f 2412 2413 2424
f 2424 2413 2425
f 2413 2414 2425
f 2425 2414 2426
f 2414 2415 2426
f 2426 2415 2427
f 2415 2416 2427
f 2427 2416 2428
f 2416 2417 2428
f 2428 2417 2429
f 2417 2418 2429
f 2429 2418 2430
f 2418 2419 2430
f 2430 2419 2431
f 2419 2420 2431
f 2431 2420 2432
f 2420 2421 2432
f 2432 2421 2433
f 2421 2422 2433
f 2433 2422 2434
f 2422 2423 2434
f 2434 2423 2435
f 2423 2412 2435
f 2435 2412 2424
f 2424 2425 2436
f 2436 2425 2437
f 2425 2426 2437
f 2437 2426 2438
f 2426 2427 2438
f 2438 2427 2439
f 2427 2428 2439
f 2439 2428 2440
f 2428 2429 2440
f 2440 2429 2441
f 2429 2430 2441
f 2441 2430 2442
f 2430 2431 2442
f 2442 2431 2443
f 2431 2432 2443
f 2443 2432 2444
f 2432 2433 2444
f 2444 2433 2445
f 2433 2434 2445
f 2445 2434 2446
f 2434 2435 2446
f 2446 2435 2447
f 2435 2424 2447
f 2447 2424 2436
f 2436 2437 2448
f 2448 2437 2449
f 2437 2438 2449
f 2449 2438 2450
f 2438 2439 2450
f 2450 2439 2451
f 2439 2440 2451
f 2451 2440 2452
f 2440 2441 2452
f 2452 2441 2453
f 2441 2442 2453
f 2453 2442 2454
f 2442 2443 2454
f 2454 2443 2455
f 2443 2444 2455
f 2455 2444 2456
f 2444 2445 2456
f 2456 2445 2457
f 2445 2446 2457
f 2457 2446 2458
f 2446 2447 2458
f 2458 2447 2459
f 2447 2436 2459
f 2459 2436 2448
f 2448 2449 2460
f 2460 2449 2461
f 2449 2450 2461
f 2461 2450 2462
f 2450 2451 2462
f 2462 2451 2463
f 2451 2452 2463
f 2463 2452 2464
f 2452 2453 2464
f 2464 2453 2465
f 2453 2454 2465
f 2465 2454 2466
f 2454 2455 2466
f 2466 2455 2467
f 2455 2456 2467
f 2467 2456 2468
f 2456 2457 2468
f 2468 2457 2469
f 2457 2458 2469
f 2469 2458 2470
f 2458 2459 2470
f 2470 2459 2471
f 2459 2448 2471
f 2471 2448 2460
f 2460 2461 2472
f 2472 2461 2473
f 2461 2462 2473
f 2473 2462 2474
f 2462 2463 2474
f 2474 2463 2475
f 2463 2464 2475
f 2475 2464 2476
f 2464 2465 2476
f 2476 2465 2477
f 2465 2466 2477
f 2477 2466 2478
f 2466 2467 2478
f 2478 2467 2479
f 2467 2468 2479
f 2479 2468 2480
f 2468 2469 2480
f 2480 2469 2481
f 2469 2470 2481
f 2481 2470 2482
f 2470 2471 2482
f 2482 2471 2483
f 2471 2460 2483
f 2483 2460 2472
f 2472 2473 2484
f 2484 2473 2485
f 2473 2474 2485
f 2485 2474 2486
f 2474 2475 2486
f 2486 2475 2487
f 2475 2476 2487
f 2487 2476 2488
f 2476 2477 2488
f 2488 2477 2489
f 2477 2478 2489
f 2489 2478 2490
f 2478 2479 2490
f 2490 2479 2491
f 2479 2480 2491
f 2491 2480 2492
f 2480 2481 2492
f 2492 2481 2493
f 2481 2482 2493
f 2493 2482 2494
f 2482 2483 2494
f 2494 2483 2495
f 2483 2472 2495
f 2495 2472 2484
f 2484 2485 2496
f 2496 2485 2497
f 2485 2486 2497
f 2497 2486 2498
f 2486 2487 2498
f 2498 2487 2499
f 2487 2488 2499
f 2499 2488 2500
f 2488 2489 2500
f 2500 2489 2501
f 2489 2490 2501
f 2501 2490 2502
f 2490 2491 2502
f 2502 2491 2503
f 2491 2492 2503
f 2503 2492 2504
f 2492 2493 2504
f 2504 2493 2505
f 2493 2494 2505
f 2505 2494 2506
f 2494 2495 2506
f 2506 2495 2507
f 2495 2484 2507
f 2507 2484 2496
f 2496 2497 2508
f 2508 2497 2509
f 2497 2498 2509
f 2509 2498 2510
f 2498 2499 2510
f 2510 2499 2511
f 2499 2500 2511
f 2511 2500 2512
f 2500 2501 2512
f 2512 2501 2513
f 2501 2502 2513
f 2513 2502 2514
f 2502 2503 2514
f 2514 2503 2515
f 2503 2504 2515
f 2515 2504 2516
f 2504 2505 2516
f 2516 2505 2517
f 2505 2506 2517
f 2517 2506 2518
f 2506 2507 2518
f 2518 2507 2519
f 2507 2496 2519
f 2519 2496 2508
f 2508 2509 2520
f 2520 2509 2521
f 2509 2510 2521
f 2521 2510 2522
f 2510 2511 2522
f 2522 2511 2523
f 2511 2512 2523
f 2523 2512 2524
f 2512 2513 2524
f 2524 2513 2525
f 2513 2514 2525
f 2525 2514 2526
f 2514 2515 2526
f 2526 2515 2527
f 2515 2516 2527
f 2527 2516 2528
f 2516 2517 2528
f 2528 2517 2529
f 2517 2518 2529
f 2529 2518 2530
f 2518 2519 2530
f 2530 2519 2531
f 2519 2508 2531
f 2531 2508 2520
f 2520 2521 2532
f 2532 2521 2533
f 2521 2522 2533
f 2533 2522 2534
f 2522 2523 2534
f 2534 2523 2535
f 2523 2524 2535
f 2535 2524 2536
f 2524 2525 2536
f 2536 2525 2537
f 2525 2526 2537
f 2537 2526 2538
f 2526 2527 2538
f 2538 2527 2539
f 2527 2528 2539
f 2539 2528 2540
f 2528 2529 2540
f 2540 2529 2541
f 2529 2530 2541
f 2541 2530 2542
f 2530 2531 2542
f 2542 2531 2543
f 2531 2520 2543
f 2543 2520 2532
f 2532 2533 2544
f 2544 2533 2545
f 2533 2534 2545
f 2545 2534 2546
f 2534 2535 2546
f 2546 2535 2547
f 2535 2536 2547
f 2547 2536 2548
f 2536 2537 2548
f 2548 2537 2549
f 2537 2538 2549
f 2549 2538 2550
f 2538 2539 2550
f 2550 2539 2551
f 2539 2540 2551
f 2551 2540 2552
f 2540 2541 2552
f 2552 2541 2553
f 2541 2542 2553
f 2553 2542 2554
f 2542 2543 2554
f 2554 2543 2555
f 2543 2532 2555
f 2555 2532 2544
f 2544 2545 2556
f 2556 2545 2557
f 2545 2546 2557
f 2557 2546 2558
f 2546 2547 2558
f 2558 2547 2559
f 2547 2548 2559
f 2559 2548 2560
f 2548 2549 2560
f 2560 2549 2561
f 2549 2550 2561
f 2561 2550 2562
f 2550 2551 2562
f 2562 2551 2563
f 2551 2552 2563
f 2563 2552 2564
f 2552 2553 2564
f 2564 2553 2565
f 2553 2554 2565
f 2565 2554 2566
f 2554 2555 2566
f 2566 2555 2567
f 2555 2544 2567
f 2567 2544 2556
f 2556 2557 2568
f 2568 2557 2569
f 2557 2558 2569
f 2569 2558 2570
f 2558 2559 2570
f 2570 2559 2571
f 2559 2560 2571
f 2571 2560 2572
f 2560 2561 2572
f 2572 2561 2573
f 2561 2562 2573
f 2573 2562 2574
f 2562 2563 2574
f 2574 2563 2575
f 2563 2564 2575
f 2575 2564 2576
f 2564 2565 2576
f 2576 2565 2577
f 2565 2566 2577
f 2577 2566 2578
f 2566 2567 2578
f 2578 2567 2579
f 2567 2556 2579
f 2579 2556 2568
f 2568 2569 2580
f 2580 2569 2581
f 2569 2570 2581
f 2581 2570 2582
f 2570 2571 2582
f 2582 2571 2583
f 2571 2572 2583
f 2583 2572 2584
f 2572 2573 2584
f 2584 2573 2585
f 2573 2574 2585
f 2585 2574 2586
f 2574 2575 2586
f 2586 2575 2587
f 2575 2576 2587
f 2587 2576 2588
f 2576 2577 2588
f 2588 2577 2589
f 2577 2578 2589
f 2589 2578 2590
f 2578 2579 2590
f 2590 2579 2591
f 2579 2568 2591
f 2591 2568 2580
f 2580 2581 2592
f 2592 2581 2593
f 2581 2582 2593
f 2593 2582 2594
f 2582 2583 2594
f 2594 2583 2595
f 2583 2584 2595
f 2595 2584 2596
f 2584 2585 2596
f 2596 2585 2597
f 2585 2586 2597
f 2597 2586 2598
f 2586 2587 2598
f 2598 2587 2599
f 2587 2588 2599
f 2599 2588 2600
f 2588 2589 2600
f 2600 2589 2601
f 2589 2590 2601
f 2601 2590 2602
f 2590 2591 2602
f 2602 2591 2603
f 2591 2580 2603
f 2603 2580 2592
f 2592 2593 2604
f 2604 2593 2605
f 2593 2594 2605
f 2605 2594 2606
f 2594 2595 2606
f 2606 2595 2607
f 2595 2596 2607
f 2607 2596 2608
f 2596 2597 2608
f 2608 2597 2609
f 2597 2598 2609
f 2609 2598 2610
f 2598 2599 2610
f 2610 2599 2611
f 2599 2600 2611
f 2611 2600 2612
f 2600 2601 2612
f 2612 2601 2613
f 2601 2602 2613
f 2613 2602 2614
f 2602 2603 2614
f 2614 2603 2615
f 2603 2592 2615
f 2615 2592 2604
f 2604 2605 2616
f 2616 2605 2617
f 2605 2606 2617
f 2617 2606 2618
f 2606 2607 2618
f 2618 2607 2619
f 2607 2608 2619
f 2619 2608 2620
f 2608 2609 2620
f 2620 2609 2621
f 2609 2610 2621
f 2621 2610 2622
f 2610 2611 2622
f 2622 2611 2623
f 2611 2612 2623
f 2623 2612 2624
f 2612 2613 2624
f 2624 2613 2625
f 2613 2614 2625
f 2625 2614 2626
f 2614 2615 2626
f 2626 2615 2627
f 2615 2604 2627
f 2627 2604 2616
f 2616 2617 2628
f 2628 2617 2629
f 2617 2618 2629
f 2629 2618 2630
f 2618 2619 2630
f 2630 2619 2631
f 2619 2620 2631
f 2631 2620 2632
f 2620 2621 2632
f 2632 2621 2633
f 2621 2622 2633
f 2633 2622 2634
f 2622 2623 2634
f 2634 2623 2635
f 2623 2624 2635
f 2635 2624 2636
f 2624 2625 2636
f 2636 2625 2637
f 2625 2626 2637
f 2637 2626 2638
f 2626 2627 2638
f 2638 2627 2639
f 2627 2616 2639
f 2639 2616 2628
f 2628 2629 2640
f 2640 2629 2641
f 2629 2630 2641
f 2641 2630 2642
f 2630 2631 2642
f 2642 2631 2643
f 2631 2632 2643
f 2643 2632 2644
f 2632 2633 2644
f 2644 2633 2645
f 2633 2634 2645
f 2645 2634 2646
f 2634 2635 2646
f 2646 2635 2647
f 2635 2636 2647
f 2647 2636 2648
f 2636 2637 2648
f 2648 2637 2649
f 2637 2638 2649
f 2649 2638 2650
f 2638 2639 2650
f 2650 2639 2651
f 2639 2628 2651
f 2651 2628 2640
f 2640 2641 2652
f 2652 2641 2653
f 2641 2642 2653
f 2653 2642 2654
f 2642 2643 2654
f 2654 2643 2655
f 2643 2644 2655
f 2655 2644 2656
f 2644 2645 2656
f 2656 2645 2657
f 2645 2646 2657
f 2657 2646 2658
f 2646 2647 2658
f 2658 2647 2659
f 2647 2648 2659
f 2659 2648 2660
f 2648 2649 2660
f 2660 2649 2661
f 2649 2650 2661
f 2661 2650 2662
f 2650 2651 2662
f 2662 2651 2663
f 2651 2640 2663
f 2663 2640 2652
f 2652 2653 2664
f 2664 2653 2665
f 2653 2654 2665
f 2665 2654 2666
f 2654 2655 2666
f 2666 2655 2667
f 2655 2656 2667
f 2667 2656 2668
f 2656 2657 2668
f 2668 2657 2669
f 2657 2658 2669
f 2669 2658 2670
f 2658 2659 2670
f 2670 2659 2671
f 2659 2660 2671
f 2671 2660 2672
f 2660 2661 2672
f 2672 2661 2673
f 2661 2662 2673
f 2673 2662 2674
f 2662 2663 2674
f 2674 2663 2675
f 2663 2652 2675
f 2675 2652 2664
f 2664 2665 2676
f 2676 2665 2677
f 2665 2666 2677
f 2677 2666 2678
f 2666 2667 2678
f 2678 2667 2679
f 2667 2668 2679
f 2679 2668 2680
f 2668 2669 2680
f 2680 2669 2681
f 2669 2670 2681
f 2681 2670 2682
f 2670 2671 2682
f 2682 2671 2683
f 2671 2672 2683
f 2683 2672 2684
f 2672 2673 2684
f 2684 2673 2685
f 2673 2674 2685
f 2685 2674 2686
f 2674 2675 2686
f 2686 2675 2687
f 2675 2664 2687
f 2687 2664 2676
f 2676 2677 2688
f 2688 2677 2689
f 2677 2678 2689
f 2689 2678 2690
f 2678 2679 2690
f 2690 2679 2691
f 2679 2680 2691
f 2691 2680 2692
f 2680 2681 2692
f 2692 2681 2693
f 2681 2682 2693
f 2693 2682 2694
f 2682 2683 2694
f 2694 2683 2695
f 2683 2684 2695
f 2695 2684 2696
f 2684 2685 2696
f 2696 2685 2697
f 2685 2686 2697
f 2697 2686 2698
f 2686 2687 2698
f 2698 2687 2699
f 2687 2676 2699
f 2699 2676 2688
f 2688 2689 2700
f 2700 2689 2701
f 2689 2690 2701
f 2701 2690 2702
f 2690 2691 2702
f 2702 2691 2703
f 2691 2692 2703
f 2703 2692 2704
f 2692 2693 2704
f 2704 2693 2705
f 2693 2694 2705
f 2705 2694 2706
f 2694 2695 2706
f 2706 2695 2707
f 2695 2696 2707
f 2707 2696 2708
f 2696 2697 2708
f 2708 2697 2709
f 2697 2698 2709
f 2709 2698 2710
f 2698 2699 2710
f 2710 2699 2711
f 2699 2688 2711
f 2711 2688 2700
f 2700 2701 2712
f 2712 2701 2713
f 2701 2702 2713
f 2713 2702 2714
f 2702 2703 2714
f 2714 2703 2715
f 2703 2704 2715
f 2715 2704 2716
f 2704 2705 2716
f 2716 2705 2717
f 2705 2706 2717
f 2717 2706 2718
f 2706 2707 2718
f 2718 2707 2719
f 2707 2708 2719
f 2719 2708 2720
f 2708 2709 2720
f 2720 2709 2721
f 2709 2710 2721
f 2721 2710 2722
f 2710 2711 2722
f 2722 2711 2723
f 2711 2700 2723
f 2723 2700 2712
f 2712 2713 2724
f 2724 2713 2725
f 2713 2714 2725
f 2725 2714 2726
f 2714 2715 2726
f 2726 2715 2727
f 2715 2716 2727
f 2727 2716 2728
f 2716 2717 2728
f 2728 2717 2729
f 2717 2718 2729
f 2729 2718 2730
f 2718 2719 2730
f 2730 2719 2731
f 2719 2720 2731
f 2731 2720 2732
f 2720 2721 2732
f 2732 2721 2733
f 2721 2722 2733
f 2733 2722 2734
f 2722 2723 2734
f 2734 2723 2735
f 2723 2712 2735
f 2735 2712 2724
f 2724 2725 2736
f 2736 2725 2737
f 2725 2726 2737
f 2737 2726 2738
f 2726 2727 2738
f 2738 2727 2739
f 2727 2728 2739
f 2739 2728 2740
f 2728 2729 2740
f 2740 2729 2741
f 2729 2730 2741
f 2741 2730 2742
f 2730 2731 2742
f 2742 2731 2743
f 2731 2732 2743
f 2743 2732 2744
f 2732 2733 2744
f 2744 2733 2745
f 2733 2734 2745
f 2745 2734 2746
f 2734 2735 2746
f 2746 2735 2747
f 2735 2724 2747
f 2747 2724 2736
f 2736 2737 2748
f 2748 2737 2749
f 2737 2738 2749
f 2749 2738 2750
f 2738 2739 2750
f 2750 2739 2751
f 2739 2740 2751
f 2751 2740 2752
f 2740 2741 2752
f 2752 2741 2753
f 2741 2742 2753
f 2753 2742 2754
f 2742 2743 2754
f 2754 2743 2755
f 2743 2744 2755
f 2755 2744 2756
f 2744 2745 2756
f 2756 2745 2757
f 2745 2746 2757
f 2757 2746 2758
f 2746 2747 2758
f 2758 2747 2759
f 2747 2736 2759
f 2759 2736 2748
f 2748 2749 2760
f 2760 2749 2761
f 2749 2750 2761
f 2761 2750 2762
f 2750 2751 2762
f 2762 2751 2763
f 2751 2752 2763
f 2763 2752 2764
f 2752 2753 2764
f 2764 2753 2765
f 2753 2754 2765
f 2765 2754 2766
f 2754 2755 2766
f 2766 2755 2767
f 2755 2756 2767
f 2767 2756 2768
f 2756 2757 2768
f 2768 2757 2769
f 2757 2758 2769
f 2769 2758 2770
f 2758 2759 2770
f 2770 2759 2771
f 2759 2748 2771
f 2771 2748 2760
f 2760 2761 2772
f 2772 2761 2773
f 2761 2762 2773
f 2773 2762 2774
f 2762 2763 2774
f 2774 2763 2775
f 2763 2764 2775
f 2775 2764 2776
f 2764 2765 2776
f 2776 2765 2777
f 2765 2766 2777
f 2777 2766 2778
f 2766 2767 2778
f 2778 2767 2779
f 2767 2768 2779
f 2779 2768 2780
f 2768 2769 2780
f 2780 2769 2781
f 2769 2770 2781
f 2781 2770 2782
f 2770 2771 2782
f 2782 2771 2783
f 2771 2760 2783
f 2783 2760 2772
f 2772 2773 2784
f 2784 2773 2785
f 2773 2774 2785
f 2785 2774 2786
f 2774 2775 2786
f 2786 2775 2787
f 2775 2776 2787
f 2787 2776 2788
f 2776 2777 2788
f 2788 2777 2789
f 2777 2778 2789
f 2789 2778 2790
f 2778 2779 2790
f 2790 2779 2791
f 2779 2780 2791
f 2791 2780 2792
f 2780 2781 2792
f 2792 2781 2793
f 2781 2782 2793
f 2793 2782 2794
f 2782 2783 2794
f 2794 2783 2795
f 2783 2772 2795
f 2795 2772 2784
f 2784 2785 2796
f 2796 2785 2797
f 2785 2786 2797
f 2797 2786 2798
f 2786 2787 2798
f 2798 2787 2799
f 2787 2788 2799
f 2799 2788 2800
f 2788 2789 2800
f 2800 2789 2801
f 2789 2790 2801
f 2801 2790 2802
f 2790 2791 2802
f 2802 2791 2803
f 2791 2792 2803
f 2803 2792 2804
f 2792 2793 2804
f 2804 2793 2805
f 2793 2794 2805
f 2805 2794 2806
f 2794 2795 2806
f 2806 2795 2807
f 2795 2784 2807
f 2807 2784 2796
f 2796 2797 2808
f 2808 2797 2809
f 2797 2798 2809
f 2809 2798 2810
f 2798 2799 2810
f 2810 2799 2811
f 2799 2800 2811
f 2811 2800 2812
f 2800 2801 2812
f 2812 2801 2813
f 2801 2802 2813
f 2813 2802 2814
f 2802 2803 2814
f 2814 2803 2815
f 2803 2804 2815
f 2815 2804 2816
f 2804 2805 2816
f 2816 2805 2817
f 2805 2806 2817
f 2817 2806 2818
f 2806 2807 2818
f 2818 2807 2819
f 2807 2796 2819
f 2819 2796 2808
f 2808 2809 2820
f 2820 2809 2821
f 2809 2810 2821
f 2821 2810 2822
f 2810 2811 2822
f 2822 2811 2823
f 2811 2812 2823
f 2823 2812 2824
f 2812 2813 2824
f 2824 2813 2825
f 2813 2814 2825
f 2825 2814 2826
f 2814 2815 2826
f 2826 2815 2827
f 2815 2816 2827
f 2827 2816 2828
f 2816 2817 2828
f 2828 2817 2829
f 2817 2818 2829
f 2829 2818 2830
f 2818 2819 2830
f 2830 2819 2831
f 2819 2808 2831
f 2831 2808 2820
f 2820 2821 2832
f 2832 2821 2833
f 2821 2822 2833
f 2833 2822 2834
f 2822 2823 2834
f 2834 2823 2835
f 2823 2824 2835
f 2835 2824 2836
f 2824 2825 2836
f 2836 2825 2837
f 2825 2826 2837
f 2837 2826 2838
f 2826 2827 2838
f 2838 2827 2839
f 2827 2828 2839
f 2839 2828 2840
f 2828 2829 2840
f 2840 2829 2841
f 2829 2830 2841
f 2841 2830 2842
f 2830 2831 2842
f 2842 2831 2843
f 2831 2820 2843
f 2843 2820 2832
f 2832 2833 2844
f 2844 2833 2845
f 2833 2834 2845
f 2845 2834 2846
f 2834 2835 2846
f 2846 2835 2847
f 2835 2836 2847
f 2847 2836 2848
f 2836 2837 2848
f 2848 2837 2849
f 2837 2838 2849
f 2849 2838 2850
f 2838 2839 2850
f 2850 2839 2851
f 2839 2840 2851
f 2851 2840 2852
f 2840 2841 2852
f 2852 2841 2853
f 2841 2842 2853
f 2853 2842 2854
f 2842 2843 2854
f 2854 2843 2855
f 2843 2832 2855
f 2855 2832 2844
f 2844 2845 2856
f 2856 2845 2857
f 2845 2846 2857
f 2857 2846 2858
f 2846 2847 2858
f 2858 2847 2859
f 2847 2848 2859
f 2859 2848 2860
f 2848 2849 2860
f 2860 2849 2861
f 2849 2850 2861
f 2861 2850 2862
f 2850 2851 2862
f 2862 2851 2863
f 2851 2852 2863
f 2863 2852 2864
f 2852 2853 2864
f 2864 2853 2865
f 2853 2854 2865
f 2865 2854 2866
f 2854 2855 2866
f 2866 2855 2867
f 2855 2844 2867
f 2867 2844 2856
f 2856 2857 2868
f 2868 2857 2869
f 2857 2858 2869
f 2869 2858 2870
f 2858 2859 2870
f 2870 2859 2871
f 2859 2860 2871
f 2871 2860 2872
f 2860 2861 2872
f 2872 2861 2873
f 2861 2862 2873
f 2873 2862 2874
f 2862 2863 2874
f 2874 2863 2875
f 2863 2864 2875
f 2875 2864 2876
f 2864 2865 2876
f 2876 2865 2877
f 2865 2866 2877
f 2877 2866 2878
f 2866 2867 2878
f 2878 2867 2879
f 2867 2856 2879
f 2879 2856 2868
f 2868 2869 2880
f 2880 2869 2881
f 2869 2870 2881
f 2881 2870 2882
f 2870 2871 2882
f 2882 2871 2883
f 2871 2872 2883
f 2883 2872 2884
f 2872 2873 2884
f 2884 2873 2885
f 2873 2874 2885
f 2885 2874 2886
f 2874 2875 2886
f 2886 2875 2887
f 2875 2876 2887
f 2887 2876 2888
f 2876 2877 2888
f 2888 2877 2889
f 2877 2878 2889
f 2889 2878 2890
f 2878 2879 2890
f 2890 2879 2891
f 2879 2868 2891
f 2891 2868 2880
f 2880 2881 2892
f 2892 2881 2893
f 2881 2882 2893
f 2893 2882 2894
f 2882 2883 2894
f 2894 2883 2895
f 2883 2884 2895
f 2895 2884 2896
f 2884 2885 2896
f 2896 2885 2897
f 2885 2886 2897
f 2897 2886 2898
f 2886 2887 2898
f 2898 2887 2899
f 2887 2888 2899
f 2899 2888 2900
f 2888 2889 2900
f 2900 2889 2901
f 2889 2890 2901
f 2901 2890 2902
f 2890 2891 2902
f 2902 2891 2903
f 2891 2880 2903
f 2903 2880 2892
f 2892 2893 2904
f 2904 2893 2905
f 2893 2894 2905
f 2905 2894 2906
f 2894 2895 2906
f 2906 2895 2907
f 2895 2896 2907
f 2907 2896 2908
f 2896 2897 2908
f 2908 2897 2909
f 2897 2898 2909
f 2909 2898 2910
f 2898 2899 2910
f 2910 2899 2911
f 2899 2900 2911
f 2911 2900 2912
f 2900 2901 2912
f 2912 2901 2913
f 2901 2902 2913
f 2913 2902 2914
f 2902 2903 2914
f 2914 2903 2915
f 2903 2892 2915
f 2915 2892 2904
f 2904 2905 2916
f 2916 2905 2917
f 2905 2906 2917
f 2917 2906 2918
f 2906 2907 2918
f 2918 2907 2919
f 2907 2908 2919
f 2919 2908 2920
f 2908 2909 2920
f 2920 2909 2921
f 2909 2910 2921
f 2921 2910 2922
f 2910 2911 2922
f 2922 2911 2923
f 2911 2912 2923
f 2923 2912 2924
f 2912 2913 2924
f 2924 2913 2925
f 2913 2914 2925
f 2925 2914 2926
f 2914 2915 2926
f 2926 2915 2927
f 2915 2904 2927
f 2927 2904 2916
f 2916 2917 2928
f 2928 2917 2929
f 2917 2918 2929
f 2929 2918 2930
f 2918 2919 2930
f 2930 2919 2931
f 2919 2920 2931
f 2931 2920 2932
f 2920 2921 2932
f 2932 2921 2933
f 2921 2922 2933
f 2933 2922 2934
f 2922 2923 2934
f 2934 2923 2935
f 2923 2924 2935
f 2935 2924 2936
f 2924 2925 2936
f 2936 2925 2937
f 2925 2926 2937
f 2937 2926 2938
f 2926 2927 2938
f 2938 2927 2939
f 2927 2916 2939
f 2939 2916 2928
f 2928 2929 2940
f 2940 2929 2941
f 2929 2930 2941
f 2941 2930 2942
f 2930 2931 2942
f 2942 2931 2943
f 2931 2932 2943
f 2943 2932 2944
f 2932 2933 2944
f 2944 2933 2945
f 2933 2934 2945
f 2945 2934 2946
f 2934 2935 2946
f 2946 2935 2947
f 2935 2936 2947
f 2947 2936 2948
f 2936 2937 2948
f 2948 2937 2949
f 2937 2938 2949
f 2949 2938 2950
f 2938 2939 2950
f 2950 2939 2951
f 2939 2928 2951
f 2951 2928 2940
f 2940 2941 2952
f 2952 2941 2953
f 2941 2942 2953
f 2953 2942 2954
f 2942 2943 2954
f 2954 2943 2955
f 2943 2944 2955
f 2955 2944 2956
f 2944 2945 2956
f 2956 2945 2957
f 2945 2946 2957
f 2957 2946 2958
f 2946 2947 2958
f 2958 2947 2959
f 2947 2948 2959
f 2959 2948 2960
f 2948 2949 2960
f 2960 2949 2961
f 2949 2950 2961
f 2961 2950 2962
f 2950 2951 2962
f 2962 2951 2963
f 2951 2940 2963
f 2963 2940 2952
f 2952 2953 2964
f 2964 2953 2965
f 2953 2954 2965
f 2965 2954 2966
f 2954 2955 2966
f 2966 2955 2967
f 2955 2956 2967
f 2967 2956 2968
f 2956 2957 2968
f 2968 2957 2969
f 2957 2958 2969
f 2969 2958 2970
f 2958 2959 2970
f 2970 2959 2971
f 2959 2960 2971
f 2971 2960 2972
f 2960 2961 2972
f 2972 2961 2973
f 2961 2962 2973
f 2973 2962 2974
f 2962 2963 2974
f 2974 2963 2975
f 2963 2952 2975
f 2975 2952 2964
f 2964 2965 2976
f 2976 2965 2977
f 2965 2966 2977
f 2977 2966 2978
f 2966 2967 2978
f 2978 2967 2979
f 2967 2968 2979
f 2979 2968 2980
f 2968 2969 2980
f 2980 2969 2981
f 2969 2970 2981
f 2981 2970 2982
f 2970 2971 2982
f 2982 2971 2983
f 2971 2972 2983
f 2983 2972 2984
f 2972 2973 2984
f 2984 2973 2985
f 2973 2974 2985
f 2985 2974 2986
f 2974 2975 2986
f 2986 2975 2987
f 2975 2964 2987
f 2987 2964 2976
f 2976 2977 2988
f 2988 2977 2989
f 2977 2978 2989
f 2989 2978 2990
f 2978 2979 2990
f 2990 2979 2991
f 2979 2980 2991
f 2991 2980 2992
f 2980 2981 2992
f 2992 2981 2993
f 2981 2982 2993
f 2993 2982 2994
f 2982 2983 2994
f 2994 2983 2995
f 2983 2984 2995
f 2995 2984 2996
f 2984 2985 2996
f 2996 2985 2997
f 2985 2986 2997
f 2997 2986 2998
f 2986 2987 2998
f 2998 2987 2999
f 2987 2976 2999
f 2999 2976 2988
f 2988 2989 3000
f 3000 2989 3001
f 2989 2990 3001
f 3001 2990 3002
f 2990 2991 3002
f 3002 2991 3003
f 2991 2992 3003
f 3003 2992 3004
f 2992 2993 3004
f 3004 2993 3005
f 2993 2994 3005
f 3005 2994 3006
f 2994 2995 3006
f 3006 2995 3007
f 2995 2996 3007
f 3007 2996 3008
f 2996 2997 3008
f 3008 2997 3009
f 2997 2998 3009
f 3009 2998 3010
f 2998 2999 3010
f 3010 2999 3011
f 2999 2988 3011
f 3011 2988 3000
f 3000 3001 3012
f 3012 3001 3013
f 3001 3002 3013
f 3013 3002 3014
f 3002 3003 3014
f 3014 3003 3015
f 3003 3004 3015
f 3015 3004 3016
f 3004 3005 3016
f 3016 3005 3017
f 3005 3006 3017
f 3017 3006 3018
f 3006 3007 3018
f 3018 3007 3019
f 3007 3008 3019
f 3019 3008 3020
f 3008 3009 3020
f 3020 3009 3021
f 3009 3010 3021
f 3021 3010 3022
f 3010 3011 3022
f 3022 3011 3023
f 3011 3000 3023
f 3023 3000 3012
f 3012 3013 3024
f 3024 3013 3025
f 3013 3014 3025
f 3025 3014 3026
f 3014 3015 3026
f 3026 3015 3027
f 3015 3016 3027
f 3027 3016 3028
f 3016 3017 3028
f 3028 3017 3029
f 3017 3018 3029
f 3029 3018 3030
f 3018 3019 3030
f 3030 3019 3031
f 3019 3020 3031
f 3031 3020 3032
f 3020 3021 3032
f 3032 3021 3033
f 3021 3022 3033
f 3033 3022 3034
f 3022 3023 3034
f 3034 3023 3035
f 3023 3012 3035
f 3035 3012 3024
f 3024 3025 3036
f 3036 3025 3037
f 3025 3026 3037
f 3037 3026 3038
f 3026 3027 3038
f 3038 3027 3039
f 3027 3028 3039
f 3039 3028 3040
f 3028 3029 3040
f 3040 3029 3041
f 3029 3030 3041
f 3041 3030 3042
f 3030 3031 3042
f 3042 3031 3043
f 3031 3032 3043
f 3043 3032 3044
f 3032 3033 3044
f 3044 3033 3045
f 3033 3034 3045
f 3045 3034 3046
f 3034 3035 3046
f 3046 3035 3047
f 3035 3024 3047
f 3047 3024 3036
f 3036 3037 3048
f 3048 3037 3049
f 3037 3038 3049
f 3049 3038 3050
f 3038 3039 3050
f 3050 3039 3051
f 3039 3040 3051
f 3051 3040 3052
f 3040 3041 3052
f 3052 3041 3053
f 3041 3042 3053
f 3053 3042 3054
f 3042 3043 3054
f 3054 3043 3055
f 3043 3044 3055
f 3055 3044 3056
f 3044 3045 3056
f 3056 3045 3057
f 3045 3046 3057
f 3057 3046 3058
f 3046 3047 3058
f 3058 3047 3059
f 3047 3036 3059
f 3059 3036 3048
f 3048 3049 3060
f 3060 3049 3061
f 3049 3050 3061
f 3061 3050 3062
f 3050 3051 3062
f 3062 3051 3063
f 3051 3052 3063
f 3063 3052 3064
f 3052 3053 3064
f 3064 3053 3065
f 3053 3054 3065
f 3065 3054 3066
f 3054 3055 3066
f 3066 3055 3067
f 3055 3056 3067
f 3067 3056 3068
f 3056 3057 3068
f 3068 3057 3069
f 3057 3058 3069
f 3069 3058 3070
f 3058 3059 3070
f 3070 3059 3071
f 3059 3048 3071
f 3071 3048 3060
f 3060 3061 3072
f 3072 3061 3073
f 3061 3062 3073
f 3073 3062 3074
f 3062 3063 3074
f 3074 3063 3075
f 3063 3064 3075
f 3075 3064 3076
f 3064 3065 3076
f 3076 3065 3077
f 3065 3066 3077
f 3077 3066 3078
f 3066 3067 3078
f 3078 3067 3079
f 3067 3068 3079
f 3079 3068 3080
f 3068 3069 3080
f 3080 3069 3081
f 3069 3070 3081
f 3081 3070 3082
f 3070 3071 3082
f 3082 3071 3083
f 3071 3060 3083
f 3083 3060 3072
f 3072 3073 3084
f 3084 3073 3085
f 3073 3074 3085
f 3085 3074 3086
f 3074 3075 3086
f 3086 3075 3087
f 3075 3076 3087
f 3087 3076 3088
f 3076 3077 3088
f 3088 3077 3089
f 3077 3078 3089
f 3089 3078 3090
f 3078 3079 3090
f 3090 3079 3091
f 3079 3080 3091
f 3091 3080 3092
f 3080 3081 3092
f 3092 3081 3093
f 3081 3082 3093
f 3093 3082 3094
f 3082 3083 3094
f 3094 3083 3095
f 3083 3072 3095
f 3095 3072 3084
f 3084 3085 3096
f 3096 3085 3097
f 3085 3086 3097
f 3097 3086 3098
f 3086 3087 3098
f 3098 3087 3099
f 3087 3088 3099
f 3099 3088 3100
f 3088 3089 3100
f 3100 3089 3101
f 3089 3090 3101
f 3101 3090 3102
f 3090 3091 3102
f 3102 3091 3103
f 3091 3092 3103
f 3103 3092 3104
f 3092 3093 3104
f 3104 3093 3105
f 3093 3094 3105
f 3105 3094 3106
f 3094 3095 3106
f 3106 3095 3107
f 3095 3084 3107
f 3107 3084 3096
f 3096 3097 3108
f 3108 3097 3109
f 3097 3098 3109
f 3109 3098 3110
f 3098 3099 3110
f 3110 3099 3111
f 3099 3100 3111
f 3111 3100 3112
f 3100 3101 3112
f 3112 3101 3113
f 3101 3102 3113
f 3113 3102 3114
f 3102 3103 3114
f 3114 3103 3115
f 3103 3104 3115
f 3115 3104 3116
f 3104 3105 3116
f 3116 3105 3117
f 3105 3106 3117
f 3117 3106 3118
f 3106 3107 3118
f 3118 3107 3119
f 3107 3096 3119
f 3119 3096 3108
f 3108 3109 3120
f 3120 3109 3121
f 3109 3110 3121
f 3121 3110 3122
f 3110 3111 3122
f 3122 3111 3123
f 3111 3112 3123
f 3123 3112 3124
f 3112 3113 3124
f 3124 3113 3125
f 3113 3114 3125
f 3125 3114 3126
f 3114 3115 3126
f 3126 3115 3127
f 3115 3116 3127
f 3127 3116 3128
f 3116 3117 3128
f 3128 3117 3129
f 3117 3118 3129
f 3129 3118 3130
f 3118 3119 3130
f 3130 3119 3131
f 3119 3108 3131
f 3131 3108 3120
f 3120 3121 3132
f 3132 3121 3133
f 3121 3122 3133
f 3133 3122 3134
f 3122 3123 3134
f 3134 3123 3135
f 3123 3124 3135
f 3135 3124 3136
f 3124 3125 3136
f 3136 3125 3137
f 3125 3126 3137
f 3137 3126 3138
f 3126 3127 3138
f 3138 3127 3139
f 3127 3128 3139
f 3139 3128 3140
f 3128 3129 3140
f 3140 3129 3141
f 3129 3130 3141
f 3141 3130 3142
f 3130 3131 3142
f 3142 3131 3143
f 3131 3120 3143
f 3143 3120 3132
f 3132 3133 3144
f 3144 3133 3145
f 3133 3134 3145
f 3145 3134 3146
f 3134 3135 3146
f 3146 3135 3147
f 3135 3136 3147
f 3147 3136 3148
f 3136 3137 3148
f 3148 3137 3149
f 3137 3138 3149
f 3149 3138 3150
f 3138 3139 3150
f 3150 3139 3151
f 3139 3140 3151
f 3151 3140 3152
f 3140 3141 3152
f 3152 3141 3153
f 3141 3142 3153
f 3153 3142 3154
f 3142 3143 3154
f 3154 3143 3155
f 3143 3132 3155
f 3155 3132 3144
f 3144 3145 3156
f 3156 3145 3157
f 3145 3146 3157
f 3157 3146 3158
f 3146 3147 3158
f 3158 3147 3159
f 3147 3148 3159
f 3159 3148 3160
f 3148 3149 3160
f 3160 3149 3161
f 3149 3150 3161
f 3161 3150 3162
f 3150 3151 3162
f 3162 3151 3163
f 3151 3152 3163
f 3163 3152 3164
f 3152 3153 3164
f 3164 3153 3165
f 3153 3154 3165
f 3165 3154 3166
f 3154 3155 3166
f 3166 3155 3167
f 3155 3144 3167
f 3167 3144 3156
f 3156 3157 3168
f 3168 3157 3169
f 3157 3158 3169
f 3169 3158 3170
f 3158 3159 3170
f 3170 3159 3171
f 3159 3160 3171
f 3171 3160 3172
f 3160 3161 3172
f 3172 3161 3173
f 3161 3162 3173
f 3173 3162 3174
f 3162 3163 3174
f 3174 3163 3175
f 3163 3164 3175
f 3175 3164 3176
f 3164 3165 3176
f 3176 3165 3177
f 3165 3166 3177
f 3177 3166 3178
f 3166 3167 3178
f 3178 3167 3179
f 3167 3156 3179
f 3179 3156 3168
f 3168 3169 3180
f 3180 3169 3181
f 3169 3170 3181
f 3181 3170 3182
f 3170 3171 3182
f 3182 3171 3183
f 3171 3172 3183
f 3183 3172 3184
f 3172 3173 3184
f 3184 3173 3185
f 3173 3174 3185
f 3185 3174 3186
f 3174 3175 3186
f 3186 3175 3187
f 3175 3176 3187
f 3187 3176 3188
f 3176 3177 3188
f 3188 3177 3189
f 3177 3178 3189
f 3189 3178 3190
f 3178 3179 3190
f 3190 3179 3191
f 3179 3168 3191
f 3191 3168 3180
f 3180 3181 3192
f 3192 3181 3193
f 3181 3182 3193
f 3193 3182 3194
f 3182 3183 3194
f 3194 3183 3195
f 3183 3184 3195
f 3195 3184 3196
f 3184 3185 3196
f 3196 3185 3197
f 3185 3186 3197
f 3197 3186 3198
f 3186 3187 3198
f 3198 3187 3199
f 3187 3188 3199
f 3199 3188 3200
f 3188 3189 3200
f 3200 3189 3201
f 3189 3190 3201
f 3201 3190 3202
f 3190 3191 3202
f 3202 3191 3203
f 3191 3180 3203
f 3203 3180 3192
f 3192 3193 3204
f 3204 3193 3205
f 3193 3194 3205
f 3205 3194 3206
f 3194 3195 3206
f 3206 3195 3207
f 3195 3196 3207
f 3207 3196 3208
f 3196 3197 3208
f 3208 3197 3209
f 3197 3198 3209
f 3209 3198 3210
f 3198 3199 3210
f 3210 3199 3211
f 3199 3200 3211
f 3211 3200 3212
f 3200 3201 3212
f 3212 3201 3213
f 3201 3202 3213
f 3213 3202 3214
f 3202 3203 3214
f 3214 3203 3215
f 3203 3192 3215
f 3215 3192 3204
f 3204 3205 3216
f 3216 3205 3217
f 3205 3206 3217
f 3217 3206 3218
f 3206 3207 3218
f 3218 3207 3219
f 3207 3208 3219
f 3219 3208 3220
f 3208 3209 3220
f 3220 3209 3221
f 3209 3210 3221
f 3221 3210 3222
f 3210 3211 3222
f 3222 3211 3223
f 3211 3212 3223
f 3223 3212 3224
f 3212 3213 3224
f 3224 3213 3225
f 3213 3214 3225
f 3225 3214 3226
f 3214 3215 3226
f 3226 3215 3227
f 3215 3204 3227
f 3227 3204 3216
f 3216 3217 3228
f 3228 3217 3229
f 3217 3218 3229
f 3229 3218 3230
f 3218 3219 3230
f 3230 3219 3231
f 3219 3220 3231
f 3231 3220 3232
f 3220 3221 3232
f 3232 3221 3233
f 3221 3222 3233
f 3233 3222 3234
f 3222 3223 3234
f 3234 3223 3235
f 3223 3224 3235
f 3235 3224 3236
f 3224 3225 3236
f 3236 3225 3237
f 3225 3226 3237
f 3237 3226 3238
f 3226 3227 3238
f 3238 3227 3239
f 3227 3216 3239
f 3239 3216 3228
f 3228 3229 3240
f 3240 3229 3241
f 3229 3230 3241
f 3241 3230 3242
f 3230 3231 3242
f 3242 3231 3243
f 3231 3232 3243
f 3243 3232 3244
f 3232 3233 3244
f 3244 3233 3245
f 3233 3234 3245
f 3245 3234 3246
f 3234 3235 3246
f 3246 3235 3247
f 3235 3236 3247
f 3247 3236 3248
f 3236 3237 3248
f 3248 3237 3249
f 3237 3238 3249
f 3249 3238 3250
f 3238 3239 3250
f 3250 3239 3251
f 3239 3228 3251
f 3251 3228 3240
f 3240 3241 3252
f 3252 3241 3253
f 3241 3242 3253
f 3253 3242 3254
f 3242 3243 3254
f 3254 3243 3255
f 3243 3244 3255
f 3255 3244 3256
f 3244 3245 3256
f 3256 3245 3257
f 3245 3246 3257
f 3257 3246 3258
f 3246 3247 3258
f 3258 3247 3259
f 3247 3248 3259
f 3259 3248 3260
f 3248 3249 3260
f 3260 3249 3261
f 3249 3250 3261
f 3261 3250 3262
f 3250 3251 3262
f 3262 3251 3263
f 3251 3240 3263
f 3263 3240 3252
f 3252 3253 3264
f 3264 3253 3265
f 3253 3254 3265
f 3265 3254 3266
f 3254 3255 3266
f 3266 3255 3267
f 3255 3256 3267
f 3267 3256 3268
f 3256 3257 3268
f 3268 3257 3269
f 3257 3258 3269
f 3269 3258 3270
f 3258 3259 3270
f 3270 3259 3271
f 3259 3260 3271
f 3271 3260 3272
f 3260 3261 3272
f 3272 3261 3273
f 3261 3262 3273
f 3273 3262 3274
f 3262 3263 3274
f 3274 3263 3275
f 3263 3252 3275
f 3275 3252 3264
f 3264 3265 3276
f 3276 3265 3277
f 3265 3266 3277
f 3277 3266 3278
f 3266 3267 3278
f 3278 3267 3279
f 3267 3268 3279
f 3279 3268 3280
f 3268 3269 3280
f 3280 3269 3281
f 3269 3270 3281
f 3281 3270 3282
f 3270 3271 3282
f 3282 3271 3283
f 3271 3272 3283
f 3283 3272 3284
f 3272 3273 3284
f 3284 3273 3285
f 3273 3274 3285
f 3285 3274 3286
f 3274 3275 3286
f 3286 3275 3287
f 3275 3264 3287
f 3287 3264 3276
f 3276 3277 3288
f 3288 3277 3289
f 3277 3278 3289
f 3289 3278 3290
f 3278 3279 3290
f 3290 3279 3291
f 3279 3280 3291
f 3291 3280 3292
f 3280 3281 3292
f 3292 3281 3293
f 3281 3282 3293
f 3293 3282 3294
f 3282 3283 3294
f 3294 3283 3295
f 3283 3284 3295
f 3295 3284 3296
f 3284 3285 3296
f 3296 3285 3297
f 3285 3286 3297
f 3297 3286 3298
f 3286 3287 3298
f 3298 3287 3299
f 3287 3276 3299
f 3299 3276 3288
f 3288 3289 3300
f 3300 3289 3301
f 3289 3290 3301
f 3301 3290 3302
f 3290 3291 3302
f 3302 3291 3303
f 3291 3292 3303
f 3303 3292 3304
f 3292 3293 3304
f 3304 3293 3305
f 3293 3294 3305
f 3305 3294 3306
f 3294 3295 3306
f 3306 3295 3307
f 3295 3296 3307
f 3307 3296 3308
f 3296 3297 3308
f 3308 3297 3309
f 3297 3298 3309
f 3309 3298 3310
f 3298 3299 3310
f 3310 3299 3311
f 3299 3288 3311
f 3311 3288 3300
f 3300 3301 3312
f 3312 3301 3313
f 3301 3302 3313
f 3313 3302 3314
f 3302 3303 3314
f 3314 3303 3315
f 3303 3304 3315
f 3315 3304 3316
f 3304 3305 3316
f 3316 3305 3317
f 3305 3306 3317
f 3317 3306 3318
f 3306 3307 3318
f 3318 3307 3319
f 3307 3308 3319
f 3319 3308 3320
f 3308 3309 3320
f 3320 3309 3321
f 3309 3310 3321
f 3321 3310 3322
f 3310 3311 3322
f 3322 3311 3323
f 3311 3300 3323
f 3323 3300 3312
f 3312 3313 3324
f 3324 3313 3325
f 3313 3314 3325
f 3325 3314 3326
f 3314 3315 3326
f 3326 3315 3327
f 3315 3316 3327
f 3327 3316 3328
f 3316 3317 3328
f 3328 3317 3329
f 3317 3318 3329
f 3329 3318 3330
f 3318 3319 3330
f 3330 3319 3331
f 3319 3320 3331
f 3331 3320 3332
f 3320 3321 3332
f 3332 3321 3333
f 3321 3322 3333
f 3333 3322 3334
f 3322 3323 3334
f 3334 3323 3335
f 3323 3312 3335
f 3335 3312 3324
f 3324 3325 3336
f 3336 3325 3337
f 3325 3326 3337
f 3337 3326 3338
f 3326 3327 3338
f 3338 3327 3339
f 3327 3328 3339
f 3339 3328 3340
f 3328 3329 3340
f 3340 3329 3341
f 3329 3330 3341
f 3341 3330 3342
f 3330 3331 3342
f 3342 3331 3343
f 3331 3332 3343
f 3343 3332 3344
f 3332 3333 3344
f 3344 3333 3345
f 3333 3334 3345
f 3345 3334 3346
f 3334 3335 3346
f 3346 3335 3347
f 3335 3324 3347
f 3347 3324 3336
f 3336 3337 3348
f 3348 3337 3349
f 3337 3338 3349
f 3349 3338 3350
f 3338 3339 3350
f 3350 3339 3351
f 3339 3340 3351
f 3351 3340 3352
f 3340 3341 3352
f 3352 3341 3353
f 3341 3342 3353
f 3353 3342 3354
f 3342 3343 3354
f 3354 3343 3355
f 3343 3344 3355
f 3355 3344 3356
f 3344 3345 3356
f 3356 3345 3357
f 3345 3346 3357
f 3357 3346 3358
f 3346 3347 3358
f 3358 3347 3359
f 3347 3336 3359
f 3359 3336 3348
f 3348 3349 3360
f 3360 3349 3361
f 3349 3350 3361
f 3361 3350 3362
f 3350 3351 3362
f 3362 3351 3363
f 3351 3352 3363
f 3363 3352 3364
f 3352 3353 3364
f 3364 3353 3365
f 3353 3354 3365
f 3365 3354 3366
f 3354 3355 3366
f 3366 3355 3367
f 3355 3356 3367
f 3367 3356 3368
f 3356 3357 3368
f 3368 3357 3369
f 3357 3358 3369
f 3369 3358 3370
f 3358 3359 3370
f 3370 3359 3371
f 3359 3348 3371
f 3371 3348 3360
f 3360 3361 3372
f 3372 3361 3373
f 3361 3362 3373
f 3373 3362 3374
f 3362 3363 3374
f 3374 3363 3375
f 3363 3364 3375
f 3375 3364 3376
f 3364 3365 3376
f 3376 3365 3377
f 3365 3366 3377
f 3377 3366 3378
f 3366 3367 3378
f 3378 3367 3379
f 3367 3368 3379
f 3379 3368 3380
f 3368 3369 3380
f 3380 3369 3381
f 3369 3370 3381
f 3381 3370 3382
f 3370 3371 3382
f 3382 3371 3383
f 3371 3360 3383
f 3383 3360 3372
f 3372 3373 3384
f 3384 3373 3385
f 3373 3374 3385
f 3385 3374 3386
f 3374 3375 3386
f 3386 3375 3387
f 3375 3376 3387
f 3387 3376 3388
f 3376 3377 3388
f 3388 3377 3389
f 3377 3378 3389
f 3389 3378 3390
f 3378 3379 3390
f 3390 3379 3391
f 3379 3380 3391
f 3391 3380 3392
f 3380 3381 3392
f 3392 3381 3393
f 3381 3382 3393
f 3393 3382 3394
f 3382 3383 3394
f 3394 3383 3395
f 3383 3372 3395
f 3395 3372 3384
f 3384 3385 3396
f 3396 3385 3397
f 3385 3386 3397
f 3397 3386 3398
f 3386 3387 3398
f 3398 3387 3399
f 3387 3388 3399
f 3399 3388 3400
f 3388 3389 3400
f 3400 3389 3401
f 3389 3390 3401
f 3401 3390 3402
f 3390 3391 3402
f 3402 3391 3403
f 3391 3392 3403
f 3403 3392 3404
f 3392 3393 3404
f 3404 3393 3405
f 3393 3394 3405
f 3405 3394 3406
f 3394 3395 3406
f 3406 3395 3407
f 3395 3384 3407
f 3407 3384 3396
f 3396 3397 3408
f 3408 3397 3409
f 3397 3398 3409
f 3409 3398 3410
f 3398 3399 3410
f 3410 3399 3411
f 3399 3400 3411
f 3411 3400 3412
f 3400 3401 3412
f 3412 3401 3413
f 3401 3402 3413
f 3413 3402 3414
f 3402 3403 3414
f 3414 3403 3415
f 3403 3404 3415
f 3415 3404 3416
f 3404 3405 3416
f 3416 3405 3417
f 3405 3406 3417
f 3417 3406 3418
f 3406 3407 3418
f 3418 3407 3419
f 3407 3396 3419
f 3419 3396 3408
f 3408 3409 3420
f 3420 3409 3421
f 3409 3410 3421
f 3421 3410 3422
f 3410 3411 3422
f 3422 3411 3423
f 3411 3412 3423
f 3423 3412 3424
f 3412 3413 3424
f 3424 3413 3425
f 3413 3414 3425
f 3425 3414 3426
f 3414 3415 3426
f 3426 3415 3427
f 3415 3416 3427
f 3427 3416 3428
f 3416 3417 3428
f 3428 3417 3429
f 3417 3418 3429
f 3429 3418 3430
f 3418 3419 3430
f 3430 3419 3431
f 3419 3408 3431
f 3431 3408 3420
f 3420 3421 3432
f 3432 3421 3433
f 3421 3422 3433
f 3433 3422 3434
f 3422 3423 3434
f 3434 3423 3435
f 3423 3424 3435
f 3435 3424 3436
f 3424 3425 3436
f 3436 3425 3437
f 3425 3426 3437
f 3437 3426 3438
f 3426 3427 3438
f 3438 3427 3439
f 3427 3428 3439
f 3439 3428 3440
f 3428 3429 3440
f 3440 3429 3441
f 3429 3430 3441
f 3441 3430 3442
f 3430 3431 3442
f 3442 3431 3443
f 3431 3420 3443
f 3443 3420 3432
f 3432 3433 3444
f 3444 3433 3445
f 3433 3434 3445
f 3445 3434 3446
f 3434 3435 3446
f 3446 3435 3447
f 3435 3436 3447
f 3447 3436 3448
f 3436 3437 3448
f 3448 3437 3449
f 3437 3438 3449
f 3449 3438 3450
f 3438 3439 3450
f 3450 3439 3451
f 3439 3440 3451
f 3451 3440 3452
f 3440 3441 3452
f 3452 3441 3453
f 3441 3442 3453
f 3453 3442 3454
f 3442 3443 3454
f 3454 3443 3455
f 3443 3432 3455
f 3455 3432 3444
f 3444 3445 3456
f 3456 3445 3457
f 3445 3446 3457
f 3457 3446 3458
f 3446 3447 3458
f 3458 3447 3459
f 3447 3448 3459
f 3459 3448 3460
f 3448 3449 3460
f 3460 3449 3461
f 3449 3450 3461
f 3461 3450 3462
f 3450 3451 3462
f 3462 3451 3463
f 3451 3452 3463
f 3463 3452 3464
f 3452 3453 3464
f 3464 3453 3465
f 3453 3454 3465
f 3465 3454 3466
f 3454 3455 3466
f 3466 3455 3467
f 3455 3444 3467
f 3467 3444 3456
f 3456 3457 3468
f 3468 3457 3469
f 3457 3458 3469
f 3469 3458 3470
f 3458 3459 3470
f 3470 3459 3471
f 3459 3460 3471
f 3471 3460 3472
f 3460 3461 3472
f 3472 3461 3473
f 3461 3462 3473
f 3473 3462 3474
f 3462 3463 3474
f 3474 3463 3475
f 3463 3464 3475
f 3475 3464 3476
f 3464 3465 3476
f 3476 3465 3477
f 3465 3466 3477
f 3477 3466 3478
f 3466 3467 3478
f 3478 3467 3479
f 3467 3456 3479
f 3479 3456 3468
f 3468 3469 3480
f 3480 3469 3481
f 3469 3470 3481
f 3481 3470 3482
f 3470 3471 3482
f 3482 3471 3483
f 3471 3472 3483
f 3483 3472 3484
f 3472 3473 3484
f 3484 3473 3485
f 3473 3474 3485
f 3485 3474 3486
f 3474 3475 3486
f 3486 3475 3487
f 3475 3476 3487
f 3487 3476 3488
f 3476 3477 3488
f 3488 3477 3489
f 3477 3478 3489
f 3489 3478 3490
f 3478 3479 3490
f 3490 3479 3491
f 3479 3468 3491
f 3491 3468 3480
f 3480 3481 3492
f 3492 3481 3493
f 3481 3482 3493
f 3493 3482 3494
f 3482 3483 3494
f 3494 3483 3495
f 3483 3484 3495
f 3495 3484 3496
f 3484 3485 3496
f 3496 3485 3497
f 3485 3486 3497
f 3497 3486 3498
f 3486 3487 3498
f 3498 3487 3499
f 3487 3488 3499
f 3499 3488 3500
f 3488 3489 3500
f 3500 3489 3501
f 3489 3490 3501
f 3501 3490 3502
f 3490 3491 3502
f 3502 3491 3503
f 3491 3480 3503
f 3503 3480 3492
f 3492 3493 3504
f 3504 3493 3505
f 3493 3494 3505
f 3505 3494 3506
f 3494 3495 3506
f 3506 3495 3507
f 3495 3496 3507
f 3507 3496 3508
f 3496 3497 3508
f 3508 3497 3509
f 3497 3498 3509
f 3509 3498 3510
f 3498 3499 3510
f 3510 3499 3511
f 3499 3500 3511
f 3511 3500 3512
f 3500 3501 3512
f 3512 3501 3513
f 3501 3502 3513
f 3513 3502 3514
f 3502 3503 3514
f 3514 3503 3515
f 3503 3492 3515
f 3515 3492 3504
f 3504 3505 3516
f 3516 3505 3517
f 3505 3506 3517
f 3517 3506 3518
f 3506 3507 3518
f 3518 3507 3519
f 3507 3508 3519
f 3519 3508 3520
f 3508 3509 3520
f 3520 3509 3521
f 3509 3510 3521
f 3521 3510 3522
f 3510 3511 3522
f 3522 3511 3523
f 3511 3512 3523
f 3523 3512 3524
f 3512 3513 3524
f 3524 3513 3525
f 3513 3514 3525
f 3525 3514 3526
f 3514 3515 3526
f 3526 3515 3527
f 3515 3504 3527
f 3527 3504 3516
f 3516 3517 3528
f 3528 3517 3529
f 3517 3518 3529
f 3529 3518 3530
f 3518 3519 3530
f 3530 3519 3531
f 3519 3520 3531
f 3531 3520 3532
f 3520 3521 3532
f 3532 3521 3533
f 3521 3522 3533
f 3533 3522 3534
f 3522 3523 3534
f 3534 3523 3535
f 3523 3524 3535
f 3535 3524 3536
f 3524 3525 3536
f 3536 3525 3537
f 3525 3526 3537
f 3537 3526 3538
f 3526 3527 3538
f 3538 3527 3539
f 3527 3516 3539
f 3539 3516 3528
f 3528 3529 3540
f 3540 3529 3541
f 3529 3530 3541
f 3541 3530 3542
f 3530 3531 3542
f 3542 3531 3543
f 3531 3532 3543
f 3543 3532 3544
f 3532 3533 3544
f 3544 3533 3545
f 3533 3534 3545
f 3545 3534 3546
f 3534 3535 3546
f 3546 3535 3547
f 3535 3536 3547
f 3547 3536 3548
f 3536 3537 3548
f 3548 3537 3549
f 3537 3538 3549
f 3549 3538 3550
f 3538 3539 3550
f 3550 3539 3551
f 3539 3528 3551
f 3551 3528 3540
f 3540 3541 3552
f 3552 3541 3553
f 3541 3542 3553
f 3553 3542 3554
f 3542 3543 3554
f 3554 3543 3555
f 3543 3544 3555
f 3555 3544 3556
f 3544 3545 3556
f 3556 3545 3557
f 3545 3546 3557
f 3557 3546 3558
f 3546 3547 3558
f 3558 3547 3559
f 3547 3548 3559
f 3559 3548 3560
f 3548 3549 3560
f 3560 3549 3561
f 3549 3550 3561
f 3561 3550 3562
f 3550 3551 3562
f 3562 3551 3563
f 3551 3540 3563
f 3563 3540 3552
f 3552 3553 3564
f 3564 3553 3565
f 3553 3554 3565
f 3565 3554 3566
f 3554 3555 3566
f 3566 3555 3567
f 3555 3556 3567
f 3567 3556 3568
f 3556 3557 3568
f 3568 3557 3569
f 3557 3558 3569
f 3569 3558 3570
f 3558 3559 3570
f 3570 3559 3571
f 3559 3560 3571
f 3571 3560 3572
f 3560 3561 3572
f 3572 3561 3573
f 3561 3562 3573
f 3573 3562 3574
f 3562 3563 3574
f 3574 3563 3575
f 3563 3552 3575
f 3575 3552 3564
f 3564 3565 3576
f 3576 3565 3577
f 3565 3566 3577
f 3577 3566 3578
f 3566 3567 3578
f 3578 3567 3579
f 3567 3568 3579
f 3579 3568 3580
f 3568 3569 3580
f 3580 3569 3581
f 3569 3570 3581
f 3581 3570 3582
f 3570 3571 3582
f 3582 3571 3583
f 3571 3572 3583
f 3583 3572 3584
f 3572 3573 3584
f 3584 3573 3585
f 3573 3574 3585
f 3585 3574 3586
f 3574 3575 3586
f 3586 3575 3587
f 3575 3564 3587
f 3587 3564 3576
f 3576 3577 3588
f 3588 3577 3589
f 3577 3578 3589
f 3589 3578 3590
f 3578 3579 3590
f 3590 3579 3591
f 3579 3580 3591
f 3591 3580 3592
f 3580 3581 3592
f 3592 3581 3593
f 3581 3582 3593
f 3593 3582 3594
f 3582 3583 3594
f 3594 3583 3595
f 3583 3584 3595
f 3595 3584 3596
f 3584 3585 3596
f 3596 3585 3597
f 3585 3586 3597
f 3597 3586 3598
f 3586 3587 3598
f 3598 3587 3599
f 3587 3576 3599
f 3599 3576 3588
f 3588 3589 3600
f 3600 3589 3601
f 3589 3590 3601
f 3601 3590 3602
f 3590 3591 3602
f 3602 3591 3603
f 3591 3592 3603
f 3603 3592 3604
f 3592 3593 3604
f 3604 3593 3605
f 3593 3594 3605
f 3605 3594 3606
f 3594 3595 3606
f 3606 3595 3607
f 3595 3596 3607
f 3607 3596 3608
f 3596 3597 3608
f 3608 3597 3609
f 3597 3598 3609
f 3609 3598 3610
f 3598 3599 3610
f 3610 3599 3611
f 3599 3588 3611
f 3611 3588 3600
f 3600 3601 3612
f 3612 3601 3613
f 3601 3602 3613
f 3613 3602 3614
f 3602 3603 3614
f 3614 3603 3615
f 3603 3604 3615
f 3615 3604 3616
f 3604 3605 3616
f 3616 3605 3617
f 3605 3606 3617
f 3617 3606 3618
f 3606 3607 3618
f 3618 3607 3619
f 3607 3608 3619
f 3619 3608 3620
f 3608 3609 3620
f 3620 3609 3621
f 3609 3610 3621
f 3621 3610 3622
f 3610 3611 3622
f 3622 3611 3623
f 3611 3600 3623
f 3623 3600 3612
f 3612 3613 3624
f 3624 3613 3625
f 3613 3614 3625
f 3625 3614 3626
f 3614 3615 3626
f 3626 3615 3627
f 3615 3616 3627
f 3627 3616 3628
f 3616 3617 3628
f 3628 3617 3629
f 3617 3618 3629
f 3629 3618 3630
f 3618 3619 3630
f 3630 3619 3631
f 3619 3620 3631
f 3631 3620 3632
f 3620 3621 3632
f 3632 3621 3633
f 3621 3622 3633
f 3633 3622 3634
f 3622 3623 3634
f 3634 3623 3635
f 3623 3612 3635
f 3635 3612 3624
f 3624 3625 3636
f 3636 3625 3637
f 3625 3626 3637
f 3637 3626 3638
f 3626 3627 3638
f 3638 3627 3639
f 3627 3628 3639
f 3639 3628 3640
f 3628 3629 3640
f 3640 3629 3641
f 3629 3630 3641
f 3641 3630 3642
f 3630 3631 3642
f 3642 3631 3643
f 3631 3632 3643
f 3643 3632 3644
f 3632 3633 3644
f 3644 3633 3645
f 3633 3634 3645
f 3645 3634 3646
f 3634 3635 3646
f 3646 3635 3647
f 3635 3624 3647
f 3647 3624 3636
f 3636 3637 3648
f 3648 3637 3649
f 3637 3638 3649
f 3649 3638 3650
f 3638 3639 3650
f 3650 3639 3651
f 3639 3640 3651
f 3651 3640 3652
f 3640 3641 3652
f 3652 3641 3653
f 3641 3642 3653
f 3653 3642 3654
f 3642 3643 3654
f 3654 3643 3655
f 3643 3644 3655
f 3655 3644 3656
f 3644 3645 3656
f 3656 3645 3657
f 3645 3646 3657
f 3657 3646 3658
f 3646 3647 3658
f 3658 3647 3659
f 3647 3636 3659
f 3659 3636 3648
f 3648 3649 3660
f 3660 3649 3661
f 3649 3650 3661
f 3661 3650 3662
f 3650 3651 3662
f 3662 3651 3663
f 3651 3652 3663
f 3663 3652 3664
f 3652 3653 3664
f 3664 3653 3665
f 3653 3654 3665
f 3665 3654 3666
f 3654 3655 3666
f 3666 3655 3667
f 3655 3656 3667
f 3667 3656 3668
f 3656 3657 3668
f 3668 3657 3669
f 3657 3658 3669
f 3669 3658 3670
f 3658 3659 3670
f 3670 3659 3671
f 3659 3648 3671
f 3671 3648 3660
f 3660 3661 3672
f 3672 3661 3673
f 3661 3662 3673
f 3673 3662 3674
f 3662 3663 3674
f 3674 3663 3675
f 3663 3664 3675
f 3675 3664 3676
f 3664 3665 3676
f 3676 3665 3677
f 3665 3666 3677
f 3677 3666 3678
f 3666 3667 3678
f 3678 3667 3679
f 3667 3668 3679
f 3679 3668 3680
f 3668 3669 3680
f 3680 3669 3681
f 3669 3670 3681
f 3681 3670 3682
f 3670 3671 3682
f 3682 3671 3683
f 3671 3660 3683
f 3683 3660 3672
f 3672 3673 3684
f 3684 3673 3685
f 3673 3674 3685
f 3685 3674 3686
f 3674 3675 3686
f 3686 3675 3687
f 3675 3676 3687
f 3687 3676 3688
f 3676 3677 3688
f 3688 3677 3689
f 3677 3678 3689
f 3689 3678 3690
f 3678 3679 3690
f 3690 3679 3691
f 3679 3680 3691
f 3691 3680 3692
f 3680 3681 3692
f 3692 3681 3693
f 3681 3682 3693
f 3693 3682 3694
f 3682 3683 3694
f 3694 3683 3695
f 3683 3672 3695
f 3695 3672 3684
f 3684 3685 3696
f 3696 3685 3697
f 3685 3686 3697
f 3697 3686 3698
f 3686 3687 3698
f 3698 3687 3699
f 3687 3688 3699
f 3699 3688 3700
f 3688 3689 3700
f 3700 3689 3701
f 3689 3690 3701
f 3701 3690 3702
f 3690 3691 3702
f 3702 3691 3703
f 3691 3692 3703
f 3703 3692 3704
f 3692 3693 3704
f 3704 3693 3705
f 3693 3694 3705
f 3705 3694 3706
f 3694 3695 3706
f 3706 3695 3707
f 3695 3684 3707
f 3707 3684 3696
f 3696 3697 3708
f 3708 3697 3709
f 3697 3698 3709
f 3709 3698 3710
f 3698 3699 3710
f 3710 3699 3711
f 3699 3700 3711
f 3711 3700 3712
f 3700 3701 3712
f 3712 3701 3713
f 3701 3702 3713
f 3713 3702 3714
f 3702 3703 3714
f 3714 3703 3715
f 3703 3704 3715
f 3715 3704 3716
f 3704 3705 3716
f 3716 3705 3717
f 3705 3706 3717
f 3717 3706 3718
f 3706 3707 3718
f 3718 3707 3719
f 3707 3696 3719
f 3719 3696 3708
f 3708 3709 3720
f 3720 3709 3721
f 3709 3710 3721
f 3721 3710 3722
f 3710 3711 3722
f 3722 3711 3723
f 3711 3712 3723
f 3723 3712 3724
f 3712 3713 3724
f 3724 3713 3725
f 3713 3714 3725
f 3725 3714 3726
f 3714 3715 3726
f 3726 3715 3727
f 3715 3716 3727
f 3727 3716 3728
f 3716 3717 3728
f 3728 3717 3729
f 3717 3718 3729
f 3729 3718 3730
f 3718 3719 3730
f 3730 3719 3731
f 3719 3708 3731
f 3731 3708 3720
f 3720 3721 3732
f 3732 3721 3733
f 3721 3722 3733
f 3733 3722 3734
f 3722 3723 3734
f 3734 3723 3735
f 3723 3724 3735
f 3735 3724 3736
f 3724 3725 3736
f 3736 3725 3737
f 3725 3726 3737
f 3737 3726 3738
f 3726 3727 3738
f 3738 3727 3739
f 3727 3728 3739
f 3739 3728 3740
f 3728 3729 3740
f 3740 3729 3741
f 3729 3730 3741
f 3741 3730 3742
f 3730 3731 3742
f 3742 3731 3743
f 3731 3720 3743
f 3743 3720 3732
f 3732 3733 3744
f 3744 3733 3745
f 3733 3734 3745
f 3745 3734 3746
f 3734 3735 3746
f 3746 3735 3747
f 3735 3736 3747
f 3747 3736 3748
f 3736 3737 3748
f 3748 3737 3749
f 3737 3738 3749
f 3749 3738 3750
f 3738 3739 3750
f 3750 3739 3751
f 3739 3740 3751
f 3751 3740 3752
f 3740 3741 3752
f 3752 3741 3753
f 3741 3742 3753
f 3753 3742 3754
f 3742 3743 3754
f 3754 3743 3755
f 3743 3732 3755
f 3755 3732 3744
f 3744 3745 3756
f 3756 3745 3757
f 3745 3746 3757
f 3757 3746 3758
f 3746 3747 3758
f 3758 3747 3759
f 3747 3748 3759
f 3759 3748 3760
f 3748 3749 3760
f 3760 3749 3761
f 3749 3750 3761
f 3761 3750 3762
f 3750 3751 3762
f 3762 3751 3763
f 3751 3752 3763
f 3763 3752 3764
f 3752 3753 3764
f 3764 3753 3765
f 3753 3754 3765
f 3765 3754 3766
f 3754 3755 3766
f 3766 3755 3767
f 3755 3744 3767
f 3767 3744 3756
f 3756 3757 3768
f 3768 3757 3769
f 3757 3758 3769
f 3769 3758 3770
f 3758 3759 3770
f 3770 3759 3771
f 3759 3760 3771
f 3771 3760 3772
f 3760 3761 3772
f 3772 3761 3773
f 3761 3762 3773
f 3773 3762 3774
f 3762 3763 3774
f 3774 3763 3775
f 3763 3764 3775
f 3775 3764 3776
f 3764 3765 3776
f 3776 3765 3777
f 3765 3766 3777
f 3777 3766 3778
f 3766 3767 3778
f 3778 3767 3779
f 3767 3756 3779
f 3779 3756 3768
f 3768 3769 3780
f 3780 3769 3781
f 3769 3770 3781
f 3781 3770 3782
f 3770 3771 3782
f 3782 3771 3783
f 3771 3772 3783
f 3783 3772 3784
f 3772 3773 3784
f 3784 3773 3785
f 3773 3774 3785
f 3785 3774 3786
f 3774 3775 3786
f 3786 3775 3787
f 3775 3776 3787
f 3787 3776 3788
f 3776 3777 3788
f 3788 3777 3789
f 3777 3778 3789
f 3789 3778 3790
f 3778 3779 3790
f 3790 3779 3791
f 3779 3768 3791
f 3791 3768 3780
f 3780 3781 3792
f 3792 3781 3793
f 3781 3782 3793
f 3793 3782 3794
f 3782 3783 3794
f 3794 3783 3795
f 3783 3784 3795
f 3795 3784 3796
f 3784 3785 3796
f 3796 3785 3797
f 3785 3786 3797
f 3797 3786 3798
f 3786 3787 3798
f 3798 3787 3799
f 3787 3788 3799
f 3799 3788 3800
f 3788 3789 3800
f 3800 3789 3801
f 3789 3790 3801
f 3801 3790 3802
f 3790 3791 3802
f 3802 3791 3803
f 3791 3780 3803
f 3803 3780 3792
f 3792 3793 3804
f 3804 3793 3805
f 3793 3794 3805
f 3805 3794 3806
f 3794 3795 3806
f 3806 3795 3807
f 3795 3796 3807
f 3807 3796 3808
f 3796 3797 3808
f 3808 3797 3809
f 3797 3798 3809
f 3809 3798 3810
f 3798 3799 3810
f 3810 3799 3811
f 3799 3800 3811
f 3811 3800 3812
f 3800 3801 3812
f 3812 3801 3813
f 3801 3802 3813
f 3813 3802 3814
f 3802 3803 3814
f 3814 3803 3815
f 3803 3792 3815
f 3815 3792 3804
f 3804 3805 3816
f 3816 3805 3817
f 3805 3806 3817
f 3817 3806 3818
f 3806 3807 3818
f 3818 3807 3819
f 3807 3808 3819
f 3819 3808 3820
f 3808 3809 3820
f 3820 3809 3821
f 3809 3810 3821
f 3821 3810 3822
f 3810 3811 3822
f 3822 3811 3823
f 3811 3812 3823
f 3823 3812 3824
f 3812 3813 3824
f 3824 3813 3825
f 3813 3814 3825
f 3825 3814 3826
f 3814 3815 3826
f 3826 3815 3827
f 3815 3804 3827
f 3827 3804 3816
f 3816 3817 3828
f 3828 3817 3829
f 3817 3818 3829
f 3829 3818 3830
f 3818 3819 3830
f 3830 3819 3831
f 3819 3820 3831
f 3831 3820 3832
f 3820 3821 3832
f 3832 3821 3833
f 3821 3822 3833
f 3833 3822 3834
f 3822 3823 3834
f 3834 3823 3835
f 3823 3824 3835
f 3835 3824 3836
f 3824 3825 3836
f 3836 3825 3837
f 3825 3826 3837
f 3837 3826 3838
f 3826 3827 3838
f 3838 3827 3839
f 3827 3816 3839
f 3839 3816 3828
f 3828 3829 3840
f 3840 3829 3841
f 3829 3830 3841
f 3841 3830 3842
f 3830 3831 3842
f 3842 3831 3843
f 3831 3832 3843
f 3843 3832 3844
f 3832 3833 3844
f 3844 3833 3845
f 3833 3834 3845
f 3845 3834 3846
f 3834 3835 3846
f 3846 3835 3847
f 3835 3836 3847
f 3847 3836 3848
f 3836 3837 3848
f 3848 3837 3849
f 3837 3838 3849
f 3849 3838 3850
f 3838 3839 3850
f 3850 3839 3851
f 3839 3828 3851
f 3851 3828 3840
f 3840 3841 3852
f 3852 3841 3853
f 3841 3842 3853
f 3853 3842 3854
f 3842 3843 3854
f 3854 3843 3855
f 3843 3844 3855
f 3855 3844 3856
f 3844 3845 3856
f 3856 3845 3857
f 3845 3846 3857
f 3857 3846 3858
f 3846 3847 3858
f 3858 3847 3859
f 3847 3848 3859
f 3859 3848 3860
f 3848 3849 3860
f 3860 3849 3861
f 3849 3850 3861
f 3861 3850 3862
f 3850 3851 3862
f 3862 3851 3863
f 3851 3840 3863
f 3863 3840 3852
f 3852 3853 3864
f 3864 3853 3865
f 3853 3854 3865
f 3865 3854 3866
f 3854 3855 3866
f 3866 3855 3867
f 3855 3856 3867
f 3867 3856 3868
f 3856 3857 3868
f 3868 3857 3869
f 3857 3858 3869
f 3869 3858 3870
f 3858 3859 3870
f 3870 3859 3871
f 3859 3860 3871
f 3871 3860 3872
f 3860 3861 3872
f 3872 3861 3873
f 3861 3862 3873
f 3873 3862 3874
f 3862 3863 3874
f 3874 3863 3875
f 3863 3852 3875
f 3875 3852 3864
f 3864 3865 3876
f 3876 3865 3877
f 3865 3866 3877
f 3877 3866 3878
f 3866 3867 3878
f 3878 3867 3879
f 3867 3868 3879
f 3879 3868 3880
f 3868 3869 3880
f 3880 3869 3881
f 3869 3870 3881
f 3881 3870 3882
f 3870 3871 3882
f 3882 3871 3883
f 3871 3872 3883
f 3883 3872 3884
f 3872 3873 3884
f 3884 3873 3885
f 3873 3874 3885
f 3885 3874 3886
f 3874 3875 3886
f 3886 3875 3887
f 3875 3864 3887
f 3887 3864 3876
f 3876 3877 3888
f 3888 3877 3889
f 3877 3878 3889
f 3889 3878 3890
f 3878 3879 3890
f 3890 3879 3891
f 3879 3880 3891
f 3891 3880 3892
f 3880 3881 3892
f 3892 3881 3893
f 3881 3882 3893
f 3893 3882 3894
f 3882 3883 3894
f 3894 3883 3895
f 3883 3884 3895
f 3895 3884 3896
f 3884 3885 3896
f 3896 3885 3897
f 3885 3886 3897
f 3897 3886 3898
f 3886 3887 3898
f 3898 3887 3899
f 3887 3876 3899
f 3899 3876 3888
f 3888 3889 3900
f 3900 3889 3901
f 3889 3890 3901
f 3901 3890 3902
f 3890 3891 3902
f 3902 3891 3903
f 3891 3892 3903
f 3903 3892 3904
f 3892 3893 3904
f 3904 3893 3905
f 3893 3894 3905
f 3905 3894 3906
f 3894 3895 3906
f 3906 3895 3907
f 3895 3896 3907
f 3907 3896 3908
f 3896 3897 3908
f 3908 3897 3909
f 3897 3898 3909
f 3909 3898 3910
f 3898 3899 3910
f 3910 3899 3911
f 3899 3888 3911
f 3911 3888 3900
f 3900 3901 3912
f 3912 3901 3913
f 3901 3902 3913
f 3913 3902 3914
f 3902 3903 3914
f 3914 3903 3915
f 3903 3904 3915
f 3915 3904 3916
f 3904 3905 3916
f 3916 3905 3917
f 3905 3906 3917
f 3917 3906 3918
f 3906 3907 3918
f 3918 3907 3919
f 3907 3908 3919
f 3919 3908 3920
f 3908 3909 3920
f 3920 3909 3921
f 3909 3910 3921
f 3921 3910 3922
f 3910 3911 3922
f 3922 3911 3923
f 3911 3900 3923
f 3923 3900 3912
f 3912 3913 3924
f 3924 3913 3925
f 3913 3914 3925
f 3925 3914 3926
f 3914 3915 3926
f 3926 3915 3927
f 3915 3916 3927
f 3927 3916 3928
f 3916 3917 3928
f 3928 3917 3929
f 3917 3918 3929
f 3929 3918 3930
f 3918 3919 3930
f 3930 3919 3931
f 3919 3920 3931
f 3931 3920 3932
f 3920 3921 3932
f 3932 3921 3933
f 3921 3922 3933
f 3933 3922 3934
f 3922 3923 3934
f 3934 3923 3935
f 3923 3912 3935
f 3935 3912 3924
f 3924 3925 3936
f 3936 3925 3937
f 3925 3926 3937
f 3937 3926 3938
f 3926 3927 3938
f 3938 3927 3939
f 3927 3928 3939
f 3939 3928 3940
f 3928 3929 3940
f 3940 3929 3941
f 3929 3930 3941
f 3941 3930 3942
f 3930 3931 3942
f 3942 3931 3943
f 3931 3932 3943
f 3943 3932 3944
f 3932 3933 3944
f 3944 3933 3945
f 3933 3934 3945
f 3945 3934 3946
f 3934 3935 3946
f 3946 3935 3947
f 3935 3924 3947
f 3947 3924 3936
f 3936 3937 3948
f 3948 3937 3949
f 3937 3938 3949
f 3949 3938 3950
f 3938 3939 3950
f 3950 3939 3951
f 3939 3940 3951
f 3951 3940 3952
f 3940 3941 3952
f 3952 3941 3953
f 3941 3942 3953
f 3953 3942 3954
f 3942 3943 3954
f 3954 3943 3955
f 3943 3944 3955
f 3955 3944 3956
f 3944 3945 3956
f 3956 3945 3957
f 3945 3946 3957
f 3957 3946 3958
f 3946 3947 3958
f 3958 3947 3959
f 3947 3936 3959
f 3959 3936 3948
f 3948 3949 3960
f 3960 3949 3961
f 3949 3950 3961
f 3961 3950 3962
f 3950 3951 3962
f 3962 3951 3963
f 3951 3952 3963
f 3963 3952 3964
f 3952 3953 3964
f 3964 3953 3965
f 3953 3954 3965
f 3965 3954 3966
f 3954 3955 3966
f 3966 3955 3967
f 3955 3956 3967
f 3967 3956 3968
f 3956 3957 3968
f 3968 3957 3969
f 3957 3958 3969
f 3969 3958 3970
f 3958 3959 3970
f 3970 3959 3971
f 3959 3948 3971
f 3971 3948 3960
f 3960 3961 3972
f 3972 3961 3973
f 3961 3962 3973
f 3973 3962 3974
f 3962 3963 3974
f 3974 3963 3975
f 3963 3964 3975
f 3975 3964 3976
f 3964 3965 3976
f 3976 3965 3977
f 3965 3966 3977
f 3977 3966 3978
f 3966 3967 3978
f 3978 3967 3979
f 3967 3968 3979
f 3979 3968 3980
f 3968 3969 3980
f 3980 3969 3981
f 3969 3970 3981
f 3981 3970 3982
f 3970 3971 3982
f 3982 3971 3983
f 3971 3960 3983
f 3983 3960 3972
f 3972 3973 3984
f 3984 3973 3985
f 3973 3974 3985
f 3985 3974 3986
f 3974 3975 3986
f 3986 3975 3987
f 3975 3976 3987
f 3987 3976 3988
f 3976 3977 3988
f 3988 3977 3989
f 3977 3978 3989
f 3989 3978 3990
f 3978 3979 3990
f 3990 3979 3991
f 3979 3980 3991
f 3991 3980 3992
f 3980 3981 3992
f 3992 3981 3993
f 3981 3982 3993
f 3993 3982 3994
f 3982 3983 3994
f 3994 3983 3995
f 3983 3972 3995
f 3995 3972 3984
f 3984 3985 3996
f 3996 3985 3997
f 3985 3986 3997
f 3997 3986 3998
f 3986 3987 3998
f 3998 3987 3999
f 3987 3988 3999
f 3999 3988 4000
f 3988 3989 4000
f 4000 3989 4001
f 3989 3990 4001
f 4001 3990 4002
f 3990 3991 4002
f 4002 3991 4003
f 3991 3992 4003
f 4003 3992 4004
f 3992 3993 4004
f 4004 3993 4005
f 3993 3994 4005
f 4005 3994 4006
f 3994 3995 4006
f 4006 3995 4007
f 3995 3984 4007
f 4007 3984 3996
f 3996 3997 4008
f 4008 3997 4009
f 3997 3998 4009
f 4009 3998 4010
f 3998 3999 4010
f 4010 3999 4011
f 3999 4000 4011
f 4011 4000 4012
f 4000 4001 4012
f 4012 4001 4013
f 4001 4002 4013
f 4013 4002 4014
f 4002 4003 4014
f 4014 4003 4015
f 4003 4004 4015
f 4015 4004 4016
f 4004 4005 4016
f 4016 4005 4017
f 4005 4006 4017
f 4017 4006 4018
f 4006 4007 4018
f 4018 4007 4019
f 4007 3996 4019
f 4019 3996 4008
f 4008 4009 4020
f 4020 4009 4021
f 4009 4010 4021
f 4021 4010 4022
f 4010 4011 4022
f 4022 4011 4023
f 4011 4012 4023
f 4023 4012 4024
f 4012 4013 4024
f 4024 4013 4025
f 4013 4014 4025
f 4025 4014 4026
f 4014 4015 4026
f 4026 4015 4027
f 4015 4016 4027
f 4027 4016 4028
f 4016 4017 4028
f 4028 4017 4029
f 4017 4018 4029
f 4029 4018 4030
f 4018 4019 4030
f 4030 4019 4031
f 4019 4008 4031
f 4031 4008 4020
f 4020 4021 4032
f 4032 4021 4033
f 4021 4022 4033
f 4033 4022 4034
f 4022 4023 4034
f 4034 4023 4035
f 4023 4024 4035
f 4035 4024 4036
f 4024 4025 4036
f 4036 4025 4037
f 4025 4026 4037
f 4037 4026 4038
f 4026 4027 4038
f 4038 4027 4039
f 4027 4028 4039
f 4039 4028 4040
f 4028 4029 4040
f 4040 4029 4041
f 4029 4030 4041
f 4041 4030 4042
f 4030 4031 4042
f 4042 4031 4043
f 4031 4020 4043
f 4043 4020 4032
f 4032 4033 4044
f 4044 4033 4045
f 4033 4034 4045
f 4045 4034 4046
f 4034 4035 4046
f 4046 4035 4047
f 4035 4036 4047
f 4047 4036 4048
f 4036 4037 4048
f 4048 4037 4049
f 4037 4038 4049
f 4049 4038 4050
f 4038 4039 4050
f 4050 4039 4051
f 4039 4040 4051
f 4051 4040 4052
f 4040 4041 4052
f 4052 4041 4053
f 4041 4042 4053
f 4053 4042 4054
f 4042 4043 4054
f 4054 4043 4055
f 4043 4032 4055
f 4055 4032 4044
f 4044 4045 4056
f 4056 4045 4057
f 4045 4046 4057
f 4057 4046 4058
f 4046 4047 4058
f 4058 4047 4059
f 4047 4048 4059
f 4059 4048 4060
f 4048 4049 4060
f 4060 4049 4061
f 4049 4050 4061
f 4061 4050 4062
f 4050 4051 4062
f 4062 4051 4063
f 4051 4052 4063
f 4063 4052 4064
f 4052 4053 4064
f 4064 4053 4065
f 4053 4054 4065
f 4065 4054 4066
f 4054 4055 4066
f 4066 4055 4067
f 4055 4044 4067
f 4067 4044 4056
f 4056 4057 4068
f 4068 4057 4069
f 4057 4058 4069
f 4069 4058 4070
f 4058 4059 4070
f 4070 4059 4071
f 4059 4060 4071
f 4071 4060 4072
f 4060 4061 4072
f 4072 4061 4073
f 4061 4062 4073
f 4073 4062 4074
f 4062 4063 4074
f 4074 4063 4075
f 4063 4064 4075
f 4075 4064 4076
f 4064 4065 4076
f 4076 4065 4077
f 4065 4066 4077
f 4077 4066 4078
f 4066 4067 4078
f 4078 4067 4079
f 4067 4056 4079
f 4079 4056 4068
f 4068 4069 4080
f 4080 4069 4081
f 4069 4070 4081
f 4081 4070 4082
f 4070 4071 4082
f 4082 4071 4083
f 4071 4072 4083
f 4083 4072 4084
f 4072 4073 4084
f 4084 4073 4085
f 4073 4074 4085
f 4085 4074 4086
f 4074 4075 4086
f 4086 4075 4087
f 4075 4076 4087
f 4087 4076 4088
f 4076 4077 4088
f 4088 4077 4089
f 4077 4078 4089
f 4089 4078 4090
f 4078 4079 4090
f 4090 4079 4091
f 4079 4068 4091
f 4091 4068 4080
f 4080 4081 4092
f 4092 4081 4093
f 4081 4082 4093
f 4093 4082 4094
f 4082 4083 4094
f 4094 4083 4095
f 4083 4084 4095
f 4095 4084 4096
f 4084 4085 4096
f 4096 4085 4097
f 4085 4086 4097
f 4097 4086 4098
f 4086 4087 4098
f 4098 4087 4099
f 4087 4088 4099
f 4099 4088 4100
f 4088 4089 4100
f 4100 4089 4101
f 4089 4090 4101
f 4101 4090 4102
f 4090 4091 4102
f 4102 4091 4103
f 4091 4080 4103
f 4103 4080 4092
f 4092 4093 4104
f 4104 4093 4105
f 4093 4094 4105
f 4105 4094 4106
f 4094 4095 4106
f 4106 4095 4107
f 4095 4096 4107
f 4107 4096 4108
f 4096 4097 4108
f 4108 4097 4109
f 4097 4098 4109
f 4109 4098 4110
f 4098 4099 4110
f 4110 4099 4111
f 4099 4100 4111
f 4111 4100 4112
f 4100 4101 4112
f 4112 4101 4113
f 4101 4102 4113
f 4113 4102 4114
f 4102 4103 4114
f 4114 4103 4115
f 4103 4092 4115
f 4115 4092 4104
f 4104 4105 4116
f 4116 4105 4117
f 4105 4106 4117
f 4117 4106 4118
f 4106 4107 4118
f 4118 4107 4119
f 4107 4108 4119
f 4119 4108 4120
f 4108 4109 4120
f 4120 4109 4121
f 4109 4110 4121
f 4121 4110 4122
f 4110 4111 4122
f 4122 4111 4123
f 4111 4112 4123
f 4123 4112 4124
f 4112 4113 4124
f 4124 4113 4125
f 4113 4114 4125
f 4125 4114 4126
f 4114 4115 4126
f 4126 4115 4127
f 4115 4104 4127
f 4127 4104 4116
f 4116 4117 4128
f 4128 4117 4129
f 4117 4118 4129
f 4129 4118 4130
f 4118 4119 4130
f 4130 4119 4131
f 4119 4120 4131
f 4131 4120 4132
f 4120 4121 4132
f 4132 4121 4133
f 4121 4122 4133
f 4133 4122 4134
f 4122 4123 4134
f 4134 4123 4135
f 4123 4124 4135
f 4135 4124 4136
f 4124 4125 4136
f 4136 4125 4137
f 4125 4126 4137
f 4137 4126 4138
f 4126 4127 4138
f 4138 4127 4139
f 4127 4116 4139
f 4139 4116 4128
f 4128 4129 4140
f 4140 4129 4141
f 4129 4130 4141
f 4141 4130 4142
f 4130 4131 4142
f 4142 4131 4143
f 4131 4132 4143
f 4143 4132 4144
f 4132 4133 4144
f 4144 4133 4145
f 4133 4134 4145
f 4145 4134 4146
f 4134 4135 4146
f 4146 4135 4147
f 4135 4136 4147
f 4147 4136 4148
f 4136 4137 4148
f 4148 4137 4149
f 4137 4138 4149
f 4149 4138 4150
f 4138 4139 4150
f 4150 4139 4151
f 4139 4128 4151
f 4151 4128 4140
f 4140 4141 4152
f 4152 4141 4153
f 4141 4142 4153
f 4153 4142 4154
f 4142 4143 4154
f 4154 4143 4155
f 4143 4144 4155
f 4155 4144 4156
f 4144 4145 4156
f 4156 4145 4157
f 4145 4146 4157
f 4157 4146 4158
f 4146 4147 4158
f 4158 4147 4159
f 4147 4148 4159
f 4159 4148 4160
f 4148 4149 4160
f 4160 4149 4161
f 4149 4150 4161
f 4161 4150 4162
f 4150 4151 4162
f 4162 4151 4163
f 4151 4140 4163
f 4163 4140 4152
f 4152 4153 4164
f 4164 4153 4165
f 4153 4154 4165
f 4165 4154 4166
f 4154 4155 4166
f 4166 4155 4167
f 4155 4156 4167
f 4167 4156 4168
f 4156 4157 4168
f 4168 4157 4169
f 4157 4158 4169
f 4169 4158 4170
f 4158 4159 4170
f 4170 4159 4171
f 4159 4160 4171
f 4171 4160 4172
f 4160 4161 4172
f 4172 4161 4173
f 4161 4162 4173
f 4173 4162 4174
f 4162 4163 4174
f 4174 4163 4175
f 4163 4152 4175
f 4175 4152 4164
f 4164 4165 4176
f 4176 4165 4177
f 4165 4166 4177
f 4177 4166 4178
f 4166 4167 4178
f 4178 4167 4179
f 4167 4168 4179
f 4179 4168 4180
f 4168 4169 4180
f 4180 4169 4181
f 4169 4170 4181
f 4181 4170 4182
f 4170 4171 4182
f 4182 4171 4183
f 4171 4172 4183
f 4183 4172 4184
f 4172 4173 4184
f 4184 4173 4185
f 4173 4174 4185
f 4185 4174 4186
f 4174 4175 4186
f 4186 4175 4187
f 4175 4164 4187
f 4187 4164 4176
f 4176 4177 4188
f 4188 4177 4189
f 4177 4178 4189
f 4189 4178 4190
f 4178 4179 4190
f 4190 4179 4191
f 4179 4180 4191
f 4191 4180 4192
f 4180 4181 4192
f 4192 4181 4193
f 4181 4182 4193
f 4193 4182 4194
f 4182 4183 4194
f 4194 4183 4195
f 4183 4184 4195
f 4195 4184 4196
f 4184 4185 4196
f 4196 4185 4197
f 4185 4186 4197
f 4197 4186 4198
f 4186 4187 4198
f 4198 4187 4199
f 4187 4176 4199
f 4199 4176 4188
f 4188 4189 4200
f 4200 4189 4201
f 4189 4190 4201
f 4201 4190 4202
f 4190 4191 4202
f 4202 4191 4203
f 4191 4192 4203
f 4203 4192 4204
f 4192 4193 4204
f 4204 4193 4205
f 4193 4194 4205
f 4205 4194 4206
f 4194 4195 4206
f 4206 4195 4207
f 4195 4196 4207
f 4207 4196 4208
f 4196 4197 4208
f 4208 4197 4209
f 4197 4198 4209
f 4209 4198 4210
f 4198 4199 4210
f 4210 4199 4211
f 4199 4188 4211
f 4211 4188 4200
f 4200 4201 4212
f 4212 4201 4213
f 4201 4202 4213
f 4213 4202 4214
f 4202 4203 4214
f 4214 4203 4215
f 4203 4204 4215
f 4215 4204 4216
f 4204 4205 4216
f 4216 4205 4217
f 4205 4206 4217
f 4217 4206 4218
f 4206 4207 4218
f 4218 4207 4219
f 4207 4208 4219
f 4219 4208 4220
f 4208 4209 4220
f 4220 4209 4221
f 4209 4210 4221
f 4221 4210 4222
f 4210 4211 4222
f 4222 4211 4223
f 4211 4200 4223
f 4223 4200 4212
f 4212 4213 4224
f 4224 4213 4225
f 4213 4214 4225
f 4225 4214 4226
f 4214 4215 4226
f 4226 4215 4227
f 4215 4216 4227
f 4227 4216 4228
f 4216 4217 4228
f 4228 4217 4229
f 4217 4218 4229
f 4229 4218 4230
f 4218 4219 4230
f 4230 4219 4231
f 4219 4220 4231
f 4231 4220 4232
f 4220 4221 4232
f 4232 4221 4233
f 4221 4222 4233
f 4233 4222 4234
f 4222 4223 4234
f 4234 4223 4235
f 4223 4212 4235
f 4235 4212 4224
f 4224 4225 4236
f 4236 4225 4237
f 4225 4226 4237
f 4237 4226 4238
f 4226 4227 4238
f 4238 4227 4239
f 4227 4228 4239
f 4239 4228 4240
f 4228 4229 4240
f 4240 4229 4241
f 4229 4230 4241
f 4241 4230 4242
f 4230 4231 4242
f 4242 4231 4243
f 4231 4232 4243
f 4243 4232 4244
f 4232 4233 4244
f 4244 4233 4245
f 4233 4234 4245
f 4245 4234 4246
f 4234 4235 4246
f 4246 4235 4247
f 4235 4224 4247
f 4247 4224 4236
f 4236 4237 4248
f 4248 4237 4249
f 4237 4238 4249
f 4249 4238 4250
f 4238 4239 4250
f 4250 4239 4251
f 4239 4240 4251
f 4251 4240 4252
f 4240 4241 4252
f 4252 4241 4253
f 4241 4242 4253
f 4253 4242 4254
f 4242 4243 4254
f 4254 4243 4255
f 4243 4244 4255
f 4255 4244 4256
f 4244 4245 4256
f 4256 4245 4257
f 4245 4246 4257
f 4257 4246 4258
f 4246 4247 4258
f 4258 4247 4259
f 4247 4236 4259
f 4259 4236 4248
f 4248 4249 4260
f 4260 4249 4261
f 4249 4250 4261
f 4261 4250 4262
f 4250 4251 4262
f 4262 4251 4263
f 4251 4252 4263
f 4263 4252 4264
f 4252 4253 4264
f 4264 4253 4265
f 4253 4254 4265
f 4265 4254 4266
f 4254 4255 4266
f 4266 4255 4267
f 4255 4256 4267
f 4267 4256 4268
f 4256 4257 4268
f 4268 4257 4269
f 4257 4258 4269
f 4269 4258 4270
f 4258 4259 4270
f 4270 4259 4271
f 4259 4248 4271
f 4271 4248 4260
f 4260 4261 4272
f 4272 4261 4273
f 4261 4262 4273
f 4273 4262 4274
f 4262 4263 4274
f 4274 4263 4275
f 4263 4264 4275
f 4275 4264 4276
f 4264 4265 4276
f 4276 4265 4277
f 4265 4266 4277
f 4277 4266 4278
f 4266 4267 4278
f 4278 4267 4279
f 4267 4268 4279
f 4279 4268 4280
f 4268 4269 4280
f 4280 4269 4281
f 4269 4270 4281
f 4281 4270 4282
f 4270 4271 4282
f 4282 4271 4283
f 4271 4260 4283
f 4283 4260 4272
f 4272 4273 4284
f 4284 4273 4285
f 4273 4274 4285
f 4285 4274 4286
f 4274 4275 4286
f 4286 4275 4287
f 4275 4276 4287
f 4287 4276 4288
f 4276 4277 4288
f 4288 4277 4289
f 4277 4278 4289
f 4289 4278 4290
f 4278 4279 4290
f 4290 4279 4291
f 4279 4280 4291
f 4291 4280 4292
f 4280 4281 4292
f 4292 4281 4293
f 4281 4282 4293
f 4293 4282 4294
f 4282 4283 4294
f 4294 4283 4295
f 4283 4272 4295
f 4295 4272 4284
f 4284 4285 4296
f 4296 4285 4297
f 4285 4286 4297
f 4297 4286 4298
f 4286 4287 4298
f 4298 4287 4299
f 4287 4288 4299
f 4299 4288 4300
f 4288 4289 4300
f 4300 4289 4301
f 4289 4290 4301
f 4301 4290 4302
f 4290 4291 4302
f 4302 4291 4303
f 4291 4292 4303
f 4303 4292 4304
f 4292 4293 4304
f 4304 4293 4305
f 4293 4294 4305
f 4305 4294 4306
f 4294 4295 4306
f 4306 4295 4307
f 4295 4284 4307
f 4307 4284 4296
f 4296 4297 4308
f 4308 4297 4309
f 4297 4298 4309
f 4309 4298 4310
f 4298 4299 4310
f 4310 4299 4311
f 4299 4300 4311
f 4311 4300 4312
f 4300 4301 4312
f 4312 4301 4313
f 4301 4302 4313
f 4313 4302 4314
f 4302 4303 4314
f 4314 4303 4315
f 4303 4304 4315
f 4315 4304 4316
f 4304 4305 4316
f 4316 4305 4317
f 4305 4306 4317
f 4317 4306 4318
f 4306 4307 4318
f 4318 4307 4319
f 4307 4296 4319
f 4319 4296 4308
f 4308 4309 4320
f 4320 4309 4321
f 4309 4310 4321
f 4321 4310 4322
f 4310 4311 4322
f 4322 4311 4323
f 4311 4312 4323
f 4323 4312 4324
f 4312 4313 4324
f 4324 4313 4325
f 4313 4314 4325
f 4325 4314 4326
f 4314 4315 4326
f 4326 4315 4327
f 4315 4316 4327
f 4327 4316 4328
f 4316 4317 4328
f 4328 4317 4329
f 4317 4318 4329
f 4329 4318 4330
f 4318 4319 4330
f 4330 4319 4331
f 4319 4308 4331
f 4331 4308 4320
f 4320 4321 4332
f 4332 4321 4333
f 4321 4322 4333
f 4333 4322 4334
f 4322 4323 4334
f 4334 4323 4335
f 4323 4324 4335
f 4335 4324 4336
f 4324 4325 4336
f 4336 4325 4337
f 4325 4326 4337
f 4337 4326 4338
f 4326 4327 4338
f 4338 4327 4339
f 4327 4328 4339
f 4339 4328 4340
f 4328 4329 4340
f 4340 4329 4341
f 4329 4330 4341
f 4341 4330 4342
f 4330 4331 4342
f 4342 4331 4343
f 4331 4320 4343
f 4343 4320 4332
f 4332 4333 4344
f 4344 4333 4345
f 4333 4334 4345
f 4345 4334 4346
f 4334 4335 4346
f 4346 4335 4347
f 4335 4336 4347
f 4347 4336 4348
f 4336 4337 4348
f 4348 4337 4349
f 4337 4338 4349
f 4349 4338 4350
f 4338 4339 4350
f 4350 4339 4351
f 4339 4340 4351
f 4351 4340 4352
f 4340 4341 4352
f 4352 4341 4353
f 4341 4342 4353
f 4353 4342 4354
f 4342 4343 4354
f 4354 4343 4355
f 4343 4332 4355
f 4355 4332 4344
f 4344 4345 4356
f 4356 4345 4357
f 4345 4346 4357
f 4357 4346 4358
f 4346 4347 4358
f 4358 4347 4359
f 4347 4348 4359
f 4359 4348 4360
f 4348 4349 4360
f 4360 4349 4361
f 4349 4350 4361
f 4361 4350 4362
f 4350 4351 4362
f 4362 4351 4363
f 4351 4352 4363
f 4363 4352 4364
f 4352 4353 4364
f 4364 4353 4365
f 4353 4354 4365
f 4365 4354 4366
f 4354 4355 4366
f 4366 4355 4367
f 4355 4344 4367
f 4367 4344 4356
f 4356 4357 4368
f 4368 4357 4369
f 4357 4358 4369
f 4369 4358 4370
f 4358 4359 4370
f 4370 4359 4371
f 4359 4360 4371
f 4371 4360 4372
f 4360 4361 4372
f 4372 4361 4373
f 4361 4362 4373
f 4373 4362 4374
f 4362 4363 4374
f 4374 4363 4375
f 4363 4364 4375
f 4375 4364 4376
f 4364 4365 4376
f 4376 4365 4377
f 4365 4366 4377
f 4377 4366 4378
f 4366 4367 4378
f 4378 4367 4379
f 4367 4356 4379
f 4379 4356 4368
f 4368 4369 4380
f 4380 4369 4381
f 4369 4370 4381
f 4381 4370 4382
f 4370 4371 4382
f 4382 4371 4383
f 4371 4372 4383
f 4383 4372 4384
f 4372 4373 4384
f 4384 4373 4385
f 4373 4374 4385
f 4385 4374 4386
f 4374 4375 4386
f 4386 4375 4387
f 4375 4376 4387
f 4387 4376 4388
f 4376 4377 4388
f 4388 4377 4389
f 4377 4378 4389
f 4389 4378 4390
f 4378 4379 4390
f 4390 4379 4391
f 4379 4368 4391
f 4391 4368 4380
f 4380 4381 4392
f 4392 4381 4393
f 4381 4382 4393
f 4393 4382 4394
f 4382 4383 4394
f 4394 4383 4395
f 4383 4384 4395
f 4395 4384 4396
f 4384 4385 4396
f 4396 4385 4397
f 4385 4386 4397
f 4397 4386 4398
f 4386 4387 4398
f 4398 4387 4399
f 4387 4388 4399
f 4399 4388 4400
f 4388 4389 4400
f 4400 4389 4401
f 4389 4390 4401
f 4401 4390 4402
f 4390 4391 4402
f 4402 4391 4403
f 4391 4380 4403
f 4403 4380 4392
f 4392 4393 4404
f 4404 4393 4405
f 4393 4394 4405
f 4405 4394 4406
f 4394 4395 4406
f 4406 4395 4407
f 4395 4396 4407
f 4407 4396 4408
f 4396 4397 4408
f 4408 4397 4409
f 4397 4398 4409
f 4409 4398 4410
f 4398 4399 4410
f 4410 4399 4411
f 4399 4400 4411
f 4411 4400 4412
f 4400 4401 4412
f 4412 4401 4413
f 4401 4402 4413
f 4413 4402 4414
f 4402 4403 4414
f 4414 4403 4415
f 4403 4392 4415
f 4415 4392 4404
f 4404 4405 4416
f 4416 4405 4417
f 4405 4406 4417
f 4417 4406 4418
f 4406 4407 4418
f 4418 4407 4419
f 4407 4408 4419
f 4419 4408 4420
f 4408 4409 4420
f 4420 4409 4421
f 4409 4410 4421
f 4421 4410 4422
f 4410 4411 4422
f 4422 4411 4423
f 4411 4412 4423
f 4423 4412 4424
f 4412 4413 4424
f 4424 4413 4425
f 4413 4414 4425
f 4425 4414 4426
f 4414 4415 4426
f 4426 4415 4427
f 4415 4404 4427
f 4427 4404 4416
f 4416 4417 4428
f 4428 4417 4429
f 4417 4418 4429
f 4429 4418 4430
f 4418 4419 4430
f 4430 4419 4431
f 4419 4420 4431
f 4431 4420 4432
f 4420 4421 4432
f 4432 4421 4433
f 4421 4422 4433
f 4433 4422 4434
f 4422 4423 4434
f 4434 4423 4435
f 4423 4424 4435
f 4435 4424 4436
f 4424 4425 4436
f 4436 4425 4437
f 4425 4426 4437
f 4437 4426 4438
f 4426 4427 4438
f 4438 4427 4439
f 4427 4416 4439
f 4439 4416 4428
f 4428 4429 4440
f 4440 4429 4441
f 4429 4430 4441
f 4441 4430 4442
f 4430 4431 4442
f 4442 4431 4443
f 4431 4432 4443
f 4443 4432 4444
f 4432 4433 4444
f 4444 4433 4445
f 4433 4434 4445
f 4445 4434 4446
f 4434 4435 4446
f 4446 4435 4447
f 4435 4436 4447
f 4447 4436 4448
f 4436 4437 4448
f 4448 4437 4449
f 4437 4438 4449
f 4449 4438 4450
f 4438 4439 4450
f 4450 4439 4451
f 4439 4428 4451
f 4451 4428 4440
f 4440 4441 4452
f 4452 4441 4453
f 4441 4442 4453
f 4453 4442 4454
f 4442 4443 4454
f 4454 4443 4455
f 4443 4444 4455
f 4455 4444 4456
f 4444 4445 4456
f 4456 4445 4457
f 4445 4446 4457
f 4457 4446 4458
f 4446 4447 4458
f 4458 4447 4459
f 4447 4448 4459
f 4459 4448 4460
f 4448 4449 4460
f 4460 4449 4461
f 4449 4450 4461
f 4461 4450 4462
f 4450 4451 4462
f 4462 4451 4463
f 4451 4440 4463
f 4463 4440 4452
f 4452 4453 4464
f 4464 4453 4465
f 4453 4454 4465
f 4465 4454 4466
f 4454 4455 4466
f 4466 4455 4467
f 4455 4456 4467
f 4467 4456 4468
f 4456 4457 4468
f 4468 4457 4469
f 4457 4458 4469
f 4469 4458 4470
f 4458 4459 4470
f 4470 4459 4471
f 4459 4460 4471
f 4471 4460 4472
f 4460 4461 4472
f 4472 4461 4473
f 4461 4462 4473
f 4473 4462 4474
f 4462 4463 4474
f 4474 4463 4475
f 4463 4452 4475
f 4475 4452 4464
f 4464 4465 4476
f 4476 4465 4477
f 4465 4466 4477
f 4477 4466 4478
f 4466 4467 4478
f 4478 4467 4479
f 4467 4468 4479
f 4479 4468 4480
f 4468 4469 4480
f 4480 4469 4481
f 4469 4470 4481
f 4481 4470 4482
f 4470 4471 4482
f 4482 4471 4483
f 4471 4472 4483
f 4483 4472 4484
f 4472 4473 4484
f 4484 4473 4485
f 4473 4474 4485
f 4485 4474 4486
f 4474 4475 4486
f 4486 4475 4487
f 4475 4464 4487
f 4487 4464 4476
f 4476 4477 4488
f 4488 4477 4489
f 4477 4478 4489
f 4489 4478 4490
f 4478 4479 4490
f 4490 4479 4491
f 4479 4480 4491
f 4491 4480 4492
f 4480 4481 4492
f 4492 4481 4493
f 4481 4482 4493
f 4493 4482 4494
f 4482 4483 4494
f 4494 4483 4495
f 4483 4484 4495
f 4495 4484 4496
f 4484 4485 4496
f 4496 4485 4497
f 4485 4486 4497
f 4497 4486 4498
f 4486 4487 4498
f 4498 4487 4499
f 4487 4476 4499
f 4499 4476 4488
f 4488 4489 4500
f 4500 4489 4501
f 4489 4490 4501
f 4501 4490 4502
f 4490 4491 4502
f 4502 4491 4503
f 4491 4492 4503
f 4503 4492 4504
f 4492 4493 4504
f 4504 4493 4505
f 4493 4494 4505
f 4505 4494 4506
f 4494 4495 4506
f 4506 4495 4507
f 4495 4496 4507
f 4507 4496 4508
f 4496 4497 4508
f 4508 4497 4509
f 4497 4498 4509
f 4509 4498 4510
f 4498 4499 4510
f 4510 4499 4511
f 4499 4488 4511
f 4511 4488 4500
f 4500 4501 4512
f 4512 4501 4513
f 4501 4502 4513
f 4513 4502 4514
f 4502 4503 4514
f 4514 4503 4515
f 4503 4504 4515
f 4515 4504 4516
f 4504 4505 4516
f 4516 4505 4517
f 4505 4506 4517
f 4517 4506 4518
f 4506 4507 4518
f 4518 4507 4519
f 4507 4508 4519
f 4519 4508 4520
f 4508 4509 4520
f 4520 4509 4521
f 4509 4510 4521
f 4521 4510 4522
f 4510 4511 4522
f 4522 4511 4523
f 4511 4500 4523
f 4523 4500 4512
f 4512 4513 4524
f 4524 4513 4525
f 4513 4514 4525
f 4525 4514 4526
f 4514 4515 4526
f 4526 4515 4527
f 4515 4516 4527
f 4527 4516 4528
f 4516 4517 4528
f 4528 4517 4529
f 4517 4518 4529
f 4529 4518 4530
f 4518 4519 4530
f 4530 4519 4531
f 4519 4520 4531
f 4531 4520 4532
f 4520 4521 4532
f 4532 4521 4533
f 4521 4522 4533
f 4533 4522 4534
f 4522 4523 4534
f 4534 4523 4535
f 4523 4512 4535
f 4535 4512 4524
f 4524 4525 4536
f 4536 4525 4537
f 4525 4526 4537
f 4537 4526 4538
f 4526 4527 4538
f 4538 4527 4539
f 4527 4528 4539
f 4539 4528 4540
f 4528 4529 4540
f 4540 4529 4541
f 4529 4530 4541
f 4541 4530 4542
f 4530 4531 4542
f 4542 4531 4543
f 4531 4532 4543
f 4543 4532 4544
f 4532 4533 4544
f 4544 4533 4545
f 4533 4534 4545
f 4545 4534 4546
f 4534 4535 4546
f 4546 4535 4547
f 4535 4524 4547
f 4547 4524 4536
f 4536 4537 4548
f 4548 4537 4549
f 4537 4538 4549
f 4549 4538 4550
f 4538 4539 4550
f 4550 4539 4551
f 4539 4540 4551
f 4551 4540 4552
f 4540 4541 4552
f 4552 4541 4553
f 4541 4542 4553
f 4553 4542 4554
f 4542 4543 4554
f 4554 4543 4555
f 4543 4544 4555
f 4555 4544 4556
f 4544 4545 4556
f 4556 4545 4557
f 4545 4546 4557
f 4557 4546 4558
f 4546 4547 4558
f 4558 4547 4559
f 4547 4536 4559
f 4559 4536 4548
f 4548 4549 4560
f 4560 4549 4561
f 4549 4550 4561
f 4561 4550 4562
f 4550 4551 4562
f 4562 4551 4563
f 4551 4552 4563
f 4563 4552 4564
f 4552 4553 4564
f 4564 4553 4565
f 4553 4554 4565
f 4565 4554 4566
f 4554 4555 4566
f 4566 4555 4567
f 4555 4556 4567
f 4567 4556 4568
f 4556 4557 4568
f 4568 4557 4569
f 4557 4558 4569
f 4569 4558 4570
f 4558 4559 4570
f 4570 4559 4571
f 4559 4548 4571
f 4571 4548 4560
f 4560 4561 4572
f 4572 4561 4573
f 4561 4562 4573
f 4573 4562 4574
f 4562 4563 4574
f 4574 4563 4575
f 4563 4564 4575
f 4575 4564 4576
f 4564 4565 4576
f 4576 4565 4577
f 4565 4566 4577
f 4577 4566 4578
f 4566 4567 4578
f 4578 4567 4579
f 4567 4568 4579
f 4579 4568 4580
f 4568 4569 4580
f 4580 4569 4581
f 4569 4570 4581
f 4581 4570 4582
f 4570 4571 4582
f 4582 4571 4583
f 4571 4560 4583
f 4583 4560 4572
f 4572 4573 4584
f 4584 4573 4585
f 4573 4574 4585
f 4585 4574 4586
f 4574 4575 4586
f 4586 4575 4587
f 4575 4576 4587
f 4587 4576 4588
f 4576 4577 4588
f 4588 4577 4589
f 4577 4578 4589
f 4589 4578 4590
f 4578 4579 4590
f 4590 4579 4591
f 4579 4580 4591
f 4591 4580 4592
f 4580 4581 4592
f 4592 4581 4593
f 4581 4582 4593
f 4593 4582 4594
f 4582 4583 4594
f 4594 4583 4595
f 4583 4572 4595
f 4595 4572 4584
f 4584 4585 4596
f 4596 4585 4597
f 4585 4586 4597
f 4597 4586 4598
f 4586 4587 4598
f 4598 4587 4599
f 4587 4588 4599
f 4599 4588 4600
f 4588 4589 4600
f 4600 4589 4601
f 4589 4590 4601
f 4601 4590 4602
f 4590 4591 4602
f 4602 4591 4603
f 4591 4592 4603
f 4603 4592 4604
f 4592 4593 4604
f 4604 4593 4605
f 4593 4594 4605
f 4605 4594 4606
f 4594 4595 4606
f 4606 4595 4607
f 4595 4584 4607
f 4607 4584 4596
f 4596 4597 4608
f 4608 4597 4609
f 4597 4598 4609
f 4609 4598 4610
f 4598 4599 4610
f 4610 4599 4611
f 4599 4600 4611
f 4611 4600 4612
f 4600 4601 4612
f 4612 4601 4613
f 4601 4602 4613
f 4613 4602 4614
f 4602 4603 4614
f 4614 4603 4615
f 4603 4604 4615
f 4615 4604 4616
f 4604 4605 4616
f 4616 4605 4617
f 4605 4606 4617
f 4617 4606 4618
f 4606 4607 4618
f 4618 4607 4619
f 4607 4596 4619
f 4619 4596 4608
f 4608 4609 4620
f 4620 4609 4621
f 4609 4610 4621
f 4621 4610 4622
f 4610 4611 4622
f 4622 4611 4623
f 4611 4612 4623
f 4623 4612 4624
f 4612 4613 4624
f 4624 4613 4625
f 4613 4614 4625
f 4625 4614 4626
f 4614 4615 4626
f 4626 4615 4627
f 4615 4616 4627
f 4627 4616 4628
f 4616 4617 4628
f 4628 4617 4629
f 4617 4618 4629
f 4629 4618 4630
f 4618 4619 4630
f 4630 4619 4631
f 4619 4608 4631
f 4631 4608 4620
f 4620 4621 4632
f 4632 4621 4633
f 4621 4622 4633
f 4633 4622 4634
f 4622 4623 4634
f 4634 4623 4635
f 4623 4624 4635
f 4635 4624 4636
f 4624 4625 4636
f 4636 4625 4637
f 4625 4626 4637
f 4637 4626 4638
f 4626 4627 4638
f 4638 4627 4639
f 4627 4628 4639
f 4639 4628 4640
f 4628 4629 4640
f 4640 4629 4641
f 4629 4630 4641
f 4641 4630 4642
f 4630 4631 4642
f 4642 4631 4643
f 4631 4620 4643
f 4643 4620 4632
f 4632 4633 4644
f 4644 4633 4645
f 4633 4634 4645
f 4645 4634 4646
f 4634 4635 4646
f 4646 4635 4647
f 4635 4636 4647
f 4647 4636 4648
f 4636 4637 4648
f 4648 4637 4649
f 4637 4638 4649
f 4649 4638 4650
f 4638 4639 4650
f 4650 4639 4651
f 4639 4640 4651
f 4651 4640 4652
f 4640 4641 4652
f 4652 4641 4653
f 4641 4642 4653
f 4653 4642 4654
f 4642 4643 4654
f 4654 4643 4655
f 4643 4632 4655
f 4655 4632 4644
f 4644 4645 4656
f 4656 4645 4657
f 4645 4646 4657
f 4657 4646 4658
f 4646 4647 4658
f 4658 4647 4659
f 4647 4648 4659
f 4659 4648 4660
f 4648 4649 4660
f 4660 4649 4661
f 4649 4650 4661
f 4661 4650 4662
f 4650 4651 4662
f 4662 4651 4663
f 4651 4652 4663
f 4663 4652 4664
f 4652 4653 4664
f 4664 4653 4665
f 4653 4654 4665
f 4665 4654 4666
f 4654 4655 4666
f 4666 4655 4667
f 4655 4644 4667
f 4667 4644 4656
f 4656 4657 4668
f 4668 4657 4669
f 4657 4658 4669
f 4669 4658 4670
f 4658 4659 4670
f 4670 4659 4671
f 4659 4660 4671
f 4671 4660 4672
f 4660 4661 4672
f 4672 4661 4673
f 4661 4662 4673
f 4673 4662 4674
f 4662 4663 4674
f 4674 4663 4675
f 4663 4664 4675
f 4675 4664 4676
f 4664 4665 4676
f 4676 4665 4677
f 4665 4666 4677
f 4677 4666 4678
f 4666 4667 4678
f 4678 4667 4679
f 4667 4656 4679
f 4679 4656 4668
f 4668 4669 4680
f 4680 4669 4681
f 4669 4670 4681
f 4681 4670 4682
f 4670 4671 4682
f 4682 4671 4683
f 4671 4672 4683
f 4683 4672 4684
f 4672 4673 4684
f 4684 4673 4685
f 4673 4674 4685
f 4685 4674 4686
f 4674 4675 4686
f 4686 4675 4687
f 4675 4676 4687
f 4687 4676 4688
f 4676 4677 4688
f 4688 4677 4689
f 4677 4678 4689
f 4689 4678 4690
f 4678 4679 4690
f 4690 4679 4691
f 4679 4668 4691
f 4691 4668 4680
f 4680 4681 4692
f 4692 4681 4693
f 4681 4682 4693
f 4693 4682 4694
f 4682 4683 4694
f 4694 4683 4695
f 4683 4684 4695
f 4695 4684 4696
f 4684 4685 4696
f 4696 4685 4697
f 4685 4686 4697
f 4697 4686 4698
f 4686 4687 4698
f 4698 4687 4699
f 4687 4688 4699
f 4699 4688 4700
f 4688 4689 4700
f 4700 4689 4701
f 4689 4690 4701
f 4701 4690 4702
f 4690 4691 4702
f 4702 4691 4703
f 4691 4680 4703
f 4703 4680 4692
f 4692 4693 4704
f 4704 4693 4705
f 4693 4694 4705
f 4705 4694 4706
f 4694 4695 4706
f 4706 4695 4707
f 4695 4696 4707
f 4707 4696 4708
f 4696 4697 4708
f 4708 4697 4709
f 4697 4698 4709
f 4709 4698 4710
f 4698 4699 4710
f 4710 4699 4711
f 4699 4700 4711
f 4711 4700 4712
f 4700 4701 4712
f 4712 4701 4713
f 4701 4702 4713
f 4713 4702 4714
f 4702 4703 4714
f 4714 4703 4715
f 4703 4692 4715
f 4715 4692 4704
f 4704 4705 4716
f 4716 4705 4717
f 4705 4706 4717
f 4717 4706 4718
f 4706 4707 4718
f 4718 4707 4719
f 4707 4708 4719
f 4719 4708 4720
f 4708 4709 4720
f 4720 4709 4721
f 4709 4710 4721
f 4721 4710 4722
f 4710 4711 4722
f 4722 4711 4723
f 4711 4712 4723
f 4723 4712 4724
f 4712 4713 4724
f 4724 4713 4725
f 4713 4714 4725
f 4725 4714 4726
f 4714 4715 4726
f 4726 4715 4727
f 4715 4704 4727
f 4727 4704 4716
f 4716 4717 4728
f 4728 4717 4729
f 4717 4718 4729
f 4729 4718 4730
f 4718 4719 4730
f 4730 4719 4731
f 4719 4720 4731
f 4731 4720 4732
f 4720 4721 4732
f 4732 4721 4733
f 4721 4722 4733
f 4733 4722 4734
f 4722 4723 4734
f 4734 4723 4735
f 4723 4724 4735
f 4735 4724 4736
f 4724 4725 4736
f 4736 4725 4737
f 4725 4726 4737
f 4737 4726 4738
f 4726 4727 4738
f 4738 4727 4739
f 4727 4716 4739
f 4739 4716 4728
f 4728 4729 4740
f 4740 4729 4741
f 4729 4730 4741
f 4741 4730 4742
f 4730 4731 4742
f 4742 4731 4743
f 4731 4732 4743
f 4743 4732 4744
f 4732 4733 4744
f 4744 4733 4745
f 4733 4734 4745
f 4745 4734 4746
f 4734 4735 4746
f 4746 4735 4747
f 4735 4736 4747
f 4747 4736 4748
f 4736 4737 4748
f 4748 4737 4749
f 4737 4738 4749
f 4749 4738 4750
f 4738 4739 4750
f 4750 4739 4751
f 4739 4728 4751
f 4751 4728 4740
f 4740 4741 4752
f 4752 4741 4753
f 4741 4742 4753
f 4753 4742 4754
f 4742 4743 4754
f 4754 4743 4755
f 4743 4744 4755
f 4755 4744 4756
f 4744 4745 4756
f 4756 4745 4757
f 4745 4746 4757
f 4757 4746 4758
f 4746 4747 4758
f 4758 4747 4759
f 4747 4748 4759
f 4759 4748 4760
f 4748 4749 4760
f 4760 4749 4761
f 4749 4750 4761
f 4761 4750 4762
f 4750 4751 4762
f 4762 4751 4763
f 4751 4740 4763
f 4763 4740 4752
f 4752 4753 4764
f 4764 4753 4765
f 4753 4754 4765
f 4765 4754 4766
f 4754 4755 4766
f 4766 4755 4767
f 4755 4756 4767
f 4767 4756 4768
f 4756 4757 4768
f 4768 4757 4769
f 4757 4758 4769
f 4769 4758 4770
f 4758 4759 4770
f 4770 4759 4771
f 4759 4760 4771
f 4771 4760 4772
f 4760 4761 4772
f 4772 4761 4773
f 4761 4762 4773
f 4773 4762 4774
f 4762 4763 4774
f 4774 4763 4775
f 4763 4752 4775
f 4775 4752 4764
f 4764 4765 4776
f 4776 4765 4777
f 4765 4766 4777
f 4777 4766 4778
f 4766 4767 4778
f 4778 4767 4779
f 4767 4768 4779
f 4779 4768 4780
f 4768 4769 4780
f 4780 4769 4781
f 4769 4770 4781
f 4781 4770 4782
f 4770 4771 4782
f 4782 4771 4783
f 4771 4772 4783
f 4783 4772 4784
f 4772 4773 4784
f 4784 4773 4785
f 4773 4774 4785
f 4785 4774 4786
f 4774 4775 4786
f 4786 4775 4787
f 4775 4764 4787
f 4787 4764 4776
f 4776 4777 4788
f 4788 4777 4789
f 4777 4778 4789
f 4789 4778 4790
f 4778 4779 4790
f 4790 4779 4791
f 4779 4780 4791
f 4791 4780 4792
f 4780 4781 4792
f 4792 4781 4793
f 4781 4782 4793
f 4793 4782 4794
f 4782 4783 4794
f 4794 4783 4795
f 4783 4784 4795
f 4795 4784 4796
f 4784 4785 4796
f 4796 4785 4797
f 4785 4786 4797
f 4797 4786 4798
f 4786 4787 4798
f 4798 4787 4799
f 4787 4776 4799
f 4799 4776 4788
f 4788 4789 4800
f 4800 4789 4801
f 4789 4790 4801
f 4801 4790 4802
f 4790 4791 4802
f 4802 4791 4803
f 4791 4792 4803
f 4803 4792 4804
f 4792 4793 4804
f 4804 4793 4805
f 4793 4794 4805
f 4805 4794 4806
f 4794 4795 4806
f 4806 4795 4807
f 4795 4796 4807
f 4807 4796 4808
f 4796 4797 4808
f 4808 4797 4809
f 4797 4798 4809
f 4809 4798 4810
f 4798 4799 4810
f 4810 4799 4811
f 4799 4788 4811
f 4811 4788 4800
f 4800 4801 4812
f 4812 4801 4813
f 4801 4802 4813
f 4813 4802 4814
f 4802 4803 4814
f 4814 4803 4815
f 4803 4804 4815
f 4815 4804 4816
f 4804 4805 4816
f 4816 4805 4817
f 4805 4806 4817
f 4817 4806 4818
f 4806 4807 4818
f 4818 4807 4819
f 4807 4808 4819
f 4819 4808 4820
f 4808 4809 4820
f 4820 4809 4821
f 4809 4810 4821
f 4821 4810 4822
f 4810 4811 4822
f 4822 4811 4823
f 4811 4800 4823
f 4823 4800 4812
f 4812 4813 4824
f 4824 4813 4825
f 4813 4814 4825
f 4825 4814 4826
f 4814 4815 4826
f 4826 4815 4827
f 4815 4816 4827
f 4827 4816 4828
f 4816 4817 4828
f 4828 4817 4829
f 4817 4818 4829
f 4829 4818 4830
f 4818 4819 4830
f 4830 4819 4831
f 4819 4820 4831
f 4831 4820 4832
f 4820 4821 4832
f 4832 4821 4833
f 4821 4822 4833
f 4833 4822 4834
f 4822 4823 4834
f 4834 4823 4835
f 4823 4812 4835
f 4835 4812 4824
f 4824 4825 4836
f 4836 4825 4837
f 4825 4826 4837
f 4837 4826 4838
f 4826 4827 4838
f 4838 4827 4839
f 4827 4828 4839
f 4839 4828 4840
f 4828 4829 4840
f 4840 4829 4841
f 4829 4830 4841
f 4841 4830 4842
f 4830 4831 4842
f 4842 4831 4843
f 4831 4832 4843
f 4843 4832 4844
f 4832 4833 4844
f 4844 4833 4845
f 4833 4834 4845
f 4845 4834 4846
f 4834 4835 4846
f 4846 4835 4847
f 4835 4824 4847
f 4847 4824 4836
f 4836 4837 4848
f 4848 4837 4849
f 4837 4838 4849
f 4849 4838 4850
f 4838 4839 4850
f 4850 4839 4851
f 4839 4840 4851
f 4851 4840 4852
f 4840 4841 4852
f 4852 4841 4853
f 4841 4842 4853
f 4853 4842 4854
f 4842 4843 4854
f 4854 4843 4855
f 4843 4844 4855
f 4855 4844 4856
f 4844 4845 4856
f 4856 4845 4857
f 4845 4846 4857
f 4857 4846 4858
f 4846 4847 4858
f 4858 4847 4859
f 4847 4836 4859
f 4859 4836 4848
f 4848 4849 4860
f 4860 4849 4861
f 4849 4850 4861
f 4861 4850 4862
f 4850 4851 4862
f 4862 4851 4863
f 4851 4852 4863
f 4863 4852 4864
f 4852 4853 4864
f 4864 4853 4865
f 4853 4854 4865
f 4865 4854 4866
f 4854 4855 4866
f 4866 4855 4867
f 4855 4856 4867
f 4867 4856 4868
f 4856 4857 4868
f 4868 4857 4869
f 4857 4858 4869
f 4869 4858 4870
f 4858 4859 4870
f 4870 4859 4871
f 4859 4848 4871
f 4871 4848 4860
f 4860 4861 4872
f 4872 4861 4873
f 4861 4862 4873
f 4873 4862 4874
f 4862 4863 4874
f 4874 4863 4875
f 4863 4864 4875
f 4875 4864 4876
f 4864 4865 4876
f 4876 4865 4877
f 4865 4866 4877
f 4877 4866 4878
f 4866 4867 4878
f 4878 4867 4879
f 4867 4868 4879
f 4879 4868 4880
f 4868 4869 4880
f 4880 4869 4881
f 4869 4870 4881
f 4881 4870 4882
f 4870 4871 4882
f 4882 4871 4883
f 4871 4860 4883
f 4883 4860 4872
f 4872 4873 4884
f 4884 4873 4885
f 4873 4874 4885
f 4885 4874 4886
f 4874 4875 4886
f 4886 4875 4887
f 4875 4876 4887
f 4887 4876 4888
f 4876 4877 4888
f 4888 4877 4889
f 4877 4878 4889
f 4889 4878 4890
f 4878 4879 4890
f 4890 4879 4891
f 4879 4880 4891
f 4891 4880 4892
f 4880 4881 4892
f 4892 4881 4893
f 4881 4882 4893
f 4893 4882 4894
f 4882 4883 4894
f 4894 4883 4895
f 4883 4872 4895
f 4895 4872 4884
f 4884 4885 4896
f 4896 4885 4897
f 4885 4886 4897
f 4897 4886 4898
f 4886 4887 4898
f 4898 4887 4899
f 4887 4888 4899
f 4899 4888 4900
f 4888 4889 4900
f 4900 4889 4901
f 4889 4890 4901
f 4901 4890 4902
f 4890 4891 4902
f 4902 4891 4903
f 4891 4892 4903
f 4903 4892 4904
f 4892 4893 4904
f 4904 4893 4905
f 4893 4894 4905
f 4905 4894 4906
f 4894 4895 4906
f 4906 4895 4907
f 4895 4884 4907
f 4907 4884 4896
f 4896 4897 4908
f 4908 4897 4909
f 4897 4898 4909
f 4909 4898 4910
f 4898 4899 4910
f 4910 4899 4911
f 4899 4900 4911
f 4911 4900 4912
f 4900 4901 4912
f 4912 4901 4913
f 4901 4902 4913
f 4913 4902 4914
f 4902 4903 4914
f 4914 4903 4915
f 4903 4904 4915
f 4915 4904 4916
f 4904 4905 4916
f 4916 4905 4917
f 4905 4906 4917
f 4917 4906 4918
f 4906 4907 4918
f 4918 4907 4919
f 4907 4896 4919
f 4919 4896 4908
f 4908 4909 4920
f 4920 4909 4921
f 4909 4910 4921
f 4921 4910 4922
f 4910 4911 4922
f 4922 4911 4923
f 4911 4912 4923
f 4923 4912 4924
f 4912 4913 4924
f 4924 4913 4925
f 4913 4914 4925
f 4925 4914 4926
f 4914 4915 4926
f 4926 4915 4927
f 4915 4916 4927
f 4927 4916 4928
f 4916 4917 4928
f 4928 4917 4929
f 4917 4918 4929
f 4929 4918 4930
f 4918 4919 4930
f 4930 4919 4931
f 4919 4908 4931
f 4931 4908 4920
f 4920 4921 4932
f 4932 4921 4933
f 4921 4922 4933
f 4933 4922 4934
f 4922 4923 4934
f 4934 4923 4935
f 4923 4924 4935
f 4935 4924 4936
f 4924 4925 4936
f 4936 4925 4937
f 4925 4926 4937
f 4937 4926 4938
f 4926 4927 4938
f 4938 4927 4939
f 4927 4928 4939
f 4939 4928 4940
f 4928 4929 4940
f 4940 4929 4941
f 4929 4930 4941
f 4941 4930 4942
f 4930 4931 4942
f 4942 4931 4943
f 4931 4920 4943
f 4943 4920 4932
f 4932 4933 4944
f 4944 4933 4945
f 4933 4934 4945
f 4945 4934 4946
f 4934 4935 4946
f 4946 4935 4947
f 4935 4936 4947
f 4947 4936 4948
f 4936 4937 4948
f 4948 4937 4949
f 4937 4938 4949
f 4949 4938 4950
f 4938 4939 4950
f 4950 4939 4951
f 4939 4940 4951
f 4951 4940 4952
f 4940 4941 4952
f 4952 4941 4953
f 4941 4942 4953
f 4953 4942 4954
f 4942 4943 4954
f 4954 4943 4955
f 4943 4932 4955
f 4955 4932 4944
f 4944 4945 4956
f 4956 4945 4957
f 4945 4946 4957
f 4957 4946 4958
f 4946 4947 4958
f 4958 4947 4959
f 4947 4948 4959
f 4959 4948 4960
f 4948 4949 4960
f 4960 4949 4961
f 4949 4950 4961
f 4961 4950 4962
f 4950 4951 4962
f 4962 4951 4963
f 4951 4952 4963
f 4963 4952 4964
f 4952 4953 4964
f 4964 4953 4965
f 4953 4954 4965
f 4965 4954 4966
f 4954 4955 4966
f 4966 4955 4967
f 4955 4944 4967
f 4967 4944 4956
f 4956 4957 4968
f 4968 4957 4969
f 4957 4958 4969
f 4969 4958 4970
f 4958 4959 4970
f 4970 4959 4971
f 4959 4960 4971
f 4971 4960 4972
f 4960 4961 4972
f 4972 4961 4973
f 4961 4962 4973
f 4973 4962 4974
f 4962 4963 4974
f 4974 4963 4975
f 4963 4964 4975
f 4975 4964 4976
f 4964 4965 4976
f 4976 4965 4977
f 4965 4966 4977
f 4977 4966 4978
f 4966 4967 4978
f 4978 4967 4979
f 4967 4956 4979
f 4979 4956 4968
f 4968 4969 4980
f 4980 4969 4981
f 4969 4970 4981
f 4981 4970 4982
f 4970 4971 4982
f 4982 4971 4983
f 4971 4972 4983
f 4983 4972 4984
f 4972 4973 4984
f 4984 4973 4985
f 4973 4974 4985
f 4985 4974 4986
f 4974 4975 4986
f 4986 4975 4987
f 4975 4976 4987
f 4987 4976 4988
f 4976 4977 4988
f 4988 4977 4989
f 4977 4978 4989
f 4989 4978 4990
f 4978 4979 4990
f 4990 4979 4991
f 4979 4968 4991
f 4991 4968 4980
f 4980 4981 4992
f 4992 4981 4993
f 4981 4982 4993
f 4993 4982 4994
f 4982 4983 4994
f 4994 4983 4995
f 4983 4984 4995
f 4995 4984 4996
f 4984 4985 4996
f 4996 4985 4997
f 4985 4986 4997
f 4997 4986 4998
f 4986 4987 4998
f 4998 4987 4999
f 4987 4988 4999
f 4999 4988 5000
f 4988 4989 5000
f 5000 4989 5001
f 4989 4990 5001
f 5001 4990 5002
f 4990 4991 5002
f 5002 4991 5003
f 4991 4980 5003
f 5003 4980 4992
f 4992 4993 5004
f 5004 4993 5005
f 4993 4994 5005
f 5005 4994 5006
f 4994 4995 5006
f 5006 4995 5007
f 4995 4996 5007
f 5007 4996 5008
f 4996 4997 5008
f 5008 4997 5009
f 4997 4998 5009
f 5009 4998 5010
f 4998 4999 5010
f 5010 4999 5011
f 4999 5000 5011
f 5011 5000 5012
f 5000 5001 5012
f 5012 5001 5013
f 5001 5002 5013
f 5013 5002 5014
f 5002 5003 5014
f 5014 5003 5015
f 5003 4992 5015
f 5015 4992 5004
f 5004 5005 5016
f 5016 5005 5017
f 5005 5006 5017
f 5017 5006 5018
f 5006 5007 5018
f 5018 5007 5019
f 5007 5008 5019
f 5019 5008 5020
f 5008 5009 5020
f 5020 5009 5021
f 5009 5010 5021
f 5021 5010 5022
f 5010 5011 5022
f 5022 5011 5023
f 5011 5012 5023
f 5023 5012 5024
f 5012 5013 5024
f 5024 5013 5025
f 5013 5014 5025
f 5025 5014 5026
f 5014 5015 5026
f 5026 5015 5027
f 5015 5004 5027
f 5027 5004 5016
f 5016 5017 5028
f 5028 5017 5029
f 5017 5018 5029
f 5029 5018 5030
f 5018 5019 5030
f 5030 5019 5031
f 5019 5020 5031
f 5031 5020 5032
f 5020 5021 5032
f 5032 5021 5033
f 5021 5022 5033
f 5033 5022 5034
f 5022 5023 5034
f 5034 5023 5035
f 5023 5024 5035
f 5035 5024 5036
f 5024 5025 5036
f 5036 5025 5037
f 5025 5026 5037
f 5037 5026 5038
f 5026 5027 5038
f 5038 5027 5039
f 5027 5016 5039
f 5039 5016 5028
f 5028 5029 5040
f 5040 5029 5041
f 5029 5030 5041
f 5041 5030 5042
f 5030 5031 5042
f 5042 5031 5043
f 5031 5032 5043
f 5043 5032 5044
f 5032 5033 5044
f 5044 5033 5045
f 5033 5034 5045
f 5045 5034 5046
f 5034 5035 5046
f 5046 5035 5047
f 5035 5036 5047
f 5047 5036 5048
f 5036 5037 5048
f 5048 5037 5049
f 5037 5038 5049
f 5049 5038 5050
f 5038 5039 5050
f 5050 5039 5051
f 5039 5028 5051
f 5051 5028 5040
f 5040 5041 5052
f 5052 5041 5052
f 5041 5042 5052
f 5052 5042 5052
f 5042 5043 5052
f 5052 5043 5052
f 5043 5044 5052
f 5052 5044 5052
f 5044 5045 5052
f 5052 5045 5052
f 5045 5046 5052
f 5052 5046 5052
f 5046 5047 5052
f 5052 5047 5052
f 5047 5048 5052
f 5052 5048 5052
f 5048 5049 5052
f 5052 5049 5052
f 5049 5050 5052
f 5052 5050 5052
f 5050 5051 5052
f 5052 5051 5052
f 5051 5040 5052
f 5052 5040 5052

g Path_(10)
v 56.05664 155.61557 76.5
v 56.63929 155.65262 76.5107
v 56.580505 155.36775 76.40766
v 56.381355 155.14929 76.287766
v 56.095196 155.05579 76.183136
v 55.798706 155.11226 76.1218
v 55.571327 155.30359 76.12022
v 55.47399 155.57852 76.17878
v 55.532776 155.86339 76.281815
v 55.731926 156.08185 76.40171
v 56.018085 156.17535 76.50634
v 56.314575 156.11888 76.567665
v 56.541954 155.92755 76.56926
v 56.63987 155.87425 75.64366
v 56.547626 155.60645 75.57221
v 56.323826 155.41707 75.51115
v 56.02843 155.35684 75.47682
v 55.740597 155.44193 75.47844
v 55.537445 155.6495 75.515564
v 55.47341 155.92397 75.57825
v 55.565655 156.19176 75.64969
v 55.789455 156.38115 75.710754
v 56.08485 156.44136 75.74508
v 56.372684 156.3563 75.74346
v 56.575836 156.14871 75.70634
v 56.625153 156.35286 74.70976
v 56.532658 156.07938 74.657715
v 56.309147 155.88255 74.619835
v 56.0145 155.81512 74.60627
v 55.727676 155.89516 74.62066
v 55.525528 156.10121 74.65915
v 55.46222 156.37808 74.71141
v 55.55471 156.65157 74.76346
v 55.778225 156.84839 74.80134
v 56.07287 156.91583 74.8149
v 56.35969 156.83578 74.800514
v 56.561844 156.62973 74.762024
v 56.4379 156.77026 73.402725
v 56.444927 156.47629 73.402306
v 56.3063 156.20837 73.40867
v 56.059166 156.0383 73.420105
v 55.76974 156.01163 73.43355
v 55.51558 156.13553 73.4454
v 55.36478 156.37679 73.45248
v 55.357754 156.67076 73.452896
v 55.49638 156.93867 73.44653
v 55.743515 157.10875 73.4351
v 56.032936 157.13542 73.42165
v 56.2871 157.01152 73.409805
v 56.01808 156.96513 72.58491
v 56.00934 156.67657 72.52647
v 55.8542 156.42117 72.50382
v 55.594227 156.26736 72.523056
v 55.299088 156.25635 72.579
v 55.04786 156.39108 72.65668
v 54.907864 156.63548 72.73527
v 54.916607 156.92403 72.79371
v 55.071747 157.17943 72.816345
v 55.33172 157.33325 72.79712
v 55.626858 157.34425 72.741165
v 55.878086 157.20952 72.66349
v 56.02074 157.32286 71.63113
v 55.999947 157.05629 71.50704
v 55.839447 156.8358 71.358215
v 55.58224 156.72047 71.22452
v 55.29725 156.74123 71.14178
v 55.060833 156.89247 71.132164
v 54.93634 157.13371 71.19826
v 54.957134 157.40028 71.322334
v 55.117634 157.62077 71.47116
v 55.37484 157.73608 71.60486
v 55.659832 157.71535 71.6876
v 55.896248 157.56409 71.69721
v 55.476097 157.16113 71.76596
usemtl mat_37
s 1
f 5053 5053 5054
f 5054 5053 5055
f 5053 5053 5055
f 5055 5053 5056
f 5053 5053 5056
f 5056 5053 5057
f 5053 5053 5057
f 5057 5053 5058
f 5053 5053 5058
f 5058 5053 5059
f 5053 5053 5059
f 5059 5053 5060
f 5053 5053 5060
f 5060 5053 5061
f 5053 5053 5061
f 5061 5053 5062
f 5053 5053 5062
f 5062 5053 5063
f 5053 5053 5063
f 5063 5053 5064
f 5053 5053 5064
f 5064 5053 5065
f 5053 5053 5065
f 5065 5053 5054
f 5054 5055 5066
f 5066 5055 5067
f 5055 5056 5067
f 5067 5056 5068
f 5056 5057 5068
f 5068 5057 5069
f 5057 5058 5069
f 5069 5058 5070
f 5058 5059 5070
f 5070 5059 5071
f 5059 5060 5071
f 5071 5060 5072
f 5060 5061 5072
f 5072 5061 5073
f 5061 5062 5073
f 5073 5062 5074
f 5062 5063 5074
f 5074 5063 5075
f 5063 5064 5075
f 5075 5064 5076
f 5064 5065 5076
f 5076 5065 5077
f 5065 5054 5077
f 5077 5054 5066
f 5066 5067 5078
f 5078 5067 5079
f 5067 5068 5079
f 5079 5068 5080
f 5068 5069 5080
f 5080 5069 5081
f 5069 5070 5081
f 5081 5070 5082
f 5070 5071 5082
f 5082 5071 5083
f 5071 5072 5083
f 5083 5072 5084
f 5072 5073 5084
f 5084 5073 5085
f 5073 5074 5085
f 5085 5074 5086
f 5074 5075 5086
f 5086 5075 5087
f 5075 5076 5087
f 5087 5076 5088
f 5076 5077 5088
f 5088 5077 5089
f 5077 5066 5089
f 5089 5066 5078
f 5078 5079 5090
f 5090 5079 5091
f 5079 5080 5091
f 5091 5080 5092
f 5080 5081 5092
f 5092 5081 5093
f 5081 5082 5093
f 5093 5082 5094
f 5082 5083 5094
f 5094 5083 5095
f 5083 5084 5095
f 5095 5084 5096
f 5084 5085 5096
f 5096 5085 5097
f 5085 5086 5097
f 5097 5086 5098
f 5086 5087 5098
f 5098 5087 5099
f 5087 5088 5099
f 5099 5088 5100
f 5088 5089 5100
f 5100 5089 5101
f 5089 5078 5101
f 5101 5078 5090
f 5090 5091 5102
f 5102 5091 5103
f 5091 5092 5103
f 5103 5092 5104
f 5092 5093 5104
f 5104 5093 5105
f 5093 5094 5105
f 5105 5094 5106
f 5094 5095 5106
f 5106 5095 5107
f 5095 5096 5107
f 5107 5096 5108
f 5096 5097 5108
f 5108 5097 5109
f 5097 5098 5109
f 5109 5098 5110
f 5098 5099 5110
f 5110 5099 5111
f 5099 5100 5111
f 5111 5100 5112
f 5100 5101 5112
f 5112 5101 5113
f 5101 5090 5113
f 5113 5090 5102
f 5102 5103 5114
f 5114 5103 5115
f 5103 5104 5115
f 5115 5104 5116
f 5104 5105 5116
f 5116 5105 5117
f 5105 5106 5117
f 5117 5106 5118
f 5106 5107 5118
f 5118 5107 5119
f 5107 5108 5119
f 5119 5108 5120
f 5108 5109 5120
f 5120 5109 5121
f 5109 5110 5121
f 5121 5110 5122
f 5110 5111 5122
f 5122 5111 5123
f 5111 5112 5123
f 5123 5112 5124
f 5112 5113 5124
f 5124 5113 5125
f 5113 5102 5125
f 5125 5102 5114
f 5114 5115 5126
f 5126 5115 5126
f 5115 5116 5126
f 5126 5116 5126
f 5116 5117 5126
f 5126 5117 5126
f 5117 5118 5126
f 5126 5118 5126
f 5118 5119 5126
f 5126 5119 5126
f 5119 5120 5126
f 5126 5120 5126
f 5120 5121 5126
f 5126 5121 5126
f 5121 5122 5126
f 5126 5122 5126
f 5122 5123 5126
f 5126 5123 5126
f 5123 5124 5126
f 5126 5124 5126
f 5124 5125 5126
f 5126 5125 5126
f 5125 5114 5126
f 5126 5114 5126

g Path_(11)
v 61.603912 149.48438 76.5
v 61.603912 148.90045 76.5
v 61.603912 148.97868 76.20804
v 61.603912 149.19241 75.99431
v 61.603912 149.48438 75.91608
v 61.603912 149.77634 75.99431
v 61.603912 149.99007 76.20804
v 61.603912 150.0683 76.5
v 61.603912 149.99007 76.79196
v 61.603912 149.77634 77.00569
v 61.603912 149.48438 77.08392
v 61.603912 149.19241 77.00569
v 61.603912 148.97868 76.79196
v 62.285675 148.90048 76.5
v 62.28492 148.9787 76.20804
v 62.28286 149.19243 75.99431
v 62.28005 149.48438 75.91608
v 62.277237 149.77632 75.99431
v 62.275177 149.99005 76.20804
v 62.27442 150.06827 76.5
v 62.275177 149.99005 76.79196
v 62.277237 149.77632 77.00569
v 62.28005 149.48438 77.08392
v 62.28286 149.19243 77.00569
v 62.28492 148.9787 76.79196
v 63.015625 148.92001 76.56362
v 63.01091 148.96573 76.26488
v 62.991497 149.1539 76.02913
v 62.96259 149.43411 75.919556
v 62.93193 149.73128 75.96551
v 62.907738 149.96579 76.15468
v 62.896492 150.07478 76.43638
v 62.901207 150.02907 76.73512
v 62.92062 149.8409 76.97087
v 62.94953 149.56068 77.080444
v 62.98019 149.26352 77.03449
v 63.004383 149.02902 76.84532
v 63.832306 149.12128 76.707375
v 63.836166 149.08736 76.40605
v 63.782238 149.19687 76.12917
v 63.684967 149.42047 75.95092
v 63.570423 149.69824 75.91907
v 63.469296 149.95578 76.042145
v 63.40868 150.12405 76.28717
v 63.40482 150.15797 76.58849
v 63.458748 150.04846 76.86538
v 63.556015 149.82486 77.043625
v 63.67056 149.54709 77.07548
v 63.77169 149.28955 76.9524
v 64.588776 149.63075 76.63013
v 64.52527 149.53238 76.34933
v 64.369644 149.55875 76.0937
v 64.1636 149.70277 75.931725
v 63.962345 149.92587 75.90681
v 63.81981 150.16827 76.025635
v 63.77418 150.36502 76.25636
v 63.83769 150.4634 76.53716
v 63.993313 150.43704 76.79279
v 64.199356 150.29301 76.954765
v 64.400604 150.0699 76.97968
v 64.543144 149.8275 76.860855
v 65.00203 150.0641 76.18342
v 64.88053 149.9129 75.95035
v 64.66638 149.88614 75.738266
v 64.41696 149.99101 75.60399
v 64.199104 150.1994 75.583496
v 64.07118 150.45547 75.68229
v 64.067474 150.69063 75.87388
v 64.18897 150.84183 76.10695
v 64.40312 150.86859 76.31903
v 64.65254 150.76372 76.45331
v 64.8704 150.55533 76.4738
v 64.99832 150.29926 76.37501
v 65.2749 150.24084 75.72758
v 65.1635 150.18513 75.44965
v 64.993256 150.26877 75.21339
v 64.8098 150.46933 75.082085
v 64.662285 150.73306 75.090935
v 64.59023 150.98933 75.237564
v 64.61295 151.16943 75.48267
v 64.72436 151.22514 75.7606
v 64.89459 151.14151 75.996864
v 65.07805 150.94095 76.12816
v 65.22557 150.6772 76.11931
v 65.29762 150.42094 75.97269
v 65.66965 150.43301 75.71008
v 65.654915 150.3931 75.410835
v 65.61467 150.506 75.133354
v 65.55969 150.74147 74.951996
v 65.504715 151.03642 74.91535
v 65.46447 151.31183 75.03325
v 65.44974 151.49387 75.274086
v 65.46447 151.5338 75.57333
v 65.504715 151.42088 75.850815
v 65.55969 151.18541 76.03217
v 65.61467 150.89046 76.06882
v 65.654915 150.61507 75.95092
v 66.34503 150.40367 75.722145
v 66.3486 150.36604 75.43046
v 66.35835 150.47903 75.158615
v 66.371666 150.71237 74.97947
v 66.38499 151.00352 74.94101
v 66.39474 151.27449 75.05355
v 66.3983 151.45267 75.286934
v 66.39474 151.4903 75.57862
v 66.38499 151.3773 75.85046
v 66.371666 151.14397 76.02961
v 66.35835 150.85281 76.06807
v 66.3486 150.58185 75.95553
v 66.235085 150.9341 75.50414
usemtl mat_38
s 1
f 5127 5127 5128
f 5128 5127 5129
f 5127 5127 5129
f 5129 5127 5130
f 5127 5127 5130
f 5130 5127 5131
f 5127 5127 5131
f 5131 5127 5132
f 5127 5127 5132
f 5132 5127 5133
f 5127 5127 5133
f 5133 5127 5134
f 5127 5127 5134
f 5134 5127 5135
f 5127 5127 5135
f 5135 5127 5136
f 5127 5127 5136
f 5136 5127 5137
f 5127 5127 5137
f 5137 5127 5138
f 5127 5127 5138
f 5138 5127 5139
f 5127 5127 5139
f 5139 5127 5128
f 5128 5129 5140
f 5140 5129 5141
f 5129 5130 5141
f 5141 5130 5142
f 5130 5131 5142
f 5142 5131 5143
f 5131 5132 5143
f 5143 5132 5144
f 5132 5133 5144
f 5144 5133 5145
f 5133 5134 5145
f 5145 5134 5146
f 5134 5135 5146
f 5146 5135 5147
f 5135 5136 5147
f 5147 5136 5148
f 5136 5137 5148
f 5148 5137 5149
f 5137 5138 5149
f 5149 5138 5150
f 5138 5139 5150
f 5150 5139 5151
f 5139 5128 5151
f 5151 5128 5140
f 5140 5141 5152
f 5152 5141 5153
f 5141 5142 5153
f 5153 5142 5154
f 5142 5143 5154
f 5154 5143 5155
f 5143 5144 5155
f 5155 5144 5156
f 5144 5145 5156
f 5156 5145 5157
f 5145 5146 5157
f 5157 5146 5158
f 5146 5147 5158
f 5158 5147 5159
f 5147 5148 5159
f 5159 5148 5160
f 5148 5149 5160
f 5160 5149 5161
f 5149 5150 5161
f 5161 5150 5162
f 5150 5151 5162
f 5162 5151 5163
f 5151 5140 5163
f 5163 5140 5152
f 5152 5153 5164
f 5164 5153 5165
f 5153 5154 5165
f 5165 5154 5166
f 5154 5155 5166
f 5166 5155 5167
f 5155 5156 5167
f 5167 5156 5168
f 5156 5157 5168
f 5168 5157 5169
f 5157 5158 5169
f 5169 5158 5170
f 5158 5159 5170
f 5170 5159 5171
f 5159 5160 5171
f 5171 5160 5172
f 5160 5161 5172
f 5172 5161 5173
f 5161 5162 5173
f 5173 5162 5174
f 5162 5163 5174
f 5174 5163 5175
f 5163 5152 5175
f 5175 5152 5164
f 5164 5165 5176
f 5176 5165 5177
f 5165 5166 5177
f 5177 5166 5178
f 5166 5167 5178
f 5178 5167 5179
f 5167 5168 5179
f 5179 5168 5180
f 5168 5169 5180
f 5180 5169 5181
f 5169 5170 5181
f 5181 5170 5182
f 5170 5171 5182
f 5182 5171 5183
f 5171 5172 5183
f 5183 5172 5184
f 5172 5173 5184
f 5184 5173 5185
f 5173 5174 5185
f 5185 5174 5186
f 5174 5175 5186
f 5186 5175 5187
f 5175 5164 5187
f 5187 5164 5176
f 5176 5177 5188
f 5188 5177 5189
f 5177 5178 5189
f 5189 5178 5190
f 5178 5179 5190
f 5190 5179 5191
f 5179 5180 5191
f 5191 5180 5192
f 5180 5181 5192
f 5192 5181 5193
f 5181 5182 5193
f 5193 5182 5194
f 5182 5183 5194
f 5194 5183 5195
f 5183 5184 5195
f 5195 5184 5196
f 5184 5185 5196
f 5196 5185 5197
f 5185 5186 5197
f 5197 5186 5198
f 5186 5187 5198
f 5198 5187 5199
f 5187 5176 5199
f 5199 5176 5188
f 5188 5189 5200
f 5200 5189 5201
f 5189 5190 5201
f 5201 5190 5202
f 5190 5191 5202
f 5202 5191 5203
f 5191 5192 5203
f 5203 5192 5204
f 5192 5193 5204
f 5204 5193 5205
f 5193 5194 5205
f 5205 5194 5206
f 5194 5195 5206
f 5206 5195 5207
f 5195 5196 5207
f 5207 5196 5208
f 5196 5197 5208
f 5208 5197 5209
f 5197 5198 5209
f 5209 5198 5210
f 5198 5199 5210
f 5210 5199 5211
f 5199 5188 5211
f 5211 5188 5200
f 5200 5201 5212
f 5212 5201 5213
f 5201 5202 5213
f 5213 5202 5214
f 5202 5203 5214
f 5214 5203 5215
f 5203 5204 5215
f 5215 5204 5216
f 5204 5205 5216
f 5216 5205 5217
f 5205 5206 5217
f 5217 5206 5218
f 5206 5207 5218
f 5218 5207 5219
f 5207 5208 5219
f 5219 5208 5220
f 5208 5209 5220
f 5220 5209 5221
f 5209 5210 5221
f 5221 5210 5222
f 5210 5211 5222
f 5222 5211 5223
f 5211 5200 5223
f 5223 5200 5212
f 5212 5213 5224
f 5224 5213 5225
f 5213 5214 5225
f 5225 5214 5226
f 5214 5215 5226
f 5226 5215 5227
f 5215 5216 5227
f 5227 5216 5228
f 5216 5217 5228
f 5228 5217 5229
f 5217 5218 5229
f 5229 5218 5230
f 5218 5219 5230
f 5230 5219 5231
f 5219 5220 5231
f 5231 5220 5232
f 5220 5221 5232
f 5232 5221 5233
f 5221 5222 5233
f 5233 5222 5234
f 5222 5223 5234
f 5234 5223 5235
f 5223 5212 5235
f 5235 5212 5224
f 5224 5225 5236
f 5236 5225 5236
f 5225 5226 5236
f 5236 5226 5236
f 5226 5227 5236
f 5236 5227 5236
f 5227 5228 5236
f 5236 5228 5236
f 5228 5229 5236
f 5236 5229 5236
f 5229 5230 5236
f 5236 5230 5236
f 5230 5231 5236
f 5236 5231 5236
f 5231 5232 5236
f 5236 5232 5236
f 5232 5233 5236
f 5236 5233 5236
f 5233 5234 5236
f 5236 5234 5236
f 5234 5235 5236
f 5236 5235 5236
f 5235 5224 5236
f 5236 5224 5236

g Path_(3)
v 66.2753 150.94418 75.5
v 66.29932 150.36075 75.5
v 66.2961 150.43892 75.20804
v 66.28731 150.65247 74.99431
v 66.2753 150.94418 74.91608
v 66.26329 151.2359 74.99431
v 66.2545 151.44945 75.20804
v 66.25128 151.52762 75.5
v 66.2545 151.44945 75.79196
v 66.26329 151.2359 76.00569
v 66.2753 150.94418 76.08392
v 66.28731 150.65247 76.00569
v 66.2961 150.43892 75.79196
v 67.20044 150.40158 75.48889
v 67.1877 150.48438 75.19847
v 67.15459 150.6996 74.988846
v 67.10998 150.9896 74.91618
v 67.06582 151.27664 74.999954
v 67.03394 151.48383 75.21771
v 67.022896 151.55565 75.51111
v 67.03563 151.47285 75.80153
v 67.06874 151.25763 76.011154
v 67.11336 150.96764 76.08382
v 67.15752 150.68059 76.000046
v 67.18939 150.4734 75.78229
v 68.17988 150.6868 75.38674
v 68.1209 150.80638 75.11525
v 68.00801 151.03069 74.94667
v 67.87146 151.29959 74.926186
v 67.74784 151.54105 75.05927
v 67.67027 151.69037 75.31029
v 67.65954 151.70752 75.61195
v 67.71851 151.58794 75.88345
v 67.831406 151.36363 76.05203
v 67.96796 151.09474 76.07252
v 68.091576 150.85327 75.93942
v 68.16914 150.70396 75.688416
v 68.84879 151.21916 75.396545
v 68.80169 151.34485 75.12655
v 68.69316 151.57137 74.95758
v 68.552284 151.83801 74.93493
v 68.41681 152.07333 75.06465
v 68.32304 152.21428 75.312
v 68.2961 152.2231 75.61069
v 68.3432 152.0974 75.880684
v 68.45173 151.87088 76.04965
v 68.592606 151.60423 76.0723
v 68.72807 151.36891 75.94258
v 68.821846 151.22797 75.69524
v 69.606865 151.49547 75.41244
v 69.57257 151.69066 75.18107
v 69.4829 151.96056 75.07009
v 69.36189 152.23282 75.109245
v 69.24196 152.43451 75.28803
v 69.155235 152.51158 75.55855
v 69.12497 152.44337 75.848305
v 69.15927 152.24818 76.07967
v 69.24894 151.97829 76.19065
v 69.36995 151.70602 76.1515
v 69.48988 151.50435 75.97272
v 69.5766 151.42728 75.7022
v 70.36094 151.82794 75.7223
v 70.29148 151.92197 75.445854
v 70.16775 152.12772 75.26538
v 70.022896 152.39009 75.229225
v 69.895744 152.63876 75.34709
v 69.82035 152.80711 75.58739
v 69.816925 152.85002 75.88572
v 69.88639 152.756 76.16216
v 70.010124 152.55025 76.34264
v 70.15497 152.28787 76.37879
v 70.28213 152.0392 76.260925
v 70.35752 151.87085 76.02064
v 70.97609 152.21074 75.34614
v 70.8635 152.3354 75.09371
v 70.7252 152.56563 74.95618
v 70.59824 152.8397 74.97038
v 70.51665 153.08421 75.13252
v 70.50227 153.23363 75.399155
v 70.55898 153.24791 75.69884
v 70.67158 153.12323 75.95126
v 70.80988 152.89302 76.0888
v 70.93684 152.61894 76.07459
v 71.01843 152.37444 75.912445
v 71.0328 152.22502 75.64581
v 71.66123 152.48788 75.30591
v 71.642044 152.65697 75.05463
v 71.59801 152.9255 74.92102
v 71.540924 153.22151 74.94089
v 71.486084 153.4657 75.10891
v 71.4482 153.59262 75.38006
v 71.4374 153.56828 75.68169
v 71.4566 153.39919 75.93297
v 71.50063 153.13066 76.066574
v 71.55772 152.83466 76.04671
v 71.61255 152.59047 75.878685
v 71.650444 152.46355 75.60754
v 72.62842 152.54807 75.3922
v 72.68089 152.75862 75.18522
v 72.652885 153.04305 75.090256
v 72.55191 153.32512 75.13276
v 72.405014 153.52927 75.30134
v 72.251564 153.60077 75.55083
v 72.132675 153.5205 75.81436
v 72.0802 153.30992 76.02134
v 72.1082 153.0255 76.1163
v 72.20918 152.74342 76.07379
v 72.35607 152.53929 75.90521
v 72.50952 152.46777 75.65573
v 73.29533 153.02599 76.116714
v 73.35831 153.26068 75.93385
v 73.284706 153.53142 75.81714
v 73.094246 153.76564 75.79785
v 72.83796 153.90059 75.88115
v 72.58452 153.90012 76.044716
v 72.40183 153.76433 76.24473
v 72.33885 153.52963 76.42759
v 72.412445 153.2589 76.544304
v 72.602905 153.02467 76.56359
v 72.85919 152.88972 76.48029
v 73.11263 152.8902 76.31673
v 73.68165 153.46645 76.765724
v 73.72465 153.72343 76.61315
v 73.62539 153.9945 76.52531
v 73.41048 154.20703 76.525734
v 73.1375 154.30408 76.6143
v 72.879585 154.25964 76.767296
v 72.70586 154.0856 76.94371
v 72.66286 153.82863 77.096275
v 72.762115 153.55756 77.18412
v 72.97703 153.34502 77.1837
v 73.25001 153.24799 77.09512
v 73.50792 153.29242 76.94214
v 73.980865 153.73122 77.47577
v 74.07654 153.99536 77.37271
v 74.02471 154.28566 77.312546
v 73.83927 154.52432 77.31141
v 73.56991 154.64742 77.3696
v 73.2888 154.62193 77.47153
v 73.071266 154.45473 77.58988
v 72.97559 154.1906 77.69295
v 73.02743 153.9003 77.753105
v 73.21286 153.66162 77.75424
v 73.48222 153.53854 77.69605
v 73.763336 153.56401 77.594124
v 74.18224 153.86389 78.38742
v 74.26672 154.1363 78.276924
v 74.20784 154.4299 78.207344
v 74.02136 154.66603 78.19733
v 73.75726 154.78142 78.24956
v 73.4863 154.74513 78.35004
v 73.28108 154.56691 78.47185
v 73.196594 154.2945 78.582344
v 73.25548 154.0009 78.651924
v 73.441956 153.76477 78.66194
v 73.706055 153.64938 78.60971
v 73.97702 153.68567 78.50923
v 74.57111 153.99722 79.07167
v 74.679054 154.21527 78.898544
v 74.653854 154.49112 78.77137
v 74.50226 154.75087 78.72424
v 74.264885 154.92491 78.769775
v 74.00534 154.96663 78.89577
v 73.793175 154.8648 79.068474
v 73.685234 154.64677 79.2416
v 73.71044 154.37091 79.368774
v 73.86204 154.11116 79.4159
v 74.0994 153.93712 79.37037
v 74.35895 153.8954 79.24438
v 74.89541 154.38574 79.75283
v 75.04028 154.52135 79.5254
v 75.05931 154.74602 79.32564
v 74.947395 154.99954 79.20707
v 74.73452 155.21399 79.20146
v 74.47772 155.3319 79.31032
v 74.24582 155.32167 79.50447
v 74.100945 155.18605 79.7319
v 74.08192 154.96138 79.93166
v 74.19383 154.70786 80.05024
v 74.40671 154.49342 80.05585
v 74.6635 154.37552 79.94698
v 75.43843 154.89713 80.152374
v 75.51004 155.04868 79.898964
v 75.45957 155.27727 79.70519
v 75.300545 155.52167 79.62298
v 75.07557 155.71637 79.674355
v 74.844925 155.80922 79.84556
v 74.67042 155.77533 80.090706
v 74.59881 155.62378 80.34412
v 74.64928 155.39517 80.537895
v 74.808304 155.15077 80.6201
v 75.03328 154.95607 80.568726
v 75.26392 154.86322 80.39752
v 75.964966 155.35217 80.5065
v 76.008644 155.48529 80.238
v 75.94641 155.70767 80.04229
v 75.79496 155.95972 79.97182
v 75.594864 156.17389 80.04546
v 75.399734 156.29282 80.2435
v 75.26186 156.28462 80.51285
v 75.21819 156.15149 80.78136
v 75.28042 155.92912 80.97706
v 75.43187 155.67708 81.04753
v 75.631966 155.46289 80.973885
v 75.827095 155.34398 80.775856
v 76.72397 155.87659 80.801796
v 76.76356 156.03238 80.53983
v 76.67325 156.24754 80.343346
v 76.47724 156.46446 80.264984
v 76.22806 156.62498 80.32574
v 75.992455 156.68611 80.50934
v 75.83357 156.63145 80.76658
v 75.79398 156.47568 81.02854
v 75.88429 156.2605 81.22502
v 76.0803 156.04358 81.30339
v 76.32948 155.88306 81.24263
v 76.56509 155.82193 81.05904
v 76.86141 156.43541 81.283325
v 76.91769 156.59102 81.030266
v 76.857155 156.82378 80.84708
v 76.69602 157.07133 80.78284
v 76.47748 157.26735 80.85476
v 76.26008 157.3593 81.04359
v 76.102066 157.32256 81.298706
v 76.04579 157.16696 81.551765
v 76.10633 156.93419 81.734955
v 76.26746 156.68665 81.799194
v 76.48601 156.49063 81.727264
v 76.70341 156.39867 81.538445
v 77.37502 156.55614 81.28582
v 77.37669 156.74237 81.046364
v 77.34838 157.02046 80.92998
v 77.297676 157.3159 80.967834
v 77.23817 157.54951 81.1498
v 77.1858 157.6587 81.42711
v 77.15461 157.61423 81.725464
v 77.15294 157.428 81.96492
v 77.18125 157.1499 82.08131
v 77.23196 156.85446 82.04345
v 77.29146 156.62085 81.86148
v 77.34383 156.51166 81.58417
v 78.211205 156.59909 81.2805
v 78.2003 156.7791 81.04189
v 78.185036 157.0542 80.92557
v 78.16951 157.35068 80.96269
v 78.157875 157.58908 81.14332
v 78.15325 157.70555 81.41905
v 78.15688 157.66885 81.71601
v 78.167786 157.48885 81.95462
v 78.18305 157.21375 82.070946
v 78.19858 156.91727 82.03382
v 78.21021 156.67886 81.85319
v 78.214836 156.5624 81.57745
v 78.1007 157.12955 81.49814
usemtl mat_39
s 1
f 5237 5237 5238
f 5238 5237 5239
f 5237 5237 5239
f 5239 5237 5240
f 5237 5237 5240
f 5240 5237 5241
f 5237 5237 5241
f 5241 5237 5242
f 5237 5237 5242
f 5242 5237 5243
f 5237 5237 5243
f 5243 5237 5244
f 5237 5237 5244
f 5244 5237 5245
f 5237 5237 5245
f 5245 5237 5246
f 5237 5237 5246
f 5246 5237 5247
f 5237 5237 5247
f 5247 5237 5248
f 5237 5237 5248
f 5248 5237 5249
f 5237 5237 5249
f 5249 5237 5238
f 5238 5239 5250
f 5250 5239 5251
f 5239 5240 5251
f 5251 5240 5252
f 5240 5241 5252
f 5252 5241 5253
f 5241 5242 5253
f 5253 5242 5254
f 5242 5243 5254
f 5254 5243 5255
f 5243 5244 5255
f 5255 5244 5256
f 5244 5245 5256
f 5256 5245 5257
f 5245 5246 5257
f 5257 5246 5258
f 5246 5247 5258
f 5258 5247 5259
f 5247 5248 5259
f 5259 5248 5260
f 5248 5249 5260
f 5260 5249 5261
f 5249 5238 5261
f 5261 5238 5250
f 5250 5251 5262
f 5262 5251 5263
f 5251 5252 5263
f 5263 5252 5264
f 5252 5253 5264
f 5264 5253 5265
f 5253 5254 5265
f 5265 5254 5266
f 5254 5255 5266
f 5266 5255 5267
f 5255 5256 5267
f 5267 5256 5268
f 5256 5257 5268
f 5268 5257 5269
f 5257 5258 5269
f 5269 5258 5270
f 5258 5259 5270
f 5270 5259 5271
f 5259 5260 5271
f 5271 5260 5272
f 5260 5261 5272
f 5272 5261 5273
f 5261 5250 5273
f 5273 5250 5262
f 5262 5263 5274
f 5274 5263 5275
f 5263 5264 5275
f 5275 5264 5276
f 5264 5265 5276
f 5276 5265 5277
f 5265 5266 5277
f 5277 5266 5278
f 5266 5267 5278
f 5278 5267 5279
f 5267 5268 5279
f 5279 5268 5280
f 5268 5269 5280
f 5280 5269 5281
f 5269 5270 5281
f 5281 5270 5282
f 5270 5271 5282
f 5282 5271 5283
f 5271 5272 5283
f 5283 5272 5284
f 5272 5273 5284
f 5284 5273 5285
f 5273 5262 5285
f 5285 5262 5274
f 5274 5275 5286
f 5286 5275 5287
f 5275 5276 5287
f 5287 5276 5288
f 5276 5277 5288
f 5288 5277 5289
f 5277 5278 5289
f 5289 5278 5290
f 5278 5279 5290
f 5290 5279 5291
f 5279 5280 5291
f 5291 5280 5292
f 5280 5281 5292
f 5292 5281 5293
f 5281 5282 5293
f 5293 5282 5294
f 5282 5283 5294
f 5294 5283 5295
f 5283 5284 5295
f 5295 5284 5296
f 5284 5285 5296
f 5296 5285 5297
f 5285 5274 5297
f 5297 5274 5286
f 5286 5287 5298
f 5298 5287 5299
f 5287 5288 5299
f 5299 5288 5300
f 5288 5289 5300
f 5300 5289 5301
f 5289 5290 5301
f 5301 5290 5302
f 5290 5291 5302
f 5302 5291 5303
f 5291 5292 5303
f 5303 5292 5304
f 5292 5293 5304
f 5304 5293 5305
f 5293 5294 5305
f 5305 5294 5306
f 5294 5295 5306
f 5306 5295 5307
f 5295 5296 5307
f 5307 5296 5308
f 5296 5297 5308
f 5308 5297 5309
f 5297 5286 5309
f 5309 5286 5298
f 5298 5299 5310
f 5310 5299 5311
f 5299 5300 5311
f 5311 5300 5312
f 5300 5301 5312
f 5312 5301 5313
f 5301 5302 5313
f 5313 5302 5314
f 5302 5303 5314
f 5314 5303 5315
f 5303 5304 5315
f 5315 5304 5316
f 5304 5305 5316
f 5316 5305 5317
f 5305 5306 5317
f 5317 5306 5318
f 5306 5307 5318
f 5318 5307 5319
f 5307 5308 5319
f 5319 5308 5320
f 5308 5309 5320
f 5320 5309 5321
f 5309 5298 5321
f 5321 5298 5310
f 5310 5311 5322
f 5322 5311 5323
f 5311 5312 5323
f 5323 5312 5324
f 5312 5313 5324
f 5324 5313 5325
f 5313 5314 5325
f 5325 5314 5326
f 5314 5315 5326
f 5326 5315 5327
f 5315 5316 5327
f 5327 5316 5328
f 5316 5317 5328
f 5328 5317 5329
f 5317 5318 5329
f 5329 5318 5330
f 5318 5319 5330
f 5330 5319 5331
f 5319 5320 5331
f 5331 5320 5332
f 5320 5321 5332
f 5332 5321 5333
f 5321 5310 5333
f 5333 5310 5322
f 5322 5323 5334
f 5334 5323 5335
f 5323 5324 5335
f 5335 5324 5336
f 5324 5325 5336
f 5336 5325 5337
f 5325 5326 5337
f 5337 5326 5338
f 5326 5327 5338
f 5338 5327 5339
f 5327 5328 5339
f 5339 5328 5340
f 5328 5329 5340
f 5340 5329 5341
f 5329 5330 5341
f 5341 5330 5342
f 5330 5331 5342
f 5342 5331 5343
f 5331 5332 5343
f 5343 5332 5344
f 5332 5333 5344
f 5344 5333 5345
f 5333 5322 5345
f 5345 5322 5334
f 5334 5335 5346
f 5346 5335 5347
f 5335 5336 5347
f 5347 5336 5348
f 5336 5337 5348
f 5348 5337 5349
f 5337 5338 5349
f 5349 5338 5350
f 5338 5339 5350
f 5350 5339 5351
f 5339 5340 5351
f 5351 5340 5352
f 5340 5341 5352
f 5352 5341 5353
f 5341 5342 5353
f 5353 5342 5354
f 5342 5343 5354
f 5354 5343 5355
f 5343 5344 5355
f 5355 5344 5356
f 5344 5345 5356
f 5356 5345 5357
f 5345 5334 5357
f 5357 5334 5346
f 5346 5347 5358
f 5358 5347 5359
f 5347 5348 5359
f 5359 5348 5360
f 5348 5349 5360
f 5360 5349 5361
f 5349 5350 5361
f 5361 5350 5362
f 5350 5351 5362
f 5362 5351 5363
f 5351 5352 5363
f 5363 5352 5364
f 5352 5353 5364
f 5364 5353 5365
f 5353 5354 5365
f 5365 5354 5366
f 5354 5355 5366
f 5366 5355 5367
f 5355 5356 5367
f 5367 5356 5368
f 5356 5357 5368
f 5368 5357 5369
f 5357 5346 5369
f 5369 5346 5358
f 5358 5359 5370
f 5370 5359 5371
f 5359 5360 5371
f 5371 5360 5372
f 5360 5361 5372
f 5372 5361 5373
f 5361 5362 5373
f 5373 5362 5374
f 5362 5363 5374
f 5374 5363 5375
f 5363 5364 5375
f 5375 5364 5376
f 5364 5365 5376
f 5376 5365 5377
f 5365 5366 5377
f 5377 5366 5378
f 5366 5367 5378
f 5378 5367 5379
f 5367 5368 5379
f 5379 5368 5380
f 5368 5369 5380
f 5380 5369 5381
f 5369 5358 5381
f 5381 5358 5370
f 5370 5371 5382
f 5382 5371 5383
f 5371 5372 5383
f 5383 5372 5384
f 5372 5373 5384
f 5384 5373 5385
f 5373 5374 5385
f 5385 5374 5386
f 5374 5375 5386
f 5386 5375 5387
f 5375 5376 5387
f 5387 5376 5388
f 5376 5377 5388
f 5388 5377 5389
f 5377 5378 5389
f 5389 5378 5390
f 5378 5379 5390
f 5390 5379 5391
f 5379 5380 5391
f 5391 5380 5392
f 5380 5381 5392
f 5392 5381 5393
f 5381 5370 5393
f 5393 5370 5382
f 5382 5383 5394
f 5394 5383 5395
f 5383 5384 5395
f 5395 5384 5396
f 5384 5385 5396
f 5396 5385 5397
f 5385 5386 5397
f 5397 5386 5398
f 5386 5387 5398
f 5398 5387 5399
f 5387 5388 5399
f 5399 5388 5400
f 5388 5389 5400
f 5400 5389 5401
f 5389 5390 5401
f 5401 5390 5402
f 5390 5391 5402
f 5402 5391 5403
f 5391 5392 5403
f 5403 5392 5404
f 5392 5393 5404
f 5404 5393 5405
f 5393 5382 5405
f 5405 5382 5394
f 5394 5395 5406
f 5406 5395 5407
f 5395 5396 5407
f 5407 5396 5408
f 5396 5397 5408
f 5408 5397 5409
f 5397 5398 5409
f 5409 5398 5410
f 5398 5399 5410
f 5410 5399 5411
f 5399 5400 5411
f 5411 5400 5412
f 5400 5401 5412
f 5412 5401 5413
f 5401 5402 5413
f 5413 5402 5414
f 5402 5403 5414
f 5414 5403 5415
f 5403 5404 5415
f 5415 5404 5416
f 5404 5405 5416
f 5416 5405 5417
f 5405 5394 5417
f 5417 5394 5406
f 5406 5407 5418
f 5418 5407 5419
f 5407 5408 5419
f 5419 5408 5420
f 5408 5409 5420
f 5420 5409 5421
f 5409 5410 5421
f 5421 5410 5422
f 5410 5411 5422
f 5422 5411 5423
f 5411 5412 5423
f 5423 5412 5424
f 5412 5413 5424
f 5424 5413 5425
f 5413 5414 5425
f 5425 5414 5426
f 5414 5415 5426
f 5426 5415 5427
f 5415 5416 5427
f 5427 5416 5428
f 5416 5417 5428
f 5428 5417 5429
f 5417 5406 5429
f 5429 5406 5418
f 5418 5419 5430
f 5430 5419 5431
f 5419 5420 5431
f 5431 5420 5432
f 5420 5421 5432
f 5432 5421 5433
f 5421 5422 5433
f 5433 5422 5434
f 5422 5423 5434
f 5434 5423 5435
f 5423 5424 5435
f 5435 5424 5436
f 5424 5425 5436
f 5436 5425 5437
f 5425 5426 5437
f 5437 5426 5438
f 5426 5427 5438
f 5438 5427 5439
f 5427 5428 5439
f 5439 5428 5440
f 5428 5429 5440
f 5440 5429 5441
f 5429 5418 5441
f 5441 5418 5430
f 5430 5431 5442
f 5442 5431 5443
f 5431 5432 5443
f 5443 5432 5444
f 5432 5433 5444
f 5444 5433 5445
f 5433 5434 5445
f 5445 5434 5446
f 5434 5435 5446
f 5446 5435 5447
f 5435 5436 5447
f 5447 5436 5448
f 5436 5437 5448
f 5448 5437 5449
f 5437 5438 5449
f 5449 5438 5450
f 5438 5439 5450
f 5450 5439 5451
f 5439 5440 5451
f 5451 5440 5452
f 5440 5441 5452
f 5452 5441 5453
f 5441 5430 5453
f 5453 5430 5442
f 5442 5443 5454
f 5454 5443 5455
f 5443 5444 5455
f 5455 5444 5456
f 5444 5445 5456
f 5456 5445 5457
f 5445 5446 5457
f 5457 5446 5458
f 5446 5447 5458
f 5458 5447 5459
f 5447 5448 5459
f 5459 5448 5460
f 5448 5449 5460
f 5460 5449 5461
f 5449 5450 5461
f 5461 5450 5462
f 5450 5451 5462
f 5462 5451 5463
f 5451 5452 5463
f 5463 5452 5464
f 5452 5453 5464
f 5464 5453 5465
f 5453 5442 5465
f 5465 5442 5454
f 5454 5455 5466
f 5466 5455 5467
f 5455 5456 5467
f 5467 5456 5468
f 5456 5457 5468
f 5468 5457 5469
f 5457 5458 5469
f 5469 5458 5470
f 5458 5459 5470
f 5470 5459 5471
f 5459 5460 5471
f 5471 5460 5472
f 5460 5461 5472
f 5472 5461 5473
f 5461 5462 5473
f 5473 5462 5474
f 5462 5463 5474
f 5474 5463 5475
f 5463 5464 5475
f 5475 5464 5476
f 5464 5465 5476
f 5476 5465 5477
f 5465 5454 5477
f 5477 5454 5466
f 5466 5467 5478
f 5478 5467 5479
f 5467 5468 5479
f 5479 5468 5480
f 5468 5469 5480
f 5480 5469 5481
f 5469 5470 5481
f 5481 5470 5482
f 5470 5471 5482
f 5482 5471 5483
f 5471 5472 5483
f 5483 5472 5484
f 5472 5473 5484
f 5484 5473 5485
f 5473 5474 5485
f 5485 5474 5486
f 5474 5475 5486
f 5486 5475 5487
f 5475 5476 5487
f 5487 5476 5488
f 5476 5477 5488
f 5488 5477 5489
f 5477 5466 5489
f 5489 5466 5478
f 5478 5479 5490
f 5490 5479 5490
f 5479 5480 5490
f 5490 5480 5490
f 5480 5481 5490
f 5490 5481 5490
f 5481 5482 5490
f 5490 5482 5490
f 5482 5483 5490
f 5490 5483 5490
f 5483 5484 5490
f 5490 5484 5490
f 5484 5485 5490
f 5490 5485 5490
f 5485 5486 5490
f 5490 5486 5490
f 5486 5487 5490
f 5490 5487 5490
f 5487 5488 5490
f 5490 5488 5490
f 5488 5489 5490
f 5490 5489 5490
f 5489 5478 5490
f 5490 5478 5490

g Path_(9)
v 58.684296 152.98792 76.5
v 58.24706 153.37343 76.53411
v 58.43385 153.48534 76.32432
v 58.687748 153.46396 76.16128
v 58.940723 153.31503 76.08868
v 59.124985 153.07845 76.12598
v 59.19117 152.8176 76.263176
v 59.121532 152.6024 76.46351
v 58.934742 152.4905 76.67331
v 58.680843 152.51187 76.83635
v 58.427868 152.6608 76.90894
v 58.243607 152.89738 76.87164
v 58.17742 153.15823 76.73444
v 57.709385 152.81924 75.8458
v 57.852615 152.93347 75.60462
v 58.080154 152.92267 75.403824
v 58.331028 152.78975 75.29723
v 58.538017 152.57031 75.3134
v 58.64566 152.32315 75.44799
v 58.62511 152.1145 75.66495
v 58.48188 152.00027 75.906136
v 58.254345 152.01108 76.106926
v 58.00347 152.144 76.213524
v 57.796482 152.36345 76.19736
v 57.68884 152.6106 76.06276
v 57.081665 152.1018 75.45501
v 57.126 152.20369 75.171776
v 57.281998 152.19826 74.9071
v 57.507854 152.08698 74.73189
v 57.74306 151.89964 74.69311
v 57.924583 151.68646 74.80114
v 58.00379 151.50456 75.02703
v 57.959454 151.40268 75.310265
v 57.80346 151.4081 75.57494
v 57.5776 151.5194 75.75015
v 57.342396 151.70673 75.78893
v 57.160873 151.91989 75.6809
v 56.443626 151.33485 75.20008
v 56.50278 151.39397 74.90712
v 56.670876 151.34943 74.65306
v 56.902874 151.21318 74.50598
v 57.13661 151.02173 74.505295
v 57.30945 150.82635 74.65118
v 57.375084 150.67944 74.90454
v 57.31593 150.62033 75.1975
v 57.14783 150.66486 75.45156
v 56.915836 150.80112 75.59864
v 56.682102 150.99257 75.599335
v 56.509262 151.18793 75.45345
v 55.819946 150.56152 74.851814
v 55.919495 150.68562 74.593544
v 56.118042 150.69212 74.36228
v 56.36239 150.5793 74.219986
v 56.587055 150.37737 74.20479
v 56.73185 150.14044 74.320755
v 56.757973 149.932 74.53683
v 56.658424 149.8079 74.7951
v 56.459877 149.8014 75.02636
v 56.21553 149.91423 75.168655
v 55.990864 150.11617 75.18385
v 55.84607 150.35309 75.06789
v 55.26086 150.0578 74.13164
v 55.391956 150.22202 73.91702
v 55.61439 150.26027 73.72308
v 55.868553 150.16234 73.60179
v 56.08635 149.95444 73.58564
v 56.209415 149.69229 73.678955
v 56.20478 149.44614 73.85674
v 56.07368 149.28192 74.07136
v 55.85125 149.24367 74.26529
v 55.597084 149.3416 74.38659
v 55.37929 149.5495 74.40274
v 55.25622 149.81165 74.30942
v 55.725838 149.74576 73.96614
usemtl mat_40
s 1
f 5491 5491 5492
f 5492 5491 5493
f 5491 5491 5493
f 5493 5491 5494
f 5491 5491 5494
f 5494 5491 5495
f 5491 5491 5495
f 5495 5491 5496
f 5491 5491 5496
f 5496 5491 5497
f 5491 5491 5497
f 5497 5491 5498
f 5491 5491 5498
f 5498 5491 5499
f 5491 5491 5499
f 5499 5491 5500
f 5491 5491 5500
f 5500 5491 5501
f 5491 5491 5501
f 5501 5491 5502
f 5491 5491 5502
f 5502 5491 5503
f 5491 5491 5503
f 5503 5491 5492
f 5492 5493 5504
f 5504 5493 5505
f 5493 5494 5505
f 5505 5494 5506
f 5494 5495 5506
f 5506 5495 5507
f 5495 5496 5507
f 5507 5496 5508
f 5496 5497 5508
f 5508 5497 5509
f 5497 5498 5509
f 5509 5498 5510
f 5498 5499 5510
f 5510 5499 5511
f 5499 5500 5511
f 5511 5500 5512
f 5500 5501 5512
f 5512 5501 5513
f 5501 5502 5513
f 5513 5502 5514
f 5502 5503 5514
f 5514 5503 5515
f 5503 5492 5515
f 5515 5492 5504
f 5504 5505 5516
f 5516 5505 5517
f 5505 5506 5517
f 5517 5506 5518
f 5506 5507 5518
f 5518 5507 5519
f 5507 5508 5519
f 5519 5508 5520
f 5508 5509 5520
f 5520 5509 5521
f 5509 5510 5521
f 5521 5510 5522
f 5510 5511 5522
f 5522 5511 5523
f 5511 5512 5523
f 5523 5512 5524
f 5512 5513 5524
f 5524 5513 5525
f 5513 5514 5525
f 5525 5514 5526
f 5514 5515 5526
f 5526 5515 5527
f 5515 5504 5527
f 5527 5504 5516
f 5516 5517 5528
f 5528 5517 5529
f 5517 5518 5529
f 5529 5518 5530
f 5518 5519 5530
f 5530 5519 5531
f 5519 5520 5531
f 5531 5520 5532
f 5520 5521 5532
f 5532 5521 5533
f 5521 5522 5533
f 5533 5522 5534
f 5522 5523 5534
f 5534 5523 5535
f 5523 5524 5535
f 5535 5524 5536
f 5524 5525 5536
f 5536 5525 5537
f 5525 5526 5537
f 5537 5526 5538
f 5526 5527 5538
f 5538 5527 5539
f 5527 5516 5539
f 5539 5516 5528
f 5528 5529 5540
f 5540 5529 5541
f 5529 5530 5541
f 5541 5530 5542
f 5530 5531 5542
f 5542 5531 5543
f 5531 5532 5543
f 5543 5532 5544
f 5532 5533 5544
f 5544 5533 5545
f 5533 5534 5545
f 5545 5534 5546
f 5534 5535 5546
f 5546 5535 5547
f 5535 5536 5547
f 5547 5536 5548
f 5536 5537 5548
f 5548 5537 5549
f 5537 5538 5549
f 5549 5538 5550
f 5538 5539 5550
f 5550 5539 5551
f 5539 5528 5551
f 5551 5528 5540
f 5540 5541 5552
f 5552 5541 5553
f 5541 5542 5553
f 5553 5542 5554
f 5542 5543 5554
f 5554 5543 5555
f 5543 5544 5555
f 5555 5544 5556
f 5544 5545 5556
f 5556 5545 5557
f 5545 5546 5557
f 5557 5546 5558
f 5546 5547 5558
f 5558 5547 5559
f 5547 5548 5559
f 5559 5548 5560
f 5548 5549 5560
f 5560 5549 5561
f 5549 5550 5561
f 5561 5550 5562
f 5550 5551 5562
f 5562 5551 5563
f 5551 5540 5563
f 5563 5540 5552
f 5552 5553 5564
f 5564 5553 5564
f 5553 5554 5564
f 5564 5554 5564
f 5554 5555 5564
f 5564 5555 5564
f 5555 5556 5564
f 5564 5556 5564
f 5556 5557 5564
f 5564 5557 5564
f 5557 5558 5564
f 5564 5558 5564
f 5558 5559 5564
f 5564 5559 5564
f 5559 5560 5564
f 5564 5560 5564
f 5560 5561 5564
f 5564 5561 5564
f 5561 5562 5564
f 5564 5562 5564
f 5562 5563 5564
f 5564 5563 5564
f 5563 5552 5564
f 5564 5552 5564

g Path_(0)
v 65.691376 147.44064 72.0
v 65.483154 146.90727 72.091774
v 65.37075 146.97852 71.843155
v 65.34426 147.17358 71.59103
v 65.410774 147.44022 71.40295
v 65.552475 147.70695 71.329315
v 65.7314 147.90234 71.38986
v 65.8996 147.97401 71.56836
v 66.012 147.90277 71.81698
v 66.03849 147.7077 72.06911
v 65.97198 147.44107 72.25719
v 65.83028 147.17433 72.33082
v 65.65135 146.97894 72.27027
v 66.18927 146.58087 71.813034
v 66.091194 146.5898 71.54325
v 66.075226 146.73058 71.26027
v 66.145645 146.9655 71.03991
v 66.28357 147.23161 70.94122
v 66.45206 147.45761 70.990654
v 66.60595 147.58293 71.17495
v 66.704025 147.574 71.44473
v 66.71999 147.43323 71.727715
v 66.64958 147.1983 71.94807
v 66.51165 146.9322 72.04675
v 66.34316 146.7062 71.99733
v 66.84053 146.1244 71.58876
v 66.83578 146.15126 71.284836
v 66.91095 146.30276 71.03142
v 67.045906 146.53833 70.89643
v 67.20449 146.79485 70.91602
v 67.3442 147.00357 71.08495
v 67.42761 147.10857 71.357956
v 67.43237 147.08173 71.66189
v 67.3572 146.93022 71.9153
v 67.222244 146.69466 72.05029
v 67.06366 146.43814 72.03069
v 66.92394 146.22942 71.86176
v 67.707344 145.66454 71.741875
v 67.694664 145.62073 71.443245
v 67.73475 145.7232 71.161896
v 67.81685 145.9445 70.97322
v 67.918976 146.22533 70.92776
v 68.013756 146.49043 71.037704
v 68.0758 146.66878 71.2736
v 68.08848 146.71259 71.57222
v 68.04839 146.6101 71.85357
v 67.96629 146.38882 72.042244
v 67.86417 146.10799 72.08771
v 67.76939 145.8429 71.97776
v 68.53833 145.59503 71.81895
v 68.49266 145.51042 71.53245
v 68.51913 145.56432 71.236275
v 68.61064 145.74226 71.00978
v 68.742676 145.9966 70.91366
v 68.87986 146.25917 70.973656
v 68.98543 146.45961 71.173706
v 69.0311 146.54422 71.460205
v 69.00463 146.49033 71.75638
v 68.91312 146.31238 71.98288
v 68.78108 146.05804 72.079
v 68.6439 145.79549 72.019
v 69.09276 144.97543 71.79423
v 69.048874 144.90907 71.502625
v 69.09227 144.97255 71.210304
v 69.211334 145.14888 70.995605
v 69.374146 145.3908 70.916046
v 69.53709 145.63348 70.99295
v 69.6565 145.81192 71.2057
v 69.700386 145.87828 71.49731
v 69.65698 145.81479 71.78962
v 69.537926 145.63847 72.004326
v 69.37511 145.39655 72.083885
v 69.212166 145.15385 72.00698
v 70.11969 144.6397 71.89284
v 70.09628 144.50316 71.62419
v 70.09871 144.5173 71.32227
v 70.126335 144.67833 71.06798
v 70.17175 144.94312 70.92944
v 70.222786 145.24069 70.943794
v 70.26577 145.49133 71.107185
v 70.289185 145.62787 71.37583
v 70.28675 145.61372 71.67775
v 70.25913 145.45268 71.932045
v 70.213715 145.18791 72.07058
v 70.162674 144.89034 72.05623
v 71.02677 144.6937 71.91524
v 71.020424 144.54143 71.653854
v 71.028275 144.53943 71.35144
v 71.048225 144.68826 71.08902
v 71.07493 144.94804 70.93692
v 71.101234 145.24916 70.93588
v 71.12009 145.51093 71.0862
v 71.12644 145.6632 71.34758
v 71.11859 145.66519 71.65
v 71.09864 145.51636 71.912415
v 71.07194 145.25658 72.06452
v 71.04563 144.95546 72.06555
v 71.64165 144.488 71.8431
v 71.69896 144.3788 71.549995
v 71.819046 144.4129 71.26844
v 71.96973 144.58118 71.073875
v 72.110634 144.83855 71.01844
v 72.204 145.11604 71.11698
v 72.22482 145.33931 71.3431
v 72.16751 145.44852 71.63621
v 72.047424 145.41441 71.91776
v 71.89674 145.24614 72.11233
v 71.75584 144.98877 72.16777
v 71.66246 144.71127 72.06922
v 72.107185 144.103 72.15287
v 72.21137 143.9699 71.87639
v 72.39499 143.97118 71.626816
v 72.608826 144.10652 71.471016
v 72.79559 144.33965 71.45074
v 72.90524 144.6081 71.57143
v 72.908394 144.83992 71.80073
v 72.80421 144.97304 72.07721
v 72.62059 144.97174 72.32678
v 72.406746 144.83641 72.48258
v 72.21998 144.60327 72.50285
v 72.11034 144.33484 72.38217
v 72.932526 143.5932 72.60819
v 73.00957 143.56708 72.31163
v 73.13107 143.68527 72.05938
v 73.26447 143.91615 71.91903
v 73.37402 144.19785 71.92819
v 73.43038 144.45485 72.08441
v 73.418434 144.61833 72.345825
v 73.341385 144.64447 72.64239
v 73.21989 144.52626 72.89464
v 73.08649 144.29538 73.03498
v 72.97693 144.0137 73.02582
v 72.92058 143.75668 72.869606
v 73.96658 143.33926 72.72754
v 73.96341 143.29927 72.42798
v 73.977036 143.41351 72.1485
v 74.003815 143.65141 71.96399
v 74.03657 143.9492 71.92389
v 74.06653 144.2271 72.03894
v 74.085655 144.41064 72.27832
v 74.08883 144.45064 72.57789
v 74.075195 144.33638 72.85737
v 74.048416 144.09848 73.04188
v 74.01566 143.80069 73.08198
v 73.98571 143.5228 72.96692
v 74.83204 143.42558 72.80646
v 74.818405 143.33936 72.51708
v 74.8284 143.40771 72.222824
v 74.85935 143.61234 72.00253
v 74.90296 143.8984 71.91523
v 74.947556 144.18927 71.984314
v 74.98117 144.407 72.19127
v 74.99481 144.49323 72.480644
v 74.98482 144.42487 72.7749
v 74.953865 144.22023 72.99519
v 74.91025 143.93416 73.0825
v 74.86566 143.6433 73.01341
v 75.6236 143.11824 72.78876
v 75.60714 143.04384 72.49626
v 75.62482 143.12212 72.20485
v 75.671875 143.33212 71.99261
v 75.735725 143.61757 71.916405
v 75.79924 143.90196 71.99666
v 75.84541 144.10913 72.21187
v 75.86186 144.18353 72.504364
v 75.84419 144.10524 72.79578
v 75.79713 143.89525 73.00802
v 75.733284 143.6098 73.08422
v 75.66977 143.3254 73.00397
v 76.4418 143.03673 72.75202
v 76.423775 142.98425 72.45489
v 76.45631 143.07938 72.169815
v 76.53067 143.29657 71.9732
v 76.62695 143.57767 71.91772
v 76.71935 143.84734 72.018234
v 76.783104 144.03333 72.24782
v 76.80113 144.08578 72.54496
v 76.76861 143.99068 72.830025
v 76.69424 143.77347 73.02664
v 76.59795 143.49237 73.08212
v 76.50556 143.2227 72.981606
v 77.16374 142.52968 72.663635
v 77.158844 142.52805 72.360985
v 77.20631 142.66864 72.09645
v 77.293396 142.91377 71.94093
v 77.39679 143.19778 71.93609
v 77.48878 143.44456 72.08322
v 77.544716 143.58798 72.34291
v 77.549614 143.58961 72.64556
v 77.50215 143.44902 72.91009
v 77.41506 143.20389 73.06561
v 77.31167 142.91988 73.07046
v 77.21968 142.6731 72.92332
v 78.050606 142.43073 72.71123
v 78.00099 142.41617 72.408295
v 78.01225 142.54372 72.1275
v 78.08138 142.7792 71.944084
v 78.18986 143.05954 71.90718
v 78.30861 143.3096 72.02669
v 78.405815 143.46237 72.270584
v 78.45544 143.47693 72.57351
v 78.44417 143.34938 72.8543
v 78.37504 143.11388 73.03772
v 78.26656 142.83356 73.07462
v 78.14782 142.5835 72.95512
v 78.59107 141.95634 72.37731
v 78.520065 142.03137 72.066376
v 78.55413 142.21323 71.790634
v 78.68415 142.45316 71.62397
v 78.87528 142.6869 71.611046
v 79.07631 142.85182 71.755325
v 79.23337 142.90372 72.01815
v 79.30438 142.82869 72.32909
v 79.27031 142.64685 72.60483
v 79.1403 142.4069 72.77149
v 78.949165 142.17316 72.78442
v 78.74814 142.00824 72.64014
v 79.291176 141.41423 72.04974
v 79.25988 141.42004 71.744995
v 79.29868 141.56102 71.46906
v 79.39719 141.79938 71.29589
v 79.52901 142.07124 71.271866
v 79.658806 142.30379 71.403435
v 79.75182 142.4347 71.65535
v 79.78312 142.42888 71.9601
v 79.744316 142.2879 72.23602
v 79.64581 142.04955 72.4092
v 79.51399 141.77768 72.43323
v 79.38419 141.54514 72.30165
v 80.076996 141.28452 72.38274
v 80.199814 141.16359 72.12361
v 80.36312 141.19376 71.881874
v 80.523155 141.36691 71.722305
v 80.63704 141.63666 71.68766
v 80.674255 141.93073 71.78722
v 80.62483 142.1703 71.99431
v 80.502014 142.29121 72.25343
v 80.338715 142.26106 72.49517
v 80.17868 142.0879 72.65474
v 80.0648 141.81816 72.689384
v 80.02758 141.5241 72.58983
v 80.74292 141.01924 72.80753
v 81.02228 141.0003 72.756645
v 81.27717 141.13432 72.75083
v 81.43929 141.38538 72.79164
v 81.46522 141.68622 72.86815
v 81.347984 141.95624 72.95985
v 81.11901 142.12306 73.042175
v 80.83965 142.142 73.093056
v 80.584755 142.00798 73.09888
v 80.42263 141.75691 73.05806
v 80.39671 141.45607 72.98155
v 80.51395 141.18607 72.889854
v 80.88903 141.02783 73.62669
v 81.175285 141.06432 73.539474
v 81.405 141.24593 73.471924
v 81.51662 141.52399 73.44213
v 81.480225 141.82399 73.45809
v 81.30558 142.06555 73.515526
v 81.039474 142.18396 73.599045
v 80.75321 142.14746 73.686264
v 80.5235 141.96585 73.753815
v 80.41189 141.6878 73.78361
v 80.44828 141.38779 73.76764
v 80.622925 141.14622 73.71021
v 81.42354 141.01709 74.13053
v 81.65238 141.09497 73.994225
v 81.82359 141.30833 73.92736
v 81.89129 141.60002 73.94786
v 81.83734 141.89188 74.05023
v 81.67619 142.1057 74.20703
v 81.451035 142.18417 74.37626
v 81.2222 142.10631 74.512566
v 81.05099 141.89294 74.57942
v 80.983284 141.60126 74.55893
v 81.03724 141.3094 74.45656
v 81.19838 141.09558 74.29975
v 82.060844 141.06161 74.53232
v 82.203186 141.27 74.43096
v 82.308365 141.55142 74.44547
v 82.348206 141.83049 74.57195
v 82.312035 142.03242 74.77652
v 82.20953 142.1031 75.00436
v 82.06818 142.0236 75.19442
v 81.925835 141.81522 75.29577
v 81.82065 141.5338 75.281265
v 81.78081 141.25473 75.15478
v 81.81698 141.0528 74.95021
v 81.91948 140.98212 74.722374
v 82.71277 140.87357 74.52914
v 82.897865 141.09749 74.46248
v 83.07066 141.33481 74.55736
v 83.184875 141.52191 74.788345
v 83.2099 141.60869 75.09356
v 83.139015 141.57188 75.39121
v 82.991234 141.42134 75.60155
v 82.806145 141.1974 75.668205
v 82.63334 140.96008 75.573326
v 82.51913 140.77298 75.34233
v 82.49411 140.6862 75.037125
v 82.56499 140.72302 74.73947
v 83.40039 140.21141 74.93993
v 83.62397 140.41243 74.97198
v 83.79294 140.63573 75.108894
v 83.86202 140.82149 75.31399
v 83.8127 140.91992 75.53231
v 83.6582 140.90468 75.70536
v 83.43991 140.77982 75.786766
v 83.21633 140.57881 75.75472
v 83.04736 140.35551 75.617805
v 82.97828 140.16975 75.41271
v 83.0276 140.0713 75.19439
v 83.1821 140.08656 75.02134
v 83.83603 139.51595 75.36777
v 84.04637 139.65926 75.20922
v 84.24066 139.88841 75.17153
v 84.36682 140.14201 75.26478
v 84.39107 140.3521 75.46399
v 84.306885 140.46237 75.715775
v 84.13684 140.44331 75.95268
v 83.9265 140.29999 76.11122
v 83.732216 140.07083 76.14892
v 83.60605 139.81725 76.055664
v 83.58181 139.60716 75.85645
v 83.665985 139.49687 75.60467
v 84.54145 139.00406 75.71605
v 84.67221 139.13173 75.51892
v 84.80299 139.37076 75.420006
v 84.89876 139.6571 75.44581
v 84.93384 139.91403 75.58942
v 84.89884 140.07271 75.81235
v 84.80314 140.0906 76.05488
v 84.67238 139.96294 76.252014
v 84.541595 139.7239 76.35093
v 84.44583 139.43756 76.32513
v 84.41075 139.18063 76.18152
v 84.44575 139.02196 75.95858
v 85.37361 138.95052 75.72975
v 85.52263 139.11668 75.57977
v 85.67185 139.36913 75.560326
v 85.7813 139.64018 75.67663
v 85.82165 139.85722 75.897514
v 85.78209 139.9621 76.1638
v 85.67321 139.9267 76.40414
v 85.5242 139.76051 76.554115
v 85.37498 139.50809 76.57356
v 85.265526 139.23703 76.45726
v 85.225174 139.01999 76.236374
v 85.26474 138.91512 75.970085
v 85.77111 138.55508 76.23529
v 85.91624 138.76593 76.03909
v 86.112656 138.99522 75.97658
v 86.30774 139.18156 76.06451
v 86.44922 139.27498 76.279305
v 86.49918 139.25046 76.56343
v 86.44424 139.11458 76.840744
v 86.29912 138.90373 77.03694
v 86.1027 138.67442 77.09946
v 85.90761 138.4881 77.01153
v 85.76613 138.39467 76.79673
v 85.71617 138.41919 76.5126
v 86.22623 138.1707 76.180176
v 86.248985 138.43997 76.083954
v 86.38596 138.7079 76.0163
v 86.60044 138.90271 75.99533
v 86.83497 138.97218 76.02668
v 87.02669 138.8977 76.10194
v 87.12424 138.69925 76.200935
v 87.10147 138.42996 76.29716
v 86.9645 138.16203 76.364815
v 86.750015 137.96722 76.38578
v 86.515495 137.89777 76.35444
v 86.32378 137.97223 76.27918
v 86.997765 137.60231 75.3056
v 86.83464 137.75793 75.175995
v 86.7715 138.01772 75.10669
v 86.825264 138.31204 75.11625
v 86.981514 138.56204 75.20212
v 87.198395 138.70074 75.341286
v 87.41779 138.69098 75.49646
v 87.58091 138.53535 75.62607
v 87.64405 138.27557 75.69537
v 87.590294 137.98126 75.685814
v 87.43404 137.73125 75.599945
v 87.217155 137.59254 75.46078
v 87.700806 137.47308 74.6582
v 87.52423 137.59361 74.43335
v 87.431816 137.8339 74.24441
v 87.44833 138.12955 74.14201
v 87.56934 138.40134 74.153595
v 87.762436 138.57646 74.27605
v 87.97586 138.60799 74.47657
v 88.152435 138.48746 74.70142
v 88.24485 138.24718 74.89036
v 88.22833 137.95152 74.99276
v 88.10732 137.67972 74.98118
v 87.91423 137.50461 74.85872
v 88.329185 137.26027 74.0807
v 88.21986 137.34343 73.82582
v 88.17223 137.55695 73.60288
v 88.19907 137.84361 73.47163
v 88.29319 138.1266 73.46722
v 88.42936 138.3301 73.590836
v 88.57109 138.39957 73.809364
v 88.68042 138.3164 74.06425
v 88.72804 138.10289 74.287186
v 88.7012 137.81622 74.41844
v 88.60709 137.53323 74.42285
v 88.470924 137.32974 74.29923
v 89.12964 137.12523 74.11855
v 89.08111 137.18123 73.81898
v 89.09405 137.36942 73.56491
v 89.16499 137.63934 73.424446
v 89.274925 137.9187 73.4352
v 89.394394 138.13263 73.594315
v 89.49139 138.2238 73.859146
v 89.53991 138.1678 74.15872
v 89.52697 137.97961 74.41279
v 89.45603 137.70969 74.55325
v 89.3461 137.43033 74.54249
v 89.22663 137.2164 74.38338
v 89.90905 136.70186 74.17033
v 89.74258 136.7583 73.949165
v 89.655426 136.947 73.704994
v 89.67094 137.2174 73.503235
v 89.78496 137.49702 73.39796
v 89.96694 137.71097 73.417366
v 90.16812 137.8019 73.55626
v 90.33459 137.74544 73.77743
v 90.421745 137.55673 74.0216
v 90.406235 137.28633 74.22335
v 90.292206 137.00671 74.32863
v 90.11023 136.79277 74.30922
v 90.6978 136.64626 72.85659
v 90.470245 136.5588 72.817764
v 90.26445 136.6227 72.745674
v 90.13556 136.8208 72.659645
v 90.1181 137.10004 72.582726
v 90.21677 137.38557 72.53552
v 90.405106 137.6009 72.530685
v 90.63266 137.68835 72.5695
v 90.838455 137.62447 72.641594
v 90.96735 137.42636 72.72762
v 90.9848 137.14713 72.80454
v 90.88614 136.86159 72.851746
v 91.030754 136.28137 72.468
v 90.83536 136.34557 72.35926
v 90.73243 136.53558 72.189186
v 90.74955 136.80048 72.003365
v 90.882126 137.06929 71.85158
v 91.09464 137.26999 71.7745
v 91.33015 137.3488 71.79278
v 91.52554 137.28459 71.90152
v 91.62846 137.09459 72.071594
v 91.61135 136.82968 72.257416
v 91.47877 136.56087 72.4092
v 91.26626 136.36017 72.48628
v 91.24263 135.99779 71.705826
v 91.19525 136.19412 71.42118
v 91.26809 136.44965 71.19543
v 91.44163 136.69589 71.08907
v 91.669365 136.86688 71.1306
v 91.89028 136.91678 71.30888
v 92.04519 136.83224 71.57616
v 92.09257 136.63591 71.86081
v 92.01973 136.38039 72.086555
v 91.84619 136.13414 72.19292
v 91.618454 135.96315 72.15139
v 91.39754 135.91325 71.9731
v 91.99962 135.42668 71.42285
v 91.99525 135.52351 71.11885
v 92.06881 135.73071 70.88726
v 92.2006 135.99277 70.790146
v 92.3553 136.23946 70.853516
v 92.49146 136.4047 71.060394
v 92.5726 136.44418 71.35535
v 92.57697 136.34735 71.65935
v 92.50341 136.14015 71.89094
v 92.37162 135.8781 71.98805
v 92.21692 135.6314 71.92468
v 92.08076 135.46617 71.717804
v 92.881676 135.06981 71.393745
v 92.94073 135.1882 71.123276
v 93.04207 135.4171 70.954834
v 93.158554 135.69518 70.93355
v 93.258965 135.9479 71.065125
v 93.31641 136.10759 71.3143
v 93.315475 136.13142 71.61432
v 93.256424 136.01303 71.88478
v 93.155075 135.78412 72.05323
v 93.03859 135.50606 72.07452
v 92.93818 135.25331 71.94294
v 92.880745 135.09364 71.69376
v 93.59047 134.7715 71.48099
v 93.63678 134.84364 71.19112
v 93.75662 135.02713 70.98295
v 93.91788 135.27281 70.91225
v 94.07734 135.51486 70.99796
v 94.192276 135.68842 71.21713
v 94.2319 135.74696 71.51102
v 94.185585 135.67484 71.80089
v 94.06574 135.49135 72.009056
v 93.90449 135.24567 72.07976
v 93.745026 135.00362 71.99404
v 93.63009 134.83006 71.77487
v 94.15475 134.23543 71.634705
v 94.16116 134.24556 71.333786
v 94.2709 134.36365 71.07851
v 94.45455 134.55806 70.93727
v 94.66292 134.77672 70.94792
v 94.84016 134.96101 71.107605
v 94.93878 135.06157 71.373535
v 94.932365 135.05145 71.67445
v 94.822624 134.93336 71.92973
v 94.63897 134.73894 72.07097
v 94.43061 134.5203 72.06032
v 94.25337 134.33598 71.900635
v 94.87548 133.62198 71.796104
v 94.819466 133.59204 71.51457
v 94.86209 133.6831 71.23464
v 94.99195 133.87076 71.03132
v 95.17424 134.10472 70.95908
v 95.36012 134.3223 71.03729
v 95.49978 134.46521 71.24499
v 95.5558 134.49513 71.52652
v 95.51317 134.40407 71.80645
v 95.383316 134.21642 72.00977
v 95.20102 133.98245 72.08201
v 95.015144 133.76488 72.0038
v 95.70887 133.04842 71.507835
v 95.60529 133.05618 71.272354
v 95.58275 133.19669 71.0234
v 95.64727 133.43228 70.82767
v 95.78157 133.69984 70.73761
v 95.94967 133.92767 70.77735
v 96.106514 134.05472 70.93626
v 96.21009 134.04695 71.17174
v 96.232635 133.90645 71.42069
v 96.16811 133.67085 71.616425
v 96.03381 133.40329 71.70648
v 95.865715 133.17546 71.66674
v 96.37129 132.7637 71.09623
v 96.28924 132.76247 70.84068
v 96.29566 132.8892 70.59224
v 96.388855 133.10994 70.417465
v 96.54384 133.36555 70.36318
v 96.719086 133.58752 70.44395
v 96.867645 133.7164 70.638115
v 96.9497 133.71764 70.893654
v 96.943275 133.5909 71.1421
v 96.85008 133.37016 71.31688
v 96.6951 133.11455 71.371155
v 96.51985 132.89258 71.29039
v 97.01068 132.20705 71.37922
v 96.92382 132.18991 71.12507
v 96.93165 132.29716 70.85535
v 97.03205 132.50008 70.64232
v 97.198135 132.74428 70.54307
v 97.3854 132.96432 70.5842
v 97.543655 133.10126 70.75468
v 97.630516 133.1184 71.00883
v 97.62269 133.01114 71.27855
v 97.522285 132.80823 71.49158
v 97.3562 132.56404 71.59082
v 97.16894 132.344 71.5497
v 97.755264 131.7746 70.81816
v 97.63929 131.75014 70.5888
v 97.60863 131.8568 70.32547
v 97.6715 132.06598 70.098724
v 97.811066 132.32166 69.96932
v 97.98992 132.55531 69.97194
v 98.16015 132.70433 70.105865
v 98.27613 132.72879 70.33522
v 98.306786 132.62215 70.59855
v 98.24391 132.41295 70.825294
v 98.10435 132.15727 70.9547
v 97.92549 131.92363 70.95209
v 98.38687 131.381 70.85627
v 98.29611 131.2969 70.589386
v 98.30564 131.3304 70.29564
v 98.4129 131.47249 70.05375
v 98.58916 131.6851 69.928535
v 98.78718 131.91127 69.95354
v 98.95391 132.09041 70.122055
v 99.04467 132.1745 70.38895
v 99.03514 132.141 70.68269
v 98.92788 131.99892 70.92458
v 98.751625 131.7863 71.0498
v 98.553604 131.56013 71.024796
v 99.0312 130.7521 70.96655
v 98.92456 130.65175 70.71546
v 98.91222 130.67062 70.41892
v 98.997475 130.8037 70.15639
v 99.157486 131.0153 69.998215
v 99.34938 131.24873 69.98678
v 99.521736 131.44147 70.125145
v 99.62837 131.54182 70.376236
v 99.64072 131.52295 70.67278
v 99.55546 131.38988 70.93531
v 99.39545 131.17827 71.09348
v 99.20355 130.94484 71.10492
v 99.90182 130.146 70.9465
v 99.73092 130.1271 70.719635
v 99.63508 130.24489 70.43656
v 99.639984 130.4678 70.17313
v 99.744316 130.73611 69.999916
v 99.92012 130.97794 69.96335
v 100.120285 131.12845 70.07321
v 100.29118 131.14735 70.30008
v 100.387024 131.02956 70.58315
v 100.38212 130.80664 70.84659
v 100.277794 130.53833 71.0198
v 100.10199 130.29651 71.056366
v 100.50847 129.76398 69.61464
v 100.22937 129.83432 69.56575
v 100.03121 130.03816 69.52234
v 99.967094 130.32088 69.49605
v 100.0542 130.60672 69.49392
v 100.26918 130.81909 69.51652
v 100.554436 130.90108 69.5578
v 100.833534 130.83073 69.6067
v 101.03169 130.62689 69.6501
v 101.09581 130.34416 69.67639
v 101.008705 130.05833 69.67853
v 100.793724 129.84596 69.65592
v 100.30721 129.7177 68.95888
v 100.03936 129.83383 68.90169
v 99.87345 130.06721 68.78379
v 99.85394 130.35529 68.636765
v 99.98607 130.62088 68.500015
v 100.23441 130.79282 68.41019
v 100.53244 130.82503 68.391335
v 100.80029 130.7089 68.448524
v 100.9662 130.47552 68.56642
v 100.98571 130.18744 68.71345
v 100.853584 129.92184 68.8502
v 100.60524 129.74991 68.94003
v 100.68545 129.40384 68.45611
v 100.460045 129.40132 68.284485
v 100.32184 129.52292 68.01501
v 100.30785 129.73607 67.71987
v 100.421844 129.98364 67.47817
v 100.63326 130.1993 67.35466
v 100.88546 130.32526 67.38244
v 101.11086 130.32777 67.55406
v 101.24907 130.20616 67.82354
v 101.263054 129.99303 68.118675
v 101.14906 129.74545 68.360374
v 100.937645 129.5298 68.48389
v 101.13835 128.81844 68.54865
v 100.95792 128.86691 68.34634
v 100.884735 129.0291 68.06671
v 100.93842 129.26154 67.7847
v 101.10458 129.50195 67.57586
v 101.33871 129.68593 67.49616
v 101.57805 129.76416 67.566956
v 101.758484 129.71568 67.76927
v 101.831665 129.5535 68.0489
v 101.77798 129.32106 68.33091
v 101.61182 129.08064 68.53975
v 101.37769 128.89667 68.619446
v 101.73479 128.35199 67.02459
v 101.48728 128.37286 66.99758
v 101.322586 128.52249 66.93824
v 101.284836 128.76077 66.86246
v 101.384155 129.02386 66.79054
v 101.59392 129.24127 66.74177
v 101.857925 129.35472 66.729195
v 102.10544 129.33385 66.7562
v 102.270134 129.18422 66.815544
v 102.30788 128.94594 66.89133
v 102.208565 128.68285 66.96324
v 101.9988 128.46545 67.012024
v 101.94695 127.95324 66.545
v 101.74347 128.05444 66.481186
v 101.65892 128.25694 66.322914
v 101.71596 128.50648 66.11259
v 101.8993 128.7362 65.90657
v 102.15982 128.88455 65.760056
v 102.42772 128.91176 65.71231
v 102.6312 128.81056 65.77613
v 102.71575 128.60805 65.9344
v 102.658714 128.3585 66.14472
v 102.47537 128.1288 66.350746
v 102.21485 127.98045 66.49725
v 102.2879 127.46077 66.1996
v 102.08865 127.518906 66.01864
v 102.009995 127.672615 65.73178
v 102.073006 127.88071 65.415886
v 102.2608 128.08742 65.1556
v 102.52306 128.23738 65.02067
v 102.78951 128.29039 65.04724
v 102.98876 128.23225 65.22821
v 103.06742 128.07855 65.51507
v 103.00441 127.87045 65.83096
v 102.81662 127.663734 66.09124
v 102.55436 127.51379 66.22617
v 102.67719 126.88912 65.907
v 102.50585 126.84092 65.68128
v 102.44781 126.889175 65.37002
v 102.51859 127.02097 65.0566
v 102.69925 127.201 64.82502
v 102.941376 127.381004 64.73732
v 103.180084 127.512764 64.817
v 103.35142 127.56097 65.04272
v 103.40947 127.5127 65.35398
v 103.338684 127.380905 65.6674
v 103.15802 127.20089 65.89898
v 102.9159 127.02088 65.98668
v 103.155846 126.2323 65.876564
v 103.063324 126.16019 65.599335
v 103.08911 126.18822 65.29815
v 103.22631 126.308876 65.0537
v 103.438156 126.48983 64.931496
v 103.66788 126.6826 64.96428
v 103.85393 126.83554 65.143265
v 103.94646 126.90765 65.4205
v 103.92066 126.87962 65.72169
v 103.78347 126.758965 65.96613
v 103.571625 126.578 66.08834
v 103.341896 126.38523 66.05556
v 103.68822 125.474785 66.02631
v 103.59768 125.505554 65.76229
v 103.63216 125.62948 65.46605
v 103.7824 125.81335 65.21695
v 104.00817 126.007904 65.08175
v 104.248955 126.161 65.096664
v 104.44025 126.231636 65.257706
v 104.530785 126.20087 65.52172
v 104.49631 126.07694 65.81797
v 104.34606 125.893074 66.06706
v 104.12029 125.69852 66.20227
v 103.87951 125.54541 66.187355
v 104.295006 124.76308 65.30056
v 104.099846 124.83292 65.0881
v 104.01751 125.01068 64.86822
v 104.07005 125.24874 64.69984
v 104.2434 125.483315 64.62807
v 104.4911 125.65154 64.67214
v 104.74678 125.70834 64.82026
v 104.94193 125.63851 65.032715
v 105.02427 125.46075 65.2526
v 104.971725 125.22268 65.42098
v 104.79838 124.98811 65.49275
v 104.55068 124.819885 65.44867
v 104.78955 124.3608 64.51532
v 104.57667 124.386856 64.42229
v 104.46067 124.533264 64.22855
v 104.47265 124.760796 63.98604
v 104.60938 125.00849 63.759716
v 104.834236 125.20997 63.61023
v 105.08697 125.31125 63.577637
v 105.29985 125.285194 63.67067
v 105.41585 125.13879 63.8644
v 105.40387 124.911255 64.10692
v 105.267136 124.66356 64.333244
v 105.042274 124.46208 64.48273
v 105.3268 123.941864 64.42571
v 105.11733 123.87113 64.239914
v 105.00164 123.903404 63.942226
v 105.01071 124.03004 63.612404
v 105.14213 124.217094 63.33882
v 105.360664 124.41446 63.194794
v 105.60777 124.569244 63.218906
v 105.81723 124.63998 63.4047
v 105.93293 124.607704 63.702393
v 105.92386 124.48107 64.03222
v 105.79244 124.294014 64.30579
v 105.573906 124.09665 64.44982
v 105.687035 123.174706 64.170265
v 105.5225 123.1452 63.94088
v 105.46968 123.219 63.63011
v 105.54273 123.37631 63.321228
v 105.72207 123.57499 63.096992
v 105.959656 123.7618 63.01749
v 106.19182 123.88669 63.104027
v 106.356346 123.91618 63.33341
v 106.409164 123.84239 63.644176
v 106.33612 123.68508 63.95306
v 106.15678 123.486404 64.17729
v 105.9192 123.29959 64.2568
v 106.12982 122.588356 63.70791
v 106.06242 122.568344 63.422203
v 106.11279 122.65105 63.12761
v 106.26744 122.814316 62.90306
v 106.48493 123.0144 62.808727
v 106.70698 123.19768 62.869884
v 106.874084 123.31505 63.070145
v 106.94148 123.33506 63.35585
v 106.89111 123.25235 63.650444
v 106.736465 123.08909 63.874992
v 106.51898 122.88901 63.969326
v 106.29693 122.70573 63.90817
v 106.5723 121.93912 63.743176
v 106.69003 121.85638 63.574856
v 106.90187 121.88711 63.494633
v 107.151054 122.02309 63.52399
v 107.37082 122.22787 63.655075
v 107.50228 122.44659 63.852753
v 107.51021 122.620636 64.06406
v 107.39248 122.703384 64.232376
v 107.18064 122.672646 64.31261
v 106.93145 122.536674 64.28324
v 106.711685 122.33189 64.15216
v 106.58023 122.11317 63.954483
v 106.99169 121.529106 63.975155
v 107.05948 121.36991 63.69241
v 107.23539 121.32362 63.48592
v 107.47229 121.40264 63.411022
v 107.7067 121.58581 63.487778
v 107.87581 121.82403 63.69562
v 107.93431 122.053474 63.978867
v 107.866516 122.21267 64.26161
v 107.690605 122.258965 64.4681
v 107.453705 122.17994 64.543
v 107.21929 121.99678 64.46625
v 107.050186 121.75856 64.2584
v 107.86685 120.95422 63.996387
v 108.072815 121.146286 63.909992
v 108.27655 121.36511 63.9863
v 108.42347 121.55208 64.20487
v 108.47421 121.65708 64.507126
v 108.41518 121.651985 64.81209
v 108.26218 121.538155 65.03804
v 108.05622 121.34609 65.124435
v 107.852486 121.127266 65.04813
v 107.70556 120.9403 64.82956
v 107.65482 120.8353 64.5273
v 107.71386 120.84039 64.222336
v 108.47601 120.51793 64.064224
v 108.6508 120.76321 64.010056
v 108.83149 120.970146 64.09699
v 108.969666 121.08332 64.301735
v 109.0283 121.07239 64.56942
v 108.99168 120.940285 64.82833
v 108.86962 120.72241 65.00908
v 108.694824 120.47714 65.06325
v 108.51414 120.270195 64.97632
v 108.37597 120.15702 64.771576
v 108.31734 120.16795 64.50389
v 108.35396 120.30006 64.24498
v 109.1617 120.13608 64.05329
v 109.275635 120.414825 63.971344
v 109.43413 120.644684 64.010704
v 109.59471 120.764046 64.16083
v 109.71435 120.74094 64.38149
v 109.760994 120.58155 64.613556
v 109.72214 120.32858 64.79485
v 109.60819 120.049835 64.8768
v 109.4497 119.81998 64.83744
v 109.289116 119.700615 64.68732
v 109.16948 119.723724 64.46666
v 109.12284 119.88311 64.23459
v 109.7702 119.762215 63.45977
v 109.787415 120.059975 63.376354
v 109.89404 120.332184 63.418766
v 110.06152 120.50591 63.575638
v 110.24498 120.534615 63.804935
v 110.39525 120.41059 64.04522
v 110.47207 120.16708 64.23211
v 110.45486 119.86932 64.31553
v 110.34822 119.597115 64.27312
v 110.18074 119.42338 64.11624
v 109.99729 119.394684 63.886948
v 109.84702 119.51871 63.64666
v 110.39314 119.77175 62.833
v 110.38825 120.07055 62.822887
v 110.49916 120.34585 62.905888
v 110.696144 120.52388 63.059765
v 110.92643 120.556946 63.24329
v 111.12831 120.43619 63.407284
v 111.24769 120.193954 63.50781
v 111.25257 119.89516 63.51792
v 111.14166 119.61986 63.43492
v 110.94468 119.441826 63.281044
v 110.71439 119.40875 63.09752
v 110.51252 119.52952 62.933525
v 110.724335 119.58229 62.19809
v 110.72263 119.877365 62.171146
v 110.856735 120.148125 62.20769
v 111.0907 120.322014 62.297935
v 111.36183 120.35244 62.417694
v 111.59749 120.23124 62.534878
v 111.73453 119.990906 62.61809
v 111.73623 119.69582 62.645035
v 111.602135 119.42507 62.60849
v 111.36817 119.25118 62.518246
v 111.09703 119.22076 62.398487
v 110.861374 119.34195 62.281303
v 111.076126 119.43051 61.549828
v 111.065506 119.72259 61.436024
v 111.197784 119.993835 61.318825
v 111.43753 120.171585 61.229637
v 111.72049 120.208206 61.192356
v 111.97085 120.09388 61.216972
v 112.12153 119.859245 61.29689
v 112.13215 119.56718 61.410694
v 111.99986 119.29592 61.52789
v 111.760124 119.11817 61.617077
v 111.477165 119.08155 61.654358
v 111.2268 119.19588 61.62974
v 111.31345 119.206856 60.66535
v 111.33875 119.4867 60.49439
v 111.499245 119.74012 60.39763
v 111.75193 119.8992 60.40099
v 112.02909 119.921326 60.50358
v 112.25646 119.80057 60.677902
v 112.37313 119.569275 60.87725
v 112.34783 119.28943 61.048214
v 112.18733 119.03601 61.144974
v 111.934654 118.87693 61.141613
v 111.65749 118.8548 61.039024
v 111.430115 118.97556 60.8647
v 111.801155 118.716125 60.01557
v 111.79377 118.98219 59.785675
v 111.91618 119.25283 59.611298
v 112.135605 119.455505 59.53916
v 112.39323 119.53592 59.588596
v 112.620026 119.47253 59.746357
v 112.75523 119.28232 59.97017
v 112.76262 119.01624 60.200066
v 112.640205 118.74561 60.374443
v 112.420784 118.54294 60.44658
v 112.16316 118.46252 60.397144
v 111.93636 118.52591 60.239384
v 112.33781 118.31373 59.302456
v 112.28826 118.54552 59.216442
v 112.365875 118.81779 59.14773
v 112.54985 119.05756 59.114735
v 112.7909 119.20062 59.126293
v 113.02443 119.20861 59.17931
v 113.18787 119.0794 59.25958
v 113.23741 118.84761 59.345592
v 113.1598 118.57535 59.414303
v 112.97582 118.33556 59.4473
v 112.73477 118.19251 59.43574
v 112.50124 118.18452 59.382725
v 112.85454 117.86897 58.91158
v 112.81077 118.094986 58.700928
v 112.896614 118.35997 58.568768
v 113.08907 118.59292 58.550507
v 113.33658 118.731415 58.651047
v 113.572815 118.73835 58.84344
v 113.734474 118.61187 59.07614
v 113.77825 118.38585 59.286797
v 113.692406 118.120865 59.418957
v 113.49995 117.88792 59.437214
v 113.25244 117.74942 59.336678
v 113.016205 117.742485 59.14428
v 113.35212 117.42605 58.2663
v 113.29521 117.63375 58.052605
v 113.35688 117.90023 57.92237
v 113.5206 118.15409 57.910496
v 113.74249 118.3273 58.020157
v 113.96312 118.37346 58.221973
v 114.12335 118.28019 58.46187
v 114.18025 118.07249 58.675564
v 114.11859 117.80601 58.805798
v 113.95487 117.55215 58.817677
v 113.73297 117.37893 58.70801
v 113.51235 117.33278 58.506195
v 114.10875 117.10765 57.86308
v 114.12586 117.36527 57.660175
v 114.22225 117.65065 57.572544
v 114.372086 117.887314 57.623657
v 114.53521 118.01185 57.799824
v 114.66793 117.9909 58.05384
v 114.73468 117.83006 58.31764
v 114.71756 117.57244 58.520542
v 114.62118 117.28707 58.608177
v 114.471344 117.05041 58.55706
v 114.30821 116.925865 58.380894
v 114.1755 116.94682 58.12688
v 114.95177 116.77196 57.503174
v 114.731735 116.97509 57.464237
v 114.63869 117.26261 57.46122
v 114.69755 117.55748 57.49493
v 114.89255 117.78069 57.556343
v 115.17144 117.872444 57.628994
v 115.459496 117.808136 57.693424
v 115.67952 117.60501 57.73236
v 115.772575 117.31749 57.73538
v 115.71371 117.02261 57.701664
v 115.51871 116.7994 57.640255
v 115.23982 116.70766 57.5676
v 114.67457 116.942856 56.94074
v 114.39031 117.013855 57.005314
v 114.179535 117.22219 57.074448
v 114.0987 117.51204 57.129612
v 114.16948 117.80573 57.156033
v 114.3729 118.024574 57.146626
v 114.654465 118.109924 57.103912
v 114.93871 118.038925 57.039337
v 115.14949 117.83058 56.970203
v 115.23032 117.54074 56.91504
v 115.159546 117.24705 56.88862
v 114.95612 117.028206 56.898026
v 114.871346 116.76164 56.23781
v 114.57756 116.80592 56.222233
v 114.34984 116.99104 56.204544
v 114.2492 117.267395 56.18948
v 114.30261 117.560936 56.18108
v 114.49576 117.793 56.181595
v 114.776886 117.90142 56.190884
v 115.07067 117.85714 56.206463
v 115.29839 117.67202 56.22415
v 115.39903 117.39567 56.239212
v 115.34562 117.10213 56.247612
v 115.15247 116.870056 56.247097
v 114.943756 116.615395 55.299927
v 114.66051 116.68114 55.23058
v 114.45155 116.88454 55.13788
v 114.372894 117.171104 55.04667
v 114.445595 117.46404 54.981384
v 114.650185 117.68487 54.959522
v 114.93185 117.7744 54.98694
v 115.215096 117.70866 55.056286
v 115.42405 117.50526 55.148983
v 115.50271 117.21869 55.240192
v 115.43001 116.92575 55.305477
v 115.22542 116.704926 55.32734
v 115.24967 116.57126 54.457886
v 115.00316 116.60775 54.389385
v 114.8271 116.78394 54.25568
v 114.768684 117.05262 54.0926
v 114.84355 117.3418 53.943844
v 115.03164 117.57398 53.849266
v 115.28256 117.686966 53.83421
v 115.529076 117.650475 53.90271
v 115.705124 117.47429 54.03641
v 115.76355 117.205605 54.19949
v 115.68868 116.91643 54.34825
v 115.50059 116.68424 54.44283
v 115.587776 116.2383 54.045616
v 115.42513 116.327194 53.803837
v 115.370056 116.52801 53.580612
v 115.43731 116.78692 53.435753
v 115.608864 117.034546 53.408073
v 115.83876 117.20455 53.504993
v 116.06539 117.25137 53.70054
v 116.228035 117.162476 53.942318
v 116.28311 116.96166 54.165543
v 116.21586 116.70275 54.310402
v 116.044304 116.455124 54.33808
v 115.81441 116.28512 54.24116
v 116.07202 115.78423 53.930683
v 115.90547 115.90405 53.681355
v 115.86136 116.120094 53.39985
v 115.95149 116.37447 53.161594
v 116.15173 116.59902 53.030434
v 116.40842 116.73358 53.04151
v 116.65277 116.74209 53.191853
v 116.81932 116.62227 53.44118
v 116.863434 116.40623 53.722687
v 116.77329 116.15185 53.96094
v 116.57306 115.9273 54.092102
v 116.31637 115.79274 54.081024
v 116.70097 115.314835 53.370354
v 116.43569 115.3198 53.25132
v 116.244606 115.45427 53.033825
v 116.17892 115.682205 52.776146
v 116.256226 115.94254 52.54733
v 116.45581 116.16551 52.408684
v 116.72421 116.29137 52.39736
v 116.989494 116.2864 52.516396
v 117.18058 116.15193 52.73389
v 117.24627 115.923996 52.991566
v 117.16896 115.663666 53.220383
v 116.96937 115.4407 53.359028
v 116.95907 114.86066 52.29608
v 116.70953 114.9268 52.179398
v 116.55843 115.11116 52.048916
v 116.54624 115.36432 51.93961
v 116.67624 115.618454 51.88076
v 116.91358 115.805466 51.888138
v 117.19468 115.87525 51.959766
v 117.44421 115.809105 52.076454
v 117.595314 115.62475 52.206932
v 117.6075 115.37159 52.316242
v 117.47751 115.117455 52.37509
v 117.240166 114.93044 52.36771
v 117.1218 114.42758 51.58611
v 116.91444 114.54913 51.504982
v 116.82534 114.7731 51.424744
v 116.878395 115.03949 51.366894
v 117.05938 115.2769 51.346935
v 117.3198 115.42173 51.37021
v 117.58988 115.43517 51.430485
v 117.79726 115.31362 51.511612
v 117.88635 115.089645 51.59185
v 117.8333 114.823265 51.6497
v 117.65231 114.58585 51.66966
v 117.391884 114.44102 51.646385
v 117.58479 114.009254 50.839355
v 117.39208 114.13849 50.739643
v 117.30906 114.37612 50.666313
v 117.35799 114.65849 50.639015
v 117.525734 114.90993 50.66506
v 117.767365 115.063065 50.73747
v 118.018135 115.07686 50.83684
v 118.210846 114.94763 50.93655
v 118.29387 114.70999 51.00988
v 118.24494 114.42763 51.03718
v 118.077194 114.17619 51.01114
v 117.83556 114.023056 50.93873
v 118.108055 113.76185 49.74146
v 117.91501 113.8831 49.68842
v 117.823395 114.11883 49.629353
v 117.857765 114.405876 49.58009
v 118.00891 114.66732 49.553825
v 118.236336 114.833115 49.5576
v 118.47909 114.85884 49.590397
v 118.672134 114.73759 49.643436
v 118.76375 114.50186 49.702503
v 118.72938 114.21481 49.751766
v 118.57823 113.95337 49.77803
v 118.35081 113.787575 49.774258
v 118.57495 113.49276 49.950924
v 118.40305 113.6364 49.78764
v 118.34578 113.88078 49.579597
v 118.41847 114.16042 49.382545
v 118.601654 114.400406 49.24928
v 118.84625 114.53641 49.215515
v 119.08671 114.532005 49.29029
v 119.258606 114.38837 49.45358
v 119.31589 114.14398 49.661617
v 119.243195 113.864334 49.85867
v 119.060005 113.62436 49.991936
v 118.815414 113.48835 50.025703
v 119.20062 113.09505 48.860565
v 118.964966 113.14649 48.72373
v 118.81144 113.33109 48.602016
v 118.7812 113.59939 48.52804
v 118.88233 113.87949 48.521626
v 119.087746 114.096344 48.584488
v 119.34239 114.19185 48.699783
v 119.57806 114.1404 48.83662
v 119.731575 113.9558 48.958332
v 119.76182 113.68751 49.032307
v 119.66068 113.4074 49.038723
v 119.45528 113.19055 48.97586
v 119.60845 112.86665 48.041225
v 119.40954 112.972 47.826096
v 119.304565 113.19848 47.619057
v 119.32167 113.48541 47.475586
v 119.45627 113.75592 47.434128
v 119.67229 113.937515 47.50579
v 119.91185 113.98154 47.67137
v 120.11076 113.8762 47.886505
v 120.21574 113.64971 48.093544
v 120.19863 113.36278 48.23701
v 120.06403 113.09227 48.27847
v 119.848015 112.91068 48.206806
v 120.13664 112.60706 47.384346
v 119.96314 112.74106 47.158413
v 119.890236 112.98565 46.947746
v 119.937454 113.27529 46.808792
v 120.092155 113.53238 46.778786
v 120.312874 113.68803 46.86577
v 120.54048 113.70052 47.04643
v 120.71398 113.56652 47.27236
v 120.78689 113.32193 47.48303
v 120.73966 113.03229 47.621983
v 120.58497 112.7752 47.65199
v 120.36424 112.61956 47.565006
v 120.758446 112.37081 46.80056
v 120.58702 112.43662 46.585815
v 120.49576 112.63348 46.35004
v 120.5091 112.908646 46.156418
v 120.62348 113.188385 46.056824
v 120.80825 113.39774 46.07795
v 121.01389 113.48062 46.21413
v 121.18532 113.41482 46.428875
v 121.27658 113.21796 46.66465
v 121.26324 112.942795 46.858273
v 121.14886 112.663055 46.957867
v 120.964096 112.4537 46.93674
v 121.45229 112.121796 46.46307
v 121.3339 112.10034 46.2196
v 121.28879 112.21711 45.978287
v 121.32905 112.4408 45.80379
v 121.44389 112.7115 45.742867
v 121.60254 112.95666 45.811844
v 121.76249 113.11059 45.992233
v 121.88088 113.13205 46.235703
v 121.925995 113.01528 46.477016
v 121.885735 112.79158 46.651512
v 121.7709 112.52089 46.712433
v 121.61224 112.27573 46.64346
v 122.149605 111.66243 46.603554
v 122.04004 111.66552 46.33896
v 122.012115 111.80143 46.053337
v 122.0733 112.03375 45.823227
v 122.20722 112.30023 45.71028
v 122.377975 112.529465 45.744766
v 122.53982 112.660034 45.917442
v 122.64938 112.656944 46.18204
v 122.677315 112.52103 46.467663
v 122.61612 112.288704 46.697773
v 122.48221 112.022224 46.81072
v 122.31145 111.79299 46.77623
v 123.12315 111.35659 46.261333
v 122.910194 111.25558 46.083126
v 122.73125 111.298676 45.83236
v 122.63426 111.47434 45.576225
v 122.64523 111.73551 45.383358
v 122.761215 112.01219 45.305435
v 122.951126 112.23026 45.363335
v 123.16409 112.331276 45.541542
v 123.34303 112.28818 45.79231
v 123.44002 112.1125 46.048443
v 123.42905 111.85134 46.24131
v 123.31307 111.57465 46.319233
v 123.67042 111.03392 45.101006
v 123.424065 110.96852 45.10075
v 123.21874 111.04727 45.012115
v 123.10948 111.24907 44.858856
v 123.12554 111.519844 44.682034
v 123.262634 111.78704 44.529026
v 123.48402 111.979065 44.440838
v 123.73037 112.044464 44.441093
v 123.935684 111.96571 44.529728
v 124.04495 111.763916 44.682987
v 124.028885 111.49314 44.85981
v 123.8918 111.225945 45.012817
v 123.73906 110.642845 44.613647
v 123.60695 110.74494 44.33869
v 123.594 110.94509 44.081154
v 123.70367 111.18967 43.910046
v 123.90658 111.41313 43.871212
v 124.14836 111.55562 43.97506
v 124.36423 111.57893 44.193764
v 124.49633 111.476845 44.46872
v 124.509285 111.276695 44.726257
v 124.39961 111.03212 44.897366
v 124.1967 110.80865 44.936195
v 123.954926 110.66617 44.832348
v 124.306305 110.02976 44.35523
v 124.17476 110.123795 44.14672
v 124.15904 110.3198 43.96403
v 124.263374 110.565254 43.856106
v 124.459785 110.79438 43.851864
v 124.695656 110.94579 43.952442
v 124.90778 110.97893 44.13089
v 125.03933 110.88489 44.339397
v 125.05504 110.68889 44.522087
v 124.950714 110.443436 44.630013
v 124.7543 110.2143 44.634254
v 124.518425 110.06289 44.533676
v 124.85668 109.62053 43.67725
v 124.73175 109.71233 43.395527
v 124.71265 109.913925 43.110332
v 124.80448 110.17128 42.89808
v 124.98264 110.41544 42.815647
v 125.19941 110.581 42.88512
v 125.39668 110.62358 43.087883
v 125.521614 110.53178 43.369606
v 125.540726 110.330185 43.6548
v 125.44889 110.07283 43.86705
v 125.27072 109.82866 43.949486
v 125.05396 109.66311 43.880013
v 125.52 109.13315 43.652306
v 125.43305 109.21767 43.35628
v 125.44535 109.41362 43.07415
v 125.5536 109.668495 42.881508
v 125.72878 109.914 42.82997
v 125.92397 110.08436 42.93335
v 126.08687 110.13391 43.163944
v 126.17381 110.04939 43.459965
v 126.161514 109.85345 43.742096
v 126.05327 109.59857 43.93474
v 125.87808 109.353065 43.986275
v 125.68289 109.18271 43.882896
v 126.321655 108.73629 43.494926
v 126.148994 108.73409 43.272152
v 126.06125 108.86285 42.98784
v 126.08194 109.088066 42.718166
v 126.20551 109.34939 42.535393
v 126.398865 109.5768 42.4885
v 126.61018 109.709366 42.59004
v 126.782845 109.71156 42.812817
v 126.87058 109.5828 43.09713
v 126.84989 109.35759 43.366802
v 126.72632 109.09627 43.549572
v 126.53297 108.86885 43.59647
v 127.13596 108.32483 43.14894
v 126.90199 108.23293 43.067627
v 126.70928 108.27939 42.871124
v 126.60947 108.451744 42.61209
v 126.62928 108.70382 42.35993
v 126.76343 108.96806 42.182205
v 126.97596 109.17368 42.126545
v 127.20992 109.26558 42.20786
v 127.40263 109.219124 42.40436
v 127.50246 109.04677 42.663395
v 127.482635 108.79469 42.915558
v 127.34849 108.53044 43.09328
v 127.747894 108.003006 41.628605
v 127.49759 107.89084 41.599632
v 127.26532 107.92023 41.54235
v 127.11332 108.08329 41.47212
v 127.08232 108.33633 41.407745
v 127.18063 108.61155 41.36648
v 127.38191 108.835205 41.35939
v 127.63222 108.947365 41.388363
v 127.86449 108.91798 41.44564
v 128.0165 108.75492 41.515877
v 128.04749 108.50188 41.58025
v 127.94917 108.22666 41.62151
v 127.7748 107.54305 41.011475
v 127.587585 107.65833 40.8948
v 127.51804 107.87625 40.787952
v 127.58482 108.13841 40.71957
v 127.77003 108.37457 40.70797
v 128.02402 108.521454 40.75626
v 128.27876 108.5397 40.851505
v 128.46599 108.42442 40.96818
v 128.53552 108.206505 41.075027
v 128.46875 107.94434 41.14341
v 128.28354 107.70818 41.15501
v 128.02954 107.5613 41.10672
v 127.94136 107.23403 40.861607
v 127.90978 107.465904 40.58674
v 128.01698 107.72048 40.34987
v 128.23424 107.92954 40.21447
v 128.50334 108.03708 40.216824
v 128.7522 108.01427 40.356293
v 128.9141 107.867226 40.59551
v 128.94568 107.63535 40.87038
v 128.83847 107.380775 41.107246
v 128.62122 107.171715 41.242645
v 128.35211 107.06418 41.240295
v 128.10327 107.08699 41.100826
v 128.66544 106.59692 40.593067
v 128.42343 106.67117 40.463108
v 128.2844 106.86059 40.237755
v 128.28554 107.114395 39.977394
v 128.42659 107.3646 39.751785
v 128.66974 107.54415 39.621384
v 128.94983 107.60494 39.621128
v 129.19183 107.530685 39.751087
v 129.33089 107.34128 39.97644
v 129.32973 107.08746 40.2368
v 129.18867 106.83726 40.46241
v 128.94553 106.65771 40.59281
v 128.83446 106.17214 39.32182
v 128.6265 106.30695 39.154095
v 128.54245 106.53723 38.98452
v 128.60483 106.80126 38.858532
v 128.7969 107.02831 38.809883
[truncated: 181,668 more chars]
