# Supplementary material for: Heterogeneous somatostatin-expressing neuron population in mouse ventral tegmental area
Source: eLife. 2020 Aug 4;9:e59328. doi: 10.7554/eLife.59328 (PMC7440918; doi:10.7554/eLife.59328)
Supplement: Figure 5—source data 2. — This zip archive contains morphological images of all traced neurons grouped according their electrophysiological profiles. Each subtype’s folder contains a PDF file (with the list of neurons, their original location within the VTA, images of the traced morphology and individual Sholl curves) and two subfolders: ‘3D_gif’ – with *.gif files of the listed neurons; and ‘WaveFront_3D_obj’ – with corresponding *.obj files. *.gif files can be opened by any image viewer. *.obj files save information about the 3D model of the neurons and can be opened/reused with any 3D viewer or graphic software. [file elife-59328-fig5-data2.zip › Morphology_Source/HFF/WaveFront_3D_obj/6.obj]

# OBJ File
mtllib 090317c3x63_model.mtl
g Path_(7)
v 123.603195 146.50797 20.0
v 123.91846 146.77429 20.0
v 123.87622 146.7386 19.793652
v 123.760826 146.64113 19.642593
v 123.603195 146.50797 19.587301
v 123.445564 146.3748 19.642593
v 123.33017 146.27731 19.793652
v 123.28793 146.24164 20.0
v 123.33017 146.27731 20.20635
v 123.445564 146.3748 20.357409
v 123.603195 146.50797 20.412699
v 123.760826 146.64113 20.357409
v 123.87622 146.7386 20.20635
v 123.593956 147.15492 20.0
v 123.548225 147.12384 19.793652
v 123.4233 147.03891 19.642593
v 123.252655 146.9229 19.587301
v 123.08201 146.80688 19.642593
v 122.957085 146.72195 19.793652
v 122.91136 146.69087 20.0
v 122.957085 146.72195 20.20635
v 123.08201 146.80688 20.357409
v 123.252655 146.9229 20.412699
v 123.4233 147.03891 20.357409
v 123.548225 147.12384 20.20635
v 123.354324 147.60579 20.0
v 123.30628 147.57841 19.793652
v 123.17503 147.50363 19.642593
v 122.995735 147.40149 19.587301
v 122.816444 147.29935 19.642593
v 122.685196 147.22456 19.793652
v 122.63715 147.1972 20.0
v 122.685196 147.22456 20.20635
v 122.816444 147.29935 20.357409
v 122.995735 147.40149 20.412699
v 123.17503 147.50363 20.357409
v 123.30628 147.57841 20.20635
v 123.07062 148.07605 20.0
v 123.02298 148.04797 19.793652
v 122.89283 147.97128 19.642593
v 122.71505 147.86653 19.587301
v 122.53726 147.76178 19.642593
v 122.40712 147.6851 19.793652
v 122.35948 147.65703 20.0
v 122.40712 147.6851 20.20635
v 122.53726 147.76178 20.357409
v 122.71505 147.86653 20.412699
v 122.89283 147.97128 20.357409
v 123.02298 148.04797 20.20635
v 122.76826 148.59306 20.0
v 122.72485 148.55882 19.793652
v 122.60626 148.46524 19.642593
v 122.44427 148.33742 19.587301
v 122.28228 148.2096 19.642593
v 122.16369 148.11603 19.793652
v 122.120285 148.08177 20.0
v 122.16369 148.11603 20.20635
v 122.28228 148.2096 20.357409
v 122.44427 148.33742 20.412699
v 122.60626 148.46524 20.357409
v 122.72485 148.55882 20.20635
v 122.37416 148.96478 20.0
v 122.330635 148.9307 19.793652
v 122.211716 148.83754 19.642593
v 122.04927 148.7103 19.587301
v 121.886826 148.58304 19.642593
v 121.767914 148.4899 19.793652
v 121.72439 148.4558 20.0
v 121.767914 148.4899 20.20635
v 121.886826 148.58304 20.357409
v 122.04927 148.7103 20.412699
v 122.211716 148.83754 20.357409
v 122.330635 148.9307 20.20635
v 122.10406 149.44095 20.0
v 122.06089 149.4064 19.793652
v 121.94295 149.31201 19.642593
v 121.78184 149.18309 19.587301
v 121.62073 149.05415 19.642593
v 121.502785 148.95976 19.793652
v 121.45962 148.92522 20.0
v 121.502785 148.95976 20.20635
v 121.62073 149.05415 20.357409
v 121.78184 149.18309 20.412699
v 121.94295 149.31201 20.357409
v 122.06089 149.4064 20.20635
v 121.67773 149.83257 20.0
v 121.637726 149.7944 19.793652
v 121.52845 149.69011 19.642593
v 121.379166 149.54765 19.587301
v 121.22988 149.4052 19.642593
v 121.1206 149.3009 19.793652
v 121.0806 149.26273 20.0
v 121.1206 149.3009 20.20635
v 121.22988 149.4052 20.357409
v 121.379166 149.54765 20.412699
v 121.52845 149.69011 20.357409
v 121.637726 149.7944 20.20635
v 121.38427 150.18307 19.972
v 121.3254 150.14677 19.769878
v 121.18841 150.06227 19.629417
v 121.00999 149.95222 19.588253
v 120.83796 149.84612 19.657415
v 120.71841 149.77238 19.818375
v 120.68337 149.75078 20.028
v 120.74224 149.78708 20.230122
v 120.879234 149.87158 20.370584
v 121.05765 149.98163 20.411747
v 121.22968 150.08774 20.342585
v 121.34923 150.16147 20.181625
v 121.151276 150.66977 19.88403
v 121.055855 150.61015 19.702662
v 120.89566 150.51129 19.601423
v 120.71363 150.39969 19.607439
v 120.558525 150.30524 19.719097
v 120.47192 150.25325 19.90648
v 120.477005 150.25764 20.119379
v 120.572426 150.31728 20.300747
v 120.73262 150.41612 20.401987
v 120.91465 150.52774 20.395971
v 121.069756 150.6222 20.284311
v 121.156364 150.67418 20.096928
v 120.76257 151.08478 19.84945
v 120.65313 150.97444 19.680317
v 120.49487 150.84007 19.607447
v 120.33019 150.71764 19.650364
v 120.203224 150.63998 19.79757
v 120.14798 150.62788 20.009619
v 120.179276 150.6846 20.229694
v 120.28871 150.79494 20.398827
v 120.446976 150.92932 20.471697
v 120.61165 151.05174 20.42878
v 120.73862 151.12941 20.281574
v 120.79386 151.1415 20.069525
v 120.51239 151.46812 19.764078
v 120.46094 151.35622 19.533112
v 120.32478 151.22945 19.351013
v 120.1404 151.12178 19.266579
v 119.957214 151.06209 19.30243
v 119.824295 151.06636 19.44896
v 119.77726 151.13344 19.666908
v 119.82871 151.24536 19.897875
v 119.96487 151.37213 20.079973
v 120.14924 151.47978 20.16441
v 120.33243 151.53947 20.128557
v 120.46535 151.53522 19.982027
v 120.33482 151.90543 19.396814
v 120.24867 151.79958 19.190336
v 120.09277 151.67743 19.068115
v 119.908905 151.57173 19.062899
v 119.74634 151.51079 19.176086
v 119.64863 151.51094 19.377348
v 119.64195 151.57214 19.612759
v 119.72811 151.678 19.819237
v 119.88401 151.80014 19.941458
v 120.06787 151.90584 19.946672
v 120.230446 151.96678 19.833487
v 120.328156 151.96663 19.632223
v 119.863716 152.37396 19.355398
v 119.74277 152.2602 19.220758
v 119.59001 152.11464 19.187592
v 119.44639 151.97627 19.264786
v 119.35037 151.88219 19.431656
v 119.32769 151.85757 19.643488
v 119.38443 151.90906 19.843525
v 119.50538 152.02281 19.978163
v 119.658134 152.16837 20.01133
v 119.801765 152.30673 19.934137
v 119.89778 152.40082 19.767267
v 119.920456 152.42543 19.555435
v 119.473785 152.76015 19.357338
v 119.35677 152.64238 19.222921
v 119.207954 152.4928 19.18948
v 119.0672 152.3515 19.265974
v 118.972244 152.25633 19.431908
v 118.94851 152.2328 19.642817
v 119.002365 152.28722 19.842192
v 119.119385 152.40498 19.976606
v 119.2682 152.55457 20.010048
v 119.40895 152.69586 19.933554
v 119.503914 152.79103 19.767622
v 119.52765 152.81456 19.556711
v 119.09019 153.14394 19.357403
v 118.97277 153.02657 19.222961
v 118.823555 152.87738 19.189547
v 118.68252 152.73637 19.266108
v 118.58745 152.64131 19.432133
v 118.56382 152.61768 19.643137
v 118.61797 152.6718 19.842579
v 118.73539 152.78917 19.97702
v 118.884605 152.93835 20.010437
v 119.02564 153.07936 19.933874
v 119.12071 153.17442 19.767849
v 119.14433 153.19806 19.556845
v 118.70608 153.52805 19.35742
v 118.58868 153.41066 19.22298
v 118.43948 153.26146 19.189564
v 118.298454 153.12044 19.26612
v 118.20339 153.02536 19.432142
v 118.17976 153.00174 19.64314
v 118.2339 153.05588 19.84258
v 118.351295 153.17326 19.97702
v 118.50049 153.32246 20.010437
v 118.64152 153.46349 19.93388
v 118.73658 153.55855 19.767859
v 118.76021 153.58218 19.55686
v 118.32198 153.91214 19.35742
v 118.20459 153.79474 19.22298
v 118.05539 153.64555 19.189564
v 117.91437 153.50452 19.26612
v 117.8193 153.40945 19.432142
v 117.79567 153.38583 19.64314
v 117.84981 153.43997 19.84258
v 117.9672 153.55736 19.97702
v 118.1164 153.70656 20.010437
v 118.25742 153.84758 19.933878
v 118.352486 153.94264 19.767857
v 118.376114 153.96628 19.556858
v 117.93789 154.29623 19.35742
v 117.820496 154.17883 19.22298
v 117.671295 154.02965 19.189562
v 117.53027 153.88861 19.26612
v 117.43521 153.79355 19.432142
v 117.411575 153.76993 19.64314
v 117.46571 153.82405 19.842579
v 117.58311 153.94145 19.97702
v 117.73231 154.09065 20.010437
v 117.87333 154.23167 19.93388
v 117.96839 154.32674 19.767859
v 117.99203 154.35037 19.55686
v 117.570435 154.69696 19.393652
v 117.46362 154.59015 19.242594
v 117.31771 154.44424 19.187302
v 117.1718 154.29832 19.242594
v 117.06499 154.19151 19.393652
v 117.02589 154.15242 19.6
v 117.06499 154.19151 19.806349
v 117.1718 154.29832 19.957407
v 117.31771 154.44424 20.0127
v 117.46362 154.59015 19.957407
v 117.570435 154.69696 19.806349
v 117.60953 154.73605 19.6
v 117.18794 155.07346 19.386568
v 117.077034 154.96655 19.23855
v 116.9277 154.82262 19.187384
v 116.77994 154.68022 19.246777
v 116.67337 154.5775 19.400816
v 116.63653 154.54199 19.608227
v 116.67929 154.5832 19.813433
v 116.7902 154.69011 19.96145
v 116.93954 154.83405 20.012617
v 117.08729 154.97644 19.953222
v 117.19386 155.07916 19.799183
v 117.230705 155.11467 19.591774
v 116.788345 155.402 19.302835
v 116.64113 155.28598 19.199886
v 116.47323 155.15399 19.204386
v 116.329636 155.04137 19.315126
v 116.248825 154.97832 19.502438
v 116.25244 154.9817 19.716127
v 116.33953 155.05064 19.89894
v 116.48674 155.16664 20.001886
v 116.65464 155.29865 19.997387
v 116.79823 155.41125 19.886646
v 116.87904 155.47432 19.699337
v 116.87543 155.47093 19.485647
v 116.50725 155.81558 19.369755
v 116.36106 155.69313 19.24791
v 116.18899 155.56703 19.23351
v 116.03712 155.47105 19.330412
v 115.94616 155.43091 19.512655
v 115.94048 155.45738 19.731403
v 116.0216 155.54335 19.928047
v 116.167786 155.66579 20.049892
v 116.33986 155.79189 20.064293
v 116.49172 155.88788 19.96739
v 116.58268 155.92801 19.785147
v 116.58836 155.90155 19.566399
v 116.27728 156.2447 19.310703
v 116.202705 156.12051 19.171482
v 116.053925 155.98714 19.078127
v 115.8708 155.88028 19.05565
v 115.70239 155.8286 19.110079
v 115.59384 155.84592 19.226824
v 115.57423 155.92761 19.374607
v 115.6488 156.05179 19.513828
v 115.79759 156.18517 19.607183
v 115.98071 156.29202 19.62966
v 116.14912 156.34372 19.575233
v 116.25767 156.32639 19.458487
v 116.102455 156.66124 19.123941
v 116.0454 156.579 18.894175
v 115.90222 156.47775 18.716103
v 115.711296 156.38463 18.637438
v 115.523766 156.32458 18.67926
v 115.38989 156.3137 18.830362
v 115.34555 156.35489 19.050257
v 115.4026 156.43713 19.280024
v 115.545784 156.53838 19.458096
v 115.73672 156.6315 19.53676
v 115.92424 156.69154 19.494938
v 116.05811 156.70242 19.343836
v 115.865906 157.2146 19.201653
v 115.81869 157.18727 18.995108
v 115.68855 157.11163 18.843515
v 115.51036 157.00795 18.787495
v 115.33188 156.90402 18.842054
v 115.20091 156.82768 18.992579
v 115.15256 156.79938 19.19873
v 115.19978 156.82672 19.405275
v 115.32992 156.90236 19.556868
v 115.5081 157.00603 19.612888
v 115.68659 157.10995 19.558327
v 115.81756 157.18631 19.407804
v 115.484314 157.7205 19.198332
v 115.443184 157.68239 18.992195
v 115.331924 157.57936 18.841715
v 115.18035 157.43903 18.787212
v 115.029076 157.299 18.84329
v 114.91864 157.1968 18.994923
v 114.87862 157.15979 19.201483
v 114.919754 157.1979 19.40762
v 115.031006 157.30093 19.5581
v 115.18258 157.44125 19.612604
v 115.333855 157.58128 19.556524
v 115.4443 157.6835 19.404892
v 115.05206 158.08897 19.300655
v 115.049774 158.08661 19.08706
v 114.973816 158.00754 18.90373
v 114.84454 157.87292 18.79979
v 114.696594 157.71886 18.803085
v 114.56961 157.58661 18.912739
v 114.49762 157.51163 19.099365
v 114.49991 157.51398 19.31296
v 114.57587 157.59306 19.49629
v 114.70514 157.72766 19.600233
v 114.85309 157.88173 19.596935
v 114.98007 158.01398 19.487284
v 114.654305 158.45174 19.415565
v 114.69262 158.48117 19.209059
v 114.65213 158.4331 19.003294
v 114.543686 158.32045 18.853409
v 114.39635 158.17337 18.799562
v 114.24959 158.0313 18.856184
v 114.14274 157.93227 19.008102
v 114.10442 157.90285 19.21461
v 114.14491 157.95091 19.420374
v 114.25335 158.06357 19.57026
v 114.400696 158.21063 19.624105
v 114.547455 158.35272 19.567484
v 114.221054 158.86787 19.581064
v 114.30342 158.86678 19.399103
v 114.308 158.7871 19.1858
v 114.23355 158.65018 18.998312
v 114.10003 158.49272 18.886875
v 113.943214 158.3569 18.88135
v 113.805115 158.27913 18.983215
v 113.72275 158.28023 19.165176
v 113.71817 158.35992 19.378479
v 113.79262 158.49683 19.565968
v 113.92614 158.6543 19.677404
v 114.082954 158.7901 19.68293
v 113.69417 159.17622 19.118908
v 113.855804 159.23192 19.056032
v 113.970695 159.20029 18.902605
v 114.008064 159.08983 18.699738
v 113.95789 158.93011 18.501787
v 113.833626 158.76398 18.361794
v 113.668564 158.6359 18.317268
v 113.506935 158.58022 18.380144
v 113.39204 158.61183 18.533571
v 113.35467 158.7223 18.736439
v 113.40484 158.882 18.934391
v 113.529106 159.04816 19.074385
v 113.37516 159.5041 18.848139
v 113.53308 159.55975 18.778965
v 113.64199 159.52896 18.621017
v 113.67269 159.41998 18.416622
v 113.616974 159.26201 18.220543
v 113.48975 159.09738 18.085321
v 113.32513 158.97021 18.047188
v 113.1672 158.91457 18.116362
v 113.0583 158.94536 18.27431
v 113.02759 159.05434 18.478704
v 113.08331 159.21231 18.674784
v 113.210526 159.37694 18.810005
v 113.100334 159.77876 18.683956
v 113.22946 159.8633 18.56709
v 113.29904 159.87195 18.376585
v 113.29043 159.80241 18.163485
v 113.205925 159.67331 17.984894
v 113.068184 159.51924 17.88866
v 112.91411 159.38148 17.900574
v 112.78497 159.29697 18.01744
v 112.7154 159.28831 18.207947
v 112.724014 159.35785 18.421045
v 112.80851 159.48695 18.599638
v 112.94625 159.64102 18.69587
v 112.77487 160.10423 18.745754
v 112.879395 160.21336 18.591494
v 112.91536 160.25563 18.384007
v 112.87314 160.2197 18.178892
v 112.76403 160.1152 18.031107
v 112.61728 159.97014 17.980251
v 112.472206 159.82338 18.039953
v 112.36768 159.71425 18.194216
v 112.33172 159.67198 18.401701
v 112.37394 159.70792 18.606817
v 112.48305 159.81241 18.754602
v 112.6298 159.95747 18.805456
v 112.38491 160.49419 18.757067
v 112.49191 160.60083 18.606276
v 112.53127 160.63972 18.400024
v 112.49243 160.6004 18.193577
v 112.3858 160.49344 18.042253
v 112.23996 160.34746 17.986599
v 112.09398 160.20161 18.041527
v 111.98698 160.09496 18.19232
v 111.947624 160.05608 18.398571
v 111.986465 160.09538 18.605017
v 112.093094 160.20236 18.756342
v 112.23894 160.34833 18.811995
v 112.001236 160.87785 18.757416
v 112.10806 160.9847 18.606375
v 112.14718 161.0238 18.40003
v 112.10809 160.98474 18.193676
v 112.0013 160.87794 18.0426
v 111.855385 160.73204 17.987288
v 111.70947 160.58612 18.042557
v 111.602646 160.4793 18.193598
v 111.56353 160.44017 18.399942
v 111.602615 160.47923 18.606297
v 111.70942 160.58603 18.757372
v 111.85532 160.73193 18.812685
v 111.61714 161.26196 18.757437
v 111.72397 161.36879 18.6064
v 111.763084 161.4079 18.400057
v 111.72401 161.36882 18.1937
v 111.61721 161.26202 18.042622
v 111.471306 161.11612 17.987303
v 111.325386 160.9702 18.042564
v 111.21856 160.86337 18.193602
v 111.17944 160.82426 18.399942
v 111.21851 160.86334 18.6063
v 111.32532 160.97014 18.75738
v 111.47122 161.11604 18.812698
v 111.233086 161.64609 18.757404
v 111.3399 161.7529 18.606342
v 111.37899 161.79199 18.399992
v 111.33989 161.7529 18.193644
v 111.23308 161.64609 18.04259
v 111.087166 161.50017 17.9873
v 110.94125 161.35426 18.042597
v 110.83444 161.24745 18.193659
v 110.79535 161.20836 18.40001
v 110.83445 161.24745 18.606356
v 110.94126 161.35426 18.757412
v 111.08717 161.50018 18.812698
v 110.8458 162.0333 18.757408
v 110.95029 162.1424 18.60635
v 110.988525 162.18233 18.400002
v 110.95029 162.1424 18.193651
v 110.8458 162.0333 18.042593
v 110.70308 161.88426 17.9873
v 110.56035 161.73524 18.042593
v 110.45587 161.62614 18.193651
v 110.417625 161.58621 18.4
v 110.45587 161.62614 18.60635
v 110.56035 161.73524 18.757408
v 110.70308 161.88426 18.812698
v 110.42821 162.41525 18.757408
v 110.52004 162.53519 18.60635
v 110.55366 162.57909 18.400002
v 110.52004 162.53519 18.193651
v 110.42821 162.41525 18.042593
v 110.30276 162.25142 17.9873
v 110.17731 162.08757 18.042593
v 110.08547 161.96764 18.193651
v 110.05186 161.92374 18.4
v 110.08547 161.96764 18.60635
v 110.17731 162.08757 18.757408
v 110.30276 162.25142 18.812698
v 109.97222 162.70374 18.757408
v 110.06615 162.82204 18.60635
v 110.100525 162.86534 18.4
v 110.06615 162.82204 18.193651
v 109.97222 162.70374 18.042593
v 109.84391 162.54213 17.9873
v 109.7156 162.38052 18.042593
v 109.62167 162.26222 18.193651
v 109.58729 162.21892 18.4
v 109.62167 162.26222 18.60635
v 109.7156 162.38052 18.757408
v 109.84391 162.54213 18.812698
v 109.62189 163.10347 18.732445
v 109.71202 163.2019 18.565634
v 109.73375 163.22563 18.354443
v 109.68125 163.1683 18.155458
v 109.5686 163.04527 18.022
v 109.42597 162.88953 17.989824
v 109.291595 162.74277 18.067556
v 109.20146 162.64435 18.234365
v 109.17973 162.6206 18.445559
v 109.23223 162.67793 18.644543
v 109.34488 162.80096 18.778002
v 109.48751 162.95673 18.810177
v 109.14945 163.43427 18.76648
v 109.22886 163.57011 18.621265
v 109.258514 163.62698 18.41822
v 109.230484 163.58961 18.211748
v 109.152275 163.46805 18.057175
v 109.044846 163.29483 17.995916
v 108.93697 163.1164 18.044386
v 108.857574 162.98055 18.1896
v 108.82791 162.92368 18.392645
v 108.85594 162.96103 18.599117
v 108.93415 163.08261 18.753693
v 109.04159 163.25581 18.81495
v 108.69588 163.58917 18.796556
v 108.726776 163.75987 18.66981
v 108.70804 163.85619 18.477993
v 108.644684 163.85234 18.272503
v 108.55369 163.74934 18.1084
v 108.45944 163.5748 18.029655
v 108.387184 163.37547 18.057371
v 108.35629 163.20477 18.184116
v 108.37503 163.10846 18.375933
v 108.438385 163.1123 18.581423
v 108.52937 163.2153 18.745525
v 108.62363 163.38985 18.82427
v 108.28337 163.64665 18.86244
v 108.35289 163.8263 18.723024
v 108.35437 163.9601 18.53928
v 108.287415 164.0122 18.36044
v 108.16997 163.96866 18.234423
v 108.03349 163.84114 18.194998
v 107.914566 163.66379 18.252728
v 107.845055 163.48415 18.392143
v 107.843575 163.35036 18.575888
v 107.91053 163.29823 18.754728
v 108.02798 163.34178 18.880745
v 108.164444 163.46931 18.92017
v 107.87617 164.15182 19.195122
v 107.960144 164.2805 19.039732
v 107.98082 164.33807 18.828077
v 107.932655 164.30913 18.616867
v 107.82855 164.2014 18.462698
v 107.69642 164.04376 18.406878
v 107.57164 163.87846 18.464363
v 107.48767 163.74979 18.619751
v 107.466995 163.69221 18.831408
v 107.51516 163.72116 19.042616
v 107.619255 163.82889 19.196787
v 107.751396 163.98653 19.252607
v 107.3162 164.43964 19.167725
v 107.396835 164.59726 19.052786
v 107.44405 164.67828 18.864206
v 107.445206 164.661 18.652514
v 107.39998 164.55002 18.474432
v 107.32049 164.37509 18.377676
v 107.22804 164.18309 18.388174
v 107.14741 164.02547 18.50311
v 107.10019 163.94444 18.69169
v 107.09904 163.96175 18.903383
v 107.144264 164.07271 19.081465
v 107.223755 164.24763 19.17822
v 106.8552 164.6685 19.152891
v 106.91949 164.80112 18.99829
v 106.93979 164.84718 18.790749
v 106.910675 164.79437 18.58588
v 106.83994 164.65683 18.438576
v 106.74654 164.47139 18.388308
v 106.655495 164.28777 18.448544
v 106.59121 164.15515 18.603146
v 106.57091 164.10909 18.810686
v 106.60002 164.1619 19.015554
v 106.67075 164.29944 19.162859
v 106.76416 164.48488 19.213127
v 106.47828 164.91193 19.157757
v 106.60124 165.00035 19.007103
v 106.64665 165.03287 18.800903
v 106.602325 165.00073 18.594408
v 106.48015 164.9126 18.442947
v 106.31286 164.79204 18.387106
v 106.14528 164.67139 18.441845
v 106.02231 164.58296 18.592499
v 105.976906 164.55046 18.7987
v 106.021225 164.58258 19.005196
v 106.1434 164.67073 19.156656
v 106.31069 164.79128 19.212498
v 106.35311 165.37042 19.157269
v 106.497795 165.41333 19.006065
v 106.550606 165.42903 18.799664
v 106.4974 165.41328 18.593367
v 106.35243 165.37032 18.442453
v 106.15454 165.31166 18.38736
v 105.95676 165.253 18.442848
v 105.81207 165.21008 18.594051
v 105.75926 165.1944 18.800453
v 105.81247 165.21014 19.006748
v 105.95744 165.2531 19.157663
v 106.15533 165.31177 19.212757
v 106.208694 165.85237 19.15721
v 106.358986 165.86636 19.006033
v 106.41388 165.87146 18.79964
v 106.358665 165.8663 18.593334
v 106.208145 165.8523 18.442394
v 106.00264 165.83316 18.387264
v 105.797226 165.81404 18.442715
v 105.646935 165.80006 18.593891
v 105.59204 165.79495 18.800283
v 105.64725 165.80011 19.00659
v 105.797775 165.81412 19.15753
v 106.00328 165.83325 19.21266
v 106.25854 166.41324 19.157465
v 106.40684 166.44214 19.00644
v 106.46115 166.45273 18.8001
v 106.40692 166.44217 18.59374
v 106.25868 166.41328 18.44265
v 106.05615 166.37383 18.387316
v 105.8536 166.33435 18.442562
v 105.7053 166.30545 18.593588
v 105.65099 166.29486 18.799927
v 105.70522 166.30542 19.006287
v 105.85346 166.3343 19.157377
v 106.055984 166.37376 19.212711
v 105.99257 166.93839 19.157417
v 106.130714 166.99951 19.006369
v 106.18129 167.02188 18.800022
v 106.13074 166.99951 18.59367
v 105.99261 166.93839 18.442604
v 105.80391 166.8549 18.3873
v 105.615204 166.77141 18.442581
v 105.47705 166.71028 18.59363
v 105.42648 166.6879 18.799976
v 105.47703 166.71027 19.006329
v 105.615166 166.7714 19.157394
v 105.80386 166.85489 19.212698
v 105.82042 167.40225 19.157412
v 105.96901 167.42947 19.006357
v 106.0234 167.43942 18.800009
v 105.96902 167.42947 18.593658
v 105.820435 167.40225 18.442598
v 105.61746 167.36508 18.387302
v 105.41448 167.32791 18.442589
v 105.26589 167.3007 18.593643
v 105.2115 167.29074 18.799992
v 105.265884 167.3007 19.006342
v 105.41447 167.32791 19.157404
v 105.61744 167.36508 19.2127
v 105.811615 167.95645 19.157408
v 105.958496 167.99173 19.00635
v 106.01225 168.00465 18.8
v 105.958496 167.99173 18.59365
v 105.811615 167.95645 18.442593
v 105.61098 167.90823 18.387302
v 105.41034 167.86003 18.442593
v 105.26346 167.82474 18.59365
v 105.2097 167.81181 18.800001
v 105.26346 167.82474 19.00635
v 105.41034 167.86003 19.157408
v 105.61098 167.90823 19.212698
v 105.54489 168.50452 19.157408
v 105.672935 168.58467 19.00635
v 105.7198 168.614 18.8
v 105.672935 168.58467 18.59365
v 105.54489 168.50452 18.442593
v 105.36998 168.39503 18.387302
v 105.19507 168.28555 18.442593
v 105.06703 168.2054 18.59365
v 105.020164 168.17607 18.800001
v 105.06703 168.2054 19.00635
v 105.19507 168.28555 19.157408
v 105.36998 168.39503 19.212698
v 105.214745 168.93007 19.157408
v 105.34454 169.00734 19.00635
v 105.39206 169.03561 18.800001
v 105.34454 169.00734 18.59365
v 105.214745 168.93007 18.442593
v 105.03743 168.82452 18.387302
v 104.860115 168.71898 18.442593
v 104.73031 168.64172 18.59365
v 104.68279 168.61345 18.800001
v 104.73031 168.64172 19.00635
v 104.860115 168.71898 19.157408
v 105.03743 168.82452 19.212698
v 104.99263 169.36542 19.17157
v 105.149475 169.40486 19.031988
v 105.21761 169.422 18.830246
v 105.1788 169.41223 18.6204
v 105.04344 169.3782 18.458677
v 104.847786 169.329 18.388412
v 104.64427 169.27783 18.42843
v 104.487434 169.23839 18.568012
v 104.41929 169.22125 18.769754
v 104.4581 169.23102 18.9796
v 104.59347 169.26505 19.141323
v 104.78912 169.31425 19.21159
v 105.01934 169.92094 19.140747
v 105.14785 169.94547 18.97486
v 105.17679 169.94792 18.76431
v 105.09841 169.92769 18.56552
v 104.93371 169.89015 18.431747
v 104.72682 169.8454 18.398844
v 104.53317 169.80539 18.47562
v 104.40466 169.78088 18.641508
v 104.375725 169.77841 18.852057
v 104.4541 169.79866 19.050848
v 104.618805 169.8362 19.18462
v 104.82569 169.88095 19.217524
v 104.78383 170.47806 19.248495
v 104.935394 170.4881 19.126572
v 104.995285 170.46764 18.932892
v 104.947464 170.42215 18.719355
v 104.80475 170.36385 18.543175
v 104.60537 170.30835 18.45156
v 104.402756 170.27051 18.469059
v 104.2512 170.26047 18.590982
v 104.19131 170.28094 18.784662
v 104.23912 170.32642 18.998201
v 104.38184 170.38472 19.174381
v 104.58122 170.44023 19.265995
v 104.673096 171.09045 18.776815
v 104.844635 171.0686 18.712786
v 104.93349 170.99934 18.59268
v 104.91584 170.90125 18.448683
v 104.79643 170.80058 18.319378
v 104.607254 170.72433 18.239412
v 104.398994 170.69293 18.230211
v 104.227455 170.71478 18.294243
v 104.1386 170.78403 18.414347
v 104.15624 170.88213 18.558344
v 104.27566 170.98279 18.687649
v 104.464836 171.05904 18.767614
v 104.67108 171.44489 18.513166
v 104.77183 171.38554 18.352509
v 104.76567 171.30531 18.172743
v 104.65426 171.22572 18.022036
v 104.46745 171.16809 17.94077
v 104.2553 171.14784 17.95072
v 104.07465 171.17043 18.04922
v 103.97391 171.22977 18.209877
v 103.98007 171.31 18.389643
v 104.09148 171.38959 18.54035
v 104.27828 171.44722 18.621616
v 104.49044 171.46747 18.611666
v 104.75855 171.91399 18.459711
v 104.82975 171.84334 18.250927
v 104.79075 171.77284 18.025524
v 104.65201 171.7214 17.843899
v 104.45069 171.70277 17.754717
v 104.24075 171.72198 17.781876
v 104.07844 171.77385 17.918097
v 104.00724 171.8445 18.12688
v 104.046234 171.915 18.352283
v 104.18498 171.96643 18.533909
v 104.38629 171.98505 18.62309
v 104.59624 171.96585 18.595932
v 104.76814 172.3948 18.126703
v 104.81462 172.34134 17.92267
v 104.75122 172.27797 17.726269
v 104.59494 172.22166 17.59012
v 104.38765 172.18752 17.55071
v 104.18489 172.18466 17.618595
v 104.041 172.21388 17.775587
v 103.99452 172.26733 17.97962
v 104.057915 172.33072 18.176023
v 104.214195 172.38702 18.31217
v 104.421486 172.42117 18.351582
v 104.624245 172.42401 18.283695
v 104.65498 173.01009 18.327717
v 104.69592 172.96814 18.138643
v 104.633095 172.89159 17.933
v 104.483315 172.80095 17.765892
v 104.28673 172.72049 17.682093
v 104.09601 172.6718 17.704058
v 103.96225 172.6679 17.825901
v 103.9213 172.70984 18.014975
v 103.98414 172.78638 18.220615
v 104.13391 172.87703 18.387726
v 104.330505 172.95747 18.471523
v 104.521225 173.00618 18.44956
v 104.25089 173.46979 17.803932
v 104.3903 173.44392 17.72924
v 104.438965 173.3636 17.599659
v 104.38385 173.25035 17.449913
v 104.23973 173.1345 17.320124
v 104.04521 173.04712 17.245071
v 103.852425 173.0116 17.244864
v 103.71302 173.03745 17.319557
v 103.66435 173.11777 17.449137
v 103.71947 173.23102 17.598885
v 103.86359 173.34686 17.728672
v 104.058105 173.43427 17.803724
v 104.34765 173.77234 17.521082
v 104.31333 173.75034 17.299631
v 104.17866 173.72293 17.120028
v 103.97972 173.69748 17.030396
v 103.76984 173.68077 17.054752
v 103.605225 173.67732 17.186573
v 103.53 173.68802 17.390533
v 103.56432 173.71002 17.611984
v 103.69899 173.73741 17.791588
v 103.89793 173.76288 17.88122
v 104.10782 173.77957 17.856863
v 104.27243 173.78304 17.725042
v 104.35537 174.35786 17.549038
v 104.28627 174.36377 17.338879
v 104.12836 174.34204 17.19368
v 103.92396 174.29852 17.152348
v 103.72782 174.24487 17.225956
v 103.59252 174.19547 17.394783
v 103.5543 174.16353 17.613592
v 103.6234 174.15762 17.823751
v 103.78131 174.17934 17.96895
v 103.98571 174.22285 18.010283
v 104.18185 174.2765 17.936674
v 104.31715 174.32593 17.767847
v 104.05357 174.95084 17.667084
v 104.022934 174.92062 17.460783
v 103.90568 174.84206 17.297468
v 103.73323 174.7362 17.220898
v 103.55179 174.63142 17.251587
v 103.40998 174.5558 17.381315
v 103.345795 174.52957 17.575321
v 103.376434 174.5598 17.78162
v 103.49369 174.63835 17.944935
v 103.66614 174.7442 18.021507
v 103.84758 174.84898 17.990816
v 103.98939 174.92462 17.861088
v 103.69649 175.4739 17.81959
v 103.73407 175.40814 17.667007
v 103.6832 175.28477 17.517458
v 103.5575 175.13684 17.411013
v 103.39066 175.00398 17.376194
v 103.227394 174.9218 17.42233
v 103.11143 174.91232 17.537062
v 103.07385 174.97809 17.689644
v 103.124725 175.10147 17.839193
v 103.25042 175.2494 17.945639
v 103.41725 175.38226 17.980457
v 103.58053 175.46443 17.934319
v 103.23231 175.8013 17.30775
v 103.3473 175.79797 17.201893
v 103.389465 175.71217 17.065134
v 103.34751 175.56688 16.934122
v 103.23268 175.40102 16.843958
v 103.07574 175.25903 16.818802
v 102.91874 175.17899 16.865396
v 102.80375 175.18231 16.971254
v 102.76158 175.26811 17.108011
v 102.803535 175.4134 17.239025
v 102.918365 175.57927 17.32919
v 103.07531 175.72125 17.354343
v 102.93829 176.1666 17.146402
v 103.023 176.13454 17.010693
v 103.023895 176.03067 16.866308
v 102.94072 175.88283 16.751934
v 102.79578 175.73062 16.69822
v 102.62789 175.61484 16.719555
v 102.482056 175.56651 16.810225
v 102.39735 175.59857 16.945932
v 102.39646 175.70244 17.090317
v 102.47963 175.85028 17.20469
v 102.62458 176.00249 17.258408
v 102.79246 176.11827 17.237072
v 102.75625 176.4518 16.819551
v 102.7505 176.37344 16.639086
v 102.65351 176.2561 16.471031
v 102.49125 176.1312 16.360416
v 102.30721 176.03221 16.336884
v 102.150696 175.98567 16.406736
v 102.06365 176.00403 16.551258
v 102.0694 176.08238 16.731724
v 102.1664 176.19972 16.899778
v 102.32865 176.32463 17.010391
v 102.512695 176.42361 17.033924
v 102.669205 176.47015 16.964071
v 102.52284 176.94008 16.772614
v 102.48233 176.90103 16.562986
v 102.353775 176.82503 16.398094
v 102.171616 176.73242 16.32212
v 101.984665 176.64804 16.355421
v 101.84302 176.59448 16.489073
v 101.78462 176.58609 16.687265
v 101.825134 176.62514 16.896893
v 101.95369 176.70114 17.061785
v 102.13585 176.79373 17.137758
v 102.3228 176.87813 17.104458
v 102.46445 176.93169 16.970806
v 102.17627 176.71602 16.77426
usemtl mat_48
s 1
f 1 1 2
f 2 1 3
f 1 1 3
f 3 1 4
f 1 1 4
f 4 1 5
f 1 1 5
f 5 1 6
f 1 1 6
f 6 1 7
f 1 1 7
f 7 1 8
f 1 1 8
f 8 1 9
f 1 1 9
f 9 1 10
f 1 1 10
f 10 1 11
f 1 1 11
f 11 1 12
f 1 1 12
f 12 1 13
f 1 1 13
f 13 1 2
f 2 3 14
f 14 3 15
f 3 4 15
f 15 4 16
f 4 5 16
f 16 5 17
f 5 6 17
f 17 6 18
f 6 7 18
f 18 7 19
f 7 8 19
f 19 8 20
f 8 9 20
f 20 9 21
f 9 10 21
f 21 10 22
f 10 11 22
f 22 11 23
f 11 12 23
f 23 12 24
f 12 13 24
f 24 13 25
f 13 2 25
f 25 2 14
f 14 15 26
f 26 15 27
f 15 16 27
f 27 16 28
f 16 17 28
f 28 17 29
f 17 18 29
f 29 18 30
f 18 19 30
f 30 19 31
f 19 20 31
f 31 20 32
f 20 21 32
f 32 21 33
f 21 22 33
f 33 22 34
f 22 23 34
f 34 23 35
f 23 24 35
f 35 24 36
f 24 25 36
f 36 25 37
f 25 14 37
f 37 14 26
f 26 27 38
f 38 27 39
f 27 28 39
f 39 28 40
f 28 29 40
f 40 29 41
f 29 30 41
f 41 30 42
f 30 31 42
f 42 31 43
f 31 32 43
f 43 32 44
f 32 33 44
f 44 33 45
f 33 34 45
f 45 34 46
f 34 35 46
f 46 35 47
f 35 36 47
f 47 36 48
f 36 37 48
f 48 37 49
f 37 26 49
f 49 26 38
f 38 39 50
f 50 39 51
f 39 40 51
f 51 40 52
f 40 41 52
f 52 41 53
f 41 42 53
f 53 42 54
f 42 43 54
f 54 43 55
f 43 44 55
f 55 44 56
f 44 45 56
f 56 45 57
f 45 46 57
f 57 46 58
f 46 47 58
f 58 47 59
f 47 48 59
f 59 48 60
f 48 49 60
f 60 49 61
f 49 38 61
f 61 38 50
f 50 51 62
f 62 51 63
f 51 52 63
f 63 52 64
f 52 53 64
f 64 53 65
f 53 54 65
f 65 54 66
f 54 55 66
f 66 55 67
f 55 56 67
f 67 56 68
f 56 57 68
f 68 57 69
f 57 58 69
f 69 58 70
f 58 59 70
f 70 59 71
f 59 60 71
f 71 60 72
f 60 61 72
f 72 61 73
f 61 50 73
f 73 50 62
f 62 63 74
f 74 63 75
f 63 64 75
f 75 64 76
f 64 65 76
f 76 65 77
f 65 66 77
f 77 66 78
f 66 67 78
f 78 67 79
f 67 68 79
f 79 68 80
f 68 69 80
f 80 69 81
f 69 70 81
f 81 70 82
f 70 71 82
f 82 71 83
f 71 72 83
f 83 72 84
f 72 73 84
f 84 73 85
f 73 62 85
f 85 62 74
f 74 75 86
f 86 75 87
f 75 76 87
f 87 76 88
f 76 77 88
f 88 77 89
f 77 78 89
f 89 78 90
f 78 79 90
f 90 79 91
f 79 80 91
f 91 80 92
f 80 81 92
f 92 81 93
f 81 82 93
f 93 82 94
f 82 83 94
f 94 83 95
f 83 84 95
f 95 84 96
f 84 85 96
f 96 85 97
f 85 74 97
f 97 74 86
f 86 87 98
f 98 87 99
f 87 88 99
f 99 88 100
f 88 89 100
f 100 89 101
f 89 90 101
f 101 90 102
f 90 91 102
f 102 91 103
f 91 92 103
f 103 92 104
f 92 93 104
f 104 93 105
f 93 94 105
f 105 94 106
f 94 95 106
f 106 95 107
f 95 96 107
f 107 96 108
f 96 97 108
f 108 97 109
f 97 86 109
f 109 86 98
f 98 99 110
f 110 99 111
f 99 100 111
f 111 100 112
f 100 101 112
f 112 101 113
f 101 102 113
f 113 102 114
f 102 103 114
f 114 103 115
f 103 104 115
f 115 104 116
f 104 105 116
f 116 105 117
f 105 106 117
f 117 106 118
f 106 107 118
f 118 107 119
f 107 108 119
f 119 108 120
f 108 109 120
f 120 109 121
f 109 98 121
f 121 98 110
f 110 111 122
f 122 111 123
f 111 112 123
f 123 112 124
f 112 113 124
f 124 113 125
f 113 114 125
f 125 114 126
f 114 115 126
f 126 115 127
f 115 116 127
f 127 116 128
f 116 117 128
f 128 117 129
f 117 118 129
f 129 118 130
f 118 119 130
f 130 119 131
f 119 120 131
f 131 120 132
f 120 121 132
f 132 121 133
f 121 110 133
f 133 110 122
f 122 123 134
f 134 123 135
f 123 124 135
f 135 124 136
f 124 125 136
f 136 125 137
f 125 126 137
f 137 126 138
f 126 127 138
f 138 127 139
f 127 128 139
f 139 128 140
f 128 129 140
f 140 129 141
f 129 130 141
f 141 130 142
f 130 131 142
f 142 131 143
f 131 132 143
f 143 132 144
f 132 133 144
f 144 133 145
f 133 122 145
f 145 122 134
f 134 135 146
f 146 135 147
f 135 136 147
f 147 136 148
f 136 137 148
f 148 137 149
f 137 138 149
f 149 138 150
f 138 139 150
f 150 139 151
f 139 140 151
f 151 140 152
f 140 141 152
f 152 141 153
f 141 142 153
f 153 142 154
f 142 143 154
f 154 143 155
f 143 144 155
f 155 144 156
f 144 145 156
f 156 145 157
f 145 134 157
f 157 134 146
f 146 147 158
f 158 147 159
f 147 148 159
f 159 148 160
f 148 149 160
f 160 149 161
f 149 150 161
f 161 150 162
f 150 151 162
f 162 151 163
f 151 152 163
f 163 152 164
f 152 153 164
f 164 153 165
f 153 154 165
f 165 154 166
f 154 155 166
f 166 155 167
f 155 156 167
f 167 156 168
f 156 157 168
f 168 157 169
f 157 146 169
f 169 146 158
f 158 159 170
f 170 159 171
f 159 160 171
f 171 160 172
f 160 161 172
f 172 161 173
f 161 162 173
f 173 162 174
f 162 163 174
f 174 163 175
f 163 164 175
f 175 164 176
f 164 165 176
f 176 165 177
f 165 166 177
f 177 166 178
f 166 167 178
f 178 167 179
f 167 168 179
f 179 168 180
f 168 169 180
f 180 169 181
f 169 158 181
f 181 158 170
f 170 171 182
f 182 171 183
f 171 172 183
f 183 172 184
f 172 173 184
f 184 173 185
f 173 174 185
f 185 174 186
f 174 175 186
f 186 175 187
f 175 176 187
f 187 176 188
f 176 177 188
f 188 177 189
f 177 178 189
f 189 178 190
f 178 179 190
f 190 179 191
f 179 180 191
f 191 180 192
f 180 181 192
f 192 181 193
f 181 170 193
f 193 170 182
f 182 183 194
f 194 183 195
f 183 184 195
f 195 184 196
f 184 185 196
f 196 185 197
f 185 186 197
f 197 186 198
f 186 187 198
f 198 187 199
f 187 188 199
f 199 188 200
f 188 189 200
f 200 189 201
f 189 190 201
f 201 190 202
f 190 191 202
f 202 191 203
f 191 192 203
f 203 192 204
f 192 193 204
f 204 193 205
f 193 182 205
f 205 182 194
f 194 195 206
f 206 195 207
f 195 196 207
f 207 196 208
f 196 197 208
f 208 197 209
f 197 198 209
f 209 198 210
f 198 199 210
f 210 199 211
f 199 200 211
f 211 200 212
f 200 201 212
f 212 201 213
f 201 202 213
f 213 202 214
f 202 203 214
f 214 203 215
f 203 204 215
f 215 204 216
f 204 205 216
f 216 205 217
f 205 194 217
f 217 194 206
f 206 207 218
f 218 207 219
f 207 208 219
f 219 208 220
f 208 209 220
f 220 209 221
f 209 210 221
f 221 210 222
f 210 211 222
f 222 211 223
f 211 212 223
f 223 212 224
f 212 213 224
f 224 213 225
f 213 214 225
f 225 214 226
f 214 215 226
f 226 215 227
f 215 216 227
f 227 216 228
f 216 217 228
f 228 217 229
f 217 206 229
f 229 206 218
f 218 219 230
f 230 219 231
f 219 220 231
f 231 220 232
f 220 221 232
f 232 221 233
f 221 222 233
f 233 222 234
f 222 223 234
f 234 223 235
f 223 224 235
f 235 224 236
f 224 225 236
f 236 225 237
f 225 226 237
f 237 226 238
f 226 227 238
f 238 227 239
f 227 228 239
f 239 228 240
f 228 229 240
f 240 229 241
f 229 218 241
f 241 218 230
f 230 231 242
f 242 231 243
f 231 232 243
f 243 232 244
f 232 233 244
f 244 233 245
f 233 234 245
f 245 234 246
f 234 235 246
f 246 235 247
f 235 236 247
f 247 236 248
f 236 237 248
f 248 237 249
f 237 238 249
f 249 238 250
f 238 239 250
f 250 239 251
f 239 240 251
f 251 240 252
f 240 241 252
f 252 241 253
f 241 230 253
f 253 230 242
f 242 243 254
f 254 243 255
f 243 244 255
f 255 244 256
f 244 245 256
f 256 245 257
f 245 246 257
f 257 246 258
f 246 247 258
f 258 247 259
f 247 248 259
f 259 248 260
f 248 249 260
f 260 249 261
f 249 250 261
f 261 250 262
f 250 251 262
f 262 251 263
f 251 252 263
f 263 252 264
f 252 253 264
f 264 253 265
f 253 242 265
f 265 242 254
f 254 255 266
f 266 255 267
f 255 256 267
f 267 256 268
f 256 257 268
f 268 257 269
f 257 258 269
f 269 258 270
f 258 259 270
f 270 259 271
f 259 260 271
f 271 260 272
f 260 261 272
f 272 261 273
f 261 262 273
f 273 262 274
f 262 263 274
f 274 263 275
f 263 264 275
f 275 264 276
f 264 265 276
f 276 265 277
f 265 254 277
f 277 254 266
f 266 267 278
f 278 267 279
f 267 268 279
f 279 268 280
f 268 269 280
f 280 269 281
f 269 270 281
f 281 270 282
f 270 271 282
f 282 271 283
f 271 272 283
f 283 272 284
f 272 273 284
f 284 273 285
f 273 274 285
f 285 274 286
f 274 275 286
f 286 275 287
f 275 276 287
f 287 276 288
f 276 277 288
f 288 277 289
f 277 266 289
f 289 266 278
f 278 279 290
f 290 279 291
f 279 280 291
f 291 280 292
f 280 281 292
f 292 281 293
f 281 282 293
f 293 282 294
f 282 283 294
f 294 283 295
f 283 284 295
f 295 284 296
f 284 285 296
f 296 285 297
f 285 286 297
f 297 286 298
f 286 287 298
f 298 287 299
f 287 288 299
f 299 288 300
f 288 289 300
f 300 289 301
f 289 278 301
f 301 278 290
f 290 291 302
f 302 291 303
f 291 292 303
f 303 292 304
f 292 293 304
f 304 293 305
f 293 294 305
f 305 294 306
f 294 295 306
f 306 295 307
f 295 296 307
f 307 296 308
f 296 297 308
f 308 297 309
f 297 298 309
f 309 298 310
f 298 299 310
f 310 299 311
f 299 300 311
f 311 300 312
f 300 301 312
f 312 301 313
f 301 290 313
f 313 290 302
f 302 303 314
f 314 303 315
f 303 304 315
f 315 304 316
f 304 305 316
f 316 305 317
f 305 306 317
f 317 306 318
f 306 307 318
f 318 307 319
f 307 308 319
f 319 308 320
f 308 309 320
f 320 309 321
f 309 310 321
f 321 310 322
f 310 311 322
f 322 311 323
f 311 312 323
f 323 312 324
f 312 313 324
f 324 313 325
f 313 302 325
f 325 302 314
f 314 315 326
f 326 315 327
f 315 316 327
f 327 316 328
f 316 317 328
f 328 317 329
f 317 318 329
f 329 318 330
f 318 319 330
f 330 319 331
f 319 320 331
f 331 320 332
f 320 321 332
f 332 321 333
f 321 322 333
f 333 322 334
f 322 323 334
f 334 323 335
f 323 324 335
f 335 324 336
f 324 325 336
f 336 325 337
f 325 314 337
f 337 314 326
f 326 327 338
f 338 327 339
f 327 328 339
f 339 328 340
f 328 329 340
f 340 329 341
f 329 330 341
f 341 330 342
f 330 331 342
f 342 331 343
f 331 332 343
f 343 332 344
f 332 333 344
f 344 333 345
f 333 334 345
f 345 334 346
f 334 335 346
f 346 335 347
f 335 336 347
f 347 336 348
f 336 337 348
f 348 337 349
f 337 326 349
f 349 326 338
f 338 339 350
f 350 339 351
f 339 340 351
f 351 340 352
f 340 341 352
f 352 341 353
f 341 342 353
f 353 342 354
f 342 343 354
f 354 343 355
f 343 344 355
f 355 344 356
f 344 345 356
f 356 345 357
f 345 346 357
f 357 346 358
f 346 347 358
f 358 347 359
f 347 348 359
f 359 348 360
f 348 349 360
f 360 349 361
f 349 338 361
f 361 338 350
f 350 351 362
f 362 351 363
f 351 352 363
f 363 352 364
f 352 353 364
f 364 353 365
f 353 354 365
f 365 354 366
f 354 355 366
f 366 355 367
f 355 356 367
f 367 356 368
f 356 357 368
f 368 357 369
f 357 358 369
f 369 358 370
f 358 359 370
f 370 359 371
f 359 360 371
f 371 360 372
f 360 361 372
f 372 361 373
f 361 350 373
f 373 350 362
f 362 363 374
f 374 363 375
f 363 364 375
f 375 364 376
f 364 365 376
f 376 365 377
f 365 366 377
f 377 366 378
f 366 367 378
f 378 367 379
f 367 368 379
f 379 368 380
f 368 369 380
f 380 369 381
f 369 370 381
f 381 370 382
f 370 371 382
f 382 371 383
f 371 372 383
f 383 372 384
f 372 373 384
f 384 373 385
f 373 362 385
f 385 362 374
f 374 375 386
f 386 375 387
f 375 376 387
f 387 376 388
f 376 377 388
f 388 377 389
f 377 378 389
f 389 378 390
f 378 379 390
f 390 379 391
f 379 380 391
f 391 380 392
f 380 381 392
f 392 381 393
f 381 382 393
f 393 382 394
f 382 383 394
f 394 383 395
f 383 384 395
f 395 384 396
f 384 385 396
f 396 385 397
f 385 374 397
f 397 374 386
f 386 387 398
f 398 387 399
f 387 388 399
f 399 388 400
f 388 389 400
f 400 389 401
f 389 390 401
f 401 390 402
f 390 391 402
f 402 391 403
f 391 392 403
f 403 392 404
f 392 393 404
f 404 393 405
f 393 394 405
f 405 394 406
f 394 395 406
f 406 395 407
f 395 396 407
f 407 396 408
f 396 397 408
f 408 397 409
f 397 386 409
f 409 386 398
f 398 399 410
f 410 399 411
f 399 400 411
f 411 400 412
f 400 401 412
f 412 401 413
f 401 402 413
f 413 402 414
f 402 403 414
f 414 403 415
f 403 404 415
f 415 404 416
f 404 405 416
f 416 405 417
f 405 406 417
f 417 406 418
f 406 407 418
f 418 407 419
f 407 408 419
f 419 408 420
f 408 409 420
f 420 409 421
f 409 398 421
f 421 398 410
f 410 411 422
f 422 411 423
f 411 412 423
f 423 412 424
f 412 413 424
f 424 413 425
f 413 414 425
f 425 414 426
f 414 415 426
f 426 415 427
f 415 416 427
f 427 416 428
f 416 417 428
f 428 417 429
f 417 418 429
f 429 418 430
f 418 419 430
f 430 419 431
f 419 420 431
f 431 420 432
f 420 421 432
f 432 421 433
f 421 410 433
f 433 410 422
f 422 423 434
f 434 423 435
f 423 424 435
f 435 424 436
f 424 425 436
f 436 425 437
f 425 426 437
f 437 426 438
f 426 427 438
f 438 427 439
f 427 428 439
f 439 428 440
f 428 429 440
f 440 429 441
f 429 430 441
f 441 430 442
f 430 431 442
f 442 431 443
f 431 432 443
f 443 432 444
f 432 433 444
f 444 433 445
f 433 422 445
f 445 422 434
f 434 435 446
f 446 435 447
f 435 436 447
f 447 436 448
f 436 437 448
f 448 437 449
f 437 438 449
f 449 438 450
f 438 439 450
f 450 439 451
f 439 440 451
f 451 440 452
f 440 441 452
f 452 441 453
f 441 442 453
f 453 442 454
f 442 443 454
f 454 443 455
f 443 444 455
f 455 444 456
f 444 445 456
f 456 445 457
f 445 434 457
f 457 434 446
f 446 447 458
f 458 447 459
f 447 448 459
f 459 448 460
f 448 449 460
f 460 449 461
f 449 450 461
f 461 450 462
f 450 451 462
f 462 451 463
f 451 452 463
f 463 452 464
f 452 453 464
f 464 453 465
f 453 454 465
f 465 454 466
f 454 455 466
f 466 455 467
f 455 456 467
f 467 456 468
f 456 457 468
f 468 457 469
f 457 446 469
f 469 446 458
f 458 459 470
f 470 459 471
f 459 460 471
f 471 460 472
f 460 461 472
f 472 461 473
f 461 462 473
f 473 462 474
f 462 463 474
f 474 463 475
f 463 464 475
f 475 464 476
f 464 465 476
f 476 465 477
f 465 466 477
f 477 466 478
f 466 467 478
f 478 467 479
f 467 468 479
f 479 468 480
f 468 469 480
f 480 469 481
f 469 458 481
f 481 458 470
f 470 471 482
f 482 471 483
f 471 472 483
f 483 472 484
f 472 473 484
f 484 473 485
f 473 474 485
f 485 474 486
f 474 475 486
f 486 475 487
f 475 476 487
f 487 476 488
f 476 477 488
f 488 477 489
f 477 478 489
f 489 478 490
f 478 479 490
f 490 479 491
f 479 480 491
f 491 480 492
f 480 481 492
f 492 481 493
f 481 470 493
f 493 470 482
f 482 483 494
f 494 483 495
f 483 484 495
f 495 484 496
f 484 485 496
f 496 485 497
f 485 486 497
f 497 486 498
f 486 487 498
f 498 487 499
f 487 488 499
f 499 488 500
f 488 489 500
f 500 489 501
f 489 490 501
f 501 490 502
f 490 491 502
f 502 491 503
f 491 492 503
f 503 492 504
f 492 493 504
f 504 493 505
f 493 482 505
f 505 482 494
f 494 495 506
f 506 495 507
f 495 496 507
f 507 496 508
f 496 497 508
f 508 497 509
f 497 498 509
f 509 498 510
f 498 499 510
f 510 499 511
f 499 500 511
f 511 500 512
f 500 501 512
f 512 501 513
f 501 502 513
f 513 502 514
f 502 503 514
f 514 503 515
f 503 504 515
f 515 504 516
f 504 505 516
f 516 505 517
f 505 494 517
f 517 494 506
f 506 507 518
f 518 507 519
f 507 508 519
f 519 508 520
f 508 509 520
f 520 509 521
f 509 510 521
f 521 510 522
f 510 511 522
f 522 511 523
f 511 512 523
f 523 512 524
f 512 513 524
f 524 513 525
f 513 514 525
f 525 514 526
f 514 515 526
f 526 515 527
f 515 516 527
f 527 516 528
f 516 517 528
f 528 517 529
f 517 506 529
f 529 506 518
f 518 519 530
f 530 519 531
f 519 520 531
f 531 520 532
f 520 521 532
f 532 521 533
f 521 522 533
f 533 522 534
f 522 523 534
f 534 523 535
f 523 524 535
f 535 524 536
f 524 525 536
f 536 525 537
f 525 526 537
f 537 526 538
f 526 527 538
f 538 527 539
f 527 528 539
f 539 528 540
f 528 529 540
f 540 529 541
f 529 518 541
f 541 518 530
f 530 531 542
f 542 531 543
f 531 532 543
f 543 532 544
f 532 533 544
f 544 533 545
f 533 534 545
f 545 534 546
f 534 535 546
f 546 535 547
f 535 536 547
f 547 536 548
f 536 537 548
f 548 537 549
f 537 538 549
f 549 538 550
f 538 539 550
f 550 539 551
f 539 540 551
f 551 540 552
f 540 541 552
f 552 541 553
f 541 530 553
f 553 530 542
f 542 543 554
f 554 543 555
f 543 544 555
f 555 544 556
f 544 545 556
f 556 545 557
f 545 546 557
f 557 546 558
f 546 547 558
f 558 547 559
f 547 548 559
f 559 548 560
f 548 549 560
f 560 549 561
f 549 550 561
f 561 550 562
f 550 551 562
f 562 551 563
f 551 552 563
f 563 552 564
f 552 553 564
f 564 553 565
f 553 542 565
f 565 542 554
f 554 555 566
f 566 555 567
f 555 556 567
f 567 556 568
f 556 557 568
f 568 557 569
f 557 558 569
f 569 558 570
f 558 559 570
f 570 559 571
f 559 560 571
f 571 560 572
f 560 561 572
f 572 561 573
f 561 562 573
f 573 562 574
f 562 563 574
f 574 563 575
f 563 564 575
f 575 564 576
f 564 565 576
f 576 565 577
f 565 554 577
f 577 554 566
f 566 567 578
f 578 567 579
f 567 568 579
f 579 568 580
f 568 569 580
f 580 569 581
f 569 570 581
f 581 570 582
f 570 571 582
f 582 571 583
f 571 572 583
f 583 572 584
f 572 573 584
f 584 573 585
f 573 574 585
f 585 574 586
f 574 575 586
f 586 575 587
f 575 576 587
f 587 576 588
f 576 577 588
f 588 577 589
f 577 566 589
f 589 566 578
f 578 579 590
f 590 579 591
f 579 580 591
f 591 580 592
f 580 581 592
f 592 581 593
f 581 582 593
f 593 582 594
f 582 583 594
f 594 583 595
f 583 584 595
f 595 584 596
f 584 585 596
f 596 585 597
f 585 586 597
f 597 586 598
f 586 587 598
f 598 587 599
f 587 588 599
f 599 588 600
f 588 589 600
f 600 589 601
f 589 578 601
f 601 578 590
f 590 591 602
f 602 591 603
f 591 592 603
f 603 592 604
f 592 593 604
f 604 593 605
f 593 594 605
f 605 594 606
f 594 595 606
f 606 595 607
f 595 596 607
f 607 596 608
f 596 597 608
f 608 597 609
f 597 598 609
f 609 598 610
f 598 599 610
f 610 599 611
f 599 600 611
f 611 600 612
f 600 601 612
f 612 601 613
f 601 590 613
f 613 590 602
f 602 603 614
f 614 603 615
f 603 604 615
f 615 604 616
f 604 605 616
f 616 605 617
f 605 606 617
f 617 606 618
f 606 607 618
f 618 607 619
f 607 608 619
f 619 608 620
f 608 609 620
f 620 609 621
f 609 610 621
f 621 610 622
f 610 611 622
f 622 611 623
f 611 612 623
f 623 612 624
f 612 613 624
f 624 613 625
f 613 602 625
f 625 602 614
f 614 615 626
f 626 615 627
f 615 616 627
f 627 616 628
f 616 617 628
f 628 617 629
f 617 618 629
f 629 618 630
f 618 619 630
f 630 619 631
f 619 620 631
f 631 620 632
f 620 621 632
f 632 621 633
f 621 622 633
f 633 622 634
f 622 623 634
f 634 623 635
f 623 624 635
f 635 624 636
f 624 625 636
f 636 625 637
f 625 614 637
f 637 614 626
f 626 627 638
f 638 627 639
f 627 628 639
f 639 628 640
f 628 629 640
f 640 629 641
f 629 630 641
f 641 630 642
f 630 631 642
f 642 631 643
f 631 632 643
f 643 632 644
f 632 633 644
f 644 633 645
f 633 634 645
f 645 634 646
f 634 635 646
f 646 635 647
f 635 636 647
f 647 636 648
f 636 637 648
f 648 637 649
f 637 626 649
f 649 626 638
f 638 639 650
f 650 639 651
f 639 640 651
f 651 640 652
f 640 641 652
f 652 641 653
f 641 642 653
f 653 642 654
f 642 643 654
f 654 643 655
f 643 644 655
f 655 644 656
f 644 645 656
f 656 645 657
f 645 646 657
f 657 646 658
f 646 647 658
f 658 647 659
f 647 648 659
f 659 648 660
f 648 649 660
f 660 649 661
f 649 638 661
f 661 638 650
f 650 651 662
f 662 651 663
f 651 652 663
f 663 652 664
f 652 653 664
f 664 653 665
f 653 654 665
f 665 654 666
f 654 655 666
f 666 655 667
f 655 656 667
f 667 656 668
f 656 657 668
f 668 657 669
f 657 658 669
f 669 658 670
f 658 659 670
f 670 659 671
f 659 660 671
f 671 660 672
f 660 661 672
f 672 661 673
f 661 650 673
f 673 650 662
f 662 663 674
f 674 663 675
f 663 664 675
f 675 664 676
f 664 665 676
f 676 665 677
f 665 666 677
f 677 666 678
f 666 667 678
f 678 667 679
f 667 668 679
f 679 668 680
f 668 669 680
f 680 669 681
f 669 670 681
f 681 670 682
f 670 671 682
f 682 671 683
f 671 672 683
f 683 672 684
f 672 673 684
f 684 673 685
f 673 662 685
f 685 662 674
f 674 675 686
f 686 675 687
f 675 676 687
f 687 676 688
f 676 677 688
f 688 677 689
f 677 678 689
f 689 678 690
f 678 679 690
f 690 679 691
f 679 680 691
f 691 680 692
f 680 681 692
f 692 681 693
f 681 682 693
f 693 682 694
f 682 683 694
f 694 683 695
f 683 684 695
f 695 684 696
f 684 685 696
f 696 685 697
f 685 674 697
f 697 674 686
f 686 687 698
f 698 687 699
f 687 688 699
f 699 688 700
f 688 689 700
f 700 689 701
f 689 690 701
f 701 690 702
f 690 691 702
f 702 691 703
f 691 692 703
f 703 692 704
f 692 693 704
f 704 693 705
f 693 694 705
f 705 694 706
f 694 695 706
f 706 695 707
f 695 696 707
f 707 696 708
f 696 697 708
f 708 697 709
f 697 686 709
f 709 686 698
f 698 699 710
f 710 699 711
f 699 700 711
f 711 700 712
f 700 701 712
f 712 701 713
f 701 702 713
f 713 702 714
f 702 703 714
f 714 703 715
f 703 704 715
f 715 704 716
f 704 705 716
f 716 705 717
f 705 706 717
f 717 706 718
f 706 707 718
f 718 707 719
f 707 708 719
f 719 708 720
f 708 709 720
f 720 709 721
f 709 698 721
f 721 698 710
f 710 711 722
f 722 711 723
f 711 712 723
f 723 712 724
f 712 713 724
f 724 713 725
f 713 714 725
f 725 714 726
f 714 715 726
f 726 715 727
f 715 716 727
f 727 716 728
f 716 717 728
f 728 717 729
f 717 718 729
f 729 718 730
f 718 719 730
f 730 719 731
f 719 720 731
f 731 720 732
f 720 721 732
f 732 721 733
f 721 710 733
f 733 710 722
f 722 723 734
f 734 723 735
f 723 724 735
f 735 724 736
f 724 725 736
f 736 725 737
f 725 726 737
f 737 726 738
f 726 727 738
f 738 727 739
f 727 728 739
f 739 728 740
f 728 729 740
f 740 729 741
f 729 730 741
f 741 730 742
f 730 731 742
f 742 731 743
f 731 732 743
f 743 732 744
f 732 733 744
f 744 733 745
f 733 722 745
f 745 722 734
f 734 735 746
f 746 735 747
f 735 736 747
f 747 736 748
f 736 737 748
f 748 737 749
f 737 738 749
f 749 738 750
f 738 739 750
f 750 739 751
f 739 740 751
f 751 740 752
f 740 741 752
f 752 741 753
f 741 742 753
f 753 742 754
f 742 743 754
f 754 743 755
f 743 744 755
f 755 744 756
f 744 745 756
f 756 745 757
f 745 734 757
f 757 734 746
f 746 747 758
f 758 747 759
f 747 748 759
f 759 748 760
f 748 749 760
f 760 749 761
f 749 750 761
f 761 750 762
f 750 751 762
f 762 751 763
f 751 752 763
f 763 752 764
f 752 753 764
f 764 753 765
f 753 754 765
f 765 754 766
f 754 755 766
f 766 755 767
f 755 756 767
f 767 756 768
f 756 757 768
f 768 757 769
f 757 746 769
f 769 746 758
f 758 759 770
f 770 759 771
f 759 760 771
f 771 760 772
f 760 761 772
f 772 761 773
f 761 762 773
f 773 762 774
f 762 763 774
f 774 763 775
f 763 764 775
f 775 764 776
f 764 765 776
f 776 765 777
f 765 766 777
f 777 766 778
f 766 767 778
f 778 767 779
f 767 768 779
f 779 768 780
f 768 769 780
f 780 769 781
f 769 758 781
f 781 758 770
f 770 771 782
f 782 771 783
f 771 772 783
f 783 772 784
f 772 773 784
f 784 773 785
f 773 774 785
f 785 774 786
f 774 775 786
f 786 775 787
f 775 776 787
f 787 776 788
f 776 777 788
f 788 777 789
f 777 778 789
f 789 778 790
f 778 779 790
f 790 779 791
f 779 780 791
f 791 780 792
f 780 781 792
f 792 781 793
f 781 770 793
f 793 770 782
f 782 783 794
f 794 783 795
f 783 784 795
f 795 784 796
f 784 785 796
f 796 785 797
f 785 786 797
f 797 786 798
f 786 787 798
f 798 787 799
f 787 788 799
f 799 788 800
f 788 789 800
f 800 789 801
f 789 790 801
f 801 790 802
f 790 791 802
f 802 791 803
f 791 792 803
f 803 792 804
f 792 793 804
f 804 793 805
f 793 782 805
f 805 782 794
f 794 795 806
f 806 795 807
f 795 796 807
f 807 796 808
f 796 797 808
f 808 797 809
f 797 798 809
f 809 798 810
f 798 799 810
f 810 799 811
f 799 800 811
f 811 800 812
f 800 801 812
f 812 801 813
f 801 802 813
f 813 802 814
f 802 803 814
f 814 803 815
f 803 804 815
f 815 804 816
f 804 805 816
f 816 805 817
f 805 794 817
f 817 794 806
f 806 807 818
f 818 807 819
f 807 808 819
f 819 808 820
f 808 809 820
f 820 809 821
f 809 810 821
f 821 810 822
f 810 811 822
f 822 811 823
f 811 812 823
f 823 812 824
f 812 813 824
f 824 813 825
f 813 814 825
f 825 814 826
f 814 815 826
f 826 815 827
f 815 816 827
f 827 816 828
f 816 817 828
f 828 817 829
f 817 806 829
f 829 806 818
f 818 819 830
f 830 819 831
f 819 820 831
f 831 820 832
f 820 821 832
f 832 821 833
f 821 822 833
f 833 822 834
f 822 823 834
f 834 823 835
f 823 824 835
f 835 824 836
f 824 825 836
f 836 825 837
f 825 826 837
f 837 826 838
f 826 827 838
f 838 827 839
f 827 828 839
f 839 828 840
f 828 829 840
f 840 829 841
f 829 818 841
f 841 818 830
f 830 831 842
f 842 831 843
f 831 832 843
f 843 832 844
f 832 833 844
f 844 833 845
f 833 834 845
f 845 834 846
f 834 835 846
f 846 835 847
f 835 836 847
f 847 836 848
f 836 837 848
f 848 837 849
f 837 838 849
f 849 838 850
f 838 839 850
f 850 839 851
f 839 840 851
f 851 840 852
f 840 841 852
f 852 841 853
f 841 830 853
f 853 830 842
f 842 843 854
f 854 843 855
f 843 844 855
f 855 844 856
f 844 845 856
f 856 845 857
f 845 846 857
f 857 846 858
f 846 847 858
f 858 847 859
f 847 848 859
f 859 848 860
f 848 849 860
f 860 849 861
f 849 850 861
f 861 850 862
f 850 851 862
f 862 851 863
f 851 852 863
f 863 852 864
f 852 853 864
f 864 853 865
f 853 842 865
f 865 842 854
f 854 855 866
f 866 855 867
f 855 856 867
f 867 856 868
f 856 857 868
f 868 857 869
f 857 858 869
f 869 858 870
f 858 859 870
f 870 859 871
f 859 860 871
f 871 860 872
f 860 861 872
f 872 861 873
f 861 862 873
f 873 862 874
f 862 863 874
f 874 863 875
f 863 864 875
f 875 864 876
f 864 865 876
f 876 865 877
f 865 854 877
f 877 854 866
f 866 867 878
f 878 867 879
f 867 868 879
f 879 868 880
f 868 869 880
f 880 869 881
f 869 870 881
f 881 870 882
f 870 871 882
f 882 871 883
f 871 872 883
f 883 872 884
f 872 873 884
f 884 873 885
f 873 874 885
f 885 874 886
f 874 875 886
f 886 875 887
f 875 876 887
f 887 876 888
f 876 877 888
f 888 877 889
f 877 866 889
f 889 866 878
f 878 879 890
f 890 879 890
f 879 880 890
f 890 880 890
f 880 881 890
f 890 881 890
f 881 882 890
f 890 882 890
f 882 883 890
f 890 883 890
f 883 884 890
f 890 884 890
f 884 885 890
f 890 885 890
f 885 886 890
f 890 886 890
f 886 887 890
f 890 887 890
f 887 888 890
f 890 888 890
f 888 889 890
f 890 889 890
f 889 878 890
f 890 878 890

g Path_(12)
v 132.0635 131.03177 24.0
v 132.0635 131.44446 24.0
v 132.0635 131.38918 23.793652
v 132.0635 131.23811 23.642593
v 132.0635 131.03177 23.587301
v 132.0635 130.82542 23.642593
v 132.0635 130.67436 23.793652
v 132.0635 130.61906 24.0
v 132.0635 130.67436 24.20635
v 132.0635 130.82542 24.357409
v 132.0635 131.03177 24.412699
v 132.0635 131.23811 24.357409
v 132.0635 131.38918 24.20635
v 131.48833 131.444 24.019527
v 131.48833 131.39854 23.810793
v 131.48833 131.25479 23.652758
v 131.48833 131.0513 23.587765
v 131.48833 130.84256 23.63323
v 131.48833 130.68452 23.776972
v 131.48833 130.61954 23.980473
v 131.48833 130.665 24.189207
v 131.48833 130.80873 24.347244
v 131.48833 131.01224 24.412237
v 131.48833 131.22098 24.366772
v 131.48833 131.37901 24.22303
v 130.90727 131.44397 24.019453
v 130.91313 131.39854 23.810793
v 130.91899 131.25484 23.65283
v 130.9233 131.05136 23.587893
v 130.92487 130.84264 23.633377
v 130.9233 130.68459 23.7771
v 130.91899 130.61957 23.980547
v 130.91313 130.665 24.189207
v 130.90727 130.8087 24.34717
v 130.90297 131.01218 24.412107
v 130.9014 131.2209 24.366623
v 130.90297 131.37894 24.2229
v 130.24986 131.41977 23.972538
v 130.33887 131.38354 23.781742
v 130.42789 131.24907 23.641645
v 130.49304 131.05234 23.589785
v 130.51689 130.84608 23.640057
v 130.49304 130.68556 23.778992
v 130.42789 130.6138 23.969362
v 130.33887 130.65001 24.160156
v 130.24986 130.7845 24.300255
v 130.1847 130.98123 24.352116
v 130.16084 131.18748 24.301842
v 130.1847 131.34799 24.162909
v 129.77715 131.1885 23.524244
v 129.95288 131.18805 23.40276
v 130.1286 131.08931 23.33197
v 130.25723 130.91876 23.330849
v 130.30432 130.72208 23.399693
v 130.25723 130.55199 23.520056
v 130.1286 130.45404 23.659687
v 129.95288 130.4545 23.781174
v 129.77715 130.55324 23.851961
v 129.64851 130.72379 23.853083
v 129.60143 130.92046 23.784239
v 129.64851 131.09056 23.663876
v 129.55559 130.92935 23.021885
v 129.74596 130.94199 22.925798
v 129.93634 130.85637 22.880411
v 130.07571 130.6954 22.897882
v 130.12672 130.50224 22.973532
v 130.07571 130.32863 23.08709
v 129.93634 130.2211 23.208128
v 129.74596 130.20845 23.304213
v 129.55559 130.29408 23.349602
v 129.41621 130.45505 23.332129
v 129.3652 130.64821 23.25648
v 129.41621 130.82181 23.142921
v 129.38533 130.70694 22.520498
v 129.57925 130.68065 22.434544
v 129.75444 130.5617 22.40587
v 129.86394 130.38199 22.442162
v 129.87842 130.18964 22.533693
v 129.794 130.03621 22.65594
v 129.6333 129.9628 22.776144
v 129.43938 129.98909 22.862099
v 129.26419 130.10803 22.890772
v 129.1547 130.28775 22.85448
v 129.14021 130.4801 22.762949
v 129.22462 130.63353 22.640701
v 129.12866 130.45938 22.051163
v 129.31712 130.43413 21.953787
v 129.49289 130.31804 21.918188
v 129.60887 130.14223 21.953903
v 129.63397 129.9538 22.051361
v 129.56148 129.80324 22.184452
v 129.41081 129.73088 22.31751
v 129.22235 129.75613 22.414886
v 129.04659 129.87222 22.450485
v 128.9306 130.04803 22.41477
v 128.9055 130.23647 22.317312
v 128.978 130.38702 22.184221
v 128.7558 130.14105 21.678938
v 128.9121 130.13988 21.53331
v 129.08823 130.05072 21.451664
v 129.237 129.89746 21.455877
v 129.31854 129.72118 21.54482
v 129.31102 129.56909 21.694664
v 129.21643 129.48198 21.865253
v 129.06013 129.48315 22.010881
v 128.884 129.57231 22.092527
v 128.73524 129.72557 22.088314
v 128.6537 129.90186 21.99937
v 128.66122 130.05394 21.849527
v 128.44647 129.78862 21.337337
v 128.60498 129.74245 21.204426
v 128.76955 129.61873 21.149391
v 128.89609 129.4506 21.186983
v 128.9507 129.28314 21.307127
v 128.91873 129.16118 21.477633
v 128.80878 129.11743 21.65281
v 128.65027 129.16359 21.78572
v 128.4857 129.28731 21.840755
v 128.35916 129.45543 21.803164
v 128.30455 129.62291 21.68302
v 128.33652 129.74486 21.512514
v 128.16747 129.51791 21.0303
v 128.3206 129.4521 20.897705
v 128.46147 129.3036 20.83549
v 128.55229 129.11223 20.860327
v 128.56876 128.92924 20.96556
v 128.50644 128.80368 21.122992
v 128.38203 128.7692 21.29044
v 128.2289 128.835 21.423035
v 128.08803 128.9835 21.48525
v 127.9972 129.17488 21.460413
v 127.98074 129.35786 21.355179
v 128.04306 129.48343 21.197748
v 127.76057 129.38667 20.847252
v 127.83921 129.35454 20.651245
v 127.91786 129.22258 20.502796
v 127.97543 129.02614 20.441685
v 127.996506 128.81787 20.484285
v 127.97543 128.65356 20.619184
v 127.91786 128.57726 20.810232
v 127.83921 128.60939 21.00624
v 127.76057 128.74136 21.15469
v 127.702995 128.93779 21.2158
v 127.68192 129.14607 21.173199
v 127.702995 129.31038 21.038301
v 127.26022 129.37598 20.8248
v 127.26544 129.33717 20.614792
v 127.27066 129.19855 20.452343
v 127.274475 128.99722 20.380981
v 127.27587 128.78716 20.41983
v 127.274475 128.62465 20.558481
v 127.27066 128.55322 20.759779
v 127.26544 128.59203 20.96979
v 127.26022 128.73067 21.132238
v 127.25641 128.93198 21.203598
v 127.25501 129.14204 21.16475
v 127.25641 129.30457 21.0261
v 126.68514 129.38086 20.835028
v 126.68108 129.34196 20.625053
v 126.67702 129.20328 20.462648
v 126.67405 129.00197 20.391329
v 126.67296 128.79198 20.430208
v 126.67405 128.62956 20.568865
v 126.677025 128.55824 20.77015
v 126.68109 128.59715 20.980124
v 126.68515 128.73582 21.142529
v 126.688126 128.93713 21.213848
v 126.68921 129.14714 21.174969
v 126.68812 129.30954 21.036312
v 126.69036 128.96947 20.802517
usemtl mat_49
s 1
f 891 891 892
f 892 891 893
f 891 891 893
f 893 891 894
f 891 891 894
f 894 891 895
f 891 891 895
f 895 891 896
f 891 891 896
f 896 891 897
f 891 891 897
f 897 891 898
f 891 891 898
f 898 891 899
f 891 891 899
f 899 891 900
f 891 891 900
f 900 891 901
f 891 891 901
f 901 891 902
f 891 891 902
f 902 891 903
f 891 891 903
f 903 891 892
f 892 893 904
f 904 893 905
f 893 894 905
f 905 894 906
f 894 895 906
f 906 895 907
f 895 896 907
f 907 896 908
f 896 897 908
f 908 897 909
f 897 898 909
f 909 898 910
f 898 899 910
f 910 899 911
f 899 900 911
f 911 900 912
f 900 901 912
f 912 901 913
f 901 902 913
f 913 902 914
f 902 903 914
f 914 903 915
f 903 892 915
f 915 892 904
f 904 905 916
f 916 905 917
f 905 906 917
f 917 906 918
f 906 907 918
f 918 907 919
f 907 908 919
f 919 908 920
f 908 909 920
f 920 909 921
f 909 910 921
f 921 910 922
f 910 911 922
f 922 911 923
f 911 912 923
f 923 912 924
f 912 913 924
f 924 913 925
f 913 914 925
f 925 914 926
f 914 915 926
f 926 915 927
f 915 904 927
f 927 904 916
f 916 917 928
f 928 917 929
f 917 918 929
f 929 918 930
f 918 919 930
f 930 919 931
f 919 920 931
f 931 920 932
f 920 921 932
f 932 921 933
f 921 922 933
f 933 922 934
f 922 923 934
f 934 923 935
f 923 924 935
f 935 924 936
f 924 925 936
f 936 925 937
f 925 926 937
f 937 926 938
f 926 927 938
f 938 927 939
f 927 916 939
f 939 916 928
f 928 929 940
f 940 929 941
f 929 930 941
f 941 930 942
f 930 931 942
f 942 931 943
f 931 932 943
f 943 932 944
f 932 933 944
f 944 933 945
f 933 934 945
f 945 934 946
f 934 935 946
f 946 935 947
f 935 936 947
f 947 936 948
f 936 937 948
f 948 937 949
f 937 938 949
f 949 938 950
f 938 939 950
f 950 939 951
f 939 928 951
f 951 928 940
f 940 941 952
f 952 941 953
f 941 942 953
f 953 942 954
f 942 943 954
f 954 943 955
f 943 944 955
f 955 944 956
f 944 945 956
f 956 945 957
f 945 946 957
f 957 946 958
f 946 947 958
f 958 947 959
f 947 948 959
f 959 948 960
f 948 949 960
f 960 949 961
f 949 950 961
f 961 950 962
f 950 951 962
f 962 951 963
f 951 940 963
f 963 940 952
f 952 953 964
f 964 953 965
f 953 954 965
f 965 954 966
f 954 955 966
f 966 955 967
f 955 956 967
f 967 956 968
f 956 957 968
f 968 957 969
f 957 958 969
f 969 958 970
f 958 959 970
f 970 959 971
f 959 960 971
f 971 960 972
f 960 961 972
f 972 961 973
f 961 962 973
f 973 962 974
f 962 963 974
f 974 963 975
f 963 952 975
f 975 952 964
f 964 965 976
f 976 965 977
f 965 966 977
f 977 966 978
f 966 967 978
f 978 967 979
f 967 968 979
f 979 968 980
f 968 969 980
f 980 969 981
f 969 970 981
f 981 970 982
f 970 971 982
f 982 971 983
f 971 972 983
f 983 972 984
f 972 973 984
f 984 973 985
f 973 974 985
f 985 974 986
f 974 975 986
f 986 975 987
f 975 964 987
f 987 964 976
f 976 977 988
f 988 977 989
f 977 978 989
f 989 978 990
f 978 979 990
f 990 979 991
f 979 980 991
f 991 980 992
f 980 981 992
f 992 981 993
f 981 982 993
f 993 982 994
f 982 983 994
f 994 983 995
f 983 984 995
f 995 984 996
f 984 985 996
f 996 985 997
f 985 986 997
f 997 986 998
f 986 987 998
f 998 987 999
f 987 976 999
f 999 976 988
f 988 989 1000
f 1000 989 1001
f 989 990 1001
f 1001 990 1002
f 990 991 1002
f 1002 991 1003
f 991 992 1003
f 1003 992 1004
f 992 993 1004
f 1004 993 1005
f 993 994 1005
f 1005 994 1006
f 994 995 1006
f 1006 995 1007
f 995 996 1007
f 1007 996 1008
f 996 997 1008
f 1008 997 1009
f 997 998 1009
f 1009 998 1010
f 998 999 1010
f 1010 999 1011
f 999 988 1011
f 1011 988 1000
f 1000 1001 1012
f 1012 1001 1013
f 1001 1002 1013
f 1013 1002 1014
f 1002 1003 1014
f 1014 1003 1015
f 1003 1004 1015
f 1015 1004 1016
f 1004 1005 1016
f 1016 1005 1017
f 1005 1006 1017
f 1017 1006 1018
f 1006 1007 1018
f 1018 1007 1019
f 1007 1008 1019
f 1019 1008 1020
f 1008 1009 1020
f 1020 1009 1021
f 1009 1010 1021
f 1021 1010 1022
f 1010 1011 1022
f 1022 1011 1023
f 1011 1000 1023
f 1023 1000 1012
f 1012 1013 1024
f 1024 1013 1025
f 1013 1014 1025
f 1025 1014 1026
f 1014 1015 1026
f 1026 1015 1027
f 1015 1016 1027
f 1027 1016 1028
f 1016 1017 1028
f 1028 1017 1029
f 1017 1018 1029
f 1029 1018 1030
f 1018 1019 1030
f 1030 1019 1031
f 1019 1020 1031
f 1031 1020 1032
f 1020 1021 1032
f 1032 1021 1033
f 1021 1022 1033
f 1033 1022 1034
f 1022 1023 1034
f 1034 1023 1035
f 1023 1012 1035
f 1035 1012 1024
f 1024 1025 1036
f 1036 1025 1037
f 1025 1026 1037
f 1037 1026 1038
f 1026 1027 1038
f 1038 1027 1039
f 1027 1028 1039
f 1039 1028 1040
f 1028 1029 1040
f 1040 1029 1041
f 1029 1030 1041
f 1041 1030 1042
f 1030 1031 1042
f 1042 1031 1043
f 1031 1032 1043
f 1043 1032 1044
f 1032 1033 1044
f 1044 1033 1045
f 1033 1034 1045
f 1045 1034 1046
f 1034 1035 1046
f 1046 1035 1047
f 1035 1024 1047
f 1047 1024 1036
f 1036 1037 1048
f 1048 1037 1049
f 1037 1038 1049
f 1049 1038 1050
f 1038 1039 1050
f 1050 1039 1051
f 1039 1040 1051
f 1051 1040 1052
f 1040 1041 1052
f 1052 1041 1053
f 1041 1042 1053
f 1053 1042 1054
f 1042 1043 1054
f 1054 1043 1055
f 1043 1044 1055
f 1055 1044 1056
f 1044 1045 1056
f 1056 1045 1057
f 1045 1046 1057
f 1057 1046 1058
f 1046 1047 1058
f 1058 1047 1059
f 1047 1036 1059
f 1059 1036 1048
f 1048 1049 1060
f 1060 1049 1060
f 1049 1050 1060
f 1060 1050 1060
f 1050 1051 1060
f 1060 1051 1060
f 1051 1052 1060
f 1060 1052 1060
f 1052 1053 1060
f 1060 1053 1060
f 1053 1054 1060
f 1060 1054 1060
f 1054 1055 1060
f 1060 1055 1060
f 1055 1056 1060
f 1060 1056 1060
f 1056 1057 1060
f 1060 1057 1060
f 1057 1058 1060
f 1060 1058 1060
f 1058 1059 1060
f 1060 1059 1060
f 1059 1048 1060
f 1060 1048 1060

g Path_(13)
v 133.71431 121.12701 24.0
v 133.35052 120.946754 23.93697
v 133.4482 120.95431 23.777437
v 133.61716 121.00814 23.699728
v 133.81216 121.09382 23.724667
v 133.98094 121.18839 23.845572
v 134.07828 121.26651 24.030045
v 134.07808 121.30725 24.228659
v 133.98042 121.2997 24.388191
v 133.81145 121.245865 24.4659
v 133.61646 121.16019 24.440962
v 133.44768 121.06561 24.320057
v 133.35034 120.987495 24.135584
v 133.56987 120.472084 23.98031
v 133.68379 120.4529 23.791443
v 133.859 120.49789 23.674416
v 134.04851 120.594986 23.660582
v 134.20155 120.71817 23.75365
v 134.27713 120.83445 23.928684
v 134.25497 120.91265 24.138783
v 134.14105 120.93183 24.327648
v 133.96585 120.88685 24.444677
v 133.77634 120.78976 24.45851
v 133.62329 120.666565 24.36544
v 133.54771 120.55029 24.190407
v 133.82997 120.11477 23.919895
v 133.96391 120.121185 23.81444
v 134.1451 120.19104 23.808523
v 134.325 120.30563 23.90373
v 134.45538 120.43424 24.074553
v 134.50134 120.54242 24.275215
v 134.45055 120.60117 24.451952
v 134.3166 120.594765 24.557407
v 134.13542 120.5249 24.563324
v 133.95554 120.41032 24.468117
v 133.82513 120.2817 24.297295
v 133.77919 120.17352 24.096632
v 134.15173 119.76567 24.119574
v 134.32605 119.8448 24.03063
v 134.51222 119.948845 24.058939
v 134.66039 120.049904 24.196915
v 134.73082 120.12092 24.407585
v 134.70465 120.14285 24.6345
v 134.58891 120.109825 24.816862
v 134.4146 120.03069 24.905804
v 134.22841 119.92666 24.877495
v 134.08026 119.82559 24.739521
v 134.00983 119.75458 24.52885
v 134.03598 119.73265 24.301933
v 134.3706 119.937225 24.424503
usemtl mat_50
s 1
f 1061 1061 1062
f 1062 1061 1063
f 1061 1061 1063
f 1063 1061 1064
f 1061 1061 1064
f 1064 1061 1065
f 1061 1061 1065
f 1065 1061 1066
f 1061 1061 1066
f 1066 1061 1067
f 1061 1061 1067
f 1067 1061 1068
f 1061 1061 1068
f 1068 1061 1069
f 1061 1061 1069
f 1069 1061 1070
f 1061 1061 1070
f 1070 1061 1071
f 1061 1061 1071
f 1071 1061 1072
f 1061 1061 1072
f 1072 1061 1073
f 1061 1061 1073
f 1073 1061 1062
f 1062 1063 1074
f 1074 1063 1075
f 1063 1064 1075
f 1075 1064 1076
f 1064 1065 1076
f 1076 1065 1077
f 1065 1066 1077
f 1077 1066 1078
f 1066 1067 1078
f 1078 1067 1079
f 1067 1068 1079
f 1079 1068 1080
f 1068 1069 1080
f 1080 1069 1081
f 1069 1070 1081
f 1081 1070 1082
f 1070 1071 1082
f 1082 1071 1083
f 1071 1072 1083
f 1083 1072 1084
f 1072 1073 1084
f 1084 1073 1085
f 1073 1062 1085
f 1085 1062 1074
f 1074 1075 1086
f 1086 1075 1087
f 1075 1076 1087
f 1087 1076 1088
f 1076 1077 1088
f 1088 1077 1089
f 1077 1078 1089
f 1089 1078 1090
f 1078 1079 1090
f 1090 1079 1091
f 1079 1080 1091
f 1091 1080 1092
f 1080 1081 1092
f 1092 1081 1093
f 1081 1082 1093
f 1093 1082 1094
f 1082 1083 1094
f 1094 1083 1095
f 1083 1084 1095
f 1095 1084 1096
f 1084 1085 1096
f 1096 1085 1097
f 1085 1074 1097
f 1097 1074 1086
f 1086 1087 1098
f 1098 1087 1099
f 1087 1088 1099
f 1099 1088 1100
f 1088 1089 1100
f 1100 1089 1101
f 1089 1090 1101
f 1101 1090 1102
f 1090 1091 1102
f 1102 1091 1103
f 1091 1092 1103
f 1103 1092 1104
f 1092 1093 1104
f 1104 1093 1105
f 1093 1094 1105
f 1105 1094 1106
f 1094 1095 1106
f 1106 1095 1107
f 1095 1096 1107
f 1107 1096 1108
f 1096 1097 1108
f 1108 1097 1109
f 1097 1086 1109
f 1109 1086 1098
f 1098 1099 1110
f 1110 1099 1110
f 1099 1100 1110
f 1110 1100 1110
f 1100 1101 1110
f 1110 1101 1110
f 1101 1102 1110
f 1110 1102 1110
f 1102 1103 1110
f 1110 1103 1110
f 1103 1104 1110
f 1110 1104 1110
f 1104 1105 1110
f 1110 1105 1110
f 1105 1106 1110
f 1110 1106 1110
f 1106 1107 1110
f 1110 1107 1110
f 1107 1108 1110
f 1110 1108 1110
f 1108 1109 1110
f 1110 1109 1110
f 1109 1098 1110
f 1110 1098 1110

g Path_(10)
v 131.65082 136.39685 24.0
v 131.82346 136.03575 24.099695
v 131.82095 136.03822 23.886158
v 131.77286 136.1368 23.703001
v 131.69206 136.30505 23.599302
v 131.60022 136.4979 23.602848
v 131.52193 136.66367 23.712688
v 131.47816 136.75795 23.899391
v 131.48068 136.75546 24.11293
v 131.52876 136.65689 24.296085
v 131.60957 136.48865 24.399784
v 131.70142 136.29579 24.396238
v 131.77971 136.13002 24.286398
v 132.36746 136.2925 24.078762
v 132.35147 136.29402 23.865065
v 132.29341 136.3925 23.685274
v 132.20882 136.56154 23.587563
v 132.12039 136.75583 23.598112
v 132.0518 136.92334 23.714098
v 132.02144 137.01917 23.90444
v 132.03743 137.01762 24.118137
v 132.0955 136.91916 24.29793
v 132.18008 136.75012 24.395641
v 132.26852 136.55582 24.38509
v 132.33711 136.38832 24.269104
v 132.9904 136.58458 23.9861
v 132.91675 136.53357 23.789242
v 132.7961 136.5798 23.62203
v 132.6608 136.71086 23.52927
v 132.54707 136.89166 23.535818
v 132.48541 137.07373 23.639915
v 132.49234 137.2083 23.813673
v 132.566 137.25931 24.01053
v 132.68663 137.21309 24.17774
v 132.82195 137.08202 24.2705
v 132.93567 136.90123 24.263954
v 132.99733 136.71915 24.159855
v 133.33308 136.87636 23.47265
v 133.18037 136.82578 23.340693
v 132.99918 136.87483 23.2505
v 132.83803 137.01038 23.226236
v 132.74011 137.19608 23.274408
v 132.73166 137.38219 23.382103
v 132.81496 137.51883 23.520468
v 132.96765 137.56941 23.652426
v 133.14885 137.52036 23.742619
v 133.31 137.38483 23.76688
v 133.40791 137.19911 23.71871
v 133.41637 137.013 23.611013
v 133.52594 137.03831 22.98681
v 133.34413 137.04514 22.888927
v 133.1705 137.15155 22.843597
v 133.05157 137.32901 22.862968
v 133.01923 137.52998 22.941849
v 133.0821 137.70062 23.059105
v 133.22337 137.7952 23.183313
v 133.40518 137.78836 23.281199
v 133.57881 137.68196 23.326529
v 133.69774 137.50449 23.307158
v 133.73009 137.30351 23.228275
v 133.6672 137.13287 23.111021
v 133.8747 137.24591 22.49913
v 133.71086 137.24432 22.364574
v 133.53856 137.3391 22.28799
v 133.40398 137.50482 22.2899
v 133.34317 137.69711 22.369791
v 133.37242 137.86444 22.506256
v 133.4839 137.96196 22.662733
v 133.64774 137.96355 22.797289
v 133.82002 137.86879 22.873873
v 133.9546 137.70305 22.871964
v 134.01543 137.51076 22.792072
v 133.98618 137.34344 22.655605
v 134.28995 137.59291 22.238138
v 134.17567 137.57617 22.056498
v 134.02933 137.65497 21.924217
v 133.8901 137.8082 21.876743
v 133.79532 137.99478 21.926794
v 133.77037 138.16473 22.06096
v 133.82195 138.27252 22.243294
v 133.9362 138.28926 22.424934
v 134.08255 138.21046 22.557215
v 134.22177 138.05724 22.604689
v 134.31656 137.87065 22.554638
v 134.3415 137.7007 22.420471
v 134.71022 137.82314 22.085442
v 134.68124 137.80139 21.873253
v 134.61395 137.8806 21.688263
v 134.52641 138.03954 21.580038
v 134.44206 138.23561 21.57758
v 134.3835 138.41629 21.681543
v 134.36642 138.53317 21.864073
v 134.39542 138.55492 22.076262
v 134.46269 138.47571 22.261251
v 134.55025 138.31677 22.369476
v 134.6346 138.1207 22.371937
v 134.69316 137.94002 22.267971
v 135.27438 138.02008 22.159508
v 135.30086 138.02321 21.948133
v 135.28938 138.1258 21.758993
v 135.24304 138.30034 21.64277
v 135.17424 138.50008 21.630606
v 135.10143 138.6715 21.72576
v 135.0441 138.76865 21.902733
v 135.01762 138.7655 22.114109
v 135.02908 138.66292 22.303247
v 135.07544 138.48837 22.419472
v 135.14423 138.28864 22.431637
v 135.21706 138.11723 22.336483
v 135.10269 138.37466 22.03661
usemtl mat_51
s 1
f 1111 1111 1112
f 1112 1111 1113
f 1111 1111 1113
f 1113 1111 1114
f 1111 1111 1114
f 1114 1111 1115
f 1111 1111 1115
f 1115 1111 1116
f 1111 1111 1116
f 1116 1111 1117
f 1111 1111 1117
f 1117 1111 1118
f 1111 1111 1118
f 1118 1111 1119
f 1111 1111 1119
f 1119 1111 1120
f 1111 1111 1120
f 1120 1111 1121
f 1111 1111 1121
f 1121 1111 1122
f 1111 1111 1122
f 1122 1111 1123
f 1111 1111 1123
f 1123 1111 1112
f 1112 1113 1124
f 1124 1113 1125
f 1113 1114 1125
f 1125 1114 1126
f 1114 1115 1126
f 1126 1115 1127
f 1115 1116 1127
f 1127 1116 1128
f 1116 1117 1128
f 1128 1117 1129
f 1117 1118 1129
f 1129 1118 1130
f 1118 1119 1130
f 1130 1119 1131
f 1119 1120 1131
f 1131 1120 1132
f 1120 1121 1132
f 1132 1121 1133
f 1121 1122 1133
f 1133 1122 1134
f 1122 1123 1134
f 1134 1123 1135
f 1123 1112 1135
f 1135 1112 1124
f 1124 1125 1136
f 1136 1125 1137
f 1125 1126 1137
f 1137 1126 1138
f 1126 1127 1138
f 1138 1127 1139
f 1127 1128 1139
f 1139 1128 1140
f 1128 1129 1140
f 1140 1129 1141
f 1129 1130 1141
f 1141 1130 1142
f 1130 1131 1142
f 1142 1131 1143
f 1131 1132 1143
f 1143 1132 1144
f 1132 1133 1144
f 1144 1133 1145
f 1133 1134 1145
f 1145 1134 1146
f 1134 1135 1146
f 1146 1135 1147
f 1135 1124 1147
f 1147 1124 1136
f 1136 1137 1148
f 1148 1137 1149
f 1137 1138 1149
f 1149 1138 1150
f 1138 1139 1150
f 1150 1139 1151
f 1139 1140 1151
f 1151 1140 1152
f 1140 1141 1152
f 1152 1141 1153
f 1141 1142 1153
f 1153 1142 1154
f 1142 1143 1154
f 1154 1143 1155
f 1143 1144 1155
f 1155 1144 1156
f 1144 1145 1156
f 1156 1145 1157
f 1145 1146 1157
f 1157 1146 1158
f 1146 1147 1158
f 1158 1147 1159
f 1147 1136 1159
f 1159 1136 1148
f 1148 1149 1160
f 1160 1149 1161
f 1149 1150 1161
f 1161 1150 1162
f 1150 1151 1162
f 1162 1151 1163
f 1151 1152 1163
f 1163 1152 1164
f 1152 1153 1164
f 1164 1153 1165
f 1153 1154 1165
f 1165 1154 1166
f 1154 1155 1166
f 1166 1155 1167
f 1155 1156 1167
f 1167 1156 1168
f 1156 1157 1168
f 1168 1157 1169
f 1157 1158 1169
f 1169 1158 1170
f 1158 1159 1170
f 1170 1159 1171
f 1159 1148 1171
f 1171 1148 1160
f 1160 1161 1172
f 1172 1161 1173
f 1161 1162 1173
f 1173 1162 1174
f 1162 1163 1174
f 1174 1163 1175
f 1163 1164 1175
f 1175 1164 1176
f 1164 1165 1176
f 1176 1165 1177
f 1165 1166 1177
f 1177 1166 1178
f 1166 1167 1178
f 1178 1167 1179
f 1167 1168 1179
f 1179 1168 1180
f 1168 1169 1180
f 1180 1169 1181
f 1169 1170 1181
f 1181 1170 1182
f 1170 1171 1182
f 1182 1171 1183
f 1171 1160 1183
f 1183 1160 1172
f 1172 1173 1184
f 1184 1173 1185
f 1173 1174 1185
f 1185 1174 1186
f 1174 1175 1186
f 1186 1175 1187
f 1175 1176 1187
f 1187 1176 1188
f 1176 1177 1188
f 1188 1177 1189
f 1177 1178 1189
f 1189 1178 1190
f 1178 1179 1190
f 1190 1179 1191
f 1179 1180 1191
f 1191 1180 1192
f 1180 1181 1192
f 1192 1181 1193
f 1181 1182 1193
f 1193 1182 1194
f 1182 1183 1194
f 1194 1183 1195
f 1183 1172 1195
f 1195 1172 1184
f 1184 1185 1196
f 1196 1185 1197
f 1185 1186 1197
f 1197 1186 1198
f 1186 1187 1198
f 1198 1187 1199
f 1187 1188 1199
f 1199 1188 1200
f 1188 1189 1200
f 1200 1189 1201
f 1189 1190 1201
f 1201 1190 1202
f 1190 1191 1202
f 1202 1191 1203
f 1191 1192 1203
f 1203 1192 1204
f 1192 1193 1204
f 1204 1193 1205
f 1193 1194 1205
f 1205 1194 1206
f 1194 1195 1206
f 1206 1195 1207
f 1195 1184 1207
f 1207 1184 1196
f 1196 1197 1208
f 1208 1197 1209
f 1197 1198 1209
f 1209 1198 1210
f 1198 1199 1210
f 1210 1199 1211
f 1199 1200 1211
f 1211 1200 1212
f 1200 1201 1212
f 1212 1201 1213
f 1201 1202 1213
f 1213 1202 1214
f 1202 1203 1214
f 1214 1203 1215
f 1203 1204 1215
f 1215 1204 1216
f 1204 1205 1216
f 1216 1205 1217
f 1205 1206 1217
f 1217 1206 1218
f 1206 1207 1218
f 1218 1207 1219
f 1207 1196 1219
f 1219 1196 1208
f 1208 1209 1220
f 1220 1209 1220
f 1209 1210 1220
f 1220 1210 1220
f 1210 1211 1220
f 1220 1211 1220
f 1211 1212 1220
f 1220 1212 1220
f 1212 1213 1220
f 1220 1213 1220
f 1213 1214 1220
f 1220 1214 1220
f 1214 1215 1220
f 1220 1215 1220
f 1215 1216 1220
f 1220 1216 1220
f 1216 1217 1220
f 1220 1217 1220
f 1217 1218 1220
f 1220 1218 1220
f 1218 1219 1220
f 1220 1219 1220
f 1219 1208 1220
f 1220 1208 1220

g Path_(11)
v 131.65082 134.95241 24.0
v 132.04453 135.05296 24.124392
v 132.03217 135.02617 23.925558
v 131.91763 134.97963 23.756006
v 131.73161 134.92578 23.661165
v 131.52394 134.87906 23.666449
v 131.35025 134.852 23.770441
v 131.25711 134.85184 23.945276
v 131.26945 134.87863 24.144108
v 131.38399 134.92519 24.313662
v 131.57002 134.97903 24.408503
v 131.7777 135.02574 24.40322
v 131.95137 135.05281 24.299227
v 131.8252 135.80093 24.123386
v 131.86958 135.7443 23.959768
v 131.81676 135.63995 23.808462
v 131.68083 135.51588 23.71001
v 131.49826 135.40533 23.690796
v 131.31796 135.33792 23.755964
v 131.18822 135.33171 23.888056
v 131.14383 135.38837 24.051676
v 131.19666 135.4927 24.202982
v 131.33257 135.61678 24.301434
v 131.51514 135.72733 24.320648
v 131.69545 135.79474 24.255478
v 131.20724 136.20872 24.10467
v 131.33281 136.2336 23.950592
v 131.39282 136.17291 23.73779
v 131.3712 136.04297 23.523283
v 131.27374 135.87856 23.36455
v 131.12656 135.72375 23.304121
v 130.96909 135.62003 23.358189
v 130.84352 135.59515 23.512268
v 130.78351 135.65584 23.725069
v 130.80513 135.78578 23.939577
v 130.9026 135.9502 24.09831
v 131.04977 136.105 24.15874
v 130.74176 136.68005 23.974247
v 130.90302 136.67776 23.855804
v 131.00107 136.58907 23.66635
v 131.00966 136.43768 23.456646
v 130.92648 136.26422 23.282887
v 130.77383 136.11514 23.191628
v 130.5926 136.03038 23.207321
v 130.43135 136.03267 23.325764
v 130.3333 136.12138 23.515219
v 130.3247 136.27275 23.72492
v 130.40788 136.44623 23.898682
v 130.56053 136.5953 23.98994
v 130.44641 136.94978 22.84217
v 130.64476 136.94604 22.890945
v 130.79558 136.84973 22.86797
v 130.85846 136.68668 22.779402
v 130.81653 136.50056 22.648972
v 130.68105 136.34126 22.511627
v 130.48831 136.25145 22.404173
v 130.28995 136.2552 22.355398
v 130.13913 136.3515 22.378374
v 130.07626 136.51456 22.466944
v 130.11818 136.70067 22.597374
v 130.25366 136.85999 22.734716
v 130.5041 137.23572 22.669205
v 130.62988 137.16692 22.558584
v 130.65921 137.04626 22.432499
v 130.58424 136.9061 22.324732
v 130.42505 136.78397 22.264162
v 130.2243 136.71262 22.267017
v 130.03578 136.71114 22.332533
v 129.91 136.77995 22.443155
v 129.88068 136.9006 22.56924
v 129.95564 137.04077 22.677006
v 130.11482 137.1629 22.737576
v 130.31558 137.23425 22.73472
v 130.34753 137.8049 22.357317
v 130.4477 137.72035 22.221537
v 130.44966 137.58504 22.089155
v 130.35294 137.43521 21.995647
v 130.18341 137.311 21.966066
v 129.98653 137.24573 22.00834
v 129.81503 137.25684 22.111141
v 129.71489 137.34137 22.246923
v 129.7129 137.47668 22.379303
v 129.80963 137.62653 22.472813
v 129.97916 137.75072 22.502392
v 130.17604 137.81601 22.46012
v 129.99896 138.1514 21.674004
v 130.12047 138.09557 21.605583
v 130.15552 137.97086 21.507574
v 130.09471 137.8107 21.40624
v 129.95435 137.65802 21.328733
v 129.77203 137.55371 21.295822
v 129.5966 137.52574 21.316324
v 129.4751 137.58159 21.384745
v 129.44005 137.70628 21.482754
v 129.50085 137.86644 21.584087
v 129.64122 138.01912 21.661594
v 129.82355 138.12343 21.694506
v 129.8439 138.50627 21.562366
v 129.84622 138.40472 21.349272
v 129.7483 138.28307 21.178347
v 129.5764 138.17389 21.095388
v 129.37657 138.10645 21.122625
v 129.20235 138.0988 21.252762
v 129.10043 138.15302 21.450926
v 129.09811 138.25455 21.66402
v 129.19603 138.3762 21.834946
v 129.36794 138.4854 21.917904
v 129.56776 138.55284 21.890667
v 129.74197 138.56049 21.76053
v 129.71797 139.03447 21.235586
v 129.75601 138.93169 21.02749
v 129.68587 138.81638 20.793547
v 129.52634 138.71942 20.59644
v 129.32014 138.66681 20.488987
v 129.12257 138.67265 20.499977
v 128.98654 138.73537 20.626467
v 128.94852 138.83815 20.834564
v 129.01866 138.95346 21.068508
v 129.17819 139.05042 21.265614
v 129.38437 139.10303 21.373068
v 129.58195 139.09718 21.362078
v 129.35701 138.86296 21.13263
usemtl mat_52
s 1
f 1221 1221 1222
f 1222 1221 1223
f 1221 1221 1223
f 1223 1221 1224
f 1221 1221 1224
f 1224 1221 1225
f 1221 1221 1225
f 1225 1221 1226
f 1221 1221 1226
f 1226 1221 1227
f 1221 1221 1227
f 1227 1221 1228
f 1221 1221 1228
f 1228 1221 1229
f 1221 1221 1229
f 1229 1221 1230
f 1221 1221 1230
f 1230 1221 1231
f 1221 1221 1231
f 1231 1221 1232
f 1221 1221 1232
f 1232 1221 1233
f 1221 1221 1233
f 1233 1221 1222
f 1222 1223 1234
f 1234 1223 1235
f 1223 1224 1235
f 1235 1224 1236
f 1224 1225 1236
f 1236 1225 1237
f 1225 1226 1237
f 1237 1226 1238
f 1226 1227 1238
f 1238 1227 1239
f 1227 1228 1239
f 1239 1228 1240
f 1228 1229 1240
f 1240 1229 1241
f 1229 1230 1241
f 1241 1230 1242
f 1230 1231 1242
f 1242 1231 1243
f 1231 1232 1243
f 1243 1232 1244
f 1232 1233 1244
f 1244 1233 1245
f 1233 1222 1245
f 1245 1222 1234
f 1234 1235 1246
f 1246 1235 1247
f 1235 1236 1247
f 1247 1236 1248
f 1236 1237 1248
f 1248 1237 1249
f 1237 1238 1249
f 1249 1238 1250
f 1238 1239 1250
f 1250 1239 1251
f 1239 1240 1251
f 1251 1240 1252
f 1240 1241 1252
f 1252 1241 1253
f 1241 1242 1253
f 1253 1242 1254
f 1242 1243 1254
f 1254 1243 1255
f 1243 1244 1255
f 1255 1244 1256
f 1244 1245 1256
f 1256 1245 1257
f 1245 1234 1257
f 1257 1234 1246
f 1246 1247 1258
f 1258 1247 1259
f 1247 1248 1259
f 1259 1248 1260
f 1248 1249 1260
f 1260 1249 1261
f 1249 1250 1261
f 1261 1250 1262
f 1250 1251 1262
f 1262 1251 1263
f 1251 1252 1263
f 1263 1252 1264
f 1252 1253 1264
f 1264 1253 1265
f 1253 1254 1265
f 1265 1254 1266
f 1254 1255 1266
f 1266 1255 1267
f 1255 1256 1267
f 1267 1256 1268
f 1256 1257 1268
f 1268 1257 1269
f 1257 1246 1269
f 1269 1246 1258
f 1258 1259 1270
f 1270 1259 1271
f 1259 1260 1271
f 1271 1260 1272
f 1260 1261 1272
f 1272 1261 1273
f 1261 1262 1273
f 1273 1262 1274
f 1262 1263 1274
f 1274 1263 1275
f 1263 1264 1275
f 1275 1264 1276
f 1264 1265 1276
f 1276 1265 1277
f 1265 1266 1277
f 1277 1266 1278
f 1266 1267 1278
f 1278 1267 1279
f 1267 1268 1279
f 1279 1268 1280
f 1268 1269 1280
f 1280 1269 1281
f 1269 1258 1281
f 1281 1258 1270
f 1270 1271 1282
f 1282 1271 1283
f 1271 1272 1283
f 1283 1272 1284
f 1272 1273 1284
f 1284 1273 1285
f 1273 1274 1285
f 1285 1274 1286
f 1274 1275 1286
f 1286 1275 1287
f 1275 1276 1287
f 1287 1276 1288
f 1276 1277 1288
f 1288 1277 1289
f 1277 1278 1289
f 1289 1278 1290
f 1278 1279 1290
f 1290 1279 1291
f 1279 1280 1291
f 1291 1280 1292
f 1280 1281 1292
f 1292 1281 1293
f 1281 1270 1293
f 1293 1270 1282
f 1282 1283 1294
f 1294 1283 1295
f 1283 1284 1295
f 1295 1284 1296
f 1284 1285 1296
f 1296 1285 1297
f 1285 1286 1297
f 1297 1286 1298
f 1286 1287 1298
f 1298 1287 1299
f 1287 1288 1299
f 1299 1288 1300
f 1288 1289 1300
f 1300 1289 1301
f 1289 1290 1301
f 1301 1290 1302
f 1290 1291 1302
f 1302 1291 1303
f 1291 1292 1303
f 1303 1292 1304
f 1292 1293 1304
f 1304 1293 1305
f 1293 1282 1305
f 1305 1282 1294
f 1294 1295 1306
f 1306 1295 1307
f 1295 1296 1307
f 1307 1296 1308
f 1296 1297 1308
f 1308 1297 1309
f 1297 1298 1309
f 1309 1298 1310
f 1298 1299 1310
f 1310 1299 1311
f 1299 1300 1311
f 1311 1300 1312
f 1300 1301 1312
f 1312 1301 1313
f 1301 1302 1313
f 1313 1302 1314
f 1302 1303 1314
f 1314 1303 1315
f 1303 1304 1315
f 1315 1304 1316
f 1304 1305 1316
f 1316 1305 1317
f 1305 1294 1317
f 1317 1294 1306
f 1306 1307 1318
f 1318 1307 1319
f 1307 1308 1319
f 1319 1308 1320
f 1308 1309 1320
f 1320 1309 1321
f 1309 1310 1321
f 1321 1310 1322
f 1310 1311 1322
f 1322 1311 1323
f 1311 1312 1323
f 1323 1312 1324
f 1312 1313 1324
f 1324 1313 1325
f 1313 1314 1325
f 1325 1314 1326
f 1314 1315 1326
f 1326 1315 1327
f 1315 1316 1327
f 1327 1316 1328
f 1316 1317 1328
f 1328 1317 1329
f 1317 1306 1329
f 1329 1306 1318
f 1318 1319 1330
f 1330 1319 1331
f 1319 1320 1331
f 1331 1320 1332
f 1320 1321 1332
f 1332 1321 1333
f 1321 1322 1333
f 1333 1322 1334
f 1322 1323 1334
f 1334 1323 1335
f 1323 1324 1335
f 1335 1324 1336
f 1324 1325 1336
f 1336 1325 1337
f 1325 1326 1337
f 1337 1326 1338
f 1326 1327 1338
f 1338 1327 1339
f 1327 1328 1339
f 1339 1328 1340
f 1328 1329 1340
f 1340 1329 1341
f 1329 1318 1341
f 1341 1318 1330
f 1330 1331 1342
f 1342 1331 1342
f 1331 1332 1342
f 1342 1332 1342
f 1332 1333 1342
f 1342 1333 1342
f 1333 1334 1342
f 1342 1334 1342
f 1334 1335 1342
f 1342 1335 1342
f 1335 1336 1342
f 1342 1336 1342
f 1336 1337 1342
f 1342 1337 1342
f 1337 1338 1342
f 1342 1338 1342
f 1338 1339 1342
f 1342 1339 1342
f 1339 1340 1342
f 1342 1340 1342
f 1340 1341 1342
f 1342 1341 1342
f 1341 1330 1342
f 1342 1330 1342

g Path_(9)
v 133.71431 121.12701 24.0
v 134.127 121.12701 24.0
v 134.07172 121.12701 23.793652
v 133.92065 121.12701 23.642593
v 133.71431 121.12701 23.587301
v 133.50797 121.12701 23.642593
v 133.3569 121.12701 23.793652
v 133.3016 121.12701 24.0
v 133.3569 121.12701 24.20635
v 133.50797 121.12701 24.357409
v 133.71431 121.12701 24.412699
v 133.92065 121.12701 24.357409
v 134.07172 121.12701 24.20635
v 134.127 121.554436 24.0
v 134.07172 121.554436 23.793652
v 133.92065 121.554436 23.642593
v 133.71431 121.554436 23.587301
v 133.50797 121.554436 23.642593
v 133.3569 121.554436 23.793652
v 133.3016 121.554436 24.0
v 133.3569 121.554436 24.20635
v 133.50797 121.554436 24.357409
v 133.71431 121.554436 24.412699
v 133.92065 121.554436 24.357409
v 134.07172 121.554436 24.20635
v 134.127 121.98187 24.0
v 134.07172 121.98187 23.793652
v 133.92065 121.98187 23.642593
v 133.71431 121.98187 23.587301
v 133.50797 121.98187 23.642593
v 133.3569 121.98187 23.793652
v 133.3016 121.98187 24.0
v 133.3569 121.98187 24.20635
v 133.50797 121.98187 24.357409
v 133.71431 121.98187 24.412699
v 133.92065 121.98187 24.357409
v 134.07172 121.98187 24.20635
v 134.127 122.40931 24.0
v 134.07172 122.40931 23.793652
v 133.92065 122.40931 23.642593
v 133.71431 122.40931 23.587301
v 133.50797 122.40931 23.642593
v 133.3569 122.40931 23.793652
v 133.3016 122.40931 24.0
v 133.3569 122.40931 24.20635
v 133.50797 122.40931 24.357409
v 133.71431 122.40931 24.412699
v 133.92065 122.40931 24.357409
v 134.07172 122.40931 24.20635
v 134.127 122.83674 24.0
v 134.07172 122.83674 23.793652
v 133.92065 122.83674 23.642593
v 133.71431 122.83674 23.587301
v 133.50797 122.83674 23.642593
v 133.3569 122.83674 23.793652
v 133.3016 122.83674 24.0
v 133.3569 122.83674 24.20635
v 133.50797 122.83674 24.357409
v 133.71431 122.83674 24.412699
v 133.92065 122.83674 24.357409
v 134.07172 122.83674 24.20635
v 134.127 123.264175 24.0
v 134.07172 123.264175 23.793652
v 133.92065 123.264175 23.642593
v 133.71431 123.264175 23.587301
v 133.50797 123.264175 23.642593
v 133.3569 123.264175 23.793652
v 133.3016 123.264175 24.0
v 133.3569 123.264175 24.20635
v 133.50797 123.264175 24.357409
v 133.71431 123.264175 24.412699
v 133.92065 123.264175 24.357409
v 134.07172 123.264175 24.20635
v 134.127 123.69161 24.0
v 134.07172 123.69161 23.793652
v 133.92065 123.69161 23.642593
v 133.71431 123.69161 23.587301
v 133.50797 123.69161 23.642593
v 133.3569 123.69161 23.793652
v 133.3016 123.69161 24.0
v 133.3569 123.69161 24.20635
v 133.50797 123.69161 24.357409
v 133.71431 123.69161 24.412699
v 133.92065 123.69161 24.357409
v 134.07172 123.69161 24.20635
v 134.127 124.11904 24.0
v 134.07172 124.11904 23.793652
v 133.92065 124.11904 23.642593
v 133.71431 124.11904 23.587301
v 133.50797 124.11904 23.642593
v 133.3569 124.11904 23.793652
v 133.3016 124.11904 24.0
v 133.3569 124.11904 24.20635
v 133.50797 124.11904 24.357409
v 133.71431 124.11904 24.412699
v 133.92065 124.11904 24.357409
v 134.07172 124.11904 24.20635
v 134.127 124.54648 24.0
v 134.07172 124.54648 23.793652
v 133.92065 124.54648 23.642593
v 133.71431 124.54648 23.587301
v 133.50797 124.54648 23.642593
v 133.3569 124.54648 23.793652
v 133.3016 124.54648 24.0
v 133.3569 124.54648 24.20635
v 133.50797 124.54648 24.357409
v 133.71431 124.54648 24.412699
v 133.92065 124.54648 24.357409
v 134.07172 124.54648 24.20635
v 134.127 124.973915 24.0
v 134.07172 124.973915 23.793652
v 133.92065 124.973915 23.642593
v 133.71431 124.973915 23.587301
v 133.50797 124.973915 23.642593
v 133.3569 124.973915 23.793652
v 133.3016 124.973915 24.0
v 133.3569 124.973915 24.20635
v 133.50797 124.973915 24.357409
v 133.71431 124.973915 24.412699
v 133.92065 124.973915 24.357409
v 134.07172 124.973915 24.20635
v 134.127 125.401344 24.0
v 134.07172 125.401344 23.793652
v 133.92065 125.401344 23.642593
v 133.71431 125.401344 23.587301
v 133.50797 125.401344 23.642593
v 133.3569 125.401344 23.793652
v 133.3016 125.401344 24.0
v 133.3569 125.401344 24.20635
v 133.50797 125.401344 24.357409
v 133.71431 125.401344 24.412699
v 133.92065 125.401344 24.357409
v 134.07172 125.401344 24.20635
v 134.127 125.82878 24.0
v 134.07172 125.82878 23.793652
v 133.92065 125.82878 23.642593
v 133.71431 125.82878 23.587301
v 133.50797 125.82878 23.642593
v 133.3569 125.82878 23.793652
v 133.3016 125.82878 24.0
v 133.3569 125.82878 24.20635
v 133.50797 125.82878 24.357409
v 133.71431 125.82878 24.412699
v 133.92065 125.82878 24.357409
v 134.07172 125.82878 24.20635
v 134.127 126.25622 24.0
v 134.07172 126.25622 23.793652
v 133.92065 126.25622 23.642593
v 133.71431 126.25622 23.587301
v 133.50797 126.25622 23.642593
v 133.3569 126.25622 23.793652
v 133.3016 126.25622 24.0
v 133.3569 126.25622 24.20635
v 133.50797 126.25622 24.357409
v 133.71431 126.25622 24.412699
v 133.92065 126.25622 24.357409
v 134.07172 126.25622 24.20635
v 134.127 126.68365 24.0
v 134.07172 126.68365 23.793652
v 133.92065 126.68365 23.642593
v 133.71431 126.68365 23.587301
v 133.50797 126.68365 23.642593
v 133.3569 126.68365 23.793652
v 133.3016 126.68365 24.0
v 133.3569 126.68365 24.20635
v 133.50797 126.68365 24.357409
v 133.71431 126.68365 24.412699
v 133.92065 126.68365 24.357409
v 134.07172 126.68365 24.20635
v 134.127 127.111084 24.0
v 134.07172 127.111084 23.793652
v 133.92065 127.111084 23.642593
v 133.71431 127.111084 23.587301
v 133.50797 127.111084 23.642593
v 133.3569 127.111084 23.793652
v 133.3016 127.111084 24.0
v 133.3569 127.111084 24.20635
v 133.50797 127.111084 24.357409
v 133.71431 127.111084 24.412699
v 133.92065 127.111084 24.357409
v 134.07172 127.111084 24.20635
v 134.127 127.5393 24.0
v 134.07172 127.53919 23.793652
v 133.92065 127.53891 23.642593
v 133.71431 127.53852 23.587301
v 133.50797 127.538124 23.642593
v 133.3569 127.53784 23.793652
v 133.3016 127.537735 24.0
v 133.3569 127.53784 24.20635
v 133.50797 127.538124 24.357409
v 133.71431 127.53852 24.412699
v 133.92065 127.53891 24.357409
v 134.07172 127.53919 24.20635
v 134.12413 127.99815 24.0
v 134.069 127.993835 23.793652
v 133.91841 127.98205 23.642593
v 133.71269 127.96595 23.587301
v 133.50696 127.94985 23.642593
v 133.35637 127.938065 23.793652
v 133.30124 127.93375 24.0
v 133.35637 127.938065 24.20635
v 133.50696 127.94985 24.357409
v 133.71269 127.96595 24.412699
v 133.91841 127.98205 24.357409
v 134.069 127.993835 24.20635
v 134.02664 128.5521 24.0
v 133.97589 128.53017 23.793652
v 133.83722 128.47026 23.642593
v 133.64778 128.38843 23.587301
v 133.45836 128.3066 23.642593
v 133.31969 128.24669 23.793652
v 133.26892 128.22476 24.0
v 133.31969 128.24669 24.20635
v 133.45836 128.3066 24.357409
v 133.64778 128.38843 24.412699
v 133.83722 128.47026 24.357409
v 133.97589 128.53017 24.20635
v 133.73006 128.95117 24.0
v 133.68378 128.92091 23.793652
v 133.55736 128.83823 23.642593
v 133.38467 128.72528 23.587301
v 133.21198 128.61234 23.642593
v 133.08556 128.52965 23.793652
v 133.03928 128.49939 24.0
v 133.08556 128.52965 24.20635
v 133.21198 128.61234 24.357409
v 133.38467 128.72528 24.412699
v 133.55736 128.83823 24.357409
v 133.68378 128.92091 24.20635
v 133.50943 129.35193 24.0
v 133.4655 129.31836 23.793652
v 133.34547 129.22664 23.642593
v 133.18152 129.10135 23.587301
v 133.01756 128.97606 23.642593
v 132.89754 128.88434 23.793652
v 132.8536 128.85077 24.0
v 132.89754 128.88434 24.20635
v 133.01756 128.97606 24.357409
v 133.18152 129.10135 24.412699
v 133.34547 129.22664 24.357409
v 133.4655 129.31836 24.20635
v 133.16066 129.69112 24.0
v 133.12198 129.6516 23.793652
v 133.01634 129.54364 23.642593
v 132.87201 129.39615 23.587301
v 132.72769 129.24867 23.642593
v 132.62204 129.1407 23.793652
v 132.58337 129.10118 24.0
v 132.62204 129.1407 24.20635
v 132.72769 129.24867 24.357409
v 132.87201 129.39615 24.412699
v 133.01634 129.54364 24.357409
v 133.12198 129.6516 24.20635
v 132.86684 129.9865 24.0
v 132.82715 129.948 23.793652
v 132.7187 129.84283 23.642593
v 132.57057 129.69919 23.587301
v 132.42244 129.55554 23.642593
v 132.314 129.45038 23.793652
v 132.2743 129.41188 24.0
v 132.314 129.45038 24.20635
v 132.42244 129.55554 24.357409
v 132.57057 129.69919 24.412699
v 132.7187 129.84283 24.357409
v 132.82715 129.948 24.20635
v 132.61424 130.2476 24.0
v 132.56905 130.21574 23.793652
v 132.44559 130.12871 23.642593
v 132.27693 130.0098 23.587301
v 132.10829 129.8909 23.642593
v 131.98483 129.80386 23.793652
v 131.93964 129.772 24.0
v 131.98483 129.80386 24.20635
v 132.10829 129.8909 24.357409
v 132.27693 130.0098 24.412699
v 132.44559 130.12871 24.357409
v 132.56905 130.21574 24.20635
v 132.48106 130.49976 24.0
v 132.42775 130.48515 23.793652
v 132.28206 130.44524 23.642593
v 132.08304 130.39073 23.587301
v 131.88402 130.33621 23.642593
v 131.73833 130.2963 23.793652
v 131.685 130.2817 24.0
v 131.73833 130.2963 24.20635
v 131.88402 130.33621 24.357409
v 132.08304 130.39073 24.412699
v 132.28206 130.44524 24.357409
v 132.42775 130.48515 24.20635
v 132.46825 130.82979 24.0
v 132.41298 130.82812 23.793652
v 132.262 130.82355 23.642593
v 132.05574 130.81729 23.587301
v 131.84949 130.81104 23.642593
v 131.6985 130.80646 23.793652
v 131.64323 130.80478 24.0
v 131.6985 130.80646 24.20635
v 131.84949 130.81104 24.357409
v 132.05574 130.81729 24.412699
v 132.262 130.82355 24.357409
v 132.41298 130.82812 24.20635
v 132.461 131.32965 24.0
v 132.40689 131.31827 23.793652
v 132.25908 131.28719 23.642593
v 132.05714 131.24472 23.587301
v 131.85521 131.20226 23.642593
v 131.70738 131.17117 23.793652
v 131.65327 131.15979 24.0
v 131.70738 131.17117 24.20635
v 131.85521 131.20226 24.357409
v 132.05714 131.24472 24.412699
v 132.25908 131.28719 24.357409
v 132.40689 131.31827 24.20635
v 132.24673 131.83168 24.0
v 132.19809 131.80539 23.793652
v 132.06522 131.73354 23.642593
v 131.8837 131.63539 23.587301
v 131.7022 131.53723 23.642593
v 131.56932 131.46538 23.793652
v 131.52068 131.43909 24.0
v 131.56932 131.46538 24.20635
v 131.7022 131.53723 24.357409
v 131.8837 131.63539 24.412699
v 132.06522 131.73354 24.357409
v 132.19809 131.80539 24.20635
v 132.04744 132.1117 24.0
v 131.99443 132.096 23.793652
v 131.8496 132.05305 23.642593
v 131.65176 131.99442 23.587301
v 131.45392 131.93576 23.642593
v 131.30908 131.89284 23.793652
v 131.25607 131.87712 24.0
v 131.30908 131.89284 24.20635
v 131.45392 131.93576 24.357409
v 131.65176 131.99442 24.412699
v 131.8496 132.05305 24.357409
v 131.99443 132.096 24.20635
v 132.06328 132.42227 24.0
v 132.008 132.42221 23.793652
v 131.85693 132.42206 23.642593
v 131.65059 132.42184 23.587301
v 131.44423 132.42163 23.642593
v 131.29317 132.42148 23.793652
v 131.23788 132.42142 24.0
v 131.29317 132.42148 24.20635
v 131.44423 132.42163 24.357409
v 131.65059 132.42184 24.412699
v 131.85693 132.42206 24.357409
v 132.008 132.42221 24.20635
v 132.06358 132.84918 24.0
v 132.00829 132.8492 23.793652
v 131.85724 132.84923 23.642593
v 131.65088 132.84927 23.587301
v 131.44453 132.84933 23.642593
v 131.29347 132.84937 23.793652
v 131.23819 132.84938 24.0
v 131.29347 132.84937 24.20635
v 131.44453 132.84933 24.357409
v 131.65088 132.84927 24.412699
v 131.85724 132.84923 24.357409
v 132.00829 132.8492 24.20635
v 132.06349 133.27675 24.0
v 132.0082 133.27673 23.793652
v 131.85715 133.27673 23.642593
v 131.65079 133.27672 23.587301
v 131.44444 133.2767 23.642593
v 131.29338 133.27669 23.793652
v 131.2381 133.27669 24.0
v 131.29338 133.27669 24.20635
v 131.44444 133.2767 24.357409
v 131.65079 133.27672 24.412699
v 131.85715 133.27673 24.357409
v 132.0082 133.27673 24.20635
v 132.06352 133.70413 24.0
v 132.00822 133.70413 23.793652
v 131.85718 133.70415 23.642593
v 131.65082 133.70415 23.587301
v 131.44447 133.70415 23.642593
v 131.29341 133.70416 23.793652
v 131.23813 133.70416 24.0
v 131.29341 133.70416 24.20635
v 131.44447 133.70415 24.357409
v 131.65082 133.70415 24.412699
v 131.85718 133.70415 24.357409
v 132.00822 133.70413 24.20635
v 132.0635 134.13159 24.0
v 132.00822 134.13159 23.793652
v 131.85716 134.13158 23.642593
v 131.65082 134.13158 23.587301
v 131.44446 134.13158 23.642593
v 131.2934 134.13158 23.793652
v 131.23811 134.13158 24.0
v 131.2934 134.13158 24.20635
v 131.44446 134.13158 24.357409
v 131.65082 134.13158 24.412699
v 131.85716 134.13158 24.357409
v 132.00822 134.13159 24.20635
v 132.0635 134.55902 24.0
v 132.00822 134.55902 23.793652
v 131.85716 134.55902 23.642593
v 131.65082 134.55902 23.587301
v 131.44446 134.55902 23.642593
v 131.29341 134.55902 23.793652
v 131.23811 134.55902 24.0
v 131.29341 134.55902 24.20635
v 131.44446 134.55902 24.357409
v 131.65082 134.55902 24.412699
v 131.85716 134.55902 24.357409
v 132.00822 134.55902 24.20635
v 132.0635 134.98645 24.0
v 132.00822 134.98645 23.793652
v 131.85716 134.98645 23.642593
v 131.65082 134.98645 23.587301
v 131.44446 134.98645 23.642593
v 131.29341 134.98645 23.793652
v 131.23811 134.98645 24.0
v 131.29341 134.98645 24.20635
v 131.44446 134.98645 24.357409
v 131.65082 134.98645 24.412699
v 131.85716 134.98645 24.357409
v 132.00822 134.98645 24.20635
v 132.0635 135.41388 24.0
v 132.00822 135.41388 23.793652
v 131.85716 135.41388 23.642593
v 131.65082 135.41388 23.587301
v 131.44446 135.41388 23.642593
v 131.29341 135.41388 23.793652
v 131.23811 135.41388 24.0
v 131.29341 135.41388 24.20635
v 131.44446 135.41388 24.357409
v 131.65082 135.41388 24.412699
v 131.85716 135.41388 24.357409
v 132.00822 135.41388 24.20635
v 132.0635 135.84132 24.0
v 132.00822 135.84132 23.793652
v 131.85716 135.84132 23.642593
v 131.65082 135.84132 23.587301
v 131.44446 135.84132 23.642593
v 131.29341 135.84132 23.793652
v 131.23811 135.84132 24.0
v 131.29341 135.84132 24.20635
v 131.44446 135.84132 24.357409
v 131.65082 135.84132 24.412699
v 131.85716 135.84132 24.357409
v 132.00822 135.84132 24.20635
v 132.0635 136.26875 24.0
v 132.00822 136.26875 23.793652
v 131.85716 136.26875 23.642593
v 131.65082 136.26875 23.587301
v 131.44446 136.26875 23.642593
v 131.29341 136.26875 23.793652
v 131.23811 136.26875 24.0
v 131.29341 136.26875 24.20635
v 131.44446 136.26875 24.357409
v 131.65082 136.26875 24.412699
v 131.85716 136.26875 24.357409
v 132.00822 136.26875 24.20635
v 132.0635 136.69618 24.0
v 132.00822 136.69618 23.793652
v 131.85716 136.69618 23.642593
v 131.65082 136.69618 23.587301
v 131.44446 136.69618 23.642593
v 131.29341 136.69618 23.793652
v 131.23811 136.69618 24.0
v 131.29341 136.69618 24.20635
v 131.44446 136.69618 24.357409
v 131.65082 136.69618 24.412699
v 131.85716 136.69618 24.357409
v 132.00822 136.69618 24.20635
v 132.0635 137.12363 24.0
v 132.00822 137.12363 23.793652
v 131.85716 137.12363 23.642593
v 131.65082 137.12363 23.587301
v 131.44446 137.12363 23.642593
v 131.29341 137.12363 23.793652
v 131.23811 137.12363 24.0
v 131.29341 137.12363 24.20635
v 131.44446 137.12363 24.357409
v 131.65082 137.12363 24.412699
v 131.85716 137.12363 24.357409
v 132.00822 137.12363 24.20635
v 132.0635 137.55106 24.0
v 132.00822 137.55106 23.793652
v 131.85716 137.55106 23.642593
v 131.65082 137.55106 23.587301
v 131.44446 137.55106 23.642593
v 131.29341 137.55106 23.793652
v 131.23811 137.55106 24.0
v 131.29341 137.55106 24.20635
v 131.44446 137.55106 24.357409
v 131.65082 137.55106 24.412699
v 131.85716 137.55106 24.357409
v 132.00822 137.55106 24.20635
v 132.0635 137.97849 24.0
v 132.00822 137.97849 23.793652
v 131.85716 137.97849 23.642593
v 131.65082 137.97849 23.587301
v 131.44446 137.97849 23.642593
v 131.29341 137.97849 23.793652
v 131.23811 137.97849 24.0
v 131.29341 137.97849 24.20635
v 131.44446 137.97849 24.357409
v 131.65082 137.97849 24.412699
v 131.85716 137.97849 24.357409
v 132.00822 137.97849 24.20635
v 132.0635 138.40593 24.0
v 132.00822 138.40593 23.793652
v 131.85716 138.40593 23.642593
v 131.65082 138.40593 23.587301
v 131.44446 138.40593 23.642593
v 131.29341 138.40593 23.793652
v 131.23811 138.40593 24.0
v 131.29341 138.40593 24.20635
v 131.44446 138.40593 24.357409
v 131.65082 138.40593 24.412699
v 131.85716 138.40593 24.357409
v 132.00822 138.40593 24.20635
v 132.0635 138.83336 24.0
v 132.00822 138.83336 23.793652
v 131.85716 138.83336 23.642593
v 131.65082 138.83336 23.587301
v 131.44446 138.83336 23.642593
v 131.29341 138.83336 23.793652
v 131.23811 138.83336 24.0
v 131.29341 138.83336 24.20635
v 131.44446 138.83336 24.357409
v 131.65082 138.83336 24.412699
v 131.85716 138.83336 24.357409
v 132.00822 138.83336 24.20635
v 132.0635 139.26079 24.0
v 132.00822 139.26079 23.793652
v 131.85716 139.26079 23.642593
v 131.65082 139.26079 23.587301
v 131.44446 139.26079 23.642593
v 131.29341 139.26079 23.793652
v 131.23811 139.26079 24.0
v 131.29341 139.26079 24.20635
v 131.44446 139.26079 24.357409
v 131.65082 139.26079 24.412699
v 131.85716 139.26079 24.357409
v 132.00822 139.26079 24.20635
v 131.65082 139.26079 24.0
usemtl mat_53
s 1
f 1343 1343 1344
f 1344 1343 1345
f 1343 1343 1345
f 1345 1343 1346
f 1343 1343 1346
f 1346 1343 1347
f 1343 1343 1347
f 1347 1343 1348
f 1343 1343 1348
f 1348 1343 1349
f 1343 1343 1349
f 1349 1343 1350
f 1343 1343 1350
f 1350 1343 1351
f 1343 1343 1351
f 1351 1343 1352
f 1343 1343 1352
f 1352 1343 1353
f 1343 1343 1353
f 1353 1343 1354
f 1343 1343 1354
f 1354 1343 1355
f 1343 1343 1355
f 1355 1343 1344
f 1344 1345 1356
f 1356 1345 1357
f 1345 1346 1357
f 1357 1346 1358
f 1346 1347 1358
f 1358 1347 1359
f 1347 1348 1359
f 1359 1348 1360
f 1348 1349 1360
f 1360 1349 1361
f 1349 1350 1361
f 1361 1350 1362
f 1350 1351 1362
f 1362 1351 1363
f 1351 1352 1363
f 1363 1352 1364
f 1352 1353 1364
f 1364 1353 1365
f 1353 1354 1365
f 1365 1354 1366
f 1354 1355 1366
f 1366 1355 1367
f 1355 1344 1367
f 1367 1344 1356
f 1356 1357 1368
f 1368 1357 1369
f 1357 1358 1369
f 1369 1358 1370
f 1358 1359 1370
f 1370 1359 1371
f 1359 1360 1371
f 1371 1360 1372
f 1360 1361 1372
f 1372 1361 1373
f 1361 1362 1373
f 1373 1362 1374
f 1362 1363 1374
f 1374 1363 1375
f 1363 1364 1375
f 1375 1364 1376
f 1364 1365 1376
f 1376 1365 1377
f 1365 1366 1377
f 1377 1366 1378
f 1366 1367 1378
f 1378 1367 1379
f 1367 1356 1379
f 1379 1356 1368
f 1368 1369 1380
f 1380 1369 1381
f 1369 1370 1381
f 1381 1370 1382
f 1370 1371 1382
f 1382 1371 1383
f 1371 1372 1383
f 1383 1372 1384
f 1372 1373 1384
f 1384 1373 1385
f 1373 1374 1385
f 1385 1374 1386
f 1374 1375 1386
f 1386 1375 1387
f 1375 1376 1387
f 1387 1376 1388
f 1376 1377 1388
f 1388 1377 1389
f 1377 1378 1389
f 1389 1378 1390
f 1378 1379 1390
f 1390 1379 1391
f 1379 1368 1391
f 1391 1368 1380
f 1380 1381 1392
f 1392 1381 1393
f 1381 1382 1393
f 1393 1382 1394
f 1382 1383 1394
f 1394 1383 1395
f 1383 1384 1395
f 1395 1384 1396
f 1384 1385 1396
f 1396 1385 1397
f 1385 1386 1397
f 1397 1386 1398
f 1386 1387 1398
f 1398 1387 1399
f 1387 1388 1399
f 1399 1388 1400
f 1388 1389 1400
f 1400 1389 1401
f 1389 1390 1401
f 1401 1390 1402
f 1390 1391 1402
f 1402 1391 1403
f 1391 1380 1403
f 1403 1380 1392
f 1392 1393 1404
f 1404 1393 1405
f 1393 1394 1405
f 1405 1394 1406
f 1394 1395 1406
f 1406 1395 1407
f 1395 1396 1407
f 1407 1396 1408
f 1396 1397 1408
f 1408 1397 1409
f 1397 1398 1409
f 1409 1398 1410
f 1398 1399 1410
f 1410 1399 1411
f 1399 1400 1411
f 1411 1400 1412
f 1400 1401 1412
f 1412 1401 1413
f 1401 1402 1413
f 1413 1402 1414
f 1402 1403 1414
f 1414 1403 1415
f 1403 1392 1415
f 1415 1392 1404
f 1404 1405 1416
f 1416 1405 1417
f 1405 1406 1417
f 1417 1406 1418
f 1406 1407 1418
f 1418 1407 1419
f 1407 1408 1419
f 1419 1408 1420
f 1408 1409 1420
f 1420 1409 1421
f 1409 1410 1421
f 1421 1410 1422
f 1410 1411 1422
f 1422 1411 1423
f 1411 1412 1423
f 1423 1412 1424
f 1412 1413 1424
f 1424 1413 1425
f 1413 1414 1425
f 1425 1414 1426
f 1414 1415 1426
f 1426 1415 1427
f 1415 1404 1427
f 1427 1404 1416
f 1416 1417 1428
f 1428 1417 1429
f 1417 1418 1429
f 1429 1418 1430
f 1418 1419 1430
f 1430 1419 1431
f 1419 1420 1431
f 1431 1420 1432
f 1420 1421 1432
f 1432 1421 1433
f 1421 1422 1433
f 1433 1422 1434
f 1422 1423 1434
f 1434 1423 1435
f 1423 1424 1435
f 1435 1424 1436
f 1424 1425 1436
f 1436 1425 1437
f 1425 1426 1437
f 1437 1426 1438
f 1426 1427 1438
f 1438 1427 1439
f 1427 1416 1439
f 1439 1416 1428
f 1428 1429 1440
f 1440 1429 1441
f 1429 1430 1441
f 1441 1430 1442
f 1430 1431 1442
f 1442 1431 1443
f 1431 1432 1443
f 1443 1432 1444
f 1432 1433 1444
f 1444 1433 1445
f 1433 1434 1445
f 1445 1434 1446
f 1434 1435 1446
f 1446 1435 1447
f 1435 1436 1447
f 1447 1436 1448
f 1436 1437 1448
f 1448 1437 1449
f 1437 1438 1449
f 1449 1438 1450
f 1438 1439 1450
f 1450 1439 1451
f 1439 1428 1451
f 1451 1428 1440
f 1440 1441 1452
f 1452 1441 1453
f 1441 1442 1453
f 1453 1442 1454
f 1442 1443 1454
f 1454 1443 1455
f 1443 1444 1455
f 1455 1444 1456
f 1444 1445 1456
f 1456 1445 1457
f 1445 1446 1457
f 1457 1446 1458
f 1446 1447 1458
f 1458 1447 1459
f 1447 1448 1459
f 1459 1448 1460
f 1448 1449 1460
f 1460 1449 1461
f 1449 1450 1461
f 1461 1450 1462
f 1450 1451 1462
f 1462 1451 1463
f 1451 1440 1463
f 1463 1440 1452
f 1452 1453 1464
f 1464 1453 1465
f 1453 1454 1465
f 1465 1454 1466
f 1454 1455 1466
f 1466 1455 1467
f 1455 1456 1467
f 1467 1456 1468
f 1456 1457 1468
f 1468 1457 1469
f 1457 1458 1469
f 1469 1458 1470
f 1458 1459 1470
f 1470 1459 1471
f 1459 1460 1471
f 1471 1460 1472
f 1460 1461 1472
f 1472 1461 1473
f 1461 1462 1473
f 1473 1462 1474
f 1462 1463 1474
f 1474 1463 1475
f 1463 1452 1475
f 1475 1452 1464
f 1464 1465 1476
f 1476 1465 1477
f 1465 1466 1477
f 1477 1466 1478
f 1466 1467 1478
f 1478 1467 1479
f 1467 1468 1479
f 1479 1468 1480
f 1468 1469 1480
f 1480 1469 1481
f 1469 1470 1481
f 1481 1470 1482
f 1470 1471 1482
f 1482 1471 1483
f 1471 1472 1483
f 1483 1472 1484
f 1472 1473 1484
f 1484 1473 1485
f 1473 1474 1485
f 1485 1474 1486
f 1474 1475 1486
f 1486 1475 1487
f 1475 1464 1487
f 1487 1464 1476
f 1476 1477 1488
f 1488 1477 1489
f 1477 1478 1489
f 1489 1478 1490
f 1478 1479 1490
f 1490 1479 1491
f 1479 1480 1491
f 1491 1480 1492
f 1480 1481 1492
f 1492 1481 1493
f 1481 1482 1493
f 1493 1482 1494
f 1482 1483 1494
f 1494 1483 1495
f 1483 1484 1495
f 1495 1484 1496
f 1484 1485 1496
f 1496 1485 1497
f 1485 1486 1497
f 1497 1486 1498
f 1486 1487 1498
f 1498 1487 1499
f 1487 1476 1499
f 1499 1476 1488
f 1488 1489 1500
f 1500 1489 1501
f 1489 1490 1501
f 1501 1490 1502
f 1490 1491 1502
f 1502 1491 1503
f 1491 1492 1503
f 1503 1492 1504
f 1492 1493 1504
f 1504 1493 1505
f 1493 1494 1505
f 1505 1494 1506
f 1494 1495 1506
f 1506 1495 1507
f 1495 1496 1507
f 1507 1496 1508
f 1496 1497 1508
f 1508 1497 1509
f 1497 1498 1509
f 1509 1498 1510
f 1498 1499 1510
f 1510 1499 1511
f 1499 1488 1511
f 1511 1488 1500
f 1500 1501 1512
f 1512 1501 1513
f 1501 1502 1513
f 1513 1502 1514
f 1502 1503 1514
f 1514 1503 1515
f 1503 1504 1515
f 1515 1504 1516
f 1504 1505 1516
f 1516 1505 1517
f 1505 1506 1517
f 1517 1506 1518
f 1506 1507 1518
f 1518 1507 1519
f 1507 1508 1519
f 1519 1508 1520
f 1508 1509 1520
f 1520 1509 1521
f 1509 1510 1521
f 1521 1510 1522
f 1510 1511 1522
f 1522 1511 1523
f 1511 1500 1523
f 1523 1500 1512
f 1512 1513 1524
f 1524 1513 1525
f 1513 1514 1525
f 1525 1514 1526
f 1514 1515 1526
f 1526 1515 1527
f 1515 1516 1527
f 1527 1516 1528
f 1516 1517 1528
f 1528 1517 1529
f 1517 1518 1529
f 1529 1518 1530
f 1518 1519 1530
f 1530 1519 1531
f 1519 1520 1531
f 1531 1520 1532
f 1520 1521 1532
f 1532 1521 1533
f 1521 1522 1533
f 1533 1522 1534
f 1522 1523 1534
f 1534 1523 1535
f 1523 1512 1535
f 1535 1512 1524
f 1524 1525 1536
f 1536 1525 1537
f 1525 1526 1537
f 1537 1526 1538
f 1526 1527 1538
f 1538 1527 1539
f 1527 1528 1539
f 1539 1528 1540
f 1528 1529 1540
f 1540 1529 1541
f 1529 1530 1541
f 1541 1530 1542
f 1530 1531 1542
f 1542 1531 1543
f 1531 1532 1543
f 1543 1532 1544
f 1532 1533 1544
f 1544 1533 1545
f 1533 1534 1545
f 1545 1534 1546
f 1534 1535 1546
f 1546 1535 1547
f 1535 1524 1547
f 1547 1524 1536
f 1536 1537 1548
f 1548 1537 1549
f 1537 1538 1549
f 1549 1538 1550
f 1538 1539 1550
f 1550 1539 1551
f 1539 1540 1551
f 1551 1540 1552
f 1540 1541 1552
f 1552 1541 1553
f 1541 1542 1553
f 1553 1542 1554
f 1542 1543 1554
f 1554 1543 1555
f 1543 1544 1555
f 1555 1544 1556
f 1544 1545 1556
f 1556 1545 1557
f 1545 1546 1557
f 1557 1546 1558
f 1546 1547 1558
f 1558 1547 1559
f 1547 1536 1559
f 1559 1536 1548
f 1548 1549 1560
f 1560 1549 1561
f 1549 1550 1561
f 1561 1550 1562
f 1550 1551 1562
f 1562 1551 1563
f 1551 1552 1563
f 1563 1552 1564
f 1552 1553 1564
f 1564 1553 1565
f 1553 1554 1565
f 1565 1554 1566
f 1554 1555 1566
f 1566 1555 1567
f 1555 1556 1567
f 1567 1556 1568
f 1556 1557 1568
f 1568 1557 1569
f 1557 1558 1569
f 1569 1558 1570
f 1558 1559 1570
f 1570 1559 1571
f 1559 1548 1571
f 1571 1548 1560
f 1560 1561 1572
f 1572 1561 1573
f 1561 1562 1573
f 1573 1562 1574
f 1562 1563 1574
f 1574 1563 1575
f 1563 1564 1575
f 1575 1564 1576
f 1564 1565 1576
f 1576 1565 1577
f 1565 1566 1577
f 1577 1566 1578
f 1566 1567 1578
f 1578 1567 1579
f 1567 1568 1579
f 1579 1568 1580
f 1568 1569 1580
f 1580 1569 1581
f 1569 1570 1581
f 1581 1570 1582
f 1570 1571 1582
f 1582 1571 1583
f 1571 1560 1583
f 1583 1560 1572
f 1572 1573 1584
f 1584 1573 1585
f 1573 1574 1585
f 1585 1574 1586
f 1574 1575 1586
f 1586 1575 1587
f 1575 1576 1587
f 1587 1576 1588
f 1576 1577 1588
f 1588 1577 1589
f 1577 1578 1589
f 1589 1578 1590
f 1578 1579 1590
f 1590 1579 1591
f 1579 1580 1591
f 1591 1580 1592
f 1580 1581 1592
f 1592 1581 1593
f 1581 1582 1593
f 1593 1582 1594
f 1582 1583 1594
f 1594 1583 1595
f 1583 1572 1595
f 1595 1572 1584
f 1584 1585 1596
f 1596 1585 1597
f 1585 1586 1597
f 1597 1586 1598
f 1586 1587 1598
f 1598 1587 1599
f 1587 1588 1599
f 1599 1588 1600
f 1588 1589 1600
f 1600 1589 1601
f 1589 1590 1601
f 1601 1590 1602
f 1590 1591 1602
f 1602 1591 1603
f 1591 1592 1603
f 1603 1592 1604
f 1592 1593 1604
f 1604 1593 1605
f 1593 1594 1605
f 1605 1594 1606
f 1594 1595 1606
f 1606 1595 1607
f 1595 1584 1607
f 1607 1584 1596
f 1596 1597 1608
f 1608 1597 1609
f 1597 1598 1609
f 1609 1598 1610
f 1598 1599 1610
f 1610 1599 1611
f 1599 1600 1611
f 1611 1600 1612
f 1600 1601 1612
f 1612 1601 1613
f 1601 1602 1613
f 1613 1602 1614
f 1602 1603 1614
f 1614 1603 1615
f 1603 1604 1615
f 1615 1604 1616
f 1604 1605 1616
f 1616 1605 1617
f 1605 1606 1617
f 1617 1606 1618
f 1606 1607 1618
f 1618 1607 1619
f 1607 1596 1619
f 1619 1596 1608
f 1608 1609 1620
f 1620 1609 1621
f 1609 1610 1621
f 1621 1610 1622
f 1610 1611 1622
f 1622 1611 1623
f 1611 1612 1623
f 1623 1612 1624
f 1612 1613 1624
f 1624 1613 1625
f 1613 1614 1625
f 1625 1614 1626
f 1614 1615 1626
f 1626 1615 1627
f 1615 1616 1627
f 1627 1616 1628
f 1616 1617 1628
f 1628 1617 1629
f 1617 1618 1629
f 1629 1618 1630
f 1618 1619 1630
f 1630 1619 1631
f 1619 1608 1631
f 1631 1608 1620
f 1620 1621 1632
f 1632 1621 1633
f 1621 1622 1633
f 1633 1622 1634
f 1622 1623 1634
f 1634 1623 1635
f 1623 1624 1635
f 1635 1624 1636
f 1624 1625 1636
f 1636 1625 1637
f 1625 1626 1637
f 1637 1626 1638
f 1626 1627 1638
f 1638 1627 1639
f 1627 1628 1639
f 1639 1628 1640
f 1628 1629 1640
f 1640 1629 1641
f 1629 1630 1641
f 1641 1630 1642
f 1630 1631 1642
f 1642 1631 1643
f 1631 1620 1643
f 1643 1620 1632
f 1632 1633 1644
f 1644 1633 1645
f 1633 1634 1645
f 1645 1634 1646
f 1634 1635 1646
f 1646 1635 1647
f 1635 1636 1647
f 1647 1636 1648
f 1636 1637 1648
f 1648 1637 1649
f 1637 1638 1649
f 1649 1638 1650
f 1638 1639 1650
f 1650 1639 1651
f 1639 1640 1651
f 1651 1640 1652
f 1640 1641 1652
f 1652 1641 1653
f 1641 1642 1653
f 1653 1642 1654
f 1642 1643 1654
f 1654 1643 1655
f 1643 1632 1655
f 1655 1632 1644
f 1644 1645 1656
f 1656 1645 1657
f 1645 1646 1657
f 1657 1646 1658
f 1646 1647 1658
f 1658 1647 1659
f 1647 1648 1659
f 1659 1648 1660
f 1648 1649 1660
f 1660 1649 1661
f 1649 1650 1661
f 1661 1650 1662
f 1650 1651 1662
f 1662 1651 1663
f 1651 1652 1663
f 1663 1652 1664
f 1652 1653 1664
f 1664 1653 1665
f 1653 1654 1665
f 1665 1654 1666
f 1654 1655 1666
f 1666 1655 1667
f 1655 1644 1667
f 1667 1644 1656
f 1656 1657 1668
f 1668 1657 1669
f 1657 1658 1669
f 1669 1658 1670
f 1658 1659 1670
f 1670 1659 1671
f 1659 1660 1671
f 1671 1660 1672
f 1660 1661 1672
f 1672 1661 1673
f 1661 1662 1673
f 1673 1662 1674
f 1662 1663 1674
f 1674 1663 1675
f 1663 1664 1675
f 1675 1664 1676
f 1664 1665 1676
f 1676 1665 1677
f 1665 1666 1677
f 1677 1666 1678
f 1666 1667 1678
f 1678 1667 1679
f 1667 1656 1679
f 1679 1656 1668
f 1668 1669 1680
f 1680 1669 1681
f 1669 1670 1681
f 1681 1670 1682
f 1670 1671 1682
f 1682 1671 1683
f 1671 1672 1683
f 1683 1672 1684
f 1672 1673 1684
f 1684 1673 1685
f 1673 1674 1685
f 1685 1674 1686
f 1674 1675 1686
f 1686 1675 1687
f 1675 1676 1687
f 1687 1676 1688
f 1676 1677 1688
f 1688 1677 1689
f 1677 1678 1689
f 1689 1678 1690
f 1678 1679 1690
f 1690 1679 1691
f 1679 1668 1691
f 1691 1668 1680
f 1680 1681 1692
f 1692 1681 1693
f 1681 1682 1693
f 1693 1682 1694
f 1682 1683 1694
f 1694 1683 1695
f 1683 1684 1695
f 1695 1684 1696
f 1684 1685 1696
f 1696 1685 1697
f 1685 1686 1697
f 1697 1686 1698
f 1686 1687 1698
f 1698 1687 1699
f 1687 1688 1699
f 1699 1688 1700
f 1688 1689 1700
f 1700 1689 1701
f 1689 1690 1701
f 1701 1690 1702
f 1690 1691 1702
f 1702 1691 1703
f 1691 1680 1703
f 1703 1680 1692
f 1692 1693 1704
f 1704 1693 1705
f 1693 1694 1705
f 1705 1694 1706
f 1694 1695 1706
f 1706 1695 1707
f 1695 1696 1707
f 1707 1696 1708
f 1696 1697 1708
f 1708 1697 1709
f 1697 1698 1709
f 1709 1698 1710
f 1698 1699 1710
f 1710 1699 1711
f 1699 1700 1711
f 1711 1700 1712
f 1700 1701 1712
f 1712 1701 1713
f 1701 1702 1713
f 1713 1702 1714
f 1702 1703 1714
f 1714 1703 1715
f 1703 1692 1715
f 1715 1692 1704
f 1704 1705 1716
f 1716 1705 1717
f 1705 1706 1717
f 1717 1706 1718
f 1706 1707 1718
f 1718 1707 1719
f 1707 1708 1719
f 1719 1708 1720
f 1708 1709 1720
f 1720 1709 1721
f 1709 1710 1721
f 1721 1710 1722
f 1710 1711 1722
f 1722 1711 1723
f 1711 1712 1723
f 1723 1712 1724
f 1712 1713 1724
f 1724 1713 1725
f 1713 1714 1725
f 1725 1714 1726
f 1714 1715 1726
f 1726 1715 1727
f 1715 1704 1727
f 1727 1704 1716
f 1716 1717 1728
f 1728 1717 1729
f 1717 1718 1729
f 1729 1718 1730
f 1718 1719 1730
f 1730 1719 1731
f 1719 1720 1731
f 1731 1720 1732
f 1720 1721 1732
f 1732 1721 1733
f 1721 1722 1733
f 1733 1722 1734
f 1722 1723 1734
f 1734 1723 1735
f 1723 1724 1735
f 1735 1724 1736
f 1724 1725 1736
f 1736 1725 1737
f 1725 1726 1737
f 1737 1726 1738
f 1726 1727 1738
f 1738 1727 1739
f 1727 1716 1739
f 1739 1716 1728
f 1728 1729 1740
f 1740 1729 1741
f 1729 1730 1741
f 1741 1730 1742
f 1730 1731 1742
f 1742 1731 1743
f 1731 1732 1743
f 1743 1732 1744
f 1732 1733 1744
f 1744 1733 1745
f 1733 1734 1745
f 1745 1734 1746
f 1734 1735 1746
f 1746 1735 1747
f 1735 1736 1747
f 1747 1736 1748
f 1736 1737 1748
f 1748 1737 1749
f 1737 1738 1749
f 1749 1738 1750
f 1738 1739 1750
f 1750 1739 1751
f 1739 1728 1751
f 1751 1728 1740
f 1740 1741 1752
f 1752 1741 1753
f 1741 1742 1753
f 1753 1742 1754
f 1742 1743 1754
f 1754 1743 1755
f 1743 1744 1755
f 1755 1744 1756
f 1744 1745 1756
f 1756 1745 1757
f 1745 1746 1757
f 1757 1746 1758
f 1746 1747 1758
f 1758 1747 1759
f 1747 1748 1759
f 1759 1748 1760
f 1748 1749 1760
f 1760 1749 1761
f 1749 1750 1761
f 1761 1750 1762
f 1750 1751 1762
f 1762 1751 1763
f 1751 1740 1763
f 1763 1740 1752
f 1752 1753 1764
f 1764 1753 1765
f 1753 1754 1765
f 1765 1754 1766
f 1754 1755 1766
f 1766 1755 1767
f 1755 1756 1767
f 1767 1756 1768
f 1756 1757 1768
f 1768 1757 1769
f 1757 1758 1769
f 1769 1758 1770
f 1758 1759 1770
f 1770 1759 1771
f 1759 1760 1771
f 1771 1760 1772
f 1760 1761 1772
f 1772 1761 1773
f 1761 1762 1773
f 1773 1762 1774
f 1762 1763 1774
f 1774 1763 1775
f 1763 1752 1775
f 1775 1752 1764
f 1764 1765 1776
f 1776 1765 1777
f 1765 1766 1777
f 1777 1766 1778
f 1766 1767 1778
f 1778 1767 1779
f 1767 1768 1779
f 1779 1768 1780
f 1768 1769 1780
f 1780 1769 1781
f 1769 1770 1781
f 1781 1770 1782
f 1770 1771 1782
f 1782 1771 1783
f 1771 1772 1783
f 1783 1772 1784
f 1772 1773 1784
f 1784 1773 1785
f 1773 1774 1785
f 1785 1774 1786
f 1774 1775 1786
f 1786 1775 1787
f 1775 1764 1787
f 1787 1764 1776
f 1776 1777 1788
f 1788 1777 1789
f 1777 1778 1789
f 1789 1778 1790
f 1778 1779 1790
f 1790 1779 1791
f 1779 1780 1791
f 1791 1780 1792
f 1780 1781 1792
f 1792 1781 1793
f 1781 1782 1793
f 1793 1782 1794
f 1782 1783 1794
f 1794 1783 1795
f 1783 1784 1795
f 1795 1784 1796
f 1784 1785 1796
f 1796 1785 1797
f 1785 1786 1797
f 1797 1786 1798
f 1786 1787 1798
f 1798 1787 1799
f 1787 1776 1799
f 1799 1776 1788
f 1788 1789 1800
f 1800 1789 1801
f 1789 1790 1801
f 1801 1790 1802
f 1790 1791 1802
f 1802 1791 1803
f 1791 1792 1803
f 1803 1792 1804
f 1792 1793 1804
f 1804 1793 1805
f 1793 1794 1805
f 1805 1794 1806
f 1794 1795 1806
f 1806 1795 1807
f 1795 1796 1807
f 1807 1796 1808
f 1796 1797 1808
f 1808 1797 1809
f 1797 1798 1809
f 1809 1798 1810
f 1798 1799 1810
f 1810 1799 1811
f 1799 1788 1811
f 1811 1788 1800
f 1800 1801 1812
f 1812 1801 1813
f 1801 1802 1813
f 1813 1802 1814
f 1802 1803 1814
f 1814 1803 1815
f 1803 1804 1815
f 1815 1804 1816
f 1804 1805 1816
f 1816 1805 1817
f 1805 1806 1817
f 1817 1806 1818
f 1806 1807 1818
f 1818 1807 1819
f 1807 1808 1819
f 1819 1808 1820
f 1808 1809 1820
f 1820 1809 1821
f 1809 1810 1821
f 1821 1810 1822
f 1810 1811 1822
f 1822 1811 1823
f 1811 1800 1823
f 1823 1800 1812
f 1812 1813 1824
f 1824 1813 1825
f 1813 1814 1825
f 1825 1814 1826
f 1814 1815 1826
f 1826 1815 1827
f 1815 1816 1827
f 1827 1816 1828
f 1816 1817 1828
f 1828 1817 1829
f 1817 1818 1829
f 1829 1818 1830
f 1818 1819 1830
f 1830 1819 1831
f 1819 1820 1831
f 1831 1820 1832
f 1820 1821 1832
f 1832 1821 1833
f 1821 1822 1833
f 1833 1822 1834
f 1822 1823 1834
f 1834 1823 1835
f 1823 1812 1835
f 1835 1812 1824
f 1824 1825 1836
f 1836 1825 1837
f 1825 1826 1837
f 1837 1826 1838
f 1826 1827 1838
f 1838 1827 1839
f 1827 1828 1839
f 1839 1828 1840
f 1828 1829 1840
f 1840 1829 1841
f 1829 1830 1841
f 1841 1830 1842
f 1830 1831 1842
f 1842 1831 1843
f 1831 1832 1843
f 1843 1832 1844
f 1832 1833 1844
f 1844 1833 1845
f 1833 1834 1845
f 1845 1834 1846
f 1834 1835 1846
f 1846 1835 1847
f 1835 1824 1847
f 1847 1824 1836
f 1836 1837 1848
f 1848 1837 1849
f 1837 1838 1849
f 1849 1838 1850
f 1838 1839 1850
f 1850 1839 1851
f 1839 1840 1851
f 1851 1840 1852
f 1840 1841 1852
f 1852 1841 1853
f 1841 1842 1853
f 1853 1842 1854
f 1842 1843 1854
f 1854 1843 1855
f 1843 1844 1855
f 1855 1844 1856
f 1844 1845 1856
f 1856 1845 1857
f 1845 1846 1857
f 1857 1846 1858
f 1846 1847 1858
f 1858 1847 1859
f 1847 1836 1859
f 1859 1836 1848
f 1848 1849 1860
f 1860 1849 1861
f 1849 1850 1861
f 1861 1850 1862
f 1850 1851 1862
f 1862 1851 1863
f 1851 1852 1863
f 1863 1852 1864
f 1852 1853 1864
f 1864 1853 1865
f 1853 1854 1865
f 1865 1854 1866
f 1854 1855 1866
f 1866 1855 1867
f 1855 1856 1867
f 1867 1856 1868
f 1856 1857 1868
f 1868 1857 1869
f 1857 1858 1869
f 1869 1858 1870
f 1858 1859 1870
f 1870 1859 1871
f 1859 1848 1871
f 1871 1848 1860
f 1860 1861 1872
f 1872 1861 1873
f 1861 1862 1873
f 1873 1862 1874
f 1862 1863 1874
f 1874 1863 1875
f 1863 1864 1875
f 1875 1864 1876
f 1864 1865 1876
f 1876 1865 1877
f 1865 1866 1877
f 1877 1866 1878
f 1866 1867 1878
f 1878 1867 1879
f 1867 1868 1879
f 1879 1868 1880
f 1868 1869 1880
f 1880 1869 1881
f 1869 1870 1881
f 1881 1870 1882
f 1870 1871 1882
f 1882 1871 1883
f 1871 1860 1883
f 1883 1860 1872
f 1872 1873 1884
f 1884 1873 1884
f 1873 1874 1884
f 1884 1874 1884
f 1874 1875 1884
f 1884 1875 1884
f 1875 1876 1884
f 1884 1876 1884
f 1876 1877 1884
f 1884 1877 1884
f 1877 1878 1884
f 1884 1878 1884
f 1878 1879 1884
f 1884 1879 1884
f 1879 1880 1884
f 1884 1880 1884
f 1880 1881 1884
f 1884 1881 1884
f 1881 1882 1884
f 1884 1882 1884
f 1882 1883 1884
f 1884 1883 1884
f 1883 1872 1884
f 1884 1872 1884

g Path_(0)
v 126.49208 128.96828 20.800001
v 126.39729 129.35909 20.713577
v 126.521 129.2925 20.56999
v 126.63697 129.13904 20.500732
v 126.71411 128.93982 20.52436
v 126.73176 128.74823 20.634544
v 126.68519 128.6156 20.801758
v 126.586876 128.57747 20.9812
v 126.463165 128.64406 21.124786
v 126.3472 128.79752 21.194044
v 126.27006 128.99673 21.170416
v 126.25241 129.18832 21.060232
v 126.29898 129.32095 20.893017
v 125.916016 129.171 20.413668
v 126.0305 129.09798 20.263456
v 126.14248 128.94136 20.190973
v 126.22194 128.7431 20.215641
v 126.24759 128.55635 20.330849
v 126.21256 128.43114 20.50573
v 126.126236 128.401 20.693422
v 126.01175 128.47403 20.843634
v 125.89977 128.63065 20.916117
v 125.82031 128.82889 20.891449
v 125.79466 129.01566 20.77624
v 125.82969 129.14087 20.60136
v 125.371506 128.89963 20.11201
v 125.44984 128.77571 19.959055
v 125.54816 128.59639 19.90059
v 125.64013 128.40974 19.95228
v 125.7011 128.26576 20.100275
v 125.714745 128.20303 20.30492
v 125.6774 128.23836 20.511381
v 125.59907 128.36229 20.664335
v 125.50074 128.5416 20.7228
v 125.40877 128.72824 20.67111
v 125.34779 128.87222 20.523115
v 125.33415 128.93495 20.31847
v 124.86692 128.55678 20.179237
v 124.9365 128.40121 20.047583
v 125.032845 128.21243 20.017954
v 125.13013 128.04103 20.09829
v 125.202286 127.932915 20.267065
v 125.22998 127.91707 20.479055
v 125.2058 127.997734 20.677458
v 125.13622 128.15329 20.809113
v 125.03989 128.34207 20.838741
v 124.942604 128.51349 20.758406
v 124.870445 128.6216 20.58963
v 124.84274 128.63745 20.37764
v 124.3549 128.37027 20.209911
v 124.41904 128.24153 20.052353
v 124.50707 128.05803 19.987736
v 124.59542 127.86893 20.033375
v 124.6604 127.7249 20.177038
v 124.68461 127.664536 20.380236
v 124.66155 127.70401 20.588518
v 124.59741 127.83275 20.746077
v 124.50937 128.01625 20.810694
v 124.42103 128.20535 20.765055
v 124.35604 128.34938 20.621391
v 124.33184 128.40974 20.418194
v 123.8181 128.10446 20.206602
v 123.88532 127.97514 20.050423
v 123.979744 127.793945 19.988045
v 124.076065 127.60944 20.03618
v 124.14847 127.47106 20.181934
v 124.17756 127.41588 20.38625
v 124.15554 127.45869 20.594381
v 124.08832 127.58801 20.750563
v 123.9939 127.7692 20.81294
v 123.897575 127.953705 20.764805
v 123.82517 128.09209 20.619051
v 123.79608 128.14728 20.414734
v 123.320885 127.76934 20.129929
v 123.4105 127.6169 20.01006
v 123.51844 127.43319 19.994667
v 123.61578 127.26744 20.087875
v 123.67644 127.16405 20.264711
v 123.684166 127.150734 20.477789
v 123.63688 127.23106 20.670015
v 123.547264 127.38349 20.789885
v 123.43932 127.5672 20.805277
v 123.34198 127.732956 20.712069
v 123.28132 127.83634 20.535234
v 123.2736 127.84966 20.322155
v 122.80507 127.50202 20.194006
v 122.88135 127.37181 20.042803
v 122.98562 127.19381 19.987312
v 123.08995 127.01572 20.042402
v 123.16639 126.885254 20.193316
v 123.19444 126.83737 20.39961
v 123.166595 126.88491 20.606014
v 123.09032 127.01513 20.757217
v 122.986046 127.19313 20.812708
v 122.881714 127.37122 20.757616
v 122.80528 127.501686 20.606705
v 122.77723 127.54956 20.400408
v 122.285545 127.21505 20.193619
v 122.36655 127.08753 20.042572
v 122.477196 126.91335 19.987295
v 122.587845 126.73918 20.042603
v 122.66884 126.61169 20.193672
v 122.69848 126.565025 20.400024
v 122.668816 126.61171 20.606369
v 122.587814 126.73923 20.757418
v 122.477165 126.91341 20.812693
v 122.366516 127.08758 20.757387
v 122.28552 127.21507 20.606318
v 122.25589 127.261734 20.399963
v 121.7703 126.839355 20.193684
v 121.87054 126.72636 20.042612
v 122.00746 126.57199 19.987303
v 122.144394 126.41762 20.042576
v 122.244644 126.304596 20.19362
v 122.28135 126.26322 20.399965
v 122.24467 126.30457 20.60632
v 122.14444 126.41757 20.757391
v 122.007515 126.57194 20.8127
v 121.87058 126.72631 20.757427
v 121.77033 126.83933 20.606382
v 121.73363 126.88071 20.400038
v 121.35815 126.39749 20.193657
v 121.46563 126.29135 20.042597
v 121.612465 126.14637 19.9873
v 121.75929 126.00138 20.04259
v 121.86678 125.89524 20.193644
v 121.90613 125.85639 20.399992
v 121.86679 125.89523 20.606342
v 121.7593 126.00137 20.757402
v 121.61247 126.146355 20.812698
v 121.465645 126.29134 20.757412
v 121.358154 126.397484 20.606356
v 121.31881 126.43633 20.400007
v 120.95635 126.01481 20.19365
v 121.05591 125.90119 20.042591
v 121.191895 125.745995 19.987303
v 121.32788 125.59079 20.042595
v 121.42744 125.47718 20.193653
v 121.463875 125.43559 20.400003
v 121.42743 125.47718 20.606352
v 121.32788 125.5908 20.757408
v 121.191895 125.745995 20.812698
v 121.0559 125.90119 20.757406
v 120.95635 126.01481 20.606348
v 120.919914 126.0564 20.399998
v 120.51835 125.66224 20.193651
v 120.61192 125.543655 20.042593
v 120.739746 125.38166 19.9873
v 120.86757 125.219666 20.042593
v 120.961136 125.10108 20.193651
v 120.995384 125.05768 20.400002
v 120.961136 125.10108 20.60635
v 120.86757 125.21967 20.757408
v 120.739746 125.38166 20.812698
v 120.61192 125.543655 20.757408
v 120.51835 125.66224 20.60635
v 120.4841 125.70564 20.4
v 120.04408 125.294914 20.193651
v 120.1439 125.18153 20.042593
v 120.28024 125.02664 19.9873
v 120.41659 124.87176 20.042593
v 120.5164 124.75838 20.193651
v 120.55294 124.71687 20.4
v 120.5164 124.75838 20.60635
v 120.41659 124.87176 20.757408
v 120.28024 125.02664 20.812698
v 120.1439 125.18153 20.757408
v 120.04408 125.294914 20.60635
v 120.007545 125.33642 20.4
v 119.61705 124.86853 20.193651
v 119.72389 124.76174 20.042593
v 119.869835 124.61587 19.9873
v 120.01578 124.469986 20.042593
v 120.12261 124.3632 20.193651
v 120.16172 124.32411 20.4
v 120.12261 124.3632 20.60635
v 120.01578 124.469986 20.757408
v 119.869835 124.61587 20.812698
v 119.72389 124.76174 20.757408
v 119.61705 124.86853 20.60635
v 119.57794 124.90762 20.4
v 119.20651 124.45799 20.193651
v 119.313324 124.35118 20.042593
v 119.459236 124.20527 19.9873
v 119.60515 124.05936 20.042593
v 119.71196 123.952545 20.193651
v 119.75106 123.913445 20.4
v 119.71196 123.952545 20.60635
v 119.60515 124.05936 20.757408
v 119.459236 124.20527 20.812698
v 119.313324 124.35118 20.757408
v 119.20651 124.45799 20.60635
v 119.16741 124.49709 20.4
v 118.79591 124.0474 20.193651
v 118.90273 123.94058 20.042593
v 119.048645 123.79468 19.9873
v 119.19455 123.648766 20.042593
v 119.30137 123.54195 20.193651
v 119.34046 123.50285 20.4
v 119.30137 123.54195 20.60635
v 119.19455 123.648766 20.757408
v 119.048645 123.79468 20.812698
v 118.90273 123.94058 20.757408
v 118.79591 124.0474 20.60635
v 118.75682 124.086494 20.4
v 118.38532 123.6368 20.193651
v 118.492134 123.52999 20.042593
v 118.63805 123.38408 19.9873
v 118.78396 123.23817 20.042593
v 118.89077 123.131355 20.193651
v 118.92987 123.092255 20.4
v 118.89077 123.131355 20.60635
v 118.78396 123.23817 20.757408
v 118.63805 123.38408 20.812698
v 118.492134 123.52999 20.757408
v 118.38532 123.6368 20.60635
v 118.34622 123.6759 20.4
v 117.974724 123.22621 20.193651
v 118.08154 123.11939 20.042593
v 118.22745 122.97348 19.9873
v 118.37336 122.827576 20.042593
v 118.48018 122.72076 20.193651
v 118.51927 122.68166 20.4
v 118.48018 122.72076 20.60635
v 118.37336 122.827576 20.757408
v 118.22745 122.97348 20.812698
v 118.08154 123.11939 20.757408
v 117.974724 123.22621 20.60635
v 117.93563 123.265305 20.4
v 117.56413 122.81561 20.193651
v 117.670944 122.7088 20.042593
v 117.81686 122.56289 19.9873
v 117.96277 122.41698 20.042593
v 118.06958 122.310165 20.193651
v 118.10868 122.271065 20.4
v 118.06958 122.310165 20.60635
v 117.96277 122.41698 20.757408
v 117.81686 122.56289 20.812698
v 117.670944 122.7088 20.757408
v 117.56413 122.81561 20.60635
v 117.52503 122.854706 20.4
v 117.15263 122.40411 20.193651
v 117.25983 122.29768 20.042593
v 117.40626 122.15229 19.9873
v 117.55269 122.006905 20.042593
v 117.65988 121.90047 20.193651
v 117.69912 121.86151 20.4
v 117.65988 121.90047 20.60635
v 117.55269 122.006905 20.757408
v 117.40626 122.15229 20.812698
v 117.25983 122.29768 20.757408
v 117.15263 122.40411 20.60635
v 117.1134 122.44307 20.4
v 116.72851 121.97286 20.193651
v 116.84267 121.873924 20.042593
v 116.9986 121.738785 19.9873
v 117.15453 121.60364 20.042593
v 117.268684 121.50471 20.193651
v 117.31047 121.46849 20.4
v 117.268684 121.50471 20.60635
v 117.15453 121.60364 20.757408
v 116.9986 121.738785 20.812698
v 116.84267 121.873924 20.757408
v 116.72851 121.97286 20.60635
v 116.68673 122.00907 20.4
v 116.33453 121.44959 20.193651
v 116.46669 121.376434 20.042593
v 116.647224 121.27649 19.9873
v 116.82776 121.17655 20.042593
v 116.959915 121.10339 20.193651
v 117.00829 121.076614 20.4
v 116.959915 121.10339 20.60635
v 116.82776 121.17655 20.757408
v 116.647224 121.27649 20.812698
v 116.46669 121.376434 20.757408
v 116.33453 121.44959 20.60635
v 116.286156 121.47637 20.4
v 116.16535 120.88212 20.132332
v 116.320274 120.798775 20.011131
v 116.50781 120.69789 19.994127
v 116.67771 120.6065 20.085876
v 116.784454 120.54908 20.261795
v 116.79942 120.54102 20.474745
v 116.71863 120.58449 20.66767
v 116.5637 120.66783 20.78887
v 116.37616 120.768715 20.805874
v 116.20626 120.86011 20.714125
v 116.099525 120.91753 20.538206
v 116.08455 120.92558 20.325254
v 115.863525 120.38788 20.0872
v 116.02908 120.28957 19.995035
v 116.21414 120.18406 20.012129
v 116.36912 120.09962 20.133902
v 116.45248 120.05886 20.327724
v 116.44189 120.072716 20.541664
v 116.34019 120.137474 20.718393
v 116.17463 120.23578 20.81056
v 115.98957 120.34129 20.793467
v 115.8346 120.425735 20.671692
v 115.75124 120.46649 20.477869
v 115.76183 120.45263 20.26393
v 115.592995 119.89368 20.162617
v 115.72301 119.77594 20.044687
v 115.8919 119.64653 20.02962
v 116.05443 119.54012 20.121447
v 116.16704 119.48524 20.295565
v 116.199554 119.49657 20.505322
v 116.14327 119.57109 20.69451
v 116.01327 119.68883 20.812437
v 115.84437 119.81824 20.827507
v 115.68184 119.924644 20.73568
v 115.56923 119.97953 20.561562
v 115.53671 119.9682 20.351805
v 115.253914 119.67533 20.33389
v 115.39776 119.59367 20.200663
v 115.550835 119.45111 20.159992
v 115.67213 119.28584 20.222776
v 115.72914 119.14215 20.37219
v 115.70659 119.05854 20.568201
v 115.61053 119.05741 20.758287
v 115.46668 119.13908 20.891514
v 115.31361 119.28164 20.932184
v 115.19231 119.44691 20.869402
v 115.1353 119.59059 20.719986
v 115.157845 119.6742 20.523975
v 114.91454 119.41608 20.075047
v 115.07697 119.48061 19.95217
v 115.26954 119.445496 19.866638
v 115.440636 119.32013 19.841372
v 115.544426 119.1381 19.88314
v 115.5531 118.94819 19.980751
v 115.464325 118.801285 20.10805
v 115.301895 118.73674 20.230927
v 115.10933 118.77186 20.316458
v 114.93823 118.89723 20.341724
v 114.83444 119.079254 20.299955
v 114.82577 119.269165 20.202345
v 114.725006 119.22234 19.56946
v 114.894264 119.23501 19.441654
v 115.07355 119.149895 19.36784
v 115.21481 118.989815 19.3678
v 115.28022 118.797646 19.44154
v 115.252235 118.62489 19.569305
v 115.13837 118.51784 19.71686
v 114.96911 118.50517 19.844666
v 114.789825 118.59028 19.91848
v 114.64855 118.75037 19.918522
v 114.58315 118.942535 19.84478
v 114.61113 119.11529 19.717014
v 114.364174 118.95859 19.20904
v 114.4732 118.94056 19.029066
v 114.61086 118.83369 18.91333
v 114.7403 118.66662 18.892845
v 114.82682 118.48411 18.973097
v 114.84724 118.33507 19.132584
v 114.79608 118.25942 19.328571
v 114.687065 118.27746 19.508545
v 114.54939 118.38432 19.624279
v 114.41996 118.5514 19.644766
v 114.33344 118.73391 19.564514
v 114.31303 118.88295 19.405027
v 113.88524 118.64014 19.068108
v 113.94849 118.54848 18.886137
v 114.05002 118.390785 18.784098
v 114.16263 118.20932 18.78933
v 114.25614 118.052704 18.900429
v 114.305504 117.9629 19.08763
v 114.29748 117.96397 19.30077
v 114.23423 118.055626 19.482738
v 114.1327 118.21332 19.58478
v 114.02009 118.39478 19.579548
v 113.926575 118.5514 19.468447
v 113.87721 118.641205 19.281246
v 113.35859 118.27638 19.024569
v 113.44985 118.16514 18.866697
v 113.58066 118.00917 18.801847
v 113.71595 117.85027 18.847393
v 113.81949 117.73101 18.991133
v 113.86352 117.68335 19.194548
v 113.83625 117.72006 19.403137
v 113.74499 117.83131 19.561007
v 113.61418 117.987274 19.625856
v 113.47889 118.14618 19.58031
v 113.37535 118.265434 19.436573
v 113.33132 118.313095 19.233156
v 112.96982 117.832214 19.009058
v 113.06877 117.72709 18.851597
v 113.20707 117.577446 18.78741
v 113.34765 117.42339 18.833696
v 113.45284 117.306206 18.978052
v 113.49446 117.25728 19.181797
v 113.461365 117.28973 19.390339
v 113.362404 117.39485 19.5478
v 113.22411 117.544495 19.611986
v 113.083534 117.69855 19.5657
v 112.97834 117.815735 19.421345
v 112.936714 117.86466 19.2176
v 112.586 117.5311 18.984549
v 112.656815 117.39334 18.837425
v 112.751785 117.208626 18.787458
v 112.84547 117.02644 18.848036
v 112.912766 116.89561 19.002926
v 112.93563 116.85118 19.210627
v 112.90795 116.90507 19.415483
v 112.837135 117.04282 19.562607
v 112.74216 117.22754 19.612576
v 112.648476 117.40972 19.551996
v 112.581184 117.54055 19.397106
v 112.55831 117.584984 19.189405
v 111.99906 117.341125 18.99549
v 112.09334 117.2272 18.84179
v 112.21498 117.06216 18.783072
v 112.33139 116.89022 18.835073
v 112.41137 116.757454 18.983856
v 112.4335 116.69944 19.189558
v 112.39184 116.73171 19.397058
v 112.29756 116.845634 19.550758
v 112.17592 117.01068 19.609476
v 112.05951 117.18262 19.557476
v 111.97953 117.315384 19.408691
v 111.9574 117.3734 19.20299
v 111.69847 116.877396 18.888071
v 111.86894 116.798096 18.779951
v 112.03255 116.66093 18.765814
v 112.14545 116.50265 18.849447
v 112.1774 116.36566 19.00844
v 112.11983 116.28668 19.200191
v 111.988174 116.286865 19.373322
v 111.8177 116.366165 19.481441
v 111.6541 116.503334 19.495579
v 111.54119 116.66161 19.411947
v 111.50925 116.7986 19.252953
v 111.56681 116.87758 19.061201
v 111.39065 116.64345 18.540842
v 111.56261 116.60372 18.420889
v 111.73258 116.4826 18.375908
v 111.85503 116.31253 18.417955
v 111.89713 116.139084 18.53576
v 111.84761 116.008736 18.69776
v 111.719734 115.95641 18.860544
v 111.547775 115.99614 18.980497
v 111.3778 116.11726 19.025476
v 111.255356 116.28734 18.98343
v 111.21326 116.46078 18.865625
v 111.26277 116.591125 18.703627
v 110.97364 116.24486 18.235386
v 111.1051 116.178696 18.080578
v 111.26189 116.05007 18.013454
v 111.40198 115.89345 18.052002
v 111.48784 115.7508 18.18589
v 111.49647 115.66035 18.379246
v 111.425545 115.646324 18.580257
v 111.29408 115.712494 18.735064
v 111.1373 115.84112 18.802187
v 110.99721 115.997734 18.76364
v 110.91135 116.14038 18.629751
v 110.90272 116.230835 18.436398
v 110.57715 115.82862 18.177794
v 110.71344 115.751274 18.03261
v 110.87014 115.61614 17.979475
v 111.00526 115.45944 18.032629
v 111.08258 115.32315 18.177828
v 111.0814 115.24379 18.376167
v 111.00203 115.24263 18.5745
v 110.86573 115.31997 18.719683
v 110.70904 115.4551 18.772816
v 110.57392 115.6118 18.719662
v 110.4966 115.74809 18.574463
v 110.49778 115.82745 18.376125
v 110.29236 115.520294 17.913792
v 110.46859 115.46733 17.805279
v 110.63454 115.33637 17.774477
v 110.745735 115.162506 17.829641
v 110.772385 114.992325 17.955992
v 110.70736 114.87142 18.11967
v 110.56806 114.8322 18.276821
v 110.39184 114.885155 18.385336
v 110.22589 115.01611 18.416136
v 110.11469 115.18998 18.360971
v 110.088036 115.36016 18.234621
v 110.15307 115.481064 18.070942
v 110.03743 115.24416 17.45855
v 110.21297 115.17882 17.35598
v 110.37399 115.04006 17.334879
v 110.477356 114.86507 17.400902
v 110.49536 114.70073 17.536358
v 110.42318 114.59108 17.704952
v 110.28017 114.56549 17.861507
v 110.10462 114.63084 17.964077
v 109.943596 114.7696 17.985178
v 109.84024 114.94459 17.919155
v 109.822235 115.10893 17.783699
v 109.89441 115.21858 17.615107
v 109.58823 114.86218 17.247223
v 109.734 114.81027 17.100428
v 109.894325 114.68526 17.03616
v 110.026245 114.52063 17.071638
v 110.094406 114.360504 17.197357
v 110.08055 114.24779 17.379631
v 109.98839 114.21268 17.56962
v 109.84261 114.26458 17.716415
v 109.68229 114.3896 17.780684
v 109.55037 114.55423 17.745205
v 109.48221 114.714355 17.619484
v 109.49606 114.82707 17.43721
v 109.17057 114.52705 17.078064
v 109.25058 114.46836 16.892206
v 109.36936 114.33509 16.779419
v 109.49508 114.16294 16.76992
v 109.594055 113.99805 16.866257
v 109.63976 113.88458 17.042616
v 109.61995 113.85296 17.251741
v 109.53994 113.91164 17.437597
v 109.42116 114.04491 17.550386
v 109.29544 114.21706 17.559885
v 109.19647 114.38195 17.463549
v 109.150764 114.495415 17.28719
v 108.63508 114.21979 17.241312
v 108.6592 114.17784 17.033525
v 108.74692 114.06166 16.877277
v 108.87471 113.90238 16.814436
v 109.00835 113.74268 16.861835
v 109.11202 113.62536 17.006779
v 109.15795 113.58183 17.210428
v 109.13383 113.62379 17.418215
v 109.04611 113.73996 17.574463
v 108.91832 113.89924 17.637306
v 108.784676 114.05894 17.589905
v 108.68101 114.17627 17.444962
v 108.21476 113.74147 17.269976
v 108.23547 113.73445 17.057392
v 108.330666 113.65529 16.883093
v 108.47483 113.52518 16.793777
v 108.62933 113.37899 16.813381
v 108.752785 113.2559 16.93665
v 108.812096 113.18888 17.130552
v 108.79138 113.1959 17.343134
v 108.69619 113.27507 17.517435
v 108.552025 113.405174 17.606749
v 108.39752 113.55136 17.587145
v 108.27407 113.67445 17.463879
v 107.811325 113.347374 17.174486
v 107.88365 113.3407 16.973587
v 108.01471 113.257545 16.826817
v 108.16939 113.120186 16.773502
v 108.30624 112.96543 16.827927
v 108.388596 112.83475 16.975508
v 108.39439 112.763145 17.176702
v 108.32206 112.76982 17.377602
v 108.191 112.85298 17.524372
v 108.03632 112.99034 17.577688
v 107.899475 113.145096 17.523262
v 107.81712 113.27578 17.37568
v 107.43125 112.96689 16.956661
v 107.51878 112.98694 16.762821
v 107.66204 112.92452 16.617159
v 107.82265 112.79636 16.558704
v 107.957565 112.636795 16.603119
v 108.03065 112.48858 16.738504
v 108.02231 112.39143 16.928583
v 107.93478 112.37138 17.122425
v 107.79152 112.4338 17.268087
v 107.63091 112.561966 17.326542
v 107.495995 112.72153 17.282125
v 107.42291 112.86974 17.14674
v 107.04385 112.57973 16.75978
v 107.097176 112.56098 16.553616
v 107.2153 112.47 16.40042
v 107.36658 112.33116 16.34124
v 107.51046 112.18167 16.391935
v 107.60841 112.06158 16.538921
v 107.63417 112.00306 16.742813
v 107.58085 112.021805 16.948978
v 107.46272 112.112785 17.102177
v 107.31145 112.251625 17.161356
v 107.167564 112.401115 17.11066
v 107.06961 112.52121 16.963675
v 106.6331 112.14517 16.745329
v 106.70245 112.09027 16.550785
v 106.83496 111.97784 16.426302
v 106.995125 111.838 16.405237
v 107.14003 111.70823 16.49323
v 107.23084 111.6233 16.666708
v 107.24323 111.60596 16.879185
v 107.17389 111.66086 17.073727
v 107.041374 111.77329 17.19821
v 106.88121 111.91313 17.219275
v 106.736305 112.0429 17.13128
v 106.64549 112.12783 16.957804
v 106.304146 111.70307 16.592194
v 106.43709 111.67463 16.428455
v 106.60843 111.57967 16.342176
v 106.772255 111.44366 16.356472
v 106.884674 111.30301 16.467514
v 106.915565 111.19543 16.645548
v 106.85665 111.14974 16.842869
v 106.72371 111.178185 17.006607
v 106.552376 111.27313 17.092886
v 106.38854 111.40916 17.078588
v 106.27612 111.549805 16.967548
v 106.24523 111.65738 16.789515
v 105.99311 111.31712 16.337254
v 106.10536 111.29397 16.15593
v 106.26395 111.2006 16.044579
v 106.42637 111.06205 16.033037
v 106.54912 110.915436 16.124397
v 106.59929 110.80004 16.29418
v 106.563446 110.74678 16.496893
v 106.451195 110.76994 16.678217
v 106.29261 110.863304 16.789568
v 106.13019 111.001854 16.80111
v 106.00745 111.148476 16.709747
v 105.95727 111.26387 16.539965
v 105.588745 110.90189 16.301878
v 105.66057 110.83536 16.112001
v 105.78956 110.710236 15.996471
v 105.94115 110.56007 15.986244
v 106.07472 110.42507 16.084063
v 106.154495 110.34143 16.263712
v 106.15909 110.33155 16.477058
v 106.087265 110.39809 16.666937
v 105.958275 110.52321 16.782467
v 105.80669 110.67338 16.792692
v 105.67311 110.80837 16.694876
v 105.59334 110.89201 16.515224
v 105.17601 110.49371 16.316727
v 105.24407 110.42341 16.126825
v 105.3703 110.295525 16.011284
v 105.52088 110.14434 16.001062
v 105.65547 110.01036 16.098896
v 105.738 109.92948 16.278576
v 105.74635 109.92338 16.491953
v 105.67829 109.99368 16.681854
v 105.55206 110.12157 16.797396
v 105.40148 110.27275 16.80762
v 105.26689 110.40673 16.709784
v 105.184364 110.48761 16.530104
v 104.759605 110.08853 16.409317
v 104.79526 110.05385 16.201561
v 104.89959 109.95035 16.046507
v 105.04463 109.80577 15.9857025
v 105.19153 109.65886 16.03544
v 105.30092 109.548965 16.182392
v 105.34348 109.50555 16.387184
v 105.30783 109.54023 16.59494
v 105.20351 109.64373 16.749994
v 105.058464 109.78831 16.810799
v 104.91157 109.93522 16.76106
v 104.80218 110.04511 16.614109
v 104.34885 109.678734 16.4003
v 104.393654 109.64507 16.194153
v 104.50462 109.54221 16.043348
v 104.65202 109.39772 15.988293
v 104.79636 109.250305 16.043737
v 104.89895 109.13947 16.194828
v 104.93231 109.09492 16.401077
v 104.887505 109.12858 16.607224
v 104.776535 109.23144 16.758028
v 104.629135 109.37593 16.813084
v 104.4848 109.523346 16.757639
v 104.38221 109.63418 16.606548
v 103.93954 109.269104 16.354141
v 104.03955 109.291145 16.166658
v 104.190994 109.22912 16.029339
v 104.35329 109.09965 15.978972
v 104.48294 108.937416 16.029058
v 104.54521 108.785904 16.166176
v 104.52343 108.68571 16.353582
v 104.42341 108.663666 16.541065
v 104.27197 108.72569 16.678387
v 104.10968 108.85517 16.72875
v 103.98003 109.017395 16.678665
v 103.91775 109.16891 16.541548
v 103.64825 108.97795 15.944732
v 103.77918 109.03076 15.7844095
v 103.95324 108.991234 15.6670265
v 104.12377 108.869965 15.624033
v 104.24509 108.69944 15.666951
v 104.28468 108.52536 15.784281
v 104.23195 108.39436 15.944583
v 104.10101 108.34155 16.104904
v 103.926956 108.38108 16.222288
v 103.756424 108.50235 16.265282
v 103.63511 108.672874 16.222363
v 103.59551 108.846954 16.105034
v 103.30423 108.633896 15.629062
v 103.388664 108.64216 15.433001
v 103.52884 108.5702 15.288747
v 103.687195 108.43728 15.234952
v 103.821304 108.27903 15.286032
v 103.895226 108.13785 15.428298
v 103.88915 108.05156 15.623632
v 103.804726 108.0433 15.819694
v 103.66455 108.115265 15.963947
v 103.506195 108.24818 16.017742
v 103.372086 108.40643 15.966662
v 103.298164 108.547615 15.824396
v 102.89488 108.22308 15.617848
v 102.926384 108.19732 15.408128
v 103.0277 108.10072 15.246751
v 103.1717 107.95919 15.176958
v 103.319786 107.81064 15.217451
v 103.43229 107.69488 15.357379
v 103.47906 107.64292 15.559248
v 103.44756 107.668686 15.768969
v 103.34624 107.76528 15.930346
v 103.20224 107.906815 16.000137
v 103.05415 108.05537 15.959645
v 102.94166 108.17113 15.819717
v 102.47019 107.79481 15.623524
v 102.50312 107.76311 15.414837
v 102.60977 107.66649 15.2569475
v 102.761566 107.530846 15.192162
v 102.91783 107.392525 15.237838
v 103.03669 107.28859 15.381738
v 103.0863 107.24689 15.585303
v 103.053375 107.278595 15.793989
v 102.946724 107.375206 15.9518795
v 102.79493 107.51085 16.016666
v 102.638664 107.64917 15.970989
v 102.5198 107.753105 15.827089
v 102.05063 107.25593 15.582963
v 102.10696 107.227455 15.378861
v 102.24633 107.15582 15.233659
v 102.4314 107.06022 15.186264
v 102.61257 106.966255 15.249375
v 102.74132 106.899124 15.406082
v 102.78313 106.8768 15.614396
v 102.7268 106.905266 15.818498
v 102.58743 106.9769 15.9637
v 102.40236 107.07251 16.011095
v 102.22118 107.166466 15.947984
v 102.09244 107.233604 15.791277
v 101.87306 106.66244 15.56694
v 101.93995 106.63536 15.365874
v 102.09114 106.57438 15.227825
v 102.28613 106.495834 15.189784
v 102.47267 106.420784 15.261944
v 102.60078 106.369316 15.424969
v 102.636116 106.35524 15.635177
v 102.56923 106.38232 15.836243
v 102.41803 106.4433 15.974291
v 102.223045 106.521835 16.012333
v 102.03651 106.59689 15.940173
v 101.9084 106.64836 15.777148
v 101.65434 106.20714 15.476451
v 101.75284 106.14755 15.295916
v 101.91361 106.046936 15.197027
v 102.09358 105.93224 15.2062845
v 102.24452 105.834206 15.321206
v 102.326 105.7791 15.510999
v 102.31617 105.781685 15.724808
v 102.217674 105.84127 15.905343
v 102.0569 105.94189 16.00423
v 101.87693 106.05658 15.994973
v 101.72598 106.15462 15.880053
v 101.644516 106.209724 15.69026
v 101.32054 105.79817 15.552366
v 101.39865 105.77139 15.35451
v 101.53966 105.68066 15.219879
v 101.705795 105.550285 15.184549
v 101.85254 105.41521 15.257985
v 101.94057 105.311615 15.420511
v 101.9463 105.267265 15.628577
v 101.868195 105.294044 15.826434
v 101.72718 105.38478 15.961064
v 101.56105 105.51515 15.996395
v 101.41431 105.65023 15.922959
v 101.32628 105.75382 15.760433
v 100.921715 105.347664 15.518326
v 101.04215 105.42748 15.355456
v 101.22137 105.423164 15.224204
v 101.41134 105.33586 15.159739
v 101.561165 105.18897 15.179332
v 101.6307 105.02185 15.277735
v 101.60131 104.87928 15.42858
v 101.48087 104.79946 15.59145
v 101.30166 104.80379 15.722702
v 101.11169 104.89109 15.787168
v 100.96186 105.03798 15.767574
v 100.89233 105.20509 15.669171
v 100.803 105.048065 14.950498
v 100.91451 105.194786 14.845496
v 101.096634 105.2579 14.754484
v 101.30055 105.22049 14.70185
v 101.471634 105.09259 14.701696
v 101.56404 104.90846 14.754064
v 101.55301 104.717445 14.84492
v 101.44149 104.570724 14.949922
v 101.25938 104.507614 15.040933
v 101.05545 104.54502 15.093568
v 100.88437 104.67292 15.093721
v 100.79196 104.85705 15.041354
v 100.59511 104.884285 14.490649
v 100.72718 104.99432 14.3637905
v 100.91221 105.00962 14.258104
v 101.10062 104.92607 14.201909
v 101.24192 104.766075 14.210262
v 101.29826 104.57249 14.280926
v 101.25454 104.39719 14.394966
v 101.12247 104.28715 14.521825
v 100.93744 104.27185 14.627511
v 100.74903 104.3554 14.683706
v 100.60772 104.5154 14.675353
v 100.551384 104.708984 14.60469
v 100.35255 104.6426 13.991643
v 100.494064 104.75115 13.874023
v 100.68674 104.76528 13.782815
v 100.87892 104.6812 13.742457
v 101.01914 104.52144 13.763764
v 101.06981 104.328804 13.841025
v 101.01736 104.154915 13.95354
v 100.87584 104.046364 14.071159
v 100.683174 104.032234 14.162367
v 100.49098 104.11632 14.202724
v 100.35076 104.276085 14.181418
v 100.300095 104.46871 14.104157
v 100.16199 104.37277 13.470687
v 100.308014 104.48834 13.365948
v 100.50714 104.51201 13.2922735
v 100.70602 104.43744 13.269407
v 100.85136 104.28461 13.303474
v 100.90421 104.094475 13.385347
v 100.850426 103.91798 13.493088
v 100.70441 103.802414 13.597828
v 100.50528 103.77874 13.671501
v 100.306404 103.85331 13.694368
v 100.161064 104.00614 13.660301
v 100.1082 104.19627 13.578428
v 100.050934 104.13683 12.959213
v 100.20405 104.239845 12.8350725
v 100.40382 104.24797 12.737239
v 100.59671 104.15903 12.691928
v 100.73105 103.99684 12.71128
v 100.77083 103.80488 12.79011
v 100.7054 103.634575 12.907294
v 100.552284 103.531555 13.031436
v 100.352516 103.52343 13.12927
v 100.15962 103.61237 13.174581
v 100.02528 103.77456 13.155229
v 99.985504 103.96652 13.076399
v 99.85913 103.92088 12.429916
v 100.0273 104.00053 12.300624
v 100.23031 103.98343 12.212013
v 100.41377 103.874176 12.187828
v 100.52853 103.702034 12.234549
v 100.54383 103.51313 12.339655
v 100.45558 103.358086 12.474985
v 100.28742 103.27844 12.604278
v 100.08441 103.29554 12.692888
v 99.90095 103.40479 12.717073
v 99.78619 103.576935 12.670354
v 99.77088 103.76584 12.565247
v 99.78198 103.63918 11.785387
v 99.97375 103.672295 11.63806
v 100.179955 103.61995 11.55941
v 100.34534 103.49617 11.570513
v 100.42558 103.33412 11.668392
v 100.39919 103.17723 11.826822
v 100.27325 103.06753 12.003352
v 100.081474 103.03441 12.15068
v 99.875275 103.086754 12.229329
v 99.70989 103.21053 12.218227
v 99.62964 103.37258 12.120347
v 99.65603 103.52948 11.961917
v 99.58829 103.0741 11.368553
v 99.76415 103.09863 11.190317
v 99.97477 103.0741 11.104887
v 100.16371 103.00707 11.135154
v 100.28034 102.915504 11.273006
v 100.29342 102.823944 11.481509
v 100.199425 102.75691 11.704792
v 100.02356 102.73238 11.883028
v 99.812935 102.75691 11.968459
v 99.624 102.823944 11.938192
v 99.50737 102.915504 11.80034
v 99.49429 103.00707 11.591837
v 99.61461 102.36587 11.200513
v 99.81499 102.36582 11.117407
v 100.025505 102.36067 11.1442995
v 100.18976 102.35178 11.273984
v 100.263725 102.341545 11.471712
v 100.227585 102.33271 11.684502
v 100.091034 102.32763 11.855337
v 99.890656 102.327675 11.938443
v 99.68013 102.33283 11.9115505
v 99.515884 102.34171 11.781866
v 99.44192 102.35195 11.584138
v 99.47805 102.36079 11.371348
v 99.57892 101.759026 11.314136
v 99.76248 101.75258 11.206699
v 99.97608 101.75063 11.204549
v 100.16248 101.75372 11.308259
v 100.27174 101.76102 11.490042
v 100.27458 101.77055 11.701188
v 100.17024 101.779785 11.885122
v 99.98667 101.78623 11.9925585
v 99.77307 101.78817 11.994709
v 99.58667 101.78508 11.890999
v 99.47741 101.77779 11.709216
v 99.47457 101.76825 11.498069
v 99.60538 101.23756 11.2640505
v 99.80113 101.19918 11.187619
v 100.0081 101.15824 11.221143
v 100.17083 101.12571 11.3556385
v 100.24571 101.110306 11.555069
v 100.212685 101.11616 11.765997
v 100.08059 101.14169 11.931904
v 99.884834 101.18008 12.008335
v 99.677864 101.221016 11.974812
v 99.515144 101.25354 11.840316
v 99.44026 101.26894 11.640885
v 99.47329 101.26309 11.429957
v 99.47144 100.67247 11.234496
v 99.67836 100.640045 11.191701
v 99.87822 100.60795 11.258996
v 100.01746 100.58478 11.418348
v 100.058784 100.576744 11.62706
v 99.99111 100.586006 11.829207
v 99.83257 100.61007 11.970625
v 99.62565 100.642494 12.01342
v 99.42579 100.67459 11.946126
v 99.286545 100.69776 11.786774
v 99.245224 100.705795 11.578062
v 99.312904 100.69653 11.375915
v 99.40573 100.12234 11.3140545
v 99.60052 100.120605 11.20642
v 99.81243 100.10286 11.21219
v 99.984695 100.07385 11.329817
v 100.07115 100.04135 11.527782
v 100.04864 100.01408 11.753043
v 99.92318 99.99933 11.94524
v 99.7284 100.00106 12.052874
v 99.51649 100.01881 12.047105
v 99.344215 100.04781 11.929478
v 99.25776 100.080315 11.731511
v 99.28027 100.10759 11.50625
v 99.23668 99.69357 11.29526
v 99.38514 99.71463 11.142101
v 99.58363 99.67983 11.070844
v 99.77898 99.5985 11.10058
v 99.91883 99.49243 11.223344
v 99.96572 99.390045 11.4062395
v 99.907074 99.31877 11.600261
v 99.75861 99.297714 11.75342
v 99.56012 99.33251 11.824677
v 99.36478 99.41384 11.794941
v 99.22492 99.51991 11.672178
v 99.17804 99.6223 11.489283
v 99.027725 99.314735 11.05892
v 99.18166 99.30946 10.904286
v 99.37486 99.244316 10.822488
v 99.555565 99.13674 10.835443
v 99.67535 99.01557 10.939678
v 99.70211 98.91328 11.107265
v 99.628685 98.857254 11.2933
v 99.474754 98.86253 11.447932
v 99.28155 98.92768 11.529731
v 99.10085 99.035255 11.516777
v 98.98107 99.15642 11.412541
v 98.95431 99.25872 11.244954
v 98.75862 98.763115 11.003034
v 98.902725 98.824936 10.866048
v 99.10132 98.81741 10.779586
v 99.30119 98.74257 10.766813
v 99.448784 98.62045 10.831155
v 99.50455 98.48379 10.955368
v 99.45354 98.3692 11.106171
v 99.30943 98.30738 11.243156
v 99.11084 98.3149 11.329618
v 98.91097 98.38975 11.342391
v 98.76338 98.51186 11.278049
v 98.70762 98.64852 11.153836
v 98.6807 98.4076 10.359074
v 98.82149 98.513985 10.169548
v 99.02352 98.55367 10.018193
v 99.23268 98.51602 9.945564
v 99.39291 98.41113 9.971121
v 99.46128 98.26711 10.088017
v 99.41947 98.122536 10.26493
v 99.278694 98.01615 10.454455
v 99.07665 97.97647 10.60581
v 98.8675 98.014114 10.67844
v 98.70727 98.119 10.652883
v 98.6389 98.26303 10.535986
v 98.68071 97.77903 10.008938
v 98.82806 97.791245 9.8426
v 99.033005 97.795715 9.765896
v 99.24063 97.791245 9.79938
v 99.39531 97.77903 9.934079
v 99.45559 97.76235 10.133902
v 99.40533 97.74567 10.345305
v 99.25797 97.73345 10.511643
v 99.05303 97.72898 10.588347
v 98.8454 97.73345 10.554863
v 98.69072 97.74567 10.420163
v 98.63044 97.76235 10.220341
v 98.68576 97.18652 10.099642
v 98.833145 97.162476 9.970692
v 99.03811 97.15368 9.94363
v 99.24572 97.162476 10.025709
v 99.40037 97.18652 10.194936
v 99.4606 97.21937 10.405965
v 99.410286 97.252205 10.602253
v 99.2629 97.27625 10.731203
v 99.057945 97.28505 10.758264
v 98.85033 97.27625 10.676185
v 98.69568 97.252205 10.506958
v 98.635445 97.21937 10.295929
v 98.691376 96.64157 10.190958
v 98.84342 96.64315 10.039269
v 99.050125 96.643684 9.983104
v 99.25611 96.64301 10.037513
v 99.40617 96.641335 10.187916
v 99.46011 96.639084 10.394013
v 99.40347 96.63687 10.600581
v 99.25143 96.63529 10.752271
v 99.044716 96.63476 10.808435
v 98.83874 96.63543 10.754026
v 98.68867 96.63711 10.603623
v 98.634735 96.63936 10.397526
v 98.67732 96.07228 10.2795
v 98.81794 96.08437 10.107854
v 99.020134 96.089584 10.023678
v 99.22972 96.08651 10.049524
v 99.39053 96.07598 10.17847
v 99.459496 96.060814 10.375962
v 99.41812 96.045074 10.589084
v 99.2775 96.03298 10.760729
v 99.0753 96.02777 10.844906
v 98.86572 96.030846 10.819058
v 98.7049 96.041374 10.690114
v 98.63594 96.05654 10.492621
v 98.66719 95.5608 10.344163
v 98.79802 95.628174 10.128855
v 98.99573 95.65758 9.993013
v 99.20734 95.64115 9.973037
v 99.376144 95.58328 10.074278
v 99.456924 95.49947 10.269609
v 99.428024 95.41219 10.506692
v 99.297195 95.344826 10.721999
v 99.09949 95.315414 10.857841
v 98.88788 95.33185 10.877817
v 98.71907 95.38972 10.776576
v 98.63829 95.47352 10.581245
v 98.61575 95.11063 9.941522
v 98.688965 95.21484 9.74985
v 98.85138 95.27152 9.56809
v 99.05949 95.26547 9.444944
v 99.25751 95.1983 9.413409
v 99.3924 95.08803 9.481935
v 99.42802 94.96419 9.632159
v 99.354805 94.85996 9.823831
v 99.19239 94.80328 10.00559
v 98.98429 94.80934 10.1287365
v 98.78626 94.8765 10.160272
v 98.65137 94.986786 10.091746
v 98.474396 94.642975 9.588793
v 98.57005 94.68925 9.368923
v 98.746635 94.698105 9.201827
v 98.956825 94.66717 9.132278
v 99.1443 94.60473 9.178913
v 99.258835 94.52752 9.329234
v 99.26973 94.45622 9.542964
v 99.17407 94.40994 9.762834
v 98.99749 94.401085 9.92993
v 98.7873 94.43202 9.999478
v 98.599815 94.49446 9.952845
v 98.48529 94.57168 9.802523
v 98.415436 94.00766 9.566266
v 98.47209 94.01257 9.363356
v 98.62385 94.008064 9.214168
v 98.83004 93.99535 9.158677
v 99.03543 93.97784 9.211754
v 99.184975 93.96021 9.359174
v 99.23861 93.9472 9.561438
v 99.18196 93.94229 9.764349
v 99.030205 93.94679 9.913537
v 98.824005 93.95951 9.9690275
v 98.61862 93.97703 9.915951
v 98.46907 93.99465 9.768531
v 98.38253 93.47718 9.609571
v 98.433174 93.46264 9.401154
v 98.578835 93.43113 9.247585
v 98.78048 93.39109 9.190013
v 98.984085 93.35326 9.243864
v 99.135086 93.32776 9.39471
v 99.19302 93.321434 9.60213
v 99.14238 93.335976 9.810547
v 98.99672 93.367485 9.964116
v 98.795074 93.407524 10.021688
v 98.59148 93.44536 9.967837
v 98.440475 93.470856 9.816992
v 98.20302 92.90314 9.560525
v 98.27643 92.89468 9.359952
v 98.43925 92.87334 9.223207
v 98.64784 92.84483 9.1869335
v 98.84632 92.81681 9.260848
v 98.9815 92.79677 9.425146
v 99.01716 92.79008 9.635805
v 98.94375 92.79854 9.836378
v 98.78093 92.81988 9.973122
v 98.572334 92.84838 10.009397
v 98.373856 92.8764 9.935482
v 98.23868 92.89645 9.771183
v 98.222885 92.27973 9.542482
v 98.30638 92.276726 9.345906
v 98.476944 92.270935 9.217436
v 98.68887 92.26391 9.191496
v 98.88538 92.25753 9.275036
v 99.01382 92.25351 9.445673
v 99.039764 92.25293 9.657684
v 98.95627 92.255936 9.85426
v 98.785706 92.26173 9.982731
v 98.57378 92.26875 10.008671
v 98.377266 92.27513 9.92513
v 98.24883 92.279144 9.754494
v 98.19672 91.78493 9.472438
v 98.31749 91.76027 9.295011
v 98.50643 91.71644 9.20144
v 98.712906 91.66518 9.216799
v 98.8816 91.62022 9.336972
v 98.9673 91.59361 9.529758
v 98.94705 91.59249 9.743502
v 98.82628 91.61715 9.92093
v 98.637344 91.66098 10.0145
v 98.43086 91.71225 9.999141
v 98.26217 91.7572 9.878968
v 98.17647 91.783806 9.686181
v 97.98192 91.304344 9.668627
v 98.09562 91.34705 9.4811
v 98.27942 91.33699 9.340473
v 98.484055 91.276855 9.28443
v 98.65469 91.18276 9.327985
v 98.74563 91.079926 9.459468
v 98.73248 90.995895 9.643649
v 98.61878 90.953186 9.831177
v 98.43498 90.96325 9.971803
v 98.23035 91.023384 10.027847
v 98.05971 91.11748 9.984292
v 97.96877 91.220314 9.852808
v 97.86686 90.83506 9.088898
v 97.96635 90.97304 8.903266
v 98.14632 91.04756 8.759166
v 98.35855 91.03867 8.695208
v 98.54618 90.94875 8.72853
v 98.658936 90.801895 8.850204
v 98.666595 90.63745 9.027627
v 98.567116 90.49948 9.213259
v 98.387146 90.42495 9.35736
v 98.17491 90.43384 9.421317
v 97.98728 90.52376 9.387995
v 97.87453 90.670616 9.266321
v 97.840805 90.51788 8.581528
v 97.95807 90.64391 8.384662
v 98.14884 90.708786 8.217589
v 98.362 90.69513 8.125079
v 98.540436 90.6066 8.131919
v 98.63634 90.46691 8.236275
v 98.624 90.3135 8.410185
v 98.50674 90.18747 8.607051
v 98.31596 90.1226 8.774122
v 98.1028 90.13625 8.866632
v 97.92437 90.22479 8.859794
v 97.82847 90.36448 8.755438
v 97.88908 89.9792 8.068138
v 98.04994 90.02802 7.8861713
v 98.25904 90.05453 7.801183
v 98.460335 90.05162 7.8359456
v 98.59989 90.02008 7.9811444
v 98.64032 89.96835 8.197873
v 98.570786 89.9103 8.428061
v 98.40991 89.86149 8.610026
v 98.20082 89.834984 8.695015
v 97.99953 89.83789 8.660253
v 97.85996 89.86943 8.515054
v 97.819534 89.92116 8.298325
v 98.04124 89.29916 8.105707
v 98.22483 89.33566 8.004882
v 98.43325 89.38234 8.009984
v 98.61066 89.42668 8.119646
v 98.70952 89.4568 8.304485
v 98.70333 89.464645 8.514973
v 98.59377 89.4481 8.69471
v 98.41018 89.41159 8.795535
v 98.20176 89.364914 8.790433
v 98.02435 89.32057 8.68077
v 97.92549 89.29044 8.495932
v 97.93167 89.28261 8.285444
v 98.27681 88.80601 8.038959
v 98.48298 88.81861 7.984437
v 98.68877 88.830696 8.040498
v 98.83903 88.83903 8.19212
v 98.89351 88.84137 8.398675
v 98.8376 88.8371 8.604818
v 98.686295 88.827354 8.755313
v 98.480125 88.81475 8.809834
v 98.27434 88.802666 8.753773
v 98.12407 88.794334 8.602151
v 98.069595 88.79199 8.395596
v 98.125496 88.796265 8.189452
v 98.20484 88.2875 8.034738
v 98.408775 88.24092 7.990565
v 98.60639 88.19518 8.056791
v 98.74474 88.16255 8.215671
v 98.78676 88.15176 8.424632
v 98.72118 88.1657 8.627685
v 98.56559 88.200645 8.77042
v 98.361664 88.24722 8.814592
v 98.16405 88.29295 8.748365
v 98.02569 88.32559 8.589486
v 97.98367 88.33638 8.380525
v 98.04925 88.32244 8.177472
v 97.96961 87.786354 8.141018
v 98.16054 87.756805 8.029535
v 98.36797 87.70851 8.025777
v 98.53635 87.65441 8.130749
v 98.62054 87.60901 8.316324
v 98.597984 87.58446 8.532779
v 98.47473 87.58735 8.722113
v 98.283806 87.6169 8.833595
v 98.07637 87.66519 8.837354
v 97.908 87.71929 8.732382
v 97.823814 87.764694 8.546806
v 97.84637 87.789246 8.330352
v 97.898766 87.315506 7.952349
v 98.09104 87.30161 7.8273826
v 98.296036 87.24202 7.790259
v 98.45883 87.15269 7.8509254
v 98.5358 87.057556 7.9931264
v 98.50631 86.982124 8.17876
v 98.37828 86.94659 8.358085
v 98.186005 86.96048 8.483051
v 97.98101 87.02007 8.520175
v 97.818214 87.109406 8.459509
v 97.74125 87.20454 8.317307
v 97.77074 87.279976 8.131674
v 97.77819 86.8033 7.5579567
v 97.97862 86.74852 7.4841285
v 98.169174 86.671486 7.524656
v 98.29878 86.592834 7.668679
v 98.33272 86.533646 7.877608
v 98.26189 86.50978 8.095459
v 98.10528 86.527626 8.26386
v 97.90484 86.582405 8.337688
v 97.71429 86.65943 8.297161
v 97.58468 86.73808 8.153137
v 97.55074 86.79727 7.944209
v 97.621574 86.82114 7.726358
v 97.693954 86.10978 7.602347
v 97.90404 86.07109 7.6047215
v 98.08567 86.04137 7.712796
v 98.19017 86.028564 7.8976126
v 98.189545 86.03612 8.109649
v 98.08396 86.062004 8.29209
v 97.9017 86.09928 8.396052
v 97.69162 86.13797 8.393678
v 97.509995 86.1677 8.285604
v 97.40549 86.180504 8.100787
v 97.40611 86.17295 7.8887506
v 97.5117 86.147064 7.706309
v 97.65983 85.565544 7.5987825
v 97.8577 85.48619 7.610337
v 98.021835 85.417946 7.727207
v 98.10827 85.3791 7.9180784
v 98.09383 85.38004 8.131806
v 97.98239 85.42054 8.311124
v 97.80381 85.48973 8.407982
v 97.60594 85.56908 8.396427
v 97.4418 85.63732 8.279557
v 97.35538 85.67618 8.088686
v 97.36981 85.675224 7.8749576
v 97.481255 85.634735 7.6956406
v 97.32907 85.166016 7.6161485
v 97.52398 85.07903 7.60823
v 97.68094 84.98812 7.708654
v 97.75788 84.91763 7.890512
v 97.7342 84.88647 8.105076
v 97.616234 84.90296 8.294852
v 97.4356 84.96271 8.408992
v 97.24069 85.04969 8.41691
v 97.08374 85.1406 8.316485
v 97.00679 85.21109 8.134627
v 97.03047 85.242256 7.920064
v 97.14844 85.22575 7.7302876
v 97.25954 84.80502 7.5069003
v 97.45147 84.715935 7.4740148
v 97.600464 84.57422 7.535477
v 97.66659 84.41784 7.6748176
v 97.632126 84.28871 7.8547006
v 97.50632 84.22142 8.026926
v 97.32286 84.23401 8.145347
v 97.13093 84.3231 8.178232
v 96.98193 84.46481 8.11677
v 96.91581 84.621185 7.9774294
v 96.95027 84.75032 7.797547
v 97.07608 84.817604 7.625321
v 96.8979 84.71408 7.1551127
v 97.06121 84.61897 7.0707893
v 97.197586 84.45542 7.0690475
v 97.2705 84.26726 7.1503544
v 97.26041 84.1049 7.2929235
v 97.17001 84.01185 7.458554
v 97.02354 84.01303 7.6028647
v 96.86024 84.10815 7.687188
v 96.72386 84.27169 7.6889296
v 96.65095 84.459854 7.6076226
v 96.66104 84.622215 7.4650536
v 96.751434 84.71527 7.299423
v 96.45511 84.2125 6.801207
v 96.60912 84.083755 6.7279463
v 96.75363 83.93019 6.7619634
v 96.84991 83.79296 6.8941436
v 96.87217 83.70883 7.0890684
v 96.81443 83.70034 7.294509
v 96.692184 83.769775 7.455417
v 96.53817 83.89852 7.528678
v 96.39366 84.05208 7.494661
v 96.29738 84.189316 7.362481
v 96.27512 84.273445 7.167556
v 96.332855 84.28193 6.9621153
v 96.14388 83.77303 6.7526703
v 96.310326 83.64172 6.7215133
v 96.440865 83.490906 6.7931128
v 96.50052 83.36099 6.9482837
v 96.47331 83.286804 7.1454487
v 96.36652 83.28821 7.331777
v 96.20877 83.36484 7.457342
v 96.04233 83.496155 7.4884996
v 95.91179 83.64697 7.4169
v 95.852135 83.77688 7.2617292
v 95.87934 83.85107 7.064564
v 95.98613 83.84966 6.878236
v 95.92207 83.507065 6.4581275
v 96.1025 83.394585 6.431691
v 96.22686 83.2316 6.4840183
v 96.26183 83.06178 6.601087
v 96.19805 82.93063 6.751529
v 96.0526 82.8733 6.8950343
v 95.86445 82.90513 6.9931498
v 95.68402 83.01762 7.019586
v 95.55966 83.180595 6.9672594
v 95.52469 83.35042 6.85019
v 95.58847 83.48157 6.699748
v 95.733925 83.5389 6.556243
v 95.712166 83.16773 6.005503
v 95.88253 83.03968 5.9825706
v 95.993835 82.87112 6.043898
v 96.01626 82.707214 6.173053
v 95.94379 82.59189 6.3354273
v 95.795845 82.55604 6.4875145
v 95.612076 82.60927 6.5885615
v 95.44172 82.73732 6.611494
v 95.330414 82.90588 6.5501666
v 95.30799 83.069786 6.421012
v 95.380455 83.18511 6.2586374
v 95.5284 83.22096 6.10655
v 95.23747 82.74629 5.6725903
v 95.39605 82.614655 5.61562
v 95.53434 82.45968 5.6648207
v 95.615295 82.32288 5.8070083
v 95.61722 82.24093 6.004084
v 95.53959 82.23577 6.2032413
v 95.40321 82.3088 6.3511167
v 95.24464 82.44044 6.4080863
v 95.106346 82.59541 6.358886
v 95.0254 82.73221 6.216698
v 95.023476 82.81416 6.0196223
v 95.1011 82.81931 5.820465
v 94.76385 82.26375 5.6434135
v 94.91259 82.12099 5.5874467
v 95.060715 81.97706 5.6420546
v 95.168526 81.87053 5.792605
v 95.207146 81.82995 5.9987574
v 95.166214 81.86618 6.2052746
v 95.05671 81.96952 6.3568196
v 94.90797 82.11228 6.412786
v 94.75984 82.25621 6.3581786
v 94.65203 82.36274 6.2076283
v 94.61341 82.40332 6.0014753
v 94.65434 82.36709 5.7949586
v 94.29894 81.86301 5.6925936
v 94.45071 81.74716 5.5966964
v 94.61937 81.616646 5.6089873
v 94.75974 81.50643 5.726174
v 94.834206 81.44605 5.9168553
v 94.822815 81.45168 6.129939
v 94.728615 81.52181 6.308329
v 94.57685 81.637665 6.404227
v 94.40819 81.76817 6.3919353
v 94.267815 81.87839 6.2747493
v 94.19335 81.938774 6.084068
v 94.20474 81.93314 5.870984
v 94.004555 81.365395 5.689613
v 94.18047 81.27676 5.598409
v 94.36253 81.16804 5.615777
v 94.50195 81.06838 5.737063
v 94.56138 81.00448 5.9297676
v 94.52488 80.99346 6.142257
v 94.402245 81.038284 6.317594
v 94.226326 81.12692 6.4087977
v 94.04426 81.23564 6.39143
v 93.90484 81.3353 6.2701445
v 93.84542 81.3992 6.0774393
v 93.88191 81.41022 5.86495
v 93.79763 80.933136 5.5050473
v 93.98117 80.85225 5.413878
v 94.15459 80.73088 5.429846
v 94.27141 80.601555 5.5486717
v 94.30033 80.498924 5.738517
v 94.233604 80.45049 5.9485126
v 94.08911 80.46923 6.1223903
v 93.90556 80.55012 6.21356
v 93.73215 80.671486 6.1975923
v 93.61533 80.80081 6.0787663
v 93.58641 80.903435 5.888921
v 93.65314 80.95187 5.6789255
v 93.53582 80.43869 5.158546
v 93.72921 80.351494 5.1236305
v 93.89786 80.248764 5.20156
v 93.99657 80.15803 5.371453
v 93.998886 80.1036 5.587786
v 93.9042 80.10007 5.792594
v 93.73788 80.14837 5.930998
v 93.54448 80.235565 5.965913
v 93.37583 80.338295 5.887984
v 93.27713 80.42902 5.718091
v 93.27481 80.48345 5.5017576
v 93.36949 80.48699 5.29695
v 93.18695 79.76977 5.3031726
v 93.37013 79.74126 5.1967096
v 93.581665 79.711426 5.1977215
v 93.76488 79.68827 5.305937
v 93.870674 79.677986 5.492359
v 93.870705 79.683334 5.707037
v 93.76497 79.70288 5.892448
v 93.581795 79.73139 5.998911
v 93.37026 79.76122 5.997899
v 93.18705 79.78438 5.8896837
v 93.08125 79.79466 5.7032614
v 93.081215 79.789314 5.4885836
v 93.27008 79.16525 5.242625
v 93.4762 79.15567 5.187287
v 93.682335 79.14609 5.2425303
v 93.83327 79.13907 5.3935537
v 93.88854 79.13649 5.59989
v 93.83336 79.13905 5.806252
v 93.682495 79.14606 5.957345
v 93.47638 79.15564 6.012684
v 93.27024 79.16522 5.95744
v 93.119316 79.17224 5.8064165
v 93.06403 79.17482 5.60008
v 93.11922 79.17226 5.3937182
v 93.216 78.629524 5.2462497
v 93.415115 78.57928 5.187368
v 93.6161 78.52856 5.2390523
v 93.7651 78.49096 5.387453
v 93.82219 78.476555 5.592807
v 93.77208 78.489204 5.800089
v 93.62819 78.52552 5.9537582
v 93.42908 78.57576 6.0126395
v 93.228096 78.62648 5.9609556
v 93.079094 78.66408 5.812555
v 93.022 78.67848 5.607201
v 93.07211 78.66583 5.399919
v 92.94436 78.16483 5.295959
v 93.11423 78.08112 5.1971655
v 93.30587 77.98717 5.2062616
v 93.46793 77.90814 5.3208103
v 93.557 77.86523 5.510119
v 93.549194 77.86992 5.7234616
v 93.44662 77.92095 5.9036736
v 93.27675 78.00467 6.0024676
v 93.0851 78.098625 5.9933715
v 92.923035 78.17764 5.8788223
v 92.83397 78.22056 5.689514
v 92.841774 78.21587 5.476171
v 92.71557 77.705215 5.283307
v 92.874954 77.59169 5.197059
v 93.04412 77.46336 5.220297
v 93.17776 77.35461 5.3467937
v 93.24004 77.29458 5.5426555
v 93.2143 77.29935 5.7554
v 93.107414 77.367645 5.9280243
v 92.94803 77.48117 6.014272
v 92.778854 77.6095 5.9910345
v 92.645226 77.71825 5.8645372
v 92.58293 77.77828 5.668676
v 92.60868 77.773506 5.4559307
v 92.537674 77.42619 5.222345
v 92.60232 77.249725 5.132318
v 92.641594 77.03974 5.1445713
v 92.644966 76.8525 5.2558217
v 92.61155 76.738174 5.4362593
v 92.55028 76.72741 5.6375365
v 92.477585 76.823074 5.805721
v 92.41295 76.99954 5.8957477
v 92.37367 77.209526 5.8834944
v 92.3703 77.39677 5.7722445
v 92.40372 77.511086 5.5918064
v 92.46498 77.52186 5.3905296
v 92.04418 77.77979 5.6139274
v 92.22483 77.72489 5.573747
v 92.35162 77.57477 5.5118284
v 92.3906 77.369644 5.444762
v 92.33131 77.16448 5.3905196
v 92.18964 77.01425 5.3636346
v 92.00355 76.95922 5.3713107
v 91.8229 77.01412 5.4114914
v 91.6961 77.164246 5.47341
v 91.65713 77.36937 5.540476
v 91.71642 77.57453 5.5947185
v 91.85809 77.724754 5.6216035
v 91.85698 77.539276 4.794982
v 92.04061 77.61966 4.720093
v 92.244156 77.592316 4.662322
v 92.413086 77.46458 4.637149
v 92.50213 77.27066 4.651318
v 92.48742 77.06254 4.701033
v 92.37292 76.89597 4.7729735
v 92.189285 76.81559 4.8478622
v 91.98573 76.84293 4.905633
v 91.81681 76.97067 4.9308066
v 91.72777 77.16459 4.9166374
v 91.74247 77.37271 4.866922
v 91.555374 77.5549 4.47181
v 91.7071 77.572586 4.3636737
v 91.861404 77.484146 4.275491
v 91.97694 77.313286 4.2308908
v 92.02274 77.10578 4.2418222
v 91.98655 76.917244 4.3053575
v 91.87805 76.79819 4.404472
v 91.72632 76.7805 4.512608
v 91.57202 76.86894 4.6007905
v 91.45649 77.0398 4.645391
v 91.41068 77.24731 4.634459
v 91.44688 77.435844 4.570924
v 91.04376 77.22075 4.0686255
v 91.15502 77.32587 3.918091
v 91.317314 77.33343 3.7788265
v 91.48715 77.24141 3.6881473
v 91.619026 77.074455 3.6703506
v 91.677605 76.87731 3.7302055
v 91.647194 76.7028 3.8516736
v 91.535934 76.59768 4.0022078
v 91.37364 76.59012 4.1414723
v 91.203804 76.682144 4.2321515
v 91.07192 76.8491 4.249948
v 91.01334 77.04624 4.1900935
v 90.71789 76.98737 3.6187263
v 90.84251 77.09241 3.492577
v 91.01825 77.10087 3.3833828
v 91.19803 77.01048 3.3204017
v 91.33368 76.845474 3.3205094
v 91.38884 76.650055 3.3836775
v 91.34874 76.47659 3.4929798
v 91.22413 76.37155 3.619129
v 91.04838 76.3631 3.7283235
v 90.8686 76.45348 3.7913046
v 90.732956 76.61849 3.7911966
v 90.67779 76.81391 3.7280288
v 90.433754 76.75074 3.0855665
v 90.568245 76.8373 2.9351475
v 90.75349 76.83219 2.816841
v 90.93984 76.73678 2.7623465
v 91.077385 76.57662 2.7862663
v 91.12924 76.39464 2.882191
v 91.081535 76.23959 3.0244174
v 90.947044 76.15303 3.1748364
v 90.7618 76.15814 3.293143
v 90.57544 76.253555 3.3476374
v 90.437904 76.41371 3.3237176
v 90.38605 76.595695 3.227793
v 90.16343 76.31329 2.7053647
v 90.25165 76.3834 2.5150008
v 90.415146 76.385475 2.353276
v 90.6101 76.31898 2.2635245
v 90.78428 76.20172 2.2697952
v 90.89101 76.065125 2.3704076
v 90.90169 75.94579 2.538403
v 90.81346 75.875694 2.728767
v 90.64997 75.87361 2.8904917
v 90.45502 75.94011 2.9802432
v 90.28084 76.057365 2.9739726
v 90.17411 76.19396 2.87336
v 89.93496 75.82017 2.6022465
v 90.02503 75.85732 2.393206
v 90.18839 75.83234 2.2319784
v 90.38127 75.751915 2.1617649
v 90.55198 75.637596 2.2013788
v 90.65478 75.52001 2.3402057
v 90.662125 75.43068 2.541047
v 90.57205 75.39353 2.7500877
v 90.40869 75.41851 2.9113152
v 90.21581 75.49894 2.9815288
v 90.045105 75.61326 2.9419148
v 89.94231 75.730835 2.803088
v 90.036835 75.17333 2.2663677
usemtl mat_54
s 1
f 1885 1885 1886
f 1886 1885 1887
f 1885 1885 1887
f 1887 1885 1888
f 1885 1885 1888
f 1888 1885 1889
f 1885 1885 1889
f 1889 1885 1890
f 1885 1885 1890
f 1890 1885 1891
f 1885 1885 1891
f 1891 1885 1892
f 1885 1885 1892
f 1892 1885 1893
f 1885 1885 1893
f 1893 1885 1894
f 1885 1885 1894
f 1894 1885 1895
f 1885 1885 1895
f 1895 1885 1896
f 1885 1885 1896
f 1896 1885 1897
f 1885 1885 1897
f 1897 1885 1886
f 1886 1887 1898
f 1898 1887 1899
f 1887 1888 1899
f 1899 1888 1900
f 1888 1889 1900
f 1900 1889 1901
f 1889 1890 1901
f 1901 1890 1902
f 1890 1891 1902
f 1902 1891 1903
f 1891 1892 1903
f 1903 1892 1904
f 1892 1893 1904
f 1904 1893 1905
f 1893 1894 1905
f 1905 1894 1906
f 1894 1895 1906
f 1906 1895 1907
f 1895 1896 1907
f 1907 1896 1908
f 1896 1897 1908
f 1908 1897 1909
f 1897 1886 1909
f 1909 1886 1898
f 1898 1899 1910
f 1910 1899 1911
f 1899 1900 1911
f 1911 1900 1912
f 1900 1901 1912
f 1912 1901 1913
f 1901 1902 1913
f 1913 1902 1914
f 1902 1903 1914
f 1914 1903 1915
f 1903 1904 1915
f 1915 1904 1916
f 1904 1905 1916
f 1916 1905 1917
f 1905 1906 1917
f 1917 1906 1918
f 1906 1907 1918
f 1918 1907 1919
f 1907 1908 1919
f 1919 1908 1920
f 1908 1909 1920
f 1920 1909 1921
f 1909 1898 1921
f 1921 1898 1910
f 1910 1911 1922
f 1922 1911 1923
f 1911 1912 1923
f 1923 1912 1924
f 1912 1913 1924
f 1924 1913 1925
f 1913 1914 1925
f 1925 1914 1926
f 1914 1915 1926
f 1926 1915 1927
f 1915 1916 1927
f 1927 1916 1928
f 1916 1917 1928
f 1928 1917 1929
f 1917 1918 1929
f 1929 1918 1930
f 1918 1919 1930
f 1930 1919 1931
f 1919 1920 1931
f 1931 1920 1932
f 1920 1921 1932
f 1932 1921 1933
f 1921 1910 1933
f 1933 1910 1922
f 1922 1923 1934
f 1934 1923 1935
f 1923 1924 1935
f 1935 1924 1936
f 1924 1925 1936
f 1936 1925 1937
f 1925 1926 1937
f 1937 1926 1938
f 1926 1927 1938
f 1938 1927 1939
f 1927 1928 1939
f 1939 1928 1940
f 1928 1929 1940
f 1940 1929 1941
f 1929 1930 1941
f 1941 1930 1942
f 1930 1931 1942
f 1942 1931 1943
f 1931 1932 1943
f 1943 1932 1944
f 1932 1933 1944
f 1944 1933 1945
f 1933 1922 1945
f 1945 1922 1934
f 1934 1935 1946
f 1946 1935 1947
f 1935 1936 1947
f 1947 1936 1948
f 1936 1937 1948
f 1948 1937 1949
f 1937 1938 1949
f 1949 1938 1950
f 1938 1939 1950
f 1950 1939 1951
f 1939 1940 1951
f 1951 1940 1952
f 1940 1941 1952
f 1952 1941 1953
f 1941 1942 1953
f 1953 1942 1954
f 1942 1943 1954
f 1954 1943 1955
f 1943 1944 1955
f 1955 1944 1956
f 1944 1945 1956
f 1956 1945 1957
f 1945 1934 1957
f 1957 1934 1946
f 1946 1947 1958
f 1958 1947 1959
f 1947 1948 1959
f 1959 1948 1960
f 1948 1949 1960
f 1960 1949 1961
f 1949 1950 1961
f 1961 1950 1962
f 1950 1951 1962
f 1962 1951 1963
f 1951 1952 1963
f 1963 1952 1964
f 1952 1953 1964
f 1964 1953 1965
f 1953 1954 1965
f 1965 1954 1966
f 1954 1955 1966
f 1966 1955 1967
f 1955 1956 1967
f 1967 1956 1968
f 1956 1957 1968
f 1968 1957 1969
f 1957 1946 1969
f 1969 1946 1958
f 1958 1959 1970
f 1970 1959 1971
f 1959 1960 1971
f 1971 1960 1972
f 1960 1961 1972
f 1972 1961 1973
f 1961 1962 1973
f 1973 1962 1974
f 1962 1963 1974
f 1974 1963 1975
f 1963 1964 1975
f 1975 1964 1976
f 1964 1965 1976
f 1976 1965 1977
f 1965 1966 1977
f 1977 1966 1978
f 1966 1967 1978
f 1978 1967 1979
f 1967 1968 1979
f 1979 1968 1980
f 1968 1969 1980
f 1980 1969 1981
f 1969 1958 1981
f 1981 1958 1970
f 1970 1971 1982
f 1982 1971 1983
f 1971 1972 1983
f 1983 1972 1984
f 1972 1973 1984
f 1984 1973 1985
f 1973 1974 1985
f 1985 1974 1986
f 1974 1975 1986
f 1986 1975 1987
f 1975 1976 1987
f 1987 1976 1988
f 1976 1977 1988
f 1988 1977 1989
f 1977 1978 1989
f 1989 1978 1990
f 1978 1979 1990
f 1990 1979 1991
f 1979 1980 1991
f 1991 1980 1992
f 1980 1981 1992
f 1992 1981 1993
f 1981 1970 1993
f 1993 1970 1982
f 1982 1983 1994
f 1994 1983 1995
f 1983 1984 1995
f 1995 1984 1996
f 1984 1985 1996
f 1996 1985 1997
f 1985 1986 1997
f 1997 1986 1998
f 1986 1987 1998
f 1998 1987 1999
f 1987 1988 1999
f 1999 1988 2000
f 1988 1989 2000
f 2000 1989 2001
f 1989 1990 2001
f 2001 1990 2002
f 1990 1991 2002
f 2002 1991 2003
f 1991 1992 2003
f 2003 1992 2004
f 1992 1993 2004
f 2004 1993 2005
f 1993 1982 2005
f 2005 1982 1994
f 1994 1995 2006
f 2006 1995 2007
f 1995 1996 2007
f 2007 1996 2008
f 1996 1997 2008
f 2008 1997 2009
f 1997 1998 2009
f 2009 1998 2010
f 1998 1999 2010
f 2010 1999 2011
f 1999 2000 2011
f 2011 2000 2012
f 2000 2001 2012
f 2012 2001 2013
f 2001 2002 2013
f 2013 2002 2014
f 2002 2003 2014
f 2014 2003 2015
f 2003 2004 2015
f 2015 2004 2016
f 2004 2005 2016
f 2016 2005 2017
f 2005 1994 2017
f 2017 1994 2006
f 2006 2007 2018
f 2018 2007 2019
f 2007 2008 2019
f 2019 2008 2020
f 2008 2009 2020
f 2020 2009 2021
f 2009 2010 2021
f 2021 2010 2022
f 2010 2011 2022
f 2022 2011 2023
f 2011 2012 2023
f 2023 2012 2024
f 2012 2013 2024
f 2024 2013 2025
f 2013 2014 2025
f 2025 2014 2026
f 2014 2015 2026
f 2026 2015 2027
f 2015 2016 2027
f 2027 2016 2028
f 2016 2017 2028
f 2028 2017 2029
f 2017 2006 2029
f 2029 2006 2018
f 2018 2019 2030
f 2030 2019 2031
f 2019 2020 2031
f 2031 2020 2032
f 2020 2021 2032
f 2032 2021 2033
f 2021 2022 2033
f 2033 2022 2034
f 2022 2023 2034
f 2034 2023 2035
f 2023 2024 2035
f 2035 2024 2036
f 2024 2025 2036
f 2036 2025 2037
f 2025 2026 2037
f 2037 2026 2038
f 2026 2027 2038
f 2038 2027 2039
f 2027 2028 2039
f 2039 2028 2040
f 2028 2029 2040
f 2040 2029 2041
f 2029 2018 2041
f 2041 2018 2030
f 2030 2031 2042
f 2042 2031 2043
f 2031 2032 2043
f 2043 2032 2044
f 2032 2033 2044
f 2044 2033 2045
f 2033 2034 2045
f 2045 2034 2046
f 2034 2035 2046
f 2046 2035 2047
f 2035 2036 2047
f 2047 2036 2048
f 2036 2037 2048
f 2048 2037 2049
f 2037 2038 2049
f 2049 2038 2050
f 2038 2039 2050
f 2050 2039 2051
f 2039 2040 2051
f 2051 2040 2052
f 2040 2041 2052
f 2052 2041 2053
f 2041 2030 2053
f 2053 2030 2042
f 2042 2043 2054
f 2054 2043 2055
f 2043 2044 2055
f 2055 2044 2056
f 2044 2045 2056
f 2056 2045 2057
f 2045 2046 2057
f 2057 2046 2058
f 2046 2047 2058
f 2058 2047 2059
f 2047 2048 2059
f 2059 2048 2060
f 2048 2049 2060
f 2060 2049 2061
f 2049 2050 2061
f 2061 2050 2062
f 2050 2051 2062
f 2062 2051 2063
f 2051 2052 2063
f 2063 2052 2064
f 2052 2053 2064
f 2064 2053 2065
f 2053 2042 2065
f 2065 2042 2054
f 2054 2055 2066
f 2066 2055 2067
f 2055 2056 2067
f 2067 2056 2068
f 2056 2057 2068
f 2068 2057 2069
f 2057 2058 2069
f 2069 2058 2070
f 2058 2059 2070
f 2070 2059 2071
f 2059 2060 2071
f 2071 2060 2072
f 2060 2061 2072
f 2072 2061 2073
f 2061 2062 2073
f 2073 2062 2074
f 2062 2063 2074
f 2074 2063 2075
f 2063 2064 2075
f 2075 2064 2076
f 2064 2065 2076
f 2076 2065 2077
f 2065 2054 2077
f 2077 2054 2066
f 2066 2067 2078
f 2078 2067 2079
f 2067 2068 2079
f 2079 2068 2080
f 2068 2069 2080
f 2080 2069 2081
f 2069 2070 2081
f 2081 2070 2082
f 2070 2071 2082
f 2082 2071 2083
f 2071 2072 2083
f 2083 2072 2084
f 2072 2073 2084
f 2084 2073 2085
f 2073 2074 2085
f 2085 2074 2086
f 2074 2075 2086
f 2086 2075 2087
f 2075 2076 2087
f 2087 2076 2088
f 2076 2077 2088
f 2088 2077 2089
f 2077 2066 2089
f 2089 2066 2078
f 2078 2079 2090
f 2090 2079 2091
f 2079 2080 2091
f 2091 2080 2092
f 2080 2081 2092
f 2092 2081 2093
f 2081 2082 2093
f 2093 2082 2094
f 2082 2083 2094
f 2094 2083 2095
f 2083 2084 2095
f 2095 2084 2096
f 2084 2085 2096
f 2096 2085 2097
f 2085 2086 2097
f 2097 2086 2098
f 2086 2087 2098
f 2098 2087 2099
f 2087 2088 2099
f 2099 2088 2100
f 2088 2089 2100
f 2100 2089 2101
f 2089 2078 2101
f 2101 2078 2090
f 2090 2091 2102
f 2102 2091 2103
f 2091 2092 2103
f 2103 2092 2104
f 2092 2093 2104
f 2104 2093 2105
f 2093 2094 2105
f 2105 2094 2106
f 2094 2095 2106
f 2106 2095 2107
f 2095 2096 2107
f 2107 2096 2108
f 2096 2097 2108
f 2108 2097 2109
f 2097 2098 2109
f 2109 2098 2110
f 2098 2099 2110
f 2110 2099 2111
f 2099 2100 2111
f 2111 2100 2112
f 2100 2101 2112
f 2112 2101 2113
f 2101 2090 2113
f 2113 2090 2102
f 2102 2103 2114
f 2114 2103 2115
f 2103 2104 2115
f 2115 2104 2116
f 2104 2105 2116
f 2116 2105 2117
f 2105 2106 2117
f 2117 2106 2118
f 2106 2107 2118
f 2118 2107 2119
f 2107 2108 2119
f 2119 2108 2120
f 2108 2109 2120
f 2120 2109 2121
f 2109 2110 2121
f 2121 2110 2122
f 2110 2111 2122
f 2122 2111 2123
f 2111 2112 2123
f 2123 2112 2124
f 2112 2113 2124
f 2124 2113 2125
f 2113 2102 2125
f 2125 2102 2114
f 2114 2115 2126
f 2126 2115 2127
f 2115 2116 2127
f 2127 2116 2128
f 2116 2117 2128
f 2128 2117 2129
f 2117 2118 2129
f 2129 2118 2130
f 2118 2119 2130
f 2130 2119 2131
f 2119 2120 2131
f 2131 2120 2132
f 2120 2121 2132
f 2132 2121 2133
f 2121 2122 2133
f 2133 2122 2134
f 2122 2123 2134
f 2134 2123 2135
f 2123 2124 2135
f 2135 2124 2136
f 2124 2125 2136
f 2136 2125 2137
f 2125 2114 2137
f 2137 2114 2126
f 2126 2127 2138
f 2138 2127 2139
f 2127 2128 2139
f 2139 2128 2140
f 2128 2129 2140
f 2140 2129 2141
f 2129 2130 2141
f 2141 2130 2142
f 2130 2131 2142
f 2142 2131 2143
f 2131 2132 2143
f 2143 2132 2144
f 2132 2133 2144
f 2144 2133 2145
f 2133 2134 2145
f 2145 2134 2146
f 2134 2135 2146
f 2146 2135 2147
f 2135 2136 2147
f 2147 2136 2148
f 2136 2137 2148
f 2148 2137 2149
f 2137 2126 2149
f 2149 2126 2138
f 2138 2139 2150
f 2150 2139 2151
f 2139 2140 2151
f 2151 2140 2152
f 2140 2141 2152
f 2152 2141 2153
f 2141 2142 2153
f 2153 2142 2154
f 2142 2143 2154
f 2154 2143 2155
f 2143 2144 2155
f 2155 2144 2156
f 2144 2145 2156
f 2156 2145 2157
f 2145 2146 2157
f 2157 2146 2158
f 2146 2147 2158
f 2158 2147 2159
f 2147 2148 2159
f 2159 2148 2160
f 2148 2149 2160
f 2160 2149 2161
f 2149 2138 2161
f 2161 2138 2150
f 2150 2151 2162
f 2162 2151 2163
f 2151 2152 2163
f 2163 2152 2164
f 2152 2153 2164
f 2164 2153 2165
f 2153 2154 2165
f 2165 2154 2166
f 2154 2155 2166
f 2166 2155 2167
f 2155 2156 2167
f 2167 2156 2168
f 2156 2157 2168
f 2168 2157 2169
f 2157 2158 2169
f 2169 2158 2170
f 2158 2159 2170
f 2170 2159 2171
f 2159 2160 2171
f 2171 2160 2172
f 2160 2161 2172
f 2172 2161 2173
f 2161 2150 2173
f 2173 2150 2162
f 2162 2163 2174
f 2174 2163 2175
f 2163 2164 2175
f 2175 2164 2176
f 2164 2165 2176
f 2176 2165 2177
f 2165 2166 2177
f 2177 2166 2178
f 2166 2167 2178
f 2178 2167 2179
f 2167 2168 2179
f 2179 2168 2180
f 2168 2169 2180
f 2180 2169 2181
f 2169 2170 2181
f 2181 2170 2182
f 2170 2171 2182
f 2182 2171 2183
f 2171 2172 2183
f 2183 2172 2184
f 2172 2173 2184
f 2184 2173 2185
f 2173 2162 2185
f 2185 2162 2174
f 2174 2175 2186
f 2186 2175 2187
f 2175 2176 2187
f 2187 2176 2188
f 2176 2177 2188
f 2188 2177 2189
f 2177 2178 2189
f 2189 2178 2190
f 2178 2179 2190
f 2190 2179 2191
f 2179 2180 2191
f 2191 2180 2192
f 2180 2181 2192
f 2192 2181 2193
f 2181 2182 2193
f 2193 2182 2194
f 2182 2183 2194
f 2194 2183 2195
f 2183 2184 2195
f 2195 2184 2196
f 2184 2185 2196
f 2196 2185 2197
f 2185 2174 2197
f 2197 2174 2186
f 2186 2187 2198
f 2198 2187 2199
f 2187 2188 2199
f 2199 2188 2200
f 2188 2189 2200
f 2200 2189 2201
f 2189 2190 2201
f 2201 2190 2202
f 2190 2191 2202
f 2202 2191 2203
f 2191 2192 2203
f 2203 2192 2204
f 2192 2193 2204
f 2204 2193 2205
f 2193 2194 2205
f 2205 2194 2206
f 2194 2195 2206
f 2206 2195 2207
f 2195 2196 2207
f 2207 2196 2208
f 2196 2197 2208
f 2208 2197 2209
f 2197 2186 2209
f 2209 2186 2198
f 2198 2199 2210
f 2210 2199 2211
f 2199 2200 2211
f 2211 2200 2212
f 2200 2201 2212
f 2212 2201 2213
f 2201 2202 2213
f 2213 2202 2214
f 2202 2203 2214
f 2214 2203 2215
f 2203 2204 2215
f 2215 2204 2216
f 2204 2205 2216
f 2216 2205 2217
f 2205 2206 2217
f 2217 2206 2218
f 2206 2207 2218
f 2218 2207 2219
f 2207 2208 2219
f 2219 2208 2220
f 2208 2209 2220
f 2220 2209 2221
f 2209 2198 2221
f 2221 2198 2210
f 2210 2211 2222
f 2222 2211 2223
f 2211 2212 2223
f 2223 2212 2224
f 2212 2213 2224
f 2224 2213 2225
f 2213 2214 2225
f 2225 2214 2226
f 2214 2215 2226
f 2226 2215 2227
f 2215 2216 2227
f 2227 2216 2228
f 2216 2217 2228
f 2228 2217 2229
f 2217 2218 2229
f 2229 2218 2230
f 2218 2219 2230
f 2230 2219 2231
f 2219 2220 2231
f 2231 2220 2232
f 2220 2221 2232
f 2232 2221 2233
f 2221 2210 2233
f 2233 2210 2222
f 2222 2223 2234
f 2234 2223 2235
f 2223 2224 2235
f 2235 2224 2236
f 2224 2225 2236
f 2236 2225 2237
f 2225 2226 2237
f 2237 2226 2238
f 2226 2227 2238
f 2238 2227 2239
f 2227 2228 2239
f 2239 2228 2240
f 2228 2229 2240
f 2240 2229 2241
f 2229 2230 2241
f 2241 2230 2242
f 2230 2231 2242
f 2242 2231 2243
f 2231 2232 2243
f 2243 2232 2244
f 2232 2233 2244
f 2244 2233 2245
f 2233 2222 2245
f 2245 2222 2234
f 2234 2235 2246
f 2246 2235 2247
f 2235 2236 2247
f 2247 2236 2248
f 2236 2237 2248
f 2248 2237 2249
f 2237 2238 2249
f 2249 2238 2250
f 2238 2239 2250
f 2250 2239 2251
f 2239 2240 2251
f 2251 2240 2252
f 2240 2241 2252
f 2252 2241 2253
f 2241 2242 2253
f 2253 2242 2254
f 2242 2243 2254
f 2254 2243 2255
f 2243 2244 2255
f 2255 2244 2256
f 2244 2245 2256
f 2256 2245 2257
f 2245 2234 2257
f 2257 2234 2246
f 2246 2247 2258
f 2258 2247 2259
f 2247 2248 2259
f 2259 2248 2260
f 2248 2249 2260
f 2260 2249 2261
f 2249 2250 2261
f 2261 2250 2262
f 2250 2251 2262
f 2262 2251 2263
f 2251 2252 2263
f 2263 2252 2264
f 2252 2253 2264
f 2264 2253 2265
f 2253 2254 2265
f 2265 2254 2266
f 2254 2255 2266
f 2266 2255 2267
f 2255 2256 2267
f 2267 2256 2268
f 2256 2257 2268
f 2268 2257 2269
f 2257 2246 2269
f 2269 2246 2258
f 2258 2259 2270
f 2270 2259 2271
f 2259 2260 2271
f 2271 2260 2272
f 2260 2261 2272
f 2272 2261 2273
f 2261 2262 2273
f 2273 2262 2274
f 2262 2263 2274
f 2274 2263 2275
f 2263 2264 2275
f 2275 2264 2276
f 2264 2265 2276
f 2276 2265 2277
f 2265 2266 2277
f 2277 2266 2278
f 2266 2267 2278
f 2278 2267 2279
f 2267 2268 2279
f 2279 2268 2280
f 2268 2269 2280
f 2280 2269 2281
f 2269 2258 2281
f 2281 2258 2270
f 2270 2271 2282
f 2282 2271 2283
f 2271 2272 2283
f 2283 2272 2284
f 2272 2273 2284
f 2284 2273 2285
f 2273 2274 2285
f 2285 2274 2286
f 2274 2275 2286
f 2286 2275 2287
f 2275 2276 2287
f 2287 2276 2288
f 2276 2277 2288
f 2288 2277 2289
f 2277 2278 2289
f 2289 2278 2290
f 2278 2279 2290
f 2290 2279 2291
f 2279 2280 2291
f 2291 2280 2292
f 2280 2281 2292
f 2292 2281 2293
f 2281 2270 2293
f 2293 2270 2282
f 2282 2283 2294
f 2294 2283 2295
f 2283 2284 2295
f 2295 2284 2296
f 2284 2285 2296
f 2296 2285 2297
f 2285 2286 2297
f 2297 2286 2298
f 2286 2287 2298
f 2298 2287 2299
f 2287 2288 2299
f 2299 2288 2300
f 2288 2289 2300
f 2300 2289 2301
f 2289 2290 2301
f 2301 2290 2302
f 2290 2291 2302
f 2302 2291 2303
f 2291 2292 2303
f 2303 2292 2304
f 2292 2293 2304
f 2304 2293 2305
f 2293 2282 2305
f 2305 2282 2294
f 2294 2295 2306
f 2306 2295 2307
f 2295 2296 2307
f 2307 2296 2308
f 2296 2297 2308
f 2308 2297 2309
f 2297 2298 2309
f 2309 2298 2310
f 2298 2299 2310
f 2310 2299 2311
f 2299 2300 2311
f 2311 2300 2312
f 2300 2301 2312
f 2312 2301 2313
f 2301 2302 2313
f 2313 2302 2314
f 2302 2303 2314
f 2314 2303 2315
f 2303 2304 2315
f 2315 2304 2316
f 2304 2305 2316
f 2316 2305 2317
f 2305 2294 2317
f 2317 2294 2306
f 2306 2307 2318
f 2318 2307 2319
f 2307 2308 2319
f 2319 2308 2320
f 2308 2309 2320
f 2320 2309 2321
f 2309 2310 2321
f 2321 2310 2322
f 2310 2311 2322
f 2322 2311 2323
f 2311 2312 2323
f 2323 2312 2324
f 2312 2313 2324
f 2324 2313 2325
f 2313 2314 2325
f 2325 2314 2326
f 2314 2315 2326
f 2326 2315 2327
f 2315 2316 2327
f 2327 2316 2328
f 2316 2317 2328
f 2328 2317 2329
f 2317 2306 2329
f 2329 2306 2318
f 2318 2319 2330
f 2330 2319 2331
f 2319 2320 2331
f 2331 2320 2332
f 2320 2321 2332
f 2332 2321 2333
f 2321 2322 2333
f 2333 2322 2334
f 2322 2323 2334
f 2334 2323 2335
f 2323 2324 2335
f 2335 2324 2336
f 2324 2325 2336
f 2336 2325 2337
f 2325 2326 2337
f 2337 2326 2338
f 2326 2327 2338
f 2338 2327 2339
f 2327 2328 2339
f 2339 2328 2340
f 2328 2329 2340
f 2340 2329 2341
f 2329 2318 2341
f 2341 2318 2330
f 2330 2331 2342
f 2342 2331 2343
f 2331 2332 2343
f 2343 2332 2344
f 2332 2333 2344
f 2344 2333 2345
f 2333 2334 2345
f 2345 2334 2346
f 2334 2335 2346
f 2346 2335 2347
f 2335 2336 2347
f 2347 2336 2348
f 2336 2337 2348
f 2348 2337 2349
f 2337 2338 2349
f 2349 2338 2350
f 2338 2339 2350
f 2350 2339 2351
f 2339 2340 2351
f 2351 2340 2352
f 2340 2341 2352
f 2352 2341 2353
f 2341 2330 2353
f 2353 2330 2342
f 2342 2343 2354
f 2354 2343 2355
f 2343 2344 2355
f 2355 2344 2356
f 2344 2345 2356
f 2356 2345 2357
f 2345 2346 2357
f 2357 2346 2358
f 2346 2347 2358
f 2358 2347 2359
f 2347 2348 2359
f 2359 2348 2360
f 2348 2349 2360
f 2360 2349 2361
f 2349 2350 2361
f 2361 2350 2362
f 2350 2351 2362
f 2362 2351 2363
f 2351 2352 2363
f 2363 2352 2364
f 2352 2353 2364
f 2364 2353 2365
f 2353 2342 2365
f 2365 2342 2354
f 2354 2355 2366
f 2366 2355 2367
f 2355 2356 2367
f 2367 2356 2368
f 2356 2357 2368
f 2368 2357 2369
f 2357 2358 2369
f 2369 2358 2370
f 2358 2359 2370
f 2370 2359 2371
f 2359 2360 2371
f 2371 2360 2372
f 2360 2361 2372
f 2372 2361 2373
f 2361 2362 2373
f 2373 2362 2374
f 2362 2363 2374
f 2374 2363 2375
f 2363 2364 2375
f 2375 2364 2376
f 2364 2365 2376
f 2376 2365 2377
f 2365 2354 2377
f 2377 2354 2366
f 2366 2367 2378
f 2378 2367 2379
f 2367 2368 2379
f 2379 2368 2380
f 2368 2369 2380
f 2380 2369 2381
f 2369 2370 2381
f 2381 2370 2382
f 2370 2371 2382
f 2382 2371 2383
f 2371 2372 2383
f 2383 2372 2384
f 2372 2373 2384
f 2384 2373 2385
f 2373 2374 2385
f 2385 2374 2386
f 2374 2375 2386
f 2386 2375 2387
f 2375 2376 2387
f 2387 2376 2388
f 2376 2377 2388
f 2388 2377 2389
f 2377 2366 2389
f 2389 2366 2378
f 2378 2379 2390
f 2390 2379 2391
f 2379 2380 2391
f 2391 2380 2392
f 2380 2381 2392
f 2392 2381 2393
f 2381 2382 2393
f 2393 2382 2394
f 2382 2383 2394
f 2394 2383 2395
f 2383 2384 2395
f 2395 2384 2396
f 2384 2385 2396
f 2396 2385 2397
f 2385 2386 2397
f 2397 2386 2398
f 2386 2387 2398
f 2398 2387 2399
f 2387 2388 2399
f 2399 2388 2400
f 2388 2389 2400
f 2400 2389 2401
f 2389 2378 2401
f 2401 2378 2390
f 2390 2391 2402
f 2402 2391 2403
f 2391 2392 2403
f 2403 2392 2404
f 2392 2393 2404
f 2404 2393 2405
f 2393 2394 2405
f 2405 2394 2406
f 2394 2395 2406
f 2406 2395 2407
f 2395 2396 2407
f 2407 2396 2408
f 2396 2397 2408
f 2408 2397 2409
f 2397 2398 2409
f 2409 2398 2410
f 2398 2399 2410
f 2410 2399 2411
f 2399 2400 2411
f 2411 2400 2412
f 2400 2401 2412
f 2412 2401 2413
f 2401 2390 2413
f 2413 2390 2402
f 2402 2403 2414
f 2414 2403 2415
f 2403 2404 2415
f 2415 2404 2416
f 2404 2405 2416
f 2416 2405 2417
f 2405 2406 2417
f 2417 2406 2418
f 2406 2407 2418
f 2418 2407 2419
f 2407 2408 2419
f 2419 2408 2420
f 2408 2409 2420
f 2420 2409 2421
f 2409 2410 2421
f 2421 2410 2422
f 2410 2411 2422
f 2422 2411 2423
f 2411 2412 2423
f 2423 2412 2424
f 2412 2413 2424
f 2424 2413 2425
f 2413 2402 2425
f 2425 2402 2414
f 2414 2415 2426
f 2426 2415 2427
f 2415 2416 2427
f 2427 2416 2428
f 2416 2417 2428
f 2428 2417 2429
f 2417 2418 2429
f 2429 2418 2430
f 2418 2419 2430
f 2430 2419 2431
f 2419 2420 2431
f 2431 2420 2432
f 2420 2421 2432
f 2432 2421 2433
f 2421 2422 2433
f 2433 2422 2434
f 2422 2423 2434
f 2434 2423 2435
f 2423 2424 2435
f 2435 2424 2436
f 2424 2425 2436
f 2436 2425 2437
f 2425 2414 2437
f 2437 2414 2426
f 2426 2427 2438
f 2438 2427 2439
f 2427 2428 2439
f 2439 2428 2440
f 2428 2429 2440
f 2440 2429 2441
f 2429 2430 2441
f 2441 2430 2442
f 2430 2431 2442
f 2442 2431 2443
f 2431 2432 2443
f 2443 2432 2444
f 2432 2433 2444
f 2444 2433 2445
f 2433 2434 2445
f 2445 2434 2446
f 2434 2435 2446
f 2446 2435 2447
f 2435 2436 2447
f 2447 2436 2448
f 2436 2437 2448
f 2448 2437 2449
f 2437 2426 2449
f 2449 2426 2438
f 2438 2439 2450
f 2450 2439 2451
f 2439 2440 2451
f 2451 2440 2452
f 2440 2441 2452
f 2452 2441 2453
f 2441 2442 2453
f 2453 2442 2454
f 2442 2443 2454
f 2454 2443 2455
f 2443 2444 2455
f 2455 2444 2456
f 2444 2445 2456
f 2456 2445 2457
f 2445 2446 2457
f 2457 2446 2458
f 2446 2447 2458
f 2458 2447 2459
f 2447 2448 2459
f 2459 2448 2460
f 2448 2449 2460
f 2460 2449 2461
f 2449 2438 2461
f 2461 2438 2450
f 2450 2451 2462
f 2462 2451 2463
f 2451 2452 2463
f 2463 2452 2464
f 2452 2453 2464
f 2464 2453 2465
f 2453 2454 2465
f 2465 2454 2466
f 2454 2455 2466
f 2466 2455 2467
f 2455 2456 2467
f 2467 2456 2468
f 2456 2457 2468
f 2468 2457 2469
f 2457 2458 2469
f 2469 2458 2470
f 2458 2459 2470
f 2470 2459 2471
f 2459 2460 2471
f 2471 2460 2472
f 2460 2461 2472
f 2472 2461 2473
f 2461 2450 2473
f 2473 2450 2462
f 2462 2463 2474
f 2474 2463 2475
f 2463 2464 2475
f 2475 2464 2476
f 2464 2465 2476
f 2476 2465 2477
f 2465 2466 2477
f 2477 2466 2478
f 2466 2467 2478
f 2478 2467 2479
f 2467 2468 2479
f 2479 2468 2480
f 2468 2469 2480
f 2480 2469 2481
f 2469 2470 2481
f 2481 2470 2482
f 2470 2471 2482
f 2482 2471 2483
f 2471 2472 2483
f 2483 2472 2484
f 2472 2473 2484
f 2484 2473 2485
f 2473 2462 2485
f 2485 2462 2474
f 2474 2475 2486
f 2486 2475 2487
f 2475 2476 2487
f 2487 2476 2488
f 2476 2477 2488
f 2488 2477 2489
f 2477 2478 2489
f 2489 2478 2490
f 2478 2479 2490
f 2490 2479 2491
f 2479 2480 2491
f 2491 2480 2492
f 2480 2481 2492
f 2492 2481 2493
f 2481 2482 2493
f 2493 2482 2494
f 2482 2483 2494
f 2494 2483 2495
f 2483 2484 2495
f 2495 2484 2496
f 2484 2485 2496
f 2496 2485 2497
f 2485 2474 2497
f 2497 2474 2486
f 2486 2487 2498
f 2498 2487 2499
f 2487 2488 2499
f 2499 2488 2500
f 2488 2489 2500
f 2500 2489 2501
f 2489 2490 2501
f 2501 2490 2502
f 2490 2491 2502
f 2502 2491 2503
f 2491 2492 2503
f 2503 2492 2504
f 2492 2493 2504
f 2504 2493 2505
f 2493 2494 2505
f 2505 2494 2506
f 2494 2495 2506
f 2506 2495 2507
f 2495 2496 2507
f 2507 2496 2508
f 2496 2497 2508
f 2508 2497 2509
f 2497 2486 2509
f 2509 2486 2498
f 2498 2499 2510
f 2510 2499 2511
f 2499 2500 2511
f 2511 2500 2512
f 2500 2501 2512
f 2512 2501 2513
f 2501 2502 2513
f 2513 2502 2514
f 2502 2503 2514
f 2514 2503 2515
f 2503 2504 2515
f 2515 2504 2516
f 2504 2505 2516
f 2516 2505 2517
f 2505 2506 2517
f 2517 2506 2518
f 2506 2507 2518
f 2518 2507 2519
f 2507 2508 2519
f 2519 2508 2520
f 2508 2509 2520
f 2520 2509 2521
f 2509 2498 2521
f 2521 2498 2510
f 2510 2511 2522
f 2522 2511 2523
f 2511 2512 2523
f 2523 2512 2524
f 2512 2513 2524
f 2524 2513 2525
f 2513 2514 2525
f 2525 2514 2526
f 2514 2515 2526
f 2526 2515 2527
f 2515 2516 2527
f 2527 2516 2528
f 2516 2517 2528
f 2528 2517 2529
f 2517 2518 2529
f 2529 2518 2530
f 2518 2519 2530
f 2530 2519 2531
f 2519 2520 2531
f 2531 2520 2532
f 2520 2521 2532
f 2532 2521 2533
f 2521 2510 2533
f 2533 2510 2522
f 2522 2523 2534
f 2534 2523 2535
f 2523 2524 2535
f 2535 2524 2536
f 2524 2525 2536
f 2536 2525 2537
f 2525 2526 2537
f 2537 2526 2538
f 2526 2527 2538
f 2538 2527 2539
f 2527 2528 2539
f 2539 2528 2540
f 2528 2529 2540
f 2540 2529 2541
f 2529 2530 2541
f 2541 2530 2542
f 2530 2531 2542
f 2542 2531 2543
f 2531 2532 2543
f 2543 2532 2544
f 2532 2533 2544
f 2544 2533 2545
f 2533 2522 2545
f 2545 2522 2534
f 2534 2535 2546
f 2546 2535 2547
f 2535 2536 2547
f 2547 2536 2548
f 2536 2537 2548
f 2548 2537 2549
f 2537 2538 2549
f 2549 2538 2550
f 2538 2539 2550
f 2550 2539 2551
f 2539 2540 2551
f 2551 2540 2552
f 2540 2541 2552
f 2552 2541 2553
f 2541 2542 2553
f 2553 2542 2554
f 2542 2543 2554
f 2554 2543 2555
f 2543 2544 2555
f 2555 2544 2556
f 2544 2545 2556
f 2556 2545 2557
f 2545 2534 2557
f 2557 2534 2546
f 2546 2547 2558
f 2558 2547 2559
f 2547 2548 2559
f 2559 2548 2560
f 2548 2549 2560
f 2560 2549 2561
f 2549 2550 2561
f 2561 2550 2562
f 2550 2551 2562
f 2562 2551 2563
f 2551 2552 2563
f 2563 2552 2564
f 2552 2553 2564
f 2564 2553 2565
f 2553 2554 2565
f 2565 2554 2566
f 2554 2555 2566
f 2566 2555 2567
f 2555 2556 2567
f 2567 2556 2568
f 2556 2557 2568
f 2568 2557 2569
f 2557 2546 2569
f 2569 2546 2558
f 2558 2559 2570
f 2570 2559 2571
f 2559 2560 2571
f 2571 2560 2572
f 2560 2561 2572
f 2572 2561 2573
f 2561 2562 2573
f 2573 2562 2574
f 2562 2563 2574
f 2574 2563 2575
f 2563 2564 2575
f 2575 2564 2576
f 2564 2565 2576
f 2576 2565 2577
f 2565 2566 2577
f 2577 2566 2578
f 2566 2567 2578
f 2578 2567 2579
f 2567 2568 2579
f 2579 2568 2580
f 2568 2569 2580
f 2580 2569 2581
f 2569 2558 2581
f 2581 2558 2570
f 2570 2571 2582
f 2582 2571 2583
f 2571 2572 2583
f 2583 2572 2584
f 2572 2573 2584
f 2584 2573 2585
f 2573 2574 2585
f 2585 2574 2586
f 2574 2575 2586
f 2586 2575 2587
f 2575 2576 2587
f 2587 2576 2588
f 2576 2577 2588
f 2588 2577 2589
f 2577 2578 2589
f 2589 2578 2590
f 2578 2579 2590
f 2590 2579 2591
f 2579 2580 2591
f 2591 2580 2592
f 2580 2581 2592
f 2592 2581 2593
f 2581 2570 2593
f 2593 2570 2582
f 2582 2583 2594
f 2594 2583 2595
f 2583 2584 2595
f 2595 2584 2596
f 2584 2585 2596
f 2596 2585 2597
f 2585 2586 2597
f 2597 2586 2598
f 2586 2587 2598
f 2598 2587 2599
f 2587 2588 2599
f 2599 2588 2600
f 2588 2589 2600
f 2600 2589 2601
f 2589 2590 2601
f 2601 2590 2602
f 2590 2591 2602
f 2602 2591 2603
f 2591 2592 2603
f 2603 2592 2604
f 2592 2593 2604
f 2604 2593 2605
f 2593 2582 2605
f 2605 2582 2594
f 2594 2595 2606
f 2606 2595 2607
f 2595 2596 2607
f 2607 2596 2608
f 2596 2597 2608
f 2608 2597 2609
f 2597 2598 2609
f 2609 2598 2610
f 2598 2599 2610
f 2610 2599 2611
f 2599 2600 2611
f 2611 2600 2612
f 2600 2601 2612
f 2612 2601 2613
f 2601 2602 2613
f 2613 2602 2614
f 2602 2603 2614
f 2614 2603 2615
f 2603 2604 2615
f 2615 2604 2616
f 2604 2605 2616
f 2616 2605 2617
f 2605 2594 2617
f 2617 2594 2606
f 2606 2607 2618
f 2618 2607 2619
f 2607 2608 2619
f 2619 2608 2620
f 2608 2609 2620
f 2620 2609 2621
f 2609 2610 2621
f 2621 2610 2622
f 2610 2611 2622
f 2622 2611 2623
f 2611 2612 2623
f 2623 2612 2624
f 2612 2613 2624
f 2624 2613 2625
f 2613 2614 2625
f 2625 2614 2626
f 2614 2615 2626
f 2626 2615 2627
f 2615 2616 2627
f 2627 2616 2628
f 2616 2617 2628
f 2628 2617 2629
f 2617 2606 2629
f 2629 2606 2618
f 2618 2619 2630
f 2630 2619 2631
f 2619 2620 2631
f 2631 2620 2632
f 2620 2621 2632
f 2632 2621 2633
f 2621 2622 2633
f 2633 2622 2634
f 2622 2623 2634
f 2634 2623 2635
f 2623 2624 2635
f 2635 2624 2636
f 2624 2625 2636
f 2636 2625 2637
f 2625 2626 2637
f 2637 2626 2638
f 2626 2627 2638
f 2638 2627 2639
f 2627 2628 2639
f 2639 2628 2640
f 2628 2629 2640
f 2640 2629 2641
f 2629 2618 2641
f 2641 2618 2630
f 2630 2631 2642
f 2642 2631 2643
f 2631 2632 2643
f 2643 2632 2644
f 2632 2633 2644
f 2644 2633 2645
f 2633 2634 2645
f 2645 2634 2646
f 2634 2635 2646
f 2646 2635 2647
f 2635 2636 2647
f 2647 2636 2648
f 2636 2637 2648
f 2648 2637 2649
f 2637 2638 2649
f 2649 2638 2650
f 2638 2639 2650
f 2650 2639 2651
f 2639 2640 2651
f 2651 2640 2652
f 2640 2641 2652
f 2652 2641 2653
f 2641 2630 2653
f 2653 2630 2642
f 2642 2643 2654
f 2654 2643 2655
f 2643 2644 2655
f 2655 2644 2656
f 2644 2645 2656
f 2656 2645 2657
f 2645 2646 2657
f 2657 2646 2658
f 2646 2647 2658
f 2658 2647 2659
f 2647 2648 2659
f 2659 2648 2660
f 2648 2649 2660
f 2660 2649 2661
f 2649 2650 2661
f 2661 2650 2662
f 2650 2651 2662
f 2662 2651 2663
f 2651 2652 2663
f 2663 2652 2664
f 2652 2653 2664
f 2664 2653 2665
f 2653 2642 2665
f 2665 2642 2654
f 2654 2655 2666
f 2666 2655 2667
f 2655 2656 2667
f 2667 2656 2668
f 2656 2657 2668
f 2668 2657 2669
f 2657 2658 2669
f 2669 2658 2670
f 2658 2659 2670
f 2670 2659 2671
f 2659 2660 2671
f 2671 2660 2672
f 2660 2661 2672
f 2672 2661 2673
f 2661 2662 2673
f 2673 2662 2674
f 2662 2663 2674
f 2674 2663 2675
f 2663 2664 2675
f 2675 2664 2676
f 2664 2665 2676
f 2676 2665 2677
f 2665 2654 2677
f 2677 2654 2666
f 2666 2667 2678
f 2678 2667 2679
f 2667 2668 2679
f 2679 2668 2680
f 2668 2669 2680
f 2680 2669 2681
f 2669 2670 2681
f 2681 2670 2682
f 2670 2671 2682
f 2682 2671 2683
f 2671 2672 2683
f 2683 2672 2684
f 2672 2673 2684
f 2684 2673 2685
f 2673 2674 2685
f 2685 2674 2686
f 2674 2675 2686
f 2686 2675 2687
f 2675 2676 2687
f 2687 2676 2688
f 2676 2677 2688
f 2688 2677 2689
f 2677 2666 2689
f 2689 2666 2678
f 2678 2679 2690
f 2690 2679 2691
f 2679 2680 2691
f 2691 2680 2692
f 2680 2681 2692
f 2692 2681 2693
f 2681 2682 2693
f 2693 2682 2694
f 2682 2683 2694
f 2694 2683 2695
f 2683 2684 2695
f 2695 2684 2696
f 2684 2685 2696
f 2696 2685 2697
f 2685 2686 2697
f 2697 2686 2698
f 2686 2687 2698
f 2698 2687 2699
f 2687 2688 2699
f 2699 2688 2700
f 2688 2689 2700
f 2700 2689 2701
f 2689 2678 2701
f 2701 2678 2690
f 2690 2691 2702
f 2702 2691 2703
f 2691 2692 2703
f 2703 2692 2704
f 2692 2693 2704
f 2704 2693 2705
f 2693 2694 2705
f 2705 2694 2706
f 2694 2695 2706
f 2706 2695 2707
f 2695 2696 2707
f 2707 2696 2708
f 2696 2697 2708
f 2708 2697 2709
f 2697 2698 2709
f 2709 2698 2710
f 2698 2699 2710
f 2710 2699 2711
f 2699 2700 2711
f 2711 2700 2712
f 2700 2701 2712
f 2712 2701 2713
f 2701 2690 2713
f 2713 2690 2702
f 2702 2703 2714
f 2714 2703 2715
f 2703 2704 2715
f 2715 2704 2716
f 2704 2705 2716
f 2716 2705 2717
f 2705 2706 2717
f 2717 2706 2718
f 2706 2707 2718
f 2718 2707 2719
f 2707 2708 2719
f 2719 2708 2720
f 2708 2709 2720
f 2720 2709 2721
f 2709 2710 2721
f 2721 2710 2722
f 2710 2711 2722
f 2722 2711 2723
f 2711 2712 2723
f 2723 2712 2724
f 2712 2713 2724
f 2724 2713 2725
f 2713 2702 2725
f 2725 2702 2714
f 2714 2715 2726
f 2726 2715 2727
f 2715 2716 2727
f 2727 2716 2728
f 2716 2717 2728
f 2728 2717 2729
f 2717 2718 2729
f 2729 2718 2730
f 2718 2719 2730
f 2730 2719 2731
f 2719 2720 2731
f 2731 2720 2732
f 2720 2721 2732
f 2732 2721 2733
f 2721 2722 2733
f 2733 2722 2734
f 2722 2723 2734
f 2734 2723 2735
f 2723 2724 2735
f 2735 2724 2736
f 2724 2725 2736
f 2736 2725 2737
f 2725 2714 2737
f 2737 2714 2726
f 2726 2727 2738
f 2738 2727 2739
f 2727 2728 2739
f 2739 2728 2740
f 2728 2729 2740
f 2740 2729 2741
f 2729 2730 2741
f 2741 2730 2742
f 2730 2731 2742
f 2742 2731 2743
f 2731 2732 2743
f 2743 2732 2744
f 2732 2733 2744
f 2744 2733 2745
f 2733 2734 2745
f 2745 2734 2746
f 2734 2735 2746
f 2746 2735 2747
f 2735 2736 2747
f 2747 2736 2748
f 2736 2737 2748
f 2748 2737 2749
f 2737 2726 2749
f 2749 2726 2738
f 2738 2739 2750
f 2750 2739 2751
f 2739 2740 2751
f 2751 2740 2752
f 2740 2741 2752
f 2752 2741 2753
f 2741 2742 2753
f 2753 2742 2754
f 2742 2743 2754
f 2754 2743 2755
f 2743 2744 2755
f 2755 2744 2756
f 2744 2745 2756
f 2756 2745 2757
f 2745 2746 2757
f 2757 2746 2758
f 2746 2747 2758
f 2758 2747 2759
f 2747 2748 2759
f 2759 2748 2760
f 2748 2749 2760
f 2760 2749 2761
f 2749 2738 2761
f 2761 2738 2750
f 2750 2751 2762
f 2762 2751 2763
f 2751 2752 2763
f 2763 2752 2764
f 2752 2753 2764
f 2764 2753 2765
f 2753 2754 2765
f 2765 2754 2766
f 2754 2755 2766
f 2766 2755 2767
f 2755 2756 2767
f 2767 2756 2768
f 2756 2757 2768
f 2768 2757 2769
f 2757 2758 2769
f 2769 2758 2770
f 2758 2759 2770
f 2770 2759 2771
f 2759 2760 2771
f 2771 2760 2772
f 2760 2761 2772
f 2772 2761 2773
f 2761 2750 2773
f 2773 2750 2762
f 2762 2763 2774
f 2774 2763 2775
f 2763 2764 2775
f 2775 2764 2776
f 2764 2765 2776
f 2776 2765 2777
f 2765 2766 2777
f 2777 2766 2778
f 2766 2767 2778
f 2778 2767 2779
f 2767 2768 2779
f 2779 2768 2780
f 2768 2769 2780
f 2780 2769 2781
f 2769 2770 2781
f 2781 2770 2782
f 2770 2771 2782
f 2782 2771 2783
f 2771 2772 2783
f 2783 2772 2784
f 2772 2773 2784
f 2784 2773 2785
f 2773 2762 2785
f 2785 2762 2774
f 2774 2775 2786
f 2786 2775 2787
f 2775 2776 2787
f 2787 2776 2788
f 2776 2777 2788
f 2788 2777 2789
f 2777 2778 2789
f 2789 2778 2790
f 2778 2779 2790
f 2790 2779 2791
f 2779 2780 2791
f 2791 2780 2792
f 2780 2781 2792
f 2792 2781 2793
f 2781 2782 2793
f 2793 2782 2794
f 2782 2783 2794
f 2794 2783 2795
f 2783 2784 2795
f 2795 2784 2796
f 2784 2785 2796
f 2796 2785 2797
f 2785 2774 2797
f 2797 2774 2786
f 2786 2787 2798
f 2798 2787 2799
f 2787 2788 2799
f 2799 2788 2800
f 2788 2789 2800
f 2800 2789 2801
f 2789 2790 2801
f 2801 2790 2802
f 2790 2791 2802
f 2802 2791 2803
f 2791 2792 2803
f 2803 2792 2804
f 2792 2793 2804
f 2804 2793 2805
f 2793 2794 2805
f 2805 2794 2806
f 2794 2795 2806
f 2806 2795 2807
f 2795 2796 2807
f 2807 2796 2808
f 2796 2797 2808
f 2808 2797 2809
f 2797 2786 2809
f 2809 2786 2798
f 2798 2799 2810
f 2810 2799 2811
f 2799 2800 2811
f 2811 2800 2812
f 2800 2801 2812
f 2812 2801 2813
f 2801 2802 2813
f 2813 2802 2814
f 2802 2803 2814
f 2814 2803 2815
f 2803 2804 2815
f 2815 2804 2816
f 2804 2805 2816
f 2816 2805 2817
f 2805 2806 2817
f 2817 2806 2818
f 2806 2807 2818
f 2818 2807 2819
f 2807 2808 2819
f 2819 2808 2820
f 2808 2809 2820
f 2820 2809 2821
f 2809 2798 2821
f 2821 2798 2810
f 2810 2811 2822
f 2822 2811 2823
f 2811 2812 2823
f 2823 2812 2824
f 2812 2813 2824
f 2824 2813 2825
f 2813 2814 2825
f 2825 2814 2826
f 2814 2815 2826
f 2826 2815 2827
f 2815 2816 2827
f 2827 2816 2828
f 2816 2817 2828
f 2828 2817 2829
f 2817 2818 2829
f 2829 2818 2830
f 2818 2819 2830
f 2830 2819 2831
f 2819 2820 2831
f 2831 2820 2832
f 2820 2821 2832
f 2832 2821 2833
f 2821 2810 2833
f 2833 2810 2822
f 2822 2823 2834
f 2834 2823 2835
f 2823 2824 2835
f 2835 2824 2836
f 2824 2825 2836
f 2836 2825 2837
f 2825 2826 2837
f 2837 2826 2838
f 2826 2827 2838
f 2838 2827 2839
f 2827 2828 2839
f 2839 2828 2840
f 2828 2829 2840
f 2840 2829 2841
f 2829 2830 2841
f 2841 2830 2842
f 2830 2831 2842
f 2842 2831 2843
f 2831 2832 2843
f 2843 2832 2844
f 2832 2833 2844
f 2844 2833 2845
f 2833 2822 2845
f 2845 2822 2834
f 2834 2835 2846
f 2846 2835 2847
f 2835 2836 2847
f 2847 2836 2848
f 2836 2837 2848
f 2848 2837 2849
f 2837 2838 2849
f 2849 2838 2850
f 2838 2839 2850
f 2850 2839 2851
f 2839 2840 2851
f 2851 2840 2852
f 2840 2841 2852
f 2852 2841 2853
f 2841 2842 2853
f 2853 2842 2854
f 2842 2843 2854
f 2854 2843 2855
f 2843 2844 2855
f 2855 2844 2856
f 2844 2845 2856
f 2856 2845 2857
f 2845 2834 2857
f 2857 2834 2846
f 2846 2847 2858
f 2858 2847 2859
f 2847 2848 2859
f 2859 2848 2860
f 2848 2849 2860
f 2860 2849 2861
f 2849 2850 2861
f 2861 2850 2862
f 2850 2851 2862
f 2862 2851 2863
f 2851 2852 2863
f 2863 2852 2864
f 2852 2853 2864
f 2864 2853 2865
f 2853 2854 2865
f 2865 2854 2866
f 2854 2855 2866
f 2866 2855 2867
f 2855 2856 2867
f 2867 2856 2868
f 2856 2857 2868
f 2868 2857 2869
f 2857 2846 2869
f 2869 2846 2858
f 2858 2859 2870
f 2870 2859 2871
f 2859 2860 2871
f 2871 2860 2872
f 2860 2861 2872
f 2872 2861 2873
f 2861 2862 2873
f 2873 2862 2874
f 2862 2863 2874
f 2874 2863 2875
f 2863 2864 2875
f 2875 2864 2876
f 2864 2865 2876
f 2876 2865 2877
f 2865 2866 2877
f 2877 2866 2878
f 2866 2867 2878
f 2878 2867 2879
f 2867 2868 2879
f 2879 2868 2880
f 2868 2869 2880
f 2880 2869 2881
f 2869 2858 2881
f 2881 2858 2870
f 2870 2871 2882
f 2882 2871 2883
f 2871 2872 2883
f 2883 2872 2884
f 2872 2873 2884
f 2884 2873 2885
f 2873 2874 2885
f 2885 2874 2886
f 2874 2875 2886
f 2886 2875 2887
f 2875 2876 2887
f 2887 2876 2888
f 2876 2877 2888
f 2888 2877 2889
f 2877 2878 2889
f 2889 2878 2890
f 2878 2879 2890
f 2890 2879 2891
f 2879 2880 2891
f 2891 2880 2892
f 2880 2881 2892
f 2892 2881 2893
f 2881 2870 2893
f 2893 2870 2882
f 2882 2883 2894
f 2894 2883 2895
f 2883 2884 2895
f 2895 2884 2896
f 2884 2885 2896
f 2896 2885 2897
f 2885 2886 2897
f 2897 2886 2898
f 2886 2887 2898
f 2898 2887 2899
f 2887 2888 2899
f 2899 2888 2900
f 2888 2889 2900
f 2900 2889 2901
f 2889 2890 2901
f 2901 2890 2902
f 2890 2891 2902
f 2902 2891 2903
f 2891 2892 2903
f 2903 2892 2904
f 2892 2893 2904
f 2904 2893 2905
f 2893 2882 2905
f 2905 2882 2894
f 2894 2895 2906
f 2906 2895 2907
f 2895 2896 2907
f 2907 2896 2908
f 2896 2897 2908
f 2908 2897 2909
f 2897 2898 2909
f 2909 2898 2910
f 2898 2899 2910
f 2910 2899 2911
f 2899 2900 2911
f 2911 2900 2912
f 2900 2901 2912
f 2912 2901 2913
f 2901 2902 2913
f 2913 2902 2914
f 2902 2903 2914
f 2914 2903 2915
f 2903 2904 2915
f 2915 2904 2916
f 2904 2905 2916
f 2916 2905 2917
f 2905 2894 2917
f 2917 2894 2906
f 2906 2907 2918
f 2918 2907 2919
f 2907 2908 2919
f 2919 2908 2920
f 2908 2909 2920
f 2920 2909 2921
f 2909 2910 2921
f 2921 2910 2922
f 2910 2911 2922
f 2922 2911 2923
f 2911 2912 2923
f 2923 2912 2924
f 2912 2913 2924
f 2924 2913 2925
f 2913 2914 2925
f 2925 2914 2926
f 2914 2915 2926
f 2926 2915 2927
f 2915 2916 2927
f 2927 2916 2928
f 2916 2917 2928
f 2928 2917 2929
f 2917 2906 2929
f 2929 2906 2918
f 2918 2919 2930
f 2930 2919 2931
f 2919 2920 2931
f 2931 2920 2932
f 2920 2921 2932
f 2932 2921 2933
f 2921 2922 2933
f 2933 2922 2934
f 2922 2923 2934
f 2934 2923 2935
f 2923 2924 2935
f 2935 2924 2936
f 2924 2925 2936
f 2936 2925 2937
f 2925 2926 2937
f 2937 2926 2938
f 2926 2927 2938
f 2938 2927 2939
f 2927 2928 2939
f 2939 2928 2940
f 2928 2929 2940
f 2940 2929 2941
f 2929 2918 2941
f 2941 2918 2930
f 2930 2931 2942
f 2942 2931 2943
f 2931 2932 2943
f 2943 2932 2944
f 2932 2933 2944
f 2944 2933 2945
f 2933 2934 2945
f 2945 2934 2946
f 2934 2935 2946
f 2946 2935 2947
f 2935 2936 2947
f 2947 2936 2948
f 2936 2937 2948
f 2948 2937 2949
f 2937 2938 2949
f 2949 2938 2950
f 2938 2939 2950
f 2950 2939 2951
f 2939 2940 2951
f 2951 2940 2952
f 2940 2941 2952
f 2952 2941 2953
f 2941 2930 2953
f 2953 2930 2942
f 2942 2943 2954
f 2954 2943 2955
f 2943 2944 2955
f 2955 2944 2956
f 2944 2945 2956
f 2956 2945 2957
f 2945 2946 2957
f 2957 2946 2958
f 2946 2947 2958
f 2958 2947 2959
f 2947 2948 2959
f 2959 2948 2960
f 2948 2949 2960
f 2960 2949 2961
f 2949 2950 2961
f 2961 2950 2962
f 2950 2951 2962
f 2962 2951 2963
f 2951 2952 2963
f 2963 2952 2964
f 2952 2953 2964
f 2964 2953 2965
f 2953 2942 2965
f 2965 2942 2954
f 2954 2955 2966
f 2966 2955 2967
f 2955 2956 2967
f 2967 2956 2968
f 2956 2957 2968
f 2968 2957 2969
f 2957 2958 2969
f 2969 2958 2970
f 2958 2959 2970
f 2970 2959 2971
f 2959 2960 2971
f 2971 2960 2972
f 2960 2961 2972
f 2972 2961 2973
f 2961 2962 2973
f 2973 2962 2974
f 2962 2963 2974
f 2974 2963 2975
f 2963 2964 2975
f 2975 2964 2976
f 2964 2965 2976
f 2976 2965 2977
f 2965 2954 2977
f 2977 2954 2966
f 2966 2967 2978
f 2978 2967 2979
f 2967 2968 2979
f 2979 2968 2980
f 2968 2969 2980
f 2980 2969 2981
f 2969 2970 2981
f 2981 2970 2982
f 2970 2971 2982
f 2982 2971 2983
f 2971 2972 2983
f 2983 2972 2984
f 2972 2973 2984
f 2984 2973 2985
f 2973 2974 2985
f 2985 2974 2986
f 2974 2975 2986
f 2986 2975 2987
f 2975 2976 2987
f 2987 2976 2988
f 2976 2977 2988
f 2988 2977 2989
f 2977 2966 2989
f 2989 2966 2978
f 2978 2979 2990
f 2990 2979 2991
f 2979 2980 2991
f 2991 2980 2992
f 2980 2981 2992
f 2992 2981 2993
f 2981 2982 2993
f 2993 2982 2994
f 2982 2983 2994
f 2994 2983 2995
f 2983 2984 2995
f 2995 2984 2996
f 2984 2985 2996
f 2996 2985 2997
f 2985 2986 2997
f 2997 2986 2998
f 2986 2987 2998
f 2998 2987 2999
f 2987 2988 2999
f 2999 2988 3000
f 2988 2989 3000
f 3000 2989 3001
f 2989 2978 3001
f 3001 2978 2990
f 2990 2991 3002
f 3002 2991 3003
f 2991 2992 3003
f 3003 2992 3004
f 2992 2993 3004
f 3004 2993 3005
f 2993 2994 3005
f 3005 2994 3006
f 2994 2995 3006
f 3006 2995 3007
f 2995 2996 3007
f 3007 2996 3008
f 2996 2997 3008
f 3008 2997 3009
f 2997 2998 3009
f 3009 2998 3010
f 2998 2999 3010
f 3010 2999 3011
f 2999 3000 3011
f 3011 3000 3012
f 3000 3001 3012
f 3012 3001 3013
f 3001 2990 3013
f 3013 2990 3002
f 3002 3003 3014
f 3014 3003 3015
f 3003 3004 3015
f 3015 3004 3016
f 3004 3005 3016
f 3016 3005 3017
f 3005 3006 3017
f 3017 3006 3018
f 3006 3007 3018
f 3018 3007 3019
f 3007 3008 3019
f 3019 3008 3020
f 3008 3009 3020
f 3020 3009 3021
f 3009 3010 3021
f 3021 3010 3022
f 3010 3011 3022
f 3022 3011 3023
f 3011 3012 3023
f 3023 3012 3024
f 3012 3013 3024
f 3024 3013 3025
f 3013 3002 3025
f 3025 3002 3014
f 3014 3015 3026
f 3026 3015 3027
f 3015 3016 3027
f 3027 3016 3028
f 3016 3017 3028
f 3028 3017 3029
f 3017 3018 3029
f 3029 3018 3030
f 3018 3019 3030
f 3030 3019 3031
f 3019 3020 3031
f 3031 3020 3032
f 3020 3021 3032
f 3032 3021 3033
f 3021 3022 3033
f 3033 3022 3034
f 3022 3023 3034
f 3034 3023 3035
f 3023 3024 3035
f 3035 3024 3036
f 3024 3025 3036
f 3036 3025 3037
f 3025 3014 3037
f 3037 3014 3026
f 3026 3027 3038
f 3038 3027 3039
f 3027 3028 3039
f 3039 3028 3040
f 3028 3029 3040
f 3040 3029 3041
f 3029 3030 3041
f 3041 3030 3042
f 3030 3031 3042
f 3042 3031 3043
f 3031 3032 3043
f 3043 3032 3044
f 3032 3033 3044
f 3044 3033 3045
f 3033 3034 3045
f 3045 3034 3046
f 3034 3035 3046
f 3046 3035 3047
f 3035 3036 3047
f 3047 3036 3048
f 3036 3037 3048
f 3048 3037 3049
f 3037 3026 3049
f 3049 3026 3038
f 3038 3039 3050
f 3050 3039 3051
f 3039 3040 3051
f 3051 3040 3052
f 3040 3041 3052
f 3052 3041 3053
f 3041 3042 3053
f 3053 3042 3054
f 3042 3043 3054
f 3054 3043 3055
f 3043 3044 3055
f 3055 3044 3056
f 3044 3045 3056
f 3056 3045 3057
f 3045 3046 3057
f 3057 3046 3058
f 3046 3047 3058
f 3058 3047 3059
f 3047 3048 3059
f 3059 3048 3060
f 3048 3049 3060
f 3060 3049 3061
f 3049 3038 3061
f 3061 3038 3050
f 3050 3051 3062
f 3062 3051 3063
f 3051 3052 3063
f 3063 3052 3064
f 3052 3053 3064
f 3064 3053 3065
f 3053 3054 3065
f 3065 3054 3066
f 3054 3055 3066
f 3066 3055 3067
f 3055 3056 3067
f 3067 3056 3068
f 3056 3057 3068
f 3068 3057 3069
f 3057 3058 3069
f 3069 3058 3070
f 3058 3059 3070
f 3070 3059 3071
f 3059 3060 3071
f 3071 3060 3072
f 3060 3061 3072
f 3072 3061 3073
f 3061 3050 3073
f 3073 3050 3062
f 3062 3063 3074
f 3074 3063 3075
f 3063 3064 3075
f 3075 3064 3076
f 3064 3065 3076
f 3076 3065 3077
f 3065 3066 3077
f 3077 3066 3078
f 3066 3067 3078
f 3078 3067 3079
f 3067 3068 3079
f 3079 3068 3080
f 3068 3069 3080
f 3080 3069 3081
f 3069 3070 3081
f 3081 3070 3082
f 3070 3071 3082
f 3082 3071 3083
f 3071 3072 3083
f 3083 3072 3084
f 3072 3073 3084
f 3084 3073 3085
f 3073 3062 3085
f 3085 3062 3074
f 3074 3075 3086
f 3086 3075 3087
f 3075 3076 3087
f 3087 3076 3088
f 3076 3077 3088
f 3088 3077 3089
f 3077 3078 3089
f 3089 3078 3090
f 3078 3079 3090
f 3090 3079 3091
f 3079 3080 3091
f 3091 3080 3092
f 3080 3081 3092
f 3092 3081 3093
f 3081 3082 3093
f 3093 3082 3094
f 3082 3083 3094
f 3094 3083 3095
f 3083 3084 3095
f 3095 3084 3096
f 3084 3085 3096
f 3096 3085 3097
f 3085 3074 3097
f 3097 3074 3086
f 3086 3087 3098
f 3098 3087 3099
f 3087 3088 3099
f 3099 3088 3100
f 3088 3089 3100
f 3100 3089 3101
f 3089 3090 3101
f 3101 3090 3102
f 3090 3091 3102
f 3102 3091 3103
f 3091 3092 3103
f 3103 3092 3104
f 3092 3093 3104
f 3104 3093 3105
f 3093 3094 3105
f 3105 3094 3106
f 3094 3095 3106
f 3106 3095 3107
f 3095 3096 3107
f 3107 3096 3108
f 3096 3097 3108
f 3108 3097 3109
f 3097 3086 3109
f 3109 3086 3098
f 3098 3099 3110
f 3110 3099 3111
f 3099 3100 3111
f 3111 3100 3112
f 3100 3101 3112
f 3112 3101 3113
f 3101 3102 3113
f 3113 3102 3114
f 3102 3103 3114
f 3114 3103 3115
f 3103 3104 3115
f 3115 3104 3116
f 3104 3105 3116
f 3116 3105 3117
f 3105 3106 3117
f 3117 3106 3118
f 3106 3107 3118
f 3118 3107 3119
f 3107 3108 3119
f 3119 3108 3120
f 3108 3109 3120
f 3120 3109 3121
f 3109 3098 3121
f 3121 3098 3110
f 3110 3111 3122
f 3122 3111 3123
f 3111 3112 3123
f 3123 3112 3124
f 3112 3113 3124
f 3124 3113 3125
f 3113 3114 3125
f 3125 3114 3126
f 3114 3115 3126
f 3126 3115 3127
f 3115 3116 3127
f 3127 3116 3128
f 3116 3117 3128
f 3128 3117 3129
f 3117 3118 3129
f 3129 3118 3130
f 3118 3119 3130
f 3130 3119 3131
f 3119 3120 3131
f 3131 3120 3132
f 3120 3121 3132
f 3132 3121 3133
f 3121 3110 3133
f 3133 3110 3122
f 3122 3123 3134
f 3134 3123 3135
f 3123 3124 3135
f 3135 3124 3136
f 3124 3125 3136
f 3136 3125 3137
f 3125 3126 3137
f 3137 3126 3138
f 3126 3127 3138
f 3138 3127 3139
f 3127 3128 3139
f 3139 3128 3140
f 3128 3129 3140
f 3140 3129 3141
f 3129 3130 3141
f 3141 3130 3142
f 3130 3131 3142
f 3142 3131 3143
f 3131 3132 3143
f 3143 3132 3144
f 3132 3133 3144
f 3144 3133 3145
f 3133 3122 3145
f 3145 3122 3134
f 3134 3135 3146
f 3146 3135 3147
f 3135 3136 3147
f 3147 3136 3148
f 3136 3137 3148
f 3148 3137 3149
f 3137 3138 3149
f 3149 3138 3150
f 3138 3139 3150
f 3150 3139 3151
f 3139 3140 3151
f 3151 3140 3152
f 3140 3141 3152
f 3152 3141 3153
f 3141 3142 3153
f 3153 3142 3154
f 3142 3143 3154
f 3154 3143 3155
f 3143 3144 3155
f 3155 3144 3156
f 3144 3145 3156
f 3156 3145 3157
f 3145 3134 3157
f 3157 3134 3146
f 3146 3147 3158
f 3158 3147 3159
f 3147 3148 3159
f 3159 3148 3160
f 3148 3149 3160
f 3160 3149 3161
f 3149 3150 3161
f 3161 3150 3162
f 3150 3151 3162
f 3162 3151 3163
f 3151 3152 3163
f 3163 3152 3164
f 3152 3153 3164
f 3164 3153 3165
f 3153 3154 3165
f 3165 3154 3166
f 3154 3155 3166
f 3166 3155 3167
f 3155 3156 3167
f 3167 3156 3168
f 3156 3157 3168
f 3168 3157 3169
f 3157 3146 3169
f 3169 3146 3158
f 3158 3159 3170
f 3170 3159 3171
f 3159 3160 3171
f 3171 3160 3172
f 3160 3161 3172
f 3172 3161 3173
f 3161 3162 3173
f 3173 3162 3174
f 3162 3163 3174
f 3174 3163 3175
f 3163 3164 3175
f 3175 3164 3176
f 3164 3165 3176
f 3176 3165 3177
f 3165 3166 3177
f 3177 3166 3178
f 3166 3167 3178
f 3178 3167 3179
f 3167 3168 3179
f 3179 3168 3180
f 3168 3169 3180
f 3180 3169 3181
f 3169 3158 3181
f 3181 3158 3170
f 3170 3171 3182
f 3182 3171 3183
f 3171 3172 3183
f 3183 3172 3184
f 3172 3173 3184
f 3184 3173 3185
f 3173 3174 3185
f 3185 3174 3186
f 3174 3175 3186
f 3186 3175 3187
f 3175 3176 3187
f 3187 3176 3188
f 3176 3177 3188
f 3188 3177 3189
f 3177 3178 3189
f 3189 3178 3190
f 3178 3179 3190
f 3190 3179 3191
f 3179 3180 3191
f 3191 3180 3192
f 3180 3181 3192
f 3192 3181 3193
f 3181 3170 3193
f 3193 3170 3182
f 3182 3183 3194
f 3194 3183 3195
f 3183 3184 3195
f 3195 3184 3196
f 3184 3185 3196
f 3196 3185 3197
f 3185 3186 3197
f 3197 3186 3198
f 3186 3187 3198
f 3198 3187 3199
f 3187 3188 3199
f 3199 3188 3200
f 3188 3189 3200
f 3200 3189 3201
f 3189 3190 3201
f 3201 3190 3202
f 3190 3191 3202
f 3202 3191 3203
f 3191 3192 3203
f 3203 3192 3204
f 3192 3193 3204
f 3204 3193 3205
f 3193 3182 3205
f 3205 3182 3194
f 3194 3195 3206
f 3206 3195 3207
f 3195 3196 3207
f 3207 3196 3208
f 3196 3197 3208
f 3208 3197 3209
f 3197 3198 3209
f 3209 3198 3210
f 3198 3199 3210
f 3210 3199 3211
f 3199 3200 3211
f 3211 3200 3212
f 3200 3201 3212
f 3212 3201 3213
f 3201 3202 3213
f 3213 3202 3214
f 3202 3203 3214
f 3214 3203 3215
f 3203 3204 3215
f 3215 3204 3216
f 3204 3205 3216
f 3216 3205 3217
f 3205 3194 3217
f 3217 3194 3206
f 3206 3207 3218
f 3218 3207 3219
f 3207 3208 3219
f 3219 3208 3220
f 3208 3209 3220
f 3220 3209 3221
f 3209 3210 3221
f 3221 3210 3222
f 3210 3211 3222
f 3222 3211 3223
f 3211 3212 3223
f 3223 3212 3224
f 3212 3213 3224
f 3224 3213 3225
f 3213 3214 3225
f 3225 3214 3226
f 3214 3215 3226
f 3226 3215 3227
f 3215 3216 3227
f 3227 3216 3228
f 3216 3217 3228
f 3228 3217 3229
f 3217 3206 3229
f 3229 3206 3218
f 3218 3219 3230
f 3230 3219 3231
f 3219 3220 3231
f 3231 3220 3232
f 3220 3221 3232
f 3232 3221 3233
f 3221 3222 3233
f 3233 3222 3234
f 3222 3223 3234
f 3234 3223 3235
f 3223 3224 3235
f 3235 3224 3236
f 3224 3225 3236
f 3236 3225 3237
f 3225 3226 3237
f 3237 3226 3238
f 3226 3227 3238
f 3238 3227 3239
f 3227 3228 3239
f 3239 3228 3240
f 3228 3229 3240
f 3240 3229 3241
f 3229 3218 3241
f 3241 3218 3230
f 3230 3231 3242
f 3242 3231 3243
f 3231 3232 3243
f 3243 3232 3244
f 3232 3233 3244
f 3244 3233 3245
f 3233 3234 3245
f 3245 3234 3246
f 3234 3235 3246
f 3246 3235 3247
f 3235 3236 3247
f 3247 3236 3248
f 3236 3237 3248
f 3248 3237 3249
f 3237 3238 3249
f 3249 3238 3250
f 3238 3239 3250
f 3250 3239 3251
f 3239 3240 3251
f 3251 3240 3252
f 3240 3241 3252
f 3252 3241 3253
f 3241 3230 3253
f 3253 3230 3242
f 3242 3243 3254
f 3254 3243 3255
f 3243 3244 3255
f 3255 3244 3256
f 3244 3245 3256
f 3256 3245 3257
f 3245 3246 3257
f 3257 3246 3258
f 3246 3247 3258
f 3258 3247 3259
f 3247 3248 3259
f 3259 3248 3260
f 3248 3249 3260
f 3260 3249 3261
f 3249 3250 3261
f 3261 3250 3262
f 3250 3251 3262
f 3262 3251 3263
f 3251 3252 3263
f 3263 3252 3264
f 3252 3253 3264
f 3264 3253 3265
f 3253 3242 3265
f 3265 3242 3254
f 3254 3255 3266
f 3266 3255 3267
f 3255 3256 3267
f 3267 3256 3268
f 3256 3257 3268
f 3268 3257 3269
f 3257 3258 3269
f 3269 3258 3270
f 3258 3259 3270
f 3270 3259 3271
f 3259 3260 3271
f 3271 3260 3272
f 3260 3261 3272
f 3272 3261 3273
f 3261 3262 3273
f 3273 3262 3274
f 3262 3263 3274
f 3274 3263 3275
f 3263 3264 3275
f 3275 3264 3276
f 3264 3265 3276
f 3276 3265 3277
f 3265 3254 3277
f 3277 3254 3266
f 3266 3267 3278
f 3278 3267 3279
f 3267 3268 3279
f 3279 3268 3280
f 3268 3269 3280
f 3280 3269 3281
f 3269 3270 3281
f 3281 3270 3282
f 3270 3271 3282
f 3282 3271 3283
f 3271 3272 3283
f 3283 3272 3284
f 3272 3273 3284
f 3284 3273 3285
f 3273 3274 3285
f 3285 3274 3286
f 3274 3275 3286
f 3286 3275 3287
f 3275 3276 3287
f 3287 3276 3288
f 3276 3277 3288
f 3288 3277 3289
f 3277 3266 3289
f 3289 3266 3278
f 3278 3279 3290
f 3290 3279 3291
f 3279 3280 3291
f 3291 3280 3292
f 3280 3281 3292
f 3292 3281 3293
f 3281 3282 3293
f 3293 3282 3294
f 3282 3283 3294
f 3294 3283 3295
f 3283 3284 3295
f 3295 3284 3296
f 3284 3285 3296
f 3296 3285 3297
f 3285 3286 3297
f 3297 3286 3298
f 3286 3287 3298
f 3298 3287 3299
f 3287 3288 3299
f 3299 3288 3300
f 3288 3289 3300
f 3300 3289 3301
f 3289 3278 3301
f 3301 3278 3290
f 3290 3291 3302
f 3302 3291 3303
f 3291 3292 3303
f 3303 3292 3304
f 3292 3293 3304
f 3304 3293 3305
f 3293 3294 3305
f 3305 3294 3306
f 3294 3295 3306
f 3306 3295 3307
f 3295 3296 3307
f 3307 3296 3308
f 3296 3297 3308
f 3308 3297 3309
f 3297 3298 3309
f 3309 3298 3310
f 3298 3299 3310
f 3310 3299 3311
f 3299 3300 3311
f 3311 3300 3312
f 3300 3301 3312
f 3312 3301 3313
f 3301 3290 3313
f 3313 3290 3302
f 3302 3303 3314
f 3314 3303 3315
f 3303 3304 3315
f 3315 3304 3316
f 3304 3305 3316
f 3316 3305 3317
f 3305 3306 3317
f 3317 3306 3318
f 3306 3307 3318
f 3318 3307 3319
f 3307 3308 3319
f 3319 3308 3320
f 3308 3309 3320
f 3320 3309 3321
f 3309 3310 3321
f 3321 3310 3322
f 3310 3311 3322
f 3322 3311 3323
f 3311 3312 3323
f 3323 3312 3324
f 3312 3313 3324
f 3324 3313 3325
f 3313 3302 3325
f 3325 3302 3314
f 3314 3315 3326
f 3326 3315 3327
f 3315 3316 3327
f 3327 3316 3328
f 3316 3317 3328
f 3328 3317 3329
f 3317 3318 3329
f 3329 3318 3330
f 3318 3319 3330
f 3330 3319 3331
f 3319 3320 3331
f 3331 3320 3332
f 3320 3321 3332
f 3332 3321 3333
f 3321 3322 3333
f 3333 3322 3334
f 3322 3323 3334
f 3334 3323 3335
f 3323 3324 3335
f 3335 3324 3336
f 3324 3325 3336
f 3336 3325 3337
f 3325 3314 3337
f 3337 3314 3326
f 3326 3327 3338
f 3338 3327 3339
f 3327 3328 3339
f 3339 3328 3340
f 3328 3329 3340
f 3340 3329 3341
f 3329 3330 3341
f 3341 3330 3342
f 3330 3331 3342
f 3342 3331 3343
f 3331 3332 3343
f 3343 3332 3344
f 3332 3333 3344
f 3344 3333 3345
f 3333 3334 3345
f 3345 3334 3346
f 3334 3335 3346
f 3346 3335 3347
f 3335 3336 3347
f 3347 3336 3348
f 3336 3337 3348
f 3348 3337 3349
f 3337 3326 3349
f 3349 3326 3338
f 3338 3339 3350
f 3350 3339 3351
f 3339 3340 3351
f 3351 3340 3352
f 3340 3341 3352
f 3352 3341 3353
f 3341 3342 3353
f 3353 3342 3354
f 3342 3343 3354
f 3354 3343 3355
f 3343 3344 3355
f 3355 3344 3356
f 3344 3345 3356
f 3356 3345 3357
f 3345 3346 3357
f 3357 3346 3358
f 3346 3347 3358
f 3358 3347 3359
f 3347 3348 3359
f 3359 3348 3360
f 3348 3349 3360
f 3360 3349 3361
f 3349 3338 3361
f 3361 3338 3350
f 3350 3351 3362
f 3362 3351 3363
f 3351 3352 3363
f 3363 3352 3364
f 3352 3353 3364
f 3364 3353 3365
f 3353 3354 3365
f 3365 3354 3366
f 3354 3355 3366
f 3366 3355 3367
f 3355 3356 3367
f 3367 3356 3368
f 3356 3357 3368
f 3368 3357 3369
f 3357 3358 3369
f 3369 3358 3370
f 3358 3359 3370
f 3370 3359 3371
f 3359 3360 3371
f 3371 3360 3372
f 3360 3361 3372
f 3372 3361 3373
f 3361 3350 3373
f 3373 3350 3362
f 3362 3363 3374
f 3374 3363 3375
f 3363 3364 3375
f 3375 3364 3376
f 3364 3365 3376
f 3376 3365 3377
f 3365 3366 3377
f 3377 3366 3378
f 3366 3367 3378
f 3378 3367 3379
f 3367 3368 3379
f 3379 3368 3380
f 3368 3369 3380
f 3380 3369 3381
f 3369 3370 3381
f 3381 3370 3382
f 3370 3371 3382
f 3382 3371 3383
f 3371 3372 3383
f 3383 3372 3384
f 3372 3373 3384
f 3384 3373 3385
f 3373 3362 3385
f 3385 3362 3374
f 3374 3375 3386
f 3386 3375 3387
f 3375 3376 3387
f 3387 3376 3388
f 3376 3377 3388
f 3388 3377 3389
f 3377 3378 3389
f 3389 3378 3390
f 3378 3379 3390
f 3390 3379 3391
f 3379 3380 3391
f 3391 3380 3392
f 3380 3381 3392
f 3392 3381 3393
f 3381 3382 3393
f 3393 3382 3394
f 3382 3383 3394
f 3394 3383 3395
f 3383 3384 3395
f 3395 3384 3396
f 3384 3385 3396
f 3396 3385 3397
f 3385 3374 3397
f 3397 3374 3386
f 3386 3387 3398
f 3398 3387 3399
f 3387 3388 3399
f 3399 3388 3400
f 3388 3389 3400
f 3400 3389 3401
f 3389 3390 3401
f 3401 3390 3402
f 3390 3391 3402
f 3402 3391 3403
f 3391 3392 3403
f 3403 3392 3404
f 3392 3393 3404
f 3404 3393 3405
f 3393 3394 3405
f 3405 3394 3406
f 3394 3395 3406
f 3406 3395 3407
f 3395 3396 3407
f 3407 3396 3408
f 3396 3397 3408
f 3408 3397 3409
f 3397 3386 3409
f 3409 3386 3398
f 3398 3399 3410
f 3410 3399 3411
f 3399 3400 3411
f 3411 3400 3412
f 3400 3401 3412
f 3412 3401 3413
f 3401 3402 3413
f 3413 3402 3414
f 3402 3403 3414
f 3414 3403 3415
f 3403 3404 3415
f 3415 3404 3416
f 3404 3405 3416
f 3416 3405 3417
f 3405 3406 3417
f 3417 3406 3418
f 3406 3407 3418
f 3418 3407 3419
f 3407 3408 3419
f 3419 3408 3420
f 3408 3409 3420
f 3420 3409 3421
f 3409 3398 3421
f 3421 3398 3410
f 3410 3411 3422
f 3422 3411 3423
f 3411 3412 3423
f 3423 3412 3424
f 3412 3413 3424
f 3424 3413 3425
f 3413 3414 3425
f 3425 3414 3426
f 3414 3415 3426
f 3426 3415 3427
f 3415 3416 3427
f 3427 3416 3428
f 3416 3417 3428
f 3428 3417 3429
f 3417 3418 3429
f 3429 3418 3430
f 3418 3419 3430
f 3430 3419 3431
f 3419 3420 3431
f 3431 3420 3432
f 3420 3421 3432
f 3432 3421 3433
f 3421 3410 3433
f 3433 3410 3422
f 3422 3423 3434
f 3434 3423 3435
f 3423 3424 3435
f 3435 3424 3436
f 3424 3425 3436
f 3436 3425 3437
f 3425 3426 3437
f 3437 3426 3438
f 3426 3427 3438
f 3438 3427 3439
f 3427 3428 3439
f 3439 3428 3440
f 3428 3429 3440
f 3440 3429 3441
f 3429 3430 3441
f 3441 3430 3442
f 3430 3431 3442
f 3442 3431 3443
f 3431 3432 3443
f 3443 3432 3444
f 3432 3433 3444
f 3444 3433 3445
f 3433 3422 3445
f 3445 3422 3434
f 3434 3435 3446
f 3446 3435 3447
f 3435 3436 3447
f 3447 3436 3448
f 3436 3437 3448
f 3448 3437 3449
f 3437 3438 3449
f 3449 3438 3450
f 3438 3439 3450
f 3450 3439 3451
f 3439 3440 3451
f 3451 3440 3452
f 3440 3441 3452
f 3452 3441 3453
f 3441 3442 3453
f 3453 3442 3454
f 3442 3443 3454
f 3454 3443 3455
f 3443 3444 3455
f 3455 3444 3456
f 3444 3445 3456
f 3456 3445 3457
f 3445 3434 3457
f 3457 3434 3446
f 3446 3447 3458
f 3458 3447 3459
f 3447 3448 3459
f 3459 3448 3460
f 3448 3449 3460
f 3460 3449 3461
f 3449 3450 3461
f 3461 3450 3462
f 3450 3451 3462
f 3462 3451 3463
f 3451 3452 3463
f 3463 3452 3464
f 3452 3453 3464
f 3464 3453 3465
f 3453 3454 3465
f 3465 3454 3466
f 3454 3455 3466
f 3466 3455 3467
f 3455 3456 3467
f 3467 3456 3468
f 3456 3457 3468
f 3468 3457 3469
f 3457 3446 3469
f 3469 3446 3458
f 3458 3459 3470
f 3470 3459 3471
f 3459 3460 3471
f 3471 3460 3472
f 3460 3461 3472
f 3472 3461 3473
f 3461 3462 3473
f 3473 3462 3474
f 3462 3463 3474
f 3474 3463 3475
f 3463 3464 3475
f 3475 3464 3476
f 3464 3465 3476
f 3476 3465 3477
f 3465 3466 3477
f 3477 3466 3478
f 3466 3467 3478
f 3478 3467 3479
f 3467 3468 3479
f 3479 3468 3480
f 3468 3469 3480
f 3480 3469 3481
f 3469 3458 3481
f 3481 3458 3470
f 3470 3471 3482
f 3482 3471 3482
f 3471 3472 3482
f 3482 3472 3482
f 3472 3473 3482
f 3482 3473 3482
f 3473 3474 3482
f 3482 3474 3482
f 3474 3475 3482
f 3482 3475 3482
f 3475 3476 3482
f 3482 3476 3482
f 3476 3477 3482
f 3482 3477 3482
f 3477 3478 3482
f 3482 3478 3482
f 3478 3479 3482
f 3482 3479 3482
f 3479 3480 3482
f 3482 3480 3482
f 3480 3481 3482
f 3482 3481 3482
f 3481 3470 3482
f 3482 3470 3482
f 3482 3482 3482
f 3482 3482 3482
f 3482 3482 3482
f 3482 3482 3482
f 3482 3482 3482
f 3482 3482 3482
f 3482 3482 3482
f 3482 3482 3482
f 3482 3482 3482
f 3482 3482 3482
f 3482 3482 3482
f 3482 3482 3482
f 3482 3482 3482
f 3482 3482 3482
f 3482 3482 3482
f 3482 3482 3482
f 3482 3482 3482
f 3482 3482 3482
f 3482 3482 3482
f 3482 3482 3482
f 3482 3482 3482
f 3482 3482 3482
f 3482 3482 3482
f 3482 3482 3482

g Path_(1)
v 134.33336 119.88891 24.4
v 133.92157 119.86138 24.4
v 133.97675 119.86507 24.193651
v 134.12747 119.875145 24.042593
v 134.33336 119.88891 23.987303
v 134.53925 119.90267 24.042593
v 134.68997 119.91274 24.193651
v 134.74513 119.916435 24.4
v 134.68997 119.91274 24.60635
v 134.53925 119.90267 24.757408
v 134.33336 119.88891 24.812698
v 134.12747 119.875145 24.757408
v 133.97675 119.86507 24.60635
v 133.96321 119.28791 24.4
v 134.01747 119.298515 24.193651
v 134.16573 119.3275 24.042593
v 134.36824 119.36709 23.987303
v 134.57076 119.40668 24.042593
v 134.71901 119.43566 24.193651
v 134.77327 119.446266 24.4
v 134.71901 119.43566 24.60635
v 134.57076 119.40668 24.757408
v 134.36824 119.36709 24.812698
v 134.16573 119.3275 24.757408
v 134.01747 119.298515 24.60635
v 134.1262 118.79777 24.4
v 134.18063 118.80752 24.193651
v 134.32932 118.83416 24.042593
v 134.53244 118.870544 23.987303
v 134.73555 118.90694 24.042593
v 134.88425 118.93357 24.193651
v 134.93866 118.94332 24.4
v 134.88425 118.93357 24.60635
v 134.73555 118.90694 24.757408
v 134.53244 118.870544 24.812698
v 134.32932 118.83416 24.757408
v 134.18063 118.80752 24.60635
v 134.14009 118.30766 24.4
v 134.19513 118.31305 24.193651
v 134.34546 118.327774 24.042593
v 134.55083 118.347885 23.987303
v 134.7562 118.368 24.042593
v 134.90654 118.38271 24.193651
v 134.96156 118.38811 24.4
v 134.90654 118.38271 24.60635
v 134.7562 118.368 24.757408
v 134.55083 118.347885 24.812698
v 134.34546 118.327774 24.757408
v 134.19513 118.31305 24.60635
v 134.23315 117.7341 24.4
v 134.28688 117.74716 24.193651
v 134.43367 117.782845 24.042593
v 134.63417 117.83158 23.987303
v 134.83469 117.88032 24.042593
v 134.98148 117.916 24.193651
v 135.0352 117.92906 24.4
v 134.98148 117.916 24.60635
v 134.83469 117.88032 24.757408
v 134.63417 117.83158 24.812698
v 134.43367 117.782845 24.757408
v 134.28688 117.74716 24.60635
v 134.38728 117.28612 24.4
v 134.4422 117.29262 24.193651
v 134.59221 117.31037 24.042593
v 134.79713 117.334625 23.987303
v 135.00204 117.35889 24.042593
v 135.15205 117.37664 24.193651
v 135.20697 117.38314 24.4
v 135.15205 117.37664 24.60635
v 135.00204 117.35889 24.757408
v 134.79713 117.334625 24.812698
v 134.59221 117.31037 24.757408
v 134.4422 117.29262 24.60635
v 134.34271 116.78921 24.4
v 134.3979 116.79244 24.193651
v 134.5487 116.801285 24.042593
v 134.7547 116.81337 23.987303
v 134.9607 116.82545 24.042593
v 135.1115 116.83429 24.193651
v 135.16669 116.83753 24.4
v 135.1115 116.83429 24.60635
v 134.9607 116.82545 24.757408
v 134.7547 116.81337 24.812698
v 134.5487 116.801285 24.757408
v 134.3979 116.79244 24.60635
v 134.45364 116.21699 24.4
v 134.50778 116.228195 24.193651
v 134.6557 116.25881 24.042593
v 134.85777 116.30064 23.987303
v 135.05983 116.34247 24.042593
v 135.20776 116.373085 24.193651
v 135.2619 116.38429 24.4
v 135.20776 116.373085 24.60635
v 135.05983 116.34247 24.757408
v 134.85777 116.30064 24.812698
v 134.6557 116.25881 24.757408
v 134.50778 116.228195 24.60635
v 134.5555 115.75415 24.4
v 134.6106 115.758835 24.193651
v 134.76111 115.77164 24.042593
v 134.9667 115.78912 23.987303
v 135.17232 115.80661 24.042593
v 135.32283 115.81941 24.193651
v 135.37793 115.8241 24.4
v 135.32283 115.81941 24.60635
v 135.17232 115.80661 24.757408
v 134.9667 115.78912 24.812698
v 134.76111 115.77164 24.757408
v 134.6106 115.758835 24.60635
v 134.53319 115.254524 24.4
v 134.58846 115.25614 24.193651
v 134.73946 115.260544 24.042593
v 134.94571 115.26656 23.987303
v 135.15198 115.272575 24.042593
v 135.30298 115.276985 24.193651
v 135.35825 115.278595 24.4
v 135.30298 115.276985 24.60635
v 135.15198 115.272575 24.757408
v 134.94571 115.26656 24.812698
v 134.73946 115.260544 24.757408
v 134.58846 115.25614 24.60635
v 134.59566 114.65057 24.4
v 134.64944 114.66337 24.193651
v 134.7964 114.69834 24.042593
v 134.99715 114.74611 23.987303
v 135.19788 114.79388 24.042593
v 135.34483 114.82885 24.193651
v 135.39862 114.841644 24.4
v 135.34483 114.82885 24.60635
v 135.19788 114.79388 24.757408
v 134.99715 114.74611 24.812698
v 134.7964 114.69834 24.757408
v 134.64944 114.66337 24.60635
v 134.77791 114.19448 24.4
v 134.83253 114.203026 24.193651
v 134.98178 114.22638 24.042593
v 135.18565 114.25828 23.987303
v 135.38951 114.29018 24.042593
v 135.53876 114.31353 24.193651
v 135.59338 114.322075 24.4
v 135.53876 114.31353 24.60635
v 135.38951 114.29018 24.757408
v 135.18565 114.25828 24.812698
v 134.98178 114.22638 24.757408
v 134.83253 114.203026 24.60635
v 134.74258 113.74619 24.4
v 134.79787 113.74485 24.193651
v 134.94888 113.74119 24.042593
v 135.15517 113.73618 23.987303
v 135.36145 113.73118 24.042593
v 135.51247 113.72751 24.193651
v 135.56775 113.726166 24.4
v 135.51247 113.72751 24.60635
v 135.36145 113.73118 24.757408
v 135.15517 113.73618 24.812698
v 134.94888 113.74119 24.757408
v 134.79787 113.74485 24.60635
v 134.74759 113.21191 24.4
v 134.80289 113.21208 24.193651
v 134.95393 113.21256 24.042593
v 135.16028 113.21322 23.987303
v 135.36664 113.213875 24.042593
v 135.51768 113.21436 24.193651
v 135.57298 113.21454 24.4
v 135.51768 113.21436 24.60635
v 135.36664 113.213875 24.757408
v 135.16028 113.21322 24.812698
v 134.95393 113.21256 24.757408
v 134.80289 113.21208 24.60635
v 134.7458 112.690796 24.4
v 134.8011 112.69072 24.193651
v 134.95215 112.69051 24.042593
v 135.15851 112.69024 23.987303
v 135.36485 112.68996 24.042593
v 135.51591 112.68975 24.193651
v 135.5712 112.68968 24.4
v 135.51591 112.68975 24.60635
v 135.36485 112.68996 24.757408
v 135.15851 112.69024 24.812698
v 134.95215 112.69051 24.757408
v 134.8011 112.69072 24.60635
v 134.74617 112.16716 24.4
v 134.80147 112.167175 24.193651
v 134.95251 112.167206 24.042593
v 135.15887 112.16725 23.987303
v 135.36522 112.1673 24.042593
v 135.51628 112.16733 24.193651
v 135.57156 112.16734 24.4
v 135.51628 112.16733 24.60635
v 135.36522 112.1673 24.757408
v 135.15887 112.16725 24.812698
v 134.95251 112.167206 24.757408
v 134.80147 112.167175 24.60635
v 134.74603 111.64431 24.4
v 134.80132 111.6443 24.193651
v 134.95238 111.64429 24.042593
v 135.15872 111.644264 23.987303
v 135.36508 111.64424 24.042593
v 135.51613 111.644226 24.193651
v 135.57143 111.644226 24.4
v 135.51613 111.644226 24.60635
v 135.36508 111.64424 24.757408
v 135.15872 111.644264 24.812698
v 134.95238 111.64429 24.757408
v 134.80132 111.6443 24.60635
v 134.74606 111.12127 24.4
v 134.80136 111.12127 24.193651
v 134.95241 111.12128 24.042593
v 135.15877 111.12128 23.987303
v 135.36511 111.121284 24.042593
v 135.51617 111.121284 24.193651
v 135.57146 111.121284 24.4
v 135.51617 111.121284 24.60635
v 135.36511 111.121284 24.757408
v 135.15877 111.12128 24.812698
v 134.95241 111.12128 24.757408
v 134.80136 111.12127 24.60635
v 134.74608 110.59347 24.4
v 134.80136 110.59412 24.193651
v 134.95241 110.59589 24.042593
v 135.15875 110.5983 23.987303
v 135.36508 110.60071 24.042593
v 135.51613 110.60247 24.193651
v 135.57143 110.60312 24.4
v 135.51613 110.60247 24.60635
v 135.36508 110.60071 24.757408
v 135.15875 110.5983 24.812698
v 134.95241 110.59589 24.757408
v 134.80136 110.59412 24.60635
v 134.76009 110.03691 24.4
v 134.81514 110.042076 24.193651
v 134.96555 110.05618 24.042593
v 135.17099 110.075455 23.987303
v 135.37643 110.09472 24.042593
v 135.52682 110.108826 24.193651
v 135.58188 110.11399 24.4
v 135.52682 110.108826 24.60635
v 135.37643 110.09472 24.757408
v 135.17099 110.075455 24.812698
v 134.96555 110.05618 24.757408
v 134.81514 110.042076 24.60635
v 134.86166 109.45061 24.453144
v 134.8889 109.45812 24.241392
v 135.01456 109.49279 24.07214
v 135.20496 109.54532 23.990738
v 135.40907 109.60163 24.018997
v 135.57224 109.646645 24.149345
v 135.65071 109.6683 24.346857
v 135.62346 109.66078 24.558609
v 135.49782 109.626114 24.727861
v 135.30742 109.573586 24.809263
v 135.10329 109.51727 24.781004
v 134.94012 109.47226 24.650654
v 135.05095 108.95887 24.407253
v 135.10362 108.97942 24.198153
v 135.24847 109.02499 24.044792
v 135.44667 109.08336 23.988268
v 135.64514 109.138885 24.043722
v 135.79066 109.1767 24.196297
v 135.84428 109.18665 24.405111
v 135.79161 109.1661 24.614212
v 135.64677 109.12054 24.76757
v 135.44856 109.062164 24.824097
v 135.2501 109.00664 24.768642
v 135.10457 108.96883 24.616068
v 135.13731 108.561226 24.368542
v 135.22789 108.59616 24.155594
v 135.40303 108.621216 24.013216
v 135.61581 108.629684 23.979559
v 135.8092 108.6193 24.063639
v 135.93141 108.59284 24.24293
v 135.94966 108.557396 24.469387
v 135.85909 108.52247 24.682333
v 135.68394 108.49741 24.82471
v 135.47116 108.488945 24.85837
v 135.27777 108.49933 24.774288
v 135.15556 108.52579 24.595
v 135.11469 108.09394 24.415709
v 135.08525 108.199684 24.244335
v 135.15997 108.26858 24.044533
v 135.31883 108.28215 23.869839
v 135.51926 108.23677 23.767061
v 135.70755 108.1446 23.763739
v 135.83325 108.030334 23.860764
v 135.86269 107.92458 24.032137
v 135.78796 107.8557 24.23194
v 135.6291 107.84212 24.406633
v 135.42868 107.8875 24.50941
v 135.24039 107.979675 24.512733
v 134.83952 107.82248 24.030666
v 134.85793 107.869606 23.808104
v 134.97414 107.87364 23.608389
v 135.15701 107.8335 23.485033
v 135.35757 107.75994 23.471092
v 135.52208 107.67267 23.5703
v 135.60643 107.59507 23.756073
v 135.58803 107.547935 23.978636
v 135.47182 107.54391 24.17835
v 135.28894 107.584045 24.301704
v 135.08838 107.65761 24.315647
v 134.92387 107.74488 24.21644
v 134.76039 107.225685 24.086128
v 134.75769 107.21246 23.866611
v 134.86195 107.19439 23.67872
v 135.04524 107.17632 23.572802
v 135.25845 107.1631 23.577236
v 135.44446 107.15826 23.690836
v 135.5534 107.1631 23.88316
v 135.5561 107.17632 24.102676
v 135.45183 107.19439 24.290567
v 135.26854 107.21246 24.396486
v 135.05533 107.225685 24.392052
v 134.86934 107.23053 24.278452
v 134.76173 106.67052 24.11037
v 134.75945 106.6709 23.896948
v 134.86426 106.67142 23.710875
v 135.04811 106.671936 23.602007
v 135.26172 106.67231 23.599518
v 135.44786 106.672455 23.704073
v 135.55666 106.67231 23.887657
v 135.55896 106.671936 24.10108
v 135.45415 106.67142 24.287153
v 135.2703 106.6709 24.39602
v 135.05667 106.67052 24.39851
v 134.87053 106.67038 24.293955
v 134.76126 106.14864 24.110926
v 134.75897 106.14855 23.897264
v 134.86378 106.14843 23.711102
v 135.04764 106.14831 23.602324
v 135.26125 106.14822 23.600073
v 135.4474 106.148186 23.704956
v 135.5562 106.14822 23.888868
v 135.55849 106.14831 24.102531
v 135.45367 106.14843 24.288692
v 135.26982 106.14855 24.397472
v 135.0562 106.14864 24.399723
v 134.87006 106.14868 24.29484
v 134.80165 105.625435 24.206873
v 134.74606 105.625435 24.000607
v 134.80104 105.62544 23.794176
v 134.95187 105.62545 23.642893
v 135.15814 105.62546 23.587296
v 135.36458 105.62546 23.64228
v 135.51585 105.62546 23.793114
v 135.57146 105.62546 23.99938
v 135.51646 105.62545 24.205812
v 135.36563 105.62544 24.357094
v 135.15938 105.625435 24.412691
v 134.95294 105.625435 24.357706
v 134.8014 105.10944 24.206333
v 134.74612 105.11052 23.999983
v 134.80142 105.109436 23.793636
v 134.95245 105.10648 23.642584
v 135.15877 105.102455 23.587303
v 135.36508 105.09843 23.642603
v 135.5161 105.09548 23.793667
v 135.57137 105.0944 24.00002
v 135.51608 105.09548 24.206366
v 135.36505 105.098434 24.357418
v 135.15874 105.10246 24.412699
v 134.95242 105.10649 24.357399
v 134.78606 104.640175 24.206358
v 134.73155 104.649506 24.000011
v 134.78604 104.64018 23.793661
v 134.93494 104.61469 23.6426
v 135.13832 104.57987 23.587301
v 135.34172 104.54505 23.642588
v 135.49062 104.51956 23.793642
v 135.54512 104.51023 23.999989
v 135.49063 104.51956 24.20634
v 135.34174 104.54505 24.357403
v 135.13835 104.57987 24.412699
v 134.93495 104.614685 24.357412
v 134.63304 104.1491 24.20635
v 134.57878 104.15975 24.000002
v 134.63304 104.1491 23.793652
v 134.78127 104.12 23.642593
v 134.98376 104.08025 23.587301
v 135.18625 104.040504 23.642593
v 135.33447 104.011406 23.79365
v 135.38873 104.000755 24.0
v 135.33447 104.011406 24.206348
v 135.18625 104.040504 24.357407
v 134.98376 104.08025 24.412699
v 134.78128 104.12 24.357409
v 134.58273 103.598434 24.20635
v 134.52777 103.60449 24.0
v 134.58273 103.598434 23.793652
v 134.73288 103.58189 23.642593
v 134.93799 103.55927 23.587301
v 135.1431 103.53666 23.642593
v 135.29324 103.52011 23.793652
v 135.3482 103.51405 24.0
v 135.29324 103.52011 24.20635
v 135.1431 103.53666 24.357409
v 134.93799 103.55927 24.412699
v 134.73288 103.58189 24.357409
v 134.51999 103.11706 24.20635
v 134.46597 103.128845 24.0
v 134.51999 103.11706 23.793652
v 134.66757 103.08484 23.642593
v 134.86917 103.04083 23.587301
v 135.07079 102.996826 23.642593
v 135.21837 102.964615 23.793652
v 135.27238 102.95282 24.0
v 135.21837 102.964615 24.20635
v 135.07079 102.996826 24.357409
v 134.86917 103.04083 24.412699
v 134.66757 103.08484 24.357409
v 134.36133 102.58746 24.20635
v 134.3065 102.594666 24.0
v 134.36133 102.58746 23.793652
v 134.5111 102.56777 23.642593
v 134.71568 102.54088 23.587301
v 134.92027 102.513985 23.642593
v 135.07005 102.49429 23.793652
v 135.12486 102.48709 24.0
v 135.07005 102.49429 24.20635
v 134.92027 102.513985 24.357409
v 134.71568 102.54088 24.412699
v 134.5111 102.56777 24.357409
v 134.37813 102.041916 24.20635
v 134.32295 102.04558 24.0
v 134.37813 102.041916 23.793652
v 134.52885 102.031906 23.642593
v 134.73476 102.01824 23.587301
v 134.94064 102.00457 23.642593
v 135.09137 101.99457 23.793652
v 135.14655 101.990906 24.0
v 135.09137 101.99457 24.20635
v 134.94064 102.00457 24.357409
v 134.73476 102.01824 24.412699
v 134.52885 102.031906 24.357409
v 134.29987 101.59075 24.205484
v 134.24675 101.60423 23.999002
v 134.30083 101.59051 23.792788
v 134.4476 101.55326 23.642096
v 134.64774 101.502464 23.587303
v 134.84761 101.45173 23.643093
v 134.99368 101.41466 23.794516
v 135.04678 101.401184 24.000998
v 134.9927 101.4149 24.207212
v 134.84595 101.452156 24.357906
v 134.6458 101.50295 24.412697
v 134.44592 101.55368 24.356909
v 134.12296 101.03697 24.255005
v 134.0687 101.0585 24.052885
v 134.12419 101.0664 23.843359
v 134.27455 101.05855 23.682568
v 134.47948 101.03705 23.613594
v 134.68408 101.00766 23.654922
v 134.83354 100.978264 23.795477
v 134.88779 100.95673 23.997595
v 134.8323 100.94884 24.207123
v 134.68195 100.95669 24.367914
v 134.477 100.97819 24.436886
v 134.2724 101.007576 24.39556
v 134.16052 100.46147 24.13115
v 134.111 100.54059 23.937454
v 134.17126 100.606544 23.741869
v 134.32515 100.641655 23.5968
v 134.53145 100.63652 23.541115
v 134.73485 100.592514 23.589739
v 134.88089 100.52143 23.729641
v 134.9304 100.442314 23.923334
v 134.87013 100.37636 24.11892
v 134.71625 100.34125 24.26399
v 134.50995 100.346375 24.319674
v 134.30655 100.39038 24.27105
v 134.00264 100.07922 23.853004
v 133.9568 100.16229 23.649609
v 134.01923 100.223114 23.421791
v 134.17317 100.24537 23.230597
v 134.3774 100.223114 23.127254
v 134.5772 100.16229 23.139456
v 134.71901 100.07922 23.263931
v 134.76485 99.99615 23.467327
v 134.70244 99.93533 23.695145
v 134.54848 99.91307 23.88634
v 134.34425 99.93533 23.989681
v 134.14445 99.99615 23.97748
v 133.95976 99.56341 23.77809
v 133.90536 99.573 23.56984
v 133.96152 99.58002 23.358683
v 134.11316 99.58258 23.201197
v 134.31969 99.58002 23.139582
v 134.52576 99.573 23.190348
v 134.67613 99.56341 23.339891
v 134.73053 99.55382 23.548141
v 134.6744 99.5468 23.759298
v 134.52274 99.544235 23.916784
v 134.31621 99.5468 23.9784
v 134.11015 99.55382 23.927633
v 133.97868 99.04181 23.792604
v 133.92421 99.03575 23.587368
v 133.9803 99.03131 23.384674
v 134.13194 99.029686 23.238834
v 134.33849 99.03131 23.188929
v 134.54459 99.03575 23.248327
v 134.69504 99.04181 23.401115
v 134.74951 99.04787 23.606354
v 134.6934 99.05231 23.809048
v 134.54178 99.05393 23.954885
v 134.33524 99.05231 24.004791
v 134.12912 99.04787 23.945393
v 133.97502 98.518875 23.80473
v 133.9205 98.52025 23.5979
v 133.97658 98.521255 23.391008
v 134.12819 98.52162 23.239489
v 134.33475 98.521255 23.183939
v 134.5409 98.52025 23.239248
v 134.69138 98.518875 23.390593
v 134.7459 98.5175 23.59742
v 134.68982 98.516495 23.804312
v 134.5382 98.51613 23.955833
v 134.33163 98.516495 24.011381
v 134.1255 98.5175 23.956074
v 133.97522 97.99589 23.804892
v 133.9207 97.99583 23.598349
v 133.97676 97.99578 23.392242
v 134.12839 97.995766 23.2418
v 134.33495 97.99578 23.18733
v 134.54109 97.99583 23.243431
v 134.69157 97.99589 23.39507
v 134.7461 97.99595 23.601612
v 134.69003 97.995995 23.807718
v 134.5384 97.99601 23.95816
v 134.33185 97.995995 24.012629
v 134.1257 97.99595 23.95653
v 133.98181 97.4729 23.816196
v 133.9208 97.472916 23.611464
v 133.97035 97.47293 23.403658
v 134.11716 97.47294 23.24846
v 134.32188 97.47293 23.187456
v 134.5297 97.47292 23.236992
v 134.68489 97.47291 23.383793
v 134.7459 97.472885 23.588526
v 134.69635 97.47288 23.796331
v 134.54956 97.47287 23.951529
v 134.34482 97.47288 24.012533
v 134.13701 97.472885 23.962997
v 133.97592 96.95087 23.806307
v 133.92065 96.95101 23.59995
v 133.97597 96.95087 23.393608
v 134.12704 96.95046 23.242569
v 134.3334 96.94991 23.187304
v 134.53975 96.94937 23.24262
v 134.69078 96.94897 23.393696
v 134.74605 96.94882 23.600052
v 134.69073 96.94897 23.806395
v 134.53966 96.94937 23.957434
v 134.3333 96.94992 24.012701
v 134.12697 96.95047 23.957384
v 133.97362 96.44499 23.80635
v 133.9184 96.447784 23.600002
v 133.97362 96.44499 23.393654
v 134.12448 96.43736 23.242594
v 134.33057 96.42694 23.187302
v 134.53665 96.41652 23.242592
v 134.68753 96.40889 23.393648
v 134.74275 96.4061 23.599998
v 134.68753 96.40889 23.806347
v 134.53667 96.41652 23.957407
v 134.33058 96.42694 24.0127
v 134.1245 96.43736 23.957409
v 133.93839 96.0095 23.806349
v 133.88545 96.02546 23.6
v 133.93839 96.0095 23.39365
v 134.08302 95.965904 23.242594
v 134.2806 95.90635 23.187302
v 134.47815 95.846794 23.242594
v 134.62279 95.8032 23.393652
v 134.67572 95.78724 23.6
v 134.62279 95.8032 23.80635
v 134.47815 95.846794 23.957409
v 134.28058 95.90635 24.0127
v 134.08302 95.965904 23.957407
v 133.71635 95.60764 23.80635
v 133.66713 95.63283 23.600002
v 133.71635 95.60764 23.393654
v 133.85083 95.53884 23.242594
v 134.03455 95.444855 23.187302
v 134.21825 95.35087 23.242592
v 134.35272 95.28207 23.39365
v 134.40195 95.25688 23.599998
v 134.35272 95.28207 23.806347
v 134.21825 95.35087 23.957407
v 134.03455 95.444855 24.0127
v 133.85085 95.53884 23.957409
v 133.48776 95.141365 23.806349
v 133.43881 95.16706 23.6
v 133.48776 95.141365 23.393652
v 133.62154 95.07118 23.242594
v 133.80424 94.9753 23.187302
v 133.98697 94.879425 23.242594
v 134.12074 94.809235 23.393652
v 134.1697 94.78355 23.6
v 134.12074 94.809235 23.806349
v 133.98697 94.879425 23.957407
v 133.80424 94.9753 24.0127
v 133.62154 95.07118 23.957407
v 133.26697 94.73891 23.806349
v 133.22339 94.77293 23.6
v 133.26697 94.73891 23.393652
v 133.38605 94.64596 23.242594
v 133.54872 94.51899 23.187302
v 133.71138 94.39203 23.242594
v 133.83046 94.29908 23.393652
v 133.87405 94.26506 23.6
v 133.83046 94.29908 23.806349
v 133.71138 94.39203 23.957407
v 133.54872 94.51899 24.0127
v 133.38605 94.64596 23.957407
v 132.89247 94.38781 23.806349
v 132.84982 94.423004 23.6
v 132.89247 94.38781 23.393652
v 133.00897 94.29166 23.242594
v 133.16812 94.16031 23.187302
v 133.32727 94.02895 23.242594
v 133.44377 93.9328 23.393652
v 133.4864 93.897606 23.6
v 133.44377 93.9328 23.806349
v 133.32727 94.02895 23.957407
v 133.16812 94.16031 24.0127
v 133.00897 94.29166 23.957407
v 132.53542 93.84189 23.775272
v 132.49995 93.854294 23.564974
v 132.56848 93.83033 23.364063
v 132.72267 93.77643 23.22637
v 132.92119 93.70702 23.188791
v 133.11084 93.640724 23.261395
v 133.24081 93.59528 23.424728
v 133.27629 93.58288 23.635027
v 133.20775 93.60684 23.835938
v 133.05357 93.66074 23.97363
v 132.85506 93.73015 24.01121
v 132.6654 93.79645 23.938604
v 132.52383 93.302444 23.85428
v 132.44456 93.32887 23.657654
v 132.46909 93.320404 23.44559
v 132.59082 93.279305 23.274908
v 132.77716 93.21658 23.191343
v 132.97816 93.149055 23.217289
v 133.13998 93.09481 23.34579
v 133.21925 93.06839 23.542418
v 133.19473 93.07686 23.754482
v 133.073 93.11796 23.925163
v 132.88666 93.18067 24.008728
v 132.68565 93.2482 23.982782
v 132.28339 92.962654 23.813969
v 132.2282 92.99166 23.608578
v 132.26262 92.95598 23.400394
v 132.37746 92.86517 23.2452
v 132.54192 92.74358 23.184576
v 132.71194 92.62379 23.234772
v 132.84198 92.53787 23.382332
v 132.89717 92.50887 23.58772
v 132.86275 92.544556 23.795906
v 132.74791 92.63536 23.951101
v 132.58345 92.75695 24.011723
v 132.41342 92.87675 23.961529
v 131.95714 92.5173 23.918556
v 131.88358 92.57419 23.727495
v 131.90125 92.57208 23.515072
v 132.00543 92.51155 23.338205
v 132.16821 92.408806 23.244287
v 132.34596 92.29138 23.258484
v 132.49106 92.19075 23.37699
v 132.56464 92.133865 23.56805
v 132.54695 92.13597 23.780474
v 132.44276 92.1965 23.957338
v 132.28 92.29925 24.051256
v 132.10225 92.41667 24.037062
v 131.65283 91.78863 23.953089
v 131.59282 91.93877 23.859215
v 131.64128 92.07576 23.71937
v 131.78523 92.16291 23.571024
v 131.98611 92.176865 23.453926
v 132.19008 92.11388 23.399454
v 132.3425 91.99083 23.422201
v 132.40251 91.8407 23.516075
v 132.35405 91.703705 23.655922
v 132.2101 91.616554 23.804268
v 132.00922 91.6026 23.921366
v 131.80525 91.66559 23.975838
v 131.79004 91.451706 23.041697
v 131.67041 91.61418 23.03187
v 131.6551 91.81247 22.998064
v 131.74825 91.99344 22.949337
v 131.92485 92.108604 22.898745
v 132.13762 92.1271 22.859844
v 132.32951 92.043976 22.843058
v 132.44914 91.8815 22.852884
v 132.46445 91.68321 22.886688
v 132.3713 91.502235 22.935415
v 132.1947 91.38708 22.986008
v 131.98193 91.368576 23.02491
v 131.71428 91.33976 22.686872
v 131.64537 91.514595 22.632694
v 131.68607 91.68917 22.53385
v 131.82547 91.81672 22.416822
v 132.02623 91.86306 22.31297
v 132.23454 91.81578 22.250118
v 132.3946 91.687546 22.245111
v 132.46353 91.51271 22.29929
v 132.42284 91.338135 22.398134
v 132.28343 91.21059 22.515162
v 132.08266 91.164246 22.619015
v 131.87434 91.211525 22.681866
v 131.6835 91.03811 22.411945
v 131.56558 91.17589 22.34418
v 131.54872 91.31932 22.203285
v 131.63745 91.42998 22.027018
v 131.80798 91.47821 21.862606
v 132.01465 91.45109 21.754105
v 132.20204 91.35588 21.730587
v 132.31998 91.2181 21.798353
v 132.33684 91.07467 21.939247
v 132.24811 90.96401 22.115515
v 132.07756 90.91578 22.279926
v 131.87091 90.9429 22.388428
v 131.49329 90.807106 22.17999
v 131.41559 90.87005 22.00751
v 131.4427 90.90413 21.804335
v 131.56732 90.90023 21.624905
v 131.75609 90.85938 21.5173
v 131.95842 90.79254 21.510351
v 132.12009 90.71761 21.60592
v 132.19777 90.65468 21.778402
v 132.17067 90.62059 21.981577
v 132.04604 90.6245 22.161007
v 131.85727 90.66534 22.268612
v 131.65495 90.73218 22.27556
v 131.3343 90.41272 22.207644
v 131.2696 90.426384 22.005863
v 131.3069 90.397606 21.801203
v 131.43617 90.33408 21.648504
v 131.62279 90.252846 21.58868
v 131.81676 90.17566 21.63776
v 131.96608 90.1232 21.782597
v 132.03078 90.109535 21.984377
v 131.99348 90.13831 22.189037
v 131.86421 90.201836 22.341738
v 131.6776 90.28307 22.401562
v 131.48363 90.36026 22.35248
v 131.06155 89.96589 22.155958
v 131.04349 89.98066 21.94421
v 131.12378 89.94787 21.748375
v 131.2809 89.8763 21.620926
v 131.47276 89.78513 21.596014
v 131.64795 89.69879 21.680313
v 131.75954 89.64041 21.851236
v 131.7776 89.62564 22.062986
v 131.69733 89.65844 22.258821
v 131.5402 89.73 22.38627
v 131.34834 89.821175 22.411182
v 131.17314 89.90751 22.326881
v 130.81728 89.473434 22.113905
v 130.8661 89.515625 21.893656
v 131.00415 89.50682 21.708181
v 131.19443 89.44937 21.607178
v 131.38593 89.35868 21.61771
v 131.52737 89.25905 21.736954
v 131.58083 89.17716 21.93296
v 131.532 89.13497 22.15321
v 131.39395 89.143776 22.338684
v 131.20369 89.201225 22.439688
v 131.01218 89.291916 22.429155
v 130.87074 89.391556 22.30991
v 130.65872 89.06714 21.815191
v 130.70175 89.14408 21.62638
v 130.83131 89.15693 21.451225
v 131.01266 89.10225 21.336658
v 131.19724 88.99469 21.313377
v 131.33556 88.86307 21.387619
v 131.39056 88.74265 21.539492
v 131.34753 88.66571 21.728302
v 131.21797 88.65286 21.903458
v 131.03662 88.70754 22.018024
v 130.85205 88.81511 22.041307
v 130.71373 88.946724 21.967064
v 130.38646 88.73369 21.647652
v 130.40529 88.75132 21.434282
v 130.50894 88.705185 21.249718
v 130.66968 88.60764 21.14341
v 130.84439 88.48484 21.143847
v 130.9863 88.36967 21.250908
v 131.05736 88.293 21.43591
v 131.03853 88.27537 21.649279
v 130.93488 88.3215 21.833845
v 130.77414 88.419044 21.940151
v 130.59943 88.54185 21.939716
v 130.45752 88.65702 21.832653
v 130.10254 88.295525 21.664371
v 130.11493 88.27586 21.452803
v 130.2154 88.20188 21.280188
v 130.37704 88.09341 21.192781
v 130.55653 87.9795 21.214003
v 130.7058 87.89068 21.338167
v 130.78484 87.85075 21.532003
v 130.77245 87.870415 21.743572
v 130.67198 87.9444 21.916187
v 130.51035 88.05287 22.003593
v 130.33084 88.16679 21.982372
v 130.18158 88.2556 21.858208
v 129.84088 87.89802 21.59905
v 129.8838 87.86239 21.392832
v 130.00037 87.76574 21.242132
v 130.15933 87.63397 21.18733
v 130.31812 87.50239 21.243109
v 130.43416 87.40625 21.394526
v 130.47638 87.371315 21.601004
v 130.43347 87.406944 21.807222
v 130.31691 87.503586 21.957922
v 130.15794 87.63536 22.012724
v 129.99916 87.766945 21.956945
v 129.88312 87.86308 21.80553
v 129.49866 87.5614 21.687841
v 129.50572 87.554184 21.474453
v 129.58647 87.47167 21.294703
v 129.71925 87.33598 21.196758
v 129.8685 87.183464 21.206861
v 129.9942 87.05499 21.322306
v 130.06271 86.98498 21.512157
v 130.05563 86.992195 21.725546
v 129.9749 87.07471 21.905296
v 129.84212 87.210396 22.00324
v 129.69287 87.362915 21.993137
v 129.56715 87.491394 21.877695
v 129.11917 87.19489 21.601229
v 129.15822 87.1566 21.394716
v 129.265 87.05041 21.24321
v 129.41093 86.904755 21.187305
v 129.55692 86.758675 21.241982
v 129.66382 86.65131 21.39259
v 129.703 86.61144 21.598772
v 129.66397 86.649734 21.805285
v 129.55717 86.75593 21.95679
v 129.41124 86.90158 22.012695
v 129.26526 87.04766 21.95802
v 129.15836 87.15502 21.807411
v 128.74924 86.82491 21.600845
v 128.80208 86.801994 21.395128
v 128.91902 86.70709 21.243618
v 129.06873 86.565636 21.18691
v 129.21109 86.41553 21.240202
v 129.30795 86.297 21.389214
v 129.33336 86.24179 21.594015
v 129.28052 86.26471 21.799732
v 129.16357 86.35961 21.951242
v 129.01387 86.50107 22.00795
v 128.87152 86.65118 21.954659
v 128.77466 86.76971 21.805647
v 128.3747 86.44347 21.552856
v 128.44586 86.4822 21.355156
v 128.57947 86.43752 21.194593
v 128.7397 86.32141 21.114195
v 128.88364 86.16498 21.135502
v 128.9727 86.01014 21.252806
v 128.98303 85.898384 21.434675
v 128.91187 85.85965 21.632376
v 128.77826 85.90433 21.792938
v 128.61803 86.02044 21.873337
v 128.47409 86.17687 21.85203
v 128.38503 86.33171 21.734726
v 128.08395 86.161766 21.203247
v 128.17186 86.155945 21.008299
v 128.31068 86.070076 20.870825
v 128.46324 85.92716 20.82766
v 128.58864 85.76551 20.890373
v 128.65329 85.62842 21.042156
v 128.63986 85.552635 21.242344
v 128.55196 85.55846 21.437292
v 128.41312 85.644325 21.574766
v 128.26057 85.78723 21.61793
v 128.13518 85.94889 21.555218
v 128.07053 86.085976 21.403433
v 127.75477 85.845726 21.095657
v 127.81435 85.761856 20.90862
v 127.91629 85.61026 20.798008
v 128.03328 85.43157 20.793457
v 128.13396 85.27367 20.896189
v 128.19138 85.17885 21.078676
v 128.19012 85.17253 21.292023
v 128.13054 85.2564 21.479061
v 128.0286 85.408 21.589674
v 127.91161 85.586685 21.594223
v 127.81092 85.74459 21.491491
v 127.75352 85.83941 21.309004
v 127.351204 85.66038 21.074308
v 127.404686 85.56325 20.892395
v 127.48288 85.393295 20.791132
v 127.56484 85.19605 20.797651
v 127.62861 85.02438 20.910206
v 127.65708 84.92427 21.09864
v 127.64265 84.92255 21.31246
v 127.589165 85.01968 21.494373
v 127.51097 85.18963 21.595636
v 127.42901 85.38687 21.589117
v 127.36524 85.55855 21.47656
v 127.33677 85.65865 21.288128
v 126.83205 85.47605 21.055094
v 126.95221 85.447174 20.879646
v 127.08846 85.327614 20.767805
v 127.204315 85.14942 20.749538
v 127.26871 84.960335 20.82974
v 127.2644 84.81103 20.986921
v 127.19253 84.74149 21.178965
v 127.072365 84.77038 21.354414
v 126.93611 84.88993 21.466255
v 126.82026 85.06813 21.48452
v 126.75587 85.25721 21.404318
v 126.76018 85.406525 21.247137
v 126.55848 85.20245 20.626919
v 126.72868 85.18223 20.500422
v 126.90353 85.0749 20.442268
v 127.03618 84.909225 20.46804
v 127.09108 84.72961 20.570833
v 127.053535 84.58416 20.723103
v 126.93359 84.51186 20.88405
v 126.76339 84.53208 21.010546
v 126.58854 84.63941 21.0687
v 126.455894 84.805084 21.042927
v 126.400986 84.98471 20.940134
v 126.43854 85.13016 20.787865
v 126.23917 84.88851 20.323368
v 126.40076 84.86514 20.18576
v 126.57357 84.75834 20.119854
v 126.7113 84.59671 20.143305
v 126.77705 84.42358 20.24983
v 126.7532 84.285324 20.410887
v 126.64613 84.218994 20.58332
v 126.48454 84.24236 20.720928
v 126.31173 84.34917 20.786835
v 126.173996 84.51079 20.763384
v 126.10825 84.68393 20.656858
v 126.1321 84.82218 20.4958
v 125.945114 84.60974 20.065666
v 126.106636 84.60537 19.929804
v 126.277725 84.50717 19.849228
v 126.41254 84.34147 19.845528
v 126.474945 84.15266 19.919693
v 126.44824 83.991325 20.051855
v 126.33956 83.90071 20.206598
v 126.17804 83.90508 20.34246
v 126.00695 84.00327 20.423037
v 125.87214 84.168976 20.426739
v 125.80972 84.357796 20.352571
v 125.83643 84.51912 20.22041
v 125.69367 84.454445 19.725384
v 125.83665 84.43091 19.572924
v 125.97922 84.31039 19.481411
v 126.08319 84.125175 19.475367
v 126.1207 83.924904 19.556408
v 126.08169 83.76322 19.702824
v 125.97662 83.683464 19.87538
v 125.83365 83.707 20.027842
v 125.69108 83.82752 20.119354
v 125.58711 84.01273 20.125399
v 125.54961 84.21301 20.044355
v 125.58861 84.37469 19.897942
v 125.26222 84.299774 19.46069
v 125.32191 84.23037 19.272894
v 125.40241 84.07664 19.155443
v 125.48215 83.87976 19.13981
v 125.539764 83.6925 19.230183
v 125.559814 83.565025 19.402346
v 125.53693 83.531494 19.610168
v 125.477234 83.60089 19.797964
v 125.396736 83.75462 19.915415
v 125.31699 83.9515 19.931047
v 125.259384 84.13876 19.840675
v 125.239334 84.26624 19.668512
v 124.74206 84.08832 19.624916
v 124.75163 84.03413 19.416739
v 124.80735 83.895195 19.261927
v 124.894295 83.70874 19.201962
v 124.98915 83.52473 19.25291
v 125.06651 83.392456 19.401121
v 125.10565 83.34738 19.606882
v 125.096085 83.40157 19.81506
v 125.04036 83.54051 19.969873
v 124.95342 83.72697 20.029839
v 124.85857 83.91097 19.97889
v 124.7812 84.04324 19.830677
v 124.308716 83.83015 19.676636
v 124.31663 83.817154 19.463478
v 124.365616 83.70804 19.28642
v 124.44256 83.53204 19.192904
v 124.52684 83.33632 19.207987
v 124.59587 83.17332 19.32763
v 124.63116 83.08671 19.51977
v 124.623245 83.0997 19.732927
v 124.57426 83.20882 19.909985
v 124.497314 83.38481 20.0035
v 124.41303 83.580536 19.988417
v 124.344 83.74354 19.868776
v 123.829346 83.694176 19.60986
v 123.84625 83.64634 19.402346
v 123.89621 83.507355 19.248
v 123.96584 83.31445 19.188179
v 124.03648 83.11933 19.238913
v 124.08921 82.974266 19.386606
v 124.109886 82.91814 19.591684
v 124.09298 82.965965 19.7992
v 124.04302 83.10496 19.953545
v 123.97339 83.29786 20.013367
v 123.90275 83.49298 19.962633
v 123.85002 83.63805 19.81494
v 123.3046 83.47312 19.60619
v 123.32786 83.42645 19.399021
v 123.39391 83.29318 19.24568
v 123.48507 83.109024 19.187252
v 123.576904 82.923325 19.239393
v 123.644806 82.785835 19.388134
v 123.670586 82.733406 19.593616
v 123.64732 82.780075 19.800785
v 123.58127 82.91334 19.954126
v 123.49011 83.097496 20.012554
v 123.39828 83.283195 19.960413
v 123.330376 83.420685 19.811672
v 122.87075 83.22229 19.599686
v 122.892654 83.17134 19.393381
v 122.952385 83.03246 19.242443
v 123.03395 82.84287 19.187317
v 123.115486 82.653366 19.242773
v 123.175156 82.51472 19.393951
v 123.19695 82.46409 19.600346
v 123.17506 82.51504 19.80665
v 123.11532 82.653915 19.957588
v 123.03376 82.843506 20.012714
v 122.95222 83.03302 19.957258
v 122.892555 83.17166 19.806078
v 122.41995 83.089485 19.600286
v 122.43506 83.036446 19.393898
v 122.476425 82.89127 19.242733
v 122.53295 82.692856 19.187296
v 122.5895 82.49437 19.242441
v 122.63091 82.34899 19.393393
v 122.6461 82.29567 19.599703
v 122.63099 82.34871 19.806091
v 122.58963 82.49388 19.957256
v 122.5331 82.6923 20.012693
v 122.476555 82.890785 19.957548
v 122.435135 83.03616 19.806597
v 121.9257 82.95644 19.6001
v 121.93939 82.90293 19.393736
v 121.97683 82.75662 19.242643
v 122.02799 82.55673 19.187302
v 122.079155 82.35681 19.242544
v 122.116615 82.210434 19.393566
v 122.13034 82.15682 19.599903
v 122.116646 82.21034 19.806265
v 122.0792 82.35664 19.95736
v 122.028046 82.55654 20.0127
v 121.976875 82.75646 19.957457
v 121.939415 82.90283 19.806435
v 121.40863 82.83071 19.6
v 121.42352 82.777466 19.393652
v 121.46421 82.63199 19.242594
v 121.51979 82.433266 19.187302
v 121.57537 82.23454 19.242592
v 121.61606 82.089066 19.39365
v 121.63095 82.03582 19.599998
v 121.61606 82.089066 19.806349
v 121.57537 82.23454 19.957407
v 121.51979 82.433266 20.0127
v 121.46421 82.63199 19.957409
v 121.42352 82.777466 19.80635
v 120.986176 82.68627 19.6
v 120.990875 82.63118 19.39365
v 121.00374 82.48067 19.242592
v 121.0213 82.27507 19.187302
v 121.03887 82.069466 19.242594
v 121.05173 81.91896 19.393652
v 121.056435 81.86387 19.6
v 121.05173 81.91896 19.80635
v 121.03887 82.06947 19.957409
v 121.0213 82.27507 20.0127
v 121.00374 82.48067 19.957407
v 120.990875 82.63118 19.806349
v 120.526054 82.75848 19.6
v 120.522995 82.70327 19.39365
v 120.51463 82.552444 19.242592
v 120.503204 82.34641 19.187302
v 120.49178 82.14038 19.242594
v 120.48342 81.989555 19.393652
v 120.48036 81.93435 19.6
v 120.48342 81.989555 19.80635
v 120.49178 82.14038 19.957407
v 120.503204 82.34641 20.0127
v 120.51463 82.552444 19.957407
v 120.522995 82.70327 19.806349
v 119.9753 82.745445 19.6
v 119.97598 82.69016 19.39365
v 119.97785 82.539116 19.242592
v 119.9804 82.33278 19.187302
v 119.98295 82.12645 19.242594
v 119.98481 81.9754 19.393652
v 119.9855 81.92011 19.6
v 119.98481 81.9754 19.80635
v 119.98295 82.12645 19.957409
v 119.9804 82.33278 20.0127
v 119.97785 82.539116 19.957407
v 119.97598 82.69016 19.806349
v 119.457634 82.74612 19.607893
v 119.4576 82.69478 19.400524
v 119.45753 82.54664 19.246605
v 119.45742 82.341385 19.187378
v 119.457306 82.13402 19.238712
v 119.45722 81.980095 19.386854
v 119.45719 81.92087 19.592108
v 119.45722 81.972206 19.799477
v 119.4573 82.120346 19.953396
v 119.45741 82.3256 20.012623
v 119.45752 82.53297 19.961288
v 119.4576 82.68689 19.813147
v 118.93007 82.74554 19.61973
v 118.93437 82.70022 19.411009
v 118.93868 82.556595 19.252926
v 118.94186 82.35314 19.187843
v 118.94304 82.14439 19.233196
v 118.94192 81.98626 19.376835
v 118.93878 81.921135 19.580269
v 118.93449 81.96645 19.78899
v 118.93017 82.110085 19.947071
v 118.926994 82.31353 20.012156
v 118.92581 82.522285 19.966803
v 118.92694 82.68041 19.823164
v 118.36346 82.73296 19.595062
v 118.411896 82.69014 19.391453
v 118.46034 82.54904 19.238543
v 118.4958 82.34747 19.177303
v 118.50877 82.13945 19.224144
v 118.4958 81.980705 19.366512
v 118.460335 81.91378 19.566263
v 118.41189 81.956604 19.769873
v 118.36345 82.0977 19.922783
v 118.32799 82.29927 19.984022
v 118.31501 82.50729 19.937181
v 118.327995 82.66604 19.794813
v 117.73849 82.578896 19.319435
v 117.91778 82.59387 19.204117
v 118.10223 82.509445 19.137249
v 118.24241 82.34824 19.136751
v 118.300766 82.153465 19.202753
v 118.26166 81.97729 19.317574
v 118.13556 81.86693 19.450443
v 117.95627 81.85195 19.565762
v 117.77183 81.93638 19.632627
v 117.631645 82.09757 19.633127
v 117.57329 82.29236 19.567123
v 117.6124 82.46854 19.452305
v 117.77296 82.289635 18.823336
v 117.97081 82.35571 18.757313
v 118.181885 82.32278 18.751358
v 118.34962 82.19965 18.807068
v 118.42906 82.01933 18.909515
v 118.39894 81.83013 19.03125
v 118.26733 81.68275 19.13965
v 118.06947 81.61667 19.205673
v 117.8584 81.6496 19.211628
v 117.69067 81.77272 19.155918
v 117.61122 81.95304 19.05347
v 117.64134 82.14224 18.931738
v 117.70848 82.15174 18.392725
v 117.90252 82.16514 18.32043
v 118.088684 82.07431 18.279928
v 118.21709 81.903595 18.28207
v 118.25333 81.69872 18.326284
v 118.18769 81.51461 18.40072
v 118.037766 81.40057 18.485437
v 117.843735 81.38718 18.557732
v 117.65757 81.478004 18.598232
v 117.52917 81.64873 18.59609
v 117.49293 81.85359 18.551876
v 117.55856 82.03771 18.47744
v 117.484505 82.085434 17.87007
v 117.67189 82.10783 17.835651
v 117.8468 82.02116 17.814575
v 117.96238 81.84864 17.812489
v 117.987656 81.63651 17.82995
v 117.915855 81.44161 17.86228
v 117.76621 81.316154 17.900818
v 117.578835 81.29376 17.935234
v 117.40392 81.38043 17.95631
v 117.28834 81.55294 17.958397
v 117.26307 81.76507 17.940937
v 117.33487 81.95998 17.908606
v 117.40123 82.13151 17.703844
v 117.58297 82.07037 17.68633
v 117.71255 81.915085 17.673653
v 117.75523 81.70727 17.669207
v 117.69961 81.502594 17.674185
v 117.56056 81.35591 17.68725
v 117.37536 81.30652 17.704906
v 117.19362 81.36766 17.722418
v 117.06404 81.52294 17.735096
v 117.021355 81.73077 17.739542
v 117.07698 81.93544 17.734564
v 117.21603 82.08212 17.721498
v 117.208336 82.11683 17.06368
v 117.38123 82.020256 17.03031
v 117.49161 81.841774 17.037073
v 117.50989 81.62921 17.082157
v 117.431175 81.439514 17.153482
v 117.276566 81.32352 17.231937
v 117.08748 81.3123 17.2965
v 116.91459 81.408875 17.32987
v 116.804214 81.58736 17.323107
v 116.785934 81.79993 17.278023
v 116.86465 81.98962 17.2067
v 117.01926 82.10561 17.128244
v 116.93423 82.03045 16.527397
v 117.106255 81.94092 16.43691
v 117.22602 81.7683 16.395794
v 117.26143 81.558846 16.41507
v 117.202995 81.36867 16.489567
v 117.06637 81.24874 16.599329
v 116.88817 81.231186 16.714945
v 116.71614 81.32072 16.805431
v 116.596375 81.49333 16.846548
v 116.56097 81.70279 16.827272
v 116.6194 81.89297 16.752773
v 116.75603 82.01289 16.643013
v 116.61127 81.93145 16.13207
v 116.749245 81.84119 15.995606
v 116.84719 81.66713 15.918097
v 116.87886 81.45591 15.92031
v 116.83578 81.26413 16.001654
v 116.72947 81.143166 16.14033
v 116.58844 81.12544 16.299183
v 116.45046 81.215706 16.435646
v 116.352516 81.38976 16.513155
v 116.32084 81.60098 16.510942
v 116.36393 81.79276 16.4296
v 116.47024 81.91373 16.290922
v 116.1548 81.91412 15.910934
v 116.200424 81.8423 15.715007
v 116.234055 81.679535 15.580865
v 116.24667 81.46942 15.544454
v 116.23491 81.26828 15.615527
v 116.2019 81.12999 15.7750435
v 116.1565 81.09161 15.980259
v 116.11088 81.16344 16.176188
v 116.07725 81.32621 16.310328
v 116.06463 81.536316 16.34674
v 116.07639 81.737465 16.275665
v 116.1094 81.87575 16.11615
v 115.63968 81.91537 16.071249
v 115.62998 81.89464 15.858885
v 115.62187 81.77038 15.685268
v 115.617516 81.575874 15.596919
v 115.61809 81.36326 15.617509
v 115.62343 81.18949 15.741523
v 115.63212 81.10113 15.93573
v 115.641815 81.12186 16.148092
v 115.649925 81.246124 16.321709
v 115.654274 81.44062 16.410059
v 115.6537 81.653244 16.38947
v 115.64836 81.82701 16.265455
v 115.08668 81.91619 16.009987
v 115.11358 81.87103 15.802935
v 115.140335 81.727715 15.646783
v 115.159775 81.524635 15.583372
v 115.16669 81.31621 15.629694
v 115.15922 81.15829 15.773336
v 115.13937 81.093185 15.975811
v 115.11247 81.138336 16.182863
v 115.08572 81.281654 16.339016
v 115.06628 81.48473 16.402426
v 115.059364 81.69316 16.356104
v 115.06683 81.85108 16.212461
v 114.47232 81.83712 15.856931
v 114.60642 81.813126 15.692429
v 114.74016 81.691086 15.578977
v 114.83768 81.50371 15.546975
v 114.87286 81.30119 15.604999
v 114.83629 81.13782 15.7375
v 114.73774 81.05734 15.908975
v 114.60364 81.08134 16.073477
v 114.46991 81.20338 16.18693
v 114.37238 81.390755 16.218931
v 114.3372 81.59327 16.160908
v 114.37378 81.75665 16.028406
v 114.14671 81.550446 15.45779
v 114.30414 81.60516 15.322998
v 114.48783 81.55837 15.225629
v 114.648575 81.42261 15.1917715
v 114.7433 81.23426 15.230499
v 114.74662 81.043785 15.331434
v 114.65765 80.90222 15.467531
v 114.50024 80.8475 15.602324
v 114.31654 80.894295 15.699694
v 114.1558 81.03005 15.733551
v 114.06107 81.21841 15.694823
v 114.05775 81.40888 15.593888
v 113.832146 81.363304 15.154897
v 113.95346 81.416534 14.993206
v 114.1077 81.36797 14.869712
v 114.25352 81.23063 14.817506
v 114.35186 81.041306 14.850576
v 114.37637 80.85073 14.960061
v 114.32048 80.70997 15.116625
v 114.199165 80.65674 15.278316
v 114.04494 80.7053 15.401809
v 113.89911 80.84264 15.454015
v 113.800766 81.03197 15.420944
v 113.77626 81.22254 15.31146
v 113.44965 81.14984 14.863049
v 113.51594 81.161385 14.662702
v 113.629395 81.08143 14.506897
v 113.759636 80.93138 14.437381
v 113.87175 80.751465 14.472781
v 113.9357 80.58988 14.603612
v 113.93435 80.48992 14.794818
v 113.868065 80.47838 14.995165
v 113.75461 80.55834 15.15097
v 113.624374 80.70838 15.220486
v 113.51226 80.8883 15.185085
v 113.4483 81.04988 15.054255
v 113.038994 80.824646 14.870761
v 113.05616 80.81507 14.658646
v 113.13333 80.72048 14.484163
v 113.24983 80.566216 14.394066
v 113.37444 80.393616 14.412496
v 113.47378 80.248924 14.534514
v 113.52122 80.17091 14.727427
v 113.50405 80.18048 14.939542
v 113.42688 80.27507 15.114024
v 113.31038 80.42934 15.204122
v 113.18577 80.601944 15.185692
v 113.08643 80.746635 15.063673
v 112.658676 80.55165 14.8424425
v 112.710365 80.58661 14.648157
v 112.79873 80.51954 14.479288
v 112.90009 80.36841 14.381084
v 112.987305 80.17371 14.379861
v 113.03699 79.987625 14.475944
v 113.03583 79.86001 14.643588
v 112.984146 79.82505 14.837874
v 112.89578 79.89212 15.006743
v 112.79441 80.04325 15.104946
v 112.70721 80.237946 15.106171
v 112.657524 80.424034 15.010088
v 112.2671 80.49447 14.627223
v 112.355576 80.52245 14.43301
v 112.45593 80.44262 14.263944
v 112.54127 80.276375 14.165325
v 112.58872 80.06825 14.163579
v 112.58557 79.87402 14.259173
v 112.53267 79.745735 14.426495
v 112.44418 79.71775 14.6207075
v 112.34383 79.79758 14.789774
v 112.25849 79.96383 14.888392
v 112.211044 80.17195 14.890139
v 112.21419 80.36617 14.794543
v 111.8608 80.41988 14.350075
v 111.90127 80.389435 14.142065
v 111.948395 80.25842 13.980511
v 111.98955 80.06195 13.908699
v 112.01371 79.85267 13.945872
v 112.014404 79.68665 14.08207
v 111.99144 79.60838 14.280799
v 111.95097 79.63883 14.488808
v 111.90385 79.769844 14.650363
v 111.862686 79.96632 14.722174
v 111.83853 80.1756 14.685
v 111.83784 80.34161 14.548802
v 111.29853 80.37169 14.375431
v 111.37187 80.35861 14.174185
v 111.45409 80.24302 14.015476
v 111.52314 80.05587 13.941833
v 111.56053 79.84732 13.972984
v 111.556244 79.67325 14.100587
v 111.51142 79.5803 14.290447
v 111.43808 79.59337 14.4916935
v 111.35587 79.70896 14.650402
v 111.28681 79.89611 14.724047
v 111.24942 80.10466 14.692894
v 111.25371 80.27873 14.565292
v 110.9508 80.2142 13.982324
v 111.052246 80.156525 13.829794
v 111.149605 80.007 13.738716
v 111.216774 79.8057 13.733493
v 111.235756 79.60656 13.815525
v 111.20148 79.46294 13.962832
v 111.12311 79.413315 14.135942
v 111.02166 79.47099 14.288472
v 110.92431 79.620514 14.37955
v 110.85714 79.821815 14.384772
v 110.83815 80.02096 14.30274
v 110.87243 80.16458 14.155434
v 110.37223 80.11553 13.9487705
v 110.45627 80.10584 13.754922
v 110.55931 79.99659 13.603834
v 110.65373 79.817055 13.53599
v 110.71424 79.61534 13.569569
v 110.724625 79.4455 13.695574
v 110.68209 79.35304 13.880241
v 110.59805 79.36274 14.07409
v 110.49501 79.47199 14.225178
v 110.40059 79.65153 14.293022
v 110.34008 79.85323 14.259443
v 110.3297 80.02308 14.133438
v 109.97986 79.83571 13.775188
v 110.04515 79.876396 13.5746355
v 110.14067 79.812454 13.394109
v 110.24084 79.66103 13.281979
v 110.3188 79.46271 13.268291
v 110.35368 79.27061 13.356714
v 110.33612 79.13621 13.523554
v 110.270836 79.09553 13.724107
v 110.17531 79.15947 13.9046335
v 110.07514 79.31088 14.016764
v 109.99718 79.50922 14.030451
v 109.9623 79.70132 13.942028
v 109.610466 79.80239 13.703718
v 109.61644 79.81904 13.491135
v 109.630325 79.7273 13.299017
v 109.64841 79.551765 13.1788435
v 109.66583 79.33946 13.162815
v 109.67794 79.14728 13.255225
v 109.68148 79.0267 13.431314
v 109.6755 79.010056 13.643898
v 109.66161 79.10179 13.836016
v 109.64353 79.27733 13.956189
v 109.62611 79.48964 13.972218
v 109.614 79.68182 13.879807
v 109.04415 79.76262 13.797178
v 109.03619 79.80631 13.588058
v 109.051994 79.74217 13.384842
v 109.08735 79.58738 13.2419815
v 109.13277 79.38341 13.197756
v 109.17608 79.18491 13.264014
v 109.20569 79.04508 13.423004
v 109.213646 79.00139 13.632125
v 109.19784 79.06553 13.8353405
v 109.16249 79.22032 13.978202
v 109.11707 79.42429 14.022428
v 109.07375 79.62279 13.956168
v 108.452225 79.54429 13.618085
v 108.51499 79.56987 13.412853
v 108.61355 79.494804 13.241458
v 108.72149 79.339195 13.149823
v 108.8099 79.14474 13.162503
v 108.85508 78.96354 13.276099
v 108.84493 78.844154 13.4601755
v 108.78217 78.818565 13.665407
v 108.68362 78.89363 13.8368025
v 108.57567 79.04925 13.928437
v 108.48726 79.2437 13.915758
v 108.44208 79.4249 13.802161
v 108.07907 79.375046 13.221102
v 108.185036 79.342834 13.05239
v 108.307396 79.218666 12.93913
v 108.41336 79.03582 12.911668
v 108.47454 78.84327 12.977364
v 108.47453 78.69263 13.118613
v 108.413345 78.62425 13.29757
v 108.30737 78.656456 13.466282
v 108.18501 78.780624 13.579542
v 108.07905 78.96348 13.607004
v 108.017876 79.15602 13.541308
v 108.01788 79.30666 13.400058
v 107.68937 79.15177 13.0174885
v 107.80385 79.07217 12.858389
v 107.91688 78.91241 12.780232
v 107.998184 78.71532 12.80396
v 108.02598 78.5337 12.923215
v 107.992805 78.416214 13.106043
v 107.90757 78.39435 13.303454
v 107.79309 78.47395 13.462554
v 107.68006 78.633705 13.54071
v 107.598755 78.8308 13.516983
v 107.57096 79.01242 13.397728
v 107.60413 79.129906 13.2149
v 107.320625 78.966 12.658471
v 107.430374 78.84121 12.52571
v 107.527245 78.65567 12.487011
v 107.58529 78.45909 12.552742
v 107.58895 78.30415 12.705292
v 107.537254 78.23237 12.903783
v 107.444046 78.26297 13.095032
v 107.3343 78.387764 13.227793
v 107.23743 78.5733 13.266492
v 107.17938 78.76988 13.200761
v 107.17572 78.92482 13.048211
v 107.22742 78.996605 12.849719
v 106.82066 78.784134 12.628706
v 106.893105 78.69153 12.452165
v 106.97179 78.52038 12.356369
v 107.03563 78.31654 12.36699
v 107.06752 78.13465 12.48118
v 107.05892 78.02343 12.668343
v 107.01213 78.01268 12.878328
v 106.93969 78.105286 13.05487
v 106.86101 78.276436 13.150665
v 106.797165 78.48026 13.140044
v 106.765274 78.66216 13.025854
v 106.77387 78.773384 12.838692
v 106.3123 78.696365 12.547169
v 106.42507 78.628716 12.394027
v 106.53619 78.475235 12.31615
v 106.61587 78.27704 12.334405
v 106.64276 78.087234 12.443901
v 106.60968 77.95668 12.615298
v 106.52547 77.920364 12.802671
v 106.4127 77.988014 12.955813
v 106.30159 78.141495 13.03369
v 106.22191 78.33969 13.015435
v 106.19501 78.529495 12.905939
v 106.228096 78.66004 12.734542
v 105.91668 78.432556 12.229843
v 105.99719 78.35294 12.050646
v 106.09661 78.19558 11.951164
v 106.18829 78.002625 11.958054
v 106.24767 77.82578 12.069468
v 106.25884 77.71244 12.255552
v 106.21881 77.69296 12.466448
v 106.1383 77.772575 12.645644
v 106.03888 77.92994 12.745127
v 105.9472 78.122894 12.738237
v 105.88781 78.299736 12.626823
v 105.87664 78.41308 12.440739
v 105.42639 78.28563 12.367818
v 105.44924 78.19568 12.1759815
v 105.50664 78.02901 12.054729
v 105.58321 77.83026 12.03655
v 105.65844 77.65271 12.126314
v 105.71216 77.543915 12.299972
v 105.72998 77.53303 12.510989
v 105.70714 77.62298 12.702825
v 105.649734 77.78966 12.824078
v 105.573166 77.988396 12.842257
v 105.49794 78.165955 12.752492
v 105.444214 78.27475 12.5788355
v 104.94052 78.040184 12.260918
v 104.997795 77.93479 12.085211
v 105.08417 77.76308 11.993062
v 105.1765 77.57104 12.009163
v 105.250046 77.41014 12.1292
v 105.2851 77.323494 12.321008
v 105.27228 77.33432 12.533193
v 105.21501 77.439705 12.7088995
v 105.12863 77.61143 12.801048
v 105.0363 77.80346 12.784947
v 104.96275 77.964355 12.66491
v 104.9277 78.051 12.473103
v 104.4652 77.7836 12.222068
v 104.52928 77.65963 12.0603285
v 104.6225 77.48073 11.990026
v 104.71988 77.29484 12.03
v 104.795334 77.151764 12.169538
v 104.82864 77.08984 12.37125
v 104.81088 77.12566 12.581089
v 104.7468 77.24963 12.742829
v 104.65359 77.428535 12.813131
v 104.556206 77.614426 12.773158
v 104.48075 77.7575 12.63362
v 104.44744 77.81942 12.431908
v 103.99709 77.49631 12.173885
v 104.08138 77.36151 12.031183
v 104.192024 77.18416 11.9871025
v 104.29938 77.01179 12.053453
v 104.374664 76.89057 12.212458
v 104.39772 76.85299 12.421511
v 104.36237 76.90913 12.624597
v 104.27808 77.04392 12.767299
v 104.16744 77.22127 12.811379
v 104.0601 77.39365 12.7450285
v 103.9848 77.51486 12.586023
v 103.96175 77.55244 12.37697
v 103.569885 77.19646 12.175068
v 103.65321 77.06125 12.032193
v 103.76295 76.8834 11.987871
v 103.8697 76.71056 12.053978
v 103.94484 76.58905 12.2128
v 103.96826 76.55142 12.421782
v 103.93367 76.60776 12.624926
v 103.85034 76.74296 12.7678
v 103.74061 76.92081 12.812122
v 103.633865 77.09364 12.746016
v 103.558716 77.21516 12.5871935
v 103.53529 77.25279 12.378212
v 103.09459 76.98346 12.247377
v 103.160065 76.87385 12.076105
v 103.2607 76.7054 11.99162
v 103.36951 76.52326 12.016561
v 103.457344 76.37623 12.144243
v 103.50067 76.303696 12.340456
v 103.487885 76.32511 12.552624
v 103.4224 76.43472 12.723896
v 103.32178 76.603165 12.808381
v 103.21297 76.78531 12.783441
v 103.12513 76.93234 12.655758
v 103.081795 77.00487 12.459545
v 102.69037 76.7342 12.311159
v 102.72707 76.642815 12.121384
v 102.79798 76.47731 12.005863
v 102.884094 76.28204 11.995551
v 102.96235 76.10933 12.093211
v 103.011765 76.00545 12.272675
v 103.019104 75.99823 12.485855
v 102.98241 76.089615 12.675631
v 102.9115 76.25512 12.791151
v 102.82538 76.450386 12.801463
v 102.74713 76.6231 12.703803
v 102.697716 76.72698 12.52434
v 102.184525 76.60834 12.339459
v 102.19275 76.510765 12.14573
v 102.242615 76.33997 12.0222225
v 102.32077 76.141716 12.002032
v 102.40627 75.96912 12.090569
v 102.476204 75.86842 12.264107
v 102.511826 75.86662 12.47615
v 102.5036 75.964195 12.669879
v 102.453735 76.13499 12.7933855
v 102.37558 76.333244 12.813577
v 102.29008 76.505844 12.72504
v 102.220146 76.60654 12.551501
v 101.70466 76.33957 12.634417
v 101.644 76.240776 12.460524
v 101.65528 76.07292 12.323321
v 101.7355 75.88098 12.259574
v 101.86314 75.71639 12.286362
v 102.00401 75.623245 12.396508
v 102.12037 75.62651 12.560498
v 102.18103 75.7253 12.734391
v 102.16975 75.89316 12.8715925
v 102.08953 76.0851 12.935341
v 101.96189 76.24969 12.908552
v 101.821014 76.342834 12.798407
v 101.38083 76.11713 13.088391
v 101.32122 76.10246 12.885186
v 101.33321 76.004875 12.694117
v 101.4136 75.85051 12.56638
v 101.54084 75.680725 12.5362015
v 101.68084 75.541016 12.61167
v 101.79609 75.46883 12.772561
v 101.855705 75.48348 12.975766
v 101.84371 75.58107 13.166836
v 101.76332 75.73544 13.294573
v 101.63608 75.90522 13.324751
v 101.49608 76.04493 13.249283
v 100.90897 75.6128 12.986784
v 100.93292 75.723305 12.805498
v 101.03598 75.75661 12.621395
v 101.190544 75.703766 12.483807
v 101.35519 75.578964 12.429598
v 101.485794 75.41562 12.473294
v 101.54738 75.257515 12.6031885
v 101.52343 75.14701 12.784474
v 101.420364 75.113716 12.968577
v 101.2658 75.16655 13.106166
v 101.10116 75.29136 13.160375
v 100.97055 75.4547 13.116678
v 100.638916 75.35109 12.636431
v 100.6595 75.44956 12.447982
v 100.75827 75.46984 12.259639
v 100.908775 75.406494 12.121868
v 101.07068 75.27649 12.071585
v 101.2006 75.11467 12.122263
v 101.263725 74.96439 12.260324
v 101.24314 74.86592 12.448772
v 101.14436 74.84564 12.6371155
v 100.99386 74.90899 12.774886
v 100.831955 75.038994 12.825169
v 100.70204 75.20081 12.774491
v 100.32468 75.03679 12.593229
v 100.29226 75.08223 12.387023
v 100.338036 75.04947 12.180943
v 100.44974 74.9473 12.030208
v 100.597435 74.80309 11.975208
v 100.741554 74.65548 12.030681
v 100.84348 74.54402 12.181762
v 100.8759 74.49858 12.387969
v 100.83013 74.53134 12.594049
v 100.71843 74.633514 12.744783
v 100.57073 74.777725 12.799783
v 100.426605 74.92533 12.74431
v 99.96324 74.67538 12.607842
v 99.922585 74.71257 12.401444
v 99.96011 74.67158 12.195173
v 100.06579 74.56338 12.044299
v 100.21128 74.41696 11.989249
v 100.35761 74.27155 12.044773
v 100.46557 74.16613 12.195994
v 100.506226 74.12893 12.402392
v 100.46869 74.16992 12.608664
v 100.36302 74.27812 12.759538
v 100.21753 74.424545 12.814588
v 100.0712 74.56995 12.759064
v 99.59144 74.30357 12.605826
v 99.55278 74.342766 12.399414
v 99.59231 74.30377 12.193129
v 99.69945 74.19703 12.042244
v 99.845474 74.05115 11.98719
v 99.991264 73.90521 12.042718
v 100.09776 73.798325 12.19395
v 100.13642 73.759125 12.400362
v 100.09689 73.79812 12.6066475
v 99.98976 73.90486 12.757531
v 99.84373 74.05074 12.812586
v 99.69794 74.196686 12.757057
v 99.22192 73.934044 12.605937
v 99.182976 73.97296 12.399524
v 99.22222 73.93368 12.193238
v 99.32915 73.82673 12.042354
v 99.4751 73.68077 11.9873
v 99.62097 73.53491 12.042828
v 99.72767 73.42823 12.194059
v 99.76662 73.38932 12.400473
v 99.72736 73.4286 12.606758
v 99.620445 73.535545 12.757643
v 99.47449 73.6815 12.812696
v 99.32862 73.82737 12.757168
v 98.85224 73.56408 12.606305
v 98.81316 73.60316 12.399949
v 98.85228 73.56404 12.193607
v 98.95911 73.457214 12.042568
v 99.10503 73.311295 11.987303
v 99.25093 73.16539 12.04262
v 99.35773 73.058586 12.193696
v 99.39681 73.01951 12.400052
v 99.3577 73.058624 12.606395
v 99.25087 73.16545 12.757434
v 99.10495 73.31137 12.812699
v 98.959045 73.457275 12.757382
v 98.48761 73.1993 12.606352
v 98.44931 73.23918 12.400003
v 98.48761 73.1993 12.193654
v 98.59224 73.090355 12.042594
v 98.735176 72.94153 11.987302
v 98.87811 72.7927 12.042591
v 98.98275 72.683754 12.193647
v 99.02105 72.643875 12.399997
v 98.98275 72.68375 12.606346
v 98.87812 72.792694 12.757405
v 98.73518 72.94152 12.812698
v 98.59225 73.09035 12.757409
v 98.132454 72.86993 12.606377
v 98.09867 72.91371 12.400032
v 98.13243 72.86995 12.193678
v 98.22469 72.75035 12.042608
v 98.35073 72.586975 11.987302
v 98.47677 72.423584 12.042577
v 98.569046 72.30397 12.193624
v 98.60283 72.260185 12.399969
v 98.56906 72.30395 12.606322
v 98.47681 72.423546 12.757392
v 98.35077 72.58692 12.812698
v 98.224724 72.75031 12.757423
v 97.691216 72.58757 12.606349
v 97.65733 72.63126 12.4
v 97.691216 72.58757 12.193651
v 97.78377 72.468185 12.042593
v 97.9102 72.30511 11.987302
v 98.03664 72.14203 12.042593
v 98.12919 72.022644 12.193651
v 98.16307 71.97895 12.400001
v 98.12919 72.022644 12.60635
v 98.03664 72.14203 12.757407
v 97.9102 72.30511 12.812698
v 97.78377 72.468185 12.757407
v 97.29354 72.21887 12.606349
v 97.25735 72.26067 12.400001
v 97.29354 72.21887 12.193651
v 97.39242 72.104675 12.042593
v 97.52749 71.94868 11.987302
v 97.66256 71.79268 12.042593
v 97.76144 71.678474 12.193651
v 97.79763 71.63667 12.400001
v 97.76144 71.678474 12.606349
v 97.66256 71.79268 12.757407
v 97.52749 71.94868 12.812698
v 97.39242 72.104675 12.757407
v 96.93278 71.92536 12.606349
v 96.903824 71.97246 12.400001
v 96.93278 71.92536 12.193651
v 97.011894 71.79668 12.042593
v 97.119965 71.620895 11.987302
v 97.22804 71.44511 12.042593
v 97.30716 71.31642 12.193651
v 97.33611 71.269325 12.400001
v 97.30716 71.31642 12.606349
v 97.22804 71.44511 12.757407
v 97.119965 71.620895 12.812698
v 97.011894 71.79668 12.757407
v 96.51745 71.73964 12.606349
v 96.49795 71.79138 12.400001
v 96.51745 71.73964 12.193651
v 96.57074 71.5983 12.042593
v 96.643524 71.40521 11.987302
v 96.71632 71.21213 12.042593
v 96.7696 71.07078 12.193651
v 96.78911 71.01904 12.400001
v 96.7696 71.07078 12.606349
v 96.71632 71.21213 12.757407
v 96.643524 71.40521 12.812698
v 96.57074 71.5983 12.757407
v 95.93834 71.54551 12.606349
v 95.90664 71.59081 12.400001
v 95.93834 71.54551 12.193651
v 96.024956 71.42175 12.042593
v 96.14327 71.25269 11.987302
v 96.26159 71.08363 12.042593
v 96.348206 70.95988 12.193651
v 96.37991 70.91457 12.400001
v 96.348206 70.95988 12.606349
v 96.26159 71.08363 12.757407
v 96.14327 71.25269 12.812698
v 96.024956 71.42175 12.757407
v 95.57313 71.0848 12.606349
v 95.5336 71.12346 12.400001
v 95.57313 71.0848 12.193651
v 95.68114 70.97919 12.042593
v 95.82867 70.834915 11.987302
v 95.976204 70.69065 12.042593
v 96.084206 70.58504 12.193651
v 96.12374 70.54638 12.400001
v 96.084206 70.58504 12.606349
v 95.976204 70.69065 12.757407
v 95.82867 70.834915 12.812698
v 95.68114 70.97919 12.757407
v 95.23862 70.82015 12.606349
v 95.21086 70.86797 12.400001
v 95.23862 70.82015 12.193651
v 95.31445 70.68951 12.042593
v 95.41804 70.51104 11.987302
v 95.52162 70.33257 12.042593
v 95.59746 70.20193 12.193651
v 95.62521 70.15411 12.400001
v 95.59746 70.20193 12.606349
v 95.52162 70.33257 12.757407
v 95.41804 70.51104 12.812698
v 95.31445 70.68951 12.757407
v 94.82267 70.60273 12.674584
v 94.78824 70.69236 12.483749
v 94.79264 70.680916 12.2704735
v 94.83468 70.57145 12.091904
v 94.90311 70.3933 11.995889
v 94.979576 70.19421 12.008155
v 95.0436 70.02751 12.125416
v 95.07803 69.93788 12.316251
v 95.07363 69.94933 12.529527
v 95.031586 70.05879 12.7080965
v 94.963165 70.23694 12.8041115
v 94.886696 70.436035 12.791845
v 94.324524 70.369995 12.713962
v 94.28103 70.48709 12.539391
v 94.28061 70.510124 12.326546
v 94.323364 70.43293 12.132458
v 94.39785 70.27619 12.009132
v 94.48409 70.0819 11.9896145
v 94.559 69.90213 12.079134
v 94.602486 69.785034 12.253705
v 94.602905 69.762 12.46655
v 94.56015 69.839195 12.660638
v 94.48567 69.99593 12.783963
v 94.39942 70.19022 12.803481
v 93.79811 69.994125 12.659851
v 93.76218 70.161575 12.528244
v 93.78434 70.25795 12.3427925
v 93.858665 70.25743 12.153189
v 93.965225 70.16016 12.010238
v 94.075485 69.99219 11.952243
v 94.15988 69.79854 11.994742
v 94.195816 69.63109 12.12635
v 94.173645 69.53471 12.311802
v 94.09933 69.53523 12.501405
v 93.99276 69.63251 12.644357
v 93.88251 69.80047 12.702352
v 93.37597 69.84084 12.428165
v 93.36262 70.00116 12.280879
v 93.4068 70.0826 12.083463
v 93.496666 70.06335 11.888815
v 93.608154 69.94855 11.749091
v 93.71138 69.768974 11.701731
v 93.77869 69.57273 11.759423
v 93.79204 69.412415 11.90671
v 93.747856 69.33097 12.104126
v 93.65799 69.350235 12.298774
v 93.5465 69.46503 12.438498
v 93.443275 69.64461 12.485858
v 93.0472 69.60585 12.387773
v 93.007996 69.784225 12.275593
v 92.99485 69.88676 12.087281
v 93.01129 69.88596 11.873294
v 93.05292 69.78206 11.69097
v 93.10857 69.60289 11.589163
v 93.16333 69.39646 11.595151
v 93.20254 69.21809 11.707331
v 93.21568 69.11556 11.895642
v 93.19924 69.11635 12.10963
v 93.15762 69.22025 12.291953
v 93.10197 69.39942 12.393761
v 92.5697 69.55778 12.400835
v 92.5371 69.737076 12.289347
v 92.51758 69.837296 12.101648
v 92.51636 69.83157 11.888032
v 92.53377 69.72145 11.705738
v 92.56515 69.53643 11.60361
v 92.60209 69.32609 11.6090145
v 92.63468 69.14679 11.720503
v 92.654205 69.04657 11.908202
v 92.655426 69.05229 12.121819
v 92.638016 69.162415 12.304112
v 92.606636 69.347435 12.4062395
v 92.07363 69.334404 12.411913
v 92.048615 69.53724 12.349735
v 92.031235 69.68211 12.193703
v 92.02616 69.730194 11.985624
v 92.034744 69.6686 11.781254
v 92.05468 69.51384 11.635353
v 92.08064 69.30738 11.587015
v 92.10566 69.10454 11.649193
v 92.12303 68.95966 11.805225
v 92.12811 68.91158 12.013304
v 92.11953 68.973175 12.217674
v 92.09959 69.12794 12.363575
v 91.554596 69.31266 12.412935
v 91.49979 69.511696 12.357999
v 91.45957 69.65757 12.207201
v 91.4447 69.7112 12.000947
v 91.45918 69.6582 11.794503
v 91.49912 69.51279 11.643186
v 91.55382 69.31392 11.58754
v 91.60862 69.11488 11.642476
v 91.64884 68.96901 11.793274
v 91.663704 68.91538 11.999528
v 91.64923 68.968376 12.205972
v 91.60929 69.11379 12.357289
v 91.10034 69.05296 12.412653
v 90.97121 69.213745 12.356879
v 90.87686 69.33126 12.205467
v 90.842575 69.37402 11.99899
v 90.87753 69.33057 11.79277
v 90.97238 69.21254 11.642066
v 91.10169 69.051575 11.587258
v 91.23083 68.890785 11.643032
v 91.32517 68.77327 11.794443
v 91.35946 68.730515 12.000921
v 91.32449 68.773964 12.20714
v 91.22965 68.89199 12.357844
v 90.74829 68.66617 12.412703
v 90.60157 68.81123 12.357328
v 90.49419 68.91739 12.206208
v 90.454926 68.9562 11.999837
v 90.49429 68.91726 11.79351
v 90.60175 68.811005 11.642513
v 90.748505 68.66591 11.587306
v 90.895226 68.52084 11.642681
v 91.0026 68.41469 11.7938
v 91.04186 68.37588 12.000173
v 91.002495 68.41482 12.206499
v 90.895035 68.52107 12.357496
v 90.36626 68.308975 12.412699
v 90.23729 68.47008 12.357462
v 90.14286 68.588036 12.206443
v 90.10828 68.63124 12.000109
v 90.1428 68.58812 11.793745
v 90.237175 68.47023 11.642647
v 90.36612 68.30915 11.587302
v 90.49509 68.14805 11.642539
v 90.589516 68.03009 11.793557
v 90.6241 67.98688 11.999892
v 90.58958 68.03 12.206256
v 90.4952 68.147896 12.357353
v 89.934204 68.01427 12.412699
v 89.807785 68.17735 12.357408
v 89.71523 68.29674 12.206349
v 89.68136 68.34044 12.0
v 89.71523 68.29674 11.793651
v 89.807785 68.17735 11.642592
v 89.934204 68.01427 11.587301
v 90.06063 67.85117 11.642593
v 90.153175 67.73179 11.793652
v 90.18705 67.68809 12.000001
v 90.153175 67.73179 12.20635
v 90.06063 67.85118 12.357408
v 89.54102 67.66941 12.412699
v 89.399826 67.819885 12.357408
v 89.296455 67.93004 12.206349
v 89.25862 67.97036 12.0
v 89.296455 67.93004 11.793651
v 89.399826 67.819885 11.642592
v 89.54102 67.66941 11.587301
v 89.68223 67.518936 11.642592
v 89.78559 67.40878 11.793651
v 89.823425 67.36846 12.0
v 89.78559 67.40878 12.206349
v 89.68223 67.518936 12.357408
v 89.17189 67.298935 12.412699
v 89.02584 67.4447 12.357408
v 88.91892 67.551414 12.206349
v 88.87979 67.59047 12.0
v 88.91892 67.551414 11.793651
v 89.02584 67.4447 11.642592
v 89.17189 67.298935 11.587301
v 89.31795 67.15316 11.642592
v 89.42486 67.04645 11.793651
v 89.464 67.00739 12.0
v 89.42486 67.04645 12.206349
v 89.31795 67.15316 12.357408
v 88.802124 66.929085 12.412699
v 88.65621 67.07499 12.357408
v 88.54939 67.1818 12.206349
v 88.51029 67.2209 12.0
v 88.54939 67.1818 11.793651
v 88.65621 67.07499 11.642592
v 88.802124 66.929085 11.587301
v 88.948044 66.78318 11.642592
v 89.054855 66.67637 11.793651
v 89.093956 66.637276 12.0
v 89.054855 66.67637 12.206349
v 88.948044 66.78318 12.357408
v 88.432304 66.55929 12.412699
v 88.2864 66.7052 12.357408
v 88.17958 66.81202 12.206349
v 88.14049 66.85112 12.0
v 88.17958 66.81202 11.793651
v 88.2864 66.7052 11.642592
v 88.432304 66.55929 11.587301
v 88.57822 66.413376 11.642592
v 88.68503 66.306564 11.793651
v 88.72412 66.26746 12.0
v 88.68503 66.306564 12.206349
v 88.57822 66.413376 12.357408
v 88.0625 66.18948 11.587301
v 88.20841 66.04357 11.642592
v 88.31522 65.93676 11.793651
v 88.354324 65.89766 12.0
v 88.31522 65.93676 12.206349
v 88.20841 66.04357 12.357408
v 88.0625 66.18948 12.412699
v 87.91659 66.335396 12.357408
v 87.80978 66.44221 12.206349
v 87.770676 66.4813 12.0
v 87.80978 66.44221 11.793651
v 87.91659 66.335396 11.642592
v 87.692696 65.81967 11.587301
v 87.83861 65.67377 11.642592
v 87.94542 65.56695 11.793651
v 87.98452 65.527855 12.0
v 87.94542 65.56695 12.206349
v 87.83861 65.67377 12.357408
v 87.692696 65.81967 12.412699
v 87.54678 65.96558 12.357408
v 87.43997 66.0724 12.206349
v 87.40087 66.111496 12.0
v 87.43997 66.0724 11.793651
v 87.54678 65.96558 11.642592
v 87.26169 65.51599 11.597258
v 87.40667 65.35935 11.606164
v 87.529205 65.22696 11.720599
v 87.59646 65.1543 11.9099
v 87.59041 65.160835 12.1233425
v 87.51268 65.24482 12.303736
v 87.384094 65.38374 12.402743
v 87.239105 65.54039 12.393836
v 87.11657 65.672775 12.279401
v 87.04932 65.74544 12.090101
v 87.05537 65.7389 11.876658
v 87.1331 65.654915 11.696265
v 86.87656 65.23447 11.605504
v 86.989075 65.05338 11.594025
v 87.084595 64.88738 11.690205
v 87.13752 64.78096 11.868275
v 87.133675 64.76263 12.08052
v 87.07409 64.83729 12.270069
v 86.974724 64.98495 12.386133
v 86.862206 65.16604 12.397614
v 86.766685 65.33203 12.301433
v 86.71376 65.43845 12.123363
v 86.717606 65.456795 11.911118
v 86.7772 65.382126 11.721568
v 86.47088 65.14018 11.581207
v 86.5766 64.96052 11.545337
v 86.64742 64.7673 11.606646
v 86.66437 64.6123 11.748706
v 86.6229 64.53705 11.933454
v 86.53413 64.56171 12.111384
v 86.42184 64.67967 12.234823
v 86.31612 64.85934 12.270694
v 86.2453 65.05255 12.209385
v 86.22835 65.20756 12.067325
v 86.26981 65.28281 11.882577
v 86.35859 65.25815 11.704646
v 86.048256 64.99013 11.374419
v 86.1574 64.83129 11.289615
v 86.24134 64.63504 11.308466
v 86.27757 64.45396 11.425921
v 86.25639 64.336555 11.610509
v 86.18348 64.31429 11.81277
v 86.07836 64.39314 11.978507
v 85.969215 64.55198 12.063312
v 85.88528 64.74823 12.04446
v 85.849045 64.92931 11.927005
v 85.870224 65.046715 11.742416
v 85.94314 65.06898 11.540156
v 85.51926 64.74335 11.236375
v 85.58678 64.552444 11.169171
v 85.65125 64.35319 11.211635
v 85.69541 64.19896 11.352387
v 85.70741 64.13109 11.553715
v 85.684044 64.16776 11.761671
v 85.63157 64.29916 11.920534
v 85.56405 64.49006 11.987738
v 85.49957 64.689316 11.945274
v 85.45542 64.84354 11.804522
v 85.44342 64.91141 11.603194
v 85.46679 64.87473 11.395238
v 84.95103 64.597694 11.290963
v 85.03626 64.42467 11.199178
v 85.132706 64.234795 11.215999
v 85.21452 64.07896 11.336917
v 85.25979 63.99891 11.529534
v 85.25638 64.0161 11.742239
v 85.2052 64.12592 11.918036
v 85.11997 64.29895 12.009821
v 85.02353 64.488815 11.993001
v 84.94171 64.64465 11.872082
v 84.89644 64.7247 11.679464
v 84.89985 64.70751 11.466761
v 84.534485 64.23002 11.244687
v 84.65201 64.06146 11.186256
v 84.77015 63.89128 11.238396
v 84.857254 63.76508 11.387134
v 84.889984 63.716667 11.592615
v 84.859566 63.75902 11.799783
v 84.77415 63.88079 11.953126
v 84.656624 64.04935 12.011557
v 84.53848 64.21953 11.959417
v 84.45138 64.345726 11.81068
v 84.418655 64.39414 11.605198
v 84.449066 64.35178 11.39803
v 84.15897 63.96043 11.241947
v 84.21968 63.762997 11.187436
v 84.28037 63.565994 11.243507
v 84.32478 63.42221 11.395135
v 84.34103 63.370174 11.601691
v 84.32474 63.42383 11.80783
v 84.28028 63.568794 11.958316
v 84.21958 63.76623 12.012827
v 84.15889 63.96323 11.956757
v 84.11447 64.10702 11.805128
v 84.098236 64.15905 11.598572
v 84.114525 64.1054 11.392433
v 83.69617 63.98416 11.252994
v 83.696655 63.780746 11.18773
v 83.69715 63.571953 11.232918
v 83.6975 63.413727 11.376449
v 83.69764 63.34846 11.579864
v 83.6975 63.39365 11.788658
v 83.69715 63.53718 11.946886
v 83.696655 63.740597 12.01215
v 83.69617 63.94939 11.966962
v 83.69581 64.10761 11.82343
v 83.69568 64.17288 11.620015
v 83.69581 64.12769 11.411221
v 83.1739 63.98563 11.253065
v 83.173676 63.782215 11.187801
v 83.173454 63.57342 11.232989
v 83.17329 63.41519 11.37652
v 83.17323 63.34993 11.579935
v 83.17329 63.39512 11.78873
v 83.173454 63.538647 11.946958
v 83.173676 63.74206 12.012221
v 83.1739 63.95086 11.967033
v 83.17406 64.109085 11.823502
v 83.17412 64.17435 11.620087
v 83.17406 64.12916 11.411292
v 82.65065 63.98529 11.253048
v 82.65069 63.781876 11.187784
v 82.65073 63.57308 11.232972
v 82.65076 63.414852 11.376504
v 82.650764 63.349586 11.579919
v 82.65076 63.394775 11.788713
v 82.65073 63.538307 11.946941
v 82.65069 63.741722 12.012204
v 82.65065 63.950516 11.967016
v 82.65062 64.10874 11.823485
v 82.65061 64.17401 11.62007
v 82.65062 64.12882 11.411276
v 82.12772 63.98543 11.253055
v 82.1277 63.782017 11.187792
v 82.127686 63.57322 11.232979
v 82.12767 63.414993 11.376511
v 82.12766 63.34973 11.579926
v 82.12767 63.394917 11.78872
v 82.127686 63.53845 11.946948
v 82.1277 63.741863 12.012211
v 82.12772 63.950657 11.967024
v 82.12774 64.10889 11.823492
v 82.12775 64.17415 11.620077
v 82.12774 64.12896 11.411283
v 81.60471 63.98539 11.253053
v 81.60472 63.781975 11.18779
v 81.60472 63.57318 11.232977
v 81.60472 63.414955 11.376509
v 81.60473 63.34969 11.579924
v 81.60472 63.39488 11.788718
v 81.60472 63.53841 11.946946
v 81.60472 63.741825 12.012209
v 81.60471 63.95062 11.967022
v 81.60471 64.10885 11.82349
v 81.604706 64.17411 11.620075
v 81.60471 64.12892 11.411281
v 81.08173 63.98541 11.253054
v 81.08173 63.781994 11.187791
v 81.081726 63.5732 11.232978
v 81.081726 63.41497 11.37651
v 81.081726 63.34971 11.579925
v 81.081726 63.394897 11.788719
v 81.081726 63.53843 11.946947
v 81.08173 63.741844 12.01221
v 81.08173 63.950638 11.967023
v 81.08173 64.108864 11.823491
v 81.08173 64.174126 11.620076
v 81.08173 64.12894 11.411282
v 80.55875 63.968258 11.24259
v 80.55875 63.76191 11.187302
v 80.55875 63.55556 11.242596
v 80.55875 63.404503 11.393656
v 80.55875 63.349216 11.600006
v 80.55875 63.40451 11.8063545
v 80.55875 63.55557 11.957411
v 80.55875 63.76192 12.012698
v 80.55875 63.96827 11.957405
v 80.55875 64.11932 11.806344
v 80.55875 64.174614 11.599995
v 80.55875 64.119316 11.393646
v 80.033165 63.968246 11.242593
v 80.03576 63.761913 11.187302
v 80.03835 63.55558 11.242593
v 80.04025 63.404537 11.393651
v 80.04095 63.34925 11.6
v 80.04025 63.404537 11.80635
v 80.03835 63.55558 11.957408
v 80.03576 63.761913 12.012699
v 80.033165 63.968246 11.957408
v 80.03127 64.11929 11.80635
v 80.03057 64.17458 11.6
v 80.03127 64.11929 11.393651
v 79.48512 63.95324 11.242593
v 79.51294 63.748775 11.187302
v 79.54076 63.544308 11.242593
v 79.56112 63.39463 11.393651
v 79.56857 63.339844 11.6
v 79.56112 63.39463 11.80635
v 79.54076 63.544308 11.957408
v 79.51294 63.748775 12.012699
v 79.48512 63.95324 11.957408
v 79.46476 64.10292 11.80635
v 79.457306 64.15771 11.6
v 79.46476 64.10292 11.393651
v 78.87583 63.823223 11.264007
v 78.9842 63.655006 11.1892
v 79.098305 63.47788 11.224467
v 79.18757 63.339306 11.360358
v 79.22808 63.27642 11.560461
v 79.208984 63.30607 11.771158
v 79.13539 63.420307 11.935994
v 79.02702 63.588528 12.0108
v 78.91292 63.76565 11.9755335
v 78.823654 63.904224 11.839643
v 78.78314 63.96711 11.63954
v 78.80224 63.93746 11.428843
v 78.48067 63.398666 11.291606
v 78.62602 63.27418 11.196305
v 78.7859 63.13312 11.209369
v 78.91745 63.01329 11.327297
v 78.98544 62.946793 11.518491
v 78.97165 62.951447 11.73172
v 78.87976 63.026005 11.90985
v 78.73441 63.150494 12.005152
v 78.57454 63.29155 11.992087
v 78.44298 63.41138 11.874159
v 78.374985 63.47788 11.682965
v 78.38879 63.473225 11.469736
v 78.21835 63.090218 11.260781
v 78.37698 62.9685 11.185634
v 78.51933 62.811756 11.214106
v 78.60726 62.661995 11.33857
v 78.6172 62.55934 11.525674
v 78.54651 62.531303 11.725285
v 78.41411 62.58539 11.883917
v 78.25548 62.70711 11.9590645
v 78.11313 62.863853 11.930593
v 78.02521 63.013615 11.806129
v 78.01526 63.11627 11.619025
v 78.08595 63.144306 11.419414
v 77.88205 62.906586 11.114943
v 78.05995 62.861572 11.009502
v 78.2243 62.731205 10.970556
v 78.331055 62.550415 11.00854
v 78.35162 62.367645 11.1132765
v 78.28049 62.231873 11.2567005
v 78.13671 62.179474 11.400382
v 77.95882 62.224487 11.505822
v 77.794464 62.354855 11.544768
v 77.687706 62.535645 11.506784
v 77.66714 62.718414 11.402048
v 77.73827 62.854187 11.258624
v 77.63625 62.736107 10.792447
v 77.797775 62.69714 10.659457
v 77.9471 62.564793 10.581859
v 78.04422 62.374527 10.580444
v 78.06312 62.17733 10.655593
v 77.99872 62.026035 10.7871685
v 77.868286 61.961185 10.939915
v 77.70677 62.000153 11.072905
v 77.55744 62.1325 11.150502
v 77.46032 62.32276 11.151917
v 77.44143 62.519962 11.076769
v 77.50582 62.671257 10.945193
v 77.15148 62.558712 10.52347
v 77.316795 62.569225 10.388061
v 77.48928 62.47958 10.299974
v 77.622734 62.313797 10.282814
v 77.68139 62.116295 10.341177
v 77.64953 61.939995 10.459426
v 77.53569 61.832138 10.605875
v 77.370384 61.821625 10.741284
v 77.19789 61.91127 10.8293705
v 77.064445 62.077053 10.846532
v 77.00579 62.274555 10.788168
v 77.03765 62.450855 10.669919
v 77.00192 62.336586 10.06253
v 77.17664 62.33799 9.93956
v 77.35228 62.240726 9.866613
v 77.48177 62.070858 9.863237
v 77.53043 61.8739 9.930335
v 77.485214 61.70263 10.049929
v 77.35824 61.602936 10.189973
v 77.18352 61.601532 10.3129425
v 77.00788 61.6988 10.385889
v 76.87839 61.868668 10.389266
v 76.82973 62.065624 10.322167
v 76.87495 62.236893 10.202574
v 76.665634 62.18671 9.751897
v 76.81692 62.163933 9.6071005
v 76.965416 62.044144 9.522778
v 77.07134 61.85944 9.5215225
v 77.10632 61.659317 9.603672
v 77.060974 61.49739 9.747213
v 76.94745 61.417057 9.913686
v 76.79617 61.439835 10.058483
v 76.647675 61.559628 10.142806
v 76.54175 61.744328 10.144061
v 76.50677 61.944454 10.061912
v 76.55212 62.106377 9.918369
v 76.275246 61.98891 9.469126
v 76.40564 62.00158 9.306127
v 76.551186 61.91239 9.1933775
v 76.67289 61.745247 9.161089
v 76.738144 61.544926 9.217914
v 76.729454 61.365112 9.348624
v 76.64916 61.25398 9.518197
v 76.51877 61.24131 9.681196
v 76.37322 61.3305 9.793945
v 76.25152 61.497646 9.826233
v 76.186264 61.697964 9.769409
v 76.194954 61.87778 9.638699
v 75.863655 61.815845 9.188782
v 75.93397 61.78852 8.997012
v 76.03442 61.669373 8.861955
v 76.13809 61.49033 8.819797
v 76.21721 61.299366 8.881835
v 76.25057 61.147644 9.031446
v 76.22924 61.07583 9.228543
v 76.15892 61.103153 9.420312
v 76.05847 61.222298 9.55537
v 75.954796 61.40134 9.5975275
v 75.87568 61.592308 9.535489
v 75.842316 61.744026 9.385878
v 75.358955 61.52157 9.119565
v 75.41172 61.44139 8.928643
v 75.512375 61.293934 8.811282
v 75.63394 61.118706 8.798927
v 75.74386 60.962658 8.89489
v 75.81267 60.867603 9.073456
v 75.82192 60.859016 9.28678
v 75.76916 60.939194 9.477701
v 75.6685 61.08665 9.595062
v 75.546936 61.261883 9.607417
v 75.43702 61.417927 9.511455
v 75.36822 61.51298 9.332889
v 74.982315 61.207516 9.203547
v 75.00992 61.161816 8.996696
v 75.08623 61.033073 8.844252
v 75.190796 60.855785 8.78706
v 75.29561 60.677456 8.840445
v 75.37258 60.545868 8.990103
v 75.401085 60.49628 9.195932
v 75.37348 60.54198 9.402782
v 75.29717 60.670723 9.555227
v 75.192604 60.84801 9.612419
v 75.08779 61.02634 9.559034
v 75.01082 61.15793 9.409376
v 74.61838 61.07138 9.190726
v 74.63052 61.012684 8.985679
v 74.66192 60.861477 8.838073
v 74.70414 60.658268 8.787458
v 74.74588 60.457516 8.847398
v 74.77595 60.313004 9.001831
v 74.78629 60.26346 9.209376
v 74.77414 60.32215 9.414424
v 74.742744 60.473362 9.562031
v 74.70052 60.676567 9.612645
v 74.65879 60.877323 9.552705
v 74.62872 61.02183 9.3982725
v 74.100815 61.04666 9.2023325
v 74.111206 60.993557 8.99567
v 74.14002 60.846157 8.84375
v 74.17955 60.643955 8.787278
v 74.21919 60.44113 8.841388
v 74.24833 60.29203 8.991578
v 74.25915 60.236607 9.197608
v 74.248764 60.289707 9.40427
v 74.21994 60.437107 9.5561905
v 74.18042 60.63931 9.612662
v 74.14078 60.842136 9.558553
v 74.11164 60.991234 9.408361
v 73.61225 60.87483 9.199932
v 73.622185 60.8204 8.993592
v 73.649315 60.671772 8.842561
v 73.68637 60.468765 8.787307
v 73.72343 60.26578 8.842634
v 73.75056 60.117207 8.993719
v 73.76048 60.06285 9.200078
v 73.75055 60.11728 9.406418
v 73.72342 60.265907 9.557448
v 73.68636 60.468914 9.612703
v 73.64931 60.671898 9.557376
v 73.622185 60.820473 9.406291
v 73.160515 60.868763 9.200232
v 73.16092 60.81359 8.993852
v 73.162025 60.662624 8.842708
v 73.163536 60.45631 8.787299
v 73.16505 60.249935 8.842473
v 73.16615 60.098797 8.993445
v 73.16656 60.04339 9.199763
v 73.16615 60.09856 9.406144
v 73.16505 60.24953 9.557288
v 73.163536 60.45584 9.612696
v 73.162025 60.662216 9.557522
v 73.16092 60.81336 9.406549
v 72.64207 60.873875 9.200234
v 72.64186 60.818703 8.9938545
v 72.64132 60.66773 8.8427105
v 72.64058 60.461414 8.787302
v 72.63983 60.255035 8.842476
v 72.63929 60.103893 8.993448
v 72.63909 60.048485 9.199766
v 72.63929 60.103657 9.406147
v 72.63983 60.254627 9.557291
v 72.64058 60.460945 9.6126995
v 72.64132 60.667324 9.557525
v 72.64186 60.818466 9.406552
v 72.1173 60.872547 9.199991
v 72.11734 60.81725 8.993644
v 72.11745 60.666187 8.842588
v 72.11759 60.45984 8.787301
v 72.11774 60.25349 8.842597
v 72.11784 60.102436 8.993658
v 72.11788 60.04715 9.200008
v 72.11784 60.102444 9.406356
v 72.11774 60.253506 9.557411
v 72.11759 60.459854 9.612699
v 72.11745 60.666203 9.557404
v 72.11734 60.817257 9.406342
v 71.580666 60.872902 9.200001
v 71.582535 60.817642 8.993651
v 71.58764 60.66667 8.842593
v 71.594604 60.46044 8.787302
v 71.60158 60.254208 8.842592
v 71.60668 60.103237 8.99365
v 71.60854 60.047977 9.2
v 71.60668 60.103237 9.406349
v 71.60158 60.254208 9.557407
v 71.594604 60.460438 9.612699
v 71.58764 60.66667 9.557408
v 71.582535 60.817642 9.40635
v 70.990234 60.828884 9.199999
v 71.001305 60.77471 8.9936495
v 71.03155 60.62671 8.842592
v 71.07285 60.424538 8.787302
v 71.11417 60.222366 8.842593
v 71.1444 60.074368 8.993652
v 71.15547 60.020195 9.200002
v 71.1444 60.074368 9.406351
v 71.11417 60.222366 9.557408
v 71.07285 60.42454 9.612699
v 71.03155 60.626713 9.557406
v 71.001305 60.77471 9.406348
v 70.48875 60.655636 9.200002
v 70.50082 60.60168 8.993652
v 70.53379 60.454266 8.842594
v 70.578835 60.252895 8.787302
v 70.623886 60.05152 8.842592
v 70.65686 59.904106 8.9936495
v 70.66893 59.850147 9.199998
v 70.65686 59.904102 9.406348
v 70.623886 60.051517 9.557406
v 70.57884 60.25289 9.612699
v 70.53379 60.45426 9.557408
v 70.50082 60.601677 9.406351
v 69.96871 60.598564 9.161134
v 69.98504 60.525894 8.960909
v 70.021126 60.365288 8.824748
v 70.06729 60.15977 8.789136
v 70.11118 59.964413 8.863614
v 70.14103 59.831566 9.028227
v 70.148834 59.796818 9.238867
v 70.13251 59.869484 9.439092
v 70.09643 60.030094 9.575253
v 70.050255 60.23561 9.610865
v 70.00636 60.43097 9.536386
v 69.97652 60.563816 9.371773
v 69.511284 60.433517 9.174061
v 69.5219 60.366352 8.9716625
v 69.544075 60.20776 8.830383
v 69.57188 60.000237 8.788078
v 69.59786 59.79938 8.856084
v 69.61506 59.659023 9.016177
v 69.618866 59.61676 9.225462
v 69.60825 59.683926 9.427861
v 69.586075 59.842518 9.56914
v 69.558266 60.050045 9.611445
v 69.53229 60.250896 9.54344
v 69.51509 60.39126 9.383346
v 69.0926 60.455154 9.076454
v 69.109825 60.339787 8.896423
v 69.10931 60.15037 8.796191
v 69.09116 59.93766 8.802615
v 69.06027 59.758648 8.913974
v 69.0249 59.661304 9.100429
v 68.99453 59.67171 9.312019
v 68.977295 59.787075 9.49205
v 68.97782 59.976494 9.592281
v 68.995964 60.189205 9.585857
v 69.026855 60.368214 9.474499
v 69.062225 60.46556 9.288044
v 68.73245 60.43687 8.975567
v 68.79103 60.273884 8.833771
v 68.78294 60.066116 8.761868
v 68.71035 59.869244 8.779124
v 68.59271 59.73602 8.880916
v 68.46154 59.702133 9.039968
v 68.35199 59.776672 9.213663
v 68.29341 59.939663 9.355459
v 68.3015 60.147427 9.427362
v 68.37409 60.3443 9.410106
v 68.49173 60.477524 9.308314
v 68.6229 60.51141 9.149262
v 68.39806 60.62194 8.584369
v 68.51842 60.51435 8.451202
v 68.57379 60.330353 8.367072
v 68.549355 60.119247 8.354519
v 68.451645 59.9376 8.416906
v 68.306854 59.834084 8.537519
v 68.15378 59.836433 8.684039
v 68.03343 59.944023 8.817204
v 67.97805 60.128017 8.901336
v 68.002495 60.339123 8.913889
v 68.1002 60.52077 8.8515005
v 68.24499 60.62429 8.730887
v 67.83964 60.675114 8.361049
v 67.89154 60.62125 8.1687765
v 67.93003 60.47124 8.024495
v 67.9448 60.265278 7.9668646
v 67.931885 60.05855 8.011327
v 67.894745 59.906456 8.145969
v 67.84334 59.84974 8.334714
v 67.791435 59.903603 8.526986
v 67.752945 60.05361 8.6712675
v 67.738174 60.25957 8.728898
v 67.75109 60.466297 8.684436
v 67.78823 60.618397 8.549793
v 67.196594 60.617016 8.396618
v 67.2812 60.608795 8.199305
v 67.376595 60.498104 8.044795
v 67.45722 60.31461 7.974489
v 67.50148 60.10747 8.007227
v 67.4975 59.932194 8.134234
v 67.44636 59.835743 8.321482
v 67.361755 59.843964 8.518795
v 67.26636 59.954655 8.673305
v 67.18573 60.13815 8.74361
v 67.14147 60.345287 8.710873
v 67.14545 60.520565 8.583865
v 66.92009 60.427074 7.825822
v 67.09632 60.383953 7.738782
v 67.25269 60.248985 7.703141
v 67.347305 60.05834 7.7284503
v 67.35481 59.863094 7.807927
v 67.27319 59.71557 7.920276
v 67.12432 59.65529 8.035394
v 66.94809 59.69841 8.122434
v 66.79172 59.833378 8.158074
v 66.6971 60.024025 8.132766
v 66.6896 60.21927 8.053288
v 66.77122 60.366795 7.9409394
v 66.78162 60.244167 7.3494496
v 66.93864 60.132084 7.3083344
v 67.04014 59.946594 7.3149567
v 67.05894 59.737404 7.367543
v 66.98999 59.56056 7.452002
v 66.851776 59.463448 7.545704
v 66.68132 59.472095 7.6235404
v 66.5243 59.58418 7.6646557
v 66.42279 59.769665 7.6580334
v 66.40399 59.97886 7.6054473
v 66.47294 60.1557 7.520988
v 66.61116 60.25281 7.427286
v 66.52314 60.220516 7.133095
v 66.66736 60.094296 7.086968
v 66.74163 59.898865 7.0912943
v 66.72604 59.686592 7.1449146
v 66.62479 59.51436 7.2334614
v 66.46498 59.428307 7.333209
v 66.28945 59.4515 7.4174294
v 66.14523 59.57772 7.4635563
v 66.07097 59.77315 7.45923
v 66.086555 59.985424 7.4056096
v 66.18781 60.157658 7.317063
v 66.34762 60.24371 7.217315
v 66.20843 60.22012 6.668656
v 66.35543 60.107834 6.610118
v 66.44516 59.920376 6.608998
v 66.453575 59.70797 6.665597
v 66.37842 59.527534 6.7647486
v 66.23983 59.42741 6.8798857
v 66.07494 59.434433 6.980157
v 65.92794 59.546715 7.038695
v 65.83821 59.734177 7.0398145
v 65.829796 59.94658 6.983216
v 65.90495 60.127018 6.884064
v 66.04354 60.22714 6.768927
v 65.62001 60.08587 6.241049
v 65.736786 59.994385 6.101609
v 65.85804 59.832436 6.0472775
v 65.95128 59.643417 6.092612
v 65.991516 59.477978 6.225465
v 65.96797 59.380447 6.4102387
v 65.886955 59.376953 6.5974236
v 65.77018 59.46844 6.736863
v 65.648926 59.630386 6.7911944
v 65.555695 59.819405 6.74586
v 65.51546 59.984844 6.613007
v 65.538994 60.08238 6.428233
v 65.08133 59.68072 6.4472694
v 65.1019 59.656334 6.2360477
v 65.19256 59.55874 6.069027
v 65.329025 59.41408 5.9909596
v 65.474724 59.261127 6.022764
v 65.590614 59.140858 6.1559186
v 65.64565 59.085503 6.354744
v 65.625084 59.109886 6.565965
v 65.53442 59.207485 6.732986
v 65.39796 59.35214 6.8110533
v 65.25226 59.505093 6.7792487
v 65.13636 59.625362 6.646095
v 64.70262 59.30167 6.4156284
v 64.744446 59.27639 6.2076564
v 64.85356 59.180107 6.0512357
v 65.00073 59.038624 5.988278
v 65.14652 58.889847 6.0356536
v 65.25188 58.773643 6.180668
v 65.28855 58.72115 6.3844643
v 65.246735 58.74643 6.592436
v 65.13762 58.842712 6.748857
v 64.99045 58.984196 6.8118143
v 64.84465 59.132973 6.764439
v 64.7393 59.249176 6.619425
v 64.322296 58.91213 6.408995
v 64.395775 58.96156 6.2148495
v 64.53146 58.925854 6.05448
v 64.693016 58.814587 5.9708586
v 64.837135 58.657566 5.9863906
v 64.92521 58.49687 6.096915
v 64.93363 58.375553 6.272816
v 64.86016 58.326122 6.4669623
v 64.72447 58.361828 6.6273317
v 64.56292 58.473095 6.710953
v 64.4188 58.630116 6.6954207
v 64.33073 58.790813 6.5848966
v 64.07035 58.683754 5.9783974
v 64.21169 58.747147 5.8438206
v 64.38886 58.711346 5.742487
v 64.5544 58.585945 5.7015495
v 64.66393 58.404545 5.731977
v 64.68812 58.215748 5.8256164
v 64.62048 58.07015 5.9573774
v 64.47914 58.006752 6.091954
v 64.30197 58.042553 6.1932874
v 64.13644 58.167953 6.234225
v 64.0269 58.349358 6.2037973
v 64.002716 58.53815 6.110158
v 63.8422 58.54038 5.576406
v 64.0017 58.570713 5.436412
v 64.17623 58.49864 5.3376517
v 64.31903 58.343475 5.306588
v 64.39184 58.146797 5.351545
v 64.37514 57.961304 5.460476
v 64.273415 57.836697 5.6041927
v 64.113914 57.806366 5.744187
v 63.93939 57.878437 5.842947
v 63.79659 58.0336 5.8740106
v 63.72378 58.230278 5.829054
v 63.74048 58.41577 5.7201233
v 63.55505 58.357937 5.1184487
v 63.73314 58.373367 5.0120883
v 63.915222 58.28788 4.9546514
v 64.05251 58.124382 4.9615283
v 64.108215 57.926685 5.0308766
v 64.06741 57.74776 5.144114
v 63.941036 57.63555 5.2708993
v 63.762947 57.62012 5.37726
v 63.580864 57.70561 5.434697
v 63.443577 57.869106 5.42782
v 63.38787 58.066803 5.358472
v 63.428673 58.245728 5.245234
v 63.432602 58.192863 4.701893
v 63.625893 58.179996 4.6242204
v 63.799583 58.066025 4.5789666
v 63.90713 57.88148 4.578256
v 63.919724 57.67582 4.62228
v 63.83398 57.504147 4.699242
v 63.672882 57.412457 4.78852
v 63.479588 57.425323 4.866192
v 63.305897 57.539295 4.911446
v 63.19835 57.72384 4.912156
v 63.185757 57.9295 4.8681326
v 63.2715 58.101177 4.7911706
v 63.23355 58.125256 4.268957
v 63.420612 58.091938 4.174891
v 63.57805 57.959717 4.113266
v 63.663673 57.764023 4.100595
v 63.654545 57.557285 4.1402726
v 63.55311 57.394905 4.221668
v 63.386543 57.32039 4.3229704
v 63.199482 57.353706 4.4170365
v 63.042046 57.485928 4.4786615
v 62.95642 57.681625 4.4913325
v 62.96555 57.88836 4.451655
v 63.066986 58.05074 4.37026
v 63.01041 58.003967 3.7247376
v 63.183323 57.95166 3.6680892
v 63.32057 57.804043 3.6393251
v 63.38538 57.600662 3.6461525
v 63.360386 57.396015 3.686742
v 63.25228 57.244938 3.750218
v 63.09004 57.187912 3.8195717
v 62.917126 57.240215 3.8762202
v 62.77988 57.387833 3.9049842
v 62.71507 57.591213 3.898157
v 62.740067 57.79586 3.8575673
v 62.848167 57.946938 3.7940915
v 62.753754 57.975952 3.6535988
v 62.91468 57.89197 3.5918818
v 63.02152 57.721077 3.539695
v 63.04565 57.509052 3.5110223
v 62.980602 57.312714 3.5135462
v 62.843807 57.184666 3.5465903
v 62.671917 57.15922 3.6013007
v 62.510994 57.2432 3.6630177
v 62.404152 57.414097 3.7152045
v 62.38002 57.62612 3.7438772
v 62.44507 57.82246 3.7413533
v 62.581863 57.95051 3.7083092
v 62.43622 57.976933 3.0035858
v 62.608543 57.911877 2.9197059
v 62.736412 57.754368 2.8860161
v 62.785557 57.546616 2.9115438
v 62.742817 57.344276 2.989449
v 62.619637 57.201576 3.0988567
v 62.449028 57.15675 3.2104516
v 62.276703 57.221806 3.2943316
v 62.148838 57.37931 3.3280213
v 62.09969 57.587067 3.3024936
v 62.142433 57.789402 3.2245886
v 62.26561 57.932102 3.1151807
v 62.102333 57.863274 2.537219
v 62.249294 57.786713 2.4038467
v 62.365566 57.623314 2.3342013
v 62.419994 57.416866 2.3469446
v 62.397995 57.222683 2.4386618
v 62.305466 57.092796 2.5847776
v 62.167194 57.062008 2.7461402
v 62.020237 57.13857 2.8795128
v 61.903965 57.301964 2.9491582
v 61.849537 57.50841 2.9364147
v 61.871532 57.702595 2.8446975
v 61.964066 57.832485 2.6985817
v 61.669712 57.749065 2.2708473
v 61.72657 57.655716 2.0930247
v 61.777134 57.479836 1.9906312
v 61.807854 57.268555 1.991103
v 61.810497 57.078487 2.0943139
v 61.784355 56.960552 2.2726083
v 61.736435 56.94636 2.4782126
v 61.679577 57.03971 2.6560352
v 61.629013 57.215588 2.7584286
v 61.598297 57.42687 2.757957
v 61.595654 57.61694 2.654746
v 61.62179 57.73487 2.4764516
v 61.092556 57.708954 2.2611272
v 61.112522 57.58725 2.087036
v 61.151134 57.397175 1.9976177
v 61.198048 57.189663 2.0168324
v 61.24069 57.02031 2.1395311
v 61.267635 56.934498 2.3328373
v 61.271667 56.955223 2.5449543
v 61.2517 57.076927 2.7190456
v 61.213093 57.267002 2.8084638
v 61.16618 57.474514 2.7892492
v 61.123535 57.643867 2.6665504
v 61.09659 57.72968 2.4732444
v 60.546658 57.443447 2.1875963
v 60.61429 57.30573 2.038948
v 60.705368 57.11962 1.9869286
v 60.795498 56.934998 2.0454764
v 60.860527 56.801327 2.1989038
v 60.883026 56.75442 2.4061
v 60.85697 56.806854 2.611547
v 60.789345 56.944576 2.7601953
v 60.69826 57.13068 2.8122149
v 60.60813 57.315304 2.7536669
v 60.543106 57.44898 2.6002395
v 60.520603 57.49588 2.3930433
v 60.041954 57.169437 2.1952813
v 60.126507 57.045006 2.0436091
v 60.2424 56.874554 1.9874784
v 60.35859 56.70375 2.0419288
v 60.443935 56.57837 2.1923704
v 60.475574 56.532005 2.3984926
v 60.445023 56.577076 2.6050653
v 60.36047 56.70151 2.7567372
v 60.244576 56.871964 2.812868
v 60.128387 57.042763 2.7584178
v 60.04304 57.168144 2.6079762
v 60.011402 57.21451 2.4018538
v 59.600605 56.803246 2.192378
v 59.70272 56.6912 2.0418591
v 59.84183 56.53853 1.9873033
v 59.980663 56.386135 2.043329
v 60.082016 56.274853 2.1949244
v 60.118732 56.234505 2.401469
v 60.080975 56.275894 2.60762
v 59.97886 56.38794 2.7581391
v 59.83975 56.54061 2.812695
v 59.700916 56.693005 2.7566693
v 59.599564 56.804283 2.605074
v 59.562847 56.844635 2.398529
v 59.218887 56.42173 2.1923776
v 59.32611 56.314564 2.0418591
v 59.472195 56.16855 1.9873041
v 59.618004 56.022816 2.0433307
v 59.724464 55.91641 2.1949265
v 59.76305 55.877842 2.4014716
v 59.723423 55.91745 2.6076224
v 59.616203 56.024616 2.7581408
v 59.470116 56.17063 2.8126957
v 59.324306 56.316364 2.7566693
v 59.21785 56.42277 2.6050735
v 59.179264 56.461338 2.3985283
v 58.849155 56.051968 2.1923778
v 58.956352 55.944775 2.0418591
v 59.102406 55.79873 1.9873042
v 59.248177 55.65296 2.0433307
v 59.35461 55.546528 2.1949265
v 59.39319 55.507954 2.4014716
v 59.35357 55.54757 2.6076224
v 59.246372 55.654762 2.758141
v 59.100323 55.800808 2.812696
v 58.95455 55.94658 2.7566693
v 58.848114 56.05301 2.6050735
v 58.80954 56.091583 2.3985286
v 58.47935 55.68217 2.1923776
v 58.586544 55.574974 2.0418591
v 58.732594 55.428925 1.9873042
v 58.878365 55.283154 2.0433307
v 58.984795 55.17672 2.1949265
v 59.023373 55.138145 2.4014716
v 58.983753 55.17776 2.6076224
v 58.87656 55.284958 2.7581408
v 58.73051 55.431007 2.812696
v 58.584743 55.57678 2.7566693
v 58.47831 55.683212 2.6050735
v 58.439735 55.721786 2.3985286
v 58.10902 55.312885 2.1936507
v 58.215836 55.20607 2.0425925
v 58.361748 55.060158 1.9873016
v 58.507656 54.91425 2.0425928
v 58.61447 54.807434 2.193651
v 58.65357 54.768337 2.4
v 58.61447 54.807434 2.6063495
v 58.507656 54.91425 2.7574074
v 58.361748 55.060158 2.8126986
v 58.215836 55.20607 2.7574074
v 58.10902 55.312885 2.6063492
v 58.069923 55.35198 2.3999999
v 57.742237 54.946064 2.1936507
v 57.847775 54.837986 2.0425928
v 57.99194 54.690353 1.9873016
v 58.136105 54.542717 2.0425928
v 58.241642 54.43464 2.1936507
v 58.28027 54.39508 2.4
v 58.241642 54.43464 2.6063492
v 58.136105 54.542717 2.7574074
v 57.99194 54.690353 2.8126986
v 57.847775 54.837986 2.7574074
v 57.742237 54.946064 2.6063492
v 57.70361 54.985622 2.4
v 57.395306 54.612568 2.1936507
v 57.4875 54.492905 2.0425928
v 57.61344 54.329445 1.9873016
v 57.73938 54.165985 2.0425928
v 57.831577 54.046326 2.1936507
v 57.865322 54.00253 2.4
v 57.831577 54.046326 2.6063492
v 57.73938 54.165985 2.7574074
v 57.61344 54.329445 2.8126986
v 57.4875 54.492905 2.7574074
v 57.395306 54.612568 2.6063492
v 57.36156 54.656364 2.4
v 57.06675 54.398273 2.1936507
v 57.10952 54.253395 2.0425928
v 57.16795 54.055492 1.9873016
v 57.226376 53.857586 2.0425928
v 57.26915 53.71271 2.1936507
v 57.284805 53.65968 2.4
v 57.26915 53.71271 2.6063492
v 57.226376 53.857586 2.7574074
v 57.16795 54.055492 2.8126986
v 57.10952 54.253395 2.7574074
v 57.06675 54.398273 2.6063492
v 57.051094 54.4513 2.4
v 56.56555 54.392006 2.1936507
v 56.599174 54.244736 2.0425928
v 56.6451 54.043564 1.9873016
v 56.691025 53.842392 2.0425928
v 56.724648 53.69512 2.1936507
v 56.736954 53.641216 2.4
v 56.724648 53.69512 2.6063492
v 56.691025 53.842392 2.7574074
v 56.6451 54.043564 2.8126986
v 56.599174 54.244736 2.7574074
v 56.56555 54.392006 2.6063492
v 56.553246 54.44591 2.4
v 56.02104 54.15281 2.1936507
v 56.083523 54.015278 2.0425928
v 56.168873 53.827408 1.9873016
v 56.254223 53.639538 2.0425928
v 56.316704 53.502007 2.1936507
v 56.339573 53.451668 2.4
v 56.316704 53.502007 2.6063492
v 56.254223 53.639538 2.7574074
v 56.168873 53.827408 2.8126986
v 56.083523 54.015278 2.7574074
v 56.02104 54.15281 2.6063492
v 55.998173 54.203148 2.4
v 55.543777 53.935787 2.1936507
v 55.60676 53.798485 2.0425928
v 55.692795 53.610928 1.9873016
v 55.77883 53.42337 2.0425928
v 55.841812 53.286068 2.1936507
v 55.86487 53.235813 2.4
v 55.841812 53.286068 2.6063492
v 55.77883 53.42337 2.7574074
v 55.692795 53.610928 2.8126986
v 55.60676 53.798485 2.7574074
v 55.543777 53.935787 2.6063492
v 55.52072 53.986042 2.4
v 55.007328 53.679897 2.1936507
v 55.096436 53.557922 2.0425928
v 55.218163 53.3913 1.9873016
v 55.339886 53.224678 2.0425928
v 55.428993 53.1027 2.1936507
v 55.461613 53.058052 2.4
v 55.428993 53.1027 2.6063492
v 55.339886 53.224678 2.7574074
v 55.218163 53.3913 2.8126986
v 55.096436 53.557922 2.7574074
v 55.007328 53.679897 2.6063492
v 54.974712 53.724545 2.4
v 54.606945 53.253586 2.1936507
v 54.71585 53.148907 2.0425928
v 54.86462 53.005913 1.9873016
v 55.01339 52.86292 2.0425928
v 55.1223 52.75824 2.1936507
v 55.16216 52.71992 2.4
v 55.1223 52.75824 2.6063492
v 55.01339 52.86292 2.7574074
v 54.86462 53.005913 2.8126986
v 54.71585 53.148907 2.7574074
v 54.606945 53.253586 2.6063492
v 54.56708 53.2919 2.4
v 54.25422 52.902863 2.1936507
v 54.355362 52.790665 2.0425928
v 54.493526 52.637398 1.9873016
v 54.63169 52.48413 2.0425928
v 54.732834 52.371933 2.1936507
v 54.769855 52.330864 2.4
v 54.732834 52.371933 2.6063492
v 54.63169 52.48413 2.7574074
v 54.493526 52.637398 2.8126986
v 54.355362 52.790665 2.7574074
v 54.25422 52.902863 2.6063492
v 54.217197 52.94393 2.4
v 53.91557 52.619102 2.1936507
v 53.988712 52.48693 2.0425928
v 54.088627 52.306385 1.9873016
v 54.188538 52.125835 2.0425928
v 54.26168 51.993668 2.1936507
v 54.288452 51.94529 2.4
v 54.26168 51.993668 2.6063492
v 54.188538 52.125835 2.7574074
v 54.088627 52.306385 2.8126986
v 53.988712 52.48693 2.7574074
v 53.91557 52.619102 2.6063492
v 53.888798 52.667477 2.4
v 53.467293 52.473644 2.1936507
v 53.52047 52.332256 2.0425928
v 53.59311 52.139114 1.9873016
v 53.665752 51.945976 2.0425928
v 53.718925 51.804585 2.1936507
v 53.73839 51.752834 2.4
v 53.718925 51.804585 2.6063492
v 53.665752 51.945976 2.7574074
v 53.59311 52.139114 2.8126986
v 53.52047 52.332256 2.7574074
v 53.467293 52.473644 2.6063492
v 53.44783 52.5254 2.4
v 52.940987 52.253212 2.1936507
v 53.012497 52.12015 2.0425928
v 53.11018 51.93839 1.9873016
v 53.207863 51.756626 2.0425928
v 53.27937 51.623566 2.1936507
v 53.305542 51.57486 2.4
v 53.27937 51.623566 2.6063492
v 53.207863 51.756626 2.7574074
v 53.11018 51.93839 2.8126986
v 53.012497 52.12015 2.7574074
v 52.940987 52.253212 2.6063492
v 52.914814 52.301918 2.4
v 52.471535 51.939346 2.1936507
v 52.558075 51.815533 2.0425928
v 52.676292 51.646404 1.9873016
v 52.794506 51.477272 2.0425928
v 52.881046 51.353462 2.1936507
v 52.912724 51.308144 2.4
v 52.881046 51.353462 2.6063492
v 52.794506 51.477272 2.7574074
v 52.676292 51.646404 2.8126986
v 52.558075 51.815533 2.7574074
v 52.471535 51.939346 2.6063492
v 52.439857 51.98466 2.4
v 52.08575 51.655106 2.1936507
v 52.15644 51.52161 2.0425928
v 52.253006 51.33925 1.9873016
v 52.34957 51.15689 2.0425928
v 52.42026 51.02339 2.1936507
v 52.446136 50.97453 2.4
v 52.42026 51.02339 2.6063492
v 52.34957 51.15689 2.7574074
v 52.253006 51.33925 2.8126986
v 52.15644 51.52161 2.7574074
v 52.08575 51.655106 2.6063492
v 52.059875 51.703968 2.4
v 51.68888 51.511803 2.1936507
v 51.719387 51.363857 2.0425928
v 51.76106 51.16176 1.9873016
v 51.80273 50.959663 2.0425928
v 51.833237 50.811718 2.1936507
v 51.844402 50.757565 2.4
v 51.833237 50.811718 2.6063492
v 51.80273 50.959663 2.7574074
v 51.76106 51.16176 2.8126986
v 51.719387 51.363857 2.7574074
v 51.68888 51.511803 2.6063492
v 51.67771 51.565956 2.4
v 51.133728 51.47171 2.1936507
v 51.178234 51.32736 2.0425928
v 51.23903 51.13017 1.9873016
v 51.29982 50.932976 2.0425928
v 51.344326 50.788624 2.1936507
v 51.360615 50.735786 2.4
v 51.344326 50.788624 2.6063492
v 51.29982 50.932976 2.7574074
v 51.23903 51.13017 2.8126986
v 51.178234 51.32736 2.7574074
v 51.133728 51.47171 2.6063492
v 51.11744 51.524548 2.4
v 50.601902 51.16634 2.1936507
v 50.68133 51.03785 2.0425928
v 50.789833 50.862328 1.9873016
v 50.898335 50.68681 2.0425928
v 50.97776 50.55832 2.1936507
v 51.006836 50.511288 2.4
v 50.97776 50.55832 2.6063492
v 50.898335 50.68681 2.7574074
v 50.789833 50.862328 2.8126986
v 50.68133 51.03785 2.7574074
v 50.601902 51.16634 2.6063492
v 50.57283 51.21337 2.4
v 50.11909 50.853523 2.1936507
v 50.216446 50.738026 2.0425928
v 50.349438 50.58025 1.9873016
v 50.482433 50.422474 2.0425928
v 50.57979 50.306973 2.1936507
v 50.615425 50.264698 2.4
v 50.57979 50.306973 2.6063492
v 50.482433 50.422474 2.7574074
v 50.349438 50.58025 2.8126986
v 50.216446 50.738026 2.7574074
v 50.11909 50.853523 2.6063492
v 50.083454 50.8958 2.4
v 49.740227 50.442665 2.1936507
v 49.84871 50.337543 2.0425928
v 49.9969 50.193947 1.9873016
v 50.14509 50.05035 2.0425928
v 50.25357 49.945232 2.1936507
v 50.293278 49.906757 2.4
v 50.25357 49.945232 2.6063492
v 50.14509 50.05035 2.7574074
v 49.9969 50.193947 2.8126986
v 49.84871 50.337543 2.7574074
v 49.740227 50.442665 2.6063492
v 49.70052 50.48114 2.4
v 49.395317 50.10584 2.1936507
v 49.491077 49.98901 2.0425928
v 49.621887 49.829422 1.9873016
v 49.752697 49.66983 2.0425928
v 49.848454 49.553 2.1936507
v 49.883507 49.510242 2.4
v 49.848454 49.553 2.6063492
v 49.752697 49.66983 2.7574074
v 49.621887 49.829422 2.8126986
v 49.491077 49.98901 2.7574074
v 49.395317 50.10584 2.6063492
v 49.360268 50.1486 2.4
v 49.119232 49.883415 2.1936507
v 49.149498 49.73542 2.0425928
v 49.19084 49.533253 1.9873016
v 49.232185 49.33109 2.0425928
v 49.262447 49.183094 2.1936507
v 49.273525 49.128925 2.4
v 49.262447 49.183094 2.6063492
v 49.232185 49.33109 2.7574074
v 49.19084 49.533253 2.8126986
v 49.149498 49.73542 2.7574074
v 49.119232 49.883415 2.6063492
v 49.108154 49.937584 2.4
v 48.75419 49.985645 2.1936507
v 48.722042 49.838047 2.0425928
v 48.67813 49.636425 1.9873016
v 48.63422 49.4348 2.0425928
v 48.602077 49.2872 2.1936507
v 48.59031 49.233177 2.4
v 48.602077 49.2872 2.6063492
v 48.63422 49.4348 2.7574074
v 48.67813 49.636425 2.8126986
v 48.722042 49.838047 2.7574074
v 48.75419 49.985645 2.6063492
v 48.765953 50.03967 2.4
v 48.096813 50.10586 2.1936507
v 48.127304 49.957912 2.0425928
v 48.168957 49.75581 1.9873016
v 48.210606 49.553707 2.0425928
v 48.241096 49.405758 2.1936507
v 48.25226 49.351604 2.4
v 48.241096 49.405758 2.6063492
v 48.210606 49.553707 2.7574074
v 48.168957 49.75581 2.8126986
v 48.127304 49.957912 2.7574074
v 48.096813 50.10586 2.6063492
v 48.08565 50.160015 2.4
v 47.558945 49.74785 2.1936507
v 47.63905 49.619778 2.0425928
v 47.748474 49.444828 1.9873016
v 47.857895 49.269882 2.0425928
v 47.938 49.14181 2.1936507
v 47.96732 49.094936 2.4
v 47.938 49.14181 2.6063492
v 47.857895 49.269882 2.7574074
v 47.748474 49.444828 2.8126986
v 47.63905 49.619778 2.7574074
v 47.558945 49.74785 2.6063492
v 47.529625 49.794724 2.4
v 47.148888 49.533363 2.1936507
v 47.20635 49.393665 2.0425928
v 47.284847 49.202827 1.9873016
v 47.363342 49.011993 2.0425928
v 47.420807 48.87229 2.1936507
v 47.441837 48.821156 2.4
v 47.420807 48.87229 2.6063492
v 47.363342 49.011993 2.7574074
v 47.284847 49.202827 2.8126986
v 47.20635 49.393665 2.7574074
v 47.148888 49.533363 2.6063492
v 47.127853 49.5845 2.4
v 46.66243 49.384266 2.1936507
v 46.714287 49.242386 2.0425928
v 46.785126 49.048576 1.9873016
v 46.855965 48.854767 2.0425928
v 46.90782 48.71289 2.1936507
v 46.9268 48.660957 2.4
v 46.90782 48.71289 2.6063492
v 46.855965 48.854767 2.7574074
v 46.785126 49.048576 2.8126986
v 46.714287 49.242386 2.7574074
v 46.66243 49.384266 2.6063492
v 46.64345 49.436195 2.4
v 46.134056 49.158794 2.1936507
v 46.205765 49.02584 2.0425928
v 46.30372 48.844223 1.9873016
v 46.401672 48.662605 2.0425928
v 46.473377 48.52965 2.1936507
v 46.499626 48.480988 2.4
v 46.473377 48.52965 2.6063492
v 46.401672 48.662605 2.7574074
v 46.30372 48.844223 2.8126986
v 46.205765 49.02584 2.7574074
v 46.134056 49.158794 2.6063492
v 46.10781 49.20746 2.4
v 45.67016 48.851524 2.1936507
v 45.75399 48.725864 2.0425928
v 45.86851 48.554207 1.9873016
v 45.98303 48.382553 2.0425928
v 46.066864 48.256893 2.1936507
v 46.09755 48.2109 2.4
v 46.066864 48.256893 2.6063492
v 45.98303 48.382553 2.7574074
v 45.86851 48.554207 2.8126986
v 45.75399 48.725864 2.7574074
v 45.67016 48.851524 2.6063492
v 45.639473 48.89752 2.4
v 45.28974 48.590908 2.1936507
v 45.350548 48.45263 2.0425928
v 45.43361 48.263733 1.9873016
v 45.51667 48.07484 2.0425928
v 45.577477 47.93656 2.1936507
v 45.59973 47.88595 2.4
v 45.577477 47.93656 2.6063492
v 45.51667 48.07484 2.7574074
v 45.43361 48.263733 2.8126986
v 45.350548 48.45263 2.7574074
v 45.28974 48.590908 2.6063492
v 45.267487 48.64152 2.4
v 44.727448 48.43704 2.1936507
v 44.811188 48.311314 2.0425928
v 44.925575 48.139572 1.9873016
v 45.039963 47.96783 2.0425928
v 45.123703 47.842106 2.1936507
v 45.15435 47.79609 2.4
v 45.123703 47.842106 2.6063492
v 45.039963 47.96783 2.7574074
v 44.925575 48.139572 2.8126986
v 44.811188 48.311314 2.7574074
v 44.727448 48.43704 2.6063492
v 44.6968 48.48306 2.4
v 44.34458 47.9521 2.1936507
v 44.45896 47.853428 2.0425928
v 44.615204 47.71864 1.9873016
v 44.77145 47.58385 2.0425928
v 44.885826 47.48518 2.1936507
v 44.927692 47.449062 2.4
v 44.885826 47.48518 2.6063492
v 44.77145 47.58385 2.7574074
v 44.615204 47.71864 2.8126986
v 44.45896 47.853428 2.7574074
v 44.34458 47.9521 2.6063492
v 44.30272 47.988216 2.4
v 44.02056 47.62858 2.1936507
v 44.115143 47.510796 2.0425928
v 44.24434 47.349895 1.9873016
v 44.373535 47.189 2.0425928
v 44.468113 47.071213 2.1936507
v 44.50273 47.0281 2.4
v 44.468113 47.071213 2.6063492
v 44.373535 47.189 2.7574074
v 44.24434 47.349895 2.8126986
v 44.115143 47.510796 2.7574074
v 44.02056 47.62858 2.6063492
v 43.985943 47.67169 2.4
v 43.694847 47.407692 2.1936507
v 43.741062 47.263878 2.0425928
v 43.8042 47.06742 1.9873016
v 43.867332 46.870968 2.0425928
v 43.91355 46.727154 2.1936507
v 43.93047 46.674515 2.4
v 43.91355 46.727154 2.6063492
v 43.867332 46.870968 2.7574074
v 43.8042 47.06742 2.8126986
v 43.741062 47.263878 2.7574074
v 43.694847 47.407692 2.6063492
v 43.67793 47.46033 2.4
v 43.27542 47.397945 2.1936507
v 43.27816 47.24691 2.0425928
v 43.281902 47.040596 1.9873016
v 43.28564 46.83428 2.0425928
v 43.28838 46.683247 2.1936507
v 43.289383 46.627964 2.4
v 43.28838 46.683247 2.6063492
v 43.28564 46.83428 2.7574074
v 43.281902 47.040596 2.8126986
v 43.27816 47.24691 2.7574074
v 43.27542 47.397945 2.6063492
v 43.27442 47.453224 2.4
v 42.76126 47.405872 2.1936507
v 42.760296 47.254818 2.0425928
v 42.758976 47.048473 1.9873016
v 42.757656 46.84213 2.0425928
v 42.756687 46.691074 2.1936507
v 42.756336 46.635784 2.4
v 42.756687 46.691074 2.6063492
v 42.757656 46.84213 2.7574074
v 42.758976 47.048473 2.8126986
v 42.760296 47.254818 2.7574074
v 42.76126 47.405872 2.6063492
v 42.761616 47.461163 2.4
v 42.234528 47.38709 2.1657975
v 42.235226 47.224464 2.0272708
v 42.236134 47.014362 1.9886167
v 42.237 46.813084 2.0601923
v 42.237595 46.67456 2.2228193
v 42.237762 46.635906 2.4329216
v 42.237453 46.70748 2.6342027
v 42.23675 46.870106 2.7727292
v 42.235847 47.080208 2.8113832
v 42.23498 47.281487 2.7398076
v 42.234386 47.42001 2.5771806
v 42.23422 47.458664 2.3670785
v 41.705376 47.316803 2.0900946
v 41.718338 47.12585 1.9952133
v 41.729877 46.91296 2.0087473
v 41.736897 46.735172 2.1270702
v 41.737514 46.64013 2.3184772
v 41.73157 46.65329 2.531681
v 41.720654 46.771137 2.7095542
v 41.70769 46.962086 2.8044353
v 41.69615 47.174976 2.7909012
v 41.689133 47.352764 2.6725786
v 41.688515 47.44781 2.4811714
v 41.694458 47.434647 2.2679675
v 41.20046 47.23782 2.0218475
v 41.286655 47.054348 1.9590073
v 41.347904 46.853416 2.004149
v 41.367786 46.68886 2.1451764
v 41.340977 46.604774 2.344302
v 41.274662 46.62369 2.5481699
v 41.186607 46.740536 2.702154
v 41.100407 46.924007 2.764994
v 41.03916 47.12494 2.7198524
v 41.019276 47.289494 2.5788248
v 41.046085 47.37358 2.3796992
v 41.112404 47.354664 2.1758313
v 40.828003 47.013885 1.8473284
v 40.945717 46.85402 1.7681086
v 41.028324 46.65798 1.7867397
v 41.053688 46.478294 1.8982297
v 41.015015 46.363106 2.0727048
v 40.92266 46.343285 2.2634146
v 40.80138 46.424137 2.4192586
v 40.683662 46.584 2.4984784
v 40.601055 46.78004 2.4798472
v 40.57569 46.95973 2.3683572
v 40.61437 47.074913 2.1938822
v 40.70672 47.094738 2.0031724
v 40.35241 46.941093 1.7105421
v 40.382618 46.78661 1.566117
v 40.40473 46.579506 1.5186166
v 40.412827 46.37528 1.5807681
v 40.40473 46.22865 1.7359184
v 40.382618 46.17891 1.9424951
v 40.35241 46.239384 2.145146
v 40.3222 46.393867 2.289571
v 40.300087 46.60097 2.3370717
v 40.291992 46.8052 2.27492
v 40.300087 46.951828 2.1197696
v 40.3222 47.001568 1.913193
v 39.83911 46.993847 1.7957171
v 39.82384 46.83849 1.6498829
v 39.812664 46.630745 1.6013509
v 39.80857 46.426285 1.6631249
v 39.812664 46.279892 1.8186527
v 39.82384 46.23079 2.0262609
v 39.83911 46.292137 2.230321
v 39.854378 46.447495 2.3761551
v 39.86556 46.655235 2.4246871
v 39.869648 46.8597 2.3629131
v 39.86556 47.006092 2.2073853
v 39.854378 47.055195 1.9997771
v 39.316647 46.98156 1.7758783
v 39.31933 46.825912 1.6295781
v 39.321297 46.617958 1.5807048
v 39.322014 46.41342 1.642354
v 39.321297 46.2671 1.7980068
v 39.31933 46.218212 2.0059562
v 39.316647 46.27985 2.2104821
v 39.31396 46.435497 2.3567824
v 39.311996 46.643448 2.4056556
v 39.311275 46.84799 2.3440065
v 39.311996 46.994305 2.1883538
v 39.31396 47.043198 1.9804044
v 38.79375 46.986687 1.7841536
v 38.792366 46.83103 1.6378425
v 38.791355 46.623074 1.5889612
v 38.790985 46.418533 1.6506075
v 38.791355 46.272217 1.8062632
v 38.792366 46.22333 2.0142205
v 38.79375 46.284973 2.2187574
v 38.795135 46.440628 2.3650687
v 38.796146 46.648586 2.41395
v 38.796516 46.853127 2.3523037
v 38.796146 46.999443 2.196648
v 38.795135 47.04833 1.9886906
v 38.270782 46.98064 1.7745652
v 38.27107 46.821964 1.631531
v 38.27128 46.61303 1.5869979
v 38.271347 46.40982 1.6528984
v 38.271263 46.266785 1.8115746
v 38.27105 46.22225 2.0205092
v 38.27076 46.28815 2.2237186
v 38.270473 46.446827 2.3667529
v 38.270267 46.65576 2.411286
v 38.270195 46.858974 2.3453856
v 38.27028 47.002007 2.1867094
v 38.270493 47.04654 1.9777746
v 37.73363 46.99291 1.7951174
v 37.73939 46.84249 1.6435313
v 37.747402 46.63649 1.587518
v 37.755512 46.43011 1.642086
v 37.761555 46.278645 1.792614
v 37.76391 46.22268 1.9987682
v 37.761944 46.27721 2.2053096
v 37.756184 46.42763 2.3568957
v 37.748173 46.63363 2.412909
v 37.740063 46.84001 2.358341
v 37.734016 46.991478 2.207813
v 37.731667 47.04744 2.001659
v 37.113995 46.932697 1.7934265
v 37.161613 46.78925 1.6424539
v 37.226604 46.59337 1.5872796
v 37.291553 46.39754 1.6426874
v 37.339058 46.25424 1.793831
v 37.35639 46.20186 2.0002115
v 37.338905 46.254433 2.2065294
v 37.291286 46.39788 2.357502
v 37.226295 46.59376 2.4126763
v 37.161346 46.78959 2.3572686
v 37.113842 46.93289 2.206125
v 37.096508 46.985275 1.9997444
v 36.55374 46.588985 1.7938211
v 36.650852 46.473366 1.642694
v 36.78355 46.315376 1.5873085
v 36.916283 46.15735 1.6425054
v 37.013485 46.04163 1.7934945
v 37.04911 45.99922 1.9998184
v 37.01361 46.04149 2.206193
v 36.916504 46.15711 2.35732
v 36.783806 46.315098 2.4127054
v 36.651073 46.473125 2.3575087
v 36.55387 46.588844 2.2065196
v 36.518246 46.631252 2.0001957
v 36.187458 46.18684 1.7936708
v 36.291256 46.077106 1.6426038
v 36.433056 45.9272 1.5873005
v 36.57486 45.777287 1.6425796
v 36.67867 45.66754 1.7936288
v 36.71667 45.62736 1.9999747
v 36.678684 45.667522 2.2063272
v 36.574883 45.777256 2.3573942
v 36.433086 45.92716 2.4126976
v 36.291283 46.077072 2.3574185
v 36.18747 46.186817 2.2063692
v 36.149467 46.226997 2.0000231
v 35.815968 45.887753 1.793656
v 35.904793 45.76557 1.6425956
v 36.026134 45.59867 1.5873016
v 36.147476 45.43177 1.6425898
v 36.236305 45.309586 1.7936457
v 36.26882 45.264862 1.9999943
v 36.23631 45.30958 2.2063444
v 36.147484 45.431763 2.3574045
v 36.026142 45.598663 2.4126985
v 35.9048 45.765564 2.3574104
v 35.81597 45.88775 2.2063544
v 35.783455 45.932472 2.000006
v 35.357452 45.585884 1.7936504
v 35.45495 45.470505 1.6425924
v 35.588135 45.312893 1.5873015
v 35.72132 45.15528 1.6425929
v 35.818817 45.039898 1.7936511
v 35.854504 44.99767 2.0000005
v 35.818817 45.039898 2.2063496
v 35.72132 45.15528 2.3574076
v 35.588135 45.312893 2.4126985
v 35.45495 45.470505 2.357407
v 35.357452 45.585884 2.206349
v 35.321766 45.628117 1.9999995
v 34.982193 45.18304 1.7936507
v 35.08832 45.075546 1.6425927
v 35.233295 44.928703 1.5873015
v 35.378265 44.78186 1.6425927
v 35.484394 44.674362 1.7936509
v 35.52324 44.635017 2.0
v 35.484394 44.674362 2.2063494
v 35.378265 44.78186 2.3574073
v 35.233295 44.928703 2.4126985
v 35.08832 45.075546 2.3574073
v 34.982193 45.18304 2.2063491
v 34.943348 45.222385 2.0
v 34.637543 44.87014 1.7936507
v 34.72505 44.74701 1.6425927
v 34.84459 44.57881 1.5873015
v 34.964127 44.410614 1.6425927
v 35.051636 44.287483 1.7936507
v 35.083668 44.242416 2.0
v 35.051636 44.287483 2.2063494
v 34.964127 44.410614 2.3574073
v 34.84459 44.57881 2.4126985
v 34.72505 44.74701 2.3574073
v 34.637543 44.87014 2.2063494
v 34.605515 44.915207 2.0
v 34.214478 44.64015 1.7936507
v 34.287117 44.5077 1.6425927
v 34.38634 44.326775 1.5873015
v 34.485565 44.145847 1.6425927
v 34.558205 44.0134 1.7936507
v 34.584793 43.96492 2.0
v 34.558205 44.0134 2.2063494
v 34.485565 44.145847 2.3574073
v 34.38634 44.326775 2.4126985
v 34.287117 44.5077 2.3574073
v 34.214478 44.64015 2.2063494
v 34.187893 44.688625 2.0
v 33.705196 44.355717 1.7936507
v 33.79915 44.23743 1.6425927
v 33.927486 44.075848 1.5873015
v 34.055824 43.91426 1.6425927
v 34.149773 43.795975 1.7936507
v 34.184162 43.752678 2.0
v 34.149773 43.795975 2.2063494
v 34.055824 43.91426 2.3574073
v 33.927486 44.075848 2.4126985
v 33.79915 44.23743 2.3574073
v 33.705196 44.355717 2.2063494
v 33.670807 44.399014 2.0
v 33.324165 43.936096 1.7936507
v 33.431957 43.83027 1.6425927
v 33.5792 43.685703 1.5873015
v 33.726444 43.541138 1.6425927
v 33.834236 43.435307 1.7936507
v 33.873688 43.396572 2.0
v 33.834236 43.435307 2.2063494
v 33.726444 43.541138 2.3574073
v 33.5792 43.685703 2.4126985
v 33.431957 43.83027 2.3574073
v 33.324165 43.936096 2.2063494
v 33.284714 43.974834 2.0
v 32.973892 43.610714 1.7936507
v 33.067562 43.492203 1.6425927
v 33.195515 43.330315 1.5873015
v 33.32347 43.168427 1.6425927
v 33.41714 43.04992 1.7936507
v 33.451424 43.006542 2.0
v 33.41714 43.04992 2.2063494
v 33.32347 43.168427 2.3574073
v 33.195515 43.330315 2.4126985
v 33.067562 43.492203 2.3574073
v 32.973892 43.610714 2.2063494
v 32.939606 43.65409 2.0
v 32.535328 43.361973 1.8771702
v 32.600773 43.268387 1.6966283
v 32.709183 43.11336 1.5973746
v 32.831505 42.938435 1.606004
v 32.934967 42.790478 1.7202044
v 32.991848 42.709137 1.9093757
v 32.986904 42.71621 2.12283
v 32.92146 42.8098 2.3033717
v 32.81305 42.964825 2.4026256
v 32.690723 43.13975 2.393996
v 32.58726 43.28771 2.2797956
v 32.530384 43.369045 2.0906243
v 32.124767 43.03321 1.8172365
v 32.200546 42.91435 1.6560718
v 32.313293 42.74636 1.5865881
v 32.432793 42.57426 1.6274036
v 32.527023 42.444164 1.7675818
v 32.570744 42.39093 1.969562
v 32.552235 42.42882 2.1792238
v 32.47645 42.547684 2.3403885
v 32.36371 42.71567 2.4098723
v 32.24421 42.88777 2.3690567
v 32.149975 43.017868 2.2288785
v 32.10626 43.071102 2.0268984
v 31.644249 42.728565 1.8676643
v 31.685938 42.592438 1.7062811
v 31.78487 42.417694 1.62762
v 31.91454 42.25116 1.6527585
v 32.0402 42.137455 1.7749606
v 32.128178 42.107044 1.9614825
v 32.154903 42.168083 2.1623456
v 32.113216 42.30421 2.323729
v 32.014282 42.47895 2.40239
v 31.884615 42.64549 2.3772514
v 31.758957 42.759193 2.2550492
v 31.670977 42.7896 2.0685275
v 31.28627 42.45551 2.1139762
v 31.27807 42.298847 1.9815321
v 31.339365 42.105545 1.9189451
v 31.453728 41.92739 1.9429853
v 31.590517 41.81213 2.0472112
v 31.713081 41.790638 2.2036955
v 31.788578 41.86868 2.3705087
v 31.796778 42.025337 2.5029528
v 31.735485 42.218643 2.5655398
v 31.62112 42.396793 2.5414996
v 31.484331 42.51206 2.4372737
v 31.361767 42.533546 2.2807894
v 30.859383 42.309776 2.377313
v 30.83703 42.14178 2.240281
v 30.876846 41.93806 2.1706944
v 30.968159 41.7532 2.1871982
v 31.086502 41.636734 2.2853708
v 31.200169 41.61987 2.4389067
v 31.278698 41.707123 2.6066658
v 31.30105 41.875114 2.7436976
v 31.261234 42.078835 2.8132846
v 31.169922 42.263695 2.7967806
v 31.051577 42.38016 2.6986082
v 30.937912 42.39703 2.5450723
v 31.106728 42.02081 2.5374389
usemtl mat_55
s 1
f 3483 3483 3484
f 3484 3483 3485
f 3483 3483 3485
f 3485 3483 3486
f 3483 3483 3486
f 3486 3483 3487
f 3483 3483 3487
f 3487 3483 3488
f 3483 3483 3488
f 3488 3483 3489
f 3483 3483 3489
f 3489 3483 3490
f 3483 3483 3490
f 3490 3483 3491
f 3483 3483 3491
f 3491 3483 3492
f 3483 3483 3492
f 3492 3483 3493
f 3483 3483 3493
f 3493 3483 3494
f 3483 3483 3494
f 3494 3483 3495
f 3483 3483 3495
f 3495 3483 3484
f 3484 3485 3496
f 3496 3485 3497
f 3485 3486 3497
f 3497 3486 3498
f 3486 3487 3498
f 3498 3487 3499
f 3487 3488 3499
f 3499 3488 3500
f 3488 3489 3500
f 3500 3489 3501
f 3489 3490 3501
f 3501 3490 3502
f 3490 3491 3502
f 3502 3491 3503
f 3491 3492 3503
f 3503 3492 3504
f 3492 3493 3504
f 3504 3493 3505
f 3493 3494 3505
f 3505 3494 3506
f 3494 3495 3506
f 3506 3495 3507
f 3495 3484 3507
f 3507 3484 3496
f 3496 3497 3508
f 3508 3497 3509
f 3497 3498 3509
f 3509 3498 3510
f 3498 3499 3510
f 3510 3499 3511
f 3499 3500 3511
f 3511 3500 3512
f 3500 3501 3512
f 3512 3501 3513
f 3501 3502 3513
f 3513 3502 3514
f 3502 3503 3514
f 3514 3503 3515
f 3503 3504 3515
f 3515 3504 3516
f 3504 3505 3516
f 3516 3505 3517
f 3505 3506 3517
f 3517 3506 3518
f 3506 3507 3518
f 3518 3507 3519
f 3507 3496 3519
f 3519 3496 3508
f 3508 3509 3520
f 3520 3509 3521
f 3509 3510 3521
f 3521 3510 3522
f 3510 3511 3522
f 3522 3511 3523
f 3511 3512 3523
f 3523 3512 3524
f 3512 3513 3524
f 3524 3513 3525
f 3513 3514 3525
f 3525 3514 3526
f 3514 3515 3526
f 3526 3515 3527
f 3515 3516 3527
f 3527 3516 3528
f 3516 3517 3528
f 3528 3517 3529
f 3517 3518 3529
f 3529 3518 3530
f 3518 3519 3530
f 3530 3519 3531
f 3519 3508 3531
f 3531 3508 3520
f 3520 3521 3532
f 3532 3521 3533
f 3521 3522 3533
f 3533 3522 3534
f 3522 3523 3534
f 3534 3523 3535
f 3523 3524 3535
f 3535 3524 3536
f 3524 3525 3536
f 3536 3525 3537
f 3525 3526 3537
f 3537 3526 3538
f 3526 3527 3538
f 3538 3527 3539
f 3527 3528 3539
f 3539 3528 3540
f 3528 3529 3540
f 3540 3529 3541
f 3529 3530 3541
f 3541 3530 3542
f 3530 3531 3542
f 3542 3531 3543
f 3531 3520 3543
f 3543 3520 3532
f 3532 3533 3544
f 3544 3533 3545
f 3533 3534 3545
f 3545 3534 3546
f 3534 3535 3546
f 3546 3535 3547
f 3535 3536 3547
f 3547 3536 3548
f 3536 3537 3548
f 3548 3537 3549
f 3537 3538 3549
f 3549 3538 3550
f 3538 3539 3550
f 3550 3539 3551
f 3539 3540 3551
f 3551 3540 3552
f 3540 3541 3552
f 3552 3541 3553
f 3541 3542 3553
f 3553 3542 3554
f 3542 3543 3554
f 3554 3543 3555
f 3543 3532 3555
f 3555 3532 3544
f 3544 3545 3556
f 3556 3545 3557
f 3545 3546 3557
f 3557 3546 3558
f 3546 3547 3558
f 3558 3547 3559
f 3547 3548 3559
f 3559 3548 3560
f 3548 3549 3560
f 3560 3549 3561
f 3549 3550 3561
f 3561 3550 3562
f 3550 3551 3562
f 3562 3551 3563
f 3551 3552 3563
f 3563 3552 3564
f 3552 3553 3564
f 3564 3553 3565
f 3553 3554 3565
f 3565 3554 3566
f 3554 3555 3566
f 3566 3555 3567
f 3555 3544 3567
f 3567 3544 3556
f 3556 3557 3568
f 3568 3557 3569
f 3557 3558 3569
f 3569 3558 3570
f 3558 3559 3570
f 3570 3559 3571
f 3559 3560 3571
f 3571 3560 3572
f 3560 3561 3572
f 3572 3561 3573
f 3561 3562 3573
f 3573 3562 3574
f 3562 3563 3574
f 3574 3563 3575
f 3563 3564 3575
f 3575 3564 3576
f 3564 3565 3576
f 3576 3565 3577
f 3565 3566 3577
f 3577 3566 3578
f 3566 3567 3578
f 3578 3567 3579
f 3567 3556 3579
f 3579 3556 3568
f 3568 3569 3580
f 3580 3569 3581
f 3569 3570 3581
f 3581 3570 3582
f 3570 3571 3582
f 3582 3571 3583
f 3571 3572 3583
f 3583 3572 3584
f 3572 3573 3584
f 3584 3573 3585
f 3573 3574 3585
f 3585 3574 3586
f 3574 3575 3586
f 3586 3575 3587
f 3575 3576 3587
f 3587 3576 3588
f 3576 3577 3588
f 3588 3577 3589
f 3577 3578 3589
f 3589 3578 3590
f 3578 3579 3590
f 3590 3579 3591
f 3579 3568 3591
f 3591 3568 3580
f 3580 3581 3592
f 3592 3581 3593
f 3581 3582 3593
f 3593 3582 3594
f 3582 3583 3594
f 3594 3583 3595
f 3583 3584 3595
f 3595 3584 3596
f 3584 3585 3596
f 3596 3585 3597
f 3585 3586 3597
f 3597 3586 3598
f 3586 3587 3598
f 3598 3587 3599
f 3587 3588 3599
f 3599 3588 3600
f 3588 3589 3600
f 3600 3589 3601
f 3589 3590 3601
f 3601 3590 3602
f 3590 3591 3602
f 3602 3591 3603
f 3591 3580 3603
f 3603 3580 3592
f 3592 3593 3604
f 3604 3593 3605
f 3593 3594 3605
f 3605 3594 3606
f 3594 3595 3606
f 3606 3595 3607
f 3595 3596 3607
f 3607 3596 3608
f 3596 3597 3608
f 3608 3597 3609
f 3597 3598 3609
f 3609 3598 3610
f 3598 3599 3610
f 3610 3599 3611
f 3599 3600 3611
f 3611 3600 3612
f 3600 3601 3612
f 3612 3601 3613
f 3601 3602 3613
f 3613 3602 3614
f 3602 3603 3614
f 3614 3603 3615
f 3603 3592 3615
f 3615 3592 3604
f 3604 3605 3616
f 3616 3605 3617
f 3605 3606 3617
f 3617 3606 3618
f 3606 3607 3618
f 3618 3607 3619
f 3607 3608 3619
f 3619 3608 3620
f 3608 3609 3620
f 3620 3609 3621
f 3609 3610 3621
f 3621 3610 3622
f 3610 3611 3622
f 3622 3611 3623
f 3611 3612 3623
f 3623 3612 3624
f 3612 3613 3624
f 3624 3613 3625
f 3613 3614 3625
f 3625 3614 3626
f 3614 3615 3626
f 3626 3615 3627
f 3615 3604 3627
f 3627 3604 3616
f 3616 3617 3628
f 3628 3617 3629
f 3617 3618 3629
f 3629 3618 3630
f 3618 3619 3630
f 3630 3619 3631
f 3619 3620 3631
f 3631 3620 3632
f 3620 3621 3632
f 3632 3621 3633
f 3621 3622 3633
f 3633 3622 3634
f 3622 3623 3634
f 3634 3623 3635
f 3623 3624 3635
f 3635 3624 3636
f 3624 3625 3636
f 3636 3625 3637
f 3625 3626 3637
f 3637 3626 3638
f 3626 3627 3638
f 3638 3627 3639
f 3627 3616 3639
f 3639 3616 3628
f 3628 3629 3640
f 3640 3629 3641
f 3629 3630 3641
f 3641 3630 3642
f 3630 3631 3642
f 3642 3631 3643
f 3631 3632 3643
f 3643 3632 3644
f 3632 3633 3644
f 3644 3633 3645
f 3633 3634 3645
f 3645 3634 3646
f 3634 3635 3646
f 3646 3635 3647
f 3635 3636 3647
f 3647 3636 3648
f 3636 3637 3648
f 3648 3637 3649
f 3637 3638 3649
f 3649 3638 3650
f 3638 3639 3650
f 3650 3639 3651
f 3639 3628 3651
f 3651 3628 3640
f 3640 3641 3652
f 3652 3641 3653
f 3641 3642 3653
f 3653 3642 3654
f 3642 3643 3654
f 3654 3643 3655
f 3643 3644 3655
f 3655 3644 3656
f 3644 3645 3656
f 3656 3645 3657
f 3645 3646 3657
f 3657 3646 3658
f 3646 3647 3658
f 3658 3647 3659
f 3647 3648 3659
f 3659 3648 3660
f 3648 3649 3660
f 3660 3649 3661
f 3649 3650 3661
f 3661 3650 3662
f 3650 3651 3662
f 3662 3651 3663
f 3651 3640 3663
f 3663 3640 3652
f 3652 3653 3664
f 3664 3653 3665
f 3653 3654 3665
f 3665 3654 3666
f 3654 3655 3666
f 3666 3655 3667
f 3655 3656 3667
f 3667 3656 3668
f 3656 3657 3668
f 3668 3657 3669
f 3657 3658 3669
f 3669 3658 3670
f 3658 3659 3670
f 3670 3659 3671
f 3659 3660 3671
f 3671 3660 3672
f 3660 3661 3672
f 3672 3661 3673
f 3661 3662 3673
f 3673 3662 3674
f 3662 3663 3674
f 3674 3663 3675
f 3663 3652 3675
f 3675 3652 3664
f 3664 3665 3676
f 3676 3665 3677
f 3665 3666 3677
f 3677 3666 3678
f 3666 3667 3678
f 3678 3667 3679
f 3667 3668 3679
f 3679 3668 3680
f 3668 3669 3680
f 3680 3669 3681
f 3669 3670 3681
f 3681 3670 3682
f 3670 3671 3682
f 3682 3671 3683
f 3671 3672 3683
f 3683 3672 3684
f 3672 3673 3684
f 3684 3673 3685
f 3673 3674 3685
f 3685 3674 3686
f 3674 3675 3686
f 3686 3675 3687
f 3675 3664 3687
f 3687 3664 3676
f 3676 3677 3688
f 3688 3677 3689
f 3677 3678 3689
f 3689 3678 3690
f 3678 3679 3690
f 3690 3679 3691
f 3679 3680 3691
f 3691 3680 3692
f 3680 3681 3692
f 3692 3681 3693
f 3681 3682 3693
f 3693 3682 3694
f 3682 3683 3694
f 3694 3683 3695
f 3683 3684 3695
f 3695 3684 3696
f 3684 3685 3696
f 3696 3685 3697
f 3685 3686 3697
f 3697 3686 3698
f 3686 3687 3698
f 3698 3687 3699
f 3687 3676 3699
f 3699 3676 3688
f 3688 3689 3700
f 3700 3689 3701
f 3689 3690 3701
f 3701 3690 3702
f 3690 3691 3702
f 3702 3691 3703
f 3691 3692 3703
f 3703 3692 3704
f 3692 3693 3704
f 3704 3693 3705
f 3693 3694 3705
f 3705 3694 3706
f 3694 3695 3706
f 3706 3695 3707
f 3695 3696 3707
f 3707 3696 3708
f 3696 3697 3708
f 3708 3697 3709
f 3697 3698 3709
f 3709 3698 3710
f 3698 3699 3710
f 3710 3699 3711
f 3699 3688 3711
f 3711 3688 3700
f 3700 3701 3712
f 3712 3701 3713
f 3701 3702 3713
f 3713 3702 3714
f 3702 3703 3714
f 3714 3703 3715
f 3703 3704 3715
f 3715 3704 3716
f 3704 3705 3716
f 3716 3705 3717
f 3705 3706 3717
f 3717 3706 3718
f 3706 3707 3718
f 3718 3707 3719
f 3707 3708 3719
f 3719 3708 3720
f 3708 3709 3720
f 3720 3709 3721
f 3709 3710 3721
f 3721 3710 3722
f 3710 3711 3722
f 3722 3711 3723
f 3711 3700 3723
f 3723 3700 3712
f 3712 3713 3724
f 3724 3713 3725
f 3713 3714 3725
f 3725 3714 3726
f 3714 3715 3726
f 3726 3715 3727
f 3715 3716 3727
f 3727 3716 3728
f 3716 3717 3728
f 3728 3717 3729
f 3717 3718 3729
f 3729 3718 3730
f 3718 3719 3730
f 3730 3719 3731
f 3719 3720 3731
f 3731 3720 3732
f 3720 3721 3732
f 3732 3721 3733
f 3721 3722 3733
f 3733 3722 3734
f 3722 3723 3734
f 3734 3723 3735
f 3723 3712 3735
f 3735 3712 3724
f 3724 3725 3736
f 3736 3725 3737
f 3725 3726 3737
f 3737 3726 3738
f 3726 3727 3738
f 3738 3727 3739
f 3727 3728 3739
f 3739 3728 3740
f 3728 3729 3740
f 3740 3729 3741
f 3729 3730 3741
f 3741 3730 3742
f 3730 3731 3742
f 3742 3731 3743
f 3731 3732 3743
f 3743 3732 3744
f 3732 3733 3744
f 3744 3733 3745
f 3733 3734 3745
f 3745 3734 3746
f 3734 3735 3746
f 3746 3735 3747
f 3735 3724 3747
f 3747 3724 3736
f 3736 3737 3748
f 3748 3737 3749
f 3737 3738 3749
f 3749 3738 3750
f 3738 3739 3750
f 3750 3739 3751
f 3739 3740 3751
f 3751 3740 3752
f 3740 3741 3752
f 3752 3741 3753
f 3741 3742 3753
f 3753 3742 3754
f 3742 3743 3754
f 3754 3743 3755
f 3743 3744 3755
f 3755 3744 3756
f 3744 3745 3756
f 3756 3745 3757
f 3745 3746 3757
f 3757 3746 3758
f 3746 3747 3758
f 3758 3747 3759
f 3747 3736 3759
f 3759 3736 3748
f 3748 3749 3760
f 3760 3749 3761
f 3749 3750 3761
f 3761 3750 3762
f 3750 3751 3762
f 3762 3751 3763
f 3751 3752 3763
f 3763 3752 3764
f 3752 3753 3764
f 3764 3753 3765
f 3753 3754 3765
f 3765 3754 3766
f 3754 3755 3766
f 3766 3755 3767
f 3755 3756 3767
f 3767 3756 3768
f 3756 3757 3768
f 3768 3757 3769
f 3757 3758 3769
f 3769 3758 3770
f 3758 3759 3770
f 3770 3759 3771
f 3759 3748 3771
f 3771 3748 3760
f 3760 3761 3772
f 3772 3761 3773
f 3761 3762 3773
f 3773 3762 3774
f 3762 3763 3774
f 3774 3763 3775
f 3763 3764 3775
f 3775 3764 3776
f 3764 3765 3776
f 3776 3765 3777
f 3765 3766 3777
f 3777 3766 3778
f 3766 3767 3778
f 3778 3767 3779
f 3767 3768 3779
f 3779 3768 3780
f 3768 3769 3780
f 3780 3769 3781
f 3769 3770 3781
f 3781 3770 3782
f 3770 3771 3782
f 3782 3771 3783
f 3771 3760 3783
f 3783 3760 3772
f 3772 3773 3784
f 3784 3773 3785
f 3773 3774 3785
f 3785 3774 3786
f 3774 3775 3786
f 3786 3775 3787
f 3775 3776 3787
f 3787 3776 3788
f 3776 3777 3788
f 3788 3777 3789
f 3777 3778 3789
f 3789 3778 3790
f 3778 3779 3790
f 3790 3779 3791
f 3779 3780 3791
f 3791 3780 3792
f 3780 3781 3792
f 3792 3781 3793
f 3781 3782 3793
f 3793 3782 3794
f 3782 3783 3794
f 3794 3783 3795
f 3783 3772 3795
f 3795 3772 3784
f 3784 3785 3796
f 3796 3785 3797
f 3785 3786 3797
f 3797 3786 3798
f 3786 3787 3798
f 3798 3787 3799
f 3787 3788 3799
f 3799 3788 3800
f 3788 3789 3800
f 3800 3789 3801
f 3789 3790 3801
f 3801 3790 3802
f 3790 3791 3802
f 3802 3791 3803
f 3791 3792 3803
f 3803 3792 3804
f 3792 3793 3804
f 3804 3793 3805
f 3793 3794 3805
f 3805 3794 3806
f 3794 3795 3806
f 3806 3795 3807
f 3795 3784 3807
f 3807 3784 3796
f 3796 3797 3808
f 3808 3797 3809
f 3797 3798 3809
f 3809 3798 3810
f 3798 3799 3810
f 3810 3799 3811
f 3799 3800 3811
f 3811 3800 3812
f 3800 3801 3812
f 3812 3801 3813
f 3801 3802 3813
f 3813 3802 3814
f 3802 3803 3814
f 3814 3803 3815
f 3803 3804 3815
f 3815 3804 3816
f 3804 3805 3816
f 3816 3805 3817
f 3805 3806 3817
f 3817 3806 3818
f 3806 3807 3818
f 3818 3807 3819
f 3807 3796 3819
f 3819 3796 3808
f 3808 3809 3820
f 3820 3809 3821
f 3809 3810 3821
f 3821 3810 3822
f 3810 3811 3822
f 3822 3811 3823
f 3811 3812 3823
f 3823 3812 3824
f 3812 3813 3824
f 3824 3813 3825
f 3813 3814 3825
f 3825 3814 3826
f 3814 3815 3826
f 3826 3815 3827
f 3815 3816 3827
f 3827 3816 3828
f 3816 3817 3828
f 3828 3817 3829
f 3817 3818 3829
f 3829 3818 3830
f 3818 3819 3830
f 3830 3819 3831
f 3819 3808 3831
f 3831 3808 3820
f 3820 3821 3832
f 3832 3821 3833
f 3821 3822 3833
f 3833 3822 3834
f 3822 3823 3834
f 3834 3823 3835
f 3823 3824 3835
f 3835 3824 3836
f 3824 3825 3836
f 3836 3825 3837
f 3825 3826 3837
f 3837 3826 3838
f 3826 3827 3838
f 3838 3827 3839
f 3827 3828 3839
f 3839 3828 3840
f 3828 3829 3840
f 3840 3829 3841
f 3829 3830 3841
f 3841 3830 3842
f 3830 3831 3842
f 3842 3831 3843
f 3831 3820 3843
f 3843 3820 3832
f 3832 3833 3844
f 3844 3833 3845
f 3833 3834 3845
f 3845 3834 3846
f 3834 3835 3846
f 3846 3835 3847
f 3835 3836 3847
f 3847 3836 3848
f 3836 3837 3848
f 3848 3837 3849
f 3837 3838 3849
f 3849 3838 3850
f 3838 3839 3850
f 3850 3839 3851
f 3839 3840 3851
f 3851 3840 3852
f 3840 3841 3852
f 3852 3841 3853
f 3841 3842 3853
f 3853 3842 3854
f 3842 3843 3854
f 3854 3843 3855
f 3843 3832 3855
f 3855 3832 3844
f 3844 3845 3856
f 3856 3845 3857
f 3845 3846 3857
f 3857 3846 3858
f 3846 3847 3858
f 3858 3847 3859
f 3847 3848 3859
f 3859 3848 3860
f 3848 3849 3860
f 3860 3849 3861
f 3849 3850 3861
f 3861 3850 3862
f 3850 3851 3862
f 3862 3851 3863
f 3851 3852 3863
f 3863 3852 3864
f 3852 3853 3864
f 3864 3853 3865
f 3853 3854 3865
f 3865 3854 3866
f 3854 3855 3866
f 3866 3855 3867
f 3855 3844 3867
f 3867 3844 3856
f 3856 3857 3868
f 3868 3857 3869
f 3857 3858 3869
f 3869 3858 3870
f 3858 3859 3870
f 3870 3859 3871
f 3859 3860 3871
f 3871 3860 3872
f 3860 3861 3872
f 3872 3861 3873
f 3861 3862 3873
f 3873 3862 3874
f 3862 3863 3874
f 3874 3863 3875
f 3863 3864 3875
f 3875 3864 3876
f 3864 3865 3876
f 3876 3865 3877
f 3865 3866 3877
f 3877 3866 3878
f 3866 3867 3878
f 3878 3867 3879
f 3867 3856 3879
f 3879 3856 3868
f 3868 3869 3880
f 3880 3869 3881
f 3869 3870 3881
f 3881 3870 3882
f 3870 3871 3882
f 3882 3871 3883
f 3871 3872 3883
f 3883 3872 3884
f 3872 3873 3884
f 3884 3873 3885
f 3873 3874 3885
f 3885 3874 3886
f 3874 3875 3886
f 3886 3875 3887
f 3875 3876 3887
f 3887 3876 3888
f 3876 3877 3888
f 3888 3877 3889
f 3877 3878 3889
f 3889 3878 3890
f 3878 3879 3890
f 3890 3879 3891
f 3879 3868 3891
f 3891 3868 3880
f 3880 3881 3892
f 3892 3881 3893
f 3881 3882 3893
f 3893 3882 3894
f 3882 3883 3894
f 3894 3883 3895
f 3883 3884 3895
f 3895 3884 3896
f 3884 3885 3896
f 3896 3885 3897
f 3885 3886 3897
f 3897 3886 3898
f 3886 3887 3898
f 3898 3887 3899
f 3887 3888 3899
f 3899 3888 3900
f 3888 3889 3900
f 3900 3889 3901
f 3889 3890 3901
f 3901 3890 3902
f 3890 3891 3902
f 3902 3891 3903
f 3891 3880 3903
f 3903 3880 3892
f 3892 3893 3904
f 3904 3893 3905
f 3893 3894 3905
f 3905 3894 3906
f 3894 3895 3906
f 3906 3895 3907
f 3895 3896 3907
f 3907 3896 3908
f 3896 3897 3908
f 3908 3897 3909
f 3897 3898 3909
f 3909 3898 3910
f 3898 3899 3910
f 3910 3899 3911
f 3899 3900 3911
f 3911 3900 3912
f 3900 3901 3912
f 3912 3901 3913
f 3901 3902 3913
f 3913 3902 3914
f 3902 3903 3914
f 3914 3903 3915
f 3903 3892 3915
f 3915 3892 3904
f 3904 3905 3916
f 3916 3905 3917
f 3905 3906 3917
f 3917 3906 3918
f 3906 3907 3918
f 3918 3907 3919
f 3907 3908 3919
f 3919 3908 3920
f 3908 3909 3920
f 3920 3909 3921
f 3909 3910 3921
f 3921 3910 3922
f 3910 3911 3922
f 3922 3911 3923
f 3911 3912 3923
f 3923 3912 3924
f 3912 3913 3924
f 3924 3913 3925
f 3913 3914 3925
f 3925 3914 3926
f 3914 3915 3926
f 3926 3915 3927
f 3915 3904 3927
f 3927 3904 3916
f 3916 3917 3928
f 3928 3917 3929
f 3917 3918 3929
f 3929 3918 3930
f 3918 3919 3930
f 3930 3919 3931
f 3919 3920 3931
f 3931 3920 3932
f 3920 3921 3932
f 3932 3921 3933
f 3921 3922 3933
f 3933 3922 3934
f 3922 3923 3934
f 3934 3923 3935
f 3923 3924 3935
f 3935 3924 3936
f 3924 3925 3936
f 3936 3925 3937
f 3925 3926 3937
f 3937 3926 3938
f 3926 3927 3938
f 3938 3927 3939
f 3927 3916 3939
f 3939 3916 3928
f 3928 3929 3940
f 3940 3929 3941
f 3929 3930 3941
f 3941 3930 3942
f 3930 3931 3942
f 3942 3931 3943
f 3931 3932 3943
f 3943 3932 3944
f 3932 3933 3944
f 3944 3933 3945
f 3933 3934 3945
f 3945 3934 3946
f 3934 3935 3946
f 3946 3935 3947
f 3935 3936 3947
f 3947 3936 3948
f 3936 3937 3948
f 3948 3937 3949
f 3937 3938 3949
f 3949 3938 3950
f 3938 3939 3950
f 3950 3939 3951
f 3939 3928 3951
f 3951 3928 3940
f 3940 3941 3952
f 3952 3941 3953
f 3941 3942 3953
f 3953 3942 3954
f 3942 3943 3954
f 3954 3943 3955
f 3943 3944 3955
f 3955 3944 3956
f 3944 3945 3956
f 3956 3945 3957
f 3945 3946 3957
f 3957 3946 3958
f 3946 3947 3958
f 3958 3947 3959
f 3947 3948 3959
f 3959 3948 3960
f 3948 3949 3960
f 3960 3949 3961
f 3949 3950 3961
f 3961 3950 3962
f 3950 3951 3962
f 3962 3951 3963
f 3951 3940 3963
f 3963 3940 3952
f 3952 3953 3964
f 3964 3953 3965
f 3953 3954 3965
f 3965 3954 3966
f 3954 3955 3966
f 3966 3955 3967
f 3955 3956 3967
f 3967 3956 3968
f 3956 3957 3968
f 3968 3957 3969
f 3957 3958 3969
f 3969 3958 3970
f 3958 3959 3970
f 3970 3959 3971
f 3959 3960 3971
f 3971 3960 3972
f 3960 3961 3972
f 3972 3961 3973
f 3961 3962 3973
f 3973 3962 3974
f 3962 3963 3974
f 3974 3963 3975
f 3963 3952 3975
f 3975 3952 3964
f 3964 3965 3976
f 3976 3965 3977
f 3965 3966 3977
f 3977 3966 3978
f 3966 3967 3978
f 3978 3967 3979
f 3967 3968 3979
f 3979 3968 3980
f 3968 3969 3980
f 3980 3969 3981
f 3969 3970 3981
f 3981 3970 3982
f 3970 3971 3982
f 3982 3971 3983
f 3971 3972 3983
f 3983 3972 3984
f 3972 3973 3984
f 3984 3973 3985
f 3973 3974 3985
f 3985 3974 3986
f 3974 3975 3986
f 3986 3975 3987
f 3975 3964 3987
f 3987 3964 3976
f 3976 3977 3988
f 3988 3977 3989
f 3977 3978 3989
f 3989 3978 3990
f 3978 3979 3990
f 3990 3979 3991
f 3979 3980 3991
f 3991 3980 3992
f 3980 3981 3992
f 3992 3981 3993
f 3981 3982 3993
f 3993 3982 3994
f 3982 3983 3994
f 3994 3983 3995
f 3983 3984 3995
f 3995 3984 3996
f 3984 3985 3996
f 3996 3985 3997
f 3985 3986 3997
f 3997 3986 3998
f 3986 3987 3998
f 3998 3987 3999
f 3987 3976 3999
f 3999 3976 3988
f 3988 3989 4000
f 4000 3989 4001
f 3989 3990 4001
f 4001 3990 4002
f 3990 3991 4002
f 4002 3991 4003
f 3991 3992 4003
f 4003 3992 4004
f 3992 3993 4004
f 4004 3993 4005
f 3993 3994 4005
f 4005 3994 4006
f 3994 3995 4006
f 4006 3995 4007
f 3995 3996 4007
f 4007 3996 4008
f 3996 3997 4008
f 4008 3997 4009
f 3997 3998 4009
f 4009 3998 4010
f 3998 3999 4010
f 4010 3999 4011
f 3999 3988 4011
f 4011 3988 4000
f 4000 4001 4012
f 4012 4001 4013
f 4001 4002 4013
f 4013 4002 4014
f 4002 4003 4014
f 4014 4003 4015
f 4003 4004 4015
f 4015 4004 4016
f 4004 4005 4016
f 4016 4005 4017
f 4005 4006 4017
f 4017 4006 4018
f 4006 4007 4018
f 4018 4007 4019
f 4007 4008 4019
f 4019 4008 4020
f 4008 4009 4020
f 4020 4009 4021
f 4009 4010 4021
f 4021 4010 4022
f 4010 4011 4022
f 4022 4011 4023
f 4011 4000 4023
f 4023 4000 4012
f 4012 4013 4024
f 4024 4013 4025
f 4013 4014 4025
f 4025 4014 4026
f 4014 4015 4026
f 4026 4015 4027
f 4015 4016 4027
f 4027 4016 4028
f 4016 4017 4028
f 4028 4017 4029
f 4017 4018 4029
f 4029 4018 4030
f 4018 4019 4030
f 4030 4019 4031
f 4019 4020 4031
f 4031 4020 4032
f 4020 4021 4032
f 4032 4021 4033
f 4021 4022 4033
f 4033 4022 4034
f 4022 4023 4034
f 4034 4023 4035
f 4023 4012 4035
f 4035 4012 4024
f 4024 4025 4036
f 4036 4025 4037
f 4025 4026 4037
f 4037 4026 4038
f 4026 4027 4038
f 4038 4027 4039
f 4027 4028 4039
f 4039 4028 4040
f 4028 4029 4040
f 4040 4029 4041
f 4029 4030 4041
f 4041 4030 4042
f 4030 4031 4042
f 4042 4031 4043
f 4031 4032 4043
f 4043 4032 4044
f 4032 4033 4044
f 4044 4033 4045
f 4033 4034 4045
f 4045 4034 4046
f 4034 4035 4046
f 4046 4035 4047
f 4035 4024 4047
f 4047 4024 4036
f 4036 4037 4048
f 4048 4037 4049
f 4037 4038 4049
f 4049 4038 4050
f 4038 4039 4050
f 4050 4039 4051
f 4039 4040 4051
f 4051 4040 4052
f 4040 4041 4052
f 4052 4041 4053
f 4041 4042 4053
f 4053 4042 4054
f 4042 4043 4054
f 4054 4043 4055
f 4043 4044 4055
f 4055 4044 4056
f 4044 4045 4056
f 4056 4045 4057
f 4045 4046 4057
f 4057 4046 4058
f 4046 4047 4058
f 4058 4047 4059
f 4047 4036 4059
f 4059 4036 4048
f 4048 4049 4060
f 4060 4049 4061
f 4049 4050 4061
f 4061 4050 4062
f 4050 4051 4062
f 4062 4051 4063
f 4051 4052 4063
f 4063 4052 4064
f 4052 4053 4064
f 4064 4053 4065
f 4053 4054 4065
f 4065 4054 4066
f 4054 4055 4066
f 4066 4055 4067
f 4055 4056 4067
f 4067 4056 4068
f 4056 4057 4068
f 4068 4057 4069
f 4057 4058 4069
f 4069 4058 4070
f 4058 4059 4070
f 4070 4059 4071
f 4059 4048 4071
f 4071 4048 4060
f 4060 4061 4072
f 4072 4061 4073
f 4061 4062 4073
f 4073 4062 4074
f 4062 4063 4074
f 4074 4063 4075
f 4063 4064 4075
f 4075 4064 4076
f 4064 4065 4076
f 4076 4065 4077
f 4065 4066 4077
f 4077 4066 4078
f 4066 4067 4078
f 4078 4067 4079
f 4067 4068 4079
f 4079 4068 4080
f 4068 4069 4080
f 4080 4069 4081
f 4069 4070 4081
f 4081 4070 4082
f 4070 4071 4082
f 4082 4071 4083
f 4071 4060 4083
f 4083 4060 4072
f 4072 4073 4084
f 4084 4073 4085
f 4073 4074 4085
f 4085 4074 4086
f 4074 4075 4086
f 4086 4075 4087
f 4075 4076 4087
f 4087 4076 4088
f 4076 4077 4088
f 4088 4077 4089
f 4077 4078 4089
f 4089 4078 4090
f 4078 4079 4090
f 4090 4079 4091
f 4079 4080 4091
f 4091 4080 4092
f 4080 4081 4092
f 4092 4081 4093
f 4081 4082 4093
f 4093 4082 4094
f 4082 4083 4094
f 4094 4083 4095
f 4083 4072 4095
f 4095 4072 4084
f 4084 4085 4096
f 4096 4085 4097
f 4085 4086 4097
f 4097 4086 4098
f 4086 4087 4098
f 4098 4087 4099
f 4087 4088 4099
f 4099 4088 4100
f 4088 4089 4100
f 4100 4089 4101
f 4089 4090 4101
f 4101 4090 4102
f 4090 4091 4102
f 4102 4091 4103
f 4091 4092 4103
f 4103 4092 4104
f 4092 4093 4104
f 4104 4093 4105
f 4093 4094 4105
f 4105 4094 4106
f 4094 4095 4106
f 4106 4095 4107
f 4095 4084 4107
f 4107 4084 4096
f 4096 4097 4108
f 4108 4097 4109
f 4097 4098 4109
f 4109 4098 4110
f 4098 4099 4110
f 4110 4099 4111
f 4099 4100 4111
f 4111 4100 4112
f 4100 4101 4112
f 4112 4101 4113
f 4101 4102 4113
f 4113 4102 4114
f 4102 4103 4114
f 4114 4103 4115
f 4103 4104 4115
f 4115 4104 4116
f 4104 4105 4116
f 4116 4105 4117
f 4105 4106 4117
f 4117 4106 4118
f 4106 4107 4118
f 4118 4107 4119
f 4107 4096 4119
f 4119 4096 4108
f 4108 4109 4120
f 4120 4109 4121
f 4109 4110 4121
f 4121 4110 4122
f 4110 4111 4122
f 4122 4111 4123
f 4111 4112 4123
f 4123 4112 4124
f 4112 4113 4124
f 4124 4113 4125
f 4113 4114 4125
f 4125 4114 4126
f 4114 4115 4126
f 4126 4115 4127
f 4115 4116 4127
f 4127 4116 4128
f 4116 4117 4128
f 4128 4117 4129
f 4117 4118 4129
f 4129 4118 4130
f 4118 4119 4130
f 4130 4119 4131
f 4119 4108 4131
f 4131 4108 4120
f 4120 4121 4132
f 4132 4121 4133
f 4121 4122 4133
f 4133 4122 4134
f 4122 4123 4134
f 4134 4123 4135
f 4123 4124 4135
f 4135 4124 4136
f 4124 4125 4136
f 4136 4125 4137
f 4125 4126 4137
f 4137 4126 4138
f 4126 4127 4138
f 4138 4127 4139
f 4127 4128 4139
f 4139 4128 4140
f 4128 4129 4140
f 4140 4129 4141
f 4129 4130 4141
f 4141 4130 4142
f 4130 4131 4142
f 4142 4131 4143
f 4131 4120 4143
f 4143 4120 4132
f 4132 4133 4144
f 4144 4133 4145
f 4133 4134 4145
f 4145 4134 4146
f 4134 4135 4146
f 4146 4135 4147
f 4135 4136 4147
f 4147 4136 4148
f 4136 4137 4148
f 4148 4137 4149
f 4137 4138 4149
f 4149 4138 4150
f 4138 4139 4150
f 4150 4139 4151
f 4139 4140 4151
f 4151 4140 4152
f 4140 4141 4152
f 4152 4141 4153
f 4141 4142 4153
f 4153 4142 4154
f 4142 4143 4154
f 4154 4143 4155
f 4143 4132 4155
f 4155 4132 4144
f 4144 4145 4156
f 4156 4145 4157
f 4145 4146 4157
f 4157 4146 4158
f 4146 4147 4158
f 4158 4147 4159
f 4147 4148 4159
f 4159 4148 4160
f 4148 4149 4160
f 4160 4149 4161
f 4149 4150 4161
f 4161 4150 4162
f 4150 4151 4162
f 4162 4151 4163
f 4151 4152 4163
f 4163 4152 4164
f 4152 4153 4164
f 4164 4153 4165
f 4153 4154 4165
f 4165 4154 4166
f 4154 4155 4166
f 4166 4155 4167
f 4155 4144 4167
f 4167 4144 4156
f 4156 4157 4168
f 4168 4157 4169
f 4157 4158 4169
f 4169 4158 4170
f 4158 4159 4170
f 4170 4159 4171
f 4159 4160 4171
f 4171 4160 4172
f 4160 4161 4172
f 4172 4161 4173
f 4161 4162 4173
f 4173 4162 4174
f 4162 4163 4174
f 4174 4163 4175
f 4163 4164 4175
f 4175 4164 4176
f 4164 4165 4176
f 4176 4165 4177
f 4165 4166 4177
f 4177 4166 4178
f 4166 4167 4178
f 4178 4167 4179
f 4167 4156 4179
f 4179 4156 4168
f 4168 4169 4180
f 4180 4169 4181
f 4169 4170 4181
f 4181 4170 4182
f 4170 4171 4182
f 4182 4171 4183
f 4171 4172 4183
f 4183 4172 4184
f 4172 4173 4184
f 4184 4173 4185
f 4173 4174 4185
f 4185 4174 4186
f 4174 4175 4186
f 4186 4175 4187
f 4175 4176 4187
f 4187 4176 4188
f 4176 4177 4188
f 4188 4177 4189
f 4177 4178 4189
f 4189 4178 4190
f 4178 4179 4190
f 4190 4179 4191
f 4179 4168 4191
f 4191 4168 4180
f 4180 4181 4192
f 4192 4181 4193
f 4181 4182 4193
f 4193 4182 4194
f 4182 4183 4194
f 4194 4183 4195
f 4183 4184 4195
f 4195 4184 4196
f 4184 4185 4196
f 4196 4185 4197
f 4185 4186 4197
f 4197 4186 4198
f 4186 4187 4198
f 4198 4187 4199
f 4187 4188 4199
f 4199 4188 4200
f 4188 4189 4200
f 4200 4189 4201
f 4189 4190 4201
f 4201 4190 4202
f 4190 4191 4202
f 4202 4191 4203
f 4191 4180 4203
f 4203 4180 4192
f 4192 4193 4204
f 4204 4193 4205
f 4193 4194 4205
f 4205 4194 4206
f 4194 4195 4206
f 4206 4195 4207
f 4195 4196 4207
f 4207 4196 4208
f 4196 4197 4208
f 4208 4197 4209
f 4197 4198 4209
f 4209 4198 4210
f 4198 4199 4210
f 4210 4199 4211
f 4199 4200 4211
f 4211 4200 4212
f 4200 4201 4212
f 4212 4201 4213
f 4201 4202 4213
f 4213 4202 4214
f 4202 4203 4214
f 4214 4203 4215
f 4203 4192 4215
f 4215 4192 4204
f 4204 4205 4216
f 4216 4205 4217
f 4205 4206 4217
f 4217 4206 4218
f 4206 4207 4218
f 4218 4207 4219
f 4207 4208 4219
f 4219 4208 4220
f 4208 4209 4220
f 4220 4209 4221
f 4209 4210 4221
f 4221 4210 4222
f 4210 4211 4222
f 4222 4211 4223
f 4211 4212 4223
f 4223 4212 4224
f 4212 4213 4224
f 4224 4213 4225
f 4213 4214 4225
f 4225 4214 4226
f 4214 4215 4226
f 4226 4215 4227
f 4215 4204 4227
f 4227 4204 4216
f 4216 4217 4228
f 4228 4217 4229
f 4217 4218 4229
f 4229 4218 4230
f 4218 4219 4230
f 4230 4219 4231
f 4219 4220 4231
f 4231 4220 4232
f 4220 4221 4232
f 4232 4221 4233
f 4221 4222 4233
f 4233 4222 4234
f 4222 4223 4234
f 4234 4223 4235
f 4223 4224 4235
f 4235 4224 4236
f 4224 4225 4236
f 4236 4225 4237
f 4225 4226 4237
f 4237 4226 4238
f 4226 4227 4238
f 4238 4227 4239
f 4227 4216 4239
f 4239 4216 4228
f 4228 4229 4240
f 4240 4229 4241
f 4229 4230 4241
f 4241 4230 4242
f 4230 4231 4242
f 4242 4231 4243
f 4231 4232 4243
f 4243 4232 4244
f 4232 4233 4244
f 4244 4233 4245
f 4233 4234 4245
f 4245 4234 4246
f 4234 4235 4246
f 4246 4235 4247
f 4235 4236 4247
f 4247 4236 4248
f 4236 4237 4248
f 4248 4237 4249
f 4237 4238 4249
f 4249 4238 4250
f 4238 4239 4250
f 4250 4239 4251
f 4239 4228 4251
f 4251 4228 4240
f 4240 4241 4252
f 4252 4241 4253
f 4241 4242 4253
f 4253 4242 4254
f 4242 4243 4254
f 4254 4243 4255
f 4243 4244 4255
f 4255 4244 4256
f 4244 4245 4256
f 4256 4245 4257
f 4245 4246 4257
f 4257 4246 4258
f 4246 4247 4258
f 4258 4247 4259
f 4247 4248 4259
f 4259 4248 4260
f 4248 4249 4260
f 4260 4249 4261
f 4249 4250 4261
f 4261 4250 4262
f 4250 4251 4262
f 4262 4251 4263
f 4251 4240 4263
f 4263 4240 4252
f 4252 4253 4264
f 4264 4253 4265
f 4253 4254 4265
f 4265 4254 4266
f 4254 4255 4266
f 4266 4255 4267
f 4255 4256 4267
f 4267 4256 4268
f 4256 4257 4268
f 4268 4257 4269
f 4257 4258 4269
f 4269 4258 4270
f 4258 4259 4270
f 4270 4259 4271
f 4259 4260 4271
f 4271 4260 4272
f 4260 4261 4272
f 4272 4261 4273
f 4261 4262 4273
f 4273 4262 4274
f 4262 4263 4274
f 4274 4263 4275
f 4263 4252 4275
f 4275 4252 4264
f 4264 4265 4276
f 4276 4265 4277
f 4265 4266 4277
f 4277 4266 4278
f 4266 4267 4278
f 4278 4267 4279
f 4267 4268 4279
f 4279 4268 4280
f 4268 4269 4280
f 4280 4269 4281
f 4269 4270 4281
f 4281 4270 4282
f 4270 4271 4282
f 4282 4271 4283
f 4271 4272 4283
f 4283 4272 4284
f 4272 4273 4284
f 4284 4273 4285
f 4273 4274 4285
f 4285 4274 4286
f 4274 4275 4286
f 4286 4275 4287
f 4275 4264 4287
f 4287 4264 4276
f 4276 4277 4288
f 4288 4277 4289
f 4277 4278 4289
f 4289 4278 4290
f 4278 4279 4290
f 4290 4279 4291
f 4279 4280 4291
f 4291 4280 4292
f 4280 4281 4292
f 4292 4281 4293
f 4281 4282 4293
f 4293 4282 4294
f 4282 4283 4294
f 4294 4283 4295
f 4283 4284 4295
f 4295 4284 4296
f 4284 4285 4296
f 4296 4285 4297
f 4285 4286 4297
f 4297 4286 4298
f 4286 4287 4298
f 4298 4287 4299
f 4287 4276 4299
f 4299 4276 4288
f 4288 4289 4300
f 4300 4289 4301
f 4289 4290 4301
f 4301 4290 4302
f 4290 4291 4302
f 4302 4291 4303
f 4291 4292 4303
f 4303 4292 4304
f 4292 4293 4304
f 4304 4293 4305
f 4293 4294 4305
f 4305 4294 4306
f 4294 4295 4306
f 4306 4295 4307
f 4295 4296 4307
f 4307 4296 4308
f 4296 4297 4308
f 4308 4297 4309
f 4297 4298 4309
f 4309 4298 4310
f 4298 4299 4310
f 4310 4299 4311
f 4299 4288 4311
f 4311 4288 4300
f 4300 4301 4312
f 4312 4301 4313
f 4301 4302 4313
f 4313 4302 4314
f 4302 4303 4314
f 4314 4303 4315
f 4303 4304 4315
f 4315 4304 4316
f 4304 4305 4316
f 4316 4305 4317
f 4305 4306 4317
f 4317 4306 4318
f 4306 4307 4318
f 4318 4307 4319
f 4307 4308 4319
f 4319 4308 4320
f 4308 4309 4320
f 4320 4309 4321
f 4309 4310 4321
f 4321 4310 4322
f 4310 4311 4322
f 4322 4311 4323
f 4311 4300 4323
f 4323 4300 4312
f 4312 4313 4324
f 4324 4313 4325
f 4313 4314 4325
f 4325 4314 4326
f 4314 4315 4326
f 4326 4315 4327
f 4315 4316 4327
f 4327 4316 4328
f 4316 4317 4328
f 4328 4317 4329
f 4317 4318 4329
f 4329 4318 4330
f 4318 4319 4330
f 4330 4319 4331
f 4319 4320 4331
f 4331 4320 4332
f 4320 4321 4332
f 4332 4321 4333
f 4321 4322 4333
f 4333 4322 4334
f 4322 4323 4334
f 4334 4323 4335
f 4323 4312 4335
f 4335 4312 4324
f 4324 4325 4336
f 4336 4325 4337
f 4325 4326 4337
f 4337 4326 4338
f 4326 4327 4338
f 4338 4327 4339
f 4327 4328 4339
f 4339 4328 4340
f 4328 4329 4340
f 4340 4329 4341
f 4329 4330 4341
f 4341 4330 4342
f 4330 4331 4342
f 4342 4331 4343
f 4331 4332 4343
f 4343 4332 4344
f 4332 4333 4344
f 4344 4333 4345
f 4333 4334 4345
f 4345 4334 4346
f 4334 4335 4346
f 4346 4335 4347
f 4335 4324 4347
f 4347 4324 4336
f 4336 4337 4348
f 4348 4337 4349
f 4337 4338 4349
f 4349 4338 4350
f 4338 4339 4350
f 4350 4339 4351
f 4339 4340 4351
f 4351 4340 4352
f 4340 4341 4352
f 4352 4341 4353
f 4341 4342 4353
f 4353 4342 4354
f 4342 4343 4354
f 4354 4343 4355
f 4343 4344 4355
f 4355 4344 4356
f 4344 4345 4356
f 4356 4345 4357
f 4345 4346 4357
f 4357 4346 4358
f 4346 4347 4358
f 4358 4347 4359
f 4347 4336 4359
f 4359 4336 4348
f 4348 4349 4360
f 4360 4349 4361
f 4349 4350 4361
f 4361 4350 4362
f 4350 4351 4362
f 4362 4351 4363
f 4351 4352 4363
f 4363 4352 4364
f 4352 4353 4364
f 4364 4353 4365
f 4353 4354 4365
f 4365 4354 4366
f 4354 4355 4366
f 4366 4355 4367
f 4355 4356 4367
f 4367 4356 4368
f 4356 4357 4368
f 4368 4357 4369
f 4357 4358 4369
f 4369 4358 4370
f 4358 4359 4370
f 4370 4359 4371
f 4359 4348 4371
f 4371 4348 4360
f 4360 4361 4372
f 4372 4361 4373
f 4361 4362 4373
f 4373 4362 4374
f 4362 4363 4374
f 4374 4363 4375
f 4363 4364 4375
f 4375 4364 4376
f 4364 4365 4376
f 4376 4365 4377
f 4365 4366 4377
f 4377 4366 4378
f 4366 4367 4378
f 4378 4367 4379
f 4367 4368 4379
f 4379 4368 4380
f 4368 4369 4380
f 4380 4369 4381
f 4369 4370 4381
f 4381 4370 4382
f 4370 4371 4382
f 4382 4371 4383
f 4371 4360 4383
f 4383 4360 4372
f 4372 4373 4384
f 4384 4373 4385
f 4373 4374 4385
f 4385 4374 4386
f 4374 4375 4386
f 4386 4375 4387
f 4375 4376 4387
f 4387 4376 4388
f 4376 4377 4388
f 4388 4377 4389
f 4377 4378 4389
f 4389 4378 4390
f 4378 4379 4390
f 4390 4379 4391
f 4379 4380 4391
f 4391 4380 4392
f 4380 4381 4392
f 4392 4381 4393
f 4381 4382 4393
f 4393 4382 4394
f 4382 4383 4394
f 4394 4383 4395
f 4383 4372 4395
f 4395 4372 4384
f 4384 4385 4396
f 4396 4385 4397
f 4385 4386 4397
f 4397 4386 4398
f 4386 4387 4398
f 4398 4387 4399
f 4387 4388 4399
f 4399 4388 4400
f 4388 4389 4400
f 4400 4389 4401
f 4389 4390 4401
f 4401 4390 4402
f 4390 4391 4402
f 4402 4391 4403
f 4391 4392 4403
f 4403 4392 4404
f 4392 4393 4404
f 4404 4393 4405
f 4393 4394 4405
f 4405 4394 4406
f 4394 4395 4406
f 4406 4395 4407
f 4395 4384 4407
f 4407 4384 4396
f 4396 4397 4408
f 4408 4397 4409
f 4397 4398 4409
f 4409 4398 4410
f 4398 4399 4410
f 4410 4399 4411
f 4399 4400 4411
f 4411 4400 4412
f 4400 4401 4412
f 4412 4401 4413
f 4401 4402 4413
f 4413 4402 4414
f 4402 4403 4414
f 4414 4403 4415
f 4403 4404 4415
f 4415 4404 4416
f 4404 4405 4416
f 4416 4405 4417
f 4405 4406 4417
f 4417 4406 4418
f 4406 4407 4418
f 4418 4407 4419
f 4407 4396 4419
f 4419 4396 4408
f 4408 4409 4420
f 4420 4409 4421
f 4409 4410 4421
f 4421 4410 4422
f 4410 4411 4422
f 4422 4411 4423
f 4411 4412 4423
f 4423 4412 4424
f 4412 4413 4424
f 4424 4413 4425
f 4413 4414 4425
f 4425 4414 4426
f 4414 4415 4426
f 4426 4415 4427
f 4415 4416 4427
f 4427 4416 4428
f 4416 4417 4428
f 4428 4417 4429
f 4417 4418 4429
f 4429 4418 4430
f 4418 4419 4430
f 4430 4419 4431
f 4419 4408 4431
f 4431 4408 4420
f 4420 4421 4432
f 4432 4421 4433
f 4421 4422 4433
f 4433 4422 4434
f 4422 4423 4434
f 4434 4423 4435
f 4423 4424 4435
f 4435 4424 4436
f 4424 4425 4436
f 4436 4425 4437
f 4425 4426 4437
f 4437 4426 4438
f 4426 4427 4438
f 4438 4427 4439
f 4427 4428 4439
f 4439 4428 4440
f 4428 4429 4440
f 4440 4429 4441
f 4429 4430 4441
f 4441 4430 4442
f 4430 4431 4442
f 4442 4431 4443
f 4431 4420 4443
f 4443 4420 4432
f 4432 4433 4444
f 4444 4433 4445
f 4433 4434 4445
f 4445 4434 4446
f 4434 4435 4446
f 4446 4435 4447
f 4435 4436 4447
f 4447 4436 4448
f 4436 4437 4448
f 4448 4437 4449
f 4437 4438 4449
f 4449 4438 4450
f 4438 4439 4450
f 4450 4439 4451
f 4439 4440 4451
f 4451 4440 4452
f 4440 4441 4452
f 4452 4441 4453
f 4441 4442 4453
f 4453 4442 4454
f 4442 4443 4454
f 4454 4443 4455
f 4443 4432 4455
f 4455 4432 4444
f 4444 4445 4456
f 4456 4445 4457
f 4445 4446 4457
f 4457 4446 4458
f 4446 4447 4458
f 4458 4447 4459
f 4447 4448 4459
f 4459 4448 4460
f 4448 4449 4460
f 4460 4449 4461
f 4449 4450 4461
f 4461 4450 4462
f 4450 4451 4462
f 4462 4451 4463
f 4451 4452 4463
f 4463 4452 4464
f 4452 4453 4464
f 4464 4453 4465
f 4453 4454 4465
f 4465 4454 4466
f 4454 4455 4466
f 4466 4455 4467
f 4455 4444 4467
f 4467 4444 4456
f 4456 4457 4468
f 4468 4457 4469
f 4457 4458 4469
f 4469 4458 4470
f 4458 4459 4470
f 4470 4459 4471
f 4459 4460 4471
f 4471 4460 4472
f 4460 4461 4472
f 4472 4461 4473
f 4461 4462 4473
f 4473 4462 4474
f 4462 4463 4474
f 4474 4463 4475
f 4463 4464 4475
f 4475 4464 4476
f 4464 4465 4476
f 4476 4465 4477
f 4465 4466 4477
f 4477 4466 4478
f 4466 4467 4478
f 4478 4467 4479
f 4467 4456 4479
f 4479 4456 4468
f 4468 4469 4480
f 4480 4469 4481
f 4469 4470 4481
f 4481 4470 4482
f 4470 4471 4482
f 4482 4471 4483
f 4471 4472 4483
f 4483 4472 4484
f 4472 4473 4484
f 4484 4473 4485
f 4473 4474 4485
f 4485 4474 4486
f 4474 4475 4486
f 4486 4475 4487
f 4475 4476 4487
f 4487 4476 4488
f 4476 4477 4488
f 4488 4477 4489
f 4477 4478 4489
f 4489 4478 4490
f 4478 4479 4490
f 4490 4479 4491
f 4479 4468 4491
f 4491 4468 4480
f 4480 4481 4492
f 4492 4481 4493
f 4481 4482 4493
f 4493 4482 4494
f 4482 4483 4494
f 4494 4483 4495
f 4483 4484 4495
f 4495 4484 4496
f 4484 4485 4496
f 4496 4485 4497
f 4485 4486 4497
f 4497 4486 4498
f 4486 4487 4498
f 4498 4487 4499
f 4487 4488 4499
f 4499 4488 4500
f 4488 4489 4500
f 4500 4489 4501
f 4489 4490 4501
f 4501 4490 4502
f 4490 4491 4502
f 4502 4491 4503
f 4491 4480 4503
f 4503 4480 4492
f 4492 4493 4504
f 4504 4493 4505
f 4493 4494 4505
f 4505 4494 4506
f 4494 4495 4506
f 4506 4495 4507
f 4495 4496 4507
f 4507 4496 4508
f 4496 4497 4508
f 4508 4497 4509
f 4497 4498 4509
f 4509 4498 4510
f 4498 4499 4510
f 4510 4499 4511
f 4499 4500 4511
f 4511 4500 4512
f 4500 4501 4512
f 4512 4501 4513
f 4501 4502 4513
f 4513 4502 4514
f 4502 4503 4514
f 4514 4503 4515
f 4503 4492 4515
f 4515 4492 4504
f 4504 4505 4516
f 4516 4505 4517
f 4505 4506 4517
f 4517 4506 4518
f 4506 4507 4518
f 4518 4507 4519
f 4507 4508 4519
f 4519 4508 4520
f 4508 4509 4520
f 4520 4509 4521
f 4509 4510 4521
f 4521 4510 4522
f 4510 4511 4522
f 4522 4511 4523
f 4511 4512 4523
f 4523 4512 4524
f 4512 4513 4524
f 4524 4513 4525
f 4513 4514 4525
f 4525 4514 4526
f 4514 4515 4526
f 4526 4515 4527
f 4515 4504 4527
f 4527 4504 4516
f 4516 4517 4528
f 4528 4517 4529
f 4517 4518 4529
f 4529 4518 4530
f 4518 4519 4530
f 4530 4519 4531
f 4519 4520 4531
f 4531 4520 4532
f 4520 4521 4532
f 4532 4521 4533
f 4521 4522 4533
f 4533 4522 4534
f 4522 4523 4534
f 4534 4523 4535
f 4523 4524 4535
f 4535 4524 4536
f 4524 4525 4536
f 4536 4525 4537
f 4525 4526 4537
f 4537 4526 4538
f 4526 4527 4538
f 4538 4527 4539
f 4527 4516 4539
f 4539 4516 4528
f 4528 4529 4540
f 4540 4529 4541
f 4529 4530 4541
f 4541 4530 4542
f 4530 4531 4542
f 4542 4531 4543
f 4531 4532 4543
f 4543 4532 4544
f 4532 4533 4544
f 4544 4533 4545
f 4533 4534 4545
f 4545 4534 4546
f 4534 4535 4546
f 4546 4535 4547
f 4535 4536 4547
f 4547 4536 4548
f 4536 4537 4548
f 4548 4537 4549
f 4537 4538 4549
f 4549 4538 4550
f 4538 4539 4550
f 4550 4539 4551
f 4539 4528 4551
f 4551 4528 4540
f 4540 4541 4552
f 4552 4541 4553
f 4541 4542 4553
f 4553 4542 4554
f 4542 4543 4554
f 4554 4543 4555
f 4543 4544 4555
f 4555 4544 4556
f 4544 4545 4556
f 4556 4545 4557
f 4545 4546 4557
f 4557 4546 4558
f 4546 4547 4558
f 4558 4547 4559
f 4547 4548 4559
f 4559 4548 4560
f 4548 4549 4560
f 4560 4549 4561
f 4549 4550 4561
f 4561 4550 4562
f 4550 4551 4562
f 4562 4551 4563
f 4551 4540 4563
f 4563 4540 4552
f 4552 4553 4564
f 4564 4553 4565
f 4553 4554 4565
f 4565 4554 4566
f 4554 4555 4566
f 4566 4555 4567
f 4555 4556 4567
f 4567 4556 4568
f 4556 4557 4568
f 4568 4557 4569
f 4557 4558 4569
f 4569 4558 4570
f 4558 4559 4570
f 4570 4559 4571
f 4559 4560 4571
f 4571 4560 4572
f 4560 4561 4572
f 4572 4561 4573
f 4561 4562 4573
f 4573 4562 4574
f 4562 4563 4574
f 4574 4563 4575
f 4563 4552 4575
f 4575 4552 4564
f 4564 4565 4576
f 4576 4565 4577
f 4565 4566 4577
f 4577 4566 4578
f 4566 4567 4578
f 4578 4567 4579
f 4567 4568 4579
f 4579 4568 4580
f 4568 4569 4580
f 4580 4569 4581
f 4569 4570 4581
f 4581 4570 4582
f 4570 4571 4582
f 4582 4571 4583
f 4571 4572 4583
f 4583 4572 4584
f 4572 4573 4584
f 4584 4573 4585
f 4573 4574 4585
f 4585 4574 4586
f 4574 4575 4586
f 4586 4575 4587
f 4575 4564 4587
f 4587 4564 4576
f 4576 4577 4588
f 4588 4577 4589
f 4577 4578 4589
f 4589 4578 4590
f 4578 4579 4590
f 4590 4579 4591
f 4579 4580 4591
f 4591 4580 4592
f 4580 4581 4592
f 4592 4581 4593
f 4581 4582 4593
f 4593 4582 4594
f 4582 4583 4594
f 4594 4583 4595
f 4583 4584 4595
f 4595 4584 4596
f 4584 4585 4596
f 4596 4585 4597
f 4585 4586 4597
f 4597 4586 4598
f 4586 4587 4598
f 4598 4587 4599
f 4587 4576 4599
f 4599 4576 4588
f 4588 4589 4600
f 4600 4589 4601
f 4589 4590 4601
f 4601 4590 4602
f 4590 4591 4602
f 4602 4591 4603
f 4591 4592 4603
f 4603 4592 4604
f 4592 4593 4604
f 4604 4593 4605
f 4593 4594 4605
f 4605 4594 4606
f 4594 4595 4606
f 4606 4595 4607
f 4595 4596 4607
f 4607 4596 4608
f 4596 4597 4608
f 4608 4597 4609
f 4597 4598 4609
f 4609 4598 4610
f 4598 4599 4610
f 4610 4599 4611
f 4599 4588 4611
f 4611 4588 4600
f 4600 4601 4612
f 4612 4601 4613
f 4601 4602 4613
f 4613 4602 4614
f 4602 4603 4614
f 4614 4603 4615
f 4603 4604 4615
f 4615 4604 4616
f 4604 4605 4616
f 4616 4605 4617
f 4605 4606 4617
f 4617 4606 4618
f 4606 4607 4618
f 4618 4607 4619
f 4607 4608 4619
f 4619 4608 4620
f 4608 4609 4620
f 4620 4609 4621
f 4609 4610 4621
f 4621 4610 4622
f 4610 4611 4622
f 4622 4611 4623
f 4611 4600 4623
f 4623 4600 4612
f 4612 4613 4624
f 4624 4613 4625
f 4613 4614 4625
f 4625 4614 4626
f 4614 4615 4626
f 4626 4615 4627
f 4615 4616 4627
f 4627 4616 4628
f 4616 4617 4628
f 4628 4617 4629
f 4617 4618 4629
f 4629 4618 4630
f 4618 4619 4630
f 4630 4619 4631
f 4619 4620 4631
f 4631 4620 4632
f 4620 4621 4632
f 4632 4621 4633
f 4621 4622 4633
f 4633 4622 4634
f 4622 4623 4634
f 4634 4623 4635
f 4623 4612 4635
f 4635 4612 4624
f 4624 4625 4636
f 4636 4625 4637
f 4625 4626 4637
f 4637 4626 4638
f 4626 4627 4638
f 4638 4627 4639
f 4627 4628 4639
f 4639 4628 4640
f 4628 4629 4640
f 4640 4629 4641
f 4629 4630 4641
f 4641 4630 4642
f 4630 4631 4642
f 4642 4631 4643
f 4631 4632 4643
f 4643 4632 4644
f 4632 4633 4644
f 4644 4633 4645
f 4633 4634 4645
f 4645 4634 4646
f 4634 4635 4646
f 4646 4635 4647
f 4635 4624 4647
f 4647 4624 4636
f 4636 4637 4648
f 4648 4637 4649
f 4637 4638 4649
f 4649 4638 4650
f 4638 4639 4650
f 4650 4639 4651
f 4639 4640 4651
f 4651 4640 4652
f 4640 4641 4652
f 4652 4641 4653
f 4641 4642 4653
f 4653 4642 4654
f 4642 4643 4654
f 4654 4643 4655
f 4643 4644 4655
f 4655 4644 4656
f 4644 4645 4656
f 4656 4645 4657
f 4645 4646 4657
f 4657 4646 4658
f 4646 4647 4658
f 4658 4647 4659
f 4647 4636 4659
f 4659 4636 4648
f 4648 4649 4660
f 4660 4649 4661
f 4649 4650 4661
f 4661 4650 4662
f 4650 4651 4662
f 4662 4651 4663
f 4651 4652 4663
f 4663 4652 4664
f 4652 4653 4664
f 4664 4653 4665
f 4653 4654 4665
f 4665 4654 4666
f 4654 4655 4666
f 4666 4655 4667
f 4655 4656 4667
f 4667 4656 4668
f 4656 4657 4668
f 4668 4657 4669
f 4657 4658 4669
f 4669 4658 4670
f 4658 4659 4670
f 4670 4659 4671
f 4659 4648 4671
f 4671 4648 4660
f 4660 4661 4672
f 4672 4661 4673
f 4661 4662 4673
f 4673 4662 4674
f 4662 4663 4674
f 4674 4663 4675
f 4663 4664 4675
f 4675 4664 4676
f 4664 4665 4676
f 4676 4665 4677
f 4665 4666 4677
f 4677 4666 4678
f 4666 4667 4678
f 4678 4667 4679
f 4667 4668 4679
f 4679 4668 4680
f 4668 4669 4680
f 4680 4669 4681
f 4669 4670 4681
f 4681 4670 4682
f 4670 4671 4682
f 4682 4671 4683
f 4671 4660 4683
f 4683 4660 4672
f 4672 4673 4684
f 4684 4673 4685
f 4673 4674 4685
f 4685 4674 4686
f 4674 4675 4686
f 4686 4675 4687
f 4675 4676 4687
f 4687 4676 4688
f 4676 4677 4688
f 4688 4677 4689
f 4677 4678 4689
f 4689 4678 4690
f 4678 4679 4690
f 4690 4679 4691
f 4679 4680 4691
f 4691 4680 4692
f 4680 4681 4692
f 4692 4681 4693
f 4681 4682 4693
f 4693 4682 4694
f 4682 4683 4694
f 4694 4683 4695
f 4683 4672 4695
f 4695 4672 4684
f 4684 4685 4696
f 4696 4685 4697
f 4685 4686 4697
f 4697 4686 4698
f 4686 4687 4698
f 4698 4687 4699
f 4687 4688 4699
f 4699 4688 4700
f 4688 4689 4700
f 4700 4689 4701
f 4689 4690 4701
f 4701 4690 4702
f 4690 4691 4702
f 4702 4691 4703
f 4691 4692 4703
f 4703 4692 4704
f 4692 4693 4704
f 4704 4693 4705
f 4693 4694 4705
f 4705 4694 4706
f 4694 4695 4706
f 4706 4695 4707
f 4695 4684 4707
f 4707 4684 4696
f 4696 4697 4708
f 4708 4697 4709
f 4697 4698 4709
f 4709 4698 4710
f 4698 4699 4710
f 4710 4699 4711
f 4699 4700 4711
f 4711 4700 4712
f 4700 4701 4712
f 4712 4701 4713
f 4701 4702 4713
f 4713 4702 4714
f 4702 4703 4714
f 4714 4703 4715
f 4703 4704 4715
f 4715 4704 4716
f 4704 4705 4716
f 4716 4705 4717
f 4705 4706 4717
f 4717 4706 4718
f 4706 4707 4718
f 4718 4707 4719
f 4707 4696 4719
f 4719 4696 4708
f 4708 4709 4720
f 4720 4709 4721
f 4709 4710 4721
f 4721 4710 4722
f 4710 4711 4722
f 4722 4711 4723
f 4711 4712 4723
f 4723 4712 4724
f 4712 4713 4724
f 4724 4713 4725
f 4713 4714 4725
f 4725 4714 4726
f 4714 4715 4726
f 4726 4715 4727
f 4715 4716 4727
f 4727 4716 4728
f 4716 4717 4728
f 4728 4717 4729
f 4717 4718 4729
f 4729 4718 4730
f 4718 4719 4730
f 4730 4719 4731
f 4719 4708 4731
f 4731 4708 4720
f 4720 4721 4732
f 4732 4721 4733
f 4721 4722 4733
f 4733 4722 4734
f 4722 4723 4734
f 4734 4723 4735
f 4723 4724 4735
f 4735 4724 4736
f 4724 4725 4736
f 4736 4725 4737
f 4725 4726 4737
f 4737 4726 4738
f 4726 4727 4738
f 4738 4727 4739
f 4727 4728 4739
f 4739 4728 4740
f 4728 4729 4740
f 4740 4729 4741
f 4729 4730 4741
f 4741 4730 4742
f 4730 4731 4742
f 4742 4731 4743
f 4731 4720 4743
f 4743 4720 4732
f 4732 4733 4744
f 4744 4733 4745
f 4733 4734 4745
f 4745 4734 4746
f 4734 4735 4746
f 4746 4735 4747
f 4735 4736 4747
f 4747 4736 4748
f 4736 4737 4748
f 4748 4737 4749
f 4737 4738 4749
f 4749 4738 4750
f 4738 4739 4750
f 4750 4739 4751
f 4739 4740 4751
f 4751 4740 4752
f 4740 4741 4752
f 4752 4741 4753
f 4741 4742 4753
f 4753 4742 4754
f 4742 4743 4754
f 4754 4743 4755
f 4743 4732 4755
f 4755 4732 4744
f 4744 4745 4756
f 4756 4745 4757
f 4745 4746 4757
f 4757 4746 4758
f 4746 4747 4758
f 4758 4747 4759
f 4747 4748 4759
f 4759 4748 4760
f 4748 4749 4760
f 4760 4749 4761
f 4749 4750 4761
f 4761 4750 4762
f 4750 4751 4762
f 4762 4751 4763
f 4751 4752 4763
f 4763 4752 4764
f 4752 4753 4764
f 4764 4753 4765
f 4753 4754 4765
f 4765 4754 4766
f 4754 4755 4766
f 4766 4755 4767
f 4755 4744 4767
f 4767 4744 4756
f 4756 4757 4768
f 4768 4757 4769
f 4757 4758 4769
f 4769 4758 4770
f 4758 4759 4770
f 4770 4759 4771
f 4759 4760 4771
f 4771 4760 4772
f 4760 4761 4772
f 4772 4761 4773
f 4761 4762 4773
f 4773 4762 4774
f 4762 4763 4774
f 4774 4763 4775
f 4763 4764 4775
f 4775 4764 4776
f 4764 4765 4776
f 4776 4765 4777
f 4765 4766 4777
f 4777 4766 4778
f 4766 4767 4778
f 4778 4767 4779
f 4767 4756 4779
f 4779 4756 4768
f 4768 4769 4780
f 4780 4769 4781
f 4769 4770 4781
f 4781 4770 4782
f 4770 4771 4782
f 4782 4771 4783
f 4771 4772 4783
f 4783 4772 4784
f 4772 4773 4784
f 4784 4773 4785
f 4773 4774 4785
f 4785 4774 4786
f 4774 4775 4786
f 4786 4775 4787
f 4775 4776 4787
f 4787 4776 4788
f 4776 4777 4788
f 4788 4777 4789
f 4777 4778 4789
f 4789 4778 4790
f 4778 4779 4790
f 4790 4779 4791
f 4779 4768 4791
f 4791 4768 4780
f 4780 4781 4792
f 4792 4781 4793
f 4781 4782 4793
f 4793 4782 4794
f 4782 4783 4794
f 4794 4783 4795
f 4783 4784 4795
f 4795 4784 4796
f 4784 4785 4796
f 4796 4785 4797
f 4785 4786 4797
f 4797 4786 4798
f 4786 4787 4798
f 4798 4787 4799
f 4787 4788 4799
f 4799 4788 4800
f 4788 4789 4800
f 4800 4789 4801
f 4789 4790 4801
f 4801 4790 4802
f 4790 4791 4802
f 4802 4791 4803
f 4791 4780 4803
f 4803 4780 4792
f 4792 4793 4804
f 4804 4793 4805
f 4793 4794 4805
f 4805 4794 4806
f 4794 4795 4806
f 4806 4795 4807
f 4795 4796 4807
f 4807 4796 4808
f 4796 4797 4808
f 4808 4797 4809
f 4797 4798 4809
f 4809 4798 4810
f 4798 4799 4810
f 4810 4799 4811
f 4799 4800 4811
f 4811 4800 4812
f 4800 4801 4812
f 4812 4801 4813
f 4801 4802 4813
f 4813 4802 4814
f 4802 4803 4814
f 4814 4803 4815
f 4803 4792 4815
f 4815 4792 4804
f 4804 4805 4816
f 4816 4805 4817
f 4805 4806 4817
f 4817 4806 4818
f 4806 4807 4818
f 4818 4807 4819
f 4807 4808 4819
f 4819 4808 4820
f 4808 4809 4820
f 4820 4809 4821
f 4809 4810 4821
f 4821 4810 4822
f 4810 4811 4822
f 4822 4811 4823
f 4811 4812 4823
f 4823 4812 4824
f 4812 4813 4824
f 4824 4813 4825
f 4813 4814 4825
f 4825 4814 4826
f 4814 4815 4826
f 4826 4815 4827
f 4815 4804 4827
f 4827 4804 4816
f 4816 4817 4828
f 4828 4817 4829
f 4817 4818 4829
f 4829 4818 4830
f 4818 4819 4830
f 4830 4819 4831
f 4819 4820 4831
f 4831 4820 4832
f 4820 4821 4832
f 4832 4821 4833
f 4821 4822 4833
f 4833 4822 4834
f 4822 4823 4834
f 4834 4823 4835
f 4823 4824 4835
f 4835 4824 4836
f 4824 4825 4836
f 4836 4825 4837
f 4825 4826 4837
f 4837 4826 4838
f 4826 4827 4838
f 4838 4827 4839
f 4827 4816 4839
f 4839 4816 4828
f 4828 4829 4840
f 4840 4829 4841
f 4829 4830 4841
f 4841 4830 4842
f 4830 4831 4842
f 4842 4831 4843
f 4831 4832 4843
f 4843 4832 4844
f 4832 4833 4844
f 4844 4833 4845
f 4833 4834 4845
f 4845 4834 4846
f 4834 4835 4846
f 4846 4835 4847
f 4835 4836 4847
f 4847 4836 4848
f 4836 4837 4848
f 4848 4837 4849
f 4837 4838 4849
f 4849 4838 4850
f 4838 4839 4850
f 4850 4839 4851
f 4839 4828 4851
f 4851 4828 4840
f 4840 4841 4852
f 4852 4841 4853
f 4841 4842 4853
f 4853 4842 4854
f 4842 4843 4854
f 4854 4843 4855
f 4843 4844 4855
f 4855 4844 4856
f 4844 4845 4856
f 4856 4845 4857
f 4845 4846 4857
f 4857 4846 4858
f 4846 4847 4858
f 4858 4847 4859
f 4847 4848 4859
f 4859 4848 4860
f 4848 4849 4860
f 4860 4849 4861
f 4849 4850 4861
f 4861 4850 4862
f 4850 4851 4862
f 4862 4851 4863
f 4851 4840 4863
f 4863 4840 4852
f 4852 4853 4864
f 4864 4853 4865
f 4853 4854 4865
f 4865 4854 4866
f 4854 4855 4866
f 4866 4855 4867
f 4855 4856 4867
f 4867 4856 4868
f 4856 4857 4868
f 4868 4857 4869
f 4857 4858 4869
f 4869 4858 4870
f 4858 4859 4870
f 4870 4859 4871
f 4859 4860 4871
f 4871 4860 4872
f 4860 4861 4872
f 4872 4861 4873
f 4861 4862 4873
f 4873 4862 4874
f 4862 4863 4874
f 4874 4863 4875
f 4863 4852 4875
f 4875 4852 4864
f 4864 4865 4876
f 4876 4865 4877
f 4865 4866 4877
f 4877 4866 4878
f 4866 4867 4878
f 4878 4867 4879
f 4867 4868 4879
f 4879 4868 4880
f 4868 4869 4880
f 4880 4869 4881
f 4869 4870 4881
f 4881 4870 4882
f 4870 4871 4882
f 4882 4871 4883
f 4871 4872 4883
f 4883 4872 4884
f 4872 4873 4884
f 4884 4873 4885
f 4873 4874 4885
f 4885 4874 4886
f 4874 4875 4886
f 4886 4875 4887
f 4875 4864 4887
f 4887 4864 4876
f 4876 4877 4888
f 4888 4877 4889
f 4877 4878 4889
f 4889 4878 4890
f 4878 4879 4890
f 4890 4879 4891
f 4879 4880 4891
f 4891 4880 4892
f 4880 4881 4892
f 4892 4881 4893
f 4881 4882 4893
f 4893 4882 4894
f 4882 4883 4894
f 4894 4883 4895
f 4883 4884 4895
f 4895 4884 4896
f 4884 4885 4896
f 4896 4885 4897
f 4885 4886 4897
f 4897 4886 4898
f 4886 4887 4898
f 4898 4887 4899
f 4887 4876 4899
f 4899 4876 4888
f 4888 4889 4900
f 4900 4889 4901
f 4889 4890 4901
f 4901 4890 4902
f 4890 4891 4902
f 4902 4891 4903
f 4891 4892 4903
f 4903 4892 4904
f 4892 4893 4904
f 4904 4893 4905
f 4893 4894 4905
f 4905 4894 4906
f 4894 4895 4906
f 4906 4895 4907
f 4895 4896 4907
f 4907 4896 4908
f 4896 4897 4908
f 4908 4897 4909
f 4897 4898 4909
f 4909 4898 4910
f 4898 4899 4910
f 4910 4899 4911
f 4899 4888 4911
f 4911 4888 4900
f 4900 4901 4912
f 4912 4901 4913
f 4901 4902 4913
f 4913 4902 4914
f 4902 4903 4914
f 4914 4903 4915
f 4903 4904 4915
f 4915 4904 4916
f 4904 4905 4916
f 4916 4905 4917
f 4905 4906 4917
f 4917 4906 4918
f 4906 4907 4918
f 4918 4907 4919
f 4907 4908 4919
f 4919 4908 4920
f 4908 4909 4920
f 4920 4909 4921
f 4909 4910 4921
f 4921 4910 4922
f 4910 4911 4922
f 4922 4911 4923
f 4911 4900 4923
f 4923 4900 4912
f 4912 4913 4924
f 4924 4913 4925
f 4913 4914 4925
f 4925 4914 4926
f 4914 4915 4926
f 4926 4915 4927
f 4915 4916 4927
f 4927 4916 4928
f 4916 4917 4928
f 4928 4917 4929
f 4917 4918 4929
f 4929 4918 4930
f 4918 4919 4930
f 4930 4919 4931
f 4919 4920 4931
f 4931 4920 4932
f 4920 4921 4932
f 4932 4921 4933
f 4921 4922 4933
f 4933 4922 4934
f 4922 4923 4934
f 4934 4923 4935
f 4923 4912 4935
f 4935 4912 4924
f 4924 4925 4936
f 4936 4925 4937
f 4925 4926 4937
f 4937 4926 4938
f 4926 4927 4938
f 4938 4927 4939
f 4927 4928 4939
f 4939 4928 4940
f 4928 4929 4940
f 4940 4929 4941
f 4929 4930 4941
f 4941 4930 4942
f 4930 4931 4942
f 4942 4931 4943
f 4931 4932 4943
f 4943 4932 4944
f 4932 4933 4944
f 4944 4933 4945
f 4933 4934 4945
f 4945 4934 4946
f 4934 4935 4946
f 4946 4935 4947
f 4935 4924 4947
f 4947 4924 4936
f 4936 4937 4948
f 4948 4937 4949
f 4937 4938 4949
f 4949 4938 4950
f 4938 4939 4950
f 4950 4939 4951
f 4939 4940 4951
f 4951 4940 4952
f 4940 4941 4952
f 4952 4941 4953
f 4941 4942 4953
f 4953 4942 4954
f 4942 4943 4954
f 4954 4943 4955
f 4943 4944 4955
f 4955 4944 4956
f 4944 4945 4956
f 4956 4945 4957
f 4945 4946 4957
f 4957 4946 4958
f 4946 4947 4958
f 4958 4947 4959
f 4947 4936 4959
f 4959 4936 4948
f 4948 4949 4960
f 4960 4949 4961
f 4949 4950 4961
f 4961 4950 4962
f 4950 4951 4962
f 4962 4951 4963
f 4951 4952 4963
f 4963 4952 4964
f 4952 4953 4964
f 4964 4953 4965
f 4953 4954 4965
f 4965 4954 4966
f 4954 4955 4966
f 4966 4955 4967
f 4955 4956 4967
f 4967 4956 4968
f 4956 4957 4968
f 4968 4957 4969
f 4957 4958 4969
f 4969 4958 4970
f 4958 4959 4970
f 4970 4959 4971
f 4959 4948 4971
f 4971 4948 4960
f 4960 4961 4972
f 4972 4961 4973
f 4961 4962 4973
f 4973 4962 4974
f 4962 4963 4974
f 4974 4963 4975
f 4963 4964 4975
f 4975 4964 4976
f 4964 4965 4976
f 4976 4965 4977
f 4965 4966 4977
f 4977 4966 4978
f 4966 4967 4978
f 4978 4967 4979
f 4967 4968 4979
f 4979 4968 4980
f 4968 4969 4980
f 4980 4969 4981
f 4969 4970 4981
f 4981 4970 4982
f 4970 4971 4982
f 4982 4971 4983
f 4971 4960 4983
f 4983 4960 4972
f 4972 4973 4984
f 4984 4973 4985
f 4973 4974 4985
f 4985 4974 4986
f 4974 4975 4986
f 4986 4975 4987
f 4975 4976 4987
f 4987 4976 4988
f 4976 4977 4988
f 4988 4977 4989
f 4977 4978 4989
f 4989 4978 4990
f 4978 4979 4990
f 4990 4979 4991
f 4979 4980 4991
f 4991 4980 4992
f 4980 4981 4992
f 4992 4981 4993
f 4981 4982 4993
f 4993 4982 4994
f 4982 4983 4994
f 4994 4983 4995
f 4983 4972 4995
f 4995 4972 4984
f 4984 4985 4996
f 4996 4985 4997
f 4985 4986 4997
f 4997 4986 4998
f 4986 4987 4998
f 4998 4987 4999
f 4987 4988 4999
f 4999 4988 5000
f 4988 4989 5000
f 5000 4989 5001
f 4989 4990 5001
f 5001 4990 5002
f 4990 4991 5002
f 5002 4991 5003
f 4991 4992 5003
f 5003 4992 5004
f 4992 4993 5004
f 5004 4993 5005
f 4993 4994 5005
f 5005 4994 5006
f 4994 4995 5006
f 5006 4995 5007
f 4995 4984 5007
f 5007 4984 4996
f 4996 4997 5008
f 5008 4997 5009
f 4997 4998 5009
f 5009 4998 5010
f 4998 4999 5010
f 5010 4999 5011
f 4999 5000 5011
f 5011 5000 5012
f 5000 5001 5012
f 5012 5001 5013
f 5001 5002 5013
f 5013 5002 5014
f 5002 5003 5014
f 5014 5003 5015
f 5003 5004 5015
f 5015 5004 5016
f 5004 5005 5016
f 5016 5005 5017
f 5005 5006 5017
f 5017 5006 5018
f 5006 5007 5018
f 5018 5007 5019
f 5007 4996 5019
f 5019 4996 5008
f 5008 5009 5020
f 5020 5009 5021
f 5009 5010 5021
f 5021 5010 5022
f 5010 5011 5022
f 5022 5011 5023
f 5011 5012 5023
f 5023 5012 5024
f 5012 5013 5024
f 5024 5013 5025
f 5013 5014 5025
f 5025 5014 5026
f 5014 5015 5026
f 5026 5015 5027
f 5015 5016 5027
f 5027 5016 5028
f 5016 5017 5028
f 5028 5017 5029
f 5017 5018 5029
f 5029 5018 5030
f 5018 5019 5030
f 5030 5019 5031
f 5019 5008 5031
f 5031 5008 5020
f 5020 5021 5032
f 5032 5021 5033
f 5021 5022 5033
f 5033 5022 5034
f 5022 5023 5034
f 5034 5023 5035
f 5023 5024 5035
f 5035 5024 5036
f 5024 5025 5036
f 5036 5025 5037
f 5025 5026 5037
f 5037 5026 5038
f 5026 5027 5038
f 5038 5027 5039
f 5027 5028 5039
f 5039 5028 5040
f 5028 5029 5040
f 5040 5029 5041
f 5029 5030 5041
f 5041 5030 5042
f 5030 5031 5042
f 5042 5031 5043
f 5031 5020 5043
f 5043 5020 5032
f 5032 5033 5044
f 5044 5033 5045
f 5033 5034 5045
f 5045 5034 5046
f 5034 5035 5046
f 5046 5035 5047
f 5035 5036 5047
f 5047 5036 5048
f 5036 5037 5048
f 5048 5037 5049
f 5037 5038 5049
f 5049 5038 5050
f 5038 5039 5050
f 5050 5039 5051
f 5039 5040 5051
f 5051 5040 5052
f 5040 5041 5052
f 5052 5041 5053
f 5041 5042 5053
f 5053 5042 5054
f 5042 5043 5054
f 5054 5043 5055
f 5043 5032 5055
f 5055 5032 5044
f 5044 5045 5056
f 5056 5045 5057
f 5045 5046 5057
f 5057 5046 5058
f 5046 5047 5058
f 5058 5047 5059
f 5047 5048 5059
f 5059 5048 5060
f 5048 5049 5060
f 5060 5049 5061
f 5049 5050 5061
f 5061 5050 5062
f 5050 5051 5062
f 5062 5051 5063
f 5051 5052 5063
f 5063 5052 5064
f 5052 5053 5064
f 5064 5053 5065
f 5053 5054 5065
f 5065 5054 5066
f 5054 5055 5066
f 5066 5055 5067
f 5055 5044 5067
f 5067 5044 5056
f 5056 5057 5068
f 5068 5057 5069
f 5057 5058 5069
f 5069 5058 5070
f 5058 5059 5070
f 5070 5059 5071
f 5059 5060 5071
f 5071 5060 5072
f 5060 5061 5072
f 5072 5061 5073
f 5061 5062 5073
f 5073 5062 5074
f 5062 5063 5074
f 5074 5063 5075
f 5063 5064 5075
f 5075 5064 5076
f 5064 5065 5076
f 5076 5065 5077
f 5065 5066 5077
f 5077 5066 5078
f 5066 5067 5078
f 5078 5067 5079
f 5067 5056 5079
f 5079 5056 5068
f 5068 5069 5080
f 5080 5069 5081
f 5069 5070 5081
f 5081 5070 5082
f 5070 5071 5082
f 5082 5071 5083
f 5071 5072 5083
f 5083 5072 5084
f 5072 5073 5084
f 5084 5073 5085
f 5073 5074 5085
f 5085 5074 5086
f 5074 5075 5086
f 5086 5075 5087
f 5075 5076 5087
f 5087 5076 5088
f 5076 5077 5088
f 5088 5077 5089
f 5077 5078 5089
f 5089 5078 5090
f 5078 5079 5090
f 5090 5079 5091
f 5079 5068 5091
f 5091 5068 5080
f 5080 5081 5092
f 5092 5081 5093
f 5081 5082 5093
f 5093 5082 5094
f 5082 5083 5094
f 5094 5083 5095
f 5083 5084 5095
f 5095 5084 5096
f 5084 5085 5096
f 5096 5085 5097
f 5085 5086 5097
f 5097 5086 5098
f 5086 5087 5098
f 5098 5087 5099
f 5087 5088 5099
f 5099 5088 5100
f 5088 5089 5100
f 5100 5089 5101
f 5089 5090 5101
f 5101 5090 5102
f 5090 5091 5102
f 5102 5091 5103
f 5091 5080 5103
f 5103 5080 5092
f 5092 5093 5104
f 5104 5093 5105
f 5093 5094 5105
f 5105 5094 5106
f 5094 5095 5106
f 5106 5095 5107
f 5095 5096 5107
f 5107 5096 5108
f 5096 5097 5108
f 5108 5097 5109
f 5097 5098 5109
f 5109 5098 5110
f 5098 5099 5110
f 5110 5099 5111
f 5099 5100 5111
f 5111 5100 5112
f 5100 5101 5112
f 5112 5101 5113
f 5101 5102 5113
f 5113 5102 5114
f 5102 5103 5114
f 5114 5103 5115
f 5103 5092 5115
f 5115 5092 5104
f 5104 5105 5116
f 5116 5105 5117
f 5105 5106 5117
f 5117 5106 5118
f 5106 5107 5118
f 5118 5107 5119
f 5107 5108 5119
f 5119 5108 5120
f 5108 5109 5120
f 5120 5109 5121
f 5109 5110 5121
f 5121 5110 5122
f 5110 5111 5122
f 5122 5111 5123
f 5111 5112 5123
f 5123 5112 5124
f 5112 5113 5124
f 5124 5113 5125
f 5113 5114 5125
f 5125 5114 5126
f 5114 5115 5126
f 5126 5115 5127
f 5115 5104 5127
f 5127 5104 5116
f 5116 5117 5128
f 5128 5117 5129
f 5117 5118 5129
f 5129 5118 5130
f 5118 5119 5130
f 5130 5119 5131
f 5119 5120 5131
f 5131 5120 5132
f 5120 5121 5132
f 5132 5121 5133
f 5121 5122 5133
f 5133 5122 5134
f 5122 5123 5134
f 5134 5123 5135
f 5123 5124 5135
f 5135 5124 5136
f 5124 5125 5136
f 5136 5125 5137
f 5125 5126 5137
f 5137 5126 5138
f 5126 5127 5138
f 5138 5127 5139
f 5127 5116 5139
f 5139 5116 5128
f 5128 5129 5140
f 5140 5129 5141
f 5129 5130 5141
f 5141 5130 5142
f 5130 5131 5142
f 5142 5131 5143
f 5131 5132 5143
f 5143 5132 5144
f 5132 5133 5144
f 5144 5133 5145
f 5133 5134 5145
f 5145 5134 5146
f 5134 5135 5146
f 5146 5135 5147
f 5135 5136 5147
f 5147 5136 5148
f 5136 5137 5148
f 5148 5137 5149
f 5137 5138 5149
f 5149 5138 5150
f 5138 5139 5150
f 5150 5139 5151
f 5139 5128 5151
f 5151 5128 5140
f 5140 5141 5152
f 5152 5141 5153
f 5141 5142 5153
f 5153 5142 5154
f 5142 5143 5154
f 5154 5143 5155
f 5143 5144 5155
f 5155 5144 5156
f 5144 5145 5156
f 5156 5145 5157
f 5145 5146 5157
f 5157 5146 5158
f 5146 5147 5158
f 5158 5147 5159
f 5147 5148 5159
f 5159 5148 5160
f 5148 5149 5160
f 5160 5149 5161
f 5149 5150 5161
f 5161 5150 5162
f 5150 5151 5162
f 5162 5151 5163
f 5151 5140 5163
f 5163 5140 5152
f 5152 5153 5164
f 5164 5153 5165
f 5153 5154 5165
f 5165 5154 5166
f 5154 5155 5166
f 5166 5155 5167
f 5155 5156 5167
f 5167 5156 5168
f 5156 5157 5168
f 5168 5157 5169
f 5157 5158 5169
f 5169 5158 5170
f 5158 5159 5170
f 5170 5159 5171
f 5159 5160 5171
f 5171 5160 5172
f 5160 5161 5172
f 5172 5161 5173
f 5161 5162 5173
f 5173 5162 5174
f 5162 5163 5174
f 5174 5163 5175
f 5163 5152 5175
f 5175 5152 5164
f 5164 5165 5176
f 5176 5165 5177
f 5165 5166 5177
f 5177 5166 5178
f 5166 5167 5178
f 5178 5167 5179
f 5167 5168 5179
f 5179 5168 5180
f 5168 5169 5180
f 5180 5169 5181
f 5169 5170 5181
f 5181 5170 5182
f 5170 5171 5182
f 5182 5171 5183
f 5171 5172 5183
f 5183 5172 5184
f 5172 5173 5184
f 5184 5173 5185
f 5173 5174 5185
f 5185 5174 5186
f 5174 5175 5186
f 5186 5175 5187
f 5175 5164 5187
f 5187 5164 5176
f 5176 5177 5188
f 5188 5177 5189
f 5177 5178 5189
f 5189 5178 5190
f 5178 5179 5190
f 5190 5179 5191
f 5179 5180 5191
f 5191 5180 5192
f 5180 5181 5192
f 5192 5181 5193
f 5181 5182 5193
f 5193 5182 5194
f 5182 5183 5194
f 5194 5183 5195
f 5183 5184 5195
f 5195 5184 5196
f 5184 5185 5196
f 5196 5185 5197
f 5185 5186 5197
f 5197 5186 5198
f 5186 5187 5198
f 5198 5187 5199
f 5187 5176 5199
f 5199 5176 5188
f 5188 5189 5200
f 5200 5189 5201
f 5189 5190 5201
f 5201 5190 5202
f 5190 5191 5202
f 5202 5191 5203
f 5191 5192 5203
f 5203 5192 5204
f 5192 5193 5204
f 5204 5193 5205
f 5193 5194 5205
f 5205 5194 5206
f 5194 5195 5206
f 5206 5195 5207
f 5195 5196 5207
f 5207 5196 5208
f 5196 5197 5208
f 5208 5197 5209
f 5197 5198 5209
f 5209 5198 5210
f 5198 5199 5210
f 5210 5199 5211
f 5199 5188 5211
f 5211 5188 5200
f 5200 5201 5212
f 5212 5201 5213
f 5201 5202 5213
f 5213 5202 5214
f 5202 5203 5214
f 5214 5203 5215
f 5203 5204 5215
f 5215 5204 5216
f 5204 5205 5216
f 5216 5205 5217
f 5205 5206 5217
f 5217 5206 5218
f 5206 5207 5218
f 5218 5207 5219
f 5207 5208 5219
f 5219 5208 5220
f 5208 5209 5220
f 5220 5209 5221
f 5209 5210 5221
f 5221 5210 5222
f 5210 5211 5222
f 5222 5211 5223
f 5211 5200 5223
f 5223 5200 5212
f 5212 5213 5224
f 5224 5213 5225
f 5213 5214 5225
f 5225 5214 5226
f 5214 5215 5226
f 5226 5215 5227
f 5215 5216 5227
f 5227 5216 5228
f 5216 5217 5228
f 5228 5217 5229
f 5217 5218 5229
f 5229 5218 5230
f 5218 5219 5230
f 5230 5219 5231
f 5219 5220 5231
f 5231 5220 5232
f 5220 5221 5232
f 5232 5221 5233
f 5221 5222 5233
f 5233 5222 5234
f 5222 5223 5234
f 5234 5223 5235
f 5223 5212 5235
f 5235 5212 5224
f 5224 5225 5236
f 5236 5225 5237
f 5225 5226 5237
f 5237 5226 5238
f 5226 5227 5238
f 5238 5227 5239
f 5227 5228 5239
f 5239 5228 5240
f 5228 5229 5240
f 5240 5229 5241
f 5229 5230 5241
f 5241 5230 5242
f 5230 5231 5242
f 5242 5231 5243
f 5231 5232 5243
f 5243 5232 5244
f 5232 5233 5244
f 5244 5233 5245
f 5233 5234 5245
f 5245 5234 5246
f 5234 5235 5246
f 5246 5235 5247
f 5235 5224 5247
f 5247 5224 5236
f 5236 5237 5248
f 5248 5237 5249
f 5237 5238 5249
f 5249 5238 5250
f 5238 5239 5250
f 5250 5239 5251
f 5239 5240 5251
f 5251 5240 5252
f 5240 5241 5252
f 5252 5241 5253
f 5241 5242 5253
f 5253 5242 5254
f 5242 5243 5254
f 5254 5243 5255
f 5243 5244 5255
f 5255 5244 5256
f 5244 5245 5256
f 5256 5245 5257
f 5245 5246 5257
f 5257 5246 5258
f 5246 5247 5258
f 5258 5247 5259
f 5247 5236 5259
f 5259 5236 5248
f 5248 5249 5260
f 5260 5249 5261
f 5249 5250 5261
f 5261 5250 5262
f 5250 5251 5262
f 5262 5251 5263
f 5251 5252 5263
f 5263 5252 5264
f 5252 5253 5264
f 5264 5253 5265
f 5253 5254 5265
f 5265 5254 5266
f 5254 5255 5266
f 5266 5255 5267
f 5255 5256 5267
f 5267 5256 5268
f 5256 5257 5268
f 5268 5257 5269
f 5257 5258 5269
f 5269 5258 5270
f 5258 5259 5270
f 5270 5259 5271
f 5259 5248 5271
f 5271 5248 5260
f 5260 5261 5272
f 5272 5261 5273
f 5261 5262 5273
f 5273 5262 5274
f 5262 5263 5274
f 5274 5263 5275
f 5263 5264 5275
f 5275 5264 5276
f 5264 5265 5276
f 5276 5265 5277
f 5265 5266 5277
f 5277 5266 5278
f 5266 5267 5278
f 5278 5267 5279
f 5267 5268 5279
f 5279 5268 5280
f 5268 5269 5280
f 5280 5269 5281
f 5269 5270 5281
f 5281 5270 5282
f 5270 5271 5282
f 5282 5271 5283
f 5271 5260 5283
f 5283 5260 5272
f 5272 5273 5284
f 5284 5273 5285
f 5273 5274 5285
f 5285 5274 5286
f 5274 5275 5286
f 5286 5275 5287
f 5275 5276 5287
f 5287 5276 5288
f 5276 5277 5288
f 5288 5277 5289
f 5277 5278 5289
f 5289 5278 5290
f 5278 5279 5290
f 5290 5279 5291
f 5279 5280 5291
f 5291 5280 5292
f 5280 5281 5292
f 5292 5281 5293
f 5281 5282 5293
f 5293 5282 5294
f 5282 5283 5294
f 5294 5283 5295
f 5283 5272 5295
f 5295 5272 5284
f 5284 5285 5296
f 5296 5285 5297
f 5285 5286 5297
f 5297 5286 5298
f 5286 5287 5298
f 5298 5287 5299
f 5287 5288 5299
f 5299 5288 5300
f 5288 5289 5300
f 5300 5289 5301
f 5289 5290 5301
f 5301 5290 5302
f 5290 5291 5302
f 5302 5291 5303
f 5291 5292 5303
f 5303 5292 5304
f 5292 5293 5304
f 5304 5293 5305
f 5293 5294 5305
f 5305 5294 5306
f 5294 5295 5306
f 5306 5295 5307
f 5295 5284 5307
f 5307 5284 5296
f 5296 5297 5308
f 5308 5297 5309
f 5297 5298 5309
f 5309 5298 5310
f 5298 5299 5310
f 5310 5299 5311
f 5299 5300 5311
f 5311 5300 5312
f 5300 5301 5312
f 5312 5301 5313
f 5301 5302 5313
f 5313 5302 5314
f 5302 5303 5314
f 5314 5303 5315
f 5303 5304 5315
f 5315 5304 5316
f 5304 5305 5316
f 5316 5305 5317
f 5305 5306 5317
f 5317 5306 5318
f 5306 5307 5318
f 5318 5307 5319
f 5307 5296 5319
f 5319 5296 5308
f 5308 5309 5320
f 5320 5309 5321
f 5309 5310 5321
f 5321 5310 5322
f 5310 5311 5322
f 5322 5311 5323
f 5311 5312 5323
f 5323 5312 5324
f 5312 5313 5324
f 5324 5313 5325
f 5313 5314 5325
f 5325 5314 5326
f 5314 5315 5326
f 5326 5315 5327
f 5315 5316 5327
f 5327 5316 5328
f 5316 5317 5328
f 5328 5317 5329
f 5317 5318 5329
f 5329 5318 5330
f 5318 5319 5330
f 5330 5319 5331
f 5319 5308 5331
f 5331 5308 5320
f 5320 5321 5332
f 5332 5321 5333
f 5321 5322 5333
f 5333 5322 5334
f 5322 5323 5334
f 5334 5323 5335
f 5323 5324 5335
f 5335 5324 5336
f 5324 5325 5336
f 5336 5325 5337
f 5325 5326 5337
f 5337 5326 5338
f 5326 5327 5338
f 5338 5327 5339
f 5327 5328 5339
f 5339 5328 5340
f 5328 5329 5340
f 5340 5329 5341
f 5329 5330 5341
f 5341 5330 5342
f 5330 5331 5342
f 5342 5331 5343
f 5331 5320 5343
f 5343 5320 5332
f 5332 5333 5344
f 5344 5333 5345
f 5333 5334 5345
f 5345 5334 5346
f 5334 5335 5346
f 5346 5335 5347
f 5335 5336 5347
f 5347 5336 5348
f 5336 5337 5348
f 5348 5337 5349
f 5337 5338 5349
f 5349 5338 5350
f 5338 5339 5350
f 5350 5339 5351
f 5339 5340 5351
f 5351 5340 5352
f 5340 5341 5352
f 5352 5341 5353
f 5341 5342 5353
f 5353 5342 5354
f 5342 5343 5354
f 5354 5343 5355
f 5343 5332 5355
f 5355 5332 5344
f 5344 5345 5356
f 5356 5345 5357
f 5345 5346 5357
f 5357 5346 5358
f 5346 5347 5358
f 5358 5347 5359
f 5347 5348 5359
f 5359 5348 5360
f 5348 5349 5360
f 5360 5349 5361
f 5349 5350 5361
f 5361 5350 5362
f 5350 5351 5362
f 5362 5351 5363
f 5351 5352 5363
f 5363 5352 5364
f 5352 5353 5364
f 5364 5353 5365
f 5353 5354 5365
f 5365 5354 5366
f 5354 5355 5366
f 5366 5355 5367
f 5355 5344 5367
f 5367 5344 5356
f 5356 5357 5368
f 5368 5357 5369
f 5357 5358 5369
f 5369 5358 5370
f 5358 5359 5370
f 5370 5359 5371
f 5359 5360 5371
f 5371 5360 5372
f 5360 5361 5372
f 5372 5361 5373
f 5361 5362 5373
f 5373 5362 5374
f 5362 5363 5374
f 5374 5363 5375
f 5363 5364 5375
f 5375 5364 5376
f 5364 5365 5376
f 5376 5365 5377
f 5365 5366 5377
f 5377 5366 5378
f 5366 5367 5378
f 5378 5367 5379
f 5367 5356 5379
f 5379 5356 5368
f 5368 5369 5380
f 5380 5369 5381
f 5369 5370 5381
f 5381 5370 5382
f 5370 5371 5382
f 5382 5371 5383
f 5371 5372 5383
f 5383 5372 5384
f 5372 5373 5384
f 5384 5373 5385
f 5373 5374 5385
f 5385 5374 5386
f 5374 5375 5386
f 5386 5375 5387
f 5375 5376 5387
f 5387 5376 5388
f 5376 5377 5388
f 5388 5377 5389
f 5377 5378 5389
f 5389 5378 5390
f 5378 5379 5390
f 5390 5379 5391
f 5379 5368 5391
f 5391 5368 5380
f 5380 5381 5392
f 5392 5381 5393
f 5381 5382 5393
f 5393 5382 5394
f 5382 5383 5394
f 5394 5383 5395
f 5383 5384 5395
f 5395 5384 5396
f 5384 5385 5396
f 5396 5385 5397
f 5385 5386 5397
f 5397 5386 5398
f 5386 5387 5398
f 5398 5387 5399
f 5387 5388 5399
f 5399 5388 5400
f 5388 5389 5400
f 5400 5389 5401
[truncated: 375,117 more chars]
