# Supplementary material for: Heterogeneous somatostatin-expressing neuron population in mouse ventral tegmental area
Source: eLife. 2020 Aug 4;9:e59328. doi: 10.7554/eLife.59328 (PMC7440918; doi:10.7554/eLife.59328)
Supplement: Figure 5—source data 2. — This zip archive contains morphological images of all traced neurons grouped according their electrophysiological profiles. Each subtype’s folder contains a PDF file (with the list of neurons, their original location within the VTA, images of the traced morphology and individual Sholl curves) and two subfolders: ‘3D_gif’ – with *.gif files of the listed neurons; and ‘WaveFront_3D_obj’ – with corresponding *.obj files. *.gif files can be opened by any image viewer. *.obj files save information about the 3D model of the neurons and can be opened/reused with any 3D viewer or graphic software. [file elife-59328-fig5-data2.zip › Morphology_Source/HFF/WaveFront_3D_obj/7.obj]

# OBJ File
mtllib 090317c1x63_model.mtl
g Path_(5)
v 123.60318 148.98413 5.6
v 123.350784 149.31065 5.6
v 123.3846 149.2669 5.393651
v 123.47698 149.14738 5.242593
v 123.60318 148.98413 5.1873016
v 123.72937 148.82086 5.242593
v 123.821754 148.70135 5.393651
v 123.85557 148.65761 5.6
v 123.821754 148.70135 5.8063493
v 123.72937 148.82086 5.9574075
v 123.60318 148.98413 6.0126987
v 123.47698 149.14738 5.9574075
v 123.3846 149.2669 5.8063493
v 122.977486 149.01773 5.6
v 123.00537 148.96999 5.393651
v 123.08156 148.83955 5.242593
v 123.18563 148.66138 5.1873016
v 123.2897 148.48318 5.242593
v 123.36589 148.35275 5.393651
v 123.393776 148.30501 5.6
v 123.36589 148.35275 5.8063493
v 123.2897 148.48318 5.9574075
v 123.18563 148.66138 6.0126987
v 123.08156 148.83955 5.9574075
v 123.00537 148.96999 5.8063493
v 122.53196 148.83345 5.6
v 122.55439 148.78291 5.393651
v 122.61567 148.64485 5.242593
v 122.69938 148.45624 5.1873016
v 122.78309 148.26764 5.242593
v 122.84437 148.12956 5.393651
v 122.8668 148.07903 5.6
v 122.84437 148.12956 5.8063493
v 122.78309 148.26764 5.9574075
v 122.69938 148.45624 6.0126987
v 122.61567 148.64485 5.9574075
v 122.55439 148.78291 5.8063493
v 122.08369 148.62242 5.6
v 122.10209 148.5703 5.393651
v 122.152374 148.42784 5.242593
v 122.221054 148.23326 5.1873016
v 122.289734 148.03868 5.242593
v 122.34001 147.89624 5.393651
v 122.35842 147.8441 5.6
v 122.34001 147.89624 5.8063493
v 122.289734 148.03868 5.9574075
v 122.221054 148.23326 6.0126987
v 122.152374 148.42784 5.9574075
v 122.10209 148.5703 5.8063493
v 121.52895 148.47806 5.6
v 121.55304 148.42828 5.393651
v 121.61884 148.29231 5.242593
v 121.70874 148.10657 5.1873016
v 121.79863 147.92084 5.242593
v 121.86444 147.78487 5.393651
v 121.88853 147.73509 5.6
v 121.86444 147.78487 5.8063493
v 121.79863 147.92084 5.9574075
v 121.70874 148.10657 6.0126987
v 121.61884 148.29231 5.9574075
v 121.55304 148.42828 5.8063493
v 121.08282 148.13809 5.630705
v 121.10299 148.1038 5.4208136
v 121.17368 147.98366 5.2589355
v 121.27595 147.80984 5.1884456
v 121.38239 147.62895 5.228231
v 121.464485 147.48943 5.367632
v 121.50023 147.42868 5.5692954
v 121.48005 147.46297 5.7791862
v 121.40936 147.58311 5.9410644
v 121.30709 147.75693 6.0115547
v 121.20065 147.93782 5.9717693
v 121.11856 148.07735 5.8323684
v 120.71334 147.9684 5.6854424
v 120.71145 147.95657 5.4725676
v 120.73499 147.84267 5.293533
v 120.77767 147.65721 5.1963105
v 120.82804 147.44989 5.206951
v 120.87261 147.27628 5.3226037
v 120.89944 147.18288 5.512279
v 120.90132 147.19472 5.7251544
v 120.87778 147.30861 5.904189
v 120.8351 147.49406 6.001411
v 120.78473 147.70139 5.9907703
v 120.740166 147.875 5.875118
v 120.389824 147.90797 5.764923
v 120.323105 147.94627 5.570325
v 120.24495 147.87544 5.386277
v 120.17629 147.71442 5.2620955
v 120.13553 147.50638 5.2310543
v 120.13358 147.30705 5.3014708
v 120.17098 147.16986 5.4544773
v 120.23769 147.13155 5.6490755
v 120.31585 147.2024 5.833123
v 120.38451 147.36342 5.957305
v 120.42527 147.57146 5.988346
v 120.427216 147.77078 5.9179296
v 120.14282 148.03203 5.840864
v 120.01964 148.09364 5.6659374
v 119.86189 148.05325 5.539289
v 119.71185 147.92165 5.494854
v 119.60972 147.73413 5.544539
v 119.58286 147.54091 5.6750307
v 119.63848 147.39378 5.851364
v 119.761665 147.33217 6.026291
v 119.91941 147.37256 6.1529393
v 120.06945 147.50417 6.1973743
v 120.171585 147.6917 6.1476893
v 120.19844 147.8849 6.017197
v 119.786736 148.29987 6.2252192
v 119.66344 148.3141 6.0448184
v 119.51917 148.22815 5.9193034
v 119.39259 148.06502 5.8823056
v 119.31763 147.86845 5.9437394
v 119.314354 147.69109 6.0871425
v 119.383644 147.58047 6.2740912
v 119.50694 147.56624 6.454492
v 119.651215 147.65219 6.580007
v 119.77779 147.81532 6.6170044
v 119.85276 148.01189 6.555571
v 119.85603 148.18925 6.4121675
v 119.2129 148.49396 6.3687906
v 119.17269 148.38316 6.190113
v 119.12114 148.19937 6.094714
v 119.072044 147.9918 6.1081557
v 119.038574 147.8161 6.226836
v 119.02969 147.71933 6.4189553
v 119.047775 147.72742 6.6330347
v 119.08798 147.83821 6.8117123
v 119.13954 148.022 6.907111
v 119.18863 148.22957 6.8936696
v 119.2221 148.40527 6.774989
v 119.23099 148.50204 6.58287
v 118.655464 148.55539 6.222107
v 118.66631 148.42834 6.0502334
v 118.665665 148.23259 5.964061
v 118.65369 148.02057 5.9866796
v 118.63359 147.84909 6.112029
v 118.61076 147.76411 6.306522
v 118.59132 147.78839 6.5180435
v 118.58047 147.91542 6.689917
v 118.581116 148.11118 6.7760897
v 118.593094 148.3232 6.753471
v 118.61319 148.49467 6.6281214
v 118.63602 148.57967 6.4336286
v 118.08939 148.53957 6.2469406
v 118.07205 148.40985 6.078002
v 118.061356 148.21266 5.9962697
v 118.060165 148.00084 6.0236435
v 118.0688 147.83115 6.152789
v 118.08495 147.74904 6.3491015
v 118.104294 147.77654 6.5599794
v 118.121635 147.90625 6.728918
v 118.13233 148.10344 6.8106503
v 118.13352 148.31525 6.7832766
v 118.124886 148.48495 6.654131
v 118.108734 148.56705 6.4578185
v 117.61352 148.58965 6.370026
v 117.48754 148.50882 6.2206135
v 117.38463 148.34258 6.1427584
v 117.33235 148.13547 6.1573224
v 117.34473 147.943 6.260403
v 117.418434 147.81671 6.42438
v 117.53372 147.79047 6.6053157
v 117.6597 147.8713 6.754729
v 117.76261 148.03755 6.832584
v 117.81489 148.24466 6.81802
v 117.80251 148.43713 6.714939
v 117.728806 148.56342 6.550962
v 117.36422 148.75208 6.5900445
v 117.17694 148.68018 6.559062
v 117.03668 148.52094 6.5924683
v 116.98103 148.31699 6.681312
v 117.0249 148.12302 6.801788
v 117.15653 147.99097 6.921614
v 117.34066 147.95624 7.0086837
v 117.52794 148.02814 7.039666
v 117.66819 148.18738 7.00626
v 117.72384 148.39133 6.917416
v 117.67997 148.5853 6.7969403
v 117.54834 148.71735 6.677114
v 117.06902 148.8293 7.049627
v 116.899055 148.7187 7.0145926
v 116.78705 148.53688 7.0529504
v 116.76301 148.33255 7.1544213
v 116.83338 148.16045 7.291817
v 116.9793 148.06671 7.428323
v 117.16168 148.07643 7.527361
v 117.33164 148.18703 7.562395
v 117.44365 148.36885 7.5240374
v 117.46769 148.5732 7.422566
v 117.39732 148.74529 7.28517
v 117.251396 148.83902 7.148665
v 116.82018 149.02151 7.5738173
v 116.67233 148.9058 7.471846
v 116.564186 148.72308 7.4483027
v 116.52472 148.52228 7.509496
v 116.56451 148.35721 7.6390295
v 116.67289 148.2721 7.802194
v 116.82082 148.28976 7.955271
v 116.968666 148.40546 8.057241
v 117.07681 148.5882 8.080785
v 117.11628 148.78899 8.019591
v 117.07649 148.95406 7.8900585
v 116.96811 149.03917 7.726894
v 116.39102 149.16318 7.8467207
v 116.33597 149.02257 7.6956005
v 116.29566 148.82146 7.635859
v 116.280914 148.61374 7.6835036
v 116.29566 148.45506 7.8257685
v 116.33597 148.38794 8.024533
v 116.39102 148.43036 8.22654
v 116.44607 148.57095 8.37766
v 116.486374 148.77206 8.437402
v 116.50112 148.9798 8.389756
v 116.486374 149.13847 8.247492
v 116.44607 149.2056 8.048727
v 115.86496 149.14377 7.8092766
v 115.872986 148.99979 7.6516547
v 115.87887 148.79622 7.5871534
v 115.88102 148.58759 7.633056
v 115.87887 148.42981 7.777063
v 115.872986 148.36516 7.9805875
v 115.86496 148.41095 8.1890955
v 115.856926 148.55492 8.346718
v 115.85105 148.7585 8.411219
v 115.8489 148.96712 8.365316
v 115.85105 149.12491 8.22131
v 115.856926 149.18956 8.017785
v 115.33721 148.41147 8.190102
v 115.33739 148.55551 8.347862
v 115.33752 148.75914 8.412465
v 115.33757 148.96779 8.366599
v 115.33752 149.12555 8.222555
v 115.33739 149.19016 8.0189295
v 115.33721 149.14429 7.8102827
v 115.337036 149.00024 7.652522
v 115.33691 148.79662 7.587919
v 115.33686 148.58797 7.6337843
v 115.33691 148.4302 7.777828
v 115.337036 148.3656 7.9814544
v 114.80946 148.41765 8.201566
v 114.809425 148.5667 8.35462
v 114.809395 148.77228 8.412651
v 114.80938 148.97935 8.360109
v 114.809395 149.1324 8.211075
v 114.809425 149.19043 8.005479
v 114.80947 149.1379 7.7984123
v 114.80951 148.98886 7.645358
v 114.80954 148.78326 7.587327
v 114.80955 148.5762 7.6398683
v 114.80954 148.42314 7.7889037
v 114.8095 148.36511 7.994499
v 114.27669 148.42044 8.206408
v 114.27882 148.5715 8.357443
v 114.28172 148.77785 8.412702
v 114.28463 148.98416 8.357379
v 114.28676 149.13518 8.206298
v 114.28754 149.19044 7.99994
v 114.28675 149.13512 7.793599
v 114.28462 148.98405 7.6425643
v 114.281715 148.77773 7.587305
v 114.27881 148.5714 7.6426277
v 114.27668 148.42038 7.7937093
v 114.2759 148.36513 8.000067
v 113.718864 148.43698 8.206337
v 113.73379 148.5873 8.3574
v 113.75418 148.79263 8.412698
v 113.77457 148.99797 8.357414
v 113.7895 149.1483 8.206361
v 113.79496 149.20332 8.000014
v 113.7895 149.14832 7.7936625
v 113.774574 148.998 7.6425996
v 113.75418 148.79266 7.5873013
v 113.733795 148.58731 7.6425853
v 113.718864 148.437 7.793638
v 113.7134 148.38196 7.9999857
v 113.16449 148.53123 8.2063465
v 113.19388 148.6794 8.357406
v 113.234024 148.8818 8.412699
v 113.27417 149.08421 8.3574095
v 113.30356 149.23239 8.206352
v 113.314316 149.28662 8.000004
v 113.30356 149.23239 7.793654
v 113.27417 149.08423 7.642595
v 113.234024 148.88182 7.5873017
v 113.19388 148.67941 7.642591
v 113.16449 148.53123 7.7936482
v 113.15373 148.477 7.9999967
v 112.66833 148.64417 8.206348
v 112.689835 148.79367 8.357407
v 112.71921 148.99792 8.412699
v 112.74858 149.20218 8.357408
v 112.77009 149.3517 8.20635
v 112.777954 149.40642 8.000001
v 112.77009 149.3517 7.7936516
v 112.74858 149.20218 7.6425934
v 112.71921 148.99792 7.5873017
v 112.689835 148.79369 7.6425924
v 112.66833 148.64417 7.79365
v 112.66045 148.58943 7.999999
v 112.12236 148.68115 8.206349
v 112.15202 148.82927 8.357408
v 112.192535 149.0316 8.412699
v 112.23305 149.23393 8.357408
v 112.26271 149.38205 8.206349
v 112.27357 149.43626 8.0
v 112.26271 149.38205 7.793651
v 112.23305 149.23393 7.642593
v 112.192535 149.0316 7.5873017
v 112.15202 148.82927 7.642593
v 112.12236 148.68115 7.7936506
v 112.1115 148.62694 8.0
v 111.64039 148.84987 8.206349
v 111.66284 148.99925 8.357408
v 111.693504 149.20331 8.412699
v 111.72417 149.40736 8.357408
v 111.74661 149.55675 8.206349
v 111.75483 149.61142 8.0
v 111.74661 149.55675 7.7936506
v 111.72417 149.40736 7.642593
v 111.693504 149.20331 7.5873017
v 111.66284 148.99925 7.642593
v 111.64039 148.84987 7.793651
v 111.63218 148.7952 8.0
v 111.16891 148.82846 8.206349
v 111.167694 148.9795 8.357408
v 111.166046 149.18585 8.412699
v 111.16439 149.3922 8.357408
v 111.16318 149.54324 8.206349
v 111.162735 149.59854 8.0
v 111.16318 149.54324 7.793651
v 111.16439 149.3922 7.642593
v 111.166046 149.18585 7.5873017
v 111.167694 148.9795 7.642593
v 111.16891 148.82846 7.793651
v 111.16935 148.77316 8.0
v 110.61898 148.83798 8.206349
v 110.627174 148.98882 8.357408
v 110.638374 149.19485 8.412699
v 110.64957 149.4009 8.357408
v 110.65777 149.55174 8.206349
v 110.66077 149.60695 8.0
v 110.65777 149.55174 7.793651
v 110.64957 149.4009 7.642593
v 110.638374 149.19485 7.5873017
v 110.627174 148.98882 7.642593
v 110.61898 148.83798 7.793651
v 110.61598 148.78276 8.0
v 110.03813 148.89357 8.206349
v 110.0697 149.04129 8.357408
v 110.11283 149.24309 8.412699
v 110.15597 149.44487 8.357408
v 110.18754 149.59259 8.206349
v 110.1991 149.64667 8.0
v 110.18754 149.59259 7.793651
v 110.15597 149.44487 7.642593
v 110.11283 149.24309 7.5873017
v 110.0697 149.04129 7.642593
v 110.03813 148.89357 7.793651
v 110.02657 148.8395 8.0
v 109.56296 149.06009 8.206349
v 109.58432 149.20963 8.357408
v 109.613495 149.41391 8.412699
v 109.64268 149.61818 8.357408
v 109.66404 149.76772 8.206349
v 109.67186 149.82246 8.0
v 109.66404 149.76772 7.793651
v 109.64268 149.61818 7.642593
v 109.613495 149.41391 7.5873017
v 109.58432 149.20963 7.642593
v 109.56296 149.06009 7.793651
v 109.55514 149.00536 8.0
v 109.09169 149.03235 8.206349
v 109.08942 149.1834 8.357408
v 109.0863 149.38972 8.412699
v 109.0832 149.59604 8.357408
v 109.08092 149.74709 8.206349
v 109.080086 149.80237 8.0
v 109.08092 149.74709 7.793651
v 109.0832 149.59604 7.642593
v 109.0863 149.38972 7.5873017
v 109.08942 149.1834 7.642593
v 109.09169 149.03235 7.793651
v 109.09253 148.97707 8.0
v 108.5539 149.04063 8.206349
v 108.5559 149.19167 8.357408
v 108.558624 149.39801 8.412699
v 108.56135 149.60434 8.357408
v 108.56335 149.75539 8.206349
v 108.56408 149.81067 8.0
v 108.56335 149.75539 7.793651
v 108.56135 149.60434 7.642593
v 108.558624 149.39801 7.5873017
v 108.5559 149.19167 7.642593
v 108.5539 149.04063 7.793651
v 108.55317 148.98534 8.0
v 107.99865 149.04771 8.206349
v 108.01228 149.19815 8.357408
v 108.03091 149.40366 8.412699
v 108.04953 149.60916 8.357408
v 108.06316 149.75961 8.206349
v 108.06815 149.81468 8.0
v 108.06316 149.75961 7.793651
v 108.04953 149.60916 7.642593
v 108.03091 149.40366 7.5873017
v 108.01228 149.19815 7.642593
v 107.99865 149.04771 7.793651
v 107.99366 148.99265 8.0
v 107.42514 149.14597 8.206349
v 107.461334 149.29262 8.357408
v 107.51077 149.49295 8.412699
v 107.56021 149.6933 8.357408
v 107.5964 149.83995 8.206349
v 107.60965 149.89363 8.0
v 107.5964 149.83995 7.793651
v 107.56021 149.6933 7.642593
v 107.51077 149.49295 7.5873017
v 107.461334 149.29262 7.642593
v 107.42514 149.14597 7.793651
v 107.411896 149.09229 8.0
v 106.97401 149.30019 8.206349
v 106.988716 149.45052 8.357408
v 107.008804 149.65588 8.412699
v 107.02889 149.86125 8.357408
v 107.0436 150.0116 8.206349
v 107.04899 150.06662 8.0
v 107.0436 150.0116 7.793651
v 107.02889 149.86125 7.642593
v 107.008804 149.65588 7.5873017
v 106.988716 149.45052 7.642593
v 106.97401 149.30019 7.793651
v 106.96862 149.24515 8.0
v 106.492386 149.23601 8.206349
v 106.489174 149.38702 8.357408
v 106.48478 149.59332 8.412699
v 106.480385 149.79964 8.357408
v 106.477165 149.95065 8.206349
v 106.47599 150.00594 8.0
v 106.477165 149.95065 7.793651
v 106.480385 149.79964 7.642593
v 106.48478 149.59332 7.5873017
v 106.489174 149.38702 7.642593
v 106.492386 149.23601 7.793651
v 106.49357 149.18073 8.0
v 105.88562 149.28365 8.206349
v 105.91645 149.43152 8.357408
v 105.958565 149.63353 8.412699
v 106.00068 149.83553 8.357408
v 106.03151 149.98341 8.206349
v 106.04279 150.03754 8.0
v 106.03151 149.98341 7.793651
v 106.00068 149.83553 7.642593
v 105.958565 149.63353 7.5873017
v 105.91645 149.43152 7.642593
v 105.88562 149.28365 7.793651
v 105.87434 149.2295 8.0
v 105.37882 149.45892 8.206349
v 105.413185 149.60602 8.357408
v 105.46013 149.80696 8.412699
v 105.507065 150.00789 8.357408
v 105.54143 150.15498 8.206349
v 105.55401 150.20883 8.0
v 105.54143 150.15498 7.793651
v 105.507065 150.00789 7.642593
v 105.46013 149.80696 7.5873017
v 105.413185 149.60602 7.642593
v 105.37882 149.45892 7.793651
v 105.36625 149.40508 8.0
v 104.82894 149.53143 8.206349
v 104.874374 149.67549 8.357408
v 104.93644 149.8723 8.412699
v 104.998505 150.06909 8.357408
v 105.043945 150.21315 8.206349
v 105.06057 150.26588 8.0
v 105.043945 150.21315 7.793651
v 104.998505 150.06909 7.642593
v 104.93644 149.8723 7.5873017
v 104.874374 149.67549 7.642593
v 104.82894 149.53143 7.793651
v 104.81231 149.4787 8.0
v 104.32595 149.75087 8.117825
v 104.366714 149.85509 8.2998
v 104.43516 150.03008 8.401444
v 104.51295 150.22894 8.395522
v 104.57923 150.39842 8.28362
v 104.61626 150.49309 8.095721
v 104.6141 150.48756 7.8821754
v 104.57333 150.38335 7.7002
v 104.50489 150.20836 7.598556
v 104.42711 150.00949 7.6044784
v 104.36082 149.84001 7.7163806
v 104.32379 149.74536 7.9042788
v 103.90356 149.87245 8.146571
v 103.90895 149.99765 8.320698
v 103.92798 150.1916 8.409709
v 103.95554 150.40236 8.389753
v 103.98427 150.57343 8.266179
v 104.00645 150.65898 8.072098
v 104.01614 150.6361 7.859513
v 104.01075 150.5109 7.6853867
v 103.99172 150.31693 7.5963755
v 103.96415 150.10619 7.6163306
v 103.93543 149.9351 7.739905
v 103.91325 149.84956 7.933986
v 103.35434 149.8447 7.917666
v 103.29851 149.92589 8.082371
v 103.27943 150.09346 8.1953
v 103.30222 150.30252 8.226194
v 103.36079 150.49706 8.166777
v 103.439415 150.62492 8.032966
v 103.51705 150.65189 7.8606176
v 103.57288 150.5707 7.695913
v 103.59196 150.40312 7.5829835
v 103.56916 150.19406 7.552089
v 103.510605 149.99953 7.6115074
v 103.43198 149.87164 7.745318
v 102.9456 150.02907 7.477412
v 102.87269 150.045 7.6819324
v 102.84057 150.16095 7.8703556
v 102.857864 150.34584 7.9921937
v 102.91994 150.55016 8.0148
v 103.01015 150.71913 7.9321184
v 103.10433 150.80751 7.766302
v 103.17725 150.79158 7.561782
v 103.209366 150.67563 7.3733587
v 103.19207 150.49074 7.2515206
v 103.13 150.28642 7.228914
v 103.03979 150.11743 7.311596
v 102.447365 150.17842 7.3883615
v 102.42739 150.13618 7.597488
v 102.431274 150.20181 7.801665
v 102.45797 150.3577 7.9461837
v 102.500336 150.56209 7.99232
v 102.54701 150.76021 7.9277124
v 102.585495 150.89899 7.769672
v 102.60547 150.94121 7.560545
v 102.601585 150.8756 7.356368
v 102.57488 150.7197 7.211849
v 102.532524 150.51532 7.165713
v 102.48585 150.31718 7.230321
v 101.96062 150.33432 7.3298516
v 101.953674 150.24031 7.521402
v 101.95899 150.25409 7.734309
v 101.975136 150.37198 7.9115267
v 101.997795 150.56236 8.005568
v 102.02088 150.77426 7.9912353
v 102.03822 150.95088 7.872369
v 102.04517 151.04489 7.6808186
v 102.039856 151.03111 7.467911
v 102.02371 150.91324 7.2906938
v 102.00105 150.72284 7.1966524
v 101.97796 150.51094 7.210985
v 101.41625 150.31972 7.363585
v 101.404 150.2482 7.564509
v 101.40991 150.28537 7.7747917
v 101.4324 150.42125 7.9380894
v 101.465454 150.61945 8.010645
v 101.500206 150.82684 7.9730186
v 101.52734 150.98787 7.835292
v 101.539604 151.05939 7.634368
v 101.53369 151.02222 7.424085
v 101.51119 150.88634 7.2607875
v 101.47814 150.68816 7.1882315
v 101.44339 150.48076 7.225858
v 100.90228 150.46457 7.3925085
v 100.89189 150.40956 7.5986733
v 100.90223 150.46318 7.8052044
v 100.930534 150.61105 7.9567623
v 100.96921 150.81357 8.012736
v 101.0079 151.01643 7.9581294
v 101.03623 151.16531 7.8075724
v 101.04662 151.22032 7.6014075
v 101.036285 151.1667 7.394876
v 101.00798 151.01883 7.2433186
v 100.96931 150.81633 7.187344
v 100.93062 150.61345 7.2419515
v 100.43413 150.49258 7.394183
v 100.43281 150.43762 7.600617
v 100.43413 150.49321 7.8068814
v 100.437744 150.64445 7.9577084
v 100.44269 150.85083 8.012685
v 100.44763 151.05704 7.9570785
v 100.45125 151.20782 7.8057895
v 100.452576 151.26279 7.599356
v 100.45125 151.20718 7.3930917
v 100.44763 151.05594 7.2422643
v 100.44269 150.84956 7.1872883
v 100.437744 150.64337 7.2428946
v 99.91791 150.48248 7.394199
v 99.91835 150.42752 7.600632
v 99.91791 150.48312 7.8068967
v 99.916695 150.6344 7.957724
v 99.91504 150.84084 8.0127
v 99.913376 151.04709 7.9570932
v 99.91216 151.1979 7.8058047
v 99.91172 151.25288 7.5993714
v 99.91216 151.19728 7.393107
v 99.913376 151.04599 7.2422795
v 99.91504 150.83957 7.1873035
v 99.916695 150.63332 7.24291
v 99.386955 150.484 7.3941965
v 99.3869 150.42902 7.60063
v 99.386955 150.48463 7.8068943
v 99.3871 150.63591 7.9577217
v 99.38729 150.84235 8.012697
v 99.38749 151.04861 7.9570913
v 99.38763 151.19945 7.8058023
v 99.38768 151.25443 7.599369
v 99.38763 151.1988 7.3931046
v 99.38749 151.04752 7.242277
v 99.38729 150.8411 7.1873016
v 99.3871 150.63483 7.2429075
v 98.85969 150.4717 7.4161897
v 98.8597 150.42929 7.625568
v 98.85968 150.49725 7.8280954
v 98.85962 150.65738 7.969505
v 98.859535 150.86676 8.011906
v 98.85946 151.06929 7.9439373
v 98.859406 151.21071 7.7838106
v 98.85938 151.2531 7.5744324
v 98.85941 151.18513 7.371905
v 98.859474 151.02501 7.2304955
v 98.85956 150.81563 7.1880946
v 98.859634 150.6131 7.2560635
v 98.33099 150.48856 7.3858356
v 98.33674 150.42874 7.590837
v 98.34117 150.47948 7.798299
v 98.34309 150.62717 7.952632
v 98.34198 150.83223 8.012483
v 98.33814 151.03973 7.9618144
v 98.3326 151.19406 7.8142037
v 98.32685 151.25388 7.609202
v 98.322426 151.20314 7.40174
v 98.32051 151.05545 7.247407
v 98.32162 150.85039 7.1875563
v 98.325455 150.64288 7.2382245
v 97.82656 150.44312 7.493565
v 97.88288 150.42691 7.696007
v 97.9183 150.51816 7.881808
v 97.92331 150.69243 8.0011835
v 97.89658 150.90302 8.022146
v 97.845276 151.0935 7.9390793
v 97.783134 151.21284 7.7742414
v 97.726814 151.22906 7.5717998
v 97.6914 151.13782 7.3859987
v 97.686386 150.96355 7.2666235
v 97.71311 150.75294 7.2456603
v 97.76442 150.56247 7.3287272
v 97.45319 150.29466 7.787419
v 97.52243 150.33322 7.9809046
v 97.545876 150.46677 8.15089
v 97.517235 150.65952 8.251827
v 97.44418 150.85982 8.256671
v 97.346306 151.01399 8.164122
v 97.24981 151.08076 7.9989796
v 97.18057 151.0422 7.8054934
v 97.15713 150.90866 7.635508
v 97.18577 150.71591 7.5345707
v 97.25882 150.51561 7.5297275
v 97.356705 150.36142 7.6222763
v 97.1003 150.18927 7.887734
v 97.06052 150.15654 8.097955
v 96.97154 150.21997 8.282583
v 96.85722 150.36256 8.392149
v 96.74819 150.5461 8.397293
v 96.67367 150.7214 8.296638
v 96.65361 150.8415 8.117153
v 96.6934 150.87422 7.9069324
v 96.78237 150.81079 7.722304
v 96.89669 150.66821 7.6127386
v 97.00572 150.48468 7.6075945
v 97.080246 150.30937 7.7082496
v 96.91676 150.08397 7.4391036
v 96.90131 149.96878 7.618583
v 96.80586 149.92953 7.805395
v 96.65598 149.97675 7.949484
v 96.49184 150.09776 8.012241
v 96.357414 150.26016 7.97685
v 96.28872 150.42044 7.8527946
v 96.30417 150.53563 7.673315
v 96.39962 150.57487 7.4865026
v 96.5495 150.52766 7.342414
v 96.713646 150.40665 7.279657
v 96.848076 150.24425 7.3150477
v 96.53691 149.69337 7.3458486
v 96.52966 149.59769 7.536726
v 96.443344 149.57921 7.7312474
v 96.30109 149.64291 7.877292
v 96.141014 149.77173 7.935727
v 96.00601 149.93112 7.8908944
v 95.93226 150.0784 7.7548075
v 95.939514 150.17409 7.5639305
v 96.02583 150.19257 7.3694086
v 96.16808 150.12886 7.2233644
v 96.328156 150.00005 7.1649294
v 96.46316 149.84065 7.2097616
v 96.241005 149.39223 7.0893
v 96.20971 149.2769 7.2664375
v 96.09989 149.23941 7.4458437
v 95.94098 149.2898 7.579447
v 95.77555 149.41455 7.6314483
v 95.647934 149.58026 7.587914
v 95.59232 149.74251 7.460509
v 95.62362 149.85783 7.2833714
v 95.73344 149.89534 7.1039653
v 95.89235 149.84496 6.970362
v 96.05778 149.7202 6.918361
v 96.185394 149.55449 6.9618955
v 95.88579 149.09857 6.790858
v 95.88018 148.96704 6.962226
v 95.795494 148.91031 7.1511126
v 95.65442 148.94357 7.3069043
v 95.49477 149.05792 7.387858
v 95.35931 149.22273 7.3722816
v 95.28433 149.39381 7.2643485
v 95.28994 149.52534 7.09298
v 95.374626 149.58209 6.9040937
v 95.5157 149.54881 6.748302
v 95.675354 149.43446 6.6673484
v 95.81082 149.26967 6.6829247
v 95.43436 148.75986 6.507333
v 95.466995 148.6486 6.6883354
v 95.43257 148.62018 6.8956704
v 95.34032 148.6822 7.073783
v 95.214935 148.81807 7.1749477
v 95.090034 148.99136 7.1720576
v 94.999084 149.15564 7.065887
v 94.966446 149.26689 6.8848844
v 95.00086 149.29532 6.6775494
v 95.093124 149.23329 6.499437
v 95.2185 149.09743 6.398272
v 95.3434 148.92415 6.401162
v 95.000175 148.38808 6.601111
v 95.038864 148.34843 6.807532
v 95.00742 148.3943 7.0140576
v 94.91427 148.51338 7.1653504
v 94.78438 148.67377 7.220871
v 94.652534 148.83247 7.165743
v 94.554085 148.94698 7.0147376
v 94.515396 148.98662 6.8083167
v 94.54684 148.94075 6.601791
v 94.63999 148.82167 6.4504986
v 94.76988 148.66129 6.3949776
v 94.901726 148.50258 6.4501057
v 94.58942 148.06384 6.5088687
v 94.65416 147.98009 6.6944575
v 94.65236 147.98007 6.9081125
v 94.58449 148.0638 7.092585
v 94.46874 148.20883 7.198446
v 94.33613 148.37631 7.1973295
v 94.22218 148.52136 7.089535
v 94.15744 148.60512 6.903946
v 94.15925 148.60513 6.690291
v 94.22711 148.52141 6.5058184
v 94.342865 148.37637 6.3999577
v 94.47547 148.2089 6.4010744
v 94.087296 147.84033 6.4512587
v 94.17412 147.72426 6.6081796
v 94.202415 147.68663 6.816557
v 94.164604 147.73755 7.020556
v 94.070816 147.86336 7.1655154
v 93.94618 148.03035 7.2125936
v 93.824104 148.19379 7.1491756
v 93.73728 148.30988 6.9922547
v 93.708984 148.34749 6.7838774
v 93.746796 148.29659 6.5798783
v 93.840576 148.17078 6.434919
v 93.96521 148.00377 6.3878407
v 93.6826 147.49594 6.442238
v 93.77002 147.37245 6.5930586
v 93.80213 147.32704 6.799321
v 93.77033 147.37187 7.005757
v 93.683136 147.49493 7.1570516
v 93.5639 147.66325 7.212666
v 93.4446 147.83173 7.1576986
v 93.35718 147.9552 7.0068774
v 93.325066 148.00061 6.8006153
v 93.35687 147.95578 6.5941796
v 93.44407 147.83272 6.442885
v 93.56329 147.6644 6.3872705
v 93.19448 147.22694 6.4429336
v 93.26316 147.09268 6.594235
v 93.28819 147.04376 6.8006735
v 93.26287 147.09328 7.006933
v 93.19397 147.22798 7.1577473
v 93.09997 147.41177 7.212705
v 93.006035 147.59541 7.157081
v 92.937355 147.72968 7.0057797
v 92.91232 147.7786 6.799341
v 92.937645 147.72908 6.5930815
v 93.006546 147.59438 6.4422674
v 93.10055 147.41058 6.3873096
v 92.71471 146.99736 6.442856
v 92.7807 146.86171 6.5941086
v 92.80477 146.81223 6.800529
v 92.78047 146.86218 7.006807
v 92.7143 146.9982 7.15767
v 92.62399 147.1838 7.212695
v 92.53375 147.36931 7.1571383
v 92.46775 147.50496 7.0058856
v 92.44368 147.55444 6.799465
v 92.46799 147.50449 6.5931873
v 92.53416 147.36847 6.442324
v 92.624466 147.18286 6.387299
v 92.2425 146.76439 6.4426026
v 92.309364 146.62895 6.5936666
v 92.33384 146.57938 6.800018
v 92.309364 146.62897 7.006365
v 92.242485 146.76442 7.1574173
v 92.15114 146.94945 7.212701
v 92.05979 147.13448 7.157402
v 91.99293 147.26991 7.006338
v 91.96845 147.31949 6.799987
v 91.99293 147.26991 6.5936394
v 92.05981 147.13445 6.442587
v 92.15115 146.94942 6.387304
v 91.74628 146.52147 6.442575
v 91.79643 146.37897 6.5936203
v 91.81479 146.32678 6.799965
v 91.79644 146.37892 7.006319
v 91.7463 146.52141 7.1573896
v 91.6778 146.71605 7.2126985
v 91.6093 146.9107 7.1574244
v 91.55915 147.0532 7.006379
v 91.540794 147.10538 6.8000345
v 91.55914 147.05324 6.593681
v 91.60928 146.91077 6.44261
v 91.67778 146.71611 6.3873014
v 91.22619 146.40524 6.4425926
v 91.27272 146.26154 6.5936503
v 91.28976 146.20894 6.7999997
v 91.27272 146.26154 7.006349
v 91.22619 146.40524 7.1574073
v 91.16262 146.60156 7.2126985
v 91.09905 146.79787 7.1574078
v 91.05251 146.94159 7.00635
v 91.035484 146.99419 6.8000007
v 91.05251 146.94159 6.5936513
v 91.09905 146.79787 6.442593
v 91.16262 146.60156 6.387302
v 90.77725 146.21141 6.4425926
v 90.849846 146.07893 6.5936503
v 90.87641 146.03046 6.7999997
v 90.849846 146.07893 7.006349
v 90.77725 146.21141 7.1574073
v 90.6781 146.39238 7.2126985
v 90.57894 146.57333 7.1574078
v 90.506355 146.70581 7.0063496
v 90.47978 146.7543 6.8000007
v 90.506355 146.70581 6.5936513
v 90.57894 146.57333 6.442593
v 90.6781 146.39238 6.3873014
v 90.32435 145.9078 6.4425926
v 90.38534 145.7696 6.593651
v 90.40766 145.71902 6.8
v 90.38534 145.7696 7.006349
v 90.32435 145.9078 7.1574073
v 90.241035 146.09659 7.2126985
v 90.15772 146.28537 7.1574078
v 90.09673 146.42357 7.0063496
v 90.07441 146.47415 6.8
v 90.09673 146.42357 6.593651
v 90.15772 146.28537 6.4425926
v 90.241035 146.09659 6.3873014
v 89.824776 145.77132 6.453242
v 89.886826 145.64203 6.61159
v 89.9063 145.60146 6.820422
v 89.87799 145.66045 7.0237827
v 89.80947 145.8032 7.1671805
v 89.71911 145.99147 7.212193
v 89.63112 146.1748 7.1467586
v 89.56907 146.3041 6.9884105
v 89.54959 146.34467 6.7795777
v 89.5779 146.28568 6.5762177
v 89.64642 146.14293 6.4328194
v 89.736786 145.95465 6.3878074
v 89.401 145.5403 6.4120984
v 89.518265 145.41078 6.5349174
v 89.57989 145.34538 6.728683
v 89.56936 145.3616 6.941476
v 89.4895 145.45511 7.1162777
v 89.36171 145.60085 7.206251
v 89.22023 145.75975 7.187288
v 89.10297 145.88927 7.0644684
v 89.04134 145.95468 6.870703
v 89.05187 145.93846 6.6579103
v 89.13173 145.84496 6.4831085
v 89.25952 145.69922 6.393135
v 89.0596 145.07207 6.472686
v 89.17301 144.98486 6.630389
v 89.224174 144.97511 6.8368764
v 89.19937 145.04541 7.036819
v 89.10526 145.17694 7.1766424
v 88.96706 145.33446 7.2188816
v 88.821785 145.47575 7.1522183
v 88.708374 145.56294 6.994515
v 88.65722 145.57271 6.7880282
v 88.682014 145.5024 6.5880857
v 88.77612 145.37086 6.4482617
v 88.91433 145.21335 6.4060225
v 88.49528 144.7303 6.607179
v 88.6292 144.61148 6.7224045
v 88.74264 144.58188 6.9023137
v 88.8052 144.64943 7.098701
v 88.80011 144.79604 7.258944
v 88.728745 144.9824 7.3401065
v 88.61022 145.15862 7.32044
v 88.4763 145.27744 7.205215
v 88.36286 145.30702 7.0253053
v 88.30031 145.23947 6.828918
v 88.30539 145.09288 6.668675
v 88.376755 144.9065 6.587513
v 88.1393 144.56522 6.921945
v 88.23191 144.44131 7.057515
v 88.29963 144.41122 7.2492576
v 88.32431 144.48299 7.445796
v 88.29935 144.63739 7.594467
v 88.23142 144.83305 7.6554356
v 88.13874 145.01755 7.612365
v 88.046135 145.14143 7.4767947
v 87.97842 145.17154 7.2850523
v 87.95373 145.09978 7.0885143
v 87.97869 144.94537 6.9398427
v 88.046616 144.74971 6.8788743
v 87.696 144.54842 6.7912464
v 87.8008 144.37721 6.864592
v 87.86844 144.25761 7.02793
v 87.88081 144.22168 7.2374935
v 87.834595 144.279 7.437131
v 87.74217 144.41428 7.573349
v 87.6283 144.5912 7.609648
v 87.523506 144.7624 7.5363026
v 87.455864 144.882 7.372965
v 87.44349 144.91795 7.163401
v 87.48971 144.86061 6.9637637
v 87.58213 144.72536 6.8275456
v 87.25846 144.22858 6.787311
v 87.37903 144.06186 6.844786
v 87.46672 143.94084 6.997437
v 87.49803 143.89795 7.2043605
v 87.464584 143.94469 7.4101124
v 87.375336 144.06853 7.5595613
v 87.254196 144.2363 7.6126623
v 87.13362 144.40302 7.555187
v 87.04594 144.52403 7.4025364
v 87.01462 144.56693 7.1956124
v 87.04807 144.52019 6.9898605
v 87.13732 144.39635 6.840412
v 86.8087 143.95287 6.787302
v 86.90892 143.77252 6.842687
v 86.98226 143.64053 6.9938145
v 87.00907 143.59229 7.2001886
v 86.98217 143.6407 7.4065127
v 86.90877 143.77281 7.557502
v 86.808525 143.9532 7.612699
v 86.708305 144.13354 7.5573134
v 86.634964 144.26553 7.4061866
v 86.60815 144.31378 7.1998124
v 86.63505 144.26537 6.9934883
v 86.70845 144.13326 6.842499
v 86.33856 143.71332 6.7873783
v 86.43282 143.531 6.846644
v 86.50084 143.39943 7.0005903
v 86.5244 143.35387 7.2079687
v 86.497185 143.40651 7.413212
v 86.42648 143.54327 7.561325
v 86.331245 143.72748 7.612622
v 86.236984 143.9098 7.553356
v 86.16896 144.04137 7.39941
v 86.1454 144.08693 7.1920314
v 86.17262 144.03429 6.9867883
v 86.243324 143.89754 6.838675
v 85.91243 143.36005 6.799867
v 86.01915 143.21088 6.9073653
v 86.08623 143.1307 7.0921893
v 86.095695 143.14102 7.3048162
v 86.045006 143.23906 7.488272
v 85.947754 143.39854 7.5934005
v 85.829994 143.57675 7.592032
v 85.723274 143.72592 7.484534
v 85.6562 143.80609 7.29971
v 85.64673 143.79578 7.0870833
v 85.69741 143.69774 6.9036274
v 85.79466 143.53825 6.798499
v 85.435356 142.922 6.9172134
v 85.554565 142.80414 7.0430655
v 85.64855 142.77731 7.2240305
v 85.69215 142.84868 7.4116197
v 85.67366 142.99913 7.5555677
v 85.598045 143.18835 7.617305
v 85.485565 143.36565 7.580288
v 85.36636 143.48349 7.4544363
v 85.27237 143.51033 7.2734714
v 85.228775 143.43896 7.085882
v 85.24727 143.2885 6.941934
v 85.322876 143.09929 6.880197
v 84.931435 142.85254 7.217684
v 85.011154 142.68951 7.314086
v 85.09705 142.61377 7.482478
v 85.16613 142.6456 7.677739
v 85.19986 142.77647 7.8475494
v 85.18921 142.97133 7.9464083
v 85.13704 143.17796 7.947827
v 85.05732 143.34099 7.851424
v 84.97141 143.41673 7.6830325
v 84.90234 143.3849 7.487771
v 84.86861 143.25401 7.3179607
v 84.87926 143.05916 7.219102
v 84.58078 142.7032 7.291485
v 84.63195 142.57549 7.453905
v 84.65277 142.54326 7.6630664
v 84.63768 142.6152 7.862924
v 84.590706 142.772 7.999926
v 84.52444 142.97166 8.037363
v 84.456635 143.16068 7.9652042
v 84.405464 143.2884 7.802784
v 84.38464 143.32062 7.5936227
v 84.39974 143.24869 7.3937654
v 84.44672 143.09189 7.256763
v 84.51298 142.89223 7.219326
v 84.174805 142.46527 7.269092
v 84.23151 142.34589 7.4371824
v 84.24092 142.3165 7.6483264
v 84.20053 142.38498 7.8459477
v 84.12116 142.53296 7.9770947
v 84.02407 142.7208 8.006626
v 83.93528 142.89816 7.9266286
v 83.878586 143.01753 7.7585382
v 83.86917 143.04692 7.5473943
v 83.90955 142.97845 7.3497725
v 83.98893 142.83047 7.218626
v 84.08601 142.64264 7.189095
v 83.67213 142.27473 7.239605
v 83.74442 142.1385 7.3874264
v 83.77277 142.08601 7.592554
v 83.74958 142.13135 7.800024
v 83.68106 142.26233 7.954245
v 83.58557 142.44388 8.013894
v 83.4887 142.62735 7.962987
v 83.4164 142.76358 7.8151655
v 83.38805 142.81606 7.6100383
v 83.41124 142.77074 7.4025683
v 83.47976 142.63976 7.2483473
v 83.57525 142.4582 7.1886983
v 83.25683 142.02505 7.2457075
v 83.35035 141.9101 7.399574
v 83.38264 141.87009 7.6069236
v 83.34505 141.91576 7.812198
v 83.24764 142.03487 7.960394
v 83.11653 142.19551 8.011803
v 82.98685 142.35463 7.952648
v 82.893326 142.46959 7.798782
v 82.86104 142.5096 7.591432
v 82.89863 142.46393 7.3861575
v 82.99603 142.3448 7.237962
v 83.127144 142.18417 7.1865535
v 82.92194 141.64719 7.243475
v 83.029305 141.54189 7.3952045
v 83.06821 141.5039 7.601798
v 83.02822 141.54341 7.807899
v 82.92007 141.64983 7.9582825
v 82.77272 141.79465 8.012653
v 82.62566 141.93904 7.9564433
v 82.5183 142.04434 7.8047137
v 82.4794 142.08234 7.59812
v 82.51939 142.04283 7.3920193
v 82.62754 141.9364 7.241636
v 82.77489 141.7916 7.187265
v 82.50841 141.2651 7.246808
v 82.59514 141.14519 7.4008627
v 82.625114 141.10374 7.6082788
v 82.5903 141.15189 7.8134794
v 82.50003 141.27673 7.9614806
v 82.378494 141.4448 8.012627
v 82.25825 141.61108 7.953212
v 82.17152 141.731 7.799157
v 82.14154 141.77245 7.591741
v 82.17635 141.72429 7.386541
v 82.26662 141.59946 7.238539
v 82.38816 141.43138 7.1873937
v 82.08893 140.95856 7.290024
v 82.16733 140.8713 7.468411
v 82.18049 140.86638 7.681736
v 82.12488 140.94505 7.8728395
v 82.01541 141.08629 7.9905148
v 81.88141 141.25221 8.003231
v 81.75877 141.39839 7.9075813
v 81.68038 141.48564 7.7291946
v 81.66722 141.49059 7.5158696
v 81.722824 141.4119 7.324766
v 81.8323 141.27066 7.207091
v 81.9663 141.10474 7.194374
v 81.62305 140.5466 7.3046975
v 81.77358 140.48035 7.4421797
v 81.87109 140.49527 7.6320868
v 81.88947 140.58739 7.8235335
v 81.82378 140.73201 7.965222
v 81.69162 140.8904 8.019187
v 81.528404 141.0201 7.970968
v 81.37787 141.08636 7.8334856
v 81.28035 141.07144 7.6435785
v 81.26198 140.97932 7.4521317
v 81.327675 140.8347 7.3104434
v 81.45983 140.67632 7.256479
v 81.239075 140.17334 7.756694
v 81.429726 140.15073 7.8509073
v 81.58158 140.22481 7.981102
v 81.65397 140.37576 8.112392
v 81.62747 140.56313 8.209599
v 81.50921 140.73671 8.2466755
v 81.33086 140.84998 8.213688
v 81.140205 140.8726 8.119474
v 80.98835 140.79851 7.9892793
v 80.91596 140.64755 7.8579893
v 80.94246 140.46019 7.7607822
v 81.06072 140.28662 7.723706
v 81.02905 139.94656 8.234839
v 81.23649 139.92825 8.285009
v 81.41388 140.00844 8.370473
v 81.5137 140.16565 8.468329
v 81.50921 140.35776 8.552358
v 81.401596 140.53326 8.600043
v 81.2197 140.64517 8.598609
v 81.01227 140.66348 8.548439
v 80.83487 140.5833 8.4629755
v 80.735054 140.42609 8.365119
v 80.73955 140.234 8.281091
v 80.84716 140.05847 8.233405
v 80.910065 139.72826 8.685556
v 81.11429 139.68925 8.735986
v 81.297066 139.74957 8.827322
v 81.40942 139.89305 8.935091
v 81.42125 140.08125 9.030416
v 81.32938 140.26375 9.087755
v 81.15843 140.39163 9.091744
v 80.95421 140.43065 9.041314
v 80.77143 140.37033 8.949979
v 80.65907 140.22684 8.84221
v 80.64725 140.03864 8.746885
v 80.73911 139.85616 8.689546
v 80.75839 139.49812 9.102961
v 80.9505 139.47023 9.192903
v 81.10829 139.54102 9.318597
v 81.18948 139.69151 9.446363
v 81.17232 139.8814 9.541968
v 81.06139 140.05978 9.579793
v 80.886444 140.17888 9.549703
v 80.69433 140.20677 9.459761
v 80.53654 140.13599 9.334066
v 80.455345 139.98549 9.2063
v 80.47251 139.79561 9.110695
v 80.583435 139.61722 9.07287
v 80.564186 139.28789 9.457404
v 80.73982 139.25006 9.572991
v 80.87287 139.30513 9.730799
v 80.92768 139.43835 9.888543
v 80.889565 139.61403 10.003957
v 80.76874 139.78508 10.046115
v 80.59757 139.90567 10.003721
v 80.42193 139.9435 9.888134
v 80.28888 139.88843 9.730327
v 80.23407 139.7552 9.572582
v 80.27219 139.57953 9.457169
v 80.39302 139.40848 9.41501
v 80.39071 139.02739 9.696711
v 80.5092 138.97485 9.866536
v 80.56085 139.00288 10.071929
v 80.531815 139.104 10.2578535
v 80.42986 139.25108 10.374492
v 80.282326 139.40474 10.390591
v 80.12873 139.52379 10.301837
v 80.01023 139.57634 10.132011
v 79.95858 139.5483 9.926619
v 79.987625 139.44719 9.740694
v 80.08957 139.3001 9.624056
v 80.23711 139.14644 9.607957
v 80.038994 138.76399 9.642063
v 80.15129 138.66241 9.792756
v 80.192726 138.62505 9.998971
v 80.15221 138.66194 10.205453
v 80.04059 138.76317 10.356875
v 79.88777 138.90164 10.412665
v 79.73471 139.04024 10.357873
v 79.62242 139.14182 10.20718
v 79.58098 139.17917 10.000964
v 79.6215 139.14229 9.794482
v 79.73312 139.04105 9.64306
v 79.88593 138.90259 9.587271
v 79.73441 138.3979 9.642581
v 79.86801 138.32738 9.793625
v 79.91693 138.30156 9.9999695
v 79.86805 138.32736 10.206324
v 79.73448 138.39789 10.357395
v 79.552 138.49422 10.412705
v 79.369514 138.59056 10.357432
v 79.235916 138.66109 10.206388
v 79.187004 138.6869 10.000044
v 79.23588 138.66109 9.79369
v 79.36945 138.59058 9.642618
v 79.551926 138.49423 9.587308
v 79.60917 137.9641 9.642645
v 79.7592 137.94688 9.793742
v 79.81408 137.94058 10.000106
v 79.759094 137.94688 10.206441
v 79.608986 137.96411 10.357459
v 79.40396 137.98764 10.412696
v 79.198975 138.01115 10.357351
v 79.04894 138.02838 10.206253
v 78.994064 138.03468 9.999889
v 79.04905 138.02837 9.793554
v 79.199165 138.01114 9.642536
v 79.40418 137.98763 9.587299
v 79.63899 137.44342 9.642594
v 79.78952 137.43077 9.7936535
v 79.84461 137.42613 10.000004
v 79.78952 137.43077 10.206352
v 79.638985 137.44342 10.3574095
v 79.433365 137.4607 10.412699
v 79.22774 137.47798 10.357407
v 79.07721 137.49062 10.206347
v 79.02212 137.49525 9.999997
v 79.07722 137.49062 9.793649
v 79.227745 137.47797 9.642591
v 79.43337 137.4607 9.587302
v 79.506065 136.86441 9.642592
v 79.644806 136.80466 9.79365
v 79.69559 136.78279 9.999999
v 79.644806 136.80466 10.206348
v 79.506065 136.86441 10.357407
v 79.31655 136.94604 10.412699
v 79.12703 137.02766 10.357408
v 78.98829 137.08742 10.20635
v 78.93751 137.10928 10.000001
v 78.98829 137.08742 9.793652
v 79.12703 137.02766 9.642593
v 79.31654 136.94604 9.587301
v 79.19671 136.39641 9.642592
v 79.32398 136.31505 9.79365
v 79.37057 136.28526 9.999998
v 79.32398 136.31505 10.206348
v 79.19672 136.39641 10.357407
v 79.02286 136.50755 10.412699
v 78.84901 136.61871 10.357409
v 78.72173 136.70007 10.206351
v 78.67515 136.72986 10.000002
v 78.72173 136.70007 9.793653
v 78.849 136.61871 9.642593
v 79.02286 136.50757 9.587301
v 78.926735 135.9536 9.642592
v 79.05748 135.87793 9.793651
v 79.10533 135.85023 10.0
v 79.05748 135.87793 10.206349
v 78.926735 135.9536 10.357408
v 78.74814 136.05696 10.412699
v 78.569534 136.16031 10.357408
v 78.4388 136.23598 10.206349
v 78.39094 136.26367 10.0
v 78.4388 136.23598 9.793651
v 78.569534 136.16031 9.642592
v 78.74814 136.05696 9.587301
v 78.683105 135.51097 9.642592
v 78.82132 135.45 9.793651
v 78.8719 135.42769 10.0
v 78.82132 135.45 10.206349
v 78.683105 135.51097 10.357408
v 78.494316 135.59425 10.412699
v 78.30552 135.67754 10.357408
v 78.16731 135.73851 10.206349
v 78.11672 135.76083 10.0
v 78.16731 135.73851 9.793651
v 78.30552 135.67754 9.642592
v 78.494316 135.59425 9.587301
v 78.52051 135.03282 9.642592
v 78.66458 134.98741 9.793651
v 78.717316 134.9708 10.0
v 78.66458 134.98741 10.206349
v 78.52051 135.03282 10.357408
v 78.32371 135.09485 10.412699
v 78.1269 135.15688 10.357408
v 77.98283 135.20229 10.206349
v 77.93009 135.2189 10.0
v 77.98283 135.20229 9.793651
v 78.1269 135.15688 9.642592
v 78.32371 135.09485 9.587301
v 78.37825 134.54167 9.642592
v 78.525475 134.50786 9.793651
v 78.57936 134.49548 10.0
v 78.525475 134.50786 10.206349
v 78.37825 134.54167 10.357408
v 78.17714 134.58786 10.412699
v 77.97602 134.63405 10.357408
v 77.8288 134.66786 10.206349
v 77.77491 134.68024 10.0
v 77.8288 134.66786 9.793651
v 77.97602 134.63405 9.642592
v 78.17714 134.58786 9.587301
v 78.28146 133.9965 9.642592
v 78.42324 133.94437 9.793651
v 78.47513 133.92528 10.0
v 78.42324 133.94437 10.206349
v 78.28146 133.9965 10.357408
v 78.0878 134.06773 10.412699
v 77.89413 134.13896 10.357408
v 77.75236 134.1911 10.206349
v 77.70046 134.21017 10.0
v 77.75236 134.1911 9.793651
v 77.89413 134.13896 9.642592
v 78.0878 134.06773 9.587301
v 78.00873 133.53285 9.642592
v 78.14773 133.47371 9.793651
v 78.1986 133.45206 10.0
v 78.14773 133.47371 10.206349
v 78.00873 133.53285 10.357408
v 77.818855 133.61365 10.412699
v 77.628975 133.69444 10.357408
v 77.48998 133.7536 10.206349
v 77.4391 133.77524 10.0
v 77.48998 133.7536 9.793651
v 77.628975 133.69444 9.642592
v 77.818855 133.61365 9.587301
v 77.87059 133.03056 9.642592
v 78.011475 132.97606 9.793651
v 78.06304 132.95612 10.0
v 78.011475 132.97606 10.206349
v 77.87059 133.03056 10.357408
v 77.67814 133.10501 10.412699
v 77.48569 133.17946 10.357408
v 77.3448 133.23396 10.206349
v 77.293236 133.2539 10.0
v 77.3448 133.23396 9.793651
v 77.48569 133.17946 9.642592
v 77.67814 133.10501 9.587301
v 77.64605 132.56245 9.649718
v 77.78386 132.51454 9.80576
v 77.82952 132.49867 10.013849
v 77.77078 132.51909 10.218226
v 77.62339 132.57033 10.364131
v 77.426834 132.63864 10.412466
v 77.23378 132.70573 10.350282
v 77.09596 132.75363 10.19424
v 77.05031 132.7695 9.986151
v 77.10905 132.74908 9.781774
v 77.25644 132.69786 9.63587
v 77.452995 132.62955 9.587534
v 77.595146 132.03925 9.689726
v 77.709206 132.00572 9.867375
v 77.72292 132.002 10.080645
v 77.63263 132.02907 10.272389
v 77.4625 132.0797 10.391232
v 77.25814 132.14029 10.405327
v 77.0743 132.19463 10.310899
v 76.96024 132.22815 10.13325
v 76.946526 132.23187 9.919981
v 77.03683 132.20479 9.728236
v 77.20695 132.15417 9.609394
v 77.41131 132.09358 9.595299
v 77.378845 131.49101 9.727588
v 77.49689 131.46463 9.912247
v 77.5196 131.48149 10.127131
v 77.440895 131.53706 10.314663
v 77.28186 131.61647 10.424593
v 77.08512 131.69843 10.427465
v 76.90338 131.76096 10.322511
v 76.78534 131.78734 10.137852
v 76.76263 131.7705 9.922967
v 76.841324 131.7149 9.7354355
v 77.00036 131.63551 9.625505
v 77.1971 131.55356 9.622633
v 77.165146 130.9251 9.84874
v 77.28795 130.94589 10.030034
v 77.31792 131.02185 10.219711
v 77.247025 131.13261 10.366947
v 77.09428 131.2485 10.43229
v 76.90058 131.33847 10.3982315
v 76.71786 131.37842 10.273897
v 76.59506 131.35762 10.092603
v 76.56509 131.28166 9.9029255
v 76.63598 131.1709 9.75569
v 76.788734 131.055 9.690347
v 76.98242 130.96503 9.724405
v 76.89452 130.56761 10.051213
v 77.03786 130.54514 10.223743
v 77.09801 130.5798 10.431527
v 77.058876 130.66234 10.618889
v 76.93093 130.77061 10.735626
v 76.74847 130.87563 10.750459
v 76.56037 130.94922 10.659411
v 76.417046 130.9717 10.486881
v 76.35689 130.93701 10.279098
v 76.39603 130.85448 10.091736
v 76.523964 130.74622 9.974998
v 76.70643 130.6412 9.960166
v 76.66275 130.20306 10.030543
v 76.80718 130.13368 10.171839
v 76.86868 130.10439 10.374324
v 76.83077 130.12305 10.583742
v 76.70361 130.18463 10.743981
v 76.52128 130.27266 10.812104
v 76.33262 130.36356 10.769857
v 76.18819 130.43294 10.628562
v 76.126686 130.46223 10.426077
v 76.1646 130.44359 10.216659
v 76.291756 130.38199 10.05642
v 76.47409 130.29396 9.988297
v 76.45373 129.72514 10.040216
v 76.59317 129.66275 10.189548
v 76.64577 129.63918 10.395255
v 76.59742 129.66075 10.602219
v 76.46109 129.7217 10.754985
v 76.2733 129.80566 10.812618
v 76.08437 129.89017 10.759677
v 75.94493 129.95258 10.610346
v 75.89234 129.97614 10.404639
v 75.94068 129.95456 10.197675
v 76.07702 129.89363 10.0449095
v 76.2648 129.80965 9.987275
v 76.25347 129.23161 10.042678
v 76.38989 129.16689 10.193798
v 76.43977 129.14323 10.40017
v 76.38975 129.16698 10.606497
v 76.25322 129.23177 10.757493
v 76.06678 129.32025 10.812699
v 75.88037 129.4087 10.757323
v 75.74395 129.47342 10.606203
v 75.69408 129.49709 10.399832
v 75.744095 129.47334 10.193505
v 75.88062 129.40854 10.042509
v 76.06706 129.32007 9.987303
v 75.99126 128.74454 10.042601
v 76.11872 128.6635 10.193665
v 76.16537 128.63382 10.400016
v 76.118706 128.6635 10.606362
v 75.991234 128.74455 10.757415
v 75.8171 128.85529 10.812698
v 75.642975 128.966 10.7574
v 75.51551 129.04706 10.606336
v 75.468864 129.07672 10.399984
v 75.515526 129.04706 10.193638
v 75.643 128.96599 10.042585
v 75.81713 128.85527 9.987302
v 75.67881 128.32536 10.042593
v 75.80818 128.24738 10.19365
v 75.85554 128.21884 10.4
v 75.80818 128.24738 10.606349
v 75.67881 128.32536 10.757407
v 75.502075 128.43187 10.812698
v 75.32535 128.53839 10.757408
v 75.19597 128.61638 10.60635
v 75.14862 128.64491 10.400001
v 75.19597 128.61638 10.193651
v 75.32535 128.53839 10.042593
v 75.502075 128.43187 9.987302
v 75.46233 127.86939 10.042593
v 75.599594 127.80632 10.193651
v 75.64983 127.78323 10.400001
v 75.599594 127.80632 10.60635
v 75.46233 127.86939 10.757407
v 75.27483 127.95556 10.812698
v 75.08733 128.04172 10.757407
v 74.95007 128.1048 10.606349
v 74.89983 128.12788 10.4
v 74.95007 128.1048 10.193651
v 75.08733 128.04172 10.042593
v 75.27483 127.95556 9.987302
v 75.25375 127.39823 10.042593
v 75.39458 127.34357 10.193651
v 75.44612 127.323555 10.400001
v 75.39458 127.34357 10.60635
v 75.25375 127.39823 10.757407
v 75.061386 127.4729 10.812698
v 74.869026 127.54758 10.757407
v 74.7282 127.60224 10.606349
v 74.67666 127.622246 10.4
v 74.7282 127.60224 10.193651
v 74.869026 127.54758 10.042593
v 75.061386 127.4729 9.987302
v 75.085106 126.89661 10.042593
v 75.22553 126.84094 10.193651
v 75.27694 126.820564 10.4
v 75.22553 126.84094 10.606349
v 75.085106 126.89661 10.757407
v 74.89328 126.97265 10.812698
v 74.701454 127.04868 10.757407
v 74.56103 127.10435 10.60635
v 74.50962 127.124725 10.400001
v 74.56103 127.10435 10.193651
v 74.701454 127.04868 10.042593
v 74.89328 126.97265 9.987302
v 74.86461 126.41651 10.042593
v 75.00488 126.36046 10.193651
v 75.05623 126.33994 10.400001
v 75.00488 126.36046 10.606349
v 74.86461 126.41651 10.757407
v 74.67299 126.49307 10.812698
v 74.48137 126.56963 10.757407
v 74.341095 126.62569 10.606349
v 74.28975 126.6462 10.400001
v 74.341095 126.62569 10.193651
v 74.48137 126.56963 10.042593
v 74.67299 126.49307 9.987302
v 74.69152 125.91178 10.042593
v 74.830154 125.85178 10.193651
v 74.8809 125.82982 10.400001
v 74.830154 125.85178 10.606349
v 74.69152 125.91178 10.757407
v 74.50215 125.993744 10.812698
v 74.312775 126.07571 10.757407
v 74.17414 126.135704 10.606349
v 74.1234 126.15767 10.400001
v 74.17414 126.135704 10.193651
v 74.312775 126.07571 10.042593
v 74.50215 125.993744 9.987302
v 74.431656 125.420685 10.042593
v 74.560936 125.34255 10.193651
v 74.60825 125.31395 10.400001
v 74.560936 125.34255 10.606349
v 74.431656 125.420685 10.757407
v 74.25505 125.52742 10.812698
v 74.07845 125.63415 10.757407
v 73.94917 125.71229 10.606349
v 73.90185 125.74088 10.400001
v 73.94917 125.71229 10.193651
v 74.07845 125.63415 10.042593
v 74.25505 125.52742 9.987302
v 74.12227 124.9682 10.042593
v 74.2432 124.87769 10.193651
v 74.28747 124.84456 10.400001
v 74.2432 124.87769 10.606349
v 74.12227 124.9682 10.757407
v 73.95706 125.09185 10.812698
v 73.79186 125.21549 10.757407
v 73.67092 125.30601 10.606349
v 73.626656 125.339134 10.400001
v 73.67092 125.30601 10.193651
v 73.79186 125.21549 10.042593
v 73.95706 125.09185 9.987302
v 73.80233 124.58076 10.042593
v 73.93348 124.505806 10.193651
v 73.98148 124.47837 10.400001
v 73.93348 124.505806 10.606349
v 73.80233 124.58076 10.757407
v 73.62318 124.68315 10.812698
v 73.44402 124.78554 10.757407
v 73.31287 124.86049 10.606349
v 73.26486 124.887924 10.400001
v 73.31287 124.86049 10.193651
v 73.44402 124.78554 10.042593
v 73.62318 124.68315 9.987302
v 73.63957 124.13365 10.042593
v 73.78529 124.09385 10.193651
v 73.83863 124.07928 10.400001
v 73.78529 124.09385 10.606349
v 73.63957 124.13365 10.757407
v 73.44051 124.18802 10.812698
v 73.241455 124.24239 10.757407
v 73.09574 124.282196 10.606349
v 73.042404 124.29676 10.400001
v 73.09574 124.282196 10.193651
v 73.241455 124.24239 10.042593
v 73.44051 124.18802 9.987302
v 73.52683 123.5692 10.042593
v 73.659134 123.4963 10.193651
v 73.70756 123.46961 10.400001
v 73.659134 123.4963 10.606349
v 73.52683 123.5692 10.757407
v 73.34611 123.668785 10.812698
v 73.165375 123.76837 10.757407
v 73.03307 123.84128 10.606349
v 72.98465 123.86796 10.400001
v 73.03307 123.84128 10.193651
v 73.165375 123.76837 10.042593
v 73.34611 123.668785 9.987302
v 73.10369 123.16589 10.042593
v 73.21064 123.05922 10.193651
v 73.24979 123.02017 10.400001
v 73.21064 123.05922 10.606349
v 73.10369 123.16589 10.757407
v 72.95759 123.311615 10.812698
v 72.811485 123.45734 10.757407
v 72.70453 123.56401 10.606349
v 72.66538 123.60306 10.400001
v 72.70453 123.56401 10.193651
v 72.811485 123.45734 10.042593
v 72.95759 123.311615 9.987302
v 72.76694 122.79893 10.042593
v 72.88809 122.70871 10.193651
v 72.93244 122.67568 10.400001
v 72.88809 122.70871 10.606349
v 72.76694 122.79893 10.757407
v 72.60143 122.922165 10.812698
v 72.43593 123.04541 10.757407
v 72.31477 123.13563 10.606349
v 72.270424 123.16865 10.400001
v 72.31477 123.13563 10.193651
v 72.43593 123.04541 10.042593
v 72.60143 122.922165 9.987302
v 72.51197 122.371315 10.042593
v 72.6449 122.29956 10.193651
v 72.69356 122.2733 10.400001
v 72.6449 122.29956 10.606349
v 72.51197 122.371315 10.757407
v 72.33039 122.46934 10.812698
v 72.14881 122.56736 10.757407
v 72.015884 122.639114 10.606349
v 71.967224 122.66538 10.400001
v 72.015884 122.639114 10.193651
v 72.14881 122.56736 10.042593
v 72.33039 122.46934 9.987302
v 72.283356 121.898575 10.042593
v 72.41718 121.828514 10.193651
v 72.46617 121.80287 10.400001
v 72.41718 121.828514 10.606349
v 72.283356 121.898575 10.757407
v 72.10054 121.99427 10.812698
v 71.917725 122.08997 10.757407
v 71.7839 122.160034 10.606349
v 71.73491 122.18568 10.400001
v 71.7839 122.160034 10.193651
v 71.917725 122.08997 10.042593
v 72.10054 121.99427 9.987302
v 72.00112 121.40439 10.042593
v 72.118256 121.309 10.193651
v 72.16113 121.274086 10.400001
v 72.118256 121.309 10.606349
v 72.00112 121.40439 10.757407
v 71.84112 121.53469 10.812698
v 71.681114 121.66499 10.757407
v 71.56398 121.760376 10.606349
v 71.52111 121.795296 10.400001
v 71.56398 121.760376 10.193651
v 71.681114 121.66499 10.042593
v 71.84112 121.53469 9.987302
v 71.58622 121.03845 10.042593
v 71.690636 120.92928 10.193651
v 71.72885 120.88933 10.400001
v 71.690636 120.92928 10.606349
v 71.58622 121.03845 10.757407
v 71.443596 121.18757 10.812698
v 71.300964 121.33669 10.757407
v 71.196556 121.445854 10.606349
v 71.15834 121.48582 10.400001
v 71.196556 121.445854 10.193651
v 71.300964 121.33669 10.042593
v 71.443596 121.18757 9.987302
v 71.22634 120.66128 10.042593
v 71.3341 120.55542 10.193651
v 71.37354 120.51668 10.400001
v 71.3341 120.55542 10.606349
v 71.22634 120.66128 10.757407
v 71.07913 120.805885 10.812698
v 70.93193 120.95049 10.757407
v 70.824165 121.05635 10.606349
v 70.78472 121.09509 10.400001
v 70.824165 121.05635 10.193651
v 70.93193 120.95049 10.042593
v 71.07913 120.805885 9.987302
v 70.84959 120.28844 10.042593
v 70.956154 120.18138 10.193651
v 70.99516 120.1422 10.400001
v 70.956154 120.18138 10.606349
v 70.84959 120.28844 10.757407
v 70.704 120.43468 10.812698
v 70.558426 120.58092 10.757407
v 70.45185 120.68797 10.606349
v 70.41284 120.72716 10.400001
v 70.45185 120.68797 10.193651
v 70.558426 120.58092 10.042593
v 70.704 120.43468 9.987302
v 70.477066 119.91537 10.042593
v 70.583916 119.80859 10.193651
v 70.623024 119.76951 10.400001
v 70.583916 119.80859 10.606349
v 70.477066 119.91537 10.757407
v 70.33111 120.06123 10.812698
v 70.18514 120.20709 10.757407
v 70.07829 120.313866 10.606349
v 70.039185 120.35295 10.400001
v 70.07829 120.313866 10.193651
v 70.18514 120.20709 10.042593
v 70.33111 120.06123 9.987302
v 70.10382 119.54216 10.042593
v 70.21063 119.43534 10.193651
v 70.24973 119.39625 10.400001
v 70.21063 119.43534 10.606349
v 70.10382 119.54216 10.757407
v 69.95792 119.68807 10.812698
v 69.812004 119.833984 10.757407
v 69.70519 119.9408 10.606349
v 69.6661 119.979904 10.400001
v 69.70519 119.9408 10.193651
v 69.812004 119.833984 10.042593
v 69.95792 119.68807 9.987302
v 69.73065 119.16899 10.042593
v 69.83746 119.06217 10.193651
v 69.876564 119.02308 10.400001
v 69.83746 119.06217 10.606349
v 69.73065 119.16899 10.757407
v 69.58474 119.3149 10.812698
v 69.43883 119.46081 10.757407
v 69.332016 119.56763 10.606349
v 69.292915 119.60672 10.400001
v 69.332016 119.56763 10.193651
v 69.43883 119.46081 10.042593
v 69.58474 119.3149 9.987302
v 69.35674 118.79508 10.042593
v 69.46302 118.68774 10.193651
v 69.50192 118.648445 10.400001
v 69.46302 118.68774 10.606349
v 69.35674 118.79508 10.757407
v 69.21157 118.94173 10.812698
v 69.06639 119.08837 10.757407
v 68.96011 119.19572 10.606349
v 68.92121 119.23501 10.400001
v 68.96011 119.19572 10.193651
v 69.06639 119.08837 10.042593
v 69.21157 118.94173 9.987302
v 68.97138 118.41776 10.042593
v 69.071465 118.30462 10.193651
v 69.1081 118.26321 10.400001
v 69.071465 118.30462 10.606349
v 68.97138 118.41776 10.757407
v 68.83466 118.57232 10.812698
v 68.697945 118.726875 10.757407
v 68.59786 118.84002 10.606349
v 68.561226 118.88143 10.400001
v 68.59786 118.84002 10.193651
v 68.697945 118.726875 10.042593
v 68.83466 118.57232 9.987302
v 68.53443 118.067345 10.044023
v 68.61518 117.94092 10.196118
v 68.64418 117.89552 10.402843
v 68.613655 117.94331 10.608807
v 68.53178 118.071495 10.758821
v 68.420494 118.24571 10.812689
v 68.309616 118.41928 10.755978
v 68.22887 118.54571 10.603882
v 68.19987 118.5911 10.397157
v 68.23039 118.54331 10.191194
v 68.31227 118.41513 10.04118
v 68.42355 118.24092 9.987311
v 68.020454 117.86804 10.017892
v 68.096924 117.71606 10.1470995
v 68.13403 117.64209 10.344057
v 68.12184 117.66596 10.555989
v 68.06361 117.78128 10.726109
v 67.97494 117.957146 10.808832
v 67.87959 118.14643 10.781995
v 67.80312 118.298416 10.652786
v 67.766014 118.372375 10.45583
v 67.778206 118.3485 10.243897
v 67.83644 118.233185 10.073778
v 67.92511 118.05732 9.991054
v 67.53461 117.73284 9.985164
v 67.61503 117.552986 10.071089
v 67.65911 117.430855 10.243164
v 67.655045 117.39917 10.455282
v 67.60392 117.466415 10.650606
v 67.51943 117.614586 10.776799
v 67.42422 117.80397 10.800048
v 67.343796 117.98382 10.714123
v 67.29971 118.10595 10.5420475
v 67.30378 118.137634 10.329929
v 67.354904 118.07039 10.134605
v 67.43939 117.92222 10.008412
v 67.19378 117.6591 9.927888
v 67.27398 117.466354 9.99004
v 67.28308 117.295 10.129621
v 67.21864 117.19095 10.30923
v 67.09792 117.18208 10.480741
v 66.95328 117.270775 10.598198
v 66.823456 117.43327 10.630129
v 66.743256 117.62602 10.567977
v 66.73415 117.79738 10.428396
v 66.79859 117.901436 10.248787
v 66.91931 117.9103 10.077275
v 67.06396 117.8216 9.959818
v 67.03633 117.511406 9.619184
v 67.10413 117.31179 9.645082
v 67.08087 117.12258 9.729675
v 66.97278 116.994484 9.850295
v 66.808815 116.96181 9.974623
v 66.63291 117.03332 10.0693445
v 66.49221 117.18985 10.10908
v 66.42441 117.389465 10.083181
v 66.44767 117.57867 9.998589
v 66.55576 117.70677 9.877968
v 66.71973 117.73945 9.75364
v 66.89562 117.66794 9.658918
v 66.650085 117.3731 9.209058
v 66.6952 117.16434 9.208155
v 66.667786 116.967476 9.289877
v 66.575195 116.835266 9.432327
v 66.44224 116.80313 9.597338
v 66.304535 116.87969 9.740691
v 66.19898 117.04442 9.823978
v 66.15387 117.25319 9.824882
v 66.18128 117.45005 9.743159
v 66.27387 117.58226 9.600709
v 66.40683 117.61439 9.4356985
v 66.54453 117.537834 9.292345
v 66.09184 117.31936 8.892488
v 66.11462 117.106964 8.901277
v 66.10173 116.91823 9.004736
v 66.05665 116.80372 9.175144
v 65.99144 116.79413 9.36684
v 65.923584 116.89201 9.52846
v 65.871254 117.07115 9.616696
v 65.84848 117.28355 9.607908
v 65.86136 117.47228 9.504449
v 65.90645 117.58679 9.334041
v 65.97166 117.59638 9.142344
v 66.03951 117.4985 8.980724
v 65.42721 117.264984 8.808864
v 65.50245 117.06697 8.782407
v 65.56672 116.88036 8.865851
v 65.60281 116.75516 9.036837
v 65.601036 116.7249 9.249549
v 65.56188 116.7977 9.446991
v 65.495834 116.954056 9.576259
v 65.42059 117.15207 9.602715
v 65.356316 117.33868 9.519271
v 65.32023 117.46388 9.348285
v 65.32201 117.49414 9.135573
v 65.36116 117.42134 8.938131
v 65.05838 117.0414 8.789206
v 65.19642 116.87881 8.783703
v 65.28501 116.70452 8.876416
v 65.30042 116.56522 9.042503
v 65.23851 116.49826 9.237462
v 65.11588 116.52155 9.409053
v 64.96538 116.628876 9.511297
v 64.82734 116.791466 9.516801
v 64.73875 116.96575 9.424088
v 64.72334 117.10505 9.257999
v 64.78525 117.17201 9.063042
v 64.90788 117.14872 8.891451
v 64.95601 116.82161 8.532819
v 65.09401 116.65969 8.548525
v 65.14621 116.47009 8.629269
v 65.09863 116.30362 8.753414
v 64.96402 116.20488 8.887696
v 64.77844 116.20032 8.996135
v 64.59163 116.29117 9.049674
v 64.45363 116.45309 9.033968
v 64.40143 116.642685 8.953224
v 64.449005 116.80916 8.829079
v 64.58362 116.907906 8.694797
v 64.769196 116.91246 8.586357
v 64.80124 116.57857 8.093819
v 64.91283 116.400475 8.129943
v 64.92959 116.209206 8.222798
v 64.84704 116.05601 8.347503
v 64.687294 115.98193 8.470643
v 64.49316 116.00683 8.559224
v 64.31664 116.12402 8.589509
v 64.205055 116.30212 8.553385
v 64.18829 116.49339 8.46053
v 64.27084 116.64659 8.335825
v 64.43059 116.720665 8.212685
v 64.624725 116.69577 8.124104
v 64.518776 116.331566 7.609443
v 64.65881 116.17542 7.6342626
v 64.713875 115.99992 7.7313766
v 64.669205 115.8521 7.8747644
v 64.53678 115.771545 8.026006
v 64.35209 115.77987 8.144574
v 64.164604 115.87482 8.1987
v 64.024574 116.03096 8.173881
v 63.969513 116.20646 8.076766
v 64.014175 116.35429 7.9333787
v 64.1466 116.43483 7.782138
v 64.3313 116.42651 7.6635695
v 64.3439 115.76166 7.27727
v 64.43652 115.61951 7.4091234
v 64.440956 115.513885 7.5975513
v 64.35601 115.47311 7.792065
v 64.20445 115.50809 7.940544
v 64.02689 115.60946 8.003204
v 63.870907 115.75005 7.9632554
v 63.77829 115.89221 7.831402
v 63.773853 115.997826 7.642974
v 63.858795 116.038605 7.44846
v 64.01035 116.003624 7.2999806
v 64.18791 115.90225 7.237321
v 63.96888 115.3895 7.1669655
v 64.07162 115.23444 7.269302
v 64.09431 115.112404 7.4421606
v 64.030876 115.05607 7.6392236
v 63.89831 115.08054 7.8076887
v 63.732143 115.17927 7.9024158
v 63.576893 115.32578 7.898022
v 63.474155 115.48084 7.795686
v 63.451466 115.60288 7.622827
v 63.5149 115.65922 7.4257636
v 63.64746 115.63474 7.2572985
v 63.81363 115.53602 7.162572
v 63.682175 115.204216 6.881567
v 63.78655 115.02756 6.943156
v 63.80669 114.85966 7.0744886
v 63.737198 114.745514 7.2403755
v 63.5967 114.71571 7.3963666
v 63.422832 114.77824 7.5006647
v 63.26219 114.91633 7.5253224
v 63.157818 115.092995 7.4637337
v 63.137676 115.26089 7.332401
v 63.207165 115.37503 7.166514
v 63.347668 115.40483 7.010523
v 63.52153 115.34231 6.9062247
v 63.36803 115.04814 6.609083
v 63.486588 114.870445 6.625244
v 63.51975 114.6693 6.6958704
v 63.458626 114.49859 6.8020377
v 63.319603 114.40406 6.9152985
v 63.139923 114.41104 7.005305
v 62.96774 114.51767 7.04794
v 62.849182 114.695366 7.031779
v 62.81602 114.896515 6.9611526
v 62.87714 115.06723 6.854985
v 63.016167 115.16175 6.7417245
v 63.195847 115.15477 6.651718
v 63.190536 115.01279 6.2524896
v 63.29057 114.82917 6.197637
v 63.29753 114.61581 6.1905127
v 63.209564 114.42986 6.2330256
v 63.05023 114.321175 6.3137846
v 62.86223 114.31885 6.41115
v 62.69593 114.423515 6.4990335
v 62.595898 114.60713 6.553886
v 62.588932 114.820496 6.56101
v 62.676903 115.00644 6.518497
v 62.836235 115.115135 6.4377384
v 63.02424 115.117455 6.3403726
v 62.934593 114.94764 5.724388
v 62.97842 114.742836 5.68352
v 62.939568 114.53511 5.716025
v 62.82844 114.38011 5.8131943
v 62.674824 114.319374 5.948991
v 62.51987 114.36918 6.087028
v 62.405106 114.51617 6.1903195
v 62.361282 114.72096 6.231188
v 62.400135 114.92869 6.1986823
v 62.51126 115.08369 6.1015134
v 62.66488 115.144424 5.965717
v 62.819828 115.09463 5.827679
v 62.381557 114.94071 5.298951
v 62.402653 114.735 5.2457104
v 62.383923 114.52804 5.2956233
v 62.33038 114.375275 5.4353147
v 62.25638 114.317635 5.627355
v 62.18174 114.370575 5.820287
v 62.12647 114.519905 5.962415
v 62.105373 114.72561 6.0156555
v 62.124104 114.93258 5.965743
v 62.177643 115.08534 5.8260517
v 62.251648 115.142975 5.6340113
v 62.326286 115.09004 5.441079
v 61.765118 114.864 5.2033024
v 61.767548 114.65087 5.188559
v 61.759296 114.458984 5.2818127
v 61.74258 114.33975 5.4580765
v 61.721878 114.32513 5.67012
v 61.702732 114.419014 5.861127
v 61.690277 114.596275 5.9799166
v 61.687847 114.809395 5.99466
v 61.6961 115.00128 5.9014063
v 61.71281 115.120514 5.725143
v 61.733517 115.13515 5.513099
v 61.752663 115.04125 5.3220925
v 61.435448 114.75627 5.230552
v 61.42998 114.54736 5.260332
v 61.36393 114.38615 5.3693843
v 61.254986 114.3158 5.5284886
v 61.13235 114.355194 5.6950126
v 61.028873 114.49375 5.824337
v 60.97229 114.69437 5.881809
v 60.977753 114.90327 5.8520293
v 61.043808 115.06449 5.742977
v 61.15275 115.13483 5.583873
v 61.275387 115.09544 5.4173484
v 61.37886 114.95688 5.2880244
v 61.28532 114.72668 4.9127774
v 61.30952 114.5204 4.985867
v 61.24165 114.34569 5.0968156
v 61.09989 114.24936 5.215894
v 60.922234 114.25722 5.3111963
v 60.75628 114.367165 5.3571854
v 60.646492 114.549736 5.3415384
v 60.62229 114.75601 5.268449
v 60.690163 114.930725 5.1575003
v 60.83192 115.027054 5.0384216
v 61.00958 115.019196 4.94312
v 61.175533 114.90925 4.897131
v 60.854504 114.58005 4.396047
v 60.934013 114.38823 4.4615145
v 60.933857 114.21477 4.5973654
v 60.854084 114.10613 4.7671986
v 60.71606 114.091446 4.925507
v 60.556778 114.17463 5.029873
v 60.418915 114.333405 5.0523305
v 60.339405 114.525215 4.9868627
v 60.33956 114.69868 4.8510118
v 60.419334 114.80731 4.681179
v 60.557358 114.822 4.52287
v 60.71664 114.738815 4.4185047
v 60.428703 114.15556 4.0677805
v 60.499996 113.98244 4.178872
v 60.509487 113.86324 4.3619227
v 60.45463 113.82992 4.5678844
v 60.35013 113.891396 4.741569
v 60.223972 114.03119 4.8364387
v 60.109978 114.21186 4.827073
v 60.03868 114.38498 4.7159815
v 60.02919 114.50417 4.5329304
v 60.084045 114.5375 4.326969
v 60.188553 114.47603 4.153284
v 60.314705 114.33623 4.0584145
v 59.813957 113.95575 3.9725277
v 59.911034 113.77112 4.0188427
v 59.980476 113.62954 4.1627374
v 60.003677 113.568954 4.365656
v 59.974422 113.6056 4.5732265
v 59.900547 113.72965 4.7298303
v 59.80185 113.90787 4.793505
v 59.704773 114.09251 4.7471905
v 59.635334 114.23408 4.603296
v 59.61213 114.29466 4.4003773
v 59.641388 114.25802 4.1928067
v 59.71526 114.13397 4.036203
v 59.362648 113.79454 3.9794586
v 59.427032 113.590904 3.9900532
v 59.46846 113.41252 4.104284
v 59.475826 113.3072 4.291543
v 59.447163 113.30315 4.5016546
v 59.39015 113.40146 4.67832
v 59.320057 113.57579 4.7742004
v 59.255672 113.77943 4.763606
v 59.21425 113.95781 4.6493754
v 59.20688 114.06313 4.4621162
v 59.235542 114.067184 4.252004
v 59.292557 113.96887 4.0753393
v 58.991207 113.7101 3.8780107
v 59.02772 113.50132 3.9078557
v 59.013084 113.32475 4.0302987
v 58.951214 113.22771 4.2125306
v 58.858692 113.23618 4.4057236
v 58.760307 113.347916 4.5581107
v 58.682423 113.53296 4.6288605
v 58.64591 113.74174 4.5990157
v 58.66055 113.918304 4.476573
v 58.72242 114.01535 4.2943406
v 58.81494 114.006874 4.1011477
v 58.913326 113.89514 3.9487605
v 58.56816 113.51354 3.5705101
v 58.59338 113.306244 3.6161876
v 58.5731 113.142624 3.7526927
v 58.512756 113.06654 3.9434488
v 58.428513 113.098366 4.1373434
v 58.34295 113.22958 4.282422
v 58.278988 113.425026 4.3398113
v 58.25377 113.632324 4.294134
v 58.274048 113.795944 4.157629
v 58.334393 113.872025 3.9668727
v 58.418633 113.840195 3.7729783
v 58.504196 113.708984 3.6278996
v 58.03355 113.56655 3.5315037
v 58.081184 113.3583 3.5265331
v 58.081367 113.168434 3.618017
v 58.03405 113.04782 3.7814422
v 57.951912 113.028786 3.973019
v 57.856956 113.116425 4.141414
v 57.77463 113.287254 4.241507
v 57.726997 113.49551 4.2464776
v 57.726814 113.68537 4.1549935
v 57.77413 113.805984 3.9915686
v 57.856274 113.82502 3.7999918
v 57.951225 113.73738 3.6315963
v 57.71565 113.36345 3.294486
v 57.77741 113.16352 3.3581343
v 57.76907 112.99001 3.490038
v 57.692863 112.88942 3.654853
v 57.56921 112.8887 3.8084178
v 57.43124 112.98804 3.9095848
v 57.31593 113.16083 3.931246
v 57.254166 113.360756 3.8675978
v 57.26251 113.53426 3.7356942
v 57.338715 113.63486 3.570879
v 57.462368 113.635574 3.4173143
v 57.600334 113.53624 3.3161473
v 57.20817 113.18612 2.9343581
v 57.309204 112.99953 2.9679127
v 57.354607 112.828094 3.0958276
v 57.332214 112.71777 3.283828
v 57.248028 112.698105 3.4815397
v 57.124607 112.774376 3.6359856
v 56.995018 112.92614 3.7057824
v 56.893986 113.11273 3.6722279
v 56.848583 113.28416 3.544313
v 56.870975 113.394485 3.3563123
v 56.955162 113.41415 3.1586008
v 57.078583 113.33788 3.004155
v 56.70956 112.81457 2.742183
v 56.793205 112.62106 2.7779694
v 56.849422 112.46522 2.914485
v 56.863148 112.388794 3.1151507
v 56.830704 112.41227 3.3261983
v 56.760784 112.52935 3.491078
v 56.672127 112.70867 3.56561
v 56.58848 112.902176 3.5298235
v 56.532265 113.05802 3.393308
v 56.51854 113.134445 3.1926422
v 56.55098 113.11097 2.9815946
v 56.6209 112.99389 2.816715
v 56.147507 112.70143 2.8017232
v 56.197315 112.49478 2.8228104
v 56.24254 112.327225 2.9469895
v 56.27105 112.24366 3.1409867
v 56.275215 112.26648 3.3528209
v 56.25392 112.38957 3.525731
v 56.212868 112.57995 3.6133864
v 56.16306 112.7866 3.5922992
v 56.117836 112.954155 3.46812
v 56.089325 113.03772 3.2741227
v 56.085155 113.0149 3.0622888
v 56.106453 112.89181 2.8893785
v 55.682392 112.49824 2.784941
v 55.784878 112.3237 2.8532684
v 55.855682 112.20162 3.0136325
v 55.87583 112.16471 3.2230635
v 55.839928 112.22287 3.4254448
v 55.75759 112.36051 3.5665483
v 55.650883 112.54074 3.6085658
v 55.5484 112.71529 3.5402381
v 55.477596 112.837364 3.3798742
v 55.457447 112.87427 3.1704433
v 55.49335 112.81611 2.968062
v 55.575687 112.678474 2.8269584
v 55.34252 112.0896 2.7901173
v 55.468834 111.93675 2.8695686
v 55.5532 111.835266 3.0375113
v 55.573006 111.81233 3.2489452
v 55.52295 111.8741 3.4472165
v 55.41644 112.004005 3.579199
v 55.28202 112.16726 3.609528
v 55.155704 112.32011 3.5300767
v 55.071342 112.42159 3.362134
v 55.051537 112.44452 3.1507
v 55.101593 112.38276 2.9524286
v 55.2081 112.252846 2.8204463
v 54.859722 111.85629 2.7874696
v 54.991455 111.69722 2.842042
v 55.08816 111.58049 2.9925733
v 55.123924 111.537384 3.1987288
v 55.089165 111.57945 3.4052694
v 54.99319 111.69543 3.5568523
v 54.861725 111.854225 3.6128616
v 54.72999 112.0133 3.5582893
v 54.63328 112.13003 3.407758
v 54.59752 112.17313 3.2016025
v 54.632282 112.13106 2.9950619
v 54.728252 112.01509 2.843479
v 54.506508 111.4642 2.787316
v 54.65676 111.32232 2.841461
v 54.767185 111.218025 2.9916782
v 54.808197 111.17925 3.1977172
v 54.768806 111.2164 3.4043703
v 54.659565 111.31951 3.5562646
v 54.50975 111.46096 3.6127002
v 54.3595 111.602844 3.5585554
v 54.249073 111.70714 3.4083383
v 54.20806 111.74591 3.202299
v 54.247456 111.70876 2.995646
v 54.356693 111.60565 2.8437517
v 54.137566 111.08681 2.7873027
v 54.283497 110.94125 2.8434758
v 54.38999 110.83504 2.9951785
v 54.428513 110.796616 3.2017622
v 54.38874 110.83628 3.4078732
v 54.28133 110.94341 3.558284
v 54.135063 111.0893 3.6126924
v 53.989132 111.23485 3.5565193
v 53.882637 111.34107 3.4048166
v 53.844116 111.37949 3.198233
v 53.88389 111.33983 2.992122
v 53.9913 111.2327 2.841711
v 53.76274 110.71528 2.787302
v 53.90917 110.569885 2.842582
v 54.01637 110.46345 2.993632
v 54.05561 110.42448 3.1999784
v 54.016384 110.46343 3.4063306
v 53.9092 110.56986 3.557397
v 53.76277 110.71525 3.612699
v 53.616344 110.86065 3.557419
v 53.509148 110.96709 3.406369
v 53.469902 111.00605 3.2000227
v 53.50913 110.9671 2.9936705
v 53.616314 110.86067 2.8426044
v 53.313484 110.409805 2.8011842
v 53.472767 110.26745 2.8015447
v 53.610577 110.14428 2.908671
v 53.689983 110.07331 3.0938585
v 53.689716 110.073555 3.3074865
v 53.60984 110.144936 3.4923139
v 53.471764 110.26834 3.5988157
v 53.31248 110.410706 3.5984554
v 53.17467 110.53387 3.4913292
v 53.095264 110.60484 3.3061416
v 53.09553 110.6046 3.0925133
v 53.175407 110.53321 2.9076862
v 52.97188 109.96829 2.8025262
v 53.15039 109.851105 2.8105621
v 53.304733 109.75483 2.9239557
v 53.393555 109.70528 3.112323
v 53.39305 109.71572 3.3251917
v 53.303364 109.783356 3.5055232
v 53.148518 109.89007 3.604998
v 52.97001 110.00726 3.5969625
v 52.81567 110.10353 3.483569
v 52.72685 110.15308 3.2952015
v 52.727352 110.14265 3.0823328
v 52.81704 110.075005 2.9020014
v 52.766964 109.345695 2.867521
v 52.954147 109.261856 2.9458714
v 53.104343 109.23195 3.1133986
v 53.177315 109.263985 3.3252137
v 53.1535 109.34937 3.5245614
v 53.039288 109.46524 3.6580262
v 52.865276 109.580536 3.6898468
v 52.678097 109.664375 3.6114964
v 52.527897 109.69428 3.4439692
v 52.45493 109.66225 3.2321541
v 52.47874 109.57686 3.0328064
v 52.592953 109.46099 2.8993416
v 52.53918 108.932594 3.09148
v 52.7235 108.85146 3.1823921
v 52.869076 108.83126 3.351801
v 52.936897 108.877396 3.5543137
v 52.9088 108.97751 3.735667
v 52.7923 109.104774 3.8472676
v 52.618626 109.2251 3.8592122
v 52.434307 109.30623 3.7683003
v 52.28873 109.32643 3.5988915
v 52.220905 109.2803 3.3963788
v 52.24901 109.18018 3.2150254
v 52.365505 109.05292 3.1034248
v 52.31286 108.59578 3.197891
v 52.491623 108.49941 3.264884
v 52.62156 108.43941 3.4227722
v 52.667847 108.43184 3.6292493
v 52.618088 108.478745 3.82899
v 52.485615 108.56755 3.9684737
v 52.305923 108.67446 4.0103264
v 52.12716 108.77083 3.9433331
v 51.997223 108.83083 3.785445
v 51.95093 108.8384 3.578968
v 52.00069 108.7915 3.3792274
v 52.133167 108.70269 3.2397435
v 52.0268 108.19959 3.186717
v 52.194233 108.07123 3.2202587
v 52.32538 107.96956 3.3547792
v 52.38509 107.921814 3.554234
v 52.35737 107.94079 3.7651794
v 52.249645 108.02141 3.9310927
v 52.09078 108.14207 4.0075173
v 51.923344 108.270424 3.973976
v 51.792202 108.3721 3.8394554
v 51.73249 108.419846 3.6400006
v 51.76021 108.40086 3.4290552
v 51.867935 108.32025 3.2631419
v 51.67117 107.81057 3.188065
v 51.821747 107.66831 3.2402825
v 51.933372 107.563255 3.3890784
v 51.976135 107.52355 3.5945823
v 51.93858 107.55984 3.8017302
v 51.83077 107.662384 3.9550169
v 51.681587 107.80373 4.013369
v 51.53101 107.945984 3.9611514
v 51.419384 108.05104 3.8123555
v 51.376617 108.090744 3.6068513
v 51.414173 108.05446 3.3997035
v 51.521988 107.951904 3.246417
v 51.33531 107.40497 3.1872654
v 51.51263 107.299644 3.242975
v 51.642204 107.2226 3.3943393
v 51.689316 107.194466 3.6008005
v 51.64134 107.222786 3.807037
v 51.51113 107.299965 3.9577885
v 51.333584 107.405334 4.012661
v 51.156265 107.51065 3.9569511
v 51.02669 107.5877 3.8055868
v 50.97958 107.61584 3.5991256
v 51.027554 107.58752 3.392889
v 51.15776 107.51033 3.2421377
v 51.14621 106.912285 3.1873085
v 51.348495 106.87222 3.2431035
v 51.496315 106.84295 3.39453
v 51.550056 106.83231 3.6010137
v 51.495327 106.84316 3.8072274
v 51.346786 106.87258 3.957916
v 51.144238 106.912704 4.012703
v 50.94195 106.95277 3.9569082
v 50.794136 106.98203 3.8054817
v 50.74039 106.99267 3.598998
v 50.79512 106.98183 3.3927846
v 50.94366 106.9524 3.2420957
v 51.132347 106.38491 3.1872985
v 51.334126 106.341705 3.2425704
v 51.48185 106.31007 3.3936145
v 51.535934 106.298485 3.5999584
v 51.481888 106.31006 3.806313
v 51.33419 106.34168 3.957385
v 51.13242 106.384895 4.0126953
v 50.93064 106.4281 3.9574237
v 50.782917 106.45973 3.8063798
v 50.728832 106.47132 3.6000357
v 50.78288 106.45975 3.3936813
v 50.930576 106.428116 3.242609
v 50.928066 105.89831 3.187302
v 51.125523 105.838394 3.2426023
v 51.27007 105.79454 3.3936672
v 51.322968 105.77849 3.6000187
v 51.27005 105.79455 3.8063655
v 51.125496 105.83841 3.957417
v 50.928032 105.89832 4.012699
v 50.730576 105.95824 3.9573987
v 50.58603 106.00209 3.806334
v 50.53313 106.01814 3.5999823
v 50.58605 106.00209 3.3936355
v 50.730606 105.95823 3.242584
v 50.827545 105.380226 3.1873014
v 51.020363 105.30673 3.242594
v 51.161514 105.25294 3.3936534
v 51.21318 105.233246 3.600003
v 51.16151 105.25294 3.806352
v 51.02036 105.30674 3.957409
v 50.82754 105.380226 4.012698
v 50.634724 105.45372 3.9574056
v 50.493572 105.50752 3.8063462
v 50.441906 105.527214 3.5999966
v 50.493572 105.50752 3.393648
v 50.634727 105.45372 3.242591
v 50.55771 104.92668 3.1873016
v 50.756264 104.8705 3.2425926
v 50.901615 104.82937 3.3936505
v 50.954815 104.81431 3.5999997
v 50.901615 104.82937 3.806349
v 50.756264 104.8705 3.9574072
v 50.55771 104.92668 4.0126987
v 50.359158 104.982864 3.9574077
v 50.213806 105.023994 3.8063498
v 50.160603 105.03905 3.6000004
v 50.213806 105.023994 3.3936512
v 50.359158 104.982864 3.2425928
v 50.549885 104.39899 3.1873016
v 50.75583 104.38604 3.2425928
v 50.906586 104.376564 3.3936508
v 50.96177 104.37309 3.6000001
v 50.906586 104.376564 3.8063493
v 50.755825 104.38604 3.9574075
v 50.549885 104.39899 4.0126987
v 50.34394 104.41194 3.9574075
v 50.19318 104.42142 3.8063493
v 50.138 104.42489 3.6000001
v 50.19318 104.42142 3.3936508
v 50.34394 104.41194 3.2425926
v 50.491547 103.87448 3.1873016
v 50.696632 103.85167 3.2425928
v 50.846764 103.83497 3.3936508
v 50.90172 103.82886 3.6000001
v 50.846764 103.83497 3.8063493
v 50.696632 103.85167 3.9574075
v 50.491547 103.87448 4.0126987
v 50.28646 103.897285 3.9574075
v 50.13633 103.91399 3.8063493
v 50.08138 103.9201 3.6000001
v 50.13633 103.91399 3.3936508
v 50.28646 103.897285 3.2425926
v 50.491547 103.87448 3.6000001
usemtl mat_28
s 1
f 1 1 2
f 2 1 3
f 1 1 3
f 3 1 4
f 1 1 4
f 4 1 5
f 1 1 5
f 5 1 6
f 1 1 6
f 6 1 7
f 1 1 7
f 7 1 8
f 1 1 8
f 8 1 9
f 1 1 9
f 9 1 10
f 1 1 10
f 10 1 11
f 1 1 11
f 11 1 12
f 1 1 12
f 12 1 13
f 1 1 13
f 13 1 2
f 2 3 14
f 14 3 15
f 3 4 15
f 15 4 16
f 4 5 16
f 16 5 17
f 5 6 17
f 17 6 18
f 6 7 18
f 18 7 19
f 7 8 19
f 19 8 20
f 8 9 20
f 20 9 21
f 9 10 21
f 21 10 22
f 10 11 22
f 22 11 23
f 11 12 23
f 23 12 24
f 12 13 24
f 24 13 25
f 13 2 25
f 25 2 14
f 14 15 26
f 26 15 27
f 15 16 27
f 27 16 28
f 16 17 28
f 28 17 29
f 17 18 29
f 29 18 30
f 18 19 30
f 30 19 31
f 19 20 31
f 31 20 32
f 20 21 32
f 32 21 33
f 21 22 33
f 33 22 34
f 22 23 34
f 34 23 35
f 23 24 35
f 35 24 36
f 24 25 36
f 36 25 37
f 25 14 37
f 37 14 26
f 26 27 38
f 38 27 39
f 27 28 39
f 39 28 40
f 28 29 40
f 40 29 41
f 29 30 41
f 41 30 42
f 30 31 42
f 42 31 43
f 31 32 43
f 43 32 44
f 32 33 44
f 44 33 45
f 33 34 45
f 45 34 46
f 34 35 46
f 46 35 47
f 35 36 47
f 47 36 48
f 36 37 48
f 48 37 49
f 37 26 49
f 49 26 38
f 38 39 50
f 50 39 51
f 39 40 51
f 51 40 52
f 40 41 52
f 52 41 53
f 41 42 53
f 53 42 54
f 42 43 54
f 54 43 55
f 43 44 55
f 55 44 56
f 44 45 56
f 56 45 57
f 45 46 57
f 57 46 58
f 46 47 58
f 58 47 59
f 47 48 59
f 59 48 60
f 48 49 60
f 60 49 61
f 49 38 61
f 61 38 50
f 50 51 62
f 62 51 63
f 51 52 63
f 63 52 64
f 52 53 64
f 64 53 65
f 53 54 65
f 65 54 66
f 54 55 66
f 66 55 67
f 55 56 67
f 67 56 68
f 56 57 68
f 68 57 69
f 57 58 69
f 69 58 70
f 58 59 70
f 70 59 71
f 59 60 71
f 71 60 72
f 60 61 72
f 72 61 73
f 61 50 73
f 73 50 62
f 62 63 74
f 74 63 75
f 63 64 75
f 75 64 76
f 64 65 76
f 76 65 77
f 65 66 77
f 77 66 78
f 66 67 78
f 78 67 79
f 67 68 79
f 79 68 80
f 68 69 80
f 80 69 81
f 69 70 81
f 81 70 82
f 70 71 82
f 82 71 83
f 71 72 83
f 83 72 84
f 72 73 84
f 84 73 85
f 73 62 85
f 85 62 74
f 74 75 86
f 86 75 87
f 75 76 87
f 87 76 88
f 76 77 88
f 88 77 89
f 77 78 89
f 89 78 90
f 78 79 90
f 90 79 91
f 79 80 91
f 91 80 92
f 80 81 92
f 92 81 93
f 81 82 93
f 93 82 94
f 82 83 94
f 94 83 95
f 83 84 95
f 95 84 96
f 84 85 96
f 96 85 97
f 85 74 97
f 97 74 86
f 86 87 98
f 98 87 99
f 87 88 99
f 99 88 100
f 88 89 100
f 100 89 101
f 89 90 101
f 101 90 102
f 90 91 102
f 102 91 103
f 91 92 103
f 103 92 104
f 92 93 104
f 104 93 105
f 93 94 105
f 105 94 106
f 94 95 106
f 106 95 107
f 95 96 107
f 107 96 108
f 96 97 108
f 108 97 109
f 97 86 109
f 109 86 98
f 98 99 110
f 110 99 111
f 99 100 111
f 111 100 112
f 100 101 112
f 112 101 113
f 101 102 113
f 113 102 114
f 102 103 114
f 114 103 115
f 103 104 115
f 115 104 116
f 104 105 116
f 116 105 117
f 105 106 117
f 117 106 118
f 106 107 118
f 118 107 119
f 107 108 119
f 119 108 120
f 108 109 120
f 120 109 121
f 109 98 121
f 121 98 110
f 110 111 122
f 122 111 123
f 111 112 123
f 123 112 124
f 112 113 124
f 124 113 125
f 113 114 125
f 125 114 126
f 114 115 126
f 126 115 127
f 115 116 127
f 127 116 128
f 116 117 128
f 128 117 129
f 117 118 129
f 129 118 130
f 118 119 130
f 130 119 131
f 119 120 131
f 131 120 132
f 120 121 132
f 132 121 133
f 121 110 133
f 133 110 122
f 122 123 134
f 134 123 135
f 123 124 135
f 135 124 136
f 124 125 136
f 136 125 137
f 125 126 137
f 137 126 138
f 126 127 138
f 138 127 139
f 127 128 139
f 139 128 140
f 128 129 140
f 140 129 141
f 129 130 141
f 141 130 142
f 130 131 142
f 142 131 143
f 131 132 143
f 143 132 144
f 132 133 144
f 144 133 145
f 133 122 145
f 145 122 134
f 134 135 146
f 146 135 147
f 135 136 147
f 147 136 148
f 136 137 148
f 148 137 149
f 137 138 149
f 149 138 150
f 138 139 150
f 150 139 151
f 139 140 151
f 151 140 152
f 140 141 152
f 152 141 153
f 141 142 153
f 153 142 154
f 142 143 154
f 154 143 155
f 143 144 155
f 155 144 156
f 144 145 156
f 156 145 157
f 145 134 157
f 157 134 146
f 146 147 158
f 158 147 159
f 147 148 159
f 159 148 160
f 148 149 160
f 160 149 161
f 149 150 161
f 161 150 162
f 150 151 162
f 162 151 163
f 151 152 163
f 163 152 164
f 152 153 164
f 164 153 165
f 153 154 165
f 165 154 166
f 154 155 166
f 166 155 167
f 155 156 167
f 167 156 168
f 156 157 168
f 168 157 169
f 157 146 169
f 169 146 158
f 158 159 170
f 170 159 171
f 159 160 171
f 171 160 172
f 160 161 172
f 172 161 173
f 161 162 173
f 173 162 174
f 162 163 174
f 174 163 175
f 163 164 175
f 175 164 176
f 164 165 176
f 176 165 177
f 165 166 177
f 177 166 178
f 166 167 178
f 178 167 179
f 167 168 179
f 179 168 180
f 168 169 180
f 180 169 181
f 169 158 181
f 181 158 170
f 170 171 182
f 182 171 183
f 171 172 183
f 183 172 184
f 172 173 184
f 184 173 185
f 173 174 185
f 185 174 186
f 174 175 186
f 186 175 187
f 175 176 187
f 187 176 188
f 176 177 188
f 188 177 189
f 177 178 189
f 189 178 190
f 178 179 190
f 190 179 191
f 179 180 191
f 191 180 192
f 180 181 192
f 192 181 193
f 181 170 193
f 193 170 182
f 182 183 194
f 194 183 195
f 183 184 195
f 195 184 196
f 184 185 196
f 196 185 197
f 185 186 197
f 197 186 198
f 186 187 198
f 198 187 199
f 187 188 199
f 199 188 200
f 188 189 200
f 200 189 201
f 189 190 201
f 201 190 202
f 190 191 202
f 202 191 203
f 191 192 203
f 203 192 204
f 192 193 204
f 204 193 205
f 193 182 205
f 205 182 194
f 194 195 206
f 206 195 207
f 195 196 207
f 207 196 208
f 196 197 208
f 208 197 209
f 197 198 209
f 209 198 210
f 198 199 210
f 210 199 211
f 199 200 211
f 211 200 212
f 200 201 212
f 212 201 213
f 201 202 213
f 213 202 214
f 202 203 214
f 214 203 215
f 203 204 215
f 215 204 216
f 204 205 216
f 216 205 217
f 205 194 217
f 217 194 206
f 206 207 218
f 218 207 219
f 207 208 219
f 219 208 220
f 208 209 220
f 220 209 221
f 209 210 221
f 221 210 222
f 210 211 222
f 222 211 223
f 211 212 223
f 223 212 224
f 212 213 224
f 224 213 225
f 213 214 225
f 225 214 226
f 214 215 226
f 226 215 227
f 215 216 227
f 227 216 228
f 216 217 228
f 228 217 229
f 217 206 229
f 229 206 218
f 218 219 230
f 230 219 231
f 219 220 231
f 231 220 232
f 220 221 232
f 232 221 233
f 221 222 233
f 233 222 234
f 222 223 234
f 234 223 235
f 223 224 235
f 235 224 236
f 224 225 236
f 236 225 237
f 225 226 237
f 237 226 238
f 226 227 238
f 238 227 239
f 227 228 239
f 239 228 240
f 228 229 240
f 240 229 241
f 229 218 241
f 241 218 230
f 230 231 242
f 242 231 243
f 231 232 243
f 243 232 244
f 232 233 244
f 244 233 245
f 233 234 245
f 245 234 246
f 234 235 246
f 246 235 247
f 235 236 247
f 247 236 248
f 236 237 248
f 248 237 249
f 237 238 249
f 249 238 250
f 238 239 250
f 250 239 251
f 239 240 251
f 251 240 252
f 240 241 252
f 252 241 253
f 241 230 253
f 253 230 242
f 242 243 254
f 254 243 255
f 243 244 255
f 255 244 256
f 244 245 256
f 256 245 257
f 245 246 257
f 257 246 258
f 246 247 258
f 258 247 259
f 247 248 259
f 259 248 260
f 248 249 260
f 260 249 261
f 249 250 261
f 261 250 262
f 250 251 262
f 262 251 263
f 251 252 263
f 263 252 264
f 252 253 264
f 264 253 265
f 253 242 265
f 265 242 254
f 254 255 266
f 266 255 267
f 255 256 267
f 267 256 268
f 256 257 268
f 268 257 269
f 257 258 269
f 269 258 270
f 258 259 270
f 270 259 271
f 259 260 271
f 271 260 272
f 260 261 272
f 272 261 273
f 261 262 273
f 273 262 274
f 262 263 274
f 274 263 275
f 263 264 275
f 275 264 276
f 264 265 276
f 276 265 277
f 265 254 277
f 277 254 266
f 266 267 278
f 278 267 279
f 267 268 279
f 279 268 280
f 268 269 280
f 280 269 281
f 269 270 281
f 281 270 282
f 270 271 282
f 282 271 283
f 271 272 283
f 283 272 284
f 272 273 284
f 284 273 285
f 273 274 285
f 285 274 286
f 274 275 286
f 286 275 287
f 275 276 287
f 287 276 288
f 276 277 288
f 288 277 289
f 277 266 289
f 289 266 278
f 278 279 290
f 290 279 291
f 279 280 291
f 291 280 292
f 280 281 292
f 292 281 293
f 281 282 293
f 293 282 294
f 282 283 294
f 294 283 295
f 283 284 295
f 295 284 296
f 284 285 296
f 296 285 297
f 285 286 297
f 297 286 298
f 286 287 298
f 298 287 299
f 287 288 299
f 299 288 300
f 288 289 300
f 300 289 301
f 289 278 301
f 301 278 290
f 290 291 302
f 302 291 303
f 291 292 303
f 303 292 304
f 292 293 304
f 304 293 305
f 293 294 305
f 305 294 306
f 294 295 306
f 306 295 307
f 295 296 307
f 307 296 308
f 296 297 308
f 308 297 309
f 297 298 309
f 309 298 310
f 298 299 310
f 310 299 311
f 299 300 311
f 311 300 312
f 300 301 312
f 312 301 313
f 301 290 313
f 313 290 302
f 302 303 314
f 314 303 315
f 303 304 315
f 315 304 316
f 304 305 316
f 316 305 317
f 305 306 317
f 317 306 318
f 306 307 318
f 318 307 319
f 307 308 319
f 319 308 320
f 308 309 320
f 320 309 321
f 309 310 321
f 321 310 322
f 310 311 322
f 322 311 323
f 311 312 323
f 323 312 324
f 312 313 324
f 324 313 325
f 313 302 325
f 325 302 314
f 314 315 326
f 326 315 327
f 315 316 327
f 327 316 328
f 316 317 328
f 328 317 329
f 317 318 329
f 329 318 330
f 318 319 330
f 330 319 331
f 319 320 331
f 331 320 332
f 320 321 332
f 332 321 333
f 321 322 333
f 333 322 334
f 322 323 334
f 334 323 335
f 323 324 335
f 335 324 336
f 324 325 336
f 336 325 337
f 325 314 337
f 337 314 326
f 326 327 338
f 338 327 339
f 327 328 339
f 339 328 340
f 328 329 340
f 340 329 341
f 329 330 341
f 341 330 342
f 330 331 342
f 342 331 343
f 331 332 343
f 343 332 344
f 332 333 344
f 344 333 345
f 333 334 345
f 345 334 346
f 334 335 346
f 346 335 347
f 335 336 347
f 347 336 348
f 336 337 348
f 348 337 349
f 337 326 349
f 349 326 338
f 338 339 350
f 350 339 351
f 339 340 351
f 351 340 352
f 340 341 352
f 352 341 353
f 341 342 353
f 353 342 354
f 342 343 354
f 354 343 355
f 343 344 355
f 355 344 356
f 344 345 356
f 356 345 357
f 345 346 357
f 357 346 358
f 346 347 358
f 358 347 359
f 347 348 359
f 359 348 360
f 348 349 360
f 360 349 361
f 349 338 361
f 361 338 350
f 350 351 362
f 362 351 363
f 351 352 363
f 363 352 364
f 352 353 364
f 364 353 365
f 353 354 365
f 365 354 366
f 354 355 366
f 366 355 367
f 355 356 367
f 367 356 368
f 356 357 368
f 368 357 369
f 357 358 369
f 369 358 370
f 358 359 370
f 370 359 371
f 359 360 371
f 371 360 372
f 360 361 372
f 372 361 373
f 361 350 373
f 373 350 362
f 362 363 374
f 374 363 375
f 363 364 375
f 375 364 376
f 364 365 376
f 376 365 377
f 365 366 377
f 377 366 378
f 366 367 378
f 378 367 379
f 367 368 379
f 379 368 380
f 368 369 380
f 380 369 381
f 369 370 381
f 381 370 382
f 370 371 382
f 382 371 383
f 371 372 383
f 383 372 384
f 372 373 384
f 384 373 385
f 373 362 385
f 385 362 374
f 374 375 386
f 386 375 387
f 375 376 387
f 387 376 388
f 376 377 388
f 388 377 389
f 377 378 389
f 389 378 390
f 378 379 390
f 390 379 391
f 379 380 391
f 391 380 392
f 380 381 392
f 392 381 393
f 381 382 393
f 393 382 394
f 382 383 394
f 394 383 395
f 383 384 395
f 395 384 396
f 384 385 396
f 396 385 397
f 385 374 397
f 397 374 386
f 386 387 398
f 398 387 399
f 387 388 399
f 399 388 400
f 388 389 400
f 400 389 401
f 389 390 401
f 401 390 402
f 390 391 402
f 402 391 403
f 391 392 403
f 403 392 404
f 392 393 404
f 404 393 405
f 393 394 405
f 405 394 406
f 394 395 406
f 406 395 407
f 395 396 407
f 407 396 408
f 396 397 408
f 408 397 409
f 397 386 409
f 409 386 398
f 398 399 410
f 410 399 411
f 399 400 411
f 411 400 412
f 400 401 412
f 412 401 413
f 401 402 413
f 413 402 414
f 402 403 414
f 414 403 415
f 403 404 415
f 415 404 416
f 404 405 416
f 416 405 417
f 405 406 417
f 417 406 418
f 406 407 418
f 418 407 419
f 407 408 419
f 419 408 420
f 408 409 420
f 420 409 421
f 409 398 421
f 421 398 410
f 410 411 422
f 422 411 423
f 411 412 423
f 423 412 424
f 412 413 424
f 424 413 425
f 413 414 425
f 425 414 426
f 414 415 426
f 426 415 427
f 415 416 427
f 427 416 428
f 416 417 428
f 428 417 429
f 417 418 429
f 429 418 430
f 418 419 430
f 430 419 431
f 419 420 431
f 431 420 432
f 420 421 432
f 432 421 433
f 421 410 433
f 433 410 422
f 422 423 434
f 434 423 435
f 423 424 435
f 435 424 436
f 424 425 436
f 436 425 437
f 425 426 437
f 437 426 438
f 426 427 438
f 438 427 439
f 427 428 439
f 439 428 440
f 428 429 440
f 440 429 441
f 429 430 441
f 441 430 442
f 430 431 442
f 442 431 443
f 431 432 443
f 443 432 444
f 432 433 444
f 444 433 445
f 433 422 445
f 445 422 434
f 434 435 446
f 446 435 447
f 435 436 447
f 447 436 448
f 436 437 448
f 448 437 449
f 437 438 449
f 449 438 450
f 438 439 450
f 450 439 451
f 439 440 451
f 451 440 452
f 440 441 452
f 452 441 453
f 441 442 453
f 453 442 454
f 442 443 454
f 454 443 455
f 443 444 455
f 455 444 456
f 444 445 456
f 456 445 457
f 445 434 457
f 457 434 446
f 446 447 458
f 458 447 459
f 447 448 459
f 459 448 460
f 448 449 460
f 460 449 461
f 449 450 461
f 461 450 462
f 450 451 462
f 462 451 463
f 451 452 463
f 463 452 464
f 452 453 464
f 464 453 465
f 453 454 465
f 465 454 466
f 454 455 466
f 466 455 467
f 455 456 467
f 467 456 468
f 456 457 468
f 468 457 469
f 457 446 469
f 469 446 458
f 458 459 470
f 470 459 471
f 459 460 471
f 471 460 472
f 460 461 472
f 472 461 473
f 461 462 473
f 473 462 474
f 462 463 474
f 474 463 475
f 463 464 475
f 475 464 476
f 464 465 476
f 476 465 477
f 465 466 477
f 477 466 478
f 466 467 478
f 478 467 479
f 467 468 479
f 479 468 480
f 468 469 480
f 480 469 481
f 469 458 481
f 481 458 470
f 470 471 482
f 482 471 483
f 471 472 483
f 483 472 484
f 472 473 484
f 484 473 485
f 473 474 485
f 485 474 486
f 474 475 486
f 486 475 487
f 475 476 487
f 487 476 488
f 476 477 488
f 488 477 489
f 477 478 489
f 489 478 490
f 478 479 490
f 490 479 491
f 479 480 491
f 491 480 492
f 480 481 492
f 492 481 493
f 481 470 493
f 493 470 482
f 482 483 494
f 494 483 495
f 483 484 495
f 495 484 496
f 484 485 496
f 496 485 497
f 485 486 497
f 497 486 498
f 486 487 498
f 498 487 499
f 487 488 499
f 499 488 500
f 488 489 500
f 500 489 501
f 489 490 501
f 501 490 502
f 490 491 502
f 502 491 503
f 491 492 503
f 503 492 504
f 492 493 504
f 504 493 505
f 493 482 505
f 505 482 494
f 494 495 506
f 506 495 507
f 495 496 507
f 507 496 508
f 496 497 508
f 508 497 509
f 497 498 509
f 509 498 510
f 498 499 510
f 510 499 511
f 499 500 511
f 511 500 512
f 500 501 512
f 512 501 513
f 501 502 513
f 513 502 514
f 502 503 514
f 514 503 515
f 503 504 515
f 515 504 516
f 504 505 516
f 516 505 517
f 505 494 517
f 517 494 506
f 506 507 518
f 518 507 519
f 507 508 519
f 519 508 520
f 508 509 520
f 520 509 521
f 509 510 521
f 521 510 522
f 510 511 522
f 522 511 523
f 511 512 523
f 523 512 524
f 512 513 524
f 524 513 525
f 513 514 525
f 525 514 526
f 514 515 526
f 526 515 527
f 515 516 527
f 527 516 528
f 516 517 528
f 528 517 529
f 517 506 529
f 529 506 518
f 518 519 530
f 530 519 531
f 519 520 531
f 531 520 532
f 520 521 532
f 532 521 533
f 521 522 533
f 533 522 534
f 522 523 534
f 534 523 535
f 523 524 535
f 535 524 536
f 524 525 536
f 536 525 537
f 525 526 537
f 537 526 538
f 526 527 538
f 538 527 539
f 527 528 539
f 539 528 540
f 528 529 540
f 540 529 541
f 529 518 541
f 541 518 530
f 530 531 542
f 542 531 543
f 531 532 543
f 543 532 544
f 532 533 544
f 544 533 545
f 533 534 545
f 545 534 546
f 534 535 546
f 546 535 547
f 535 536 547
f 547 536 548
f 536 537 548
f 548 537 549
f 537 538 549
f 549 538 550
f 538 539 550
f 550 539 551
f 539 540 551
f 551 540 552
f 540 541 552
f 552 541 553
f 541 530 553
f 553 530 542
f 542 543 554
f 554 543 555
f 543 544 555
f 555 544 556
f 544 545 556
f 556 545 557
f 545 546 557
f 557 546 558
f 546 547 558
f 558 547 559
f 547 548 559
f 559 548 560
f 548 549 560
f 560 549 561
f 549 550 561
f 561 550 562
f 550 551 562
f 562 551 563
f 551 552 563
f 563 552 564
f 552 553 564
f 564 553 565
f 553 542 565
f 565 542 554
f 554 555 566
f 566 555 567
f 555 556 567
f 567 556 568
f 556 557 568
f 568 557 569
f 557 558 569
f 569 558 570
f 558 559 570
f 570 559 571
f 559 560 571
f 571 560 572
f 560 561 572
f 572 561 573
f 561 562 573
f 573 562 574
f 562 563 574
f 574 563 575
f 563 564 575
f 575 564 576
f 564 565 576
f 576 565 577
f 565 554 577
f 577 554 566
f 566 567 578
f 578 567 579
f 567 568 579
f 579 568 580
f 568 569 580
f 580 569 581
f 569 570 581
f 581 570 582
f 570 571 582
f 582 571 583
f 571 572 583
f 583 572 584
f 572 573 584
f 584 573 585
f 573 574 585
f 585 574 586
f 574 575 586
f 586 575 587
f 575 576 587
f 587 576 588
f 576 577 588
f 588 577 589
f 577 566 589
f 589 566 578
f 578 579 590
f 590 579 591
f 579 580 591
f 591 580 592
f 580 581 592
f 592 581 593
f 581 582 593
f 593 582 594
f 582 583 594
f 594 583 595
f 583 584 595
f 595 584 596
f 584 585 596
f 596 585 597
f 585 586 597
f 597 586 598
f 586 587 598
f 598 587 599
f 587 588 599
f 599 588 600
f 588 589 600
f 600 589 601
f 589 578 601
f 601 578 590
f 590 591 602
f 602 591 603
f 591 592 603
f 603 592 604
f 592 593 604
f 604 593 605
f 593 594 605
f 605 594 606
f 594 595 606
f 606 595 607
f 595 596 607
f 607 596 608
f 596 597 608
f 608 597 609
f 597 598 609
f 609 598 610
f 598 599 610
f 610 599 611
f 599 600 611
f 611 600 612
f 600 601 612
f 612 601 613
f 601 590 613
f 613 590 602
f 602 603 614
f 614 603 615
f 603 604 615
f 615 604 616
f 604 605 616
f 616 605 617
f 605 606 617
f 617 606 618
f 606 607 618
f 618 607 619
f 607 608 619
f 619 608 620
f 608 609 620
f 620 609 621
f 609 610 621
f 621 610 622
f 610 611 622
f 622 611 623
f 611 612 623
f 623 612 624
f 612 613 624
f 624 613 625
f 613 602 625
f 625 602 614
f 614 615 626
f 626 615 627
f 615 616 627
f 627 616 628
f 616 617 628
f 628 617 629
f 617 618 629
f 629 618 630
f 618 619 630
f 630 619 631
f 619 620 631
f 631 620 632
f 620 621 632
f 632 621 633
f 621 622 633
f 633 622 634
f 622 623 634
f 634 623 635
f 623 624 635
f 635 624 636
f 624 625 636
f 636 625 637
f 625 614 637
f 637 614 626
f 626 627 638
f 638 627 639
f 627 628 639
f 639 628 640
f 628 629 640
f 640 629 641
f 629 630 641
f 641 630 642
f 630 631 642
f 642 631 643
f 631 632 643
f 643 632 644
f 632 633 644
f 644 633 645
f 633 634 645
f 645 634 646
f 634 635 646
f 646 635 647
f 635 636 647
f 647 636 648
f 636 637 648
f 648 637 649
f 637 626 649
f 649 626 638
f 638 639 650
f 650 639 651
f 639 640 651
f 651 640 652
f 640 641 652
f 652 641 653
f 641 642 653
f 653 642 654
f 642 643 654
f 654 643 655
f 643 644 655
f 655 644 656
f 644 645 656
f 656 645 657
f 645 646 657
f 657 646 658
f 646 647 658
f 658 647 659
f 647 648 659
f 659 648 660
f 648 649 660
f 660 649 661
f 649 638 661
f 661 638 650
f 650 651 662
f 662 651 663
f 651 652 663
f 663 652 664
f 652 653 664
f 664 653 665
f 653 654 665
f 665 654 666
f 654 655 666
f 666 655 667
f 655 656 667
f 667 656 668
f 656 657 668
f 668 657 669
f 657 658 669
f 669 658 670
f 658 659 670
f 670 659 671
f 659 660 671
f 671 660 672
f 660 661 672
f 672 661 673
f 661 650 673
f 673 650 662
f 662 663 674
f 674 663 675
f 663 664 675
f 675 664 676
f 664 665 676
f 676 665 677
f 665 666 677
f 677 666 678
f 666 667 678
f 678 667 679
f 667 668 679
f 679 668 680
f 668 669 680
f 680 669 681
f 669 670 681
f 681 670 682
f 670 671 682
f 682 671 683
f 671 672 683
f 683 672 684
f 672 673 684
f 684 673 685
f 673 662 685
f 685 662 674
f 674 675 686
f 686 675 687
f 675 676 687
f 687 676 688
f 676 677 688
f 688 677 689
f 677 678 689
f 689 678 690
f 678 679 690
f 690 679 691
f 679 680 691
f 691 680 692
f 680 681 692
f 692 681 693
f 681 682 693
f 693 682 694
f 682 683 694
f 694 683 695
f 683 684 695
f 695 684 696
f 684 685 696
f 696 685 697
f 685 674 697
f 697 674 686
f 686 687 698
f 698 687 699
f 687 688 699
f 699 688 700
f 688 689 700
f 700 689 701
f 689 690 701
f 701 690 702
f 690 691 702
f 702 691 703
f 691 692 703
f 703 692 704
f 692 693 704
f 704 693 705
f 693 694 705
f 705 694 706
f 694 695 706
f 706 695 707
f 695 696 707
f 707 696 708
f 696 697 708
f 708 697 709
f 697 686 709
f 709 686 698
f 698 699 710
f 710 699 711
f 699 700 711
f 711 700 712
f 700 701 712
f 712 701 713
f 701 702 713
f 713 702 714
f 702 703 714
f 714 703 715
f 703 704 715
f 715 704 716
f 704 705 716
f 716 705 717
f 705 706 717
f 717 706 718
f 706 707 718
f 718 707 719
f 707 708 719
f 719 708 720
f 708 709 720
f 720 709 721
f 709 698 721
f 721 698 710
f 710 711 722
f 722 711 723
f 711 712 723
f 723 712 724
f 712 713 724
f 724 713 725
f 713 714 725
f 725 714 726
f 714 715 726
f 726 715 727
f 715 716 727
f 727 716 728
f 716 717 728
f 728 717 729
f 717 718 729
f 729 718 730
f 718 719 730
f 730 719 731
f 719 720 731
f 731 720 732
f 720 721 732
f 732 721 733
f 721 710 733
f 733 710 722
f 722 723 734
f 734 723 735
f 723 724 735
f 735 724 736
f 724 725 736
f 736 725 737
f 725 726 737
f 737 726 738
f 726 727 738
f 738 727 739
f 727 728 739
f 739 728 740
f 728 729 740
f 740 729 741
f 729 730 741
f 741 730 742
f 730 731 742
f 742 731 743
f 731 732 743
f 743 732 744
f 732 733 744
f 744 733 745
f 733 722 745
f 745 722 734
f 734 735 746
f 746 735 747
f 735 736 747
f 747 736 748
f 736 737 748
f 748 737 749
f 737 738 749
f 749 738 750
f 738 739 750
f 750 739 751
f 739 740 751
f 751 740 752
f 740 741 752
f 752 741 753
f 741 742 753
f 753 742 754
f 742 743 754
f 754 743 755
f 743 744 755
f 755 744 756
f 744 745 756
f 756 745 757
f 745 734 757
f 757 734 746
f 746 747 758
f 758 747 759
f 747 748 759
f 759 748 760
f 748 749 760
f 760 749 761
f 749 750 761
f 761 750 762
f 750 751 762
f 762 751 763
f 751 752 763
f 763 752 764
f 752 753 764
f 764 753 765
f 753 754 765
f 765 754 766
f 754 755 766
f 766 755 767
f 755 756 767
f 767 756 768
f 756 757 768
f 768 757 769
f 757 746 769
f 769 746 758
f 758 759 770
f 770 759 771
f 759 760 771
f 771 760 772
f 760 761 772
f 772 761 773
f 761 762 773
f 773 762 774
f 762 763 774
f 774 763 775
f 763 764 775
f 775 764 776
f 764 765 776
f 776 765 777
f 765 766 777
f 777 766 778
f 766 767 778
f 778 767 779
f 767 768 779
f 779 768 780
f 768 769 780
f 780 769 781
f 769 758 781
f 781 758 770
f 770 771 782
f 782 771 783
f 771 772 783
f 783 772 784
f 772 773 784
f 784 773 785
f 773 774 785
f 785 774 786
f 774 775 786
f 786 775 787
f 775 776 787
f 787 776 788
f 776 777 788
f 788 777 789
f 777 778 789
f 789 778 790
f 778 779 790
f 790 779 791
f 779 780 791
f 791 780 792
f 780 781 792
f 792 781 793
f 781 770 793
f 793 770 782
f 782 783 794
f 794 783 795
f 783 784 795
f 795 784 796
f 784 785 796
f 796 785 797
f 785 786 797
f 797 786 798
f 786 787 798
f 798 787 799
f 787 788 799
f 799 788 800
f 788 789 800
f 800 789 801
f 789 790 801
f 801 790 802
f 790 791 802
f 802 791 803
f 791 792 803
f 803 792 804
f 792 793 804
f 804 793 805
f 793 782 805
f 805 782 794
f 794 795 806
f 806 795 807
f 795 796 807
f 807 796 808
f 796 797 808
f 808 797 809
f 797 798 809
f 809 798 810
f 798 799 810
f 810 799 811
f 799 800 811
f 811 800 812
f 800 801 812
f 812 801 813
f 801 802 813
f 813 802 814
f 802 803 814
f 814 803 815
f 803 804 815
f 815 804 816
f 804 805 816
f 816 805 817
f 805 794 817
f 817 794 806
f 806 807 818
f 818 807 819
f 807 808 819
f 819 808 820
f 808 809 820
f 820 809 821
f 809 810 821
f 821 810 822
f 810 811 822
f 822 811 823
f 811 812 823
f 823 812 824
f 812 813 824
f 824 813 825
f 813 814 825
f 825 814 826
f 814 815 826
f 826 815 827
f 815 816 827
f 827 816 828
f 816 817 828
f 828 817 829
f 817 806 829
f 829 806 818
f 818 819 830
f 830 819 831
f 819 820 831
f 831 820 832
f 820 821 832
f 832 821 833
f 821 822 833
f 833 822 834
f 822 823 834
f 834 823 835
f 823 824 835
f 835 824 836
f 824 825 836
f 836 825 837
f 825 826 837
f 837 826 838
f 826 827 838
f 838 827 839
f 827 828 839
f 839 828 840
f 828 829 840
f 840 829 841
f 829 818 841
f 841 818 830
f 830 831 842
f 842 831 843
f 831 832 843
f 843 832 844
f 832 833 844
f 844 833 845
f 833 834 845
f 845 834 846
f 834 835 846
f 846 835 847
f 835 836 847
f 847 836 848
f 836 837 848
f 848 837 849
f 837 838 849
f 849 838 850
f 838 839 850
f 850 839 851
f 839 840 851
f 851 840 852
f 840 841 852
f 852 841 853
f 841 830 853
f 853 830 842
f 842 843 854
f 854 843 855
f 843 844 855
f 855 844 856
f 844 845 856
f 856 845 857
f 845 846 857
f 857 846 858
f 846 847 858
f 858 847 859
f 847 848 859
f 859 848 860
f 848 849 860
f 860 849 861
f 849 850 861
f 861 850 862
f 850 851 862
f 862 851 863
f 851 852 863
f 863 852 864
f 852 853 864
f 864 853 865
f 853 842 865
f 865 842 854
f 854 855 866
f 866 855 867
f 855 856 867
f 867 856 868
f 856 857 868
f 868 857 869
f 857 858 869
f 869 858 870
f 858 859 870
f 870 859 871
f 859 860 871
f 871 860 872
f 860 861 872
f 872 861 873
f 861 862 873
f 873 862 874
f 862 863 874
f 874 863 875
f 863 864 875
f 875 864 876
f 864 865 876
f 876 865 877
f 865 854 877
f 877 854 866
f 866 867 878
f 878 867 879
f 867 868 879
f 879 868 880
f 868 869 880
f 880 869 881
f 869 870 881
f 881 870 882
f 870 871 882
f 882 871 883
f 871 872 883
f 883 872 884
f 872 873 884
f 884 873 885
f 873 874 885
f 885 874 886
f 874 875 886
f 886 875 887
f 875 876 887
f 887 876 888
f 876 877 888
f 888 877 889
f 877 866 889
f 889 866 878
f 878 879 890
f 890 879 891
f 879 880 891
f 891 880 892
f 880 881 892
f 892 881 893
f 881 882 893
f 893 882 894
f 882 883 894
f 894 883 895
f 883 884 895
f 895 884 896
f 884 885 896
f 896 885 897
f 885 886 897
f 897 886 898
f 886 887 898
f 898 887 899
f 887 888 899
f 899 888 900
f 888 889 900
f 900 889 901
f 889 878 901
f 901 878 890
f 890 891 902
f 902 891 903
f 891 892 903
f 903 892 904
f 892 893 904
f 904 893 905
f 893 894 905
f 905 894 906
f 894 895 906
f 906 895 907
f 895 896 907
f 907 896 908
f 896 897 908
f 908 897 909
f 897 898 909
f 909 898 910
f 898 899 910
f 910 899 911
f 899 900 911
f 911 900 912
f 900 901 912
f 912 901 913
f 901 890 913
f 913 890 902
f 902 903 914
f 914 903 915
f 903 904 915
f 915 904 916
f 904 905 916
f 916 905 917
f 905 906 917
f 917 906 918
f 906 907 918
f 918 907 919
f 907 908 919
f 919 908 920
f 908 909 920
f 920 909 921
f 909 910 921
f 921 910 922
f 910 911 922
f 922 911 923
f 911 912 923
f 923 912 924
f 912 913 924
f 924 913 925
f 913 902 925
f 925 902 914
f 914 915 926
f 926 915 927
f 915 916 927
f 927 916 928
f 916 917 928
f 928 917 929
f 917 918 929
f 929 918 930
f 918 919 930
f 930 919 931
f 919 920 931
f 931 920 932
f 920 921 932
f 932 921 933
f 921 922 933
f 933 922 934
f 922 923 934
f 934 923 935
f 923 924 935
f 935 924 936
f 924 925 936
f 936 925 937
f 925 914 937
f 937 914 926
f 926 927 938
f 938 927 939
f 927 928 939
f 939 928 940
f 928 929 940
f 940 929 941
f 929 930 941
f 941 930 942
f 930 931 942
f 942 931 943
f 931 932 943
f 943 932 944
f 932 933 944
f 944 933 945
f 933 934 945
f 945 934 946
f 934 935 946
f 946 935 947
f 935 936 947
f 947 936 948
f 936 937 948
f 948 937 949
f 937 926 949
f 949 926 938
f 938 939 950
f 950 939 951
f 939 940 951
f 951 940 952
f 940 941 952
f 952 941 953
f 941 942 953
f 953 942 954
f 942 943 954
f 954 943 955
f 943 944 955
f 955 944 956
f 944 945 956
f 956 945 957
f 945 946 957
f 957 946 958
f 946 947 958
f 958 947 959
f 947 948 959
f 959 948 960
f 948 949 960
f 960 949 961
f 949 938 961
f 961 938 950
f 950 951 962
f 962 951 963
f 951 952 963
f 963 952 964
f 952 953 964
f 964 953 965
f 953 954 965
f 965 954 966
f 954 955 966
f 966 955 967
f 955 956 967
f 967 956 968
f 956 957 968
f 968 957 969
f 957 958 969
f 969 958 970
f 958 959 970
f 970 959 971
f 959 960 971
f 971 960 972
f 960 961 972
f 972 961 973
f 961 950 973
f 973 950 962
f 962 963 974
f 974 963 975
f 963 964 975
f 975 964 976
f 964 965 976
f 976 965 977
f 965 966 977
f 977 966 978
f 966 967 978
f 978 967 979
f 967 968 979
f 979 968 980
f 968 969 980
f 980 969 981
f 969 970 981
f 981 970 982
f 970 971 982
f 982 971 983
f 971 972 983
f 983 972 984
f 972 973 984
f 984 973 985
f 973 962 985
f 985 962 974
f 974 975 986
f 986 975 987
f 975 976 987
f 987 976 988
f 976 977 988
f 988 977 989
f 977 978 989
f 989 978 990
f 978 979 990
f 990 979 991
f 979 980 991
f 991 980 992
f 980 981 992
f 992 981 993
f 981 982 993
f 993 982 994
f 982 983 994
f 994 983 995
f 983 984 995
f 995 984 996
f 984 985 996
f 996 985 997
f 985 974 997
f 997 974 986
f 986 987 998
f 998 987 999
f 987 988 999
f 999 988 1000
f 988 989 1000
f 1000 989 1001
f 989 990 1001
f 1001 990 1002
f 990 991 1002
f 1002 991 1003
f 991 992 1003
f 1003 992 1004
f 992 993 1004
f 1004 993 1005
f 993 994 1005
f 1005 994 1006
f 994 995 1006
f 1006 995 1007
f 995 996 1007
f 1007 996 1008
f 996 997 1008
f 1008 997 1009
f 997 986 1009
f 1009 986 998
f 998 999 1010
f 1010 999 1011
f 999 1000 1011
f 1011 1000 1012
f 1000 1001 1012
f 1012 1001 1013
f 1001 1002 1013
f 1013 1002 1014
f 1002 1003 1014
f 1014 1003 1015
f 1003 1004 1015
f 1015 1004 1016
f 1004 1005 1016
f 1016 1005 1017
f 1005 1006 1017
f 1017 1006 1018
f 1006 1007 1018
f 1018 1007 1019
f 1007 1008 1019
f 1019 1008 1020
f 1008 1009 1020
f 1020 1009 1021
f 1009 998 1021
f 1021 998 1010
f 1010 1011 1022
f 1022 1011 1023
f 1011 1012 1023
f 1023 1012 1024
f 1012 1013 1024
f 1024 1013 1025
f 1013 1014 1025
f 1025 1014 1026
f 1014 1015 1026
f 1026 1015 1027
f 1015 1016 1027
f 1027 1016 1028
f 1016 1017 1028
f 1028 1017 1029
f 1017 1018 1029
f 1029 1018 1030
f 1018 1019 1030
f 1030 1019 1031
f 1019 1020 1031
f 1031 1020 1032
f 1020 1021 1032
f 1032 1021 1033
f 1021 1010 1033
f 1033 1010 1022
f 1022 1023 1034
f 1034 1023 1035
f 1023 1024 1035
f 1035 1024 1036
f 1024 1025 1036
f 1036 1025 1037
f 1025 1026 1037
f 1037 1026 1038
f 1026 1027 1038
f 1038 1027 1039
f 1027 1028 1039
f 1039 1028 1040
f 1028 1029 1040
f 1040 1029 1041
f 1029 1030 1041
f 1041 1030 1042
f 1030 1031 1042
f 1042 1031 1043
f 1031 1032 1043
f 1043 1032 1044
f 1032 1033 1044
f 1044 1033 1045
f 1033 1022 1045
f 1045 1022 1034
f 1034 1035 1046
f 1046 1035 1047
f 1035 1036 1047
f 1047 1036 1048
f 1036 1037 1048
f 1048 1037 1049
f 1037 1038 1049
f 1049 1038 1050
f 1038 1039 1050
f 1050 1039 1051
f 1039 1040 1051
f 1051 1040 1052
f 1040 1041 1052
f 1052 1041 1053
f 1041 1042 1053
f 1053 1042 1054
f 1042 1043 1054
f 1054 1043 1055
f 1043 1044 1055
f 1055 1044 1056
f 1044 1045 1056
f 1056 1045 1057
f 1045 1034 1057
f 1057 1034 1046
f 1046 1047 1058
f 1058 1047 1059
f 1047 1048 1059
f 1059 1048 1060
f 1048 1049 1060
f 1060 1049 1061
f 1049 1050 1061
f 1061 1050 1062
f 1050 1051 1062
f 1062 1051 1063
f 1051 1052 1063
f 1063 1052 1064
f 1052 1053 1064
f 1064 1053 1065
f 1053 1054 1065
f 1065 1054 1066
f 1054 1055 1066
f 1066 1055 1067
f 1055 1056 1067
f 1067 1056 1068
f 1056 1057 1068
f 1068 1057 1069
f 1057 1046 1069
f 1069 1046 1058
f 1058 1059 1070
f 1070 1059 1071
f 1059 1060 1071
f 1071 1060 1072
f 1060 1061 1072
f 1072 1061 1073
f 1061 1062 1073
f 1073 1062 1074
f 1062 1063 1074
f 1074 1063 1075
f 1063 1064 1075
f 1075 1064 1076
f 1064 1065 1076
f 1076 1065 1077
f 1065 1066 1077
f 1077 1066 1078
f 1066 1067 1078
f 1078 1067 1079
f 1067 1068 1079
f 1079 1068 1080
f 1068 1069 1080
f 1080 1069 1081
f 1069 1058 1081
f 1081 1058 1070
f 1070 1071 1082
f 1082 1071 1083
f 1071 1072 1083
f 1083 1072 1084
f 1072 1073 1084
f 1084 1073 1085
f 1073 1074 1085
f 1085 1074 1086
f 1074 1075 1086
f 1086 1075 1087
f 1075 1076 1087
f 1087 1076 1088
f 1076 1077 1088
f 1088 1077 1089
f 1077 1078 1089
f 1089 1078 1090
f 1078 1079 1090
f 1090 1079 1091
f 1079 1080 1091
f 1091 1080 1092
f 1080 1081 1092
f 1092 1081 1093
f 1081 1070 1093
f 1093 1070 1082
f 1082 1083 1094
f 1094 1083 1095
f 1083 1084 1095
f 1095 1084 1096
f 1084 1085 1096
f 1096 1085 1097
f 1085 1086 1097
f 1097 1086 1098
f 1086 1087 1098
f 1098 1087 1099
f 1087 1088 1099
f 1099 1088 1100
f 1088 1089 1100
f 1100 1089 1101
f 1089 1090 1101
f 1101 1090 1102
f 1090 1091 1102
f 1102 1091 1103
f 1091 1092 1103
f 1103 1092 1104
f 1092 1093 1104
f 1104 1093 1105
f 1093 1082 1105
f 1105 1082 1094
f 1094 1095 1106
f 1106 1095 1107
f 1095 1096 1107
f 1107 1096 1108
f 1096 1097 1108
f 1108 1097 1109
f 1097 1098 1109
f 1109 1098 1110
f 1098 1099 1110
f 1110 1099 1111
f 1099 1100 1111
f 1111 1100 1112
f 1100 1101 1112
f 1112 1101 1113
f 1101 1102 1113
f 1113 1102 1114
f 1102 1103 1114
f 1114 1103 1115
f 1103 1104 1115
f 1115 1104 1116
f 1104 1105 1116
f 1116 1105 1117
f 1105 1094 1117
f 1117 1094 1106
f 1106 1107 1118
f 1118 1107 1119
f 1107 1108 1119
f 1119 1108 1120
f 1108 1109 1120
f 1120 1109 1121
f 1109 1110 1121
f 1121 1110 1122
f 1110 1111 1122
f 1122 1111 1123
f 1111 1112 1123
f 1123 1112 1124
f 1112 1113 1124
f 1124 1113 1125
f 1113 1114 1125
f 1125 1114 1126
f 1114 1115 1126
f 1126 1115 1127
f 1115 1116 1127
f 1127 1116 1128
f 1116 1117 1128
f 1128 1117 1129
f 1117 1106 1129
f 1129 1106 1118
f 1118 1119 1130
f 1130 1119 1131
f 1119 1120 1131
f 1131 1120 1132
f 1120 1121 1132
f 1132 1121 1133
f 1121 1122 1133
f 1133 1122 1134
f 1122 1123 1134
f 1134 1123 1135
f 1123 1124 1135
f 1135 1124 1136
f 1124 1125 1136
f 1136 1125 1137
f 1125 1126 1137
f 1137 1126 1138
f 1126 1127 1138
f 1138 1127 1139
f 1127 1128 1139
f 1139 1128 1140
f 1128 1129 1140
f 1140 1129 1141
f 1129 1118 1141
f 1141 1118 1130
f 1130 1131 1142
f 1142 1131 1143
f 1131 1132 1143
f 1143 1132 1144
f 1132 1133 1144
f 1144 1133 1145
f 1133 1134 1145
f 1145 1134 1146
f 1134 1135 1146
f 1146 1135 1147
f 1135 1136 1147
f 1147 1136 1148
f 1136 1137 1148
f 1148 1137 1149
f 1137 1138 1149
f 1149 1138 1150
f 1138 1139 1150
f 1150 1139 1151
f 1139 1140 1151
f 1151 1140 1152
f 1140 1141 1152
f 1152 1141 1153
f 1141 1130 1153
f 1153 1130 1142
f 1142 1143 1154
f 1154 1143 1155
f 1143 1144 1155
f 1155 1144 1156
f 1144 1145 1156
f 1156 1145 1157
f 1145 1146 1157
f 1157 1146 1158
f 1146 1147 1158
f 1158 1147 1159
f 1147 1148 1159
f 1159 1148 1160
f 1148 1149 1160
f 1160 1149 1161
f 1149 1150 1161
f 1161 1150 1162
f 1150 1151 1162
f 1162 1151 1163
f 1151 1152 1163
f 1163 1152 1164
f 1152 1153 1164
f 1164 1153 1165
f 1153 1142 1165
f 1165 1142 1154
f 1154 1155 1166
f 1166 1155 1167
f 1155 1156 1167
f 1167 1156 1168
f 1156 1157 1168
f 1168 1157 1169
f 1157 1158 1169
f 1169 1158 1170
f 1158 1159 1170
f 1170 1159 1171
f 1159 1160 1171
f 1171 1160 1172
f 1160 1161 1172
f 1172 1161 1173
f 1161 1162 1173
f 1173 1162 1174
f 1162 1163 1174
f 1174 1163 1175
f 1163 1164 1175
f 1175 1164 1176
f 1164 1165 1176
f 1176 1165 1177
f 1165 1154 1177
f 1177 1154 1166
f 1166 1167 1178
f 1178 1167 1179
f 1167 1168 1179
f 1179 1168 1180
f 1168 1169 1180
f 1180 1169 1181
f 1169 1170 1181
f 1181 1170 1182
f 1170 1171 1182
f 1182 1171 1183
f 1171 1172 1183
f 1183 1172 1184
f 1172 1173 1184
f 1184 1173 1185
f 1173 1174 1185
f 1185 1174 1186
f 1174 1175 1186
f 1186 1175 1187
f 1175 1176 1187
f 1187 1176 1188
f 1176 1177 1188
f 1188 1177 1189
f 1177 1166 1189
f 1189 1166 1178
f 1178 1179 1190
f 1190 1179 1191
f 1179 1180 1191
f 1191 1180 1192
f 1180 1181 1192
f 1192 1181 1193
f 1181 1182 1193
f 1193 1182 1194
f 1182 1183 1194
f 1194 1183 1195
f 1183 1184 1195
f 1195 1184 1196
f 1184 1185 1196
f 1196 1185 1197
f 1185 1186 1197
f 1197 1186 1198
f 1186 1187 1198
f 1198 1187 1199
f 1187 1188 1199
f 1199 1188 1200
f 1188 1189 1200
f 1200 1189 1201
f 1189 1178 1201
f 1201 1178 1190
f 1190 1191 1202
f 1202 1191 1203
f 1191 1192 1203
f 1203 1192 1204
f 1192 1193 1204
f 1204 1193 1205
f 1193 1194 1205
f 1205 1194 1206
f 1194 1195 1206
f 1206 1195 1207
f 1195 1196 1207
f 1207 1196 1208
f 1196 1197 1208
f 1208 1197 1209
f 1197 1198 1209
f 1209 1198 1210
f 1198 1199 1210
f 1210 1199 1211
f 1199 1200 1211
f 1211 1200 1212
f 1200 1201 1212
f 1212 1201 1213
f 1201 1190 1213
f 1213 1190 1202
f 1202 1203 1214
f 1214 1203 1215
f 1203 1204 1215
f 1215 1204 1216
f 1204 1205 1216
f 1216 1205 1217
f 1205 1206 1217
f 1217 1206 1218
f 1206 1207 1218
f 1218 1207 1219
f 1207 1208 1219
f 1219 1208 1220
f 1208 1209 1220
f 1220 1209 1221
f 1209 1210 1221
f 1221 1210 1222
f 1210 1211 1222
f 1222 1211 1223
f 1211 1212 1223
f 1223 1212 1224
f 1212 1213 1224
f 1224 1213 1225
f 1213 1202 1225
f 1225 1202 1214
f 1214 1215 1226
f 1226 1215 1227
f 1215 1216 1227
f 1227 1216 1228
f 1216 1217 1228
f 1228 1217 1229
f 1217 1218 1229
f 1229 1218 1230
f 1218 1219 1230
f 1230 1219 1231
f 1219 1220 1231
f 1231 1220 1232
f 1220 1221 1232
f 1232 1221 1233
f 1221 1222 1233
f 1233 1222 1234
f 1222 1223 1234
f 1234 1223 1235
f 1223 1224 1235
f 1235 1224 1236
f 1224 1225 1236
f 1236 1225 1237
f 1225 1214 1237
f 1237 1214 1226
f 1226 1227 1238
f 1238 1227 1239
f 1227 1228 1239
f 1239 1228 1240
f 1228 1229 1240
f 1240 1229 1241
f 1229 1230 1241
f 1241 1230 1242
f 1230 1231 1242
f 1242 1231 1243
f 1231 1232 1243
f 1243 1232 1244
f 1232 1233 1244
f 1244 1233 1245
f 1233 1234 1245
f 1245 1234 1246
f 1234 1235 1246
f 1246 1235 1247
f 1235 1236 1247
f 1247 1236 1248
f 1236 1237 1248
f 1248 1237 1249
f 1237 1226 1249
f 1249 1226 1238
f 1238 1239 1250
f 1250 1239 1251
f 1239 1240 1251
f 1251 1240 1252
f 1240 1241 1252
f 1252 1241 1253
f 1241 1242 1253
f 1253 1242 1254
f 1242 1243 1254
f 1254 1243 1255
f 1243 1244 1255
f 1255 1244 1256
f 1244 1245 1256
f 1256 1245 1257
f 1245 1246 1257
f 1257 1246 1258
f 1246 1247 1258
f 1258 1247 1259
f 1247 1248 1259
f 1259 1248 1260
f 1248 1249 1260
f 1260 1249 1261
f 1249 1238 1261
f 1261 1238 1250
f 1250 1251 1262
f 1262 1251 1263
f 1251 1252 1263
f 1263 1252 1264
f 1252 1253 1264
f 1264 1253 1265
f 1253 1254 1265
f 1265 1254 1266
f 1254 1255 1266
f 1266 1255 1267
f 1255 1256 1267
f 1267 1256 1268
f 1256 1257 1268
f 1268 1257 1269
f 1257 1258 1269
f 1269 1258 1270
f 1258 1259 1270
f 1270 1259 1271
f 1259 1260 1271
f 1271 1260 1272
f 1260 1261 1272
f 1272 1261 1273
f 1261 1250 1273
f 1273 1250 1262
f 1262 1263 1274
f 1274 1263 1275
f 1263 1264 1275
f 1275 1264 1276
f 1264 1265 1276
f 1276 1265 1277
f 1265 1266 1277
f 1277 1266 1278
f 1266 1267 1278
f 1278 1267 1279
f 1267 1268 1279
f 1279 1268 1280
f 1268 1269 1280
f 1280 1269 1281
f 1269 1270 1281
f 1281 1270 1282
f 1270 1271 1282
f 1282 1271 1283
f 1271 1272 1283
f 1283 1272 1284
f 1272 1273 1284
f 1284 1273 1285
f 1273 1262 1285
f 1285 1262 1274
f 1274 1275 1286
f 1286 1275 1287
f 1275 1276 1287
f 1287 1276 1288
f 1276 1277 1288
f 1288 1277 1289
f 1277 1278 1289
f 1289 1278 1290
f 1278 1279 1290
f 1290 1279 1291
f 1279 1280 1291
f 1291 1280 1292
f 1280 1281 1292
f 1292 1281 1293
f 1281 1282 1293
f 1293 1282 1294
f 1282 1283 1294
f 1294 1283 1295
f 1283 1284 1295
f 1295 1284 1296
f 1284 1285 1296
f 1296 1285 1297
f 1285 1274 1297
f 1297 1274 1286
f 1286 1287 1298
f 1298 1287 1299
f 1287 1288 1299
f 1299 1288 1300
f 1288 1289 1300
f 1300 1289 1301
f 1289 1290 1301
f 1301 1290 1302
f 1290 1291 1302
f 1302 1291 1303
f 1291 1292 1303
f 1303 1292 1304
f 1292 1293 1304
f 1304 1293 1305
f 1293 1294 1305
f 1305 1294 1306
f 1294 1295 1306
f 1306 1295 1307
f 1295 1296 1307
f 1307 1296 1308
f 1296 1297 1308
f 1308 1297 1309
f 1297 1286 1309
f 1309 1286 1298
f 1298 1299 1310
f 1310 1299 1311
f 1299 1300 1311
f 1311 1300 1312
f 1300 1301 1312
f 1312 1301 1313
f 1301 1302 1313
f 1313 1302 1314
f 1302 1303 1314
f 1314 1303 1315
f 1303 1304 1315
f 1315 1304 1316
f 1304 1305 1316
f 1316 1305 1317
f 1305 1306 1317
f 1317 1306 1318
f 1306 1307 1318
f 1318 1307 1319
f 1307 1308 1319
f 1319 1308 1320
f 1308 1309 1320
f 1320 1309 1321
f 1309 1298 1321
f 1321 1298 1310
f 1310 1311 1322
f 1322 1311 1323
f 1311 1312 1323
f 1323 1312 1324
f 1312 1313 1324
f 1324 1313 1325
f 1313 1314 1325
f 1325 1314 1326
f 1314 1315 1326
f 1326 1315 1327
f 1315 1316 1327
f 1327 1316 1328
f 1316 1317 1328
f 1328 1317 1329
f 1317 1318 1329
f 1329 1318 1330
f 1318 1319 1330
f 1330 1319 1331
f 1319 1320 1331
f 1331 1320 1332
f 1320 1321 1332
f 1332 1321 1333
f 1321 1310 1333
f 1333 1310 1322
f 1322 1323 1334
f 1334 1323 1335
f 1323 1324 1335
f 1335 1324 1336
f 1324 1325 1336
f 1336 1325 1337
f 1325 1326 1337
f 1337 1326 1338
f 1326 1327 1338
f 1338 1327 1339
f 1327 1328 1339
f 1339 1328 1340
f 1328 1329 1340
f 1340 1329 1341
f 1329 1330 1341
f 1341 1330 1342
f 1330 1331 1342
f 1342 1331 1343
f 1331 1332 1343
f 1343 1332 1344
f 1332 1333 1344
f 1344 1333 1345
f 1333 1322 1345
f 1345 1322 1334
f 1334 1335 1346
f 1346 1335 1347
f 1335 1336 1347
f 1347 1336 1348
f 1336 1337 1348
f 1348 1337 1349
f 1337 1338 1349
f 1349 1338 1350
f 1338 1339 1350
f 1350 1339 1351
f 1339 1340 1351
f 1351 1340 1352
f 1340 1341 1352
f 1352 1341 1353
f 1341 1342 1353
f 1353 1342 1354
f 1342 1343 1354
f 1354 1343 1355
f 1343 1344 1355
f 1355 1344 1356
f 1344 1345 1356
f 1356 1345 1357
f 1345 1334 1357
f 1357 1334 1346
f 1346 1347 1358
f 1358 1347 1359
f 1347 1348 1359
f 1359 1348 1360
f 1348 1349 1360
f 1360 1349 1361
f 1349 1350 1361
f 1361 1350 1362
f 1350 1351 1362
f 1362 1351 1363
f 1351 1352 1363
f 1363 1352 1364
f 1352 1353 1364
f 1364 1353 1365
f 1353 1354 1365
f 1365 1354 1366
f 1354 1355 1366
f 1366 1355 1367
f 1355 1356 1367
f 1367 1356 1368
f 1356 1357 1368
f 1368 1357 1369
f 1357 1346 1369
f 1369 1346 1358
f 1358 1359 1370
f 1370 1359 1371
f 1359 1360 1371
f 1371 1360 1372
f 1360 1361 1372
f 1372 1361 1373
f 1361 1362 1373
f 1373 1362 1374
f 1362 1363 1374
f 1374 1363 1375
f 1363 1364 1375
f 1375 1364 1376
f 1364 1365 1376
f 1376 1365 1377
f 1365 1366 1377
f 1377 1366 1378
f 1366 1367 1378
f 1378 1367 1379
f 1367 1368 1379
f 1379 1368 1380
f 1368 1369 1380
f 1380 1369 1381
f 1369 1358 1381
f 1381 1358 1370
f 1370 1371 1382
f 1382 1371 1383
f 1371 1372 1383
f 1383 1372 1384
f 1372 1373 1384
f 1384 1373 1385
f 1373 1374 1385
f 1385 1374 1386
f 1374 1375 1386
f 1386 1375 1387
f 1375 1376 1387
f 1387 1376 1388
f 1376 1377 1388
f 1388 1377 1389
f 1377 1378 1389
f 1389 1378 1390
f 1378 1379 1390
f 1390 1379 1391
f 1379 1380 1391
f 1391 1380 1392
f 1380 1381 1392
f 1392 1381 1393
f 1381 1370 1393
f 1393 1370 1382
f 1382 1383 1394
f 1394 1383 1395
f 1383 1384 1395
f 1395 1384 1396
f 1384 1385 1396
f 1396 1385 1397
f 1385 1386 1397
f 1397 1386 1398
f 1386 1387 1398
f 1398 1387 1399
f 1387 1388 1399
f 1399 1388 1400
f 1388 1389 1400
f 1400 1389 1401
f 1389 1390 1401
f 1401 1390 1402
f 1390 1391 1402
f 1402 1391 1403
f 1391 1392 1403
f 1403 1392 1404
f 1392 1393 1404
f 1404 1393 1405
f 1393 1382 1405
f 1405 1382 1394
f 1394 1395 1406
f 1406 1395 1407
f 1395 1396 1407
f 1407 1396 1408
f 1396 1397 1408
f 1408 1397 1409
f 1397 1398 1409
f 1409 1398 1410
f 1398 1399 1410
f 1410 1399 1411
f 1399 1400 1411
f 1411 1400 1412
f 1400 1401 1412
f 1412 1401 1413
f 1401 1402 1413
f 1413 1402 1414
f 1402 1403 1414
f 1414 1403 1415
f 1403 1404 1415
f 1415 1404 1416
f 1404 1405 1416
f 1416 1405 1417
f 1405 1394 1417
f 1417 1394 1406
f 1406 1407 1418
f 1418 1407 1419
f 1407 1408 1419
f 1419 1408 1420
f 1408 1409 1420
f 1420 1409 1421
f 1409 1410 1421
f 1421 1410 1422
f 1410 1411 1422
f 1422 1411 1423
f 1411 1412 1423
f 1423 1412 1424
f 1412 1413 1424
f 1424 1413 1425
f 1413 1414 1425
f 1425 1414 1426
f 1414 1415 1426
f 1426 1415 1427
f 1415 1416 1427
f 1427 1416 1428
f 1416 1417 1428
f 1428 1417 1429
f 1417 1406 1429
f 1429 1406 1418
f 1418 1419 1430
f 1430 1419 1431
f 1419 1420 1431
f 1431 1420 1432
f 1420 1421 1432
f 1432 1421 1433
f 1421 1422 1433
f 1433 1422 1434
f 1422 1423 1434
f 1434 1423 1435
f 1423 1424 1435
f 1435 1424 1436
f 1424 1425 1436
f 1436 1425 1437
f 1425 1426 1437
f 1437 1426 1438
f 1426 1427 1438
f 1438 1427 1439
f 1427 1428 1439
f 1439 1428 1440
f 1428 1429 1440
f 1440 1429 1441
f 1429 1418 1441
f 1441 1418 1430
f 1430 1431 1442
f 1442 1431 1443
f 1431 1432 1443
f 1443 1432 1444
f 1432 1433 1444
f 1444 1433 1445
f 1433 1434 1445
f 1445 1434 1446
f 1434 1435 1446
f 1446 1435 1447
f 1435 1436 1447
f 1447 1436 1448
f 1436 1437 1448
f 1448 1437 1449
f 1437 1438 1449
f 1449 1438 1450
f 1438 1439 1450
f 1450 1439 1451
f 1439 1440 1451
f 1451 1440 1452
f 1440 1441 1452
f 1452 1441 1453
f 1441 1430 1453
f 1453 1430 1442
f 1442 1443 1454
f 1454 1443 1455
f 1443 1444 1455
f 1455 1444 1456
f 1444 1445 1456
f 1456 1445 1457
f 1445 1446 1457
f 1457 1446 1458
f 1446 1447 1458
f 1458 1447 1459
f 1447 1448 1459
f 1459 1448 1460
f 1448 1449 1460
f 1460 1449 1461
f 1449 1450 1461
f 1461 1450 1462
f 1450 1451 1462
f 1462 1451 1463
f 1451 1452 1463
f 1463 1452 1464
f 1452 1453 1464
f 1464 1453 1465
f 1453 1442 1465
f 1465 1442 1454
f 1454 1455 1466
f 1466 1455 1467
f 1455 1456 1467
f 1467 1456 1468
f 1456 1457 1468
f 1468 1457 1469
f 1457 1458 1469
f 1469 1458 1470
f 1458 1459 1470
f 1470 1459 1471
f 1459 1460 1471
f 1471 1460 1472
f 1460 1461 1472
f 1472 1461 1473
f 1461 1462 1473
f 1473 1462 1474
f 1462 1463 1474
f 1474 1463 1475
f 1463 1464 1475
f 1475 1464 1476
f 1464 1465 1476
f 1476 1465 1477
f 1465 1454 1477
f 1477 1454 1466
f 1466 1467 1478
f 1478 1467 1479
f 1467 1468 1479
f 1479 1468 1480
f 1468 1469 1480
f 1480 1469 1481
f 1469 1470 1481
f 1481 1470 1482
f 1470 1471 1482
f 1482 1471 1483
f 1471 1472 1483
f 1483 1472 1484
f 1472 1473 1484
f 1484 1473 1485
f 1473 1474 1485
f 1485 1474 1486
f 1474 1475 1486
f 1486 1475 1487
f 1475 1476 1487
f 1487 1476 1488
f 1476 1477 1488
f 1488 1477 1489
f 1477 1466 1489
f 1489 1466 1478
f 1478 1479 1490
f 1490 1479 1491
f 1479 1480 1491
f 1491 1480 1492
f 1480 1481 1492
f 1492 1481 1493
f 1481 1482 1493
f 1493 1482 1494
f 1482 1483 1494
f 1494 1483 1495
f 1483 1484 1495
f 1495 1484 1496
f 1484 1485 1496
f 1496 1485 1497
f 1485 1486 1497
f 1497 1486 1498
f 1486 1487 1498
f 1498 1487 1499
f 1487 1488 1499
f 1499 1488 1500
f 1488 1489 1500
f 1500 1489 1501
f 1489 1478 1501
f 1501 1478 1490
f 1490 1491 1502
f 1502 1491 1503
f 1491 1492 1503
f 1503 1492 1504
f 1492 1493 1504
f 1504 1493 1505
f 1493 1494 1505
f 1505 1494 1506
f 1494 1495 1506
f 1506 1495 1507
f 1495 1496 1507
f 1507 1496 1508
f 1496 1497 1508
f 1508 1497 1509
f 1497 1498 1509
f 1509 1498 1510
f 1498 1499 1510
f 1510 1499 1511
f 1499 1500 1511
f 1511 1500 1512
f 1500 1501 1512
f 1512 1501 1513
f 1501 1490 1513
f 1513 1490 1502
f 1502 1503 1514
f 1514 1503 1515
f 1503 1504 1515
f 1515 1504 1516
f 1504 1505 1516
f 1516 1505 1517
f 1505 1506 1517
f 1517 1506 1518
f 1506 1507 1518
f 1518 1507 1519
f 1507 1508 1519
f 1519 1508 1520
f 1508 1509 1520
f 1520 1509 1521
f 1509 1510 1521
f 1521 1510 1522
f 1510 1511 1522
f 1522 1511 1523
f 1511 1512 1523
f 1523 1512 1524
f 1512 1513 1524
f 1524 1513 1525
f 1513 1502 1525
f 1525 1502 1514
f 1514 1515 1526
f 1526 1515 1527
f 1515 1516 1527
f 1527 1516 1528
f 1516 1517 1528
f 1528 1517 1529
f 1517 1518 1529
f 1529 1518 1530
f 1518 1519 1530
f 1530 1519 1531
f 1519 1520 1531
f 1531 1520 1532
f 1520 1521 1532
f 1532 1521 1533
f 1521 1522 1533
f 1533 1522 1534
f 1522 1523 1534
f 1534 1523 1535
f 1523 1524 1535
f 1535 1524 1536
f 1524 1525 1536
f 1536 1525 1537
f 1525 1514 1537
f 1537 1514 1526
f 1526 1527 1538
f 1538 1527 1539
f 1527 1528 1539
f 1539 1528 1540
f 1528 1529 1540
f 1540 1529 1541
f 1529 1530 1541
f 1541 1530 1542
f 1530 1531 1542
f 1542 1531 1543
f 1531 1532 1543
f 1543 1532 1544
f 1532 1533 1544
f 1544 1533 1545
f 1533 1534 1545
f 1545 1534 1546
f 1534 1535 1546
f 1546 1535 1547
f 1535 1536 1547
f 1547 1536 1548
f 1536 1537 1548
f 1548 1537 1549
f 1537 1526 1549
f 1549 1526 1538
f 1538 1539 1550
f 1550 1539 1551
f 1539 1540 1551
f 1551 1540 1552
f 1540 1541 1552
f 1552 1541 1553
f 1541 1542 1553
f 1553 1542 1554
f 1542 1543 1554
f 1554 1543 1555
f 1543 1544 1555
f 1555 1544 1556
f 1544 1545 1556
f 1556 1545 1557
f 1545 1546 1557
f 1557 1546 1558
f 1546 1547 1558
f 1558 1547 1559
f 1547 1548 1559
f 1559 1548 1560
f 1548 1549 1560
f 1560 1549 1561
f 1549 1538 1561
f 1561 1538 1550
f 1550 1551 1562
f 1562 1551 1563
f 1551 1552 1563
f 1563 1552 1564
f 1552 1553 1564
f 1564 1553 1565
f 1553 1554 1565
f 1565 1554 1566
f 1554 1555 1566
f 1566 1555 1567
f 1555 1556 1567
f 1567 1556 1568
f 1556 1557 1568
f 1568 1557 1569
f 1557 1558 1569
f 1569 1558 1570
f 1558 1559 1570
f 1570 1559 1571
f 1559 1560 1571
f 1571 1560 1572
f 1560 1561 1572
f 1572 1561 1573
f 1561 1550 1573
f 1573 1550 1562
f 1562 1563 1574
f 1574 1563 1575
f 1563 1564 1575
f 1575 1564 1576
f 1564 1565 1576
f 1576 1565 1577
f 1565 1566 1577
f 1577 1566 1578
f 1566 1567 1578
f 1578 1567 1579
f 1567 1568 1579
f 1579 1568 1580
f 1568 1569 1580
f 1580 1569 1581
f 1569 1570 1581
f 1581 1570 1582
f 1570 1571 1582
f 1582 1571 1583
f 1571 1572 1583
f 1583 1572 1584
f 1572 1573 1584
f 1584 1573 1585
f 1573 1562 1585
f 1585 1562 1574
f 1574 1575 1586
f 1586 1575 1587
f 1575 1576 1587
f 1587 1576 1588
f 1576 1577 1588
f 1588 1577 1589
f 1577 1578 1589
f 1589 1578 1590
f 1578 1579 1590
f 1590 1579 1591
f 1579 1580 1591
f 1591 1580 1592
f 1580 1581 1592
f 1592 1581 1593
f 1581 1582 1593
f 1593 1582 1594
f 1582 1583 1594
f 1594 1583 1595
f 1583 1584 1595
f 1595 1584 1596
f 1584 1585 1596
f 1596 1585 1597
f 1585 1574 1597
f 1597 1574 1586
f 1586 1587 1598
f 1598 1587 1599
f 1587 1588 1599
f 1599 1588 1600
f 1588 1589 1600
f 1600 1589 1601
f 1589 1590 1601
f 1601 1590 1602
f 1590 1591 1602
f 1602 1591 1603
f 1591 1592 1603
f 1603 1592 1604
f 1592 1593 1604
f 1604 1593 1605
f 1593 1594 1605
f 1605 1594 1606
f 1594 1595 1606
f 1606 1595 1607
f 1595 1596 1607
f 1607 1596 1608
f 1596 1597 1608
f 1608 1597 1609
f 1597 1586 1609
f 1609 1586 1598
f 1598 1599 1610
f 1610 1599 1611
f 1599 1600 1611
f 1611 1600 1612
f 1600 1601 1612
f 1612 1601 1613
f 1601 1602 1613
f 1613 1602 1614
f 1602 1603 1614
f 1614 1603 1615
f 1603 1604 1615
f 1615 1604 1616
f 1604 1605 1616
f 1616 1605 1617
f 1605 1606 1617
f 1617 1606 1618
f 1606 1607 1618
f 1618 1607 1619
f 1607 1608 1619
f 1619 1608 1620
f 1608 1609 1620
f 1620 1609 1621
f 1609 1598 1621
f 1621 1598 1610
f 1610 1611 1622
f 1622 1611 1623
f 1611 1612 1623
f 1623 1612 1624
f 1612 1613 1624
f 1624 1613 1625
f 1613 1614 1625
f 1625 1614 1626
f 1614 1615 1626
f 1626 1615 1627
f 1615 1616 1627
f 1627 1616 1628
f 1616 1617 1628
f 1628 1617 1629
f 1617 1618 1629
f 1629 1618 1630
f 1618 1619 1630
f 1630 1619 1631
f 1619 1620 1631
f 1631 1620 1632
f 1620 1621 1632
f 1632 1621 1633
f 1621 1610 1633
f 1633 1610 1622
f 1622 1623 1634
f 1634 1623 1635
f 1623 1624 1635
f 1635 1624 1636
f 1624 1625 1636
f 1636 1625 1637
f 1625 1626 1637
f 1637 1626 1638
f 1626 1627 1638
f 1638 1627 1639
f 1627 1628 1639
f 1639 1628 1640
f 1628 1629 1640
f 1640 1629 1641
f 1629 1630 1641
f 1641 1630 1642
f 1630 1631 1642
f 1642 1631 1643
f 1631 1632 1643
f 1643 1632 1644
f 1632 1633 1644
f 1644 1633 1645
f 1633 1622 1645
f 1645 1622 1634
f 1634 1635 1646
f 1646 1635 1647
f 1635 1636 1647
f 1647 1636 1648
f 1636 1637 1648
f 1648 1637 1649
f 1637 1638 1649
f 1649 1638 1650
f 1638 1639 1650
f 1650 1639 1651
f 1639 1640 1651
f 1651 1640 1652
f 1640 1641 1652
f 1652 1641 1653
f 1641 1642 1653
f 1653 1642 1654
f 1642 1643 1654
f 1654 1643 1655
f 1643 1644 1655
f 1655 1644 1656
f 1644 1645 1656
f 1656 1645 1657
f 1645 1634 1657
f 1657 1634 1646
f 1646 1647 1658
f 1658 1647 1659
f 1647 1648 1659
f 1659 1648 1660
f 1648 1649 1660
f 1660 1649 1661
f 1649 1650 1661
f 1661 1650 1662
f 1650 1651 1662
f 1662 1651 1663
f 1651 1652 1663
f 1663 1652 1664
f 1652 1653 1664
f 1664 1653 1665
f 1653 1654 1665
f 1665 1654 1666
f 1654 1655 1666
f 1666 1655 1667
f 1655 1656 1667
f 1667 1656 1668
f 1656 1657 1668
f 1668 1657 1669
f 1657 1646 1669
f 1669 1646 1658
f 1658 1659 1670
f 1670 1659 1671
f 1659 1660 1671
f 1671 1660 1672
f 1660 1661 1672
f 1672 1661 1673
f 1661 1662 1673
f 1673 1662 1674
f 1662 1663 1674
f 1674 1663 1675
f 1663 1664 1675
f 1675 1664 1676
f 1664 1665 1676
f 1676 1665 1677
f 1665 1666 1677
f 1677 1666 1678
f 1666 1667 1678
f 1678 1667 1679
f 1667 1668 1679
f 1679 1668 1680
f 1668 1669 1680
f 1680 1669 1681
f 1669 1658 1681
f 1681 1658 1670
f 1670 1671 1682
f 1682 1671 1683
f 1671 1672 1683
f 1683 1672 1684
f 1672 1673 1684
f 1684 1673 1685
f 1673 1674 1685
f 1685 1674 1686
f 1674 1675 1686
f 1686 1675 1687
f 1675 1676 1687
f 1687 1676 1688
f 1676 1677 1688
f 1688 1677 1689
f 1677 1678 1689
f 1689 1678 1690
f 1678 1679 1690
f 1690 1679 1691
f 1679 1680 1691
f 1691 1680 1692
f 1680 1681 1692
f 1692 1681 1693
f 1681 1670 1693
f 1693 1670 1682
f 1682 1683 1694
f 1694 1683 1695
f 1683 1684 1695
f 1695 1684 1696
f 1684 1685 1696
f 1696 1685 1697
f 1685 1686 1697
f 1697 1686 1698
f 1686 1687 1698
f 1698 1687 1699
f 1687 1688 1699
f 1699 1688 1700
f 1688 1689 1700
f 1700 1689 1701
f 1689 1690 1701
f 1701 1690 1702
f 1690 1691 1702
f 1702 1691 1703
f 1691 1692 1703
f 1703 1692 1704
f 1692 1693 1704
f 1704 1693 1705
f 1693 1682 1705
f 1705 1682 1694
f 1694 1695 1706
f 1706 1695 1707
f 1695 1696 1707
f 1707 1696 1708
f 1696 1697 1708
f 1708 1697 1709
f 1697 1698 1709
f 1709 1698 1710
f 1698 1699 1710
f 1710 1699 1711
f 1699 1700 1711
f 1711 1700 1712
f 1700 1701 1712
f 1712 1701 1713
f 1701 1702 1713
f 1713 1702 1714
f 1702 1703 1714
f 1714 1703 1715
f 1703 1704 1715
f 1715 1704 1716
f 1704 1705 1716
f 1716 1705 1717
f 1705 1694 1717
f 1717 1694 1706
f 1706 1707 1718
f 1718 1707 1719
f 1707 1708 1719
f 1719 1708 1720
f 1708 1709 1720
f 1720 1709 1721
f 1709 1710 1721
f 1721 1710 1722
f 1710 1711 1722
f 1722 1711 1723
f 1711 1712 1723
f 1723 1712 1724
f 1712 1713 1724
f 1724 1713 1725
f 1713 1714 1725
f 1725 1714 1726
f 1714 1715 1726
f 1726 1715 1727
f 1715 1716 1727
f 1727 1716 1728
f 1716 1717 1728
f 1728 1717 1729
f 1717 1706 1729
f 1729 1706 1718
f 1718 1719 1730
f 1730 1719 1731
f 1719 1720 1731
f 1731 1720 1732
f 1720 1721 1732
f 1732 1721 1733
f 1721 1722 1733
f 1733 1722 1734
f 1722 1723 1734
f 1734 1723 1735
f 1723 1724 1735
f 1735 1724 1736
f 1724 1725 1736
f 1736 1725 1737
f 1725 1726 1737
f 1737 1726 1738
f 1726 1727 1738
f 1738 1727 1739
f 1727 1728 1739
f 1739 1728 1740
f 1728 1729 1740
f 1740 1729 1741
f 1729 1718 1741
f 1741 1718 1730
f 1730 1731 1742
f 1742 1731 1743
f 1731 1732 1743
f 1743 1732 1744
f 1732 1733 1744
f 1744 1733 1745
f 1733 1734 1745
f 1745 1734 1746
f 1734 1735 1746
f 1746 1735 1747
f 1735 1736 1747
f 1747 1736 1748
f 1736 1737 1748
f 1748 1737 1749
f 1737 1738 1749
f 1749 1738 1750
f 1738 1739 1750
f 1750 1739 1751
f 1739 1740 1751
f 1751 1740 1752
f 1740 1741 1752
f 1752 1741 1753
f 1741 1730 1753
f 1753 1730 1742
f 1742 1743 1754
f 1754 1743 1755
f 1743 1744 1755
f 1755 1744 1756
f 1744 1745 1756
f 1756 1745 1757
f 1745 1746 1757
f 1757 1746 1758
f 1746 1747 1758
f 1758 1747 1759
f 1747 1748 1759
f 1759 1748 1760
f 1748 1749 1760
f 1760 1749 1761
f 1749 1750 1761
f 1761 1750 1762
f 1750 1751 1762
f 1762 1751 1763
f 1751 1752 1763
f 1763 1752 1764
f 1752 1753 1764
f 1764 1753 1765
f 1753 1742 1765
f 1765 1742 1754
f 1754 1755 1766
f 1766 1755 1767
f 1755 1756 1767
f 1767 1756 1768
f 1756 1757 1768
f 1768 1757 1769
f 1757 1758 1769
f 1769 1758 1770
f 1758 1759 1770
f 1770 1759 1771
f 1759 1760 1771
f 1771 1760 1772
f 1760 1761 1772
f 1772 1761 1773
f 1761 1762 1773
f 1773 1762 1774
f 1762 1763 1774
f 1774 1763 1775
f 1763 1764 1775
f 1775 1764 1776
f 1764 1765 1776
f 1776 1765 1777
f 1765 1754 1777
f 1777 1754 1766
f 1766 1767 1778
f 1778 1767 1779
f 1767 1768 1779
f 1779 1768 1780
f 1768 1769 1780
f 1780 1769 1781
f 1769 1770 1781
f 1781 1770 1782
f 1770 1771 1782
f 1782 1771 1783
f 1771 1772 1783
f 1783 1772 1784
f 1772 1773 1784
f 1784 1773 1785
f 1773 1774 1785
f 1785 1774 1786
f 1774 1775 1786
f 1786 1775 1787
f 1775 1776 1787
f 1787 1776 1788
f 1776 1777 1788
f 1788 1777 1789
f 1777 1766 1789
f 1789 1766 1778
f 1778 1779 1790
f 1790 1779 1791
f 1779 1780 1791
f 1791 1780 1792
f 1780 1781 1792
f 1792 1781 1793
f 1781 1782 1793
f 1793 1782 1794
f 1782 1783 1794
f 1794 1783 1795
f 1783 1784 1795
f 1795 1784 1796
f 1784 1785 1796
f 1796 1785 1797
f 1785 1786 1797
f 1797 1786 1798
f 1786 1787 1798
f 1798 1787 1799
f 1787 1788 1799
f 1799 1788 1800
f 1788 1789 1800
f 1800 1789 1801
f 1789 1778 1801
f 1801 1778 1790
f 1790 1791 1802
f 1802 1791 1803
f 1791 1792 1803
f 1803 1792 1804
f 1792 1793 1804
f 1804 1793 1805
f 1793 1794 1805
f 1805 1794 1806
f 1794 1795 1806
f 1806 1795 1807
f 1795 1796 1807
f 1807 1796 1808
f 1796 1797 1808
f 1808 1797 1809
f 1797 1798 1809
f 1809 1798 1810
f 1798 1799 1810
f 1810 1799 1811
f 1799 1800 1811
f 1811 1800 1812
f 1800 1801 1812
f 1812 1801 1813
f 1801 1790 1813
f 1813 1790 1802
f 1802 1803 1814
f 1814 1803 1815
f 1803 1804 1815
f 1815 1804 1816
f 1804 1805 1816
f 1816 1805 1817
f 1805 1806 1817
f 1817 1806 1818
f 1806 1807 1818
f 1818 1807 1819
f 1807 1808 1819
f 1819 1808 1820
f 1808 1809 1820
f 1820 1809 1821
f 1809 1810 1821
f 1821 1810 1822
f 1810 1811 1822
f 1822 1811 1823
f 1811 1812 1823
f 1823 1812 1824
f 1812 1813 1824
f 1824 1813 1825
f 1813 1802 1825
f 1825 1802 1814
f 1814 1815 1826
f 1826 1815 1827
f 1815 1816 1827
f 1827 1816 1828
f 1816 1817 1828
f 1828 1817 1829
f 1817 1818 1829
f 1829 1818 1830
f 1818 1819 1830
f 1830 1819 1831
f 1819 1820 1831
f 1831 1820 1832
f 1820 1821 1832
f 1832 1821 1833
f 1821 1822 1833
f 1833 1822 1834
f 1822 1823 1834
f 1834 1823 1835
f 1823 1824 1835
f 1835 1824 1836
f 1824 1825 1836
f 1836 1825 1837
f 1825 1814 1837
f 1837 1814 1826
f 1826 1827 1838
f 1838 1827 1839
f 1827 1828 1839
f 1839 1828 1840
f 1828 1829 1840
f 1840 1829 1841
f 1829 1830 1841
f 1841 1830 1842
f 1830 1831 1842
f 1842 1831 1843
f 1831 1832 1843
f 1843 1832 1844
f 1832 1833 1844
f 1844 1833 1845
f 1833 1834 1845
f 1845 1834 1846
f 1834 1835 1846
f 1846 1835 1847
f 1835 1836 1847
f 1847 1836 1848
f 1836 1837 1848
f 1848 1837 1849
f 1837 1826 1849
f 1849 1826 1838
f 1838 1839 1850
f 1850 1839 1851
f 1839 1840 1851
f 1851 1840 1852
f 1840 1841 1852
f 1852 1841 1853
f 1841 1842 1853
f 1853 1842 1854
f 1842 1843 1854
f 1854 1843 1855
f 1843 1844 1855
f 1855 1844 1856
f 1844 1845 1856
f 1856 1845 1857
f 1845 1846 1857
f 1857 1846 1858
f 1846 1847 1858
f 1858 1847 1859
f 1847 1848 1859
f 1859 1848 1860
f 1848 1849 1860
f 1860 1849 1861
f 1849 1838 1861
f 1861 1838 1850
f 1850 1851 1862
f 1862 1851 1863
f 1851 1852 1863
f 1863 1852 1864
f 1852 1853 1864
f 1864 1853 1865
f 1853 1854 1865
f 1865 1854 1866
f 1854 1855 1866
f 1866 1855 1867
f 1855 1856 1867
f 1867 1856 1868
f 1856 1857 1868
f 1868 1857 1869
f 1857 1858 1869
f 1869 1858 1870
f 1858 1859 1870
f 1870 1859 1871
f 1859 1860 1871
f 1871 1860 1872
f 1860 1861 1872
f 1872 1861 1873
f 1861 1850 1873
f 1873 1850 1862
f 1862 1863 1874
f 1874 1863 1875
f 1863 1864 1875
f 1875 1864 1876
f 1864 1865 1876
f 1876 1865 1877
f 1865 1866 1877
f 1877 1866 1878
f 1866 1867 1878
f 1878 1867 1879
f 1867 1868 1879
f 1879 1868 1880
f 1868 1869 1880
f 1880 1869 1881
f 1869 1870 1881
f 1881 1870 1882
f 1870 1871 1882
f 1882 1871 1883
f 1871 1872 1883
f 1883 1872 1884
f 1872 1873 1884
f 1884 1873 1885
f 1873 1862 1885
f 1885 1862 1874
f 1874 1875 1886
f 1886 1875 1887
f 1875 1876 1887
f 1887 1876 1888
f 1876 1877 1888
f 1888 1877 1889
f 1877 1878 1889
f 1889 1878 1890
f 1878 1879 1890
f 1890 1879 1891
f 1879 1880 1891
f 1891 1880 1892
f 1880 1881 1892
f 1892 1881 1893
f 1881 1882 1893
f 1893 1882 1894
f 1882 1883 1894
f 1894 1883 1895
f 1883 1884 1895
f 1895 1884 1896
f 1884 1885 1896
f 1896 1885 1897
f 1885 1874 1897
f 1897 1874 1886
f 1886 1887 1898
f 1898 1887 1899
f 1887 1888 1899
f 1899 1888 1900
f 1888 1889 1900
f 1900 1889 1901
f 1889 1890 1901
f 1901 1890 1902
f 1890 1891 1902
f 1902 1891 1903
f 1891 1892 1903
f 1903 1892 1904
f 1892 1893 1904
f 1904 1893 1905
f 1893 1894 1905
f 1905 1894 1906
f 1894 1895 1906
f 1906 1895 1907
f 1895 1896 1907
f 1907 1896 1908
f 1896 1897 1908
f 1908 1897 1909
f 1897 1886 1909
f 1909 1886 1898
f 1898 1899 1910
f 1910 1899 1911
f 1899 1900 1911
f 1911 1900 1912
f 1900 1901 1912
f 1912 1901 1913
f 1901 1902 1913
f 1913 1902 1914
f 1902 1903 1914
f 1914 1903 1915
f 1903 1904 1915
f 1915 1904 1916
f 1904 1905 1916
f 1916 1905 1917
f 1905 1906 1917
f 1917 1906 1918
f 1906 1907 1918
f 1918 1907 1919
f 1907 1908 1919
f 1919 1908 1920
f 1908 1909 1920
f 1920 1909 1921
f 1909 1898 1921
f 1921 1898 1910
f 1910 1911 1922
f 1922 1911 1923
f 1911 1912 1923
f 1923 1912 1924
f 1912 1913 1924
f 1924 1913 1925
f 1913 1914 1925
f 1925 1914 1926
f 1914 1915 1926
f 1926 1915 1927
f 1915 1916 1927
f 1927 1916 1928
f 1916 1917 1928
f 1928 1917 1929
f 1917 1918 1929
f 1929 1918 1930
f 1918 1919 1930
f 1930 1919 1931
f 1919 1920 1931
f 1931 1920 1932
f 1920 1921 1932
f 1932 1921 1933
f 1921 1910 1933
f 1933 1910 1922
f 1922 1923 1934
f 1934 1923 1935
f 1923 1924 1935
f 1935 1924 1936
f 1924 1925 1936
f 1936 1925 1937
f 1925 1926 1937
f 1937 1926 1938
f 1926 1927 1938
f 1938 1927 1939
f 1927 1928 1939
f 1939 1928 1940
f 1928 1929 1940
f 1940 1929 1941
f 1929 1930 1941
f 1941 1930 1942
f 1930 1931 1942
f 1942 1931 1943
f 1931 1932 1943
f 1943 1932 1944
f 1932 1933 1944
f 1944 1933 1945
f 1933 1922 1945
f 1945 1922 1934
f 1934 1935 1946
f 1946 1935 1947
f 1935 1936 1947
f 1947 1936 1948
f 1936 1937 1948
f 1948 1937 1949
f 1937 1938 1949
f 1949 1938 1950
f 1938 1939 1950
f 1950 1939 1951
f 1939 1940 1951
f 1951 1940 1952
f 1940 1941 1952
f 1952 1941 1953
f 1941 1942 1953
f 1953 1942 1954
f 1942 1943 1954
f 1954 1943 1955
f 1943 1944 1955
f 1955 1944 1956
f 1944 1945 1956
f 1956 1945 1957
f 1945 1934 1957
f 1957 1934 1946
f 1946 1947 1958
f 1958 1947 1959
f 1947 1948 1959
f 1959 1948 1960
f 1948 1949 1960
f 1960 1949 1961
f 1949 1950 1961
f 1961 1950 1962
f 1950 1951 1962
f 1962 1951 1963
f 1951 1952 1963
f 1963 1952 1964
f 1952 1953 1964
f 1964 1953 1965
f 1953 1954 1965
f 1965 1954 1966
f 1954 1955 1966
f 1966 1955 1967
f 1955 1956 1967
f 1967 1956 1968
f 1956 1957 1968
f 1968 1957 1969
f 1957 1946 1969
f 1969 1946 1958
f 1958 1959 1970
f 1970 1959 1971
f 1959 1960 1971
f 1971 1960 1972
f 1960 1961 1972
f 1972 1961 1973
f 1961 1962 1973
f 1973 1962 1974
f 1962 1963 1974
f 1974 1963 1975
f 1963 1964 1975
f 1975 1964 1976
f 1964 1965 1976
f 1976 1965 1977
f 1965 1966 1977
f 1977 1966 1978
f 1966 1967 1978
f 1978 1967 1979
f 1967 1968 1979
f 1979 1968 1980
f 1968 1969 1980
f 1980 1969 1981
f 1969 1958 1981
f 1981 1958 1970
f 1970 1971 1982
f 1982 1971 1983
f 1971 1972 1983
f 1983 1972 1984
f 1972 1973 1984
f 1984 1973 1985
f 1973 1974 1985
f 1985 1974 1986
f 1974 1975 1986
f 1986 1975 1987
f 1975 1976 1987
f 1987 1976 1988
f 1976 1977 1988
f 1988 1977 1989
f 1977 1978 1989
f 1989 1978 1990
f 1978 1979 1990
f 1990 1979 1991
f 1979 1980 1991
f 1991 1980 1992
f 1980 1981 1992
f 1992 1981 1993
f 1981 1970 1993
f 1993 1970 1982
f 1982 1983 1994
f 1994 1983 1995
f 1983 1984 1995
f 1995 1984 1996
f 1984 1985 1996
f 1996 1985 1997
f 1985 1986 1997
f 1997 1986 1998
f 1986 1987 1998
f 1998 1987 1999
f 1987 1988 1999
f 1999 1988 2000
f 1988 1989 2000
f 2000 1989 2001
f 1989 1990 2001
f 2001 1990 2002
f 1990 1991 2002
f 2002 1991 2003
f 1991 1992 2003
f 2003 1992 2004
f 1992 1993 2004
f 2004 1993 2005
f 1993 1982 2005
f 2005 1982 1994
f 1994 1995 2006
f 2006 1995 2007
f 1995 1996 2007
f 2007 1996 2008
f 1996 1997 2008
f 2008 1997 2009
f 1997 1998 2009
f 2009 1998 2010
f 1998 1999 2010
f 2010 1999 2011
f 1999 2000 2011
f 2011 2000 2012
f 2000 2001 2012
f 2012 2001 2013
f 2001 2002 2013
f 2013 2002 2014
f 2002 2003 2014
f 2014 2003 2015
f 2003 2004 2015
f 2015 2004 2016
f 2004 2005 2016
f 2016 2005 2017
f 2005 1994 2017
f 2017 1994 2006
f 2006 2007 2018
f 2018 2007 2019
f 2007 2008 2019
f 2019 2008 2020
f 2008 2009 2020
f 2020 2009 2021
f 2009 2010 2021
f 2021 2010 2022
f 2010 2011 2022
f 2022 2011 2023
f 2011 2012 2023
f 2023 2012 2024
f 2012 2013 2024
f 2024 2013 2025
f 2013 2014 2025
f 2025 2014 2026
f 2014 2015 2026
f 2026 2015 2027
f 2015 2016 2027
f 2027 2016 2028
f 2016 2017 2028
f 2028 2017 2029
f 2017 2006 2029
f 2029 2006 2018
f 2018 2019 2030
f 2030 2019 2031
f 2019 2020 2031
f 2031 2020 2032
f 2020 2021 2032
f 2032 2021 2033
f 2021 2022 2033
f 2033 2022 2034
f 2022 2023 2034
f 2034 2023 2035
f 2023 2024 2035
f 2035 2024 2036
f 2024 2025 2036
f 2036 2025 2037
f 2025 2026 2037
f 2037 2026 2038
f 2026 2027 2038
f 2038 2027 2039
f 2027 2028 2039
f 2039 2028 2040
f 2028 2029 2040
f 2040 2029 2041
f 2029 2018 2041
f 2041 2018 2030
f 2030 2031 2042
f 2042 2031 2043
f 2031 2032 2043
f 2043 2032 2044
f 2032 2033 2044
f 2044 2033 2045
f 2033 2034 2045
f 2045 2034 2046
f 2034 2035 2046
f 2046 2035 2047
f 2035 2036 2047
f 2047 2036 2048
f 2036 2037 2048
f 2048 2037 2049
f 2037 2038 2049
f 2049 2038 2050
f 2038 2039 2050
f 2050 2039 2051
f 2039 2040 2051
f 2051 2040 2052
f 2040 2041 2052
f 2052 2041 2053
f 2041 2030 2053
f 2053 2030 2042
f 2042 2043 2054
f 2054 2043 2055
f 2043 2044 2055
f 2055 2044 2056
f 2044 2045 2056
f 2056 2045 2057
f 2045 2046 2057
f 2057 2046 2058
f 2046 2047 2058
f 2058 2047 2059
f 2047 2048 2059
f 2059 2048 2060
f 2048 2049 2060
f 2060 2049 2061
f 2049 2050 2061
f 2061 2050 2062
f 2050 2051 2062
f 2062 2051 2063
f 2051 2052 2063
f 2063 2052 2064
f 2052 2053 2064
f 2064 2053 2065
f 2053 2042 2065
f 2065 2042 2054
f 2054 2055 2066
f 2066 2055 2067
f 2055 2056 2067
f 2067 2056 2068
f 2056 2057 2068
f 2068 2057 2069
f 2057 2058 2069
f 2069 2058 2070
f 2058 2059 2070
f 2070 2059 2071
f 2059 2060 2071
f 2071 2060 2072
f 2060 2061 2072
f 2072 2061 2073
f 2061 2062 2073
f 2073 2062 2074
f 2062 2063 2074
f 2074 2063 2075
f 2063 2064 2075
f 2075 2064 2076
f 2064 2065 2076
f 2076 2065 2077
f 2065 2054 2077
f 2077 2054 2066
f 2066 2067 2078
f 2078 2067 2079
f 2067 2068 2079
f 2079 2068 2080
f 2068 2069 2080
f 2080 2069 2081
f 2069 2070 2081
f 2081 2070 2082
f 2070 2071 2082
f 2082 2071 2083
f 2071 2072 2083
f 2083 2072 2084
f 2072 2073 2084
f 2084 2073 2085
f 2073 2074 2085
f 2085 2074 2086
f 2074 2075 2086
f 2086 2075 2087
f 2075 2076 2087
f 2087 2076 2088
f 2076 2077 2088
f 2088 2077 2089
f 2077 2066 2089
f 2089 2066 2078
f 2078 2079 2090
f 2090 2079 2091
f 2079 2080 2091
f 2091 2080 2092
f 2080 2081 2092
f 2092 2081 2093
f 2081 2082 2093
f 2093 2082 2094
f 2082 2083 2094
f 2094 2083 2095
f 2083 2084 2095
f 2095 2084 2096
f 2084 2085 2096
f 2096 2085 2097
f 2085 2086 2097
f 2097 2086 2098
f 2086 2087 2098
f 2098 2087 2099
f 2087 2088 2099
f 2099 2088 2100
f 2088 2089 2100
f 2100 2089 2101
f 2089 2078 2101
f 2101 2078 2090
f 2090 2091 2102
f 2102 2091 2103
f 2091 2092 2103
f 2103 2092 2104
f 2092 2093 2104
f 2104 2093 2105
f 2093 2094 2105
f 2105 2094 2106
f 2094 2095 2106
f 2106 2095 2107
f 2095 2096 2107
f 2107 2096 2108
f 2096 2097 2108
f 2108 2097 2109
f 2097 2098 2109
f 2109 2098 2110
f 2098 2099 2110
f 2110 2099 2111
f 2099 2100 2111
f 2111 2100 2112
f 2100 2101 2112
f 2112 2101 2113
f 2101 2090 2113
f 2113 2090 2102
f 2102 2103 2114
f 2114 2103 2115
f 2103 2104 2115
f 2115 2104 2116
f 2104 2105 2116
f 2116 2105 2117
f 2105 2106 2117
f 2117 2106 2118
f 2106 2107 2118
f 2118 2107 2119
f 2107 2108 2119
f 2119 2108 2120
f 2108 2109 2120
f 2120 2109 2121
f 2109 2110 2121
f 2121 2110 2122
f 2110 2111 2122
f 2122 2111 2123
f 2111 2112 2123
f 2123 2112 2124
f 2112 2113 2124
f 2124 2113 2125
f 2113 2102 2125
f 2125 2102 2114
f 2114 2115 2126
f 2126 2115 2127
f 2115 2116 2127
f 2127 2116 2128
f 2116 2117 2128
f 2128 2117 2129
f 2117 2118 2129
f 2129 2118 2130
f 2118 2119 2130
f 2130 2119 2131
f 2119 2120 2131
f 2131 2120 2132
f 2120 2121 2132
f 2132 2121 2133
f 2121 2122 2133
f 2133 2122 2134
f 2122 2123 2134
f 2134 2123 2135
f 2123 2124 2135
f 2135 2124 2136
f 2124 2125 2136
f 2136 2125 2137
f 2125 2114 2137
f 2137 2114 2126
f 2126 2127 2138
f 2138 2127 2139
f 2127 2128 2139
f 2139 2128 2140
f 2128 2129 2140
f 2140 2129 2141
f 2129 2130 2141
f 2141 2130 2142
f 2130 2131 2142
f 2142 2131 2143
f 2131 2132 2143
f 2143 2132 2144
f 2132 2133 2144
f 2144 2133 2145
f 2133 2134 2145
f 2145 2134 2146
f 2134 2135 2146
f 2146 2135 2147
f 2135 2136 2147
f 2147 2136 2148
f 2136 2137 2148
f 2148 2137 2149
f 2137 2126 2149
f 2149 2126 2138
f 2138 2139 2150
f 2150 2139 2151
f 2139 2140 2151
f 2151 2140 2152
f 2140 2141 2152
f 2152 2141 2153
f 2141 2142 2153
f 2153 2142 2154
f 2142 2143 2154
f 2154 2143 2155
f 2143 2144 2155
f 2155 2144 2156
f 2144 2145 2156
f 2156 2145 2157
f 2145 2146 2157
f 2157 2146 2158
f 2146 2147 2158
f 2158 2147 2159
f 2147 2148 2159
f 2159 2148 2160
f 2148 2149 2160
f 2160 2149 2161
f 2149 2138 2161
f 2161 2138 2150
f 2150 2151 2162
f 2162 2151 2163
f 2151 2152 2163
f 2163 2152 2164
f 2152 2153 2164
f 2164 2153 2165
f 2153 2154 2165
f 2165 2154 2166
f 2154 2155 2166
f 2166 2155 2167
f 2155 2156 2167
f 2167 2156 2168
f 2156 2157 2168
f 2168 2157 2169
f 2157 2158 2169
f 2169 2158 2170
f 2158 2159 2170
f 2170 2159 2171
f 2159 2160 2171
f 2171 2160 2172
f 2160 2161 2172
f 2172 2161 2173
f 2161 2150 2173
f 2173 2150 2162
f 2162 2163 2174
f 2174 2163 2175
f 2163 2164 2175
f 2175 2164 2176
f 2164 2165 2176
f 2176 2165 2177
f 2165 2166 2177
f 2177 2166 2178
f 2166 2167 2178
f 2178 2167 2179
f 2167 2168 2179
f 2179 2168 2180
f 2168 2169 2180
f 2180 2169 2181
f 2169 2170 2181
f 2181 2170 2182
f 2170 2171 2182
f 2182 2171 2183
f 2171 2172 2183
f 2183 2172 2184
f 2172 2173 2184
f 2184 2173 2185
f 2173 2162 2185
f 2185 2162 2174
f 2174 2175 2186
f 2186 2175 2187
f 2175 2176 2187
f 2187 2176 2188
f 2176 2177 2188
f 2188 2177 2189
f 2177 2178 2189
f 2189 2178 2190
f 2178 2179 2190
f 2190 2179 2191
f 2179 2180 2191
f 2191 2180 2192
f 2180 2181 2192
f 2192 2181 2193
f 2181 2182 2193
f 2193 2182 2194
f 2182 2183 2194
f 2194 2183 2195
f 2183 2184 2195
f 2195 2184 2196
f 2184 2185 2196
f 2196 2185 2197
f 2185 2174 2197
f 2197 2174 2186
f 2186 2187 2198
f 2198 2187 2199
f 2187 2188 2199
f 2199 2188 2200
f 2188 2189 2200
f 2200 2189 2201
f 2189 2190 2201
f 2201 2190 2202
f 2190 2191 2202
f 2202 2191 2203
f 2191 2192 2203
f 2203 2192 2204
f 2192 2193 2204
f 2204 2193 2205
f 2193 2194 2205
f 2205 2194 2206
f 2194 2195 2206
f 2206 2195 2207
f 2195 2196 2207
f 2207 2196 2208
f 2196 2197 2208
f 2208 2197 2209
f 2197 2186 2209
f 2209 2186 2198
f 2198 2199 2210
f 2210 2199 2211
f 2199 2200 2211
f 2211 2200 2212
f 2200 2201 2212
f 2212 2201 2213
f 2201 2202 2213
f 2213 2202 2214
f 2202 2203 2214
f 2214 2203 2215
f 2203 2204 2215
f 2215 2204 2216
f 2204 2205 2216
f 2216 2205 2217
f 2205 2206 2217
f 2217 2206 2218
f 2206 2207 2218
f 2218 2207 2219
f 2207 2208 2219
f 2219 2208 2220
f 2208 2209 2220
f 2220 2209 2221
f 2209 2198 2221
f 2221 2198 2210
f 2210 2211 2222
f 2222 2211 2223
f 2211 2212 2223
f 2223 2212 2224
f 2212 2213 2224
f 2224 2213 2225
f 2213 2214 2225
f 2225 2214 2226
f 2214 2215 2226
f 2226 2215 2227
f 2215 2216 2227
f 2227 2216 2228
f 2216 2217 2228
f 2228 2217 2229
f 2217 2218 2229
f 2229 2218 2230
f 2218 2219 2230
f 2230 2219 2231
f 2219 2220 2231
f 2231 2220 2232
f 2220 2221 2232
f 2232 2221 2233
f 2221 2210 2233
f 2233 2210 2222
f 2222 2223 2234
f 2234 2223 2235
f 2223 2224 2235
f 2235 2224 2236
f 2224 2225 2236
f 2236 2225 2237
f 2225 2226 2237
f 2237 2226 2238
f 2226 2227 2238
f 2238 2227 2239
f 2227 2228 2239
f 2239 2228 2240
f 2228 2229 2240
f 2240 2229 2241
f 2229 2230 2241
f 2241 2230 2242
f 2230 2231 2242
f 2242 2231 2243
f 2231 2232 2243
f 2243 2232 2244
f 2232 2233 2244
f 2244 2233 2245
f 2233 2222 2245
f 2245 2222 2234
f 2234 2235 2246
f 2246 2235 2247
f 2235 2236 2247
f 2247 2236 2248
f 2236 2237 2248
f 2248 2237 2249
f 2237 2238 2249
f 2249 2238 2250
f 2238 2239 2250
f 2250 2239 2251
f 2239 2240 2251
f 2251 2240 2252
f 2240 2241 2252
f 2252 2241 2253
f 2241 2242 2253
f 2253 2242 2254
f 2242 2243 2254
f 2254 2243 2255
f 2243 2244 2255
f 2255 2244 2256
f 2244 2245 2256
f 2256 2245 2257
f 2245 2234 2257
f 2257 2234 2246
f 2246 2247 2258
f 2258 2247 2259
f 2247 2248 2259
f 2259 2248 2260
f 2248 2249 2260
f 2260 2249 2261
f 2249 2250 2261
f 2261 2250 2262
f 2250 2251 2262
f 2262 2251 2263
f 2251 2252 2263
f 2263 2252 2264
f 2252 2253 2264
f 2264 2253 2265
f 2253 2254 2265
f 2265 2254 2266
f 2254 2255 2266
f 2266 2255 2267
f 2255 2256 2267
f 2267 2256 2268
f 2256 2257 2268
f 2268 2257 2269
f 2257 2246 2269
f 2269 2246 2258
f 2258 2259 2270
f 2270 2259 2271
f 2259 2260 2271
f 2271 2260 2272
f 2260 2261 2272
f 2272 2261 2273
f 2261 2262 2273
f 2273 2262 2274
f 2262 2263 2274
f 2274 2263 2275
f 2263 2264 2275
f 2275 2264 2276
f 2264 2265 2276
f 2276 2265 2277
f 2265 2266 2277
f 2277 2266 2278
f 2266 2267 2278
f 2278 2267 2279
f 2267 2268 2279
f 2279 2268 2280
f 2268 2269 2280
f 2280 2269 2281
f 2269 2258 2281
f 2281 2258 2270
f 2270 2271 2282
f 2282 2271 2283
f 2271 2272 2283
f 2283 2272 2284
f 2272 2273 2284
f 2284 2273 2285
f 2273 2274 2285
f 2285 2274 2286
f 2274 2275 2286
f 2286 2275 2287
f 2275 2276 2287
f 2287 2276 2288
f 2276 2277 2288
f 2288 2277 2289
f 2277 2278 2289
f 2289 2278 2290
f 2278 2279 2290
f 2290 2279 2291
f 2279 2280 2291
f 2291 2280 2292
f 2280 2281 2292
f 2292 2281 2293
f 2281 2270 2293
f 2293 2270 2282
f 2282 2283 2294
f 2294 2283 2295
f 2283 2284 2295
f 2295 2284 2296
f 2284 2285 2296
f 2296 2285 2297
f 2285 2286 2297
f 2297 2286 2298
f 2286 2287 2298
f 2298 2287 2299
f 2287 2288 2299
f 2299 2288 2300
f 2288 2289 2300
f 2300 2289 2301
f 2289 2290 2301
f 2301 2290 2302
f 2290 2291 2302
f 2302 2291 2303
f 2291 2292 2303
f 2303 2292 2304
f 2292 2293 2304
f 2304 2293 2305
f 2293 2282 2305
f 2305 2282 2294
f 2294 2295 2306
f 2306 2295 2307
f 2295 2296 2307
f 2307 2296 2308
f 2296 2297 2308
f 2308 2297 2309
f 2297 2298 2309
f 2309 2298 2310
f 2298 2299 2310
f 2310 2299 2311
f 2299 2300 2311
f 2311 2300 2312
f 2300 2301 2312
f 2312 2301 2313
f 2301 2302 2313
f 2313 2302 2314
f 2302 2303 2314
f 2314 2303 2315
f 2303 2304 2315
f 2315 2304 2316
f 2304 2305 2316
f 2316 2305 2317
f 2305 2294 2317
f 2317 2294 2306
f 2306 2307 2318
f 2318 2307 2319
f 2307 2308 2319
f 2319 2308 2320
f 2308 2309 2320
f 2320 2309 2321
f 2309 2310 2321
f 2321 2310 2322
f 2310 2311 2322
f 2322 2311 2323
f 2311 2312 2323
f 2323 2312 2324
f 2312 2313 2324
f 2324 2313 2325
f 2313 2314 2325
f 2325 2314 2326
f 2314 2315 2326
f 2326 2315 2327
f 2315 2316 2327
f 2327 2316 2328
f 2316 2317 2328
f 2328 2317 2329
f 2317 2306 2329
f 2329 2306 2318
f 2318 2319 2330
f 2330 2319 2331
f 2319 2320 2331
f 2331 2320 2332
f 2320 2321 2332
f 2332 2321 2333
f 2321 2322 2333
f 2333 2322 2334
f 2322 2323 2334
f 2334 2323 2335
f 2323 2324 2335
f 2335 2324 2336
f 2324 2325 2336
f 2336 2325 2337
f 2325 2326 2337
f 2337 2326 2338
f 2326 2327 2338
f 2338 2327 2339
f 2327 2328 2339
f 2339 2328 2340
f 2328 2329 2340
f 2340 2329 2341
f 2329 2318 2341
f 2341 2318 2330
f 2330 2331 2342
f 2342 2331 2343
f 2331 2332 2343
f 2343 2332 2344
f 2332 2333 2344
f 2344 2333 2345
f 2333 2334 2345
f 2345 2334 2346
f 2334 2335 2346
f 2346 2335 2347
f 2335 2336 2347
f 2347 2336 2348
f 2336 2337 2348
f 2348 2337 2349
f 2337 2338 2349
f 2349 2338 2350
f 2338 2339 2350
f 2350 2339 2351
f 2339 2340 2351
f 2351 2340 2352
f 2340 2341 2352
f 2352 2341 2353
f 2341 2330 2353
f 2353 2330 2342
f 2342 2343 2354
f 2354 2343 2355
f 2343 2344 2355
f 2355 2344 2356
f 2344 2345 2356
f 2356 2345 2357
f 2345 2346 2357
f 2357 2346 2358
f 2346 2347 2358
f 2358 2347 2359
f 2347 2348 2359
f 2359 2348 2360
f 2348 2349 2360
f 2360 2349 2361
f 2349 2350 2361
f 2361 2350 2362
f 2350 2351 2362
f 2362 2351 2363
f 2351 2352 2363
f 2363 2352 2364
f 2352 2353 2364
f 2364 2353 2365
f 2353 2342 2365
f 2365 2342 2354
f 2354 2355 2366
f 2366 2355 2367
f 2355 2356 2367
f 2367 2356 2368
f 2356 2357 2368
f 2368 2357 2369
f 2357 2358 2369
f 2369 2358 2370
f 2358 2359 2370
f 2370 2359 2371
f 2359 2360 2371
f 2371 2360 2372
f 2360 2361 2372
f 2372 2361 2373
f 2361 2362 2373
f 2373 2362 2374
f 2362 2363 2374
f 2374 2363 2375
f 2363 2364 2375
f 2375 2364 2376
f 2364 2365 2376
f 2376 2365 2377
f 2365 2354 2377
f 2377 2354 2366
f 2366 2367 2378
f 2378 2367 2378
f 2367 2368 2378
f 2378 2368 2378
f 2368 2369 2378
f 2378 2369 2378
f 2369 2370 2378
f 2378 2370 2378
f 2370 2371 2378
f 2378 2371 2378
f 2371 2372 2378
f 2378 2372 2378
f 2372 2373 2378
f 2378 2373 2378
f 2373 2374 2378
f 2378 2374 2378
f 2374 2375 2378
f 2378 2375 2378
f 2375 2376 2378
f 2378 2376 2378
f 2376 2377 2378
f 2378 2377 2378
f 2377 2366 2378
f 2378 2366 2378

g Path_(4)
v 128.55556 156.0 18.0
v 128.88379 156.25017 18.0
v 128.83981 156.21666 17.793652
v 128.71967 156.12509 17.642593
v 128.55556 156.0 17.587301
v 128.39145 155.87492 17.642593
v 128.2713 155.78334 17.793652
v 128.22733 155.74983 18.0
v 128.2713 155.78334 18.20635
v 128.39145 155.87492 18.357409
v 128.55556 156.0 18.412699
v 128.71967 156.12509 18.357409
v 128.83981 156.21666 18.20635
v 128.58131 156.63988 18.0
v 128.53296 156.61307 17.793652
v 128.40085 156.53981 17.642593
v 128.2204 156.43974 17.587301
v 128.03993 156.33969 17.642593
v 127.907814 156.26643 17.793652
v 127.85946 156.23962 18.0
v 127.907814 156.26643 18.20635
v 128.03993 156.33969 18.357409
v 128.2204 156.43974 18.412699
v 128.40085 156.53981 18.357409
v 128.53296 156.61307 18.20635
v 128.41484 157.09225 18.0
v 128.36261 157.07413 17.793652
v 128.2199 157.02461 17.642593
v 128.02495 156.95697 17.587301
v 127.83 156.88933 17.642593
v 127.687294 156.8398 17.793652
v 127.635056 156.82167 18.0
v 127.687294 156.8398 18.20635
v 127.83 156.88933 18.357409
v 128.02495 156.95697 18.412699
v 128.2199 157.02461 18.357409
v 128.36261 157.07413 18.20635
v 128.25243 157.60556 18.0
v 128.19958 157.5893 17.793652
v 128.05522 157.54482 17.642593
v 127.85801 157.48409 17.587301
v 127.660805 157.42334 17.642593
v 127.51644 157.37888 17.793652
v 127.4636 157.3626 18.0
v 127.51644 157.37888 18.20635
v 127.660805 157.42334 18.357409
v 127.85801 157.48409 18.412699
v 128.05522 157.54482 18.357409
v 128.19958 157.5893 18.20635
v 128.09827 158.11989 18.0
v 128.04483 158.10567 17.793652
v 127.89885 158.06683 17.642593
v 127.69944 158.01376 17.587301
v 127.50003 157.96071 17.642593
v 127.35405 157.92186 17.793652
v 127.30062 157.90765 18.0
v 127.35405 157.92186 18.20635
v 127.50003 157.96071 18.357409
v 127.69944 158.01376 18.412699
v 127.89885 158.06683 18.357409
v 128.04483 158.10567 18.20635
v 127.92204 158.77367 18.0
v 127.87539 158.744 17.793652
v 127.74792 158.66295 17.642593
v 127.5738 158.55222 17.587301
v 127.39967 158.44148 17.642593
v 127.2722 158.36043 17.793652
v 127.22555 158.33076 18.0
v 127.2722 158.36043 18.20635
v 127.39967 158.44148 18.357409
v 127.5738 158.55222 18.412699
v 127.74792 158.66295 18.357409
v 127.87539 158.744 18.20635
v 127.42748 159.18994 18.0
v 127.38889 159.15034 17.793652
v 127.28347 159.04216 17.642593
v 127.13946 158.89436 17.587301
v 126.99545 158.74658 17.642593
v 126.89003 158.6384 17.793652
v 126.85144 158.59879 18.0
v 126.89003 158.6384 18.20635
v 126.99545 158.74658 18.357409
v 127.13946 158.89436 18.412699
v 127.28347 159.04216 18.357409
v 127.38889 159.15034 18.20635
v 127.109886 159.5757 18.0
v 127.06652 159.5414 17.793652
v 126.94804 159.4477 17.642593
v 126.78618 159.3197 17.587301
v 126.62433 159.1917 17.642593
v 126.505844 159.098 17.793652
v 126.46248 159.0637 18.0
v 126.505844 159.098 18.20635
v 126.62433 159.1917 18.357409
v 126.78618 159.3197 18.412699
v 126.94804 159.4477 18.357409
v 127.06652 159.5414 18.20635
v 126.778564 160.01604 18.0
v 126.73505 159.98193 17.793652
v 126.61614 159.88876 17.642593
v 126.45371 159.76149 17.587301
v 126.29129 159.63422 17.642593
v 126.172386 159.54105 17.793652
v 126.12886 159.50694 18.0
v 126.172386 159.54105 18.20635
v 126.29129 159.63422 18.357409
v 126.45371 159.76149 18.412699
v 126.61614 159.88876 18.357409
v 126.73505 159.98193 18.20635
v 126.44753 160.41908 18.0
v 126.40154 160.38838 17.793652
v 126.2759 160.30453 17.642593
v 126.10426 160.18997 17.587301
v 125.93263 160.07542 17.642593
v 125.80699 159.99156 17.793652
v 125.761 159.96088 18.0
v 125.80699 159.99156 18.20635
v 125.93263 160.07542 18.357409
v 126.10426 160.18997 18.412699
v 126.2759 160.30453 18.357409
v 126.40154 160.38838 18.20635
v 126.20316 160.8779 18.0
v 126.15486 160.851 17.793652
v 126.022896 160.77748 17.642593
v 125.84263 160.67706 17.587301
v 125.66236 160.57664 17.642593
v 125.530396 160.50314 17.793652
v 125.48209 160.47623 18.0
v 125.530396 160.50314 18.20635
v 125.66236 160.57664 18.357409
v 125.84263 160.67706 18.412699
v 126.022896 160.77748 18.357409
v 126.15486 160.851 18.20635
v 125.93931 161.33226 18.0
v 125.88932 161.30864 17.793652
v 125.75275 161.2441 17.642593
v 125.566185 161.15591 17.587301
v 125.37962 161.06773 17.642593
v 125.24306 161.00319 17.793652
v 125.19306 160.97957 18.0
v 125.24306 161.00319 18.20635
v 125.37962 161.06773 18.357409
v 125.566185 161.15591 18.412699
v 125.75275 161.2441 18.357409
v 125.88932 161.30864 18.20635
v 125.751625 161.83463 18.0
v 125.70072 161.81303 17.793652
v 125.56165 161.75406 17.642593
v 125.37168 161.6735 17.587301
v 125.18172 161.59293 17.642593
v 125.04265 161.53395 17.793652
v 124.991745 161.51236 18.0
v 125.04265 161.53395 18.20635
v 125.18172 161.59293 18.357409
v 125.37168 161.6735 18.412699
v 125.56165 161.75406 18.357409
v 125.70072 161.81303 18.20635
v 125.48021 162.39896 18.0
v 125.43394 162.3687 17.793652
v 125.30751 162.28603 17.642593
v 125.1348 162.1731 17.587301
v 124.9621 162.06017 17.642593
v 124.83567 161.9775 17.793652
v 124.7894 161.94722 18.0
v 124.83567 161.9775 18.20635
v 124.9621 162.06017 18.357409
v 125.1348 162.1731 18.412699
v 125.30751 162.28603 18.357409
v 125.43394 162.3687 18.20635
v 125.13463 162.78763 18.0
v 125.08606 162.7612 17.793652
v 124.95336 162.68903 17.642593
v 124.7721 162.59041 17.587301
v 124.590836 162.4918 17.642593
v 124.45814 162.41962 17.793652
v 124.40957 162.3932 18.0
v 124.45814 162.41962 18.20635
v 124.590836 162.4918 18.357409
v 124.7721 162.59041 18.412699
v 124.95336 162.68903 18.357409
v 125.08606 162.7612 18.20635
v 125.017876 163.22678 18.0
v 124.96441 163.21269 17.793652
v 124.81834 163.17421 17.642593
v 124.61879 163.12166 17.587301
v 124.41925 163.06909 17.642593
v 124.27318 163.03061 17.793652
v 124.21971 163.01653 18.0
v 124.27318 163.03061 18.20635
v 124.41925 163.06909 18.357409
v 124.61879 163.12166 18.412699
v 124.81834 163.17421 18.357409
v 124.96441 163.21269 18.20635
v 124.839874 163.87903 18.005337
v 124.79533 163.85104 17.79829
v 124.66909 163.77171 17.64529
v 124.494995 163.66231 17.587336
v 124.31969 163.55214 17.639954
v 124.19014 163.47073 17.789045
v 124.141075 163.4399 17.994663
v 124.18562 163.4679 18.20171
v 124.31186 163.54723 18.35471
v 124.485954 163.65663 18.412664
v 124.66126 163.7668 18.360046
v 124.7908 163.8482 18.210955
v 124.33922 164.31317 18.01914
v 124.30868 164.2786 17.810242
v 124.21192 164.1716 17.652357
v 124.074875 164.02089 17.58779
v 123.934265 163.86682 17.63384
v 123.82776 163.75069 17.77817
v 123.7839 163.7036 17.982105
v 123.81444 163.73819 18.191002
v 123.911194 163.84517 18.348886
v 124.04824 163.9959 18.413456
v 124.18886 164.14996 18.367405
v 124.295364 164.2661 18.223076
v 123.99132 164.66716 18.03446
v 123.95337 164.6159 17.820427
v 123.840675 164.50763 17.660915
v 123.68343 164.37137 17.598665
v 123.52377 164.2436 17.650354
v 123.40448 164.15858 17.802135
v 123.35751 164.1391 18.013338
v 123.39546 164.19035 18.22737
v 123.508156 164.29863 18.38688
v 123.6654 164.43489 18.449133
v 123.82506 164.56265 18.397442
v 123.94435 164.64767 18.24566
v 123.70702 165.04941 18.428982
v 123.75089 164.93811 18.223894
v 123.6893 164.80309 17.993471
v 123.53876 164.68051 17.79945
v 123.3396 164.60323 17.69382
v 123.14519 164.59196 17.704887
v 123.007614 164.6497 17.829683
v 122.963745 164.76102 18.03477
v 123.02534 164.89604 18.265194
v 123.17588 165.01862 18.459215
v 123.375046 165.09589 18.564842
v 123.56946 165.10716 18.553778
v 123.67031 165.41713 17.5846
v 123.781784 165.26387 17.468697
v 123.78748 165.07988 17.33669
v 123.68588 164.91444 17.223957
v 123.50421 164.81187 17.1607
v 123.29114 164.79968 17.163872
v 123.10377 164.88112 17.232618
v 122.9923 165.03438 17.348524
v 122.9866 165.21837 17.480528
v 123.0882 165.38382 17.593262
v 123.269875 165.48637 17.656519
v 123.48294 165.49857 17.653349
v 123.568474 165.68854 17.03054
v 123.66771 165.54887 16.936377
v 123.66402 165.3702 16.785902
v 123.55838 165.20038 16.619438
v 123.37911 165.08493 16.481588
v 123.17424 165.05478 16.409288
v 122.998665 165.11801 16.421913
v 122.89943 165.25768 16.516079
v 122.90312 165.43636 16.666553
v 123.00875 165.60617 16.833017
v 123.18803 165.72162 16.970867
v 123.3929 165.75177 17.043165
v 123.37727 165.984 16.584743
v 123.4613 165.87508 16.508602
v 123.44241 165.72711 16.38763
v 123.32566 165.57974 16.254246
v 123.142334 165.47244 16.144184
v 122.94156 165.43399 16.08694
v 122.77712 165.47467 16.09785
v 122.69309 165.58359 16.17399
v 122.71198 165.73155 16.294962
v 122.828735 165.87892 16.428347
v 123.01206 165.9862 16.538408
v 123.21284 166.02466 16.595652
v 123.237686 166.37323 16.75386
v 123.31714 166.28795 16.648937
v 123.29084 166.17046 16.499584
v 123.16582 166.05228 16.345818
v 122.97558 165.96504 16.22884
v 122.7711 165.93216 16.179996
v 122.60717 165.96242 16.212374
v 122.52771 166.0477 16.317297
v 122.554016 166.16519 16.46665
v 122.67903 166.28337 16.620417
v 122.86927 166.37059 16.737392
v 123.07375 166.40349 16.786236
v 122.938 166.88252 16.104536
v 123.101585 166.85 16.07593
v 123.181076 166.76016 15.975944
v 123.15518 166.63708 15.831372
v 123.030846 166.51373 15.68095
v 122.84137 166.42317 15.564985
v 122.637535 166.38966 15.514548
v 122.47395 166.42218 15.543156
v 122.39446 166.51202 15.643141
v 122.42036 166.6351 15.787713
v 122.5447 166.75845 15.938134
v 122.73417 166.84901 16.0541
v 122.93883 167.25578 15.7613325
v 123.01613 167.16966 15.655411
v 122.987495 167.05203 15.506354
v 122.860596 166.93442 15.354103
v 122.66943 166.84833 15.239451
v 122.46523 166.81683 15.193121
v 122.3027 166.84837 15.227526
v 122.225395 166.9345 15.333447
v 122.25403 167.05212 15.482504
v 122.38093 167.16974 15.634756
v 122.57209 167.25583 15.749408
v 122.7763 167.28732 15.795737
v 122.82665 167.71466 15.908198
v 122.9006 167.64038 15.786358
v 122.867355 167.53891 15.624866
v 122.73585 167.43744 15.466991
v 122.5413 167.36316 15.35504
v 122.33584 167.33597 15.319006
v 122.17452 167.36316 15.3685465
v 122.10058 167.43744 15.490387
v 122.13381 167.53891 15.65188
v 122.26533 167.64038 15.809753
v 122.45988 167.71466 15.921706
v 122.66534 167.74184 15.957739
v 122.520454 168.2693 15.286112
v 122.68388 168.2352 15.260368
v 122.76362 168.14204 15.164162
v 122.73829 168.01479 15.02327
v 122.61468 167.88753 14.875445
v 122.42592 167.79436 14.760297
v 122.22258 167.76027 14.708679
v 122.05914 167.79436 14.734423
v 121.979416 167.88753 14.830629
v 122.004745 168.01479 14.97152
v 122.12835 168.14204 15.119346
v 122.317116 168.2352 15.234493
v 122.51346 168.58951 14.944189
v 122.588745 168.51025 14.828979
v 122.55734 168.40201 14.672517
v 122.427666 168.29376 14.5167265
v 122.23446 168.21452 14.403353
v 122.02949 168.18552 14.362773
v 121.86768 168.21452 14.405861
v 121.7924 168.29376 14.521071
v 121.82381 168.40201 14.677533
v 121.95348 168.51025 14.833323
v 122.14669 168.58951 14.946697
v 122.351654 168.61852 14.987277
v 122.43896 169.10616 15.159174
v 122.5131 169.03113 15.0383215
v 122.480125 168.92865 14.877565
v 122.34888 168.82616 14.719982
v 122.15452 168.75114 14.607795
v 121.94913 168.72368 14.571065
v 121.78775 168.75114 14.619634
v 121.71361 168.82616 14.740486
v 121.74658 168.92865 14.901242
v 121.87783 169.03113 15.0588255
v 122.07219 169.10616 15.171012
v 122.27757 169.1336 15.207743
v 122.14038 169.62788 14.6065645
v 122.28293 169.56384 14.460679
v 122.33475 169.44 14.29418
v 122.28196 169.28957 14.151679
v 122.138695 169.15282 14.071362
v 121.94335 169.06642 14.074747
v 121.74827 169.0535 14.160928
v 121.60571 169.11754 14.306813
v 121.553894 169.24138 14.473313
v 121.60669 169.39182 14.615813
v 121.74995 169.52856 14.696131
v 121.9453 169.61497 14.692745
v 121.90476 170.00455 14.140466
v 122.06283 169.96237 14.094759
v 122.13856 169.8525 13.961496
v 122.111664 169.70435 13.776384
v 121.98935 169.55765 13.589025
v 121.80439 169.4517 13.449619
v 121.60634 169.41489 13.395522
v 121.44828 169.45706 13.441229
v 121.37254 169.56694 13.5744915
v 121.399445 169.71509 13.7596035
v 121.52176 169.86179 13.946964
v 121.70672 169.96773 14.0863695
v 121.80321 170.35788 13.892037
v 121.91584 170.30693 13.744563
v 121.93162 170.20409 13.531231
v 121.8463 170.0769 13.309204
v 121.68275 169.95946 13.137974
v 121.484795 169.88322 13.06342
v 121.30548 169.86862 13.105521
v 121.19284 169.91957 13.2529955
v 121.17707 170.02242 13.466328
v 121.26239 170.1496 13.6883545
v 121.425934 170.26704 13.859586
v 121.62389 170.34328 13.934138
v 121.60958 170.73846 13.781871
v 121.70373 170.77919 13.597229
v 121.703415 170.7686 13.381114
v 121.60873 170.70958 13.191437
v 121.44503 170.6179 13.079019
v 121.25619 170.51816 13.073983
v 121.092804 170.43706 13.177679
v 120.99866 170.39635 13.362322
v 120.99896 170.40692 13.578436
v 121.09366 170.46596 13.768114
v 121.257355 170.55763 13.880532
v 121.44619 170.65738 13.885568
v 121.32535 171.18726 13.936326
v 121.37959 171.28322 13.769438
v 121.34047 171.32747 13.602006
v 121.21847 171.30814 13.478895
v 121.04628 171.23042 13.433092
v 120.87003 171.11513 13.476871
v 120.73696 170.99316 13.598499
v 120.68272 170.8972 13.7653885
v 120.72184 170.85295 13.932819
v 120.84384 170.87228 14.05593
v 121.01603 170.95 14.101733
v 121.192276 171.06529 14.057955
v 121.06577 171.03586 13.653446
usemtl mat_29
s 1
f 2379 2379 2380
f 2380 2379 2381
f 2379 2379 2381
f 2381 2379 2382
f 2379 2379 2382
f 2382 2379 2383
f 2379 2379 2383
f 2383 2379 2384
f 2379 2379 2384
f 2384 2379 2385
f 2379 2379 2385
f 2385 2379 2386
f 2379 2379 2386
f 2386 2379 2387
f 2379 2379 2387
f 2387 2379 2388
f 2379 2379 2388
f 2388 2379 2389
f 2379 2379 2389
f 2389 2379 2390
f 2379 2379 2390
f 2390 2379 2391
f 2379 2379 2391
f 2391 2379 2380
f 2380 2381 2392
f 2392 2381 2393
f 2381 2382 2393
f 2393 2382 2394
f 2382 2383 2394
f 2394 2383 2395
f 2383 2384 2395
f 2395 2384 2396
f 2384 2385 2396
f 2396 2385 2397
f 2385 2386 2397
f 2397 2386 2398
f 2386 2387 2398
f 2398 2387 2399
f 2387 2388 2399
f 2399 2388 2400
f 2388 2389 2400
f 2400 2389 2401
f 2389 2390 2401
f 2401 2390 2402
f 2390 2391 2402
f 2402 2391 2403
f 2391 2380 2403
f 2403 2380 2392
f 2392 2393 2404
f 2404 2393 2405
f 2393 2394 2405
f 2405 2394 2406
f 2394 2395 2406
f 2406 2395 2407
f 2395 2396 2407
f 2407 2396 2408
f 2396 2397 2408
f 2408 2397 2409
f 2397 2398 2409
f 2409 2398 2410
f 2398 2399 2410
f 2410 2399 2411
f 2399 2400 2411
f 2411 2400 2412
f 2400 2401 2412
f 2412 2401 2413
f 2401 2402 2413
f 2413 2402 2414
f 2402 2403 2414
f 2414 2403 2415
f 2403 2392 2415
f 2415 2392 2404
f 2404 2405 2416
f 2416 2405 2417
f 2405 2406 2417
f 2417 2406 2418
f 2406 2407 2418
f 2418 2407 2419
f 2407 2408 2419
f 2419 2408 2420
f 2408 2409 2420
f 2420 2409 2421
f 2409 2410 2421
f 2421 2410 2422
f 2410 2411 2422
f 2422 2411 2423
f 2411 2412 2423
f 2423 2412 2424
f 2412 2413 2424
f 2424 2413 2425
f 2413 2414 2425
f 2425 2414 2426
f 2414 2415 2426
f 2426 2415 2427
f 2415 2404 2427
f 2427 2404 2416
f 2416 2417 2428
f 2428 2417 2429
f 2417 2418 2429
f 2429 2418 2430
f 2418 2419 2430
f 2430 2419 2431
f 2419 2420 2431
f 2431 2420 2432
f 2420 2421 2432
f 2432 2421 2433
f 2421 2422 2433
f 2433 2422 2434
f 2422 2423 2434
f 2434 2423 2435
f 2423 2424 2435
f 2435 2424 2436
f 2424 2425 2436
f 2436 2425 2437
f 2425 2426 2437
f 2437 2426 2438
f 2426 2427 2438
f 2438 2427 2439
f 2427 2416 2439
f 2439 2416 2428
f 2428 2429 2440
f 2440 2429 2441
f 2429 2430 2441
f 2441 2430 2442
f 2430 2431 2442
f 2442 2431 2443
f 2431 2432 2443
f 2443 2432 2444
f 2432 2433 2444
f 2444 2433 2445
f 2433 2434 2445
f 2445 2434 2446
f 2434 2435 2446
f 2446 2435 2447
f 2435 2436 2447
f 2447 2436 2448
f 2436 2437 2448
f 2448 2437 2449
f 2437 2438 2449
f 2449 2438 2450
f 2438 2439 2450
f 2450 2439 2451
f 2439 2428 2451
f 2451 2428 2440
f 2440 2441 2452
f 2452 2441 2453
f 2441 2442 2453
f 2453 2442 2454
f 2442 2443 2454
f 2454 2443 2455
f 2443 2444 2455
f 2455 2444 2456
f 2444 2445 2456
f 2456 2445 2457
f 2445 2446 2457
f 2457 2446 2458
f 2446 2447 2458
f 2458 2447 2459
f 2447 2448 2459
f 2459 2448 2460
f 2448 2449 2460
f 2460 2449 2461
f 2449 2450 2461
f 2461 2450 2462
f 2450 2451 2462
f 2462 2451 2463
f 2451 2440 2463
f 2463 2440 2452
f 2452 2453 2464
f 2464 2453 2465
f 2453 2454 2465
f 2465 2454 2466
f 2454 2455 2466
f 2466 2455 2467
f 2455 2456 2467
f 2467 2456 2468
f 2456 2457 2468
f 2468 2457 2469
f 2457 2458 2469
f 2469 2458 2470
f 2458 2459 2470
f 2470 2459 2471
f 2459 2460 2471
f 2471 2460 2472
f 2460 2461 2472
f 2472 2461 2473
f 2461 2462 2473
f 2473 2462 2474
f 2462 2463 2474
f 2474 2463 2475
f 2463 2452 2475
f 2475 2452 2464
f 2464 2465 2476
f 2476 2465 2477
f 2465 2466 2477
f 2477 2466 2478
f 2466 2467 2478
f 2478 2467 2479
f 2467 2468 2479
f 2479 2468 2480
f 2468 2469 2480
f 2480 2469 2481
f 2469 2470 2481
f 2481 2470 2482
f 2470 2471 2482
f 2482 2471 2483
f 2471 2472 2483
f 2483 2472 2484
f 2472 2473 2484
f 2484 2473 2485
f 2473 2474 2485
f 2485 2474 2486
f 2474 2475 2486
f 2486 2475 2487
f 2475 2464 2487
f 2487 2464 2476
f 2476 2477 2488
f 2488 2477 2489
f 2477 2478 2489
f 2489 2478 2490
f 2478 2479 2490
f 2490 2479 2491
f 2479 2480 2491
f 2491 2480 2492
f 2480 2481 2492
f 2492 2481 2493
f 2481 2482 2493
f 2493 2482 2494
f 2482 2483 2494
f 2494 2483 2495
f 2483 2484 2495
f 2495 2484 2496
f 2484 2485 2496
f 2496 2485 2497
f 2485 2486 2497
f 2497 2486 2498
f 2486 2487 2498
f 2498 2487 2499
f 2487 2476 2499
f 2499 2476 2488
f 2488 2489 2500
f 2500 2489 2501
f 2489 2490 2501
f 2501 2490 2502
f 2490 2491 2502
f 2502 2491 2503
f 2491 2492 2503
f 2503 2492 2504
f 2492 2493 2504
f 2504 2493 2505
f 2493 2494 2505
f 2505 2494 2506
f 2494 2495 2506
f 2506 2495 2507
f 2495 2496 2507
f 2507 2496 2508
f 2496 2497 2508
f 2508 2497 2509
f 2497 2498 2509
f 2509 2498 2510
f 2498 2499 2510
f 2510 2499 2511
f 2499 2488 2511
f 2511 2488 2500
f 2500 2501 2512
f 2512 2501 2513
f 2501 2502 2513
f 2513 2502 2514
f 2502 2503 2514
f 2514 2503 2515
f 2503 2504 2515
f 2515 2504 2516
f 2504 2505 2516
f 2516 2505 2517
f 2505 2506 2517
f 2517 2506 2518
f 2506 2507 2518
f 2518 2507 2519
f 2507 2508 2519
f 2519 2508 2520
f 2508 2509 2520
f 2520 2509 2521
f 2509 2510 2521
f 2521 2510 2522
f 2510 2511 2522
f 2522 2511 2523
f 2511 2500 2523
f 2523 2500 2512
f 2512 2513 2524
f 2524 2513 2525
f 2513 2514 2525
f 2525 2514 2526
f 2514 2515 2526
f 2526 2515 2527
f 2515 2516 2527
f 2527 2516 2528
f 2516 2517 2528
f 2528 2517 2529
f 2517 2518 2529
f 2529 2518 2530
f 2518 2519 2530
f 2530 2519 2531
f 2519 2520 2531
f 2531 2520 2532
f 2520 2521 2532
f 2532 2521 2533
f 2521 2522 2533
f 2533 2522 2534
f 2522 2523 2534
f 2534 2523 2535
f 2523 2512 2535
f 2535 2512 2524
f 2524 2525 2536
f 2536 2525 2537
f 2525 2526 2537
f 2537 2526 2538
f 2526 2527 2538
f 2538 2527 2539
f 2527 2528 2539
f 2539 2528 2540
f 2528 2529 2540
f 2540 2529 2541
f 2529 2530 2541
f 2541 2530 2542
f 2530 2531 2542
f 2542 2531 2543
f 2531 2532 2543
f 2543 2532 2544
f 2532 2533 2544
f 2544 2533 2545
f 2533 2534 2545
f 2545 2534 2546
f 2534 2535 2546
f 2546 2535 2547
f 2535 2524 2547
f 2547 2524 2536
f 2536 2537 2548
f 2548 2537 2549
f 2537 2538 2549
f 2549 2538 2550
f 2538 2539 2550
f 2550 2539 2551
f 2539 2540 2551
f 2551 2540 2552
f 2540 2541 2552
f 2552 2541 2553
f 2541 2542 2553
f 2553 2542 2554
f 2542 2543 2554
f 2554 2543 2555
f 2543 2544 2555
f 2555 2544 2556
f 2544 2545 2556
f 2556 2545 2557
f 2545 2546 2557
f 2557 2546 2558
f 2546 2547 2558
f 2558 2547 2559
f 2547 2536 2559
f 2559 2536 2548
f 2548 2549 2560
f 2560 2549 2561
f 2549 2550 2561
f 2561 2550 2562
f 2550 2551 2562
f 2562 2551 2563
f 2551 2552 2563
f 2563 2552 2564
f 2552 2553 2564
f 2564 2553 2565
f 2553 2554 2565
f 2565 2554 2566
f 2554 2555 2566
f 2566 2555 2567
f 2555 2556 2567
f 2567 2556 2568
f 2556 2557 2568
f 2568 2557 2569
f 2557 2558 2569
f 2569 2558 2570
f 2558 2559 2570
f 2570 2559 2571
f 2559 2548 2571
f 2571 2548 2560
f 2560 2561 2572
f 2572 2561 2573
f 2561 2562 2573
f 2573 2562 2574
f 2562 2563 2574
f 2574 2563 2575
f 2563 2564 2575
f 2575 2564 2576
f 2564 2565 2576
f 2576 2565 2577
f 2565 2566 2577
f 2577 2566 2578
f 2566 2567 2578
f 2578 2567 2579
f 2567 2568 2579
f 2579 2568 2580
f 2568 2569 2580
f 2580 2569 2581
f 2569 2570 2581
f 2581 2570 2582
f 2570 2571 2582
f 2582 2571 2583
f 2571 2560 2583
f 2583 2560 2572
f 2572 2573 2584
f 2584 2573 2585
f 2573 2574 2585
f 2585 2574 2586
f 2574 2575 2586
f 2586 2575 2587
f 2575 2576 2587
f 2587 2576 2588
f 2576 2577 2588
f 2588 2577 2589
f 2577 2578 2589
f 2589 2578 2590
f 2578 2579 2590
f 2590 2579 2591
f 2579 2580 2591
f 2591 2580 2592
f 2580 2581 2592
f 2592 2581 2593
f 2581 2582 2593
f 2593 2582 2594
f 2582 2583 2594
f 2594 2583 2595
f 2583 2572 2595
f 2595 2572 2584
f 2584 2585 2596
f 2596 2585 2597
f 2585 2586 2597
f 2597 2586 2598
f 2586 2587 2598
f 2598 2587 2599
f 2587 2588 2599
f 2599 2588 2600
f 2588 2589 2600
f 2600 2589 2601
f 2589 2590 2601
f 2601 2590 2602
f 2590 2591 2602
f 2602 2591 2603
f 2591 2592 2603
f 2603 2592 2604
f 2592 2593 2604
f 2604 2593 2605
f 2593 2594 2605
f 2605 2594 2606
f 2594 2595 2606
f 2606 2595 2607
f 2595 2584 2607
f 2607 2584 2596
f 2596 2597 2608
f 2608 2597 2609
f 2597 2598 2609
f 2609 2598 2610
f 2598 2599 2610
f 2610 2599 2611
f 2599 2600 2611
f 2611 2600 2612
f 2600 2601 2612
f 2612 2601 2613
f 2601 2602 2613
f 2613 2602 2614
f 2602 2603 2614
f 2614 2603 2615
f 2603 2604 2615
f 2615 2604 2616
f 2604 2605 2616
f 2616 2605 2617
f 2605 2606 2617
f 2617 2606 2618
f 2606 2607 2618
f 2618 2607 2619
f 2607 2596 2619
f 2619 2596 2608
f 2608 2609 2620
f 2620 2609 2621
f 2609 2610 2621
f 2621 2610 2622
f 2610 2611 2622
f 2622 2611 2623
f 2611 2612 2623
f 2623 2612 2624
f 2612 2613 2624
f 2624 2613 2625
f 2613 2614 2625
f 2625 2614 2626
f 2614 2615 2626
f 2626 2615 2627
f 2615 2616 2627
f 2627 2616 2628
f 2616 2617 2628
f 2628 2617 2629
f 2617 2618 2629
f 2629 2618 2630
f 2618 2619 2630
f 2630 2619 2631
f 2619 2608 2631
f 2631 2608 2620
f 2620 2621 2632
f 2632 2621 2633
f 2621 2622 2633
f 2633 2622 2634
f 2622 2623 2634
f 2634 2623 2635
f 2623 2624 2635
f 2635 2624 2636
f 2624 2625 2636
f 2636 2625 2637
f 2625 2626 2637
f 2637 2626 2638
f 2626 2627 2638
f 2638 2627 2639
f 2627 2628 2639
f 2639 2628 2640
f 2628 2629 2640
f 2640 2629 2641
f 2629 2630 2641
f 2641 2630 2642
f 2630 2631 2642
f 2642 2631 2643
f 2631 2620 2643
f 2643 2620 2632
f 2632 2633 2644
f 2644 2633 2645
f 2633 2634 2645
f 2645 2634 2646
f 2634 2635 2646
f 2646 2635 2647
f 2635 2636 2647
f 2647 2636 2648
f 2636 2637 2648
f 2648 2637 2649
f 2637 2638 2649
f 2649 2638 2650
f 2638 2639 2650
f 2650 2639 2651
f 2639 2640 2651
f 2651 2640 2652
f 2640 2641 2652
f 2652 2641 2653
f 2641 2642 2653
f 2653 2642 2654
f 2642 2643 2654
f 2654 2643 2655
f 2643 2632 2655
f 2655 2632 2644
f 2644 2645 2656
f 2656 2645 2657
f 2645 2646 2657
f 2657 2646 2658
f 2646 2647 2658
f 2658 2647 2659
f 2647 2648 2659
f 2659 2648 2660
f 2648 2649 2660
f 2660 2649 2661
f 2649 2650 2661
f 2661 2650 2662
f 2650 2651 2662
f 2662 2651 2663
f 2651 2652 2663
f 2663 2652 2664
f 2652 2653 2664
f 2664 2653 2665
f 2653 2654 2665
f 2665 2654 2666
f 2654 2655 2666
f 2666 2655 2667
f 2655 2644 2667
f 2667 2644 2656
f 2656 2657 2668
f 2668 2657 2669
f 2657 2658 2669
f 2669 2658 2670
f 2658 2659 2670
f 2670 2659 2671
f 2659 2660 2671
f 2671 2660 2672
f 2660 2661 2672
f 2672 2661 2673
f 2661 2662 2673
f 2673 2662 2674
f 2662 2663 2674
f 2674 2663 2675
f 2663 2664 2675
f 2675 2664 2676
f 2664 2665 2676
f 2676 2665 2677
f 2665 2666 2677
f 2677 2666 2678
f 2666 2667 2678
f 2678 2667 2679
f 2667 2656 2679
f 2679 2656 2668
f 2668 2669 2680
f 2680 2669 2681
f 2669 2670 2681
f 2681 2670 2682
f 2670 2671 2682
f 2682 2671 2683
f 2671 2672 2683
f 2683 2672 2684
f 2672 2673 2684
f 2684 2673 2685
f 2673 2674 2685
f 2685 2674 2686
f 2674 2675 2686
f 2686 2675 2687
f 2675 2676 2687
f 2687 2676 2688
f 2676 2677 2688
f 2688 2677 2689
f 2677 2678 2689
f 2689 2678 2690
f 2678 2679 2690
f 2690 2679 2691
f 2679 2668 2691
f 2691 2668 2680
f 2680 2681 2692
f 2692 2681 2693
f 2681 2682 2693
f 2693 2682 2694
f 2682 2683 2694
f 2694 2683 2695
f 2683 2684 2695
f 2695 2684 2696
f 2684 2685 2696
f 2696 2685 2697
f 2685 2686 2697
f 2697 2686 2698
f 2686 2687 2698
f 2698 2687 2699
f 2687 2688 2699
f 2699 2688 2700
f 2688 2689 2700
f 2700 2689 2701
f 2689 2690 2701
f 2701 2690 2702
f 2690 2691 2702
f 2702 2691 2703
f 2691 2680 2703
f 2703 2680 2692
f 2692 2693 2704
f 2704 2693 2705
f 2693 2694 2705
f 2705 2694 2706
f 2694 2695 2706
f 2706 2695 2707
f 2695 2696 2707
f 2707 2696 2708
f 2696 2697 2708
f 2708 2697 2709
f 2697 2698 2709
f 2709 2698 2710
f 2698 2699 2710
f 2710 2699 2711
f 2699 2700 2711
f 2711 2700 2712
f 2700 2701 2712
f 2712 2701 2713
f 2701 2702 2713
f 2713 2702 2714
f 2702 2703 2714
f 2714 2703 2715
f 2703 2692 2715
f 2715 2692 2704
f 2704 2705 2716
f 2716 2705 2717
f 2705 2706 2717
f 2717 2706 2718
f 2706 2707 2718
f 2718 2707 2719
f 2707 2708 2719
f 2719 2708 2720
f 2708 2709 2720
f 2720 2709 2721
f 2709 2710 2721
f 2721 2710 2722
f 2710 2711 2722
f 2722 2711 2723
f 2711 2712 2723
f 2723 2712 2724
f 2712 2713 2724
f 2724 2713 2725
f 2713 2714 2725
f 2725 2714 2726
f 2714 2715 2726
f 2726 2715 2727
f 2715 2704 2727
f 2727 2704 2716
f 2716 2717 2728
f 2728 2717 2729
f 2717 2718 2729
f 2729 2718 2730
f 2718 2719 2730
f 2730 2719 2731
f 2719 2720 2731
f 2731 2720 2732
f 2720 2721 2732
f 2732 2721 2733
f 2721 2722 2733
f 2733 2722 2734
f 2722 2723 2734
f 2734 2723 2735
f 2723 2724 2735
f 2735 2724 2736
f 2724 2725 2736
f 2736 2725 2737
f 2725 2726 2737
f 2737 2726 2738
f 2726 2727 2738
f 2738 2727 2739
f 2727 2716 2739
f 2739 2716 2728
f 2728 2729 2740
f 2740 2729 2741
f 2729 2730 2741
f 2741 2730 2742
f 2730 2731 2742
f 2742 2731 2743
f 2731 2732 2743
f 2743 2732 2744
f 2732 2733 2744
f 2744 2733 2745
f 2733 2734 2745
f 2745 2734 2746
f 2734 2735 2746
f 2746 2735 2747
f 2735 2736 2747
f 2747 2736 2748
f 2736 2737 2748
f 2748 2737 2749
f 2737 2738 2749
f 2749 2738 2750
f 2738 2739 2750
f 2750 2739 2751
f 2739 2728 2751
f 2751 2728 2740
f 2740 2741 2752
f 2752 2741 2753
f 2741 2742 2753
f 2753 2742 2754
f 2742 2743 2754
f 2754 2743 2755
f 2743 2744 2755
f 2755 2744 2756
f 2744 2745 2756
f 2756 2745 2757
f 2745 2746 2757
f 2757 2746 2758
f 2746 2747 2758
f 2758 2747 2759
f 2747 2748 2759
f 2759 2748 2760
f 2748 2749 2760
f 2760 2749 2761
f 2749 2750 2761
f 2761 2750 2762
f 2750 2751 2762
f 2762 2751 2763
f 2751 2740 2763
f 2763 2740 2752
f 2752 2753 2764
f 2764 2753 2765
f 2753 2754 2765
f 2765 2754 2766
f 2754 2755 2766
f 2766 2755 2767
f 2755 2756 2767
f 2767 2756 2768
f 2756 2757 2768
f 2768 2757 2769
f 2757 2758 2769
f 2769 2758 2770
f 2758 2759 2770
f 2770 2759 2771
f 2759 2760 2771
f 2771 2760 2772
f 2760 2761 2772
f 2772 2761 2773
f 2761 2762 2773
f 2773 2762 2774
f 2762 2763 2774
f 2774 2763 2775
f 2763 2752 2775
f 2775 2752 2764
f 2764 2765 2776
f 2776 2765 2777
f 2765 2766 2777
f 2777 2766 2778
f 2766 2767 2778
f 2778 2767 2779
f 2767 2768 2779
f 2779 2768 2780
f 2768 2769 2780
f 2780 2769 2781
f 2769 2770 2781
f 2781 2770 2782
f 2770 2771 2782
f 2782 2771 2783
f 2771 2772 2783
f 2783 2772 2784
f 2772 2773 2784
f 2784 2773 2785
f 2773 2774 2785
f 2785 2774 2786
f 2774 2775 2786
f 2786 2775 2787
f 2775 2764 2787
f 2787 2764 2776
f 2776 2777 2788
f 2788 2777 2789
f 2777 2778 2789
f 2789 2778 2790
f 2778 2779 2790
f 2790 2779 2791
f 2779 2780 2791
f 2791 2780 2792
f 2780 2781 2792
f 2792 2781 2793
f 2781 2782 2793
f 2793 2782 2794
f 2782 2783 2794
f 2794 2783 2795
f 2783 2784 2795
f 2795 2784 2796
f 2784 2785 2796
f 2796 2785 2797
f 2785 2786 2797
f 2797 2786 2798
f 2786 2787 2798
f 2798 2787 2799
f 2787 2776 2799
f 2799 2776 2788
f 2788 2789 2800
f 2800 2789 2800
f 2789 2790 2800
f 2800 2790 2800
f 2790 2791 2800
f 2800 2791 2800
f 2791 2792 2800
f 2800 2792 2800
f 2792 2793 2800
f 2800 2793 2800
f 2793 2794 2800
f 2800 2794 2800
f 2794 2795 2800
f 2800 2795 2800
f 2795 2796 2800
f 2800 2796 2800
f 2796 2797 2800
f 2800 2797 2800
f 2797 2798 2800
f 2800 2798 2800
f 2798 2799 2800
f 2800 2799 2800
f 2799 2788 2800
f 2800 2788 2800

g Path_(12)
v 127.31748 152.69844 11.6
v 127.02566 152.99026 11.6
v 127.18072 153.06712 11.474758
v 127.37242 153.0452 11.383075
v 127.54941 152.93036 11.349517
v 127.664246 152.75337 11.383075
v 127.686165 152.56168 11.474758
v 127.6093 152.40662 11.6
v 127.45425 152.32974 11.725242
v 127.262535 152.35167 11.816925
v 127.085556 152.4665 11.850484
v 126.97072 152.6435 11.816925
v 126.94879 152.8352 11.725242
v 126.63222 152.59682 10.871414
v 126.78118 152.66759 10.735632
v 126.96843 152.6412 10.636232
v 127.143776 152.52473 10.59985
v 127.26025 152.34938 10.636232
v 127.28663 152.16214 10.735632
v 127.21586 152.01317 10.871414
v 127.066895 151.9424 11.007196
v 126.87965 151.96878 11.106596
v 126.70429 152.08525 11.14298
v 126.58782 152.2606 11.106596
v 126.56144 152.44785 11.007196
v 126.1744 152.139 10.22238
v 126.29236 152.17877 10.048766
v 126.4569 152.12968 9.921672
v 126.62395 152.0049 9.875153
v 126.748726 151.83786 9.921672
v 126.797806 151.67331 10.048766
v 126.75804 151.55536 10.22238
v 126.64008 151.5156 10.395993
v 126.47554 151.56468 10.523087
v 126.3085 151.68945 10.569607
v 126.183716 151.85649 10.523087
v 126.134636 152.02104 10.395993
v 125.566666 151.53127 9.90339
v 125.69123 151.57764 9.736146
v 125.86061 151.53339 9.613714
v 126.02943 151.41039 9.568901
v 126.152435 151.24156 9.613714
v 126.19668 151.07219 9.736146
v 126.150314 150.94762 9.90339
v 126.02575 150.90126 10.070635
v 125.85637 150.9455 10.193067
v 125.68755 151.06851 10.237879
v 125.564545 151.23732 10.193067
v 125.520294 151.40671 10.070635
v 125.1618 151.1264 9.187434
v 125.31685 151.20325 9.062179
v 125.508545 151.18132 8.970485
v 125.685524 151.06648 8.936923
v 125.80037 150.8895 8.970485
v 125.822296 150.6978 9.062179
v 125.74544 150.54276 9.187434
v 125.590385 150.4659 9.312691
v 125.39869 150.48782 9.404385
v 125.22171 150.60266 9.437946
v 125.106865 150.77965 9.404385
v 125.08494 150.97134 9.312691
v 124.779884 150.74449 8.446676
v 124.936874 150.82327 8.325084
v 125.12998 150.80276 8.236073
v 125.30749 150.68845 8.203491
v 125.42181 150.51094 8.236073
v 125.44232 150.31783 8.325084
v 125.36353 150.16084 8.446676
v 125.20654 150.08205 8.568269
v 125.01343 150.10257 8.657281
v 124.83593 150.21689 8.689861
v 124.72161 150.3944 8.657281
v 124.701096 150.5875 8.568269
v 124.397835 150.36244 7.7060623
v 124.55481 150.44122 7.5844455
v 124.74792 150.4207 7.495416
v 124.92541 150.30637 7.462829
v 125.039734 150.12888 7.495416
v 125.06026 149.93576 7.5844455
v 124.98148 149.7788 7.7060623
v 124.82451 149.70001 7.8276787
v 124.6314 149.72054 7.916708
v 124.4539 149.83487 7.949295
v 124.33958 150.01236 7.916708
v 124.31905 150.20546 7.8276787
v 124.01578 149.98038 6.96546
v 124.172745 150.05916 6.843842
v 124.36585 150.03864 6.754812
v 124.54335 149.9243 6.722224
v 124.65768 149.74681 6.754812
v 124.6782 149.55371 6.843842
v 124.59942 149.39673 6.96546
v 124.442444 149.31795 7.0870776
v 124.249344 149.33847 7.176108
v 124.071846 149.4528 7.2086954
v 123.95752 149.6303 7.176108
v 123.937 149.82341 7.0870776
v 123.63372 149.59831 6.2248535
v 123.79069 149.6771 6.103236
v 123.983795 149.65657 6.0142064
v 124.16129 149.54225 5.981619
v 124.27562 149.36475 6.0142064
v 124.29614 149.17165 6.103236
v 124.21736 149.01468 6.2248535
v 124.06039 148.9359 6.3464713
v 123.86729 148.95642 6.435501
v 123.68979 149.07074 6.4680886
v 123.57546 149.24825 6.435501
v 123.55494 149.44135 6.3464713
v 123.251656 149.21626 5.4842486
v 123.40863 149.29504 5.362631
v 123.60174 149.27452 5.273601
v 123.77923 149.16019 5.2410135
v 123.893555 148.9827 5.273601
v 123.91408 148.78958 5.362631
v 123.835304 148.63261 5.4842486
v 123.67833 148.55383 5.605866
v 123.48523 148.57436 5.694896
v 123.30773 148.68869 5.7274837
v 123.193405 148.86618 5.694896
v 123.17288 149.05928 5.605866
v 123.54348 148.92444 5.4842486
usemtl mat_30
s 1
f 2801 2801 2802
f 2802 2801 2803
f 2801 2801 2803
f 2803 2801 2804
f 2801 2801 2804
f 2804 2801 2805
f 2801 2801 2805
f 2805 2801 2806
f 2801 2801 2806
f 2806 2801 2807
f 2801 2801 2807
f 2807 2801 2808
f 2801 2801 2808
f 2808 2801 2809
f 2801 2801 2809
f 2809 2801 2810
f 2801 2801 2810
f 2810 2801 2811
f 2801 2801 2811
f 2811 2801 2812
f 2801 2801 2812
f 2812 2801 2813
f 2801 2801 2813
f 2813 2801 2802
f 2802 2803 2814
f 2814 2803 2815
f 2803 2804 2815
f 2815 2804 2816
f 2804 2805 2816
f 2816 2805 2817
f 2805 2806 2817
f 2817 2806 2818
f 2806 2807 2818
f 2818 2807 2819
f 2807 2808 2819
f 2819 2808 2820
f 2808 2809 2820
f 2820 2809 2821
f 2809 2810 2821
f 2821 2810 2822
f 2810 2811 2822
f 2822 2811 2823
f 2811 2812 2823
f 2823 2812 2824
f 2812 2813 2824
f 2824 2813 2825
f 2813 2802 2825
f 2825 2802 2814
f 2814 2815 2826
f 2826 2815 2827
f 2815 2816 2827
f 2827 2816 2828
f 2816 2817 2828
f 2828 2817 2829
f 2817 2818 2829
f 2829 2818 2830
f 2818 2819 2830
f 2830 2819 2831
f 2819 2820 2831
f 2831 2820 2832
f 2820 2821 2832
f 2832 2821 2833
f 2821 2822 2833
f 2833 2822 2834
f 2822 2823 2834
f 2834 2823 2835
f 2823 2824 2835
f 2835 2824 2836
f 2824 2825 2836
f 2836 2825 2837
f 2825 2814 2837
f 2837 2814 2826
f 2826 2827 2838
f 2838 2827 2839
f 2827 2828 2839
f 2839 2828 2840
f 2828 2829 2840
f 2840 2829 2841
f 2829 2830 2841
f 2841 2830 2842
f 2830 2831 2842
f 2842 2831 2843
f 2831 2832 2843
f 2843 2832 2844
f 2832 2833 2844
f 2844 2833 2845
f 2833 2834 2845
f 2845 2834 2846
f 2834 2835 2846
f 2846 2835 2847
f 2835 2836 2847
f 2847 2836 2848
f 2836 2837 2848
f 2848 2837 2849
f 2837 2826 2849
f 2849 2826 2838
f 2838 2839 2850
f 2850 2839 2851
f 2839 2840 2851
f 2851 2840 2852
f 2840 2841 2852
f 2852 2841 2853
f 2841 2842 2853
f 2853 2842 2854
f 2842 2843 2854
f 2854 2843 2855
f 2843 2844 2855
f 2855 2844 2856
f 2844 2845 2856
f 2856 2845 2857
f 2845 2846 2857
f 2857 2846 2858
f 2846 2847 2858
f 2858 2847 2859
f 2847 2848 2859
f 2859 2848 2860
f 2848 2849 2860
f 2860 2849 2861
f 2849 2838 2861
f 2861 2838 2850
f 2850 2851 2862
f 2862 2851 2863
f 2851 2852 2863
f 2863 2852 2864
f 2852 2853 2864
f 2864 2853 2865
f 2853 2854 2865
f 2865 2854 2866
f 2854 2855 2866
f 2866 2855 2867
f 2855 2856 2867
f 2867 2856 2868
f 2856 2857 2868
f 2868 2857 2869
f 2857 2858 2869
f 2869 2858 2870
f 2858 2859 2870
f 2870 2859 2871
f 2859 2860 2871
f 2871 2860 2872
f 2860 2861 2872
f 2872 2861 2873
f 2861 2850 2873
f 2873 2850 2862
f 2862 2863 2874
f 2874 2863 2875
f 2863 2864 2875
f 2875 2864 2876
f 2864 2865 2876
f 2876 2865 2877
f 2865 2866 2877
f 2877 2866 2878
f 2866 2867 2878
f 2878 2867 2879
f 2867 2868 2879
f 2879 2868 2880
f 2868 2869 2880
f 2880 2869 2881
f 2869 2870 2881
f 2881 2870 2882
f 2870 2871 2882
f 2882 2871 2883
f 2871 2872 2883
f 2883 2872 2884
f 2872 2873 2884
f 2884 2873 2885
f 2873 2862 2885
f 2885 2862 2874
f 2874 2875 2886
f 2886 2875 2887
f 2875 2876 2887
f 2887 2876 2888
f 2876 2877 2888
f 2888 2877 2889
f 2877 2878 2889
f 2889 2878 2890
f 2878 2879 2890
f 2890 2879 2891
f 2879 2880 2891
f 2891 2880 2892
f 2880 2881 2892
f 2892 2881 2893
f 2881 2882 2893
f 2893 2882 2894
f 2882 2883 2894
f 2894 2883 2895
f 2883 2884 2895
f 2895 2884 2896
f 2884 2885 2896
f 2896 2885 2897
f 2885 2874 2897
f 2897 2874 2886
f 2886 2887 2898
f 2898 2887 2899
f 2887 2888 2899
f 2899 2888 2900
f 2888 2889 2900
f 2900 2889 2901
f 2889 2890 2901
f 2901 2890 2902
f 2890 2891 2902
f 2902 2891 2903
f 2891 2892 2903
f 2903 2892 2904
f 2892 2893 2904
f 2904 2893 2905
f 2893 2894 2905
f 2905 2894 2906
f 2894 2895 2906
f 2906 2895 2907
f 2895 2896 2907
f 2907 2896 2908
f 2896 2897 2908
f 2908 2897 2909
f 2897 2886 2909
f 2909 2886 2898
f 2898 2899 2910
f 2910 2899 2911
f 2899 2900 2911
f 2911 2900 2912
f 2900 2901 2912
f 2912 2901 2913
f 2901 2902 2913
f 2913 2902 2914
f 2902 2903 2914
f 2914 2903 2915
f 2903 2904 2915
f 2915 2904 2916
f 2904 2905 2916
f 2916 2905 2917
f 2905 2906 2917
f 2917 2906 2918
f 2906 2907 2918
f 2918 2907 2919
f 2907 2908 2919
f 2919 2908 2920
f 2908 2909 2920
f 2920 2909 2921
f 2909 2898 2921
f 2921 2898 2910
f 2910 2911 2922
f 2922 2911 2922
f 2911 2912 2922
f 2922 2912 2922
f 2912 2913 2922
f 2922 2913 2922
f 2913 2914 2922
f 2922 2914 2922
f 2914 2915 2922
f 2922 2915 2922
f 2915 2916 2922
f 2922 2916 2922
f 2916 2917 2922
f 2922 2917 2922
f 2917 2918 2922
f 2922 2918 2922
f 2918 2919 2922
f 2922 2919 2922
f 2919 2920 2922
f 2922 2920 2922
f 2920 2921 2922
f 2922 2921 2922
f 2921 2910 2922
f 2922 2910 2922

g Path_(2)
v 147.74603 164.25397 8.0
v 148.03786 163.96214 8.0
v 147.99876 164.00125 7.793651
v 147.89194 164.10806 7.642593
v 147.74603 164.25397 7.5873017
v 147.60013 164.39989 7.642593
v 147.4933 164.5067 7.793651
v 147.45421 164.54579 8.0
v 147.4933 164.5067 8.206349
v 147.60013 164.39989 8.357408
v 147.74603 164.25397 8.412699
v 147.89194 164.10806 8.357408
v 147.99876 164.00125 8.206349
v 148.39685 164.32114 8.0
v 148.35776 164.36024 7.793651
v 148.25095 164.46706 7.642593
v 148.10503 164.61296 7.5873017
v 147.95912 164.75888 7.642593
v 147.85231 164.86569 7.793651
v 147.8132 164.90479 8.0
v 147.85231 164.86569 8.206349
v 147.95912 164.75888 8.357408
v 148.10503 164.61296 8.412699
v 148.25095 164.46706 8.357408
v 148.35776 164.36024 8.206349
v 148.75584 164.68015 8.0
v 148.71675 164.71924 7.793651
v 148.60994 164.82605 7.642593
v 148.46402 164.97195 7.5873017
v 148.31812 165.11787 7.642593
v 148.2113 165.22469 7.793651
v 148.1722 165.26378 8.0
v 148.2113 165.22469 8.206349
v 148.31812 165.11787 8.357408
v 148.46402 164.97195 8.412699
v 148.60994 164.82605 8.357408
v 148.71675 164.71924 8.206349
v 149.11484 165.03914 8.0
v 149.07574 165.07823 7.793651
v 148.96893 165.18504 7.642593
v 148.82301 165.33095 7.5873017
v 148.67711 165.47687 7.642593
v 148.5703 165.58368 7.793651
v 148.53119 165.62277 8.0
v 148.5703 165.58368 8.206349
v 148.67711 165.47687 8.357408
v 148.82301 165.33095 8.412699
v 148.96893 165.18504 8.357408
v 149.07574 165.07823 8.206349
v 149.47383 165.39813 8.0
v 149.43474 165.43723 7.793651
v 149.32793 165.54404 7.642593
v 149.182 165.68996 7.5873017
v 149.0361 165.83586 7.642593
v 148.92929 165.94267 7.793651
v 148.8902 165.98177 8.0
v 148.92929 165.94267 8.206349
v 149.0361 165.83586 8.357408
v 149.182 165.68996 8.412699
v 149.32793 165.54404 8.357408
v 149.43474 165.43723 8.206349
v 149.83282 165.75713 8.0
v 149.79373 165.79622 7.793651
v 149.68692 165.90303 7.642593
v 149.541 166.04895 7.5873017
v 149.3951 166.19485 7.642593
v 149.28828 166.30167 7.793651
v 149.24919 166.34076 8.0
v 149.28828 166.30167 8.206349
v 149.3951 166.19485 8.357408
v 149.541 166.04895 8.412699
v 149.68692 165.90303 8.357408
v 149.79373 165.79622 8.206349
v 150.19197 166.11745 8.02613
v 150.16212 166.14714 7.8166943
v 150.06203 166.24673 7.656375
v 149.91852 166.38951 7.5881295
v 149.77005 166.53723 7.6302447
v 149.6564 166.6503 7.7714357
v 149.60803 166.69844 7.9738703
v 149.63788 166.66873 8.183306
v 149.73798 166.56915 8.343625
v 149.88148 166.42636 8.411871
v 150.02995 166.27866 8.369756
v 150.1436 166.16557 8.228564
v 150.55336 166.51079 8.12671
v 150.56085 166.50308 7.9133706
v 150.48697 166.56656 7.7232537
v 150.35152 166.6842 7.6073008
v 150.19078 166.82452 7.596581
v 150.04784 166.94989 7.6939673
v 149.96098 167.02672 7.873365
v 149.95349 167.03444 8.086704
v 150.02736 166.97095 8.276821
v 150.16283 166.8533 8.392774
v 150.32355 166.71298 8.403493
v 150.46649 166.58762 8.3061075
v 150.89929 166.99973 8.187838
v 150.92436 166.96869 7.979273
v 150.85356 166.99193 7.7777543
v 150.70587 167.06322 7.6372786
v 150.52087 167.16345 7.595486
v 150.34811 167.26576 7.663575
v 150.2339 167.34276 7.823302
v 150.20883 167.37378 8.031867
v 150.27962 167.35054 8.233385
v 150.4273 167.27927 8.373861
v 150.61232 167.17903 8.415653
v 150.78506 167.0767 8.347565
v 151.11649 167.49013 8.019891
v 151.0774 167.42178 7.8228602
v 150.94908 167.41248 7.6534524
v 150.76595 167.46468 7.55706
v 150.57704 167.5644 7.559511
v 150.433 167.68494 7.660149
v 150.3724 167.79398 7.8320084
v 150.4115 167.86232 8.029039
v 150.53981 167.87163 8.198447
v 150.72295 167.81943 8.29484
v 150.91185 167.7197 8.292388
v 151.0559 167.59917 8.191751
v 151.35007 167.8095 7.736172
v 151.31194 167.74347 7.5308266
v 151.18672 167.74026 7.3419657
v 151.00798 167.8007 7.220194
v 150.82361 167.90863 7.1981397
v 150.68301 168.0351 7.281713
v 150.62387 168.14622 7.44852
v 150.662 168.21225 7.6538653
v 150.78723 168.21545 7.8427267
v 150.96596 168.155 7.9644985
v 151.15033 168.04709 7.9865522
v 151.29092 167.92062 7.9029794
v 151.57233 168.26218 7.670694
v 151.56218 168.25879 7.4563828
v 151.457 168.30171 7.2745113
v 151.28497 168.37947 7.173812
v 151.09221 168.4712 7.181267
v 150.93033 168.55235 7.2948785
v 150.84274 168.60117 7.484205
v 150.85289 168.60457 7.698516
v 150.95807 168.56163 7.8803873
v 151.13008 168.48389 7.9810867
v 151.32286 168.39214 7.973632
v 151.48473 168.31099 7.86002
v 151.81725 168.78415 7.636733
v 151.78304 168.79787 7.4260335
v 151.65172 168.8368 7.261896
v 151.45848 168.89055 7.188301
v 151.25508 168.94467 7.224968
v 151.09604 168.9847 7.3620725
v 151.02397 168.99988 7.5628767
v 151.05818 168.98616 7.7735763
v 151.1895 168.94722 7.937714
v 151.38275 168.89348 8.011309
v 151.58614 168.83936 7.9746423
v 151.74518 168.79933 7.837538
v 151.88069 169.3829 7.5962553
v 151.8236 169.38486 7.390406
v 151.6713 169.39018 7.240698
v 151.46458 169.39746 7.187245
v 151.25887 169.40474 7.2443705
v 151.10925 169.41008 7.396767
v 151.05583 169.41202 7.603601
v 151.11293 169.41008 7.8094506
v 151.26523 169.40474 7.959159
v 151.47194 169.39746 8.012611
v 151.67766 169.39018 7.955486
v 151.82727 169.38486 7.803089
v 151.86903 169.90799 7.59636
v 151.8119 169.9076 7.3905115
v 151.65952 169.90651 7.2408047
v 151.45268 169.90503 7.187353
v 151.24684 169.90353 7.2444797
v 151.09714 169.90245 7.396877
v 151.04369 169.90205 7.60371
v 151.10081 169.90245 7.809559
v 151.2532 169.90353 7.9592657
v 151.46004 169.90503 8.012717
v 151.66588 169.90651 7.9555907
v 151.81558 169.9076 7.8031936
v 151.87366 170.41121 7.596319
v 151.81653 170.4114 7.3904705
v 151.66412 170.41196 7.240763
v 151.45729 170.4127 7.187312
v 151.25145 170.41344 7.244438
v 151.10175 170.41399 7.396836
v 151.0483 170.41418 7.603669
v 151.10542 170.41399 7.809518
v 151.25781 170.41344 7.959225
v 151.46465 170.4127 8.012676
v 151.67049 170.41196 7.95555
v 151.8202 170.4114 7.8031526
v 151.86674 170.92064 7.529923
v 151.77722 170.92058 7.3359594
v 151.6027 170.92049 7.212746
v 151.38995 170.92035 7.193299
v 151.196 170.92023 7.2828274
v 151.07278 170.92015 7.4573436
v 151.05333 170.92015 7.6700854
v 151.14287 170.9202 7.8640494
v 151.31738 170.9203 7.9872622
v 151.53012 170.92043 8.00671
v 151.72408 170.92055 7.917181
v 151.84729 170.92062 7.7426653
v 151.86699 171.42293 7.5311193
v 151.77744 171.42828 7.3362117
v 151.6029 171.43358 7.2127423
v 151.3902 171.43741 7.1937943
v 151.19627 171.43874 7.284445
v 151.07312 171.43721 7.4604044
v 151.05373 171.43324 7.6745243
v 151.14328 171.42789 7.8694315
v 151.31781 171.42259 7.9929013
v 151.53052 171.41876 8.011849
v 151.72444 171.41743 7.9211984
v 151.8476 171.41896 7.7452393
v 151.87666 171.87366 7.4968433
v 151.78616 171.90352 7.314258
v 151.61267 171.94185 7.207411
v 151.40266 171.97836 7.204931
v 151.21243 172.00331 7.3074827
v 151.09293 172.00996 7.4875875
v 151.07619 171.99657 7.6969867
v 151.16669 171.9667 7.8795714
v 151.3402 171.92839 7.9864187
v 151.55019 171.89186 7.9888988
v 151.74043 171.86693 7.886347
v 151.85992 171.86026 7.706242
v 152.02275 172.31207 7.853355
v 151.9785 172.25899 7.660125
v 151.84013 172.24817 7.4888186
v 151.6447 172.28253 7.3853383
v 151.44458 172.35286 7.3774104
v 151.2934 172.44032 7.4671597
v 151.23164 172.52148 7.6305385
v 151.27588 172.57457 7.8237686
v 151.41426 172.58539 7.9950743
v 151.6097 172.55103 8.098555
v 151.80981 172.48068 8.1064825
v 151.961 172.39323 8.016733
v 152.10268 172.93326 7.7313337
v 152.15097 172.77733 7.6591315
v 152.08878 172.6226 7.5496216
v 151.93274 172.51054 7.4321465
v 151.7247 172.47116 7.3381844
v 151.52039 172.51503 7.2929115
v 151.37454 172.63037 7.3084593
v 151.32625 172.7863 7.3806615
v 151.38844 172.94102 7.4901714
v 151.54446 173.05309 7.6076465
v 151.75252 173.09247 7.7016087
v 151.95683 173.0486 7.7468815
v 151.85764 173.33212 6.948436
v 151.9867 173.20164 6.925691
v 152.01364 173.03362 6.859941
v 151.93124 172.87306 6.7688026
v 151.7616 172.76302 6.6766963
v 151.55016 172.73296 6.6083026
v 151.35356 172.79094 6.5819473
v 151.22452 172.92143 6.604692
v 151.19757 173.08946 6.670442
v 151.27997 173.25002 6.7615805
v 151.44962 173.36006 6.8536863
v 151.66106 173.3901 6.92208
v 151.97885 173.52449 6.704752
v 152.07376 173.395 6.6219163
v 152.06111 173.26147 6.4769087
v 151.94427 173.15967 6.3085837
v 151.7546 173.1169 6.1620445
v 151.54285 173.14459 6.0765553
v 151.36581 173.23535 6.0750237
v 151.27089 173.36485 6.1578593
v 151.28355 173.49838 6.3028665
v 151.40038 173.60017 6.4711914
v 151.59007 173.64296 6.6177306
v 151.8018 173.61525 6.70322
v 152.0421 173.77943 6.5540786
v 152.1191 173.7284 6.3750973
v 152.09021 173.70387 6.169848
v 151.96317 173.71245 5.993327
v 151.772 173.75182 5.8928337
v 151.56795 173.81143 5.895294
v 151.40567 173.87532 6.0000496
v 151.32867 173.92636 6.179031
v 151.35756 173.95088 6.38428
v 151.4846 173.9423 6.560801
v 151.67577 173.90294 6.6612945
v 151.87982 173.84332 6.658834
v 152.26703 174.14111 6.575531
v 152.30875 174.14424 6.3617544
v 152.24692 174.18509 6.1582527
v 152.09813 174.25273 6.0195546
v 151.90222 174.32904 5.9828243
v 151.7117 174.39355 6.0579033
v 151.5776 174.429 6.224674
v 151.53589 174.42589 6.438451
v 151.59772 174.38503 6.6419525
v 151.7465 174.31738 6.78065
v 151.94241 174.24109 6.817381
v 152.13293 174.17656 6.742302
v 152.45047 174.70757 6.556713
v 152.47812 174.7013 6.344809
v 152.39763 174.71324 6.147118
v 152.23056 174.7402 6.0166116
v 152.0217 174.77496 5.988259
v 151.82698 174.8082 6.069657
v 151.6986 174.83101 6.238995
v 151.67094 174.83728 6.450899
v 151.75143 174.82533 6.64859
v 151.91849 174.79837 6.7790966
v 152.12737 174.76363 6.8074493
v 152.32208 174.73038 6.7260513
v 152.4468 175.24245 6.6026726
v 152.4992 175.23781 6.39563
v 152.44154 175.2436 6.1900167
v 152.28925 175.2583 6.040927
v 152.08313 175.27794 5.9883094
v 151.87843 175.29729 6.0462623
v 151.72998 175.31113 6.199258
v 151.67757 175.31577 6.4063005
v 151.73523 175.30997 6.6119137
v 151.88753 175.29527 6.7610035
v 152.09363 175.27563 6.813621
v 152.29834 175.25629 6.755668
v 152.5079 175.67877 6.6154275
v 152.56606 175.66147 6.4105997
v 152.51816 175.67537 6.202877
v 152.37704 175.7167 6.047918
v 152.18051 175.77443 5.9872437
v 151.98123 175.83307 6.0371118
v 151.83261 175.8769 6.1841607
v 151.77444 175.8942 6.3889885
v 151.82234 175.88031 6.5967116
v 151.96347 175.83896 6.7516704
v 152.15999 175.78123 6.8123446
v 152.35927 175.7226 6.7624764
v 152.71074 176.12852 6.6068697
v 152.76335 176.1107 6.40059
v 152.71126 176.12843 6.1941714
v 152.56842 176.177 6.0429235
v 152.37311 176.24338 5.9873734
v 152.17767 176.30977 6.042405
v 152.03445 176.3584 6.193273
v 151.98184 176.37624 6.399553
v 152.03394 176.35849 6.6059713
v 152.17677 176.30994 6.7572193
v 152.37209 176.24356 6.8127694
v 152.56754 176.17715 6.7577376
v 152.83685 176.69554 6.628843
v 152.90479 176.68745 6.4264646
v 152.86313 176.69238 6.2169952
v 152.72305 176.709 6.0565615
v 152.52208 176.73283 5.988152
v 152.31407 176.75752 6.0300965
v 152.15475 176.77643 6.1711564
v 152.08682 176.78452 6.373534
v 152.12848 176.77959 6.5830035
v 152.26855 176.76297 6.7434373
v 152.46953 176.73914 6.8118467
v 152.67754 176.71445 6.769902
v 152.82004 177.24533 6.6544623
v 152.90073 177.24377 6.4563317
v 152.8717 177.24219 6.2437754
v 152.74075 177.241 6.073749
v 152.54294 177.24051 5.99181
v 152.3313 177.24088 6.019914
v 152.1625 177.24199 6.1505313
v 152.08182 177.24355 6.3486624
v 152.11084 177.24513 6.5612183
v 152.24179 177.24632 6.731245
v 152.4396 177.24681 6.813184
v 152.65125 177.24644 6.7850795
v 152.78233 177.76353 6.757192
v 152.89157 177.72876 6.572405
v 152.89494 177.70001 6.3483953
v 152.79153 177.685 6.145187
v 152.60909 177.68774 6.0172296
v 152.39647 177.7075 5.9988084
v 152.21063 177.739 6.0948606
v 152.10141 177.77377 6.279648
v 152.09804 177.80252 6.5036573
v 152.20143 177.81754 6.706866
v 152.38388 177.81479 6.834823
v 152.59651 177.79503 6.8532443
v 152.77376 178.3196 6.5636964
v 152.91595 178.20476 6.4838567
v 152.97008 178.09796 6.3294215
v 152.92162 178.02783 6.141771
v 152.78354 178.01317 5.971186
v 152.59286 178.05789 5.8633747
v 152.40067 178.15001 5.847225
v 152.25845 178.26485 5.9270644
v 152.20435 178.37164 6.0815
v 152.2528 178.44177 6.2691503
v 152.39088 178.45644 6.4397354
v 152.58156 178.41173 6.5475464
v 153.07907 178.57951 6.352643
v 153.20149 178.47345 6.2188406
v 153.23286 178.39433 6.017416
v 153.16476 178.36337 5.802341
v 153.01546 178.38885 5.6312447
v 152.82494 178.46394 5.5499725
v 152.64424 178.56854 5.580301
v 152.52182 178.6746 5.7141037
v 152.49046 178.75372 5.9155283
v 152.55856 178.78468 6.130603
v 152.70787 178.75922 6.301699
v 152.89839 178.68411 6.382972
v 153.2007 179.02061 6.382199
v 153.34093 178.96117 6.2387304
v 153.38959 178.92892 6.0355477
v 153.33363 178.93251 5.827093
v 153.18806 178.97098 5.6692214
v 152.99188 179.03401 5.6042347
v 152.79765 179.10472 5.649546
v 152.65741 179.16417 5.793014
v 152.60875 179.19641 5.996197
v 152.6647 179.19283 6.204652
v 152.81029 179.15436 6.3625236
v 153.00647 179.09132 6.4275103
v 153.39636 179.59901 6.2848287
v 153.53568 179.49939 6.156219
v 153.58218 179.40773 5.967678
v 153.5234 179.34859 5.7697253
v 153.37512 179.33783 5.615402
v 153.17703 179.37831 5.546059
v 152.98224 179.45921 5.5802774
v 152.84293 179.55884 5.708887
v 152.79642 179.6505 5.897428
v 152.8552 179.70964 6.095381
v 153.00348 179.7204 6.249704
v 153.20157 179.67992 6.3190465
v 153.56535 180.01346 5.937595
v 153.68483 179.93265 5.7947536
v 153.70102 179.85182 5.582928
v 153.60957 179.79265 5.3588777
v 153.43501 179.771 5.182636
v 153.2241 179.79265 5.1014266
v 153.03337 179.85182 5.13701
v 152.9139 179.93265 5.279852
v 152.89772 180.01346 5.4916773
v 152.98915 180.07263 5.715728
v 153.16371 180.09428 5.8919697
v 153.37462 180.07263 5.9731784
v 153.58716 180.44383 5.89318
v 153.71245 180.43442 5.7225604
v 153.73444 180.425 5.508115
v 153.64726 180.41812 5.307303
v 153.47426 180.4156 5.1739326
v 153.2618 180.41812 5.14374
v 153.06679 180.425 5.2248154
v 152.94151 180.43442 5.3954344
v 152.91951 180.44383 5.60988
v 153.0067 180.45071 5.810692
v 153.1797 180.45323 5.944062
v 153.39217 180.45071 5.974255
v 153.57593 180.93616 5.9082985
v 153.70128 180.94115 5.7341976
v 153.72333 180.94614 5.5229454
v 153.63618 180.9498 5.3311467
v 153.4632 180.95113 5.210194
v 153.25072 180.9498 5.1924963
v 153.05568 180.94614 5.2827954
v 152.93034 180.94115 5.4568963
v 152.9083 180.93616 5.6681485
v 152.99544 180.93251 5.8599467
v 153.16841 180.93117 5.9809
v 153.38089 180.93251 5.9985976
v 153.57831 181.44968 5.9182587
v 153.70367 181.4488 5.745486
v 153.72574 181.44792 5.532797
v 153.63863 181.44727 5.337181
v 153.46564 181.44704 5.2110543
v 153.25316 181.44727 5.188212
v 153.0581 181.44792 5.2747746
v 152.93274 181.4488 5.4475474
v 152.91068 181.44968 5.6602364
v 152.99779 181.45033 5.8558517
v 153.17078 181.45056 5.9819784
v 153.38326 181.45033 6.0048213
v 153.57747 181.95609 5.9193826
v 153.70282 181.9565 5.7463083
v 153.7249 181.9569 5.5339174
v 153.63777 181.95718 5.3391194
v 153.46478 181.95729 5.2141104
v 153.2523 181.95718 5.192386
v 153.05725 181.9569 5.279768
v 152.93188 181.9565 5.4528418
v 152.90982 181.95609 5.6652327
v 152.99695 181.9558 5.8600307
v 153.16992 181.95569 5.98504
v 153.38242 181.9558 6.0067644
v 153.52606 182.46426 5.956177
v 153.67618 182.4642 5.8042264
v 153.7302 182.46414 5.5975533
v 153.67363 182.4641 5.3915358
v 153.52164 182.46407 5.241376
v 153.31496 182.46408 5.1873093
v 153.10895 182.46411 5.243823
v 152.95883 182.46417 5.395774
v 152.90482 182.46423 5.602447
v 152.96138 182.46428 5.8084645
v 153.11337 182.4643 5.958624
v 153.32005 182.4643 6.0126905
v 153.49474 182.98024 5.986427
v 153.65733 182.97714 5.8512645
v 153.72885 182.97263 5.6512494
v 153.69014 182.96793 5.4399757
v 153.55157 182.96428 5.274053
v 153.35027 182.96266 5.1979413
v 153.14018 182.96352 5.2320337
v 152.97758 182.96661 5.367196
v 152.90607 182.97113 5.5672107
v 152.94478 182.97585 5.778485
v 153.08334 182.97949 5.9444075
v 153.28465 182.9811 6.0205193
v 153.42781 183.61993 6.1448464
v 153.61179 183.5761 6.0932865
v 153.71689 183.50626 5.9384055
v 153.71498 183.42914 5.721703
v 153.60655 183.36539 5.5012455
v 153.42065 183.3321 5.336103
v 153.20712 183.3382 5.2705264
v 153.02315 183.38202 5.3220863
v 152.91803 183.45186 5.4769673
v 152.91995 183.52898 5.69367
v 153.02838 183.59273 5.9141273
v 153.21426 183.62602 6.0792694
v 153.44777 184.17534 5.714202
v 153.63086 184.07346 5.722765
v 153.73695 183.91669 5.6421323
v 153.73763 183.74704 5.493909
v 153.63269 183.60997 5.3178115
v 153.45029 183.54219 5.1610246
v 153.23926 183.56189 5.06556
v 153.05618 183.66377 5.056997
v 152.95009 183.82054 5.1376295
v 152.94942 183.99019 5.285853
v 153.05434 184.12726 5.4619503
v 153.23676 184.19502 5.618737
v 153.49126 184.42575 4.967837
v 153.69092 184.3498 5.0022044
v 153.83163 184.19908 4.958745
v 153.87569 184.01402 4.849103
v 153.81128 183.84418 4.702657
v 153.65565 183.73506 4.5586476
v 153.45053 183.71593 4.4556613
v 153.25085 183.79189 4.4212933
v 153.11015 183.94258 4.464753
v 153.0661 184.12766 4.574395
v 153.13051 184.2975 4.720841
v 153.28613 184.4066 4.8648505
v 153.4659 184.65584 4.491706
v 153.67822 184.63324 4.578869
v 153.85179 184.53854 4.5665674
v 153.9401 184.39714 4.458099
v 153.91946 184.2469 4.2825265
v 153.79543 184.12808 4.086895
v 153.60123 184.07254 3.923624
v 153.3889 184.09514 3.8364615
v 153.21533 184.18982 3.8487628
v 153.12703 184.33124 3.9572315
v 153.14766 184.48148 4.132804
v 153.2717 184.6003 4.328435
v 153.53535 184.94432 4.3143063
v 153.74007 184.92096 4.336294
v 153.88686 184.85818 4.251725
v 153.93637 184.77283 4.0832605
v 153.87537 184.68776 3.876039
v 153.72015 184.62576 3.6855862
v 153.51236 184.60345 3.5629334
v 153.30765 184.62682 3.5409455
v 153.16086 184.68959 3.6255143
v 153.11134 184.77495 3.7939792
v 153.17235 184.86002 4.0012007
v 153.32756 184.92201 4.1916533
v 153.52296 185.3058 4.359529
v 153.72942 185.30096 4.323018
v 153.88078 185.28767 4.1861405
v 153.93651 185.26947 3.9855716
v 153.88164 185.25124 3.775054
v 153.73088 185.23787 3.6109955
v 153.52464 185.23294 3.537356
v 153.31819 185.23778 3.5738666
v 153.16682 185.25108 3.7107444
v 153.1111 185.26929 3.9113133
v 153.16597 185.2875 4.121831
v 153.31673 185.30087 4.285889
v 153.46625 185.77104 4.4125733
v 153.67828 185.77145 4.3840175
v 153.84894 185.77324 4.252927
v 153.93248 185.77592 4.054427
v 153.90651 185.7788 3.841707
v 153.778 185.78107 3.671764
v 153.58139 185.78215 3.5901341
v 153.36934 185.78175 3.6186903
v 153.19868 185.77997 3.749781
v 153.11516 185.77728 3.94828
v 153.14111 185.77441 4.1610003
v 153.26962 185.77213 4.3309436
v 153.50723 186.31592 4.4244103
v 153.71545 186.31998 4.3916297
v 153.87227 186.31445 4.2614193
v 153.93564 186.30084 4.0686693
v 153.8886 186.28278 3.865027
v 153.74373 186.26509 3.7050579
v 153.53987 186.25255 3.6316257
v 153.33163 186.24849 3.6644065
v 153.17484 186.254 3.794617
v 153.11147 186.26762 3.987367
v 153.15851 186.28569 4.1910095
v 153.30338 186.30338 4.3509784
v 153.50563 186.94232 4.1030807
v 153.70541 186.95375 4.096743
v 153.8464 186.9201 4.0082994
v 153.89084 186.8504 3.8614478
v 153.82681 186.76329 3.6955373
v 153.67148 186.68214 3.5550234
v 153.46646 186.6287 3.4775565
v 153.2667 186.61726 3.483894
v 153.1257 186.65091 3.5723379
v 153.08127 186.72061 3.7191894
v 153.14528 186.80772 3.8851
v 153.30061 186.88887 4.025614
v 153.30447 187.32275 3.8068597
v 153.51105 187.3452 3.8301258
v 153.67136 187.32275 3.7635596
v 153.74243 187.2614 3.624997
v 153.70523 187.17758 3.451566
v 153.56973 187.09378 3.2897372
v 153.37224 187.03242 3.1828725
v 153.16565 187.00996 3.1596065
v 153.00536 187.03242 3.226173
v 152.93428 187.09378 3.3647354
v 152.97147 187.17758 3.5381665
v 153.10698 187.2614 3.699995
v 153.28415 187.69353 3.9667213
v 153.49289 187.69566 3.9277508
v 153.65103 187.69353 3.7905476
v 153.7162 187.6877 3.5918753
v 153.67093 187.67972 3.384968
v 153.52736 187.67175 3.225266
v 153.32394 187.66591 3.1555617
v 153.1152 187.66377 3.1945322
v 152.95706 187.66591 3.3317354
v 152.89189 187.67175 3.5304077
v 152.93716 187.67972 3.737315
v 153.08073 187.6877 3.897017
v 153.33777 188.17667 4.0142417
v 153.54161 188.17575 3.9464488
v 153.6862 188.17761 3.7853272
v 153.7328 188.18176 3.5740492
v 153.66893 188.18709 3.3692267
v 153.51169 188.19217 3.2257419
v 153.3032 188.19563 3.182041
v 153.09938 188.19655 3.2498338
v 152.95479 188.19469 3.4109557
v 152.90819 188.19054 3.6222336
v 152.97206 188.18521 3.827056
v 153.1293 188.18013 3.970541
v 153.3744 188.69621 4.0052867
v 153.5708 188.69695 3.9212089
v 153.69888 188.69682 3.7501183
v 153.7243 188.69588 3.537858
v 153.64027 188.69437 3.341303
v 153.46931 188.69267 3.2131207
v 153.2572 188.69127 3.1876566
v 153.06079 188.69054 3.2717342
v 152.93272 188.69066 3.442825
v 152.90729 188.6916 3.6550853
v 152.99132 188.69312 3.85164
v 153.1623 188.69481 3.9798226
v 153.42589 189.2072 3.9978979
v 153.60922 189.21887 3.8887463
v 153.71356 189.22588 3.7023098
v 153.71095 189.22632 3.4885445
v 153.6021 189.2201 3.3047283
v 153.41615 189.20886 3.2001147
v 153.20294 189.19563 3.2027347
v 153.0196 189.18396 3.3118865
v 152.91527 189.17697 3.4983227
v 152.91788 189.17651 3.712088
v 153.02675 189.18274 3.8959043
v 153.21269 189.19397 4.000518
v 153.38553 189.81496 3.990139
v 153.5394 189.87874 3.871659
v 153.61656 189.89609 3.688485
v 153.59633 189.86232 3.4896977
v 153.48412 189.78651 3.3285625
v 153.31001 189.68898 3.2482553
v 153.12065 189.59583 3.2702944
v 152.96678 189.53204 3.3887744
v 152.88962 189.51471 3.5719485
v 152.90985 189.54846 3.7707357
v 153.02206 189.62427 3.9318707
v 153.19617 189.72182 4.012178
v 152.72862 190.12314 3.882484
v 152.85394 190.29016 3.835239
v 152.98746 190.3907 3.7043443
v 153.0934 190.3978 3.5248735
v 153.14336 190.30956 3.3449156
v 153.12396 190.14963 3.2126899
v 153.0404 189.96086 3.1636262
v 152.91507 189.79384 3.2108712
v 152.78156 189.6933 3.3417656
v 152.67563 189.6862 3.5212364
v 152.62567 189.77444 3.7011945
v 152.64507 189.93437 3.8334203
v 152.32587 190.15099 3.3881457
v 152.42612 190.33934 3.389188
v 152.5475 190.47856 3.313529
v 152.65752 190.53134 3.181441
v 152.72667 190.48354 3.0283172
v 152.73643 190.34796 2.8951871
v 152.68422 190.16093 2.8177223
v 152.58397 189.97258 2.81668
v 152.46259 189.83336 2.8923392
v 152.35257 189.78058 3.0244272
v 152.28342 189.82838 3.1775508
v 152.27364 189.96396 3.310681
v 151.86093 190.3543 3.364249
v 151.97606 190.52502 3.414214
v 152.12192 190.67384 3.3740911
v 152.25943 190.76088 3.2546322
v 152.35176 190.76282 3.0878453
v 152.37415 190.67914 2.9184215
v 152.3206 190.53226 2.7917573
v 152.20546 190.36154 2.7417927
v 152.0596 190.21272 2.7819152
v 151.92209 190.12569 2.9013743
v 151.82977 190.12373 3.068161
v 151.80739 190.20743 3.2375848
v 151.55785 190.68309 2.9911106
v 151.6897 190.84177 3.1118908
v 151.84915 190.97534 3.1285694
v 151.99347 191.04805 3.0366776
v 152.084 191.04037 2.8608372
v 152.09647 190.9544 2.6481652
v 152.02754 190.81316 2.4556463
v 151.89569 190.65446 2.334866
v 151.73625 190.52089 2.3181872
v 151.59192 190.44818 2.4100792
v 151.50139 190.45586 2.5859194
v 151.48892 190.54184 2.7985916
v 151.17717 190.86134 2.9674766
v 151.27992 190.97536 3.124024
v 151.42433 191.12389 3.1870394
v 151.57172 191.26714 3.1396382
v 151.68257 191.36674 2.9945214
v 151.7272 191.396 2.7905731
v 151.69363 191.34708 2.5824409
v 151.5909 191.23308 2.4258935
v 151.44647 191.08453 2.362878
v 151.2991 190.94128 2.4102793
v 151.18825 190.84167 2.5553958
v 151.14362 190.81242 2.7593443
v 150.80563 191.20853 2.9798212
v 150.90506 191.30612 3.1412296
v 151.04799 191.44823 3.2106028
v 151.19614 191.59679 3.1693518
v 151.3098 191.71198 3.0285304
v 151.3585 191.76294 2.825871
v 151.32924 191.73601 2.6156764
v 151.22981 191.63841 2.454268
v 151.08688 191.4963 2.3848948
v 150.93874 191.34775 2.4261458
v 150.82507 191.23256 2.5669672
v 150.77635 191.18161 2.7696266
v 151.07646 191.46324 2.8006742
usemtl mat_31
s 1
f 2923 2923 2924
f 2924 2923 2925
f 2923 2923 2925
f 2925 2923 2926
f 2923 2923 2926
f 2926 2923 2927
f 2923 2923 2927
f 2927 2923 2928
f 2923 2923 2928
f 2928 2923 2929
f 2923 2923 2929
f 2929 2923 2930
f 2923 2923 2930
f 2930 2923 2931
f 2923 2923 2931
f 2931 2923 2932
f 2923 2923 2932
f 2932 2923 2933
f 2923 2923 2933
f 2933 2923 2934
f 2923 2923 2934
f 2934 2923 2935
f 2923 2923 2935
f 2935 2923 2924
f 2924 2925 2936
f 2936 2925 2937
f 2925 2926 2937
f 2937 2926 2938
f 2926 2927 2938
f 2938 2927 2939
f 2927 2928 2939
f 2939 2928 2940
f 2928 2929 2940
f 2940 2929 2941
f 2929 2930 2941
f 2941 2930 2942
f 2930 2931 2942
f 2942 2931 2943
f 2931 2932 2943
f 2943 2932 2944
f 2932 2933 2944
f 2944 2933 2945
f 2933 2934 2945
f 2945 2934 2946
f 2934 2935 2946
f 2946 2935 2947
f 2935 2924 2947
f 2947 2924 2936
f 2936 2937 2948
f 2948 2937 2949
f 2937 2938 2949
f 2949 2938 2950
f 2938 2939 2950
f 2950 2939 2951
f 2939 2940 2951
f 2951 2940 2952
f 2940 2941 2952
f 2952 2941 2953
f 2941 2942 2953
f 2953 2942 2954
f 2942 2943 2954
f 2954 2943 2955
f 2943 2944 2955
f 2955 2944 2956
f 2944 2945 2956
f 2956 2945 2957
f 2945 2946 2957
f 2957 2946 2958
f 2946 2947 2958
f 2958 2947 2959
f 2947 2936 2959
f 2959 2936 2948
f 2948 2949 2960
f 2960 2949 2961
f 2949 2950 2961
f 2961 2950 2962
f 2950 2951 2962
f 2962 2951 2963
f 2951 2952 2963
f 2963 2952 2964
f 2952 2953 2964
f 2964 2953 2965
f 2953 2954 2965
f 2965 2954 2966
f 2954 2955 2966
f 2966 2955 2967
f 2955 2956 2967
f 2967 2956 2968
f 2956 2957 2968
f 2968 2957 2969
f 2957 2958 2969
f 2969 2958 2970
f 2958 2959 2970
f 2970 2959 2971
f 2959 2948 2971
f 2971 2948 2960
f 2960 2961 2972
f 2972 2961 2973
f 2961 2962 2973
f 2973 2962 2974
f 2962 2963 2974
f 2974 2963 2975
f 2963 2964 2975
f 2975 2964 2976
f 2964 2965 2976
f 2976 2965 2977
f 2965 2966 2977
f 2977 2966 2978
f 2966 2967 2978
f 2978 2967 2979
f 2967 2968 2979
f 2979 2968 2980
f 2968 2969 2980
f 2980 2969 2981
f 2969 2970 2981
f 2981 2970 2982
f 2970 2971 2982
f 2982 2971 2983
f 2971 2960 2983
f 2983 2960 2972
f 2972 2973 2984
f 2984 2973 2985
f 2973 2974 2985
f 2985 2974 2986
f 2974 2975 2986
f 2986 2975 2987
f 2975 2976 2987
f 2987 2976 2988
f 2976 2977 2988
f 2988 2977 2989
f 2977 2978 2989
f 2989 2978 2990
f 2978 2979 2990
f 2990 2979 2991
f 2979 2980 2991
f 2991 2980 2992
f 2980 2981 2992
f 2992 2981 2993
f 2981 2982 2993
f 2993 2982 2994
f 2982 2983 2994
f 2994 2983 2995
f 2983 2972 2995
f 2995 2972 2984
f 2984 2985 2996
f 2996 2985 2997
f 2985 2986 2997
f 2997 2986 2998
f 2986 2987 2998
f 2998 2987 2999
f 2987 2988 2999
f 2999 2988 3000
f 2988 2989 3000
f 3000 2989 3001
f 2989 2990 3001
f 3001 2990 3002
f 2990 2991 3002
f 3002 2991 3003
f 2991 2992 3003
f 3003 2992 3004
f 2992 2993 3004
f 3004 2993 3005
f 2993 2994 3005
f 3005 2994 3006
f 2994 2995 3006
f 3006 2995 3007
f 2995 2984 3007
f 3007 2984 2996
f 2996 2997 3008
f 3008 2997 3009
f 2997 2998 3009
f 3009 2998 3010
f 2998 2999 3010
f 3010 2999 3011
f 2999 3000 3011
f 3011 3000 3012
f 3000 3001 3012
f 3012 3001 3013
f 3001 3002 3013
f 3013 3002 3014
f 3002 3003 3014
f 3014 3003 3015
f 3003 3004 3015
f 3015 3004 3016
f 3004 3005 3016
f 3016 3005 3017
f 3005 3006 3017
f 3017 3006 3018
f 3006 3007 3018
f 3018 3007 3019
f 3007 2996 3019
f 3019 2996 3008
f 3008 3009 3020
f 3020 3009 3021
f 3009 3010 3021
f 3021 3010 3022
f 3010 3011 3022
f 3022 3011 3023
f 3011 3012 3023
f 3023 3012 3024
f 3012 3013 3024
f 3024 3013 3025
f 3013 3014 3025
f 3025 3014 3026
f 3014 3015 3026
f 3026 3015 3027
f 3015 3016 3027
f 3027 3016 3028
f 3016 3017 3028
f 3028 3017 3029
f 3017 3018 3029
f 3029 3018 3030
f 3018 3019 3030
f 3030 3019 3031
f 3019 3008 3031
f 3031 3008 3020
f 3020 3021 3032
f 3032 3021 3033
f 3021 3022 3033
f 3033 3022 3034
f 3022 3023 3034
f 3034 3023 3035
f 3023 3024 3035
f 3035 3024 3036
f 3024 3025 3036
f 3036 3025 3037
f 3025 3026 3037
f 3037 3026 3038
f 3026 3027 3038
f 3038 3027 3039
f 3027 3028 3039
f 3039 3028 3040
f 3028 3029 3040
f 3040 3029 3041
f 3029 3030 3041
f 3041 3030 3042
f 3030 3031 3042
f 3042 3031 3043
f 3031 3020 3043
f 3043 3020 3032
f 3032 3033 3044
f 3044 3033 3045
f 3033 3034 3045
f 3045 3034 3046
f 3034 3035 3046
f 3046 3035 3047
f 3035 3036 3047
f 3047 3036 3048
f 3036 3037 3048
f 3048 3037 3049
f 3037 3038 3049
f 3049 3038 3050
f 3038 3039 3050
f 3050 3039 3051
f 3039 3040 3051
f 3051 3040 3052
f 3040 3041 3052
f 3052 3041 3053
f 3041 3042 3053
f 3053 3042 3054
f 3042 3043 3054
f 3054 3043 3055
f 3043 3032 3055
f 3055 3032 3044
f 3044 3045 3056
f 3056 3045 3057
f 3045 3046 3057
f 3057 3046 3058
f 3046 3047 3058
f 3058 3047 3059
f 3047 3048 3059
f 3059 3048 3060
f 3048 3049 3060
f 3060 3049 3061
f 3049 3050 3061
f 3061 3050 3062
f 3050 3051 3062
f 3062 3051 3063
f 3051 3052 3063
f 3063 3052 3064
f 3052 3053 3064
f 3064 3053 3065
f 3053 3054 3065
f 3065 3054 3066
f 3054 3055 3066
f 3066 3055 3067
f 3055 3044 3067
f 3067 3044 3056
f 3056 3057 3068
f 3068 3057 3069
f 3057 3058 3069
f 3069 3058 3070
f 3058 3059 3070
f 3070 3059 3071
f 3059 3060 3071
f 3071 3060 3072
f 3060 3061 3072
f 3072 3061 3073
f 3061 3062 3073
f 3073 3062 3074
f 3062 3063 3074
f 3074 3063 3075
f 3063 3064 3075
f 3075 3064 3076
f 3064 3065 3076
f 3076 3065 3077
f 3065 3066 3077
f 3077 3066 3078
f 3066 3067 3078
f 3078 3067 3079
f 3067 3056 3079
f 3079 3056 3068
f 3068 3069 3080
f 3080 3069 3081
f 3069 3070 3081
f 3081 3070 3082
f 3070 3071 3082
f 3082 3071 3083
f 3071 3072 3083
f 3083 3072 3084
f 3072 3073 3084
f 3084 3073 3085
f 3073 3074 3085
f 3085 3074 3086
f 3074 3075 3086
f 3086 3075 3087
f 3075 3076 3087
f 3087 3076 3088
f 3076 3077 3088
f 3088 3077 3089
f 3077 3078 3089
f 3089 3078 3090
f 3078 3079 3090
f 3090 3079 3091
f 3079 3068 3091
f 3091 3068 3080
f 3080 3081 3092
f 3092 3081 3093
f 3081 3082 3093
f 3093 3082 3094
f 3082 3083 3094
f 3094 3083 3095
f 3083 3084 3095
f 3095 3084 3096
f 3084 3085 3096
f 3096 3085 3097
f 3085 3086 3097
f 3097 3086 3098
f 3086 3087 3098
f 3098 3087 3099
f 3087 3088 3099
f 3099 3088 3100
f 3088 3089 3100
f 3100 3089 3101
f 3089 3090 3101
f 3101 3090 3102
f 3090 3091 3102
f 3102 3091 3103
f 3091 3080 3103
f 3103 3080 3092
f 3092 3093 3104
f 3104 3093 3105
f 3093 3094 3105
f 3105 3094 3106
f 3094 3095 3106
f 3106 3095 3107
f 3095 3096 3107
f 3107 3096 3108
f 3096 3097 3108
f 3108 3097 3109
f 3097 3098 3109
f 3109 3098 3110
f 3098 3099 3110
f 3110 3099 3111
f 3099 3100 3111
f 3111 3100 3112
f 3100 3101 3112
f 3112 3101 3113
f 3101 3102 3113
f 3113 3102 3114
f 3102 3103 3114
f 3114 3103 3115
f 3103 3092 3115
f 3115 3092 3104
f 3104 3105 3116
f 3116 3105 3117
f 3105 3106 3117
f 3117 3106 3118
f 3106 3107 3118
f 3118 3107 3119
f 3107 3108 3119
f 3119 3108 3120
f 3108 3109 3120
f 3120 3109 3121
f 3109 3110 3121
f 3121 3110 3122
f 3110 3111 3122
f 3122 3111 3123
f 3111 3112 3123
f 3123 3112 3124
f 3112 3113 3124
f 3124 3113 3125
f 3113 3114 3125
f 3125 3114 3126
f 3114 3115 3126
f 3126 3115 3127
f 3115 3104 3127
f 3127 3104 3116
f 3116 3117 3128
f 3128 3117 3129
f 3117 3118 3129
f 3129 3118 3130
f 3118 3119 3130
f 3130 3119 3131
f 3119 3120 3131
f 3131 3120 3132
f 3120 3121 3132
f 3132 3121 3133
f 3121 3122 3133
f 3133 3122 3134
f 3122 3123 3134
f 3134 3123 3135
f 3123 3124 3135
f 3135 3124 3136
f 3124 3125 3136
f 3136 3125 3137
f 3125 3126 3137
f 3137 3126 3138
f 3126 3127 3138
f 3138 3127 3139
f 3127 3116 3139
f 3139 3116 3128
f 3128 3129 3140
f 3140 3129 3141
f 3129 3130 3141
f 3141 3130 3142
f 3130 3131 3142
f 3142 3131 3143
f 3131 3132 3143
f 3143 3132 3144
f 3132 3133 3144
f 3144 3133 3145
f 3133 3134 3145
f 3145 3134 3146
f 3134 3135 3146
f 3146 3135 3147
f 3135 3136 3147
f 3147 3136 3148
f 3136 3137 3148
f 3148 3137 3149
f 3137 3138 3149
f 3149 3138 3150
f 3138 3139 3150
f 3150 3139 3151
f 3139 3128 3151
f 3151 3128 3140
f 3140 3141 3152
f 3152 3141 3153
f 3141 3142 3153
f 3153 3142 3154
f 3142 3143 3154
f 3154 3143 3155
f 3143 3144 3155
f 3155 3144 3156
f 3144 3145 3156
f 3156 3145 3157
f 3145 3146 3157
f 3157 3146 3158
f 3146 3147 3158
f 3158 3147 3159
f 3147 3148 3159
f 3159 3148 3160
f 3148 3149 3160
f 3160 3149 3161
f 3149 3150 3161
f 3161 3150 3162
f 3150 3151 3162
f 3162 3151 3163
f 3151 3140 3163
f 3163 3140 3152
f 3152 3153 3164
f 3164 3153 3165
f 3153 3154 3165
f 3165 3154 3166
f 3154 3155 3166
f 3166 3155 3167
f 3155 3156 3167
f 3167 3156 3168
f 3156 3157 3168
f 3168 3157 3169
f 3157 3158 3169
f 3169 3158 3170
f 3158 3159 3170
f 3170 3159 3171
f 3159 3160 3171
f 3171 3160 3172
f 3160 3161 3172
f 3172 3161 3173
f 3161 3162 3173
f 3173 3162 3174
f 3162 3163 3174
f 3174 3163 3175
f 3163 3152 3175
f 3175 3152 3164
f 3164 3165 3176
f 3176 3165 3177
f 3165 3166 3177
f 3177 3166 3178
f 3166 3167 3178
f 3178 3167 3179
f 3167 3168 3179
f 3179 3168 3180
f 3168 3169 3180
f 3180 3169 3181
f 3169 3170 3181
f 3181 3170 3182
f 3170 3171 3182
f 3182 3171 3183
f 3171 3172 3183
f 3183 3172 3184
f 3172 3173 3184
f 3184 3173 3185
f 3173 3174 3185
f 3185 3174 3186
f 3174 3175 3186
f 3186 3175 3187
f 3175 3164 3187
f 3187 3164 3176
f 3176 3177 3188
f 3188 3177 3189
f 3177 3178 3189
f 3189 3178 3190
f 3178 3179 3190
f 3190 3179 3191
f 3179 3180 3191
f 3191 3180 3192
f 3180 3181 3192
f 3192 3181 3193
f 3181 3182 3193
f 3193 3182 3194
f 3182 3183 3194
f 3194 3183 3195
f 3183 3184 3195
f 3195 3184 3196
f 3184 3185 3196
f 3196 3185 3197
f 3185 3186 3197
f 3197 3186 3198
f 3186 3187 3198
f 3198 3187 3199
f 3187 3176 3199
f 3199 3176 3188
f 3188 3189 3200
f 3200 3189 3201
f 3189 3190 3201
f 3201 3190 3202
f 3190 3191 3202
f 3202 3191 3203
f 3191 3192 3203
f 3203 3192 3204
f 3192 3193 3204
f 3204 3193 3205
f 3193 3194 3205
f 3205 3194 3206
f 3194 3195 3206
f 3206 3195 3207
f 3195 3196 3207
f 3207 3196 3208
f 3196 3197 3208
f 3208 3197 3209
f 3197 3198 3209
f 3209 3198 3210
f 3198 3199 3210
f 3210 3199 3211
f 3199 3188 3211
f 3211 3188 3200
f 3200 3201 3212
f 3212 3201 3213
f 3201 3202 3213
f 3213 3202 3214
f 3202 3203 3214
f 3214 3203 3215
f 3203 3204 3215
f 3215 3204 3216
f 3204 3205 3216
f 3216 3205 3217
f 3205 3206 3217
f 3217 3206 3218
f 3206 3207 3218
f 3218 3207 3219
f 3207 3208 3219
f 3219 3208 3220
f 3208 3209 3220
f 3220 3209 3221
f 3209 3210 3221
f 3221 3210 3222
f 3210 3211 3222
f 3222 3211 3223
f 3211 3200 3223
f 3223 3200 3212
f 3212 3213 3224
f 3224 3213 3225
f 3213 3214 3225
f 3225 3214 3226
f 3214 3215 3226
f 3226 3215 3227
f 3215 3216 3227
f 3227 3216 3228
f 3216 3217 3228
f 3228 3217 3229
f 3217 3218 3229
f 3229 3218 3230
f 3218 3219 3230
f 3230 3219 3231
f 3219 3220 3231
f 3231 3220 3232
f 3220 3221 3232
f 3232 3221 3233
f 3221 3222 3233
f 3233 3222 3234
f 3222 3223 3234
f 3234 3223 3235
f 3223 3212 3235
f 3235 3212 3224
f 3224 3225 3236
f 3236 3225 3237
f 3225 3226 3237
f 3237 3226 3238
f 3226 3227 3238
f 3238 3227 3239
f 3227 3228 3239
f 3239 3228 3240
f 3228 3229 3240
f 3240 3229 3241
f 3229 3230 3241
f 3241 3230 3242
f 3230 3231 3242
f 3242 3231 3243
f 3231 3232 3243
f 3243 3232 3244
f 3232 3233 3244
f 3244 3233 3245
f 3233 3234 3245
f 3245 3234 3246
f 3234 3235 3246
f 3246 3235 3247
f 3235 3224 3247
f 3247 3224 3236
f 3236 3237 3248
f 3248 3237 3249
f 3237 3238 3249
f 3249 3238 3250
f 3238 3239 3250
f 3250 3239 3251
f 3239 3240 3251
f 3251 3240 3252
f 3240 3241 3252
f 3252 3241 3253
f 3241 3242 3253
f 3253 3242 3254
f 3242 3243 3254
f 3254 3243 3255
f 3243 3244 3255
f 3255 3244 3256
f 3244 3245 3256
f 3256 3245 3257
f 3245 3246 3257
f 3257 3246 3258
f 3246 3247 3258
f 3258 3247 3259
f 3247 3236 3259
f 3259 3236 3248
f 3248 3249 3260
f 3260 3249 3261
f 3249 3250 3261
f 3261 3250 3262
f 3250 3251 3262
f 3262 3251 3263
f 3251 3252 3263
f 3263 3252 3264
f 3252 3253 3264
f 3264 3253 3265
f 3253 3254 3265
f 3265 3254 3266
f 3254 3255 3266
f 3266 3255 3267
f 3255 3256 3267
f 3267 3256 3268
f 3256 3257 3268
f 3268 3257 3269
f 3257 3258 3269
f 3269 3258 3270
f 3258 3259 3270
f 3270 3259 3271
f 3259 3248 3271
f 3271 3248 3260
f 3260 3261 3272
f 3272 3261 3273
f 3261 3262 3273
f 3273 3262 3274
f 3262 3263 3274
f 3274 3263 3275
f 3263 3264 3275
f 3275 3264 3276
f 3264 3265 3276
f 3276 3265 3277
f 3265 3266 3277
f 3277 3266 3278
f 3266 3267 3278
f 3278 3267 3279
f 3267 3268 3279
f 3279 3268 3280
f 3268 3269 3280
f 3280 3269 3281
f 3269 3270 3281
f 3281 3270 3282
f 3270 3271 3282
f 3282 3271 3283
f 3271 3260 3283
f 3283 3260 3272
f 3272 3273 3284
f 3284 3273 3285
f 3273 3274 3285
f 3285 3274 3286
f 3274 3275 3286
f 3286 3275 3287
f 3275 3276 3287
f 3287 3276 3288
f 3276 3277 3288
f 3288 3277 3289
f 3277 3278 3289
f 3289 3278 3290
f 3278 3279 3290
f 3290 3279 3291
f 3279 3280 3291
f 3291 3280 3292
f 3280 3281 3292
f 3292 3281 3293
f 3281 3282 3293
f 3293 3282 3294
f 3282 3283 3294
f 3294 3283 3295
f 3283 3272 3295
f 3295 3272 3284
f 3284 3285 3296
f 3296 3285 3297
f 3285 3286 3297
f 3297 3286 3298
f 3286 3287 3298
f 3298 3287 3299
f 3287 3288 3299
f 3299 3288 3300
f 3288 3289 3300
f 3300 3289 3301
f 3289 3290 3301
f 3301 3290 3302
f 3290 3291 3302
f 3302 3291 3303
f 3291 3292 3303
f 3303 3292 3304
f 3292 3293 3304
f 3304 3293 3305
f 3293 3294 3305
f 3305 3294 3306
f 3294 3295 3306
f 3306 3295 3307
f 3295 3284 3307
f 3307 3284 3296
f 3296 3297 3308
f 3308 3297 3309
f 3297 3298 3309
f 3309 3298 3310
f 3298 3299 3310
f 3310 3299 3311
f 3299 3300 3311
f 3311 3300 3312
f 3300 3301 3312
f 3312 3301 3313
f 3301 3302 3313
f 3313 3302 3314
f 3302 3303 3314
f 3314 3303 3315
f 3303 3304 3315
f 3315 3304 3316
f 3304 3305 3316
f 3316 3305 3317
f 3305 3306 3317
f 3317 3306 3318
f 3306 3307 3318
f 3318 3307 3319
f 3307 3296 3319
f 3319 3296 3308
f 3308 3309 3320
f 3320 3309 3321
f 3309 3310 3321
f 3321 3310 3322
f 3310 3311 3322
f 3322 3311 3323
f 3311 3312 3323
f 3323 3312 3324
f 3312 3313 3324
f 3324 3313 3325
f 3313 3314 3325
f 3325 3314 3326
f 3314 3315 3326
f 3326 3315 3327
f 3315 3316 3327
f 3327 3316 3328
f 3316 3317 3328
f 3328 3317 3329
f 3317 3318 3329
f 3329 3318 3330
f 3318 3319 3330
f 3330 3319 3331
f 3319 3308 3331
f 3331 3308 3320
f 3320 3321 3332
f 3332 3321 3333
f 3321 3322 3333
f 3333 3322 3334
f 3322 3323 3334
f 3334 3323 3335
f 3323 3324 3335
f 3335 3324 3336
f 3324 3325 3336
f 3336 3325 3337
f 3325 3326 3337
f 3337 3326 3338
f 3326 3327 3338
f 3338 3327 3339
f 3327 3328 3339
f 3339 3328 3340
f 3328 3329 3340
f 3340 3329 3341
f 3329 3330 3341
f 3341 3330 3342
f 3330 3331 3342
f 3342 3331 3343
f 3331 3320 3343
f 3343 3320 3332
f 3332 3333 3344
f 3344 3333 3345
f 3333 3334 3345
f 3345 3334 3346
f 3334 3335 3346
f 3346 3335 3347
f 3335 3336 3347
f 3347 3336 3348
f 3336 3337 3348
f 3348 3337 3349
f 3337 3338 3349
f 3349 3338 3350
f 3338 3339 3350
f 3350 3339 3351
f 3339 3340 3351
f 3351 3340 3352
f 3340 3341 3352
f 3352 3341 3353
f 3341 3342 3353
f 3353 3342 3354
f 3342 3343 3354
f 3354 3343 3355
f 3343 3332 3355
f 3355 3332 3344
f 3344 3345 3356
f 3356 3345 3357
f 3345 3346 3357
f 3357 3346 3358
f 3346 3347 3358
f 3358 3347 3359
f 3347 3348 3359
f 3359 3348 3360
f 3348 3349 3360
f 3360 3349 3361
f 3349 3350 3361
f 3361 3350 3362
f 3350 3351 3362
f 3362 3351 3363
f 3351 3352 3363
f 3363 3352 3364
f 3352 3353 3364
f 3364 3353 3365
f 3353 3354 3365
f 3365 3354 3366
f 3354 3355 3366
f 3366 3355 3367
f 3355 3344 3367
f 3367 3344 3356
f 3356 3357 3368
f 3368 3357 3369
f 3357 3358 3369
f 3369 3358 3370
f 3358 3359 3370
f 3370 3359 3371
f 3359 3360 3371
f 3371 3360 3372
f 3360 3361 3372
f 3372 3361 3373
f 3361 3362 3373
f 3373 3362 3374
f 3362 3363 3374
f 3374 3363 3375
f 3363 3364 3375
f 3375 3364 3376
f 3364 3365 3376
f 3376 3365 3377
f 3365 3366 3377
f 3377 3366 3378
f 3366 3367 3378
f 3378 3367 3379
f 3367 3356 3379
f 3379 3356 3368
f 3368 3369 3380
f 3380 3369 3381
f 3369 3370 3381
f 3381 3370 3382
f 3370 3371 3382
f 3382 3371 3383
f 3371 3372 3383
f 3383 3372 3384
f 3372 3373 3384
f 3384 3373 3385
f 3373 3374 3385
f 3385 3374 3386
f 3374 3375 3386
f 3386 3375 3387
f 3375 3376 3387
f 3387 3376 3388
f 3376 3377 3388
f 3388 3377 3389
f 3377 3378 3389
f 3389 3378 3390
f 3378 3379 3390
f 3390 3379 3391
f 3379 3368 3391
f 3391 3368 3380
f 3380 3381 3392
f 3392 3381 3393
f 3381 3382 3393
f 3393 3382 3394
f 3382 3383 3394
f 3394 3383 3395
f 3383 3384 3395
f 3395 3384 3396
f 3384 3385 3396
f 3396 3385 3397
f 3385 3386 3397
f 3397 3386 3398
f 3386 3387 3398
f 3398 3387 3399
f 3387 3388 3399
f 3399 3388 3400
f 3388 3389 3400
f 3400 3389 3401
f 3389 3390 3401
f 3401 3390 3402
f 3390 3391 3402
f 3402 3391 3403
f 3391 3380 3403
f 3403 3380 3392
f 3392 3393 3404
f 3404 3393 3405
f 3393 3394 3405
f 3405 3394 3406
f 3394 3395 3406
f 3406 3395 3407
f 3395 3396 3407
f 3407 3396 3408
f 3396 3397 3408
f 3408 3397 3409
f 3397 3398 3409
f 3409 3398 3410
f 3398 3399 3410
f 3410 3399 3411
f 3399 3400 3411
f 3411 3400 3412
f 3400 3401 3412
f 3412 3401 3413
f 3401 3402 3413
f 3413 3402 3414
f 3402 3403 3414
f 3414 3403 3415
f 3403 3392 3415
f 3415 3392 3404
f 3404 3405 3416
f 3416 3405 3417
f 3405 3406 3417
f 3417 3406 3418
f 3406 3407 3418
f 3418 3407 3419
f 3407 3408 3419
f 3419 3408 3420
f 3408 3409 3420
f 3420 3409 3421
f 3409 3410 3421
f 3421 3410 3422
f 3410 3411 3422
f 3422 3411 3423
f 3411 3412 3423
f 3423 3412 3424
f 3412 3413 3424
f 3424 3413 3425
f 3413 3414 3425
f 3425 3414 3426
f 3414 3415 3426
f 3426 3415 3427
f 3415 3404 3427
f 3427 3404 3416
f 3416 3417 3428
f 3428 3417 3429
f 3417 3418 3429
f 3429 3418 3430
f 3418 3419 3430
f 3430 3419 3431
f 3419 3420 3431
f 3431 3420 3432
f 3420 3421 3432
f 3432 3421 3433
f 3421 3422 3433
f 3433 3422 3434
f 3422 3423 3434
f 3434 3423 3435
f 3423 3424 3435
f 3435 3424 3436
f 3424 3425 3436
f 3436 3425 3437
f 3425 3426 3437
f 3437 3426 3438
f 3426 3427 3438
f 3438 3427 3439
f 3427 3416 3439
f 3439 3416 3428
f 3428 3429 3440
f 3440 3429 3441
f 3429 3430 3441
f 3441 3430 3442
f 3430 3431 3442
f 3442 3431 3443
f 3431 3432 3443
f 3443 3432 3444
f 3432 3433 3444
f 3444 3433 3445
f 3433 3434 3445
f 3445 3434 3446
f 3434 3435 3446
f 3446 3435 3447
f 3435 3436 3447
f 3447 3436 3448
f 3436 3437 3448
f 3448 3437 3449
f 3437 3438 3449
f 3449 3438 3450
f 3438 3439 3450
f 3450 3439 3451
f 3439 3428 3451
f 3451 3428 3440
f 3440 3441 3452
f 3452 3441 3453
f 3441 3442 3453
f 3453 3442 3454
f 3442 3443 3454
f 3454 3443 3455
f 3443 3444 3455
f 3455 3444 3456
f 3444 3445 3456
f 3456 3445 3457
f 3445 3446 3457
f 3457 3446 3458
f 3446 3447 3458
f 3458 3447 3459
f 3447 3448 3459
f 3459 3448 3460
f 3448 3449 3460
f 3460 3449 3461
f 3449 3450 3461
f 3461 3450 3462
f 3450 3451 3462
f 3462 3451 3463
f 3451 3440 3463
f 3463 3440 3452
f 3452 3453 3464
f 3464 3453 3465
f 3453 3454 3465
f 3465 3454 3466
f 3454 3455 3466
f 3466 3455 3467
f 3455 3456 3467
f 3467 3456 3468
f 3456 3457 3468
f 3468 3457 3469
f 3457 3458 3469
f 3469 3458 3470
f 3458 3459 3470
f 3470 3459 3471
f 3459 3460 3471
f 3471 3460 3472
f 3460 3461 3472
f 3472 3461 3473
f 3461 3462 3473
f 3473 3462 3474
f 3462 3463 3474
f 3474 3463 3475
f 3463 3452 3475
f 3475 3452 3464
f 3464 3465 3476
f 3476 3465 3477
f 3465 3466 3477
f 3477 3466 3478
f 3466 3467 3478
f 3478 3467 3479
f 3467 3468 3479
f 3479 3468 3480
f 3468 3469 3480
f 3480 3469 3481
f 3469 3470 3481
f 3481 3470 3482
f 3470 3471 3482
f 3482 3471 3483
f 3471 3472 3483
f 3483 3472 3484
f 3472 3473 3484
f 3484 3473 3485
f 3473 3474 3485
f 3485 3474 3486
f 3474 3475 3486
f 3486 3475 3487
f 3475 3464 3487
f 3487 3464 3476
f 3476 3477 3488
f 3488 3477 3489
f 3477 3478 3489
f 3489 3478 3490
f 3478 3479 3490
f 3490 3479 3491
f 3479 3480 3491
f 3491 3480 3492
f 3480 3481 3492
f 3492 3481 3493
f 3481 3482 3493
f 3493 3482 3494
f 3482 3483 3494
f 3494 3483 3495
f 3483 3484 3495
f 3495 3484 3496
f 3484 3485 3496
f 3496 3485 3497
f 3485 3486 3497
f 3497 3486 3498
f 3486 3487 3498
f 3498 3487 3499
f 3487 3476 3499
f 3499 3476 3488
f 3488 3489 3500
f 3500 3489 3501
f 3489 3490 3501
f 3501 3490 3502
f 3490 3491 3502
f 3502 3491 3503
f 3491 3492 3503
f 3503 3492 3504
f 3492 3493 3504
f 3504 3493 3505
f 3493 3494 3505
f 3505 3494 3506
f 3494 3495 3506
f 3506 3495 3507
f 3495 3496 3507
f 3507 3496 3508
f 3496 3497 3508
f 3508 3497 3509
f 3497 3498 3509
f 3509 3498 3510
f 3498 3499 3510
f 3510 3499 3511
f 3499 3488 3511
f 3511 3488 3500
f 3500 3501 3512
f 3512 3501 3513
f 3501 3502 3513
f 3513 3502 3514
f 3502 3503 3514
f 3514 3503 3515
f 3503 3504 3515
f 3515 3504 3516
f 3504 3505 3516
f 3516 3505 3517
f 3505 3506 3517
f 3517 3506 3518
f 3506 3507 3518
f 3518 3507 3519
f 3507 3508 3519
f 3519 3508 3520
f 3508 3509 3520
f 3520 3509 3521
f 3509 3510 3521
f 3521 3510 3522
f 3510 3511 3522
f 3522 3511 3523
f 3511 3500 3523
f 3523 3500 3512
f 3512 3513 3524
f 3524 3513 3525
f 3513 3514 3525
f 3525 3514 3526
f 3514 3515 3526
f 3526 3515 3527
f 3515 3516 3527
f 3527 3516 3528
f 3516 3517 3528
f 3528 3517 3529
f 3517 3518 3529
f 3529 3518 3530
f 3518 3519 3530
f 3530 3519 3531
f 3519 3520 3531
f 3531 3520 3532
f 3520 3521 3532
f 3532 3521 3533
f 3521 3522 3533
f 3533 3522 3534
f 3522 3523 3534
f 3534 3523 3535
f 3523 3512 3535
f 3535 3512 3524
f 3524 3525 3536
f 3536 3525 3537
f 3525 3526 3537
f 3537 3526 3538
f 3526 3527 3538
f 3538 3527 3539
f 3527 3528 3539
f 3539 3528 3540
f 3528 3529 3540
f 3540 3529 3541
f 3529 3530 3541
f 3541 3530 3542
f 3530 3531 3542
f 3542 3531 3543
f 3531 3532 3543
f 3543 3532 3544
f 3532 3533 3544
f 3544 3533 3545
f 3533 3534 3545
f 3545 3534 3546
f 3534 3535 3546
f 3546 3535 3547
f 3535 3524 3547
f 3547 3524 3536
f 3536 3537 3548
f 3548 3537 3549
f 3537 3538 3549
f 3549 3538 3550
f 3538 3539 3550
f 3550 3539 3551
f 3539 3540 3551
f 3551 3540 3552
f 3540 3541 3552
f 3552 3541 3553
f 3541 3542 3553
f 3553 3542 3554
f 3542 3543 3554
f 3554 3543 3555
f 3543 3544 3555
f 3555 3544 3556
f 3544 3545 3556
f 3556 3545 3557
f 3545 3546 3557
f 3557 3546 3558
f 3546 3547 3558
f 3558 3547 3559
f 3547 3536 3559
f 3559 3536 3548
f 3548 3549 3560
f 3560 3549 3561
f 3549 3550 3561
f 3561 3550 3562
f 3550 3551 3562
f 3562 3551 3563
f 3551 3552 3563
f 3563 3552 3564
f 3552 3553 3564
f 3564 3553 3565
f 3553 3554 3565
f 3565 3554 3566
f 3554 3555 3566
f 3566 3555 3567
f 3555 3556 3567
f 3567 3556 3568
f 3556 3557 3568
f 3568 3557 3569
f 3557 3558 3569
f 3569 3558 3570
f 3558 3559 3570
f 3570 3559 3571
f 3559 3548 3571
f 3571 3548 3560
f 3560 3561 3572
f 3572 3561 3573
f 3561 3562 3573
f 3573 3562 3574
f 3562 3563 3574
f 3574 3563 3575
f 3563 3564 3575
f 3575 3564 3576
f 3564 3565 3576
f 3576 3565 3577
f 3565 3566 3577
f 3577 3566 3578
f 3566 3567 3578
f 3578 3567 3579
f 3567 3568 3579
f 3579 3568 3580
f 3568 3569 3580
f 3580 3569 3581
f 3569 3570 3581
f 3581 3570 3582
f 3570 3571 3582
f 3582 3571 3583
f 3571 3560 3583
f 3583 3560 3572
f 3572 3573 3584
f 3584 3573 3585
f 3573 3574 3585
f 3585 3574 3586
f 3574 3575 3586
f 3586 3575 3587
f 3575 3576 3587
f 3587 3576 3588
f 3576 3577 3588
f 3588 3577 3589
f 3577 3578 3589
f 3589 3578 3590
f 3578 3579 3590
f 3590 3579 3591
f 3579 3580 3591
f 3591 3580 3592
f 3580 3581 3592
f 3592 3581 3593
f 3581 3582 3593
f 3593 3582 3594
f 3582 3583 3594
f 3594 3583 3595
f 3583 3572 3595
f 3595 3572 3584
f 3584 3585 3596
f 3596 3585 3597
f 3585 3586 3597
f 3597 3586 3598
f 3586 3587 3598
f 3598 3587 3599
f 3587 3588 3599
f 3599 3588 3600
f 3588 3589 3600
f 3600 3589 3601
f 3589 3590 3601
f 3601 3590 3602
f 3590 3591 3602
f 3602 3591 3603
f 3591 3592 3603
f 3603 3592 3604
f 3592 3593 3604
f 3604 3593 3605
f 3593 3594 3605
f 3605 3594 3606
f 3594 3595 3606
f 3606 3595 3607
f 3595 3584 3607
f 3607 3584 3596
f 3596 3597 3608
f 3608 3597 3609
f 3597 3598 3609
f 3609 3598 3610
f 3598 3599 3610
f 3610 3599 3611
f 3599 3600 3611
f 3611 3600 3612
f 3600 3601 3612
f 3612 3601 3613
f 3601 3602 3613
f 3613 3602 3614
f 3602 3603 3614
f 3614 3603 3615
f 3603 3604 3615
f 3615 3604 3616
f 3604 3605 3616
f 3616 3605 3617
f 3605 3606 3617
f 3617 3606 3618
f 3606 3607 3618
f 3618 3607 3619
f 3607 3596 3619
f 3619 3596 3608
f 3608 3609 3620
f 3620 3609 3621
f 3609 3610 3621
f 3621 3610 3622
f 3610 3611 3622
f 3622 3611 3623
f 3611 3612 3623
f 3623 3612 3624
f 3612 3613 3624
f 3624 3613 3625
f 3613 3614 3625
f 3625 3614 3626
f 3614 3615 3626
f 3626 3615 3627
f 3615 3616 3627
f 3627 3616 3628
f 3616 3617 3628
f 3628 3617 3629
f 3617 3618 3629
f 3629 3618 3630
f 3618 3619 3630
f 3630 3619 3631
f 3619 3608 3631
f 3631 3608 3620
f 3620 3621 3632
f 3632 3621 3633
f 3621 3622 3633
f 3633 3622 3634
f 3622 3623 3634
f 3634 3623 3635
f 3623 3624 3635
f 3635 3624 3636
f 3624 3625 3636
f 3636 3625 3637
f 3625 3626 3637
f 3637 3626 3638
f 3626 3627 3638
f 3638 3627 3639
f 3627 3628 3639
f 3639 3628 3640
f 3628 3629 3640
f 3640 3629 3641
f 3629 3630 3641
f 3641 3630 3642
f 3630 3631 3642
f 3642 3631 3643
f 3631 3620 3643
f 3643 3620 3632
f 3632 3633 3644
f 3644 3633 3645
f 3633 3634 3645
f 3645 3634 3646
f 3634 3635 3646
f 3646 3635 3647
f 3635 3636 3647
f 3647 3636 3648
f 3636 3637 3648
f 3648 3637 3649
f 3637 3638 3649
f 3649 3638 3650
f 3638 3639 3650
f 3650 3639 3651
f 3639 3640 3651
f 3651 3640 3652
f 3640 3641 3652
f 3652 3641 3653
f 3641 3642 3653
f 3653 3642 3654
f 3642 3643 3654
f 3654 3643 3655
f 3643 3632 3655
f 3655 3632 3644
f 3644 3645 3656
f 3656 3645 3657
f 3645 3646 3657
f 3657 3646 3658
f 3646 3647 3658
f 3658 3647 3659
f 3647 3648 3659
f 3659 3648 3660
f 3648 3649 3660
f 3660 3649 3661
f 3649 3650 3661
f 3661 3650 3662
f 3650 3651 3662
f 3662 3651 3663
f 3651 3652 3663
f 3663 3652 3664
f 3652 3653 3664
f 3664 3653 3665
f 3653 3654 3665
f 3665 3654 3666
f 3654 3655 3666
f 3666 3655 3667
f 3655 3644 3667
f 3667 3644 3656
f 3656 3657 3668
f 3668 3657 3669
f 3657 3658 3669
f 3669 3658 3670
f 3658 3659 3670
f 3670 3659 3671
f 3659 3660 3671
f 3671 3660 3672
f 3660 3661 3672
f 3672 3661 3673
f 3661 3662 3673
f 3673 3662 3674
f 3662 3663 3674
f 3674 3663 3675
f 3663 3664 3675
f 3675 3664 3676
f 3664 3665 3676
f 3676 3665 3677
f 3665 3666 3677
f 3677 3666 3678
f 3666 3667 3678
f 3678 3667 3679
f 3667 3656 3679
f 3679 3656 3668
f 3668 3669 3680
f 3680 3669 3681
f 3669 3670 3681
f 3681 3670 3682
f 3670 3671 3682
f 3682 3671 3683
f 3671 3672 3683
f 3683 3672 3684
f 3672 3673 3684
f 3684 3673 3685
f 3673 3674 3685
f 3685 3674 3686
f 3674 3675 3686
f 3686 3675 3687
f 3675 3676 3687
f 3687 3676 3688
f 3676 3677 3688
f 3688 3677 3689
f 3677 3678 3689
f 3689 3678 3690
f 3678 3679 3690
f 3690 3679 3691
f 3679 3668 3691
f 3691 3668 3680
f 3680 3681 3692
f 3692 3681 3692
f 3681 3682 3692
f 3692 3682 3692
f 3682 3683 3692
f 3692 3683 3692
f 3683 3684 3692
f 3692 3684 3692
f 3684 3685 3692
f 3692 3685 3692
f 3685 3686 3692
f 3692 3686 3692
f 3686 3687 3692
f 3692 3687 3692
f 3687 3688 3692
f 3692 3688 3692
f 3688 3689 3692
f 3692 3689 3692
f 3689 3690 3692
f 3692 3690 3692
f 3690 3691 3692
f 3692 3691 3692
f 3691 3680 3692
f 3692 3680 3692

g Path_(10)
v 138.66669 152.69844 11.6
v 138.96953 152.41821 11.584638
v 138.83694 152.36154 11.420832
v 138.65875 152.39513 11.301726
v 138.48268 152.51 11.259235
v 138.35591 152.67535 11.304743
v 138.31242 152.8469 11.426057
v 138.36385 152.97865 11.590672
v 138.49643 153.03534 11.754477
v 138.67462 153.00174 11.873583
v 138.8507 152.88687 11.916074
v 138.97746 152.72153 11.870565
v 139.02097 152.54997 11.749251
v 139.32 152.83752 10.990078
v 139.16086 152.82288 10.82744
v 138.97156 152.88957 10.733379
v 138.80284 153.01974 10.733097
v 138.69989 153.1785 10.82667
v 138.6903 153.32332 10.989025
v 138.77666 153.41539 11.176659
v 138.9358 153.43002 11.339296
v 139.12509 153.36333 11.433357
v 139.29382 153.23317 11.43364
v 139.39677 153.0744 11.340067
v 139.40636 152.9296 11.1777115
v 139.6879 153.49779 10.62103
v 139.5475 153.49062 10.442965
v 139.35393 153.53496 10.351644
v 139.15903 153.61894 10.371535
v 139.01505 153.72006 10.497312
v 138.96054 153.8112 10.695269
v 139.01013 153.86798 10.912366
v 139.15053 153.87515 11.090431
v 139.34412 153.83081 11.181752
v 139.53902 153.74683 11.16186
v 139.683 153.64572 11.036084
v 139.73749 153.55457 10.838127
v 139.83148 154.12805 10.582238
v 139.69951 154.12982 10.401391
v 139.52364 154.20348 10.292191
v 139.35098 154.3293 10.2838955
v 139.22783 154.47356 10.37873
v 139.18715 154.5976 10.551282
v 139.23987 154.66818 10.755317
v 139.37184 154.66641 10.936164
v 139.54771 154.59276 11.045365
v 139.72037 154.46693 11.05366
v 139.84352 154.32268 10.958826
v 139.88419 154.19864 10.786274
v 140.26134 154.31235 10.119939
v 140.10994 154.32585 9.979104
v 139.94499 154.42955 9.898289
v 139.81068 154.59566 9.899148
v 139.743 154.7797 9.981451
v 139.76009 154.93233 10.123145
v 139.85735 155.01265 10.286263
v 140.00874 154.99916 10.427098
v 140.17369 154.89546 10.507914
v 140.308 154.72934 10.507054
v 140.37567 154.54532 10.424751
v 140.3586 154.39268 10.283057
v 140.66489 154.78494 9.711029
v 140.51424 154.78714 9.563843
v 140.33784 154.86969 9.482311
v 140.18298 155.01047 9.48828
v 140.09114 155.17175 9.580152
v 140.08693 155.31032 9.733307
v 140.17148 155.38907 9.906709
v 140.32213 155.38687 10.053895
v 140.49852 155.30432 10.1354265
v 140.65338 155.16356 10.129457
v 140.74522 155.00227 10.037586
v 140.74944 154.8637 9.884431
v 140.46124 155.13795 9.776143
usemtl mat_32
s 1
f 3693 3693 3694
f 3694 3693 3695
f 3693 3693 3695
f 3695 3693 3696
f 3693 3693 3696
f 3696 3693 3697
f 3693 3693 3697
f 3697 3693 3698
f 3693 3693 3698
f 3698 3693 3699
f 3693 3693 3699
f 3699 3693 3700
f 3693 3693 3700
f 3700 3693 3701
f 3693 3693 3701
f 3701 3693 3702
f 3693 3693 3702
f 3702 3693 3703
f 3693 3693 3703
f 3703 3693 3704
f 3693 3693 3704
f 3704 3693 3705
f 3693 3693 3705
f 3705 3693 3694
f 3694 3695 3706
f 3706 3695 3707
f 3695 3696 3707
f 3707 3696 3708
f 3696 3697 3708
f 3708 3697 3709
f 3697 3698 3709
f 3709 3698 3710
f 3698 3699 3710
f 3710 3699 3711
f 3699 3700 3711
f 3711 3700 3712
f 3700 3701 3712
f 3712 3701 3713
f 3701 3702 3713
f 3713 3702 3714
f 3702 3703 3714
f 3714 3703 3715
f 3703 3704 3715
f 3715 3704 3716
f 3704 3705 3716
f 3716 3705 3717
f 3705 3694 3717
f 3717 3694 3706
f 3706 3707 3718
f 3718 3707 3719
f 3707 3708 3719
f 3719 3708 3720
f 3708 3709 3720
f 3720 3709 3721
f 3709 3710 3721
f 3721 3710 3722
f 3710 3711 3722
f 3722 3711 3723
f 3711 3712 3723
f 3723 3712 3724
f 3712 3713 3724
f 3724 3713 3725
f 3713 3714 3725
f 3725 3714 3726
f 3714 3715 3726
f 3726 3715 3727
f 3715 3716 3727
f 3727 3716 3728
f 3716 3717 3728
f 3728 3717 3729
f 3717 3706 3729
f 3729 3706 3718
f 3718 3719 3730
f 3730 3719 3731
f 3719 3720 3731
f 3731 3720 3732
f 3720 3721 3732
f 3732 3721 3733
f 3721 3722 3733
f 3733 3722 3734
f 3722 3723 3734
f 3734 3723 3735
f 3723 3724 3735
f 3735 3724 3736
f 3724 3725 3736
f 3736 3725 3737
f 3725 3726 3737
f 3737 3726 3738
f 3726 3727 3738
f 3738 3727 3739
f 3727 3728 3739
f 3739 3728 3740
f 3728 3729 3740
f 3740 3729 3741
f 3729 3718 3741
f 3741 3718 3730
f 3730 3731 3742
f 3742 3731 3743
f 3731 3732 3743
f 3743 3732 3744
f 3732 3733 3744
f 3744 3733 3745
f 3733 3734 3745
f 3745 3734 3746
f 3734 3735 3746
f 3746 3735 3747
f 3735 3736 3747
f 3747 3736 3748
f 3736 3737 3748
f 3748 3737 3749
f 3737 3738 3749
f 3749 3738 3750
f 3738 3739 3750
f 3750 3739 3751
f 3739 3740 3751
f 3751 3740 3752
f 3740 3741 3752
f 3752 3741 3753
f 3741 3730 3753
f 3753 3730 3742
f 3742 3743 3754
f 3754 3743 3755
f 3743 3744 3755
f 3755 3744 3756
f 3744 3745 3756
f 3756 3745 3757
f 3745 3746 3757
f 3757 3746 3758
f 3746 3747 3758
f 3758 3747 3759
f 3747 3748 3759
f 3759 3748 3760
f 3748 3749 3760
f 3760 3749 3761
f 3749 3750 3761
f 3761 3750 3762
f 3750 3751 3762
f 3762 3751 3763
f 3751 3752 3763
f 3763 3752 3764
f 3752 3753 3764
f 3764 3753 3765
f 3753 3742 3765
f 3765 3742 3754
f 3754 3755 3766
f 3766 3755 3766
f 3755 3756 3766
f 3766 3756 3766
f 3756 3757 3766
f 3766 3757 3766
f 3757 3758 3766
f 3766 3758 3766
f 3758 3759 3766
f 3766 3759 3766
f 3759 3760 3766
f 3766 3760 3766
f 3760 3761 3766
f 3766 3761 3766
f 3761 3762 3766
f 3766 3762 3766
f 3762 3763 3766
f 3766 3763 3766
f 3763 3764 3766
f 3766 3764 3766
f 3764 3765 3766
f 3766 3765 3766
f 3765 3754 3766
f 3766 3754 3766

g Path_(8)
v 125.460335 152.69844 11.6
v 125.460335 152.28574 11.6
v 125.460335 152.34103 11.393651
v 125.460335 152.49208 11.242593
v 125.460335 152.69844 11.187302
v 125.460335 152.90479 11.242593
v 125.460335 153.05585 11.393651
v 125.460335 153.11113 11.6
v 125.460335 153.05585 11.80635
v 125.460335 152.90479 11.957408
v 125.460335 152.69844 12.012699
v 125.460335 152.49208 11.957408
v 125.460335 152.34103 11.80635
v 125.8673 152.28574 11.6
v 125.8673 152.34103 11.393651
v 125.8673 152.49208 11.242593
v 125.8673 152.69844 11.187302
v 125.8673 152.90479 11.242593
v 125.8673 153.05585 11.393651
v 125.8673 153.11113 11.6
v 125.8673 153.05585 11.80635
v 125.8673 152.90479 11.957408
v 125.8673 152.69844 12.012699
v 125.8673 152.49208 11.957408
v 125.8673 152.34103 11.80635
v 126.27427 152.28574 11.6
v 126.27427 152.34103 11.393651
v 126.27427 152.49208 11.242593
v 126.27427 152.69844 11.187302
v 126.27427 152.90479 11.242593
v 126.27427 153.05585 11.393651
v 126.27427 153.11113 11.6
v 126.27427 153.05585 11.80635
v 126.27427 152.90479 11.957408
v 126.27427 152.69844 12.012699
v 126.27427 152.49208 11.957408
v 126.27427 152.34103 11.80635
v 126.68124 152.28574 11.6
v 126.68124 152.34103 11.393651
v 126.68124 152.49208 11.242593
v 126.68124 152.69844 11.187302
v 126.68124 152.90479 11.242593
v 126.68124 153.05585 11.393651
v 126.68124 153.11113 11.6
v 126.68124 153.05585 11.80635
v 126.68124 152.90479 11.957408
v 126.68124 152.69844 12.012699
v 126.68124 152.49208 11.957408
v 126.68124 152.34103 11.80635
v 127.0882 152.28574 11.6
v 127.0882 152.34103 11.393651
v 127.0882 152.49208 11.242593
v 127.0882 152.69844 11.187302
v 127.0882 152.90479 11.242593
v 127.0882 153.05585 11.393651
v 127.0882 153.11113 11.6
v 127.0882 153.05585 11.80635
v 127.0882 152.90479 11.957408
v 127.0882 152.69844 12.012699
v 127.0882 152.49208 11.957408
v 127.0882 152.34103 11.80635
v 127.49517 152.28574 11.6
v 127.49517 152.34103 11.393651
v 127.49517 152.49208 11.242593
v 127.49517 152.69844 11.187302
v 127.49517 152.90479 11.242593
v 127.49517 153.05585 11.393651
v 127.49517 153.11113 11.6
v 127.49517 153.05585 11.80635
v 127.49517 152.90479 11.957408
v 127.49517 152.69844 12.012699
v 127.49517 152.49208 11.957408
v 127.49517 152.34103 11.80635
v 127.90214 152.28574 11.6
v 127.90214 152.34103 11.393651
v 127.90214 152.49208 11.242593
v 127.90214 152.69844 11.187302
v 127.90214 152.90479 11.242593
v 127.90214 153.05585 11.393651
v 127.90214 153.11113 11.6
v 127.90214 153.05585 11.80635
v 127.90214 152.90479 11.957408
v 127.90214 152.69844 12.012699
v 127.90214 152.49208 11.957408
v 127.90214 152.34103 11.80635
v 128.3091 152.28574 11.6
v 128.3091 152.34103 11.393651
v 128.3091 152.49208 11.242593
v 128.3091 152.69844 11.187302
v 128.3091 152.90479 11.242593
v 128.3091 153.05585 11.393651
v 128.3091 153.11113 11.6
v 128.3091 153.05585 11.80635
v 128.3091 152.90479 11.957408
v 128.3091 152.69844 12.012699
v 128.3091 152.49208 11.957408
v 128.3091 152.34103 11.80635
v 128.71606 152.28574 11.6
v 128.71606 152.34103 11.393651
v 128.71606 152.49208 11.242593
v 128.71606 152.69844 11.187302
v 128.71606 152.90479 11.242593
v 128.71606 153.05585 11.393651
v 128.71606 153.11113 11.6
v 128.71606 153.05585 11.80635
v 128.71606 152.90479 11.957408
v 128.71606 152.69844 12.012699
v 128.71606 152.49208 11.957408
v 128.71606 152.34103 11.80635
v 129.12303 152.28574 11.6
v 129.12303 152.34103 11.393651
v 129.12303 152.49208 11.242593
v 129.12303 152.69844 11.187302
v 129.12303 152.90479 11.242593
v 129.12303 153.05585 11.393651
v 129.12303 153.11113 11.6
v 129.12303 153.05585 11.80635
v 129.12303 152.90479 11.957408
v 129.12303 152.69844 12.012699
v 129.12303 152.49208 11.957408
v 129.12303 152.34103 11.80635
v 129.53 152.28574 11.6
v 129.53 152.34103 11.393651
v 129.53 152.49208 11.242593
v 129.53 152.69844 11.187302
v 129.53 152.90479 11.242593
v 129.53 153.05585 11.393651
v 129.53 153.11113 11.6
v 129.53 153.05585 11.80635
v 129.53 152.90479 11.957408
v 129.53 152.69844 12.012699
v 129.53 152.49208 11.957408
v 129.53 152.34103 11.80635
v 129.93697 152.28574 11.6
v 129.93697 152.34103 11.393651
v 129.93697 152.49208 11.242593
v 129.93697 152.69844 11.187302
v 129.93697 152.90479 11.242593
v 129.93697 153.05585 11.393651
v 129.93697 153.11113 11.6
v 129.93697 153.05585 11.80635
v 129.93697 152.90479 11.957408
v 129.93697 152.69844 12.012699
v 129.93697 152.49208 11.957408
v 129.93697 152.34103 11.80635
v 130.34393 152.28574 11.6
v 130.34393 152.34103 11.393651
v 130.34393 152.49208 11.242593
v 130.34393 152.69844 11.187302
v 130.34393 152.90479 11.242593
v 130.34393 153.05585 11.393651
v 130.34393 153.11113 11.6
v 130.34393 153.05585 11.80635
v 130.34393 152.90479 11.957408
v 130.34393 152.69844 12.012699
v 130.34393 152.49208 11.957408
v 130.34393 152.34103 11.80635
v 130.7509 152.28574 11.6
v 130.7509 152.34103 11.393651
v 130.7509 152.49208 11.242593
v 130.7509 152.69844 11.187302
v 130.7509 152.90479 11.242593
v 130.7509 153.05585 11.393651
v 130.7509 153.11113 11.6
v 130.7509 153.05585 11.80635
v 130.7509 152.90479 11.957408
v 130.7509 152.69844 12.012699
v 130.7509 152.49208 11.957408
v 130.7509 152.34103 11.80635
v 131.15787 152.28574 11.6
v 131.15787 152.34103 11.393651
v 131.15787 152.49208 11.242593
v 131.15787 152.69844 11.187302
v 131.15787 152.90479 11.242593
v 131.15787 153.05585 11.393651
v 131.15787 153.11113 11.6
v 131.15787 153.05585 11.80635
v 131.15787 152.90479 11.957408
v 131.15787 152.69844 12.012699
v 131.15787 152.49208 11.957408
v 131.15787 152.34103 11.80635
v 131.56483 152.28574 11.6
v 131.56483 152.34103 11.393651
v 131.56483 152.49208 11.242593
v 131.56483 152.69844 11.187302
v 131.56483 152.90479 11.242593
v 131.56483 153.05585 11.393651
v 131.56483 153.11113 11.6
v 131.56483 153.05585 11.80635
v 131.56483 152.90479 11.957408
v 131.56483 152.69844 12.012699
v 131.56483 152.49208 11.957408
v 131.56483 152.34103 11.80635
v 131.9718 152.28574 11.6
v 131.9718 152.34103 11.393651
v 131.9718 152.49208 11.242593
v 131.9718 152.69844 11.187302
v 131.9718 152.90479 11.242593
v 131.9718 153.05585 11.393651
v 131.9718 153.11113 11.6
v 131.9718 153.05585 11.80635
v 131.9718 152.90479 11.957408
v 131.9718 152.69844 12.012699
v 131.9718 152.49208 11.957408
v 131.9718 152.34103 11.80635
v 132.37877 152.28574 11.6
v 132.37877 152.34103 11.393651
v 132.37877 152.49208 11.242593
v 132.37877 152.69844 11.187302
v 132.37877 152.90479 11.242593
v 132.37877 153.05585 11.393651
v 132.37877 153.11113 11.6
v 132.37877 153.05585 11.80635
v 132.37877 152.90479 11.957408
v 132.37877 152.69844 12.012699
v 132.37877 152.49208 11.957408
v 132.37877 152.34103 11.80635
v 132.78574 152.28574 11.6
v 132.78574 152.34103 11.393651
v 132.78574 152.49208 11.242593
v 132.78574 152.69844 11.187302
v 132.78574 152.90479 11.242593
v 132.78574 153.05585 11.393651
v 132.78574 153.11113 11.6
v 132.78574 153.05585 11.80635
v 132.78574 152.90479 11.957408
v 132.78574 152.69844 12.012699
v 132.78574 152.49208 11.957408
v 132.78574 152.34103 11.80635
v 133.1927 152.28574 11.6
v 133.1927 152.34103 11.393651
v 133.1927 152.49208 11.242593
v 133.1927 152.69844 11.187302
v 133.1927 152.90479 11.242593
v 133.1927 153.05585 11.393651
v 133.1927 153.11113 11.6
v 133.1927 153.05585 11.80635
v 133.1927 152.90479 11.957408
v 133.1927 152.69844 12.012699
v 133.1927 152.49208 11.957408
v 133.1927 152.34103 11.80635
v 133.59967 152.28574 11.6
v 133.59967 152.34103 11.393651
v 133.59967 152.49208 11.242593
v 133.59967 152.69844 11.187302
v 133.59967 152.90479 11.242593
v 133.59967 153.05585 11.393651
v 133.59967 153.11113 11.6
v 133.59967 153.05585 11.80635
v 133.59967 152.90479 11.957408
v 133.59967 152.69844 12.012699
v 133.59967 152.49208 11.957408
v 133.59967 152.34103 11.80635
v 134.00664 152.28574 11.6
v 134.00664 152.34103 11.393651
v 134.00664 152.49208 11.242593
v 134.00664 152.69844 11.187302
v 134.00664 152.90479 11.242593
v 134.00664 153.05585 11.393651
v 134.00664 153.11113 11.6
v 134.00664 153.05585 11.80635
v 134.00664 152.90479 11.957408
v 134.00664 152.69844 12.012699
v 134.00664 152.49208 11.957408
v 134.00664 152.34103 11.80635
v 134.4136 152.28574 11.6
v 134.4136 152.34103 11.393651
v 134.4136 152.49208 11.242593
v 134.4136 152.69844 11.187302
v 134.4136 152.90479 11.242593
v 134.4136 153.05585 11.393651
v 134.4136 153.11113 11.6
v 134.4136 153.05585 11.80635
v 134.4136 152.90479 11.957408
v 134.4136 152.69844 12.012699
v 134.4136 152.49208 11.957408
v 134.4136 152.34103 11.80635
v 134.82057 152.28574 11.6
v 134.82057 152.34103 11.393651
v 134.82057 152.49208 11.242593
v 134.82057 152.69844 11.187302
v 134.82057 152.90479 11.242593
v 134.82057 153.05585 11.393651
v 134.82057 153.11113 11.6
v 134.82057 153.05585 11.80635
v 134.82057 152.90479 11.957408
v 134.82057 152.69844 12.012699
v 134.82057 152.49208 11.957408
v 134.82057 152.34103 11.80635
v 135.22754 152.28574 11.6
v 135.22754 152.34103 11.393651
v 135.22754 152.49208 11.242593
v 135.22754 152.69844 11.187302
v 135.22754 152.90479 11.242593
v 135.22754 153.05585 11.393651
v 135.22754 153.11113 11.6
v 135.22754 153.05585 11.80635
v 135.22754 152.90479 11.957408
v 135.22754 152.69844 12.012699
v 135.22754 152.49208 11.957408
v 135.22754 152.34103 11.80635
v 135.6345 152.28574 11.6
v 135.6345 152.34103 11.393651
v 135.6345 152.49208 11.242593
v 135.6345 152.69844 11.187302
v 135.6345 152.90479 11.242593
v 135.6345 153.05585 11.393651
v 135.6345 153.11113 11.6
v 135.6345 153.05585 11.80635
v 135.6345 152.90479 11.957408
v 135.6345 152.69844 12.012699
v 135.6345 152.49208 11.957408
v 135.6345 152.34103 11.80635
v 136.04147 152.28574 11.6
v 136.04147 152.34103 11.393651
v 136.04147 152.49208 11.242593
v 136.04147 152.69844 11.187302
v 136.04147 152.90479 11.242593
v 136.04147 153.05585 11.393651
v 136.04147 153.11113 11.6
v 136.04147 153.05585 11.80635
v 136.04147 152.90479 11.957408
v 136.04147 152.69844 12.012699
v 136.04147 152.49208 11.957408
v 136.04147 152.34103 11.80635
v 136.44844 152.28574 11.6
v 136.44844 152.34103 11.393651
v 136.44844 152.49208 11.242593
v 136.44844 152.69844 11.187302
v 136.44844 152.90479 11.242593
v 136.44844 153.05585 11.393651
v 136.44844 153.11113 11.6
v 136.44844 153.05585 11.80635
v 136.44844 152.90479 11.957408
v 136.44844 152.69844 12.012699
v 136.44844 152.49208 11.957408
v 136.44844 152.34103 11.80635
v 136.85541 152.28574 11.6
v 136.85541 152.34103 11.393651
v 136.85541 152.49208 11.242593
v 136.85541 152.69844 11.187302
v 136.85541 152.90479 11.242593
v 136.85541 153.05585 11.393651
v 136.85541 153.11113 11.6
v 136.85541 153.05585 11.80635
v 136.85541 152.90479 11.957408
v 136.85541 152.69844 12.012699
v 136.85541 152.49208 11.957408
v 136.85541 152.34103 11.80635
v 137.26236 152.28574 11.6
v 137.26236 152.34103 11.393651
v 137.26236 152.49208 11.242593
v 137.26236 152.69844 11.187302
v 137.26236 152.90479 11.242593
v 137.26236 153.05585 11.393651
v 137.26236 153.11113 11.6
v 137.26236 153.05585 11.80635
v 137.26236 152.90479 11.957408
v 137.26236 152.69844 12.012699
v 137.26236 152.49208 11.957408
v 137.26236 152.34103 11.80635
v 137.66933 152.28574 11.6
v 137.66933 152.34103 11.393651
v 137.66933 152.49208 11.242593
v 137.66933 152.69844 11.187302
v 137.66933 152.90479 11.242593
v 137.66933 153.05585 11.393651
v 137.66933 153.11113 11.6
v 137.66933 153.05585 11.80635
v 137.66933 152.90479 11.957408
v 137.66933 152.69844 12.012699
v 137.66933 152.49208 11.957408
v 137.66933 152.34103 11.80635
v 138.0763 152.28574 11.6
v 138.0763 152.34103 11.393651
v 138.0763 152.49208 11.242593
v 138.0763 152.69844 11.187302
v 138.0763 152.90479 11.242593
v 138.0763 153.05585 11.393651
v 138.0763 153.11113 11.6
v 138.0763 153.05585 11.80635
v 138.0763 152.90479 11.957408
v 138.0763 152.69844 12.012699
v 138.0763 152.49208 11.957408
v 138.0763 152.34103 11.80635
v 138.48326 152.28574 11.6
v 138.48326 152.34103 11.393651
v 138.48326 152.49208 11.242593
v 138.48326 152.69844 11.187302
v 138.48326 152.90479 11.242593
v 138.48326 153.05585 11.393651
v 138.48326 153.11113 11.6
v 138.48326 153.05585 11.80635
v 138.48326 152.90479 11.957408
v 138.48326 152.69844 12.012699
v 138.48326 152.49208 11.957408
v 138.48326 152.34103 11.80635
v 138.89023 152.28574 11.6
v 138.89023 152.34103 11.393651
v 138.89023 152.49208 11.242593
v 138.89023 152.69844 11.187302
v 138.89023 152.90479 11.242593
v 138.89023 153.05585 11.393651
v 138.89023 153.11113 11.6
v 138.89023 153.05585 11.80635
v 138.89023 152.90479 11.957408
v 138.89023 152.69844 12.012699
v 138.89023 152.49208 11.957408
v 138.89023 152.34103 11.80635
v 139.2972 152.28574 11.6
v 139.2972 152.34103 11.393651
v 139.2972 152.49208 11.242593
v 139.2972 152.69844 11.187302
v 139.2972 152.90479 11.242593
v 139.2972 153.05585 11.393651
v 139.2972 153.11113 11.6
v 139.2972 153.05585 11.80635
v 139.2972 152.90479 11.957408
v 139.2972 152.69844 12.012699
v 139.2972 152.49208 11.957408
v 139.2972 152.34103 11.80635
v 139.70416 152.28574 11.6
v 139.70416 152.34103 11.393651
v 139.70416 152.49208 11.242593
v 139.70416 152.69844 11.187302
v 139.70416 152.90479 11.242593
v 139.70416 153.05585 11.393651
v 139.70416 153.11113 11.6
v 139.70416 153.05585 11.80635
v 139.70416 152.90479 11.957408
v 139.70416 152.69844 12.012699
v 139.70416 152.49208 11.957408
v 139.70416 152.34103 11.80635
v 140.11113 152.28574 11.6
v 140.11113 152.34103 11.393651
v 140.11113 152.49208 11.242593
v 140.11113 152.69844 11.187302
v 140.11113 152.90479 11.242593
v 140.11113 153.05585 11.393651
v 140.11113 153.11113 11.6
v 140.11113 153.05585 11.80635
v 140.11113 152.90479 11.957408
v 140.11113 152.69844 12.012699
v 140.11113 152.49208 11.957408
v 140.11113 152.34103 11.80635
v 140.11113 152.69844 11.6
usemtl mat_33
s 1
f 3767 3767 3768
f 3768 3767 3769
f 3767 3767 3769
f 3769 3767 3770
f 3767 3767 3770
f 3770 3767 3771
f 3767 3767 3771
f 3771 3767 3772
f 3767 3767 3772
f 3772 3767 3773
f 3767 3767 3773
f 3773 3767 3774
f 3767 3767 3774
f 3774 3767 3775
f 3767 3767 3775
f 3775 3767 3776
f 3767 3767 3776
f 3776 3767 3777
f 3767 3767 3777
f 3777 3767 3778
f 3767 3767 3778
f 3778 3767 3779
f 3767 3767 3779
f 3779 3767 3768
f 3768 3769 3780
f 3780 3769 3781
f 3769 3770 3781
f 3781 3770 3782
f 3770 3771 3782
f 3782 3771 3783
f 3771 3772 3783
f 3783 3772 3784
f 3772 3773 3784
f 3784 3773 3785
f 3773 3774 3785
f 3785 3774 3786
f 3774 3775 3786
f 3786 3775 3787
f 3775 3776 3787
f 3787 3776 3788
f 3776 3777 3788
f 3788 3777 3789
f 3777 3778 3789
f 3789 3778 3790
f 3778 3779 3790
f 3790 3779 3791
f 3779 3768 3791
f 3791 3768 3780
f 3780 3781 3792
f 3792 3781 3793
f 3781 3782 3793
f 3793 3782 3794
f 3782 3783 3794
f 3794 3783 3795
f 3783 3784 3795
f 3795 3784 3796
f 3784 3785 3796
f 3796 3785 3797
f 3785 3786 3797
f 3797 3786 3798
f 3786 3787 3798
f 3798 3787 3799
f 3787 3788 3799
f 3799 3788 3800
f 3788 3789 3800
f 3800 3789 3801
f 3789 3790 3801
f 3801 3790 3802
f 3790 3791 3802
f 3802 3791 3803
f 3791 3780 3803
f 3803 3780 3792
f 3792 3793 3804
f 3804 3793 3805
f 3793 3794 3805
f 3805 3794 3806
f 3794 3795 3806
f 3806 3795 3807
f 3795 3796 3807
f 3807 3796 3808
f 3796 3797 3808
f 3808 3797 3809
f 3797 3798 3809
f 3809 3798 3810
f 3798 3799 3810
f 3810 3799 3811
f 3799 3800 3811
f 3811 3800 3812
f 3800 3801 3812
f 3812 3801 3813
f 3801 3802 3813
f 3813 3802 3814
f 3802 3803 3814
f 3814 3803 3815
f 3803 3792 3815
f 3815 3792 3804
f 3804 3805 3816
f 3816 3805 3817
f 3805 3806 3817
f 3817 3806 3818
f 3806 3807 3818
f 3818 3807 3819
f 3807 3808 3819
f 3819 3808 3820
f 3808 3809 3820
f 3820 3809 3821
f 3809 3810 3821
f 3821 3810 3822
f 3810 3811 3822
f 3822 3811 3823
f 3811 3812 3823
f 3823 3812 3824
f 3812 3813 3824
f 3824 3813 3825
f 3813 3814 3825
f 3825 3814 3826
f 3814 3815 3826
f 3826 3815 3827
f 3815 3804 3827
f 3827 3804 3816
f 3816 3817 3828
f 3828 3817 3829
f 3817 3818 3829
f 3829 3818 3830
f 3818 3819 3830
f 3830 3819 3831
f 3819 3820 3831
f 3831 3820 3832
f 3820 3821 3832
f 3832 3821 3833
f 3821 3822 3833
f 3833 3822 3834
f 3822 3823 3834
f 3834 3823 3835
f 3823 3824 3835
f 3835 3824 3836
f 3824 3825 3836
f 3836 3825 3837
f 3825 3826 3837
f 3837 3826 3838
f 3826 3827 3838
f 3838 3827 3839
f 3827 3816 3839
f 3839 3816 3828
f 3828 3829 3840
f 3840 3829 3841
f 3829 3830 3841
f 3841 3830 3842
f 3830 3831 3842
f 3842 3831 3843
f 3831 3832 3843
f 3843 3832 3844
f 3832 3833 3844
f 3844 3833 3845
f 3833 3834 3845
f 3845 3834 3846
f 3834 3835 3846
f 3846 3835 3847
f 3835 3836 3847
f 3847 3836 3848
f 3836 3837 3848
f 3848 3837 3849
f 3837 3838 3849
f 3849 3838 3850
f 3838 3839 3850
f 3850 3839 3851
f 3839 3828 3851
f 3851 3828 3840
f 3840 3841 3852
f 3852 3841 3853
f 3841 3842 3853
f 3853 3842 3854
f 3842 3843 3854
f 3854 3843 3855
f 3843 3844 3855
f 3855 3844 3856
f 3844 3845 3856
f 3856 3845 3857
f 3845 3846 3857
f 3857 3846 3858
f 3846 3847 3858
f 3858 3847 3859
f 3847 3848 3859
f 3859 3848 3860
f 3848 3849 3860
f 3860 3849 3861
f 3849 3850 3861
f 3861 3850 3862
f 3850 3851 3862
f 3862 3851 3863
f 3851 3840 3863
f 3863 3840 3852
f 3852 3853 3864
f 3864 3853 3865
f 3853 3854 3865
f 3865 3854 3866
f 3854 3855 3866
f 3866 3855 3867
f 3855 3856 3867
f 3867 3856 3868
f 3856 3857 3868
f 3868 3857 3869
f 3857 3858 3869
f 3869 3858 3870
f 3858 3859 3870
f 3870 3859 3871
f 3859 3860 3871
f 3871 3860 3872
f 3860 3861 3872
f 3872 3861 3873
f 3861 3862 3873
f 3873 3862 3874
f 3862 3863 3874
f 3874 3863 3875
f 3863 3852 3875
f 3875 3852 3864
f 3864 3865 3876
f 3876 3865 3877
f 3865 3866 3877
f 3877 3866 3878
f 3866 3867 3878
f 3878 3867 3879
f 3867 3868 3879
f 3879 3868 3880
f 3868 3869 3880
f 3880 3869 3881
f 3869 3870 3881
f 3881 3870 3882
f 3870 3871 3882
f 3882 3871 3883
f 3871 3872 3883
f 3883 3872 3884
f 3872 3873 3884
f 3884 3873 3885
f 3873 3874 3885
f 3885 3874 3886
f 3874 3875 3886
f 3886 3875 3887
f 3875 3864 3887
f 3887 3864 3876
f 3876 3877 3888
f 3888 3877 3889
f 3877 3878 3889
f 3889 3878 3890
f 3878 3879 3890
f 3890 3879 3891
f 3879 3880 3891
f 3891 3880 3892
f 3880 3881 3892
f 3892 3881 3893
f 3881 3882 3893
f 3893 3882 3894
f 3882 3883 3894
f 3894 3883 3895
f 3883 3884 3895
f 3895 3884 3896
f 3884 3885 3896
f 3896 3885 3897
f 3885 3886 3897
f 3897 3886 3898
f 3886 3887 3898
f 3898 3887 3899
f 3887 3876 3899
f 3899 3876 3888
f 3888 3889 3900
f 3900 3889 3901
f 3889 3890 3901
f 3901 3890 3902
f 3890 3891 3902
f 3902 3891 3903
f 3891 3892 3903
f 3903 3892 3904
f 3892 3893 3904
f 3904 3893 3905
f 3893 3894 3905
f 3905 3894 3906
f 3894 3895 3906
f 3906 3895 3907
f 3895 3896 3907
f 3907 3896 3908
f 3896 3897 3908
f 3908 3897 3909
f 3897 3898 3909
f 3909 3898 3910
f 3898 3899 3910
f 3910 3899 3911
f 3899 3888 3911
f 3911 3888 3900
f 3900 3901 3912
f 3912 3901 3913
f 3901 3902 3913
f 3913 3902 3914
f 3902 3903 3914
f 3914 3903 3915
f 3903 3904 3915
f 3915 3904 3916
f 3904 3905 3916
f 3916 3905 3917
f 3905 3906 3917
f 3917 3906 3918
f 3906 3907 3918
f 3918 3907 3919
f 3907 3908 3919
f 3919 3908 3920
f 3908 3909 3920
f 3920 3909 3921
f 3909 3910 3921
f 3921 3910 3922
f 3910 3911 3922
f 3922 3911 3923
f 3911 3900 3923
f 3923 3900 3912
f 3912 3913 3924
f 3924 3913 3925
f 3913 3914 3925
f 3925 3914 3926
f 3914 3915 3926
f 3926 3915 3927
f 3915 3916 3927
f 3927 3916 3928
f 3916 3917 3928
f 3928 3917 3929
f 3917 3918 3929
f 3929 3918 3930
f 3918 3919 3930
f 3930 3919 3931
f 3919 3920 3931
f 3931 3920 3932
f 3920 3921 3932
f 3932 3921 3933
f 3921 3922 3933
f 3933 3922 3934
f 3922 3923 3934
f 3934 3923 3935
f 3923 3912 3935
f 3935 3912 3924
f 3924 3925 3936
f 3936 3925 3937
f 3925 3926 3937
f 3937 3926 3938
f 3926 3927 3938
f 3938 3927 3939
f 3927 3928 3939
f 3939 3928 3940
f 3928 3929 3940
f 3940 3929 3941
f 3929 3930 3941
f 3941 3930 3942
f 3930 3931 3942
f 3942 3931 3943
f 3931 3932 3943
f 3943 3932 3944
f 3932 3933 3944
f 3944 3933 3945
f 3933 3934 3945
f 3945 3934 3946
f 3934 3935 3946
f 3946 3935 3947
f 3935 3924 3947
f 3947 3924 3936
f 3936 3937 3948
f 3948 3937 3949
f 3937 3938 3949
f 3949 3938 3950
f 3938 3939 3950
f 3950 3939 3951
f 3939 3940 3951
f 3951 3940 3952
f 3940 3941 3952
f 3952 3941 3953
f 3941 3942 3953
f 3953 3942 3954
f 3942 3943 3954
f 3954 3943 3955
f 3943 3944 3955
f 3955 3944 3956
f 3944 3945 3956
f 3956 3945 3957
f 3945 3946 3957
f 3957 3946 3958
f 3946 3947 3958
f 3958 3947 3959
f 3947 3936 3959
f 3959 3936 3948
f 3948 3949 3960
f 3960 3949 3961
f 3949 3950 3961
f 3961 3950 3962
f 3950 3951 3962
f 3962 3951 3963
f 3951 3952 3963
f 3963 3952 3964
f 3952 3953 3964
f 3964 3953 3965
f 3953 3954 3965
f 3965 3954 3966
f 3954 3955 3966
f 3966 3955 3967
f 3955 3956 3967
f 3967 3956 3968
f 3956 3957 3968
f 3968 3957 3969
f 3957 3958 3969
f 3969 3958 3970
f 3958 3959 3970
f 3970 3959 3971
f 3959 3948 3971
f 3971 3948 3960
f 3960 3961 3972
f 3972 3961 3973
f 3961 3962 3973
f 3973 3962 3974
f 3962 3963 3974
f 3974 3963 3975
f 3963 3964 3975
f 3975 3964 3976
f 3964 3965 3976
f 3976 3965 3977
f 3965 3966 3977
f 3977 3966 3978
f 3966 3967 3978
f 3978 3967 3979
f 3967 3968 3979
f 3979 3968 3980
f 3968 3969 3980
f 3980 3969 3981
f 3969 3970 3981
f 3981 3970 3982
f 3970 3971 3982
f 3982 3971 3983
f 3971 3960 3983
f 3983 3960 3972
f 3972 3973 3984
f 3984 3973 3985
f 3973 3974 3985
f 3985 3974 3986
f 3974 3975 3986
f 3986 3975 3987
f 3975 3976 3987
f 3987 3976 3988
f 3976 3977 3988
f 3988 3977 3989
f 3977 3978 3989
f 3989 3978 3990
f 3978 3979 3990
f 3990 3979 3991
f 3979 3980 3991
f 3991 3980 3992
f 3980 3981 3992
f 3992 3981 3993
f 3981 3982 3993
f 3993 3982 3994
f 3982 3983 3994
f 3994 3983 3995
f 3983 3972 3995
f 3995 3972 3984
f 3984 3985 3996
f 3996 3985 3997
f 3985 3986 3997
f 3997 3986 3998
f 3986 3987 3998
f 3998 3987 3999
f 3987 3988 3999
f 3999 3988 4000
f 3988 3989 4000
f 4000 3989 4001
f 3989 3990 4001
f 4001 3990 4002
f 3990 3991 4002
f 4002 3991 4003
f 3991 3992 4003
f 4003 3992 4004
f 3992 3993 4004
f 4004 3993 4005
f 3993 3994 4005
f 4005 3994 4006
f 3994 3995 4006
f 4006 3995 4007
f 3995 3984 4007
f 4007 3984 3996
f 3996 3997 4008
f 4008 3997 4009
f 3997 3998 4009
f 4009 3998 4010
f 3998 3999 4010
f 4010 3999 4011
f 3999 4000 4011
f 4011 4000 4012
f 4000 4001 4012
f 4012 4001 4013
f 4001 4002 4013
f 4013 4002 4014
f 4002 4003 4014
f 4014 4003 4015
f 4003 4004 4015
f 4015 4004 4016
f 4004 4005 4016
f 4016 4005 4017
f 4005 4006 4017
f 4017 4006 4018
f 4006 4007 4018
f 4018 4007 4019
f 4007 3996 4019
f 4019 3996 4008
f 4008 4009 4020
f 4020 4009 4021
f 4009 4010 4021
f 4021 4010 4022
f 4010 4011 4022
f 4022 4011 4023
f 4011 4012 4023
f 4023 4012 4024
f 4012 4013 4024
f 4024 4013 4025
f 4013 4014 4025
f 4025 4014 4026
f 4014 4015 4026
f 4026 4015 4027
f 4015 4016 4027
f 4027 4016 4028
f 4016 4017 4028
f 4028 4017 4029
f 4017 4018 4029
f 4029 4018 4030
f 4018 4019 4030
f 4030 4019 4031
f 4019 4008 4031
f 4031 4008 4020
f 4020 4021 4032
f 4032 4021 4033
f 4021 4022 4033
f 4033 4022 4034
f 4022 4023 4034
f 4034 4023 4035
f 4023 4024 4035
f 4035 4024 4036
f 4024 4025 4036
f 4036 4025 4037
f 4025 4026 4037
f 4037 4026 4038
f 4026 4027 4038
f 4038 4027 4039
f 4027 4028 4039
f 4039 4028 4040
f 4028 4029 4040
f 4040 4029 4041
f 4029 4030 4041
f 4041 4030 4042
f 4030 4031 4042
f 4042 4031 4043
f 4031 4020 4043
f 4043 4020 4032
f 4032 4033 4044
f 4044 4033 4045
f 4033 4034 4045
f 4045 4034 4046
f 4034 4035 4046
f 4046 4035 4047
f 4035 4036 4047
f 4047 4036 4048
f 4036 4037 4048
f 4048 4037 4049
f 4037 4038 4049
f 4049 4038 4050
f 4038 4039 4050
f 4050 4039 4051
f 4039 4040 4051
f 4051 4040 4052
f 4040 4041 4052
f 4052 4041 4053
f 4041 4042 4053
f 4053 4042 4054
f 4042 4043 4054
f 4054 4043 4055
f 4043 4032 4055
f 4055 4032 4044
f 4044 4045 4056
f 4056 4045 4057
f 4045 4046 4057
f 4057 4046 4058
f 4046 4047 4058
f 4058 4047 4059
f 4047 4048 4059
f 4059 4048 4060
f 4048 4049 4060
f 4060 4049 4061
f 4049 4050 4061
f 4061 4050 4062
f 4050 4051 4062
f 4062 4051 4063
f 4051 4052 4063
f 4063 4052 4064
f 4052 4053 4064
f 4064 4053 4065
f 4053 4054 4065
f 4065 4054 4066
f 4054 4055 4066
f 4066 4055 4067
f 4055 4044 4067
f 4067 4044 4056
f 4056 4057 4068
f 4068 4057 4069
f 4057 4058 4069
f 4069 4058 4070
f 4058 4059 4070
f 4070 4059 4071
f 4059 4060 4071
f 4071 4060 4072
f 4060 4061 4072
f 4072 4061 4073
f 4061 4062 4073
f 4073 4062 4074
f 4062 4063 4074
f 4074 4063 4075
f 4063 4064 4075
f 4075 4064 4076
f 4064 4065 4076
f 4076 4065 4077
f 4065 4066 4077
f 4077 4066 4078
f 4066 4067 4078
f 4078 4067 4079
f 4067 4056 4079
f 4079 4056 4068
f 4068 4069 4080
f 4080 4069 4081
f 4069 4070 4081
f 4081 4070 4082
f 4070 4071 4082
f 4082 4071 4083
f 4071 4072 4083
f 4083 4072 4084
f 4072 4073 4084
f 4084 4073 4085
f 4073 4074 4085
f 4085 4074 4086
f 4074 4075 4086
f 4086 4075 4087
f 4075 4076 4087
f 4087 4076 4088
f 4076 4077 4088
f 4088 4077 4089
f 4077 4078 4089
f 4089 4078 4090
f 4078 4079 4090
f 4090 4079 4091
f 4079 4068 4091
f 4091 4068 4080
f 4080 4081 4092
f 4092 4081 4093
f 4081 4082 4093
f 4093 4082 4094
f 4082 4083 4094
f 4094 4083 4095
f 4083 4084 4095
f 4095 4084 4096
f 4084 4085 4096
f 4096 4085 4097
f 4085 4086 4097
f 4097 4086 4098
f 4086 4087 4098
f 4098 4087 4099
f 4087 4088 4099
f 4099 4088 4100
f 4088 4089 4100
f 4100 4089 4101
f 4089 4090 4101
f 4101 4090 4102
f 4090 4091 4102
f 4102 4091 4103
f 4091 4080 4103
f 4103 4080 4092
f 4092 4093 4104
f 4104 4093 4105
f 4093 4094 4105
f 4105 4094 4106
f 4094 4095 4106
f 4106 4095 4107
f 4095 4096 4107
f 4107 4096 4108
f 4096 4097 4108
f 4108 4097 4109
f 4097 4098 4109
f 4109 4098 4110
f 4098 4099 4110
f 4110 4099 4111
f 4099 4100 4111
f 4111 4100 4112
f 4100 4101 4112
f 4112 4101 4113
f 4101 4102 4113
f 4113 4102 4114
f 4102 4103 4114
f 4114 4103 4115
f 4103 4092 4115
f 4115 4092 4104
f 4104 4105 4116
f 4116 4105 4117
f 4105 4106 4117
f 4117 4106 4118
f 4106 4107 4118
f 4118 4107 4119
f 4107 4108 4119
f 4119 4108 4120
f 4108 4109 4120
f 4120 4109 4121
f 4109 4110 4121
f 4121 4110 4122
f 4110 4111 4122
f 4122 4111 4123
f 4111 4112 4123
f 4123 4112 4124
f 4112 4113 4124
f 4124 4113 4125
f 4113 4114 4125
f 4125 4114 4126
f 4114 4115 4126
f 4126 4115 4127
f 4115 4104 4127
f 4127 4104 4116
f 4116 4117 4128
f 4128 4117 4129
f 4117 4118 4129
f 4129 4118 4130
f 4118 4119 4130
f 4130 4119 4131
f 4119 4120 4131
f 4131 4120 4132
f 4120 4121 4132
f 4132 4121 4133
f 4121 4122 4133
f 4133 4122 4134
f 4122 4123 4134
f 4134 4123 4135
f 4123 4124 4135
f 4135 4124 4136
f 4124 4125 4136
f 4136 4125 4137
f 4125 4126 4137
f 4137 4126 4138
f 4126 4127 4138
f 4138 4127 4139
f 4127 4116 4139
f 4139 4116 4128
f 4128 4129 4140
f 4140 4129 4141
f 4129 4130 4141
f 4141 4130 4142
f 4130 4131 4142
f 4142 4131 4143
f 4131 4132 4143
f 4143 4132 4144
f 4132 4133 4144
f 4144 4133 4145
f 4133 4134 4145
f 4145 4134 4146
f 4134 4135 4146
f 4146 4135 4147
f 4135 4136 4147
f 4147 4136 4148
f 4136 4137 4148
f 4148 4137 4149
f 4137 4138 4149
f 4149 4138 4150
f 4138 4139 4150
f 4150 4139 4151
f 4139 4128 4151
f 4151 4128 4140
f 4140 4141 4152
f 4152 4141 4153
f 4141 4142 4153
f 4153 4142 4154
f 4142 4143 4154
f 4154 4143 4155
f 4143 4144 4155
f 4155 4144 4156
f 4144 4145 4156
f 4156 4145 4157
f 4145 4146 4157
f 4157 4146 4158
f 4146 4147 4158
f 4158 4147 4159
f 4147 4148 4159
f 4159 4148 4160
f 4148 4149 4160
f 4160 4149 4161
f 4149 4150 4161
f 4161 4150 4162
f 4150 4151 4162
f 4162 4151 4163
f 4151 4140 4163
f 4163 4140 4152
f 4152 4153 4164
f 4164 4153 4165
f 4153 4154 4165
f 4165 4154 4166
f 4154 4155 4166
f 4166 4155 4167
f 4155 4156 4167
f 4167 4156 4168
f 4156 4157 4168
f 4168 4157 4169
f 4157 4158 4169
f 4169 4158 4170
f 4158 4159 4170
f 4170 4159 4171
f 4159 4160 4171
f 4171 4160 4172
f 4160 4161 4172
f 4172 4161 4173
f 4161 4162 4173
f 4173 4162 4174
f 4162 4163 4174
f 4174 4163 4175
f 4163 4152 4175
f 4175 4152 4164
f 4164 4165 4176
f 4176 4165 4177
f 4165 4166 4177
f 4177 4166 4178
f 4166 4167 4178
f 4178 4167 4179
f 4167 4168 4179
f 4179 4168 4180
f 4168 4169 4180
f 4180 4169 4181
f 4169 4170 4181
f 4181 4170 4182
f 4170 4171 4182
f 4182 4171 4183
f 4171 4172 4183
f 4183 4172 4184
f 4172 4173 4184
f 4184 4173 4185
f 4173 4174 4185
f 4185 4174 4186
f 4174 4175 4186
f 4186 4175 4187
f 4175 4164 4187
f 4187 4164 4176
f 4176 4177 4188
f 4188 4177 4189
f 4177 4178 4189
f 4189 4178 4190
f 4178 4179 4190
f 4190 4179 4191
f 4179 4180 4191
f 4191 4180 4192
f 4180 4181 4192
f 4192 4181 4193
f 4181 4182 4193
f 4193 4182 4194
f 4182 4183 4194
f 4194 4183 4195
f 4183 4184 4195
f 4195 4184 4196
f 4184 4185 4196
f 4196 4185 4197
f 4185 4186 4197
f 4197 4186 4198
f 4186 4187 4198
f 4198 4187 4199
f 4187 4176 4199
f 4199 4176 4188
f 4188 4189 4200
f 4200 4189 4201
f 4189 4190 4201
f 4201 4190 4202
f 4190 4191 4202
f 4202 4191 4203
f 4191 4192 4203
f 4203 4192 4204
f 4192 4193 4204
f 4204 4193 4205
f 4193 4194 4205
f 4205 4194 4206
f 4194 4195 4206
f 4206 4195 4207
f 4195 4196 4207
f 4207 4196 4208
f 4196 4197 4208
f 4208 4197 4209
f 4197 4198 4209
f 4209 4198 4210
f 4198 4199 4210
f 4210 4199 4211
f 4199 4188 4211
f 4211 4188 4200
f 4200 4201 4212
f 4212 4201 4212
f 4201 4202 4212
f 4212 4202 4212
f 4202 4203 4212
f 4212 4203 4212
f 4203 4204 4212
f 4212 4204 4212
f 4204 4205 4212
f 4212 4205 4212
f 4205 4206 4212
f 4212 4206 4212
f 4206 4207 4212
f 4212 4207 4212
f 4207 4208 4212
f 4212 4208 4212
f 4208 4209 4212
f 4212 4209 4212
f 4209 4210 4212
f 4212 4210 4212
f 4210 4211 4212
f 4212 4211 4212
f 4211 4200 4212
f 4212 4200 4212

g Path_(11)
v 128.96828 152.69844 11.6
v 129.38097 152.69844 11.6
v 129.32568 152.88182 11.527925
v 129.17462 153.01607 11.520218
v 128.96828 153.0652 11.578944
v 128.76193 153.01607 11.688369
v 128.61087 152.88182 11.81917
v 128.55557 152.69844 11.936302
v 128.61087 152.51505 12.008377
v 128.76193 152.3808 12.016085
v 128.96828 152.33167 11.957358
v 129.17462 152.3808 11.847934
v 129.32568 152.51505 11.717132
v 129.38097 153.09172 12.362361
v 129.32568 153.2751 12.290285
v 129.17462 153.40935 12.282578
v 128.96828 153.4585 12.341305
v 128.76193 153.40935 12.450729
v 128.61087 153.2751 12.581532
v 128.55557 153.09172 12.698663
v 128.61087 152.90834 12.770739
v 128.76193 152.77408 12.778445
v 128.96828 152.72495 12.719719
v 129.17462 152.77408 12.610294
v 129.32568 152.90834 12.479493
v 129.38097 153.485 13.1247225
v 129.32568 153.66838 13.052647
v 129.17462 153.80263 13.044939
v 128.96828 153.85178 13.103666
v 128.76193 153.80263 13.21309
v 128.61087 153.66838 13.343892
v 128.55557 153.485 13.461024
v 128.61087 153.30162 13.533099
v 128.76193 153.16737 13.540807
v 128.96828 153.11823 13.48208
v 129.17462 153.16737 13.372656
v 129.32568 153.30162 13.241854
v 129.38097 153.87828 13.887083
v 129.32568 154.06166 13.815007
v 129.17462 154.1959 13.807301
v 128.96828 154.24506 13.866027
v 128.76193 154.1959 13.975451
v 128.61087 154.06166 14.106254
v 128.55557 153.87828 14.223385
v 128.61087 153.6949 14.295461
v 128.76193 153.56065 14.303167
v 128.96828 153.5115 14.244441
v 129.17462 153.56065 14.135016
v 129.32568 153.6949 14.004214
v 129.38097 154.27156 14.649445
v 129.32568 154.45494 14.554841
v 129.17462 154.5892 14.485586
v 128.96828 154.63834 14.4602375
v 128.76193 154.5892 14.485586
v 128.61087 154.45494 14.554841
v 128.55557 154.27156 14.649445
v 128.61087 154.08818 14.744048
v 128.76193 153.95393 14.813302
v 128.96828 153.90479 14.838652
v 129.17462 153.95393 14.813302
v 129.32568 154.08818 14.744048
v 129.38094 154.66725 15.416477
v 129.32565 154.85031 15.321247
v 129.1746 154.98369 15.250283
v 128.96828 155.03162 15.222598
v 128.76195 154.98128 15.245611
v 128.6109 154.84615 15.313156
v 128.5556 154.66243 15.407134
v 128.6109 154.47937 15.502363
v 128.76195 154.34601 15.573328
v 128.96828 154.29808 15.601012
v 129.1746 154.34842 15.577999
v 129.32565 154.48355 15.510454
v 129.35704 155.07698 16.210709
v 129.30203 155.25781 16.111176
v 129.15173 155.38512 16.028456
v 128.94643 155.42477 15.984712
v 128.74112 155.36613 15.991666
v 128.59082 155.22495 16.047455
v 128.53581 155.03902 16.13713
v 128.59082 154.85817 16.236662
v 128.74112 154.73088 16.319382
v 128.94643 154.69122 16.363127
v 129.15173 154.74985 16.35617
v 129.30203 154.89105 16.300383
v 129.20528 155.47182 16.976076
v 129.15053 155.65164 16.874573
v 129.00098 155.77615 16.786467
v 128.79668 155.81201 16.735367
v 128.59236 155.74959 16.734962
v 128.44281 155.60562 16.785366
v 128.38806 155.41867 16.87307
v 128.44281 155.23885 16.974573
v 128.59236 155.11432 17.06268
v 128.79668 155.07848 17.113781
v 129.00098 155.1409 17.114183
v 129.15053 155.28487 17.06378
v 129.11426 155.86287 17.734135
v 129.05931 156.04346 17.661562
v 128.9092 156.17029 17.65239
v 128.70413 156.20937 17.70907
v 128.49907 156.15022 17.81642
v 128.34895 156.00871 17.945673
v 128.294 155.82274 18.062195
v 128.34895 155.64215 18.134766
v 128.49907 155.51534 18.14394
v 128.70413 155.47626 18.08726
v 128.9092 155.5354 17.97991
v 129.05931 155.67691 17.850657
v 128.70564 155.8363 17.68263
usemtl mat_34
s 1
f 4213 4213 4214
f 4214 4213 4215
f 4213 4213 4215
f 4215 4213 4216
f 4213 4213 4216
f 4216 4213 4217
f 4213 4213 4217
f 4217 4213 4218
f 4213 4213 4218
f 4218 4213 4219
f 4213 4213 4219
f 4219 4213 4220
f 4213 4213 4220
f 4220 4213 4221
f 4213 4213 4221
f 4221 4213 4222
f 4213 4213 4222
f 4222 4213 4223
f 4213 4213 4223
f 4223 4213 4224
f 4213 4213 4224
f 4224 4213 4225
f 4213 4213 4225
f 4225 4213 4214
f 4214 4215 4226
f 4226 4215 4227
f 4215 4216 4227
f 4227 4216 4228
f 4216 4217 4228
f 4228 4217 4229
f 4217 4218 4229
f 4229 4218 4230
f 4218 4219 4230
f 4230 4219 4231
f 4219 4220 4231
f 4231 4220 4232
f 4220 4221 4232
f 4232 4221 4233
f 4221 4222 4233
f 4233 4222 4234
f 4222 4223 4234
f 4234 4223 4235
f 4223 4224 4235
f 4235 4224 4236
f 4224 4225 4236
f 4236 4225 4237
f 4225 4214 4237
f 4237 4214 4226
f 4226 4227 4238
f 4238 4227 4239
f 4227 4228 4239
f 4239 4228 4240
f 4228 4229 4240
f 4240 4229 4241
f 4229 4230 4241
f 4241 4230 4242
f 4230 4231 4242
f 4242 4231 4243
f 4231 4232 4243
f 4243 4232 4244
f 4232 4233 4244
f 4244 4233 4245
f 4233 4234 4245
f 4245 4234 4246
f 4234 4235 4246
f 4246 4235 4247
f 4235 4236 4247
f 4247 4236 4248
f 4236 4237 4248
f 4248 4237 4249
f 4237 4226 4249
f 4249 4226 4238
f 4238 4239 4250
f 4250 4239 4251
f 4239 4240 4251
f 4251 4240 4252
f 4240 4241 4252
f 4252 4241 4253
f 4241 4242 4253
f 4253 4242 4254
f 4242 4243 4254
f 4254 4243 4255
f 4243 4244 4255
f 4255 4244 4256
f 4244 4245 4256
f 4256 4245 4257
f 4245 4246 4257
f 4257 4246 4258
f 4246 4247 4258
f 4258 4247 4259
f 4247 4248 4259
f 4259 4248 4260
f 4248 4249 4260
f 4260 4249 4261
f 4249 4238 4261
f 4261 4238 4250
f 4250 4251 4262
f 4262 4251 4263
f 4251 4252 4263
f 4263 4252 4264
f 4252 4253 4264
f 4264 4253 4265
f 4253 4254 4265
f 4265 4254 4266
f 4254 4255 4266
f 4266 4255 4267
f 4255 4256 4267
f 4267 4256 4268
f 4256 4257 4268
f 4268 4257 4269
f 4257 4258 4269
f 4269 4258 4270
f 4258 4259 4270
f 4270 4259 4271
f 4259 4260 4271
f 4271 4260 4272
f 4260 4261 4272
f 4272 4261 4273
f 4261 4250 4273
f 4273 4250 4262
f 4262 4263 4274
f 4274 4263 4275
f 4263 4264 4275
f 4275 4264 4276
f 4264 4265 4276
f 4276 4265 4277
f 4265 4266 4277
f 4277 4266 4278
f 4266 4267 4278
f 4278 4267 4279
f 4267 4268 4279
f 4279 4268 4280
f 4268 4269 4280
f 4280 4269 4281
f 4269 4270 4281
f 4281 4270 4282
f 4270 4271 4282
f 4282 4271 4283
f 4271 4272 4283
f 4283 4272 4284
f 4272 4273 4284
f 4284 4273 4285
f 4273 4262 4285
f 4285 4262 4274
f 4274 4275 4286
f 4286 4275 4287
f 4275 4276 4287
f 4287 4276 4288
f 4276 4277 4288
f 4288 4277 4289
f 4277 4278 4289
f 4289 4278 4290
f 4278 4279 4290
f 4290 4279 4291
f 4279 4280 4291
f 4291 4280 4292
f 4280 4281 4292
f 4292 4281 4293
f 4281 4282 4293
f 4293 4282 4294
f 4282 4283 4294
f 4294 4283 4295
f 4283 4284 4295
f 4295 4284 4296
f 4284 4285 4296
f 4296 4285 4297
f 4285 4274 4297
f 4297 4274 4286
f 4286 4287 4298
f 4298 4287 4299
f 4287 4288 4299
f 4299 4288 4300
f 4288 4289 4300
f 4300 4289 4301
f 4289 4290 4301
f 4301 4290 4302
f 4290 4291 4302
f 4302 4291 4303
f 4291 4292 4303
f 4303 4292 4304
f 4292 4293 4304
f 4304 4293 4305
f 4293 4294 4305
f 4305 4294 4306
f 4294 4295 4306
f 4306 4295 4307
f 4295 4296 4307
f 4307 4296 4308
f 4296 4297 4308
f 4308 4297 4309
f 4297 4286 4309
f 4309 4286 4298
f 4298 4299 4310
f 4310 4299 4311
f 4299 4300 4311
f 4311 4300 4312
f 4300 4301 4312
f 4312 4301 4313
f 4301 4302 4313
f 4313 4302 4314
f 4302 4303 4314
f 4314 4303 4315
f 4303 4304 4315
f 4315 4304 4316
f 4304 4305 4316
f 4316 4305 4317
f 4305 4306 4317
f 4317 4306 4318
f 4306 4307 4318
f 4318 4307 4319
f 4307 4308 4319
f 4319 4308 4320
f 4308 4309 4320
f 4320 4309 4321
f 4309 4298 4321
f 4321 4298 4310
f 4310 4311 4322
f 4322 4311 4322
f 4311 4312 4322
f 4322 4312 4322
f 4312 4313 4322
f 4322 4313 4322
f 4313 4314 4322
f 4322 4314 4322
f 4314 4315 4322
f 4322 4315 4322
f 4315 4316 4322
f 4322 4316 4322
f 4316 4317 4322
f 4322 4317 4322
f 4317 4318 4322
f 4322 4318 4322
f 4318 4319 4322
f 4322 4319 4322
f 4319 4320 4322
f 4322 4320 4322
f 4320 4321 4322
f 4322 4321 4322
f 4321 4310 4322
f 4322 4310 4322

g Path_(3)
v 140.5238 148.98413 13.2
v 140.81563 149.27596 13.2
v 140.65866 149.35474 13.295292
v 140.46556 149.33421 13.312398
v 140.28806 149.21988 13.246736
v 140.17374 149.04239 13.115899
v 140.15321 148.84927 12.954945
v 140.232 148.6923 12.807001
v 140.38896 148.61353 12.71171
v 140.58206 148.63405 12.694604
v 140.75957 148.74838 12.760266
v 140.87389 148.92587 12.891103
v 140.89441 149.11897 13.052057
v 141.03491 149.05667 13.625059
v 140.8794 149.134 13.722848
v 140.68735 149.11241 13.741249
v 140.51024 148.9977 13.675331
v 140.39552 148.82059 13.542757
v 140.37393 148.62856 13.37905
v 140.45126 148.47304 13.228075
v 140.60678 148.3957 13.130286
v 140.79883 148.41728 13.111885
v 140.97594 148.532 13.177803
v 141.09065 148.7091 13.310377
v 141.11224 148.90115 13.474084
v 141.26712 148.8244 14.035034
v 141.1287 148.88905 14.156444
v 140.94836 148.85901 14.190706
v 140.77443 148.74234 14.12864
v 140.65352 148.57028 13.9868765
v 140.61801 148.38896 13.803399
v 140.67743 148.24693 13.627373
v 140.81584 148.1823 13.505963
v 140.99619 148.21233 13.471701
v 141.1701 148.32901 13.533767
v 141.29103 148.50105 13.67553
v 141.32654 148.68239 13.859007
v 141.58449 148.48872 14.252278
v 141.52837 148.54173 14.431667
v 141.40411 148.51224 14.548813
v 141.24501 148.40816 14.572324
v 141.0937 148.25737 14.495902
v 140.99074 148.10028 14.340024
v 140.96368 147.97899 14.146458
v 141.0198 147.92598 13.967068
v 141.14406 147.95547 13.849923
v 141.30315 148.05956 13.826411
v 141.45445 148.21036 13.902833
v 141.55743 148.36743 14.058711
v 141.94742 148.11159 14.302733
v 141.94046 148.1231 14.518937
v 141.85284 148.06412 14.706824
v 141.70805 147.95045 14.816052
v 141.54489 147.81258 14.817352
v 141.40706 147.68742 14.710377
v 141.33151 147.60854 14.523789
v 141.33849 147.59703 14.307587
v 141.4261 147.656 14.119699
v 141.57089 147.76967 14.010471
v 141.73405 147.90755 14.009171
v 141.87187 148.0327 14.116146
v 142.30682 147.57239 14.380024
v 142.31972 147.60971 14.59878
v 142.2335 147.60027 14.785198
v 142.07126 147.5466 14.889331
v 141.87646 147.46307 14.883273
v 141.70132 147.37209 14.768649
v 141.59276 147.298 14.576173
v 141.57986 147.26068 14.357417
v 141.66609 147.27013 14.170999
v 141.82834 147.3238 14.066867
v 142.02312 147.40732 14.072924
v 142.19826 147.4983 14.187548
v 142.43263 147.09897 14.989777
v 142.32669 147.17276 15.079029
v 142.14777 147.1834 15.084674
v 141.94379 147.12805 15.005198
v 141.76942 147.02153 14.8618965
v 141.67139 146.89238 14.693168
v 141.67595 146.77522 14.544222
v 141.78189 146.70143 14.454969
v 141.96082 146.6908 14.449325
v 142.1648 146.74614 14.528801
v 142.33916 146.85266 14.672102
v 142.4372 146.98181 14.840831
v 142.4988 146.92946 14.9673605
v 142.31754 146.95006 14.950925
v 142.11679 146.88864 14.862923
v 141.95036 146.76166 14.726935
v 141.86284 146.60313 14.5794
v 141.87767 146.45555 14.459848
v 141.99089 146.35844 14.400315
v 142.17215 146.33784 14.416751
v 142.3729 146.39926 14.504753
v 142.53932 146.52625 14.64074
v 142.62685 146.68477 14.788276
v 142.61201 146.83235 14.907827
v 142.68391 146.49805 15.582049
v 142.50945 146.52132 15.617357
v 142.30663 146.47066 15.598478
v 142.12976 146.35962 15.530472
v 142.02626 146.21796 15.43156
v 142.02385 146.08363 15.328245
v 142.1232 145.99265 15.248212
v 142.29765 145.96938 15.212904
v 142.50049 146.02003 15.231783
v 142.67735 146.13107 15.299789
v 142.78084 146.27274 15.398702
v 142.78325 146.40706 15.502016
v 142.6038 146.17847 15.811507
v 142.41537 146.08713 15.800599
v 142.26967 145.93625 15.687391
v 142.20572 145.76625 15.502217
v 142.24066 145.6227 15.294694
v 142.36513 145.54405 15.120428
v 142.54578 145.55138 15.0261135
v 142.73419 145.64273 15.037021
v 142.87991 145.79361 15.1502285
v 142.94386 145.9636 15.335403
v 142.90892 146.10715 15.542926
v 142.78445 146.18579 15.717193
v 142.86209 145.85489 16.092772
v 142.70393 145.7146 16.035547
v 142.58803 145.54861 15.902972
v 142.5454 145.40141 15.730571
v 142.58746 145.31244 15.564538
v 142.70297 145.30553 15.449361
v 142.86098 145.38252 15.415901
v 143.01912 145.52283 15.473125
v 143.13504 145.68881 15.6057005
v 143.17767 145.83601 15.778102
v 143.13559 145.92499 15.944135
v 143.02008 145.9319 16.059313
v 143.322 145.39459 16.473604
v 143.15308 145.27 16.478168
v 143.0012 145.13661 16.37383
v 142.90709 145.03014 16.188545
v 142.89592 144.97911 15.971962
v 142.97072 144.99722 15.782114
v 143.11143 145.07959 15.669869
v 143.28035 145.20418 15.665305
v 143.43222 145.33757 15.769644
v 143.52635 145.44405 15.954928
v 143.5375 145.49507 16.171513
v 143.4627 145.47696 16.36136
v 143.49812 145.01439 16.640495
v 143.32503 144.88947 16.554237
v 143.19907 144.7418 16.395857
v 143.15402 144.611 16.207792
v 143.20195 144.53207 16.040434
v 143.33 144.5262 15.938628
v 143.50388 144.59492 15.929652
v 143.67697 144.71986 16.015911
v 143.80292 144.86751 16.174292
v 143.84796 144.99832 16.362356
v 143.80005 145.07724 16.529713
v 143.672 145.08313 16.63152
v 143.63339 144.70415 16.428715
v 143.48936 144.54988 16.311373
v 143.4194 144.38348 16.166252
v 143.44228 144.24956 16.032238
v 143.55183 144.18399 15.945239
v 143.71872 144.20435 15.928566
v 143.89824 144.30516 15.986687
v 144.04227 144.45943 16.104029
v 144.11221 144.62582 16.24915
v 144.08936 144.75974 16.383163
v 143.9798 144.82532 16.470161
v 143.8129 144.80496 16.486835
v 144.16861 144.37173 16.865507
v 143.98111 144.28317 16.87562
v 143.8142 144.16031 16.808804
v 143.71257 144.03603 16.682959
v 143.70348 143.94365 16.531809
v 143.78935 143.90793 16.395853
v 143.94719 143.93843 16.31152
v 144.13469 144.02698 16.301407
v 144.30162 144.14986 16.368225
v 144.40324 144.27414 16.494068
v 144.41232 144.36652 16.645218
v 144.32645 144.40224 16.781174
v 144.48668 143.78424 17.252903
v 144.28964 143.75594 17.291922
v 144.0839 143.70743 17.222574
v 143.92455 143.6517 17.063438
v 143.85431 143.60368 16.857159
v 143.892 143.57625 16.659004
v 144.02751 143.57674 16.522072
v 144.22455 143.60503 16.483053
v 144.4303 143.65355 16.552402
v 144.58965 143.70927 16.711536
v 144.65988 143.7573 16.917818
v 144.6222 143.78473 17.11597
v 144.44609 143.36328 17.356457
v 144.2416 143.34206 17.32666
v 144.0441 143.2715 17.221697
v 143.90651 143.17049 17.06969
v 143.86569 143.06609 16.911371
v 143.9326 142.98628 16.789162
v 144.08928 142.95247 16.735807
v 144.29376 142.97368 16.765604
v 144.49127 143.04425 16.870567
v 144.62886 143.14526 17.022573
v 144.66966 143.24965 17.180893
v 144.60277 143.32945 17.303102
v 144.37485 143.13736 17.655401
v 144.20213 143.01183 17.621695
v 144.10033 142.84145 17.506153
v 144.0967 142.67189 17.339735
v 144.19221 142.54858 17.167032
v 144.3613 142.50456 17.03432
v 144.55864 142.55162 16.977161
v 144.73134 142.67715 17.010868
v 144.83316 142.84753 17.12641
v 144.83678 143.01709 17.292828
v 144.74126 143.14041 17.46553
v 144.57217 143.18443 17.598242
v 144.59135 142.86401 17.798855
v 144.41342 142.74588 17.801994
v 144.30426 142.57835 17.746563
v 144.29315 142.40634 17.647415
v 144.38304 142.27592 17.531115
v 144.54987 142.22206 17.428825
v 144.74892 142.25917 17.367956
v 144.92685 142.3773 17.364815
v 145.03601 142.54483 17.420246
v 145.04712 142.71684 17.519396
v 144.95723 142.84726 17.635696
v 144.7904 142.90112 17.737986
v 144.77621 142.55382 18.543102
v 144.58727 142.45676 18.39468
v 144.46725 142.30385 18.213968
v 144.44835 142.13606 18.049389
v 144.53561 141.99835 17.945042
v 144.70566 141.92763 17.928885
v 144.91293 141.94284 18.005247
v 145.10188 142.0399 18.15367
v 145.2219 142.19281 18.33438
v 145.2408 142.36061 18.498959
v 145.15353 142.4983 18.603308
v 144.98349 142.56903 18.619465
v 144.84457 142.22972 18.6796
v 144.65398 142.13515 18.626652
v 144.53088 141.98253 18.495739
v 144.50826 141.81276 18.32194
v 144.59216 141.67133 18.151825
v 144.76013 141.59613 18.030973
v 144.96715 141.60732 17.991772
v 145.15773 141.70189 18.04472
v 145.28084 141.85452 18.175632
v 145.30345 142.02429 18.34943
v 145.21954 142.16573 18.519547
v 145.05159 142.24092 18.640396
v 145.09691 141.93097 18.970844
v 144.90007 141.85117 18.876503
v 144.75089 141.70828 18.704847
v 144.68935 141.54062 18.501875
v 144.73193 141.39307 18.32197
v 144.86723 141.30519 18.213339
v 145.059 141.30054 18.20509
v 145.25584 141.38033 18.29943
v 145.40503 141.52321 18.471085
v 145.46657 141.69089 18.674057
v 145.42398 141.83842 18.853962
v 145.28868 141.9263 18.962593
v 145.38771 141.58472 19.650387
v 145.18832 141.54707 19.594099
v 145.0071 141.43465 19.491373
v 144.89262 141.27757 19.369734
v 144.87558 141.11795 19.261774
v 144.9605 140.99852 19.19642
v 145.12466 140.95131 19.191187
v 145.32407 140.98895 19.247475
v 145.50528 141.10136 19.3502
v 145.61975 141.25844 19.47184
v 145.63681 141.41808 19.5798
v 145.55188 141.5375 19.645153
v 145.55305 141.28409 19.491768
v 145.35556 141.23885 19.432741
v 145.1823 141.11398 19.33485
v 145.07968 140.94296 19.224325
v 145.0752 140.77162 19.130783
v 145.17007 140.64586 19.079285
v 145.33885 140.59938 19.083632
v 145.53635 140.64464 19.142658
v 145.70961 140.76949 19.24055
v 145.81223 140.9405 19.351074
v 145.81671 141.11185 19.444616
v 145.72185 141.23761 19.496115
v 145.94846 140.9481 19.943228
v 145.78197 140.98921 19.948212
v 145.58165 140.94803 19.887531
v 145.40115 140.83559 19.777447
v 145.28888 140.68202 19.647455
v 145.27487 140.52847 19.532389
v 145.36292 140.41609 19.463078
v 145.5294 140.37497 19.458096
v 145.72974 140.41615 19.518776
v 145.91022 140.5286 19.62886
v 146.0225 140.68216 19.75885
v 146.0365 140.83571 19.873917
v 146.11395 140.4609 20.284626
v 145.9513 140.49277 20.317875
v 145.7472 140.46092 20.270788
v 145.55632 140.3739 20.155985
v 145.42986 140.25505 20.004227
v 145.40166 140.13618 19.856174
v 145.47928 140.04918 19.751501
v 145.64194 140.01733 19.718252
v 145.84604 140.04918 19.765339
v 146.03691 140.13618 19.880142
v 146.16339 140.25504 20.0319
v 146.19159 140.3739 20.179953
v 146.27774 139.89078 20.67012
v 146.11922 139.90144 20.779348
v 145.91096 139.89078 20.792141
v 145.70876 139.86168 20.70507
v 145.56679 139.82193 20.541466
v 145.5231 139.78217 20.345165
v 145.5894 139.75307 20.168768
v 145.74792 139.74242 20.059538
v 145.95618 139.75307 20.046745
v 146.15839 139.78217 20.133818
v 146.30035 139.82193 20.297422
v 146.34404 139.86168 20.493723
v 146.22545 139.27696 20.572277
v 146.0654 139.27245 20.727234
v 145.85617 139.27744 20.783606
v 145.65382 139.29063 20.726288
v 145.51259 139.30849 20.570639
v 145.47029 139.3262 20.358366
v 145.53827 139.33904 20.146345
v 145.69832 139.34357 19.99139
v 145.90755 139.33856 19.935019
v 146.1099 139.32536 19.992336
v 146.25114 139.30753 20.147984
v 146.29344 139.28981 20.360258
v 146.20888 138.8095 20.7091
v 146.03421 138.81206 20.81909
v 145.82155 138.80667 20.825542
v 145.62784 138.79475 20.726728
v 145.50502 138.77953 20.549126
v 145.48596 138.76505 20.340324
v 145.5758 138.7552 20.15627
v 145.75047 138.75262 20.04628
v 145.96315 138.75803 20.039827
v 146.15685 138.76993 20.138641
v 146.27968 138.78517 20.316242
v 146.29872 138.79965 20.525045
v 146.11565 138.46654 21.05372
v 145.91248 138.46 21.018055
v 145.7099 138.39958 20.885828
v 145.56223 138.30147 20.69247
v 145.509 138.19194 20.489794
v 145.5645 138.10034 20.332104
v 145.71384 138.05124 20.261652
v 145.917 138.05777 20.297318
v 146.11958 138.1182 20.429544
v 146.26726 138.21631 20.6229
v 146.32048 138.32584 20.825579
v 146.26498 138.41743 20.983269
v 146.16847 138.26521 20.888922
v 145.95808 138.23825 20.794878
v 145.77675 138.13803 20.655298
v 145.67305 137.9914 20.507586
v 145.67477 137.83765 20.391317
v 145.78145 137.71797 20.337648
v 145.96451 137.66443 20.36096
v 146.17488 137.69139 20.455004
v 146.35622 137.79161 20.594584
v 146.45992 137.93825 20.742296
v 146.4582 138.092 20.858564
v 146.35152 138.21169 20.912233
v 146.36972 137.68912 21.48948
v 146.17964 137.71689 21.564909
v 145.9667 137.70056 21.552961
v 145.78796 137.64455 21.456837
v 145.69133 137.56383 21.302294
v 145.70267 137.48003 21.130741
v 145.81897 137.41563 20.988148
v 146.00905 137.38786 20.912718
v 146.22198 137.40417 20.924667
v 146.40073 137.4602 21.02079
v 146.49736 137.54092 21.175333
v 146.48602 137.62471 21.346886
v 146.29982 137.23328 21.755312
v 146.09476 137.20892 21.723707
v 145.89854 137.13737 21.615604
v 145.76376 137.03781 21.459969
v 145.72653 136.93692 21.298502
v 145.79683 136.86172 21.174469
v 145.95581 136.83238 21.121105
v 146.16087 136.85674 21.152708
v 146.35709 136.92828 21.260813
v 146.49187 137.02785 21.416449
v 146.5291 137.12874 21.577915
v 146.4588 137.20393 21.701948
v 146.44873 136.97534 21.645851
v 146.2473 136.9373 21.588552
v 146.06302 136.83249 21.47627
v 145.94527 136.68898 21.339088
v 145.92561 136.54521 21.213764
v 146.0093 136.43973 21.133879
v 146.1739 136.40079 21.120838
v 146.37534 136.43881 21.178135
v 146.5596 136.54364 21.290419
v 146.67735 136.68715 21.4276
v 146.69702 136.83092 21.552925
v 146.61334 136.9364 21.632809
v 146.7924 136.43819 22.027071
v 146.63092 136.46204 22.085634
v 146.42455 136.43715 22.055662
v 146.22858 136.37018 21.945185
v 146.09555 136.2791 21.783806
v 146.06108 136.1883 21.614767
v 146.13441 136.12209 21.48336
v 146.2959 136.09825 21.424795
v 146.50227 136.12314 21.454767
v 146.69824 136.19011 21.565245
v 146.83128 136.28119 21.726624
v 146.86574 136.372 21.895664
v 146.89073 135.79872 22.190218
v 146.75246 135.80591 22.340124
v 146.55144 135.80287 22.394882
v 146.3415 135.79042 22.339817
v 146.17894 135.7719 22.189686
v 146.10727 135.75227 21.984716
v 146.14574 135.73679 21.779827
v 146.284 135.7296 21.629921
v 146.48503 135.73264 21.575163
v 146.69495 135.74509 21.630228
v 146.85753 135.7636 21.78036
v 146.92918 135.78323 21.985329
v 146.84631 135.24979 22.237137
v 146.68208 135.2413 22.37375
v 146.47165 135.23305 22.40972
v 146.27141 135.2272 22.335407
v 146.13501 135.22534 22.170725
v 146.09901 135.22798 21.9598
v 146.17307 135.23439 21.75915
v 146.33731 135.24287 21.622536
v 146.54774 135.25113 21.586567
v 146.74799 135.25697 21.66088
v 146.88437 135.25883 21.82556
v 146.92036 135.2562 22.036486
v 146.90431 134.80508 22.204065
v 146.75877 134.76894 22.356226
v 146.55894 134.71915 22.413027
v 146.35837 134.66904 22.35925
v 146.21077 134.63205 22.2093
v 146.15572 134.61809 22.003359
v 146.20795 134.63089 21.796608
v 146.35347 134.66704 21.644447
v 146.5533 134.71683 21.587646
v 146.75388 134.76694 21.641426
v 146.90147 134.80392 21.791374
v 146.95654 134.81789 21.997314
v 147.08392 134.38164 22.210485
v 146.94508 134.3178 22.35977
v 146.75702 134.23137 22.412645
v 146.5701 134.14551 22.354944
v 146.43443 134.08324 22.202131
v 146.38635 134.06122 21.995148
v 146.43875 134.08537 21.78946
v 146.57759 134.14922 21.640177
v 146.76567 134.23564 21.587301
v 146.95259 134.32149 21.645
v 147.08826 134.38377 21.797813
v 147.13632 134.40579 22.004797
v 147.34686 133.93637 22.127893
v 147.24246 133.88466 22.30695
v 147.07181 133.80014 22.403763
v 146.88065 133.70544 22.39239
v 146.7202 133.62598 22.275879
v 146.63345 133.583 22.08545
v 146.64365 133.58804 21.872124
v 146.74805 133.63976 21.693068
v 146.9187 133.72427 21.596254
v 147.10985 133.81895 21.607628
v 147.27031 133.89844 21.724138
v 147.35706 133.9414 21.91457
v 147.55383 133.49474 22.176735
v 147.443 133.43279 22.343437
v 147.27466 133.3327 22.421844
v 147.09395 133.22133 22.39095
v 146.94925 133.12851 22.259027
v 146.87936 133.07909 22.06143
v 146.903 133.08633 21.851103
v 147.01384 133.14828 21.684402
v 147.18217 133.24835 21.605995
v 147.3629 133.35973 21.63689
v 147.50758 133.45256 21.76881
v 147.57747 133.50198 21.966408
v 147.84578 133.12231 22.402426
v 147.7188 133.10576 22.556324
v 147.54436 133.02574 22.603483
v 147.36922 132.9037 22.531265
v 147.24031 132.77234 22.359022
v 147.19215 132.66687 22.132906
v 147.23767 132.61554 21.913504
v 147.36467 132.6321 21.759605
v 147.5391 132.71211 21.712448
v 147.71423 132.83415 21.784666
v 147.84314 132.96552 21.95691
v 147.8913 133.07098 22.183025
v 147.85408 132.82457 22.870579
v 147.645 132.79066 22.836664
v 147.46875 132.67741 22.710426
v 147.37254 132.51518 22.525688
v 147.38216 132.34743 22.331953
v 147.49501 132.21912 22.18113
v 147.68086 132.16461 22.11363
v 147.88994 132.19852 22.147543
v 148.06618 132.31177 22.273783
v 148.1624 132.474 22.458519
v 148.15279 132.64175 22.652256
v 148.03993 132.77007 22.80308
v 147.76863 132.64342 22.972025
v 147.55907 132.60815 22.918156
v 147.39821 132.48352 22.809286
v 147.32918 132.30295 22.674585
v 147.37045 132.11479 22.55015
v 147.51099 131.96948 22.46932
v 147.71312 131.90596 22.453754
v 147.92268 131.94124 22.507624
v 148.08353 132.06586 22.616493
v 148.15257 132.24644 22.751194
v 148.11128 132.43459 22.87563
v 147.97075 132.5799 22.956459
v 147.67131 132.37395 23.397272
v 147.47964 132.28534 23.285519
v 147.35991 132.12776 23.125809
v 147.34416 131.94342 22.960941
v 147.43663 131.78174 22.83509
v 147.61253 131.686 22.781977
v 147.82475 131.6819 22.815834
v 148.0164 131.7705 22.92759
v 148.13615 131.92809 23.087297
v 148.1519 132.11241 23.252165
v 148.05943 132.27411 23.378017
v 147.88351 132.36983 23.43113
v 147.69106 132.02257 23.73297
v 147.5217 131.90236 23.563808
v 147.43582 131.74004 23.367493
v 147.45642 131.57909 23.196629
v 147.57799 131.46265 23.096996
v 147.76793 131.4219 23.095293
v 147.97537 131.46779 23.191977
v 148.14471 131.588 23.361137
v 148.23059 131.75032 23.557453
v 148.20999 131.91127 23.728317
v 148.08844 132.02771 23.82795
v 147.89848 132.06845 23.829653
v 148.11201 131.65645 24.40358
v 147.90782 131.62216 24.398113
v 147.72197 131.52275 24.34199
v 147.60428 131.38486 24.250244
v 147.58626 131.24542 24.147463
v 147.67274 131.14182 24.061184
v 147.84058 131.10179 24.014524
v 148.04477 131.13608 24.01999
v 148.2306 131.23547 24.076115
v 148.34831 131.37338 24.16786
v 148.36633 131.5128 24.270643
v 148.27985 131.61642 24.356922
v 148.25778 131.26183 24.84021
v 148.05655 131.2207 24.7792
v 147.87465 131.11185 24.665016
v 147.76083 130.96445 24.528255
v 147.74557 130.81801 24.405563
v 147.833 130.71175 24.329813
v 147.99963 130.67413 24.321304
v 148.20087 130.71527 24.382315
v 148.38277 130.82413 24.4965
v 148.4966 130.97151 24.633259
v 148.51184 131.11797 24.755953
v 148.42442 131.22423 24.831701
v 148.42282 130.98935 24.65995
v 148.22539 130.9429 24.600012
v 148.05305 130.81677 24.501682
v 147.952 130.64473 24.391308
v 147.9493 130.47289 24.298466
v 148.04565 130.34729 24.24803
v 148.21527 130.30157 24.253515
v 148.4127 130.34802 24.313454
v 148.58504 130.47415 24.411785
v 148.6861 130.6462 24.522158
v 148.6888 130.81804 24.615002
v 148.59244 130.94363 24.665438
v 148.81863 130.6606 25.105114
v 148.65164 130.70282 25.107569
v 148.45189 130.66063 25.046549
v 148.27289 130.54532 24.938408
v 148.16263 130.38779 24.812119
v 148.15063 130.23026 24.701523
v 148.24013 130.11493 24.636251
v 148.40714 130.07271 24.633799
v 148.60689 130.1149 24.694817
v 148.78587 130.23021 24.80296
v 148.89613 130.38774 24.929247
v 148.90813 130.54526 25.039845
v 148.9969 130.1874 25.471663
v 148.83406 130.21977 25.503077
v 148.63013 130.1874 25.454842
v 148.43976 130.0989 25.33988
v 148.31393 129.97803 25.188995
v 148.2864 129.85715 25.04262
v 148.36453 129.76866 24.939972
v 148.52737 129.73628 24.908558
v 148.7313 129.76868 24.956795
v 148.92168 129.85716 25.071756
v 149.04749 129.97803 25.22264
v 149.07501 130.0989 25.369015
v 149.15529 129.6101 25.84545
v 148.9967 129.62157 25.951883
v 148.78851 129.6101 25.962173
v 148.58652 129.57881 25.873564
v 148.44482 129.53606 25.709797
v 148.40141 129.4933 25.514753
v 148.46791 129.462 25.340696
v 148.6265 129.45055 25.234262
v 148.83469 129.462 25.223972
v 149.03668 129.4933 25.312582
v 149.17838 129.53606 25.476349
v 149.22179 129.57881 25.671392
v 149.11084 128.99486 25.80206
v 148.94656 128.99216 25.94807
v 148.73607 128.99593 25.993824
v 148.53577 129.00516 25.927065
v 148.39932 129.01738 25.765676
v 148.36331 129.0293 25.552906
v 148.43735 129.03775 25.345766
v 148.60164 129.04045 25.199755
v 148.81213 129.03668 25.154001
v 149.01244 129.02745 25.22076
v 149.14886 129.01523 25.382147
v 149.18489 129.0033 25.594917
v 149.08372 128.54869 25.975292
v 148.9025 128.55338 26.059267
v 148.68938 128.54124 26.038706
v 148.50148 128.51552 25.919117
v 148.38914 128.48311 25.732544
v 148.38246 128.45268 25.52898
v 148.48323 128.4324 25.36297
v 148.66446 128.4277 25.278996
v 148.87758 128.43985 25.299557
v 149.06548 128.46558 25.419146
v 149.17781 128.49799 25.605719
v 149.1845 128.52841 25.809282
v 148.98871 128.26585 26.369291
v 148.78162 128.24911 26.296003
v 148.58984 128.16115 26.139517
v 148.46477 128.02553 25.941763
v 148.43991 127.8786 25.75573
v 148.52193 127.759735 25.631264
v 148.68883 127.70078 25.601717
v 148.89592 127.71753 25.675005
v 149.08769 127.8055 25.831493
v 149.21277 127.94112 26.029247
v 149.23763 128.08804 26.21528
v 149.15561 128.20691 26.339745
v 149.01553 128.20255 26.133692
v 148.80756 128.15515 26.085617
v 148.64671 128.01875 26.029697
v 148.5761 127.8299 25.980915
v 148.61465 127.6392 25.952345
v 148.75203 127.49774 25.951637
v 148.95143 127.44343 25.978987
v 149.15941 127.49083 26.027061
v 149.32025 127.62723 26.082981
v 149.39085 127.81608 26.131762
v 149.35231 128.00679 26.160334
v 149.21492 128.14824 26.16104
v 148.98495 127.91479 26.725721
v 148.7785 127.869644 26.5977
v 148.62715 127.7458 26.440872
v 148.57144 127.576416 26.29726
v 148.62633 127.406906 26.205347
v 148.77708 127.28267 26.18976
v 148.98332 127.237 26.254675
v 149.18979 127.28214 26.382696
v 149.34114 127.406 26.539524
v 149.39684 127.57537 26.683136
v 149.34196 127.74489 26.77505
v 149.1912 127.869125 26.790636
v 148.98412 127.47696 27.206472
v 148.77777 127.44342 27.063002
v 148.62672 127.35181 26.870052
v 148.57143 127.226654 26.679323
v 148.62672 127.1015 26.541922
v 148.77779 127.00989 26.494663
v 148.98415 126.97636 26.55021
v 149.19049 127.00989 26.693682
v 149.34154 127.1015 26.886631
v 149.39684 127.226654 27.07736
v 149.34154 127.35181 27.214762
v 149.19048 127.44342 27.26202
v 148.98412 126.79603 27.679762
v 148.77777 126.790504 27.604235
v 148.62671 126.77541 27.438913
v 148.57143 126.75481 27.2281
v 148.62672 126.73419 27.02828
v 148.77779 126.7191 26.892994
v 148.98413 126.71358 26.858494
v 149.19049 126.7191 26.934023
v 149.34154 126.73419 27.099342
v 149.39682 126.75481 27.310158
v 149.34154 126.77542 27.509977
v 149.19048 126.790504 27.645262
v 148.98413 126.25976 27.601927
v 148.77779 126.25793 27.539835
v 148.62672 126.25293 27.38386
v 148.57143 126.24609 27.175793
v 148.62672 126.23926 26.971388
v 148.77779 126.23425 26.825413
v 148.98413 126.23242 26.776983
v 149.19048 126.23425 26.839075
v 149.34154 126.23926 26.99505
v 149.39682 126.24609 27.203117
v 149.34154 126.25293 27.407524
v 149.19048 126.25793 27.553497
v 148.98413 125.923386 27.557634
v 148.77779 125.89981 27.428028
v 148.62672 125.83539 27.233126
v 148.57143 125.74739 27.025154
v 148.62672 125.65939 26.859837
v 148.77779 125.59498 26.78147
v 148.98413 125.571396 26.811054
v 149.19048 125.59498 26.94066
v 149.34154 125.65939 27.135561
v 149.39682 125.74739 27.343534
v 149.34154 125.83539 27.508852
v 149.19048 125.89981 27.587217
v 148.98413 125.40267 27.922592
v 148.77779 125.38901 27.8196
v 148.62672 125.35168 27.637053
v 148.57143 125.300674 27.423862
v 148.62672 125.24967 27.237156
v 148.77779 125.21234 27.12696
v 148.98413 125.19868 27.1228
v 149.19048 125.21234 27.225794
v 149.34154 125.24967 27.408342
v 149.39682 125.300674 27.62153
v 149.34154 125.35168 27.808237
v 149.19048 125.38901 27.918434
v 148.98413 124.76743 27.996136
v 148.77779 124.7685 27.944826
v 148.62672 124.77141 27.796703
v 148.57143 124.77538 27.591457
v 148.62672 124.77935 27.38408
v 148.77779 124.78226 27.230145
v 148.98413 124.783325 27.17089
v 149.19048 124.78226 27.2222
v 149.34154 124.77935 27.370323
v 149.39682 124.77538 27.575571
v 149.34154 124.77141 27.782946
v 149.19048 124.7685 27.936884
v 148.98413 124.252426 28.010862
v 148.77779 124.252014 27.954018
v 148.62672 124.25087 27.801825
v 148.57143 124.24931 27.595064
v 148.62672 124.247765 27.389137
v 148.77779 124.24662 27.239223
v 148.98413 124.24621 27.18549
v 149.19048 124.24662 27.242334
v 149.34154 124.247765 27.394527
v 149.39682 124.24931 27.601288
v 149.34154 124.25087 27.807215
v 149.19048 124.252014 27.957129
v 148.98413 123.72271 28.011631
v 148.77779 123.72277 27.95657
v 148.62672 123.72294 27.80568
v 148.57143 123.72317 27.599392
v 148.62672 123.7234 27.39298
v 148.77779 123.723564 27.241755
v 148.98413 123.723625 27.186234
v 149.19048 123.723564 27.241297
v 149.34154 123.7234 27.392187
v 149.39682 123.72317 27.598475
v 149.34154 123.72294 27.804884
v 149.19048 123.72277 27.95611
v 148.98413 123.19723 28.013031
v 148.77779 123.1972 27.957632
v 148.62672 123.19712 27.806496
v 148.57143 123.197014 27.600119
v 148.62672 123.19691 27.393799
v 148.77779 123.19682 27.242819
v 148.98413 123.1968 27.187634
v 149.19048 123.19682 27.24303
v 149.34154 123.19691 27.394167
v 149.39682 123.197014 27.600544
v 149.34154 123.19712 27.806866
v 149.19048 123.1972 27.957846
v 148.98413 122.7008 28.04141
v 148.77779 122.69679 27.971333
v 148.62672 122.68583 27.80974
v 148.57143 122.67086 27.599934
v 148.62672 122.65588 27.39813
v 148.77779 122.64492 27.258402
v 148.98413 122.640915 27.21819
v 149.19048 122.64492 27.288267
v 149.34154 122.65588 27.44986
v 149.39682 122.67086 27.659666
v 149.34154 122.68583 27.86147
v 149.19048 122.69679 28.001198
v 148.99083 122.29775 27.923912
v 148.78362 122.27919 27.806536
v 148.63011 122.22608 27.617346
v 148.57149 122.152664 27.407036
v 148.62341 122.0786 27.231958
v 148.772 122.023735 27.139027
v 148.97743 122.002785 27.15314
v 149.18465 122.02135 27.270515
v 149.33813 122.074455 27.459703
v 149.39677 122.14787 27.670013
v 149.34483 122.22194 27.84509
v 149.19626 122.2768 27.938025
v 149.03415 121.843956 28.229622
v 148.82263 121.834435 28.138762
v 148.65437 121.79203 27.968357
v 148.57448 121.72811 27.764067
v 148.60434 121.6598 27.58063
v 148.73598 121.6054 27.4672
v 148.9341 121.5795 27.454166
v 149.14563 121.58902 27.545027
v 149.31389 121.631424 27.715431
v 149.39378 121.69534 27.919722
v 149.3639 121.76366 28.103159
v 149.23228 121.81805 28.21659
v 148.99336 121.22256 28.461565
v 148.78584 121.224335 28.395647
v 148.63129 121.21609 28.233177
v 148.57112 121.200035 28.017689
v 148.62146 121.18047 27.806923
v 148.76881 121.162636 27.657352
v 148.9737 121.15131 27.609055
v 149.1812 121.14954 27.674973
v 149.33575 121.15778 27.837444
v 149.39592 121.17384 28.052933
v 149.34558 121.193405 28.263699
v 149.19824 121.211235 28.413269
v 149.00752 120.87817 28.560675
v 148.80383 120.91248 28.455044
v 148.64006 120.880325 28.270563
v 148.56009 120.79032 28.056664
v 148.58534 120.66659 27.870659
v 148.70905 120.54227 27.76239
v 148.89809 120.45068 27.760866
v 149.10178 120.41637 27.866497
v 149.26555 120.448524 28.050978
v 149.34552 120.53853 28.264877
v 149.32027 120.66226 28.450882
v 149.19656 120.78658 28.55915
v 148.8608 120.76841 28.72547
v 148.66655 120.82786 28.652992
v 148.48965 120.78878 28.5334
v 148.37753 120.66165 28.398733
v 148.36021 120.48054 28.285078
v 148.44234 120.29396 28.222887
v 148.6019 120.15192 28.228827
v 148.79614 120.09247 28.301302
v 148.97302 120.13154 28.420895
v 149.08514 120.25867 28.555561
v 149.10246 120.43979 28.669216
v 149.02036 120.626366 28.731407
v 148.66115 120.43375 29.159569
v 148.46304 120.50249 29.082829
v 148.28134 120.48764 28.935564
v 148.16472 120.393196 28.757235
v 148.14444 120.24445 28.595621
v 148.22592 120.081276 28.49403
v 148.38734 119.94737 28.479681
v 148.58545 119.87863 28.55642
v 148.76715 119.89347 28.703686
v 148.88377 119.987915 28.882015
v 148.90405 120.13666 29.043629
v 148.82256 120.29984 29.14522
v 148.54852 119.86116 29.509768
v 148.34804 119.92764 29.500755
v 148.14946 119.958176 29.387184
v 148.00601 119.94459 29.199482
v 147.95613 119.89052 28.987946
v 148.01317 119.810455 28.809256
v 148.16185 119.725845 28.711292
v 148.36235 119.65937 28.720303
v 148.56093 119.62883 28.833876
v 148.70438 119.64242 29.021576
v 148.75426 119.69649 29.233112
v 148.69722 119.77656 29.411802
v 148.49022 119.22298 29.54684
v 148.2932 119.27145 29.61372
v 148.08994 119.32071 29.570168
v 147.93489 119.35756 29.427853
v 147.86963 119.37212 29.224907
v 147.9116 119.360504 29.015713
v 148.04959 119.32581 28.85632
v 148.24661 119.277336 28.78944
v 148.44987 119.22807 28.832993
v 148.6049 119.19122 28.975307
v 148.67018 119.17666 29.178251
v 148.6282 119.18828 29.387447
v 148.30658 118.75373 29.559694
v 148.10043 118.77419 29.61186
v 147.89597 118.794655 29.553453
v 147.74796 118.80963 29.400126
v 147.69609 118.81512 29.19296
v 147.75423 118.80963 28.987467
v 147.90683 118.794655 28.838707
v 148.11298 118.77419 28.786541
v 148.31744 118.75373 28.844948
v 148.46544 118.738754 28.998276
v 148.51732 118.73327 29.205442
v 148.45917 118.738754 29.410936
v 148.36868 118.26089 29.560633
v 148.16173 118.251625 29.612783
v 147.95645 118.242355 29.554367
v 147.80786 118.23557 29.401033
v 147.75577 118.23309 29.19387
v 147.81413 118.23557 28.988388
v 147.96732 118.242355 28.839642
v 148.17427 118.251625 28.78749
v 148.37955 118.26089 28.845907
v 148.52814 118.26767 28.999239
v 148.58023 118.27015 29.206402
v 148.52187 118.26767 29.411886
v 148.28912 117.72456 29.58974
v 148.07607 117.72621 29.605185
v 147.88383 117.727715 29.512028
v 147.76395 117.72867 29.33523
v 147.74852 117.72881 29.122166
v 147.8417 117.72811 28.929924
v 148.01851 117.72675 28.810017
v 148.23158 117.725105 28.794573
v 148.4238 117.7236 28.88773
v 148.54369 117.72265 29.064528
v 148.55911 117.7225 29.277592
v 148.46593 117.723206 29.469833
v 148.20792 117.21438 29.630877
v 147.99655 117.216385 29.592823
v 147.82893 117.21388 29.45331
v 147.75 117.20753 29.249722
v 147.78087 117.199036 29.03661
v 147.91328 117.19068 28.871077
v 148.11177 117.1847 28.797476
v 148.32314 117.182686 28.835531
v 148.49074 117.185196 28.975044
v 148.56969 117.19154 29.178633
v 148.5388 117.200035 29.391745
v 148.40639 117.2084 29.557278
v 148.12918 116.85561 29.732578
v 147.92754 116.86346 29.6017
v 147.78227 116.8209 29.406445
v 147.73232 116.73934 29.199127
v 147.79108 116.64064 29.035301
v 147.94278 116.55123 28.95886
v 148.14679 116.49509 28.99029
v 148.34845 116.487236 29.121166
v 148.49371 116.52979 29.316423
v 148.54366 116.61135 29.52374
v 148.48491 116.71005 29.687567
v 148.33319 116.79946 29.764006
v 147.97388 116.6728 29.847965
v 147.7718 116.645485 29.760864
v 147.62622 116.53612 29.617191
v 147.57614 116.374 29.455448
v 147.63496 116.20257 29.318972
v 147.78694 116.067764 29.244331
v 147.99135 116.0057 29.251526
v 148.19342 116.03301 29.338629
v 148.339 116.14238 29.4823
v 148.3891 116.3045 29.644043
v 148.33028 116.47593 29.78052
v 148.17828 116.61074 29.855162
v 147.94127 116.38248 30.139223
v 147.73767 116.33754 29.995394
v 147.59357 116.22087 29.81809
v 147.54755 116.06373 29.654821
v 147.61195 115.90822 29.549335
v 147.76953 115.796005 29.529898
v 147.97806 115.757164 29.601715
v 148.18164 115.8021 29.745544
v 148.32576 115.91877 29.922848
v 148.37177 116.07592 30.086117
v 148.30736 116.23143 30.1916
v 148.1498 116.343636 30.21104
v 147.72507 115.803635 30.678936
v 147.58331 115.739944 30.498484
v 147.54047 115.6556 30.27308
v 147.608 115.57321 30.063122
v 147.76782 115.51485 29.924866
v 147.97711 115.49615 29.895357
v 148.17976 115.522125 29.982504
v 148.32152 115.585815 30.162956
v 148.36436 115.67015 30.38836
v 148.29683 115.75254 30.598318
v 148.13701 115.810905 30.736574
v 147.92773 115.829605 30.766083
v 147.74611 115.28569 30.878279
v 147.59502 115.22513 30.684435
v 147.53967 115.14237 30.475105
v 147.59492 115.05961 30.306381
v 147.74594 114.99901 30.223469
v 147.95229 114.976814 30.248589
v 148.15865 114.99896 30.375006
v 148.30974 115.059525 30.56885
v 148.36507 115.14227 30.77818
v 148.30983 115.22504 30.946905
v 148.1588 115.28564 31.029816
v 147.95247 115.30784 31.004696
v 147.74605 114.93665 30.809359
v 147.59499 114.85057 30.614502
v 147.53969 114.73297 30.419052
v 147.59496 114.615364 30.275385
v 147.74602 114.529274 30.221992
v 147.95236 114.49776 30.273184
v 148.1587 114.52926 30.41524
v 148.30978 114.61535 30.610098
v 148.36508 114.73295 30.805546
v 148.3098 114.85055 30.949213
v 148.15875 114.936646 31.002605
v 147.95241 114.96816 30.951416
v 147.59497 114.372536 30.948719
v 147.53969 114.27993 30.742142
v 147.59497 114.18733 30.579912
v 147.74603 114.11954 30.5055
v 147.95238 114.09473 30.538847
v 148.15874 114.11954 30.671013
v 148.30978 114.187325 30.866585
v 148.36508 114.27993 31.073162
v 148.30978 114.372536 31.235392
v 148.15874 114.44033 31.309803
v 147.95238 114.46514 31.276457
v 147.74603 114.44033 31.14429
v 147.58646 113.77407 31.004133
v 147.7309 113.75701 30.86392
v 147.93468 113.75007 30.822416
v 148.14322 113.7551 30.890741
v 148.30061 113.77075 31.05059
v 148.3647 113.79283 31.259129
v 148.31831 113.81543 31.46048
v 148.17387 113.83249 31.600693
v 147.97008 113.83943 31.642197
v 147.76155 113.834404 31.573872
v 147.60416 113.81875 31.414024
v 147.54007 113.79667 31.205484
v 147.67468 113.2968 30.874794
v 147.86452 113.30114 30.768646
v 148.07791 113.299034 30.767324
v 148.25766 113.29105 30.871181
v 148.3556 113.27934 31.05239
v 148.34552 113.26702 31.262394
v 148.23009 113.25741 31.444923
v 148.04024 113.253075 31.55107
v 147.82686 113.25518 31.552393
v 147.64711 113.26315 31.448536
v 147.54915 113.27487 31.267328
v 147.55925 113.287186 31.057323
v 147.72925 112.70909 30.874329
v 147.9333 112.682686 30.837204
v 148.14047 112.67487 30.916483
v 148.29526 112.68775 31.090921
v 148.35619 112.717865 31.313778
v 148.3069 112.75714 31.525341
v 148.16064 112.79507 31.66892
v 147.95659 112.82147 31.706045
v 147.7494 112.829285 31.626766
v 147.59462 112.81641 31.452328
v 147.5337 112.78629 31.229471
v 147.58298 112.74701 31.017908
v 147.63728 112.15448 30.84322
v 147.83308 112.08409 30.831985
v 148.03868 112.05859 30.934958
v 148.19896 112.08479 31.124546
v 148.27101 112.15569 31.34995
v 148.23549 112.25228 31.550776
v 148.10194 112.34868 31.673208
v 147.90616 112.41906 31.684444
v 147.70056 112.444565 31.581472
v 147.54027 112.418365 31.391884
v 147.46823 112.347466 31.166477
v 147.50374 112.25088 30.965654
v 147.5238 111.76771 31.152262
v 147.72928 111.7278 31.136732
v 147.93282 111.716835 31.23788
v 148.07988 111.73775 31.428602
v 148.13107 111.784935 31.657795
v 148.07268 111.845764 31.864044
v 147.92033 111.903915 31.992088
v 147.71487 111.943825 32.007618
v 147.51134 111.95479 31.90647
v 147.36426 111.933876 31.715746
v 147.31306 111.88668 31.486555
v 147.37148 111.82586 31.280304
v 147.6416 111.26916 31.23545
v 147.85498 111.26056 31.262754
v 148.03743 111.26549 31.39536
v 148.14005 111.28262 31.597736
v 148.13536 111.30737 31.815655
v 148.0246 111.33311 31.990728
v 147.83746 111.352936 32.076042
v 147.62408 111.361534 32.04874
v 147.44164 111.356606 31.916134
v 147.33902 111.33946 31.713758
v 147.3437 111.31471 31.495838
v 147.45447 111.28898 31.320766
v 147.5858 110.56652 31.584696
v 147.79529 110.5395 31.686098
v 147.97325 110.585304 31.845894
v 148.07199 110.691666 32.021267
v 148.06505 110.830086 32.165226
v 147.9543 110.96347 32.2392
v 147.76941 111.05609 32.223362
v 147.55992 111.083115 32.12196
v 147.38196 111.03731 31.962166
v 147.28322 110.93095 31.78679
v 147.29016 110.79253 31.642832
v 147.40091 110.65914 31.56886
v 147.44281 110.2824 31.74784
v 147.65422 110.26166 31.842669
v 147.83844 110.32744 32.000763
v 147.94608 110.46211 32.179764
v 147.94832 110.62959 32.331707
v 147.84456 110.785 32.415882
v 147.66258 110.88671 32.40973
v 147.45117 110.907455 32.314903
v 147.26697 110.841675 32.156807
v 147.15932 110.70701 31.977806
v 147.15707 110.53953 31.825863
v 147.26085 110.38411 31.74169
v 147.44212 109.90792 32.259808
v 147.65425 109.897804 32.289833
v 147.83327 109.963974 32.37891
v 147.93118 110.08869 32.503162
v 147.92177 110.23854 32.629303
v 147.80756 110.373375 32.72353
v 147.61914 110.45706 32.760593
v 147.40701 110.46718 32.730568
v 147.228 110.40101 32.64149
v 147.13008 110.27629 32.51724
v 147.13948 110.126434 32.391098
v 147.25371 109.99161 32.29687
v 147.45834 109.55864 32.513233
v 147.65709 109.57134 32.658463
v 147.79712 109.65601 32.84551
v 147.84093 109.78997 33.024246
v 147.77676 109.937325 33.146786
v 147.62183 110.058586 33.18029
v 147.41763 110.12127 33.115788
v 147.21889 110.108574 32.970554
v 147.07886 110.023895 32.783512
v 147.03505 109.88994 32.604774
v 147.09921 109.742584 32.482235
v 147.25415 109.62132 32.448727
v 147.26993 109.26739 32.87355
v 147.47714 109.24582 32.92237
v 147.63971 109.273026 33.062515
v 147.71407 109.34172 33.25643
v 147.68028 109.433495 33.452156
v 147.54742 109.52376 33.597248
v 147.35109 109.58832 33.65283
v 147.14388 109.609886 33.604008
v 146.98131 109.58268 33.463863
v 146.90695 109.513985 33.269947
v 146.94073 109.42221 33.074223
v 147.0736 109.33195 32.92913
v 147.19273 108.76055 32.87699
v 147.39964 108.729416 32.97387
v 147.5659 108.74862 33.146008
v 147.64699 108.81303 33.347282
v 147.62115 108.90537 33.52376
v 147.49532 109.000916 33.62816
v 147.3032 109.07405 33.6325
v 147.0963 109.105194 33.53562
v 146.93002 109.08599 33.363483
v 146.84894 109.02158 33.16221
v 146.87479 108.92924 32.98573
v 147.00061 108.833694 32.881332
v 147.00706 108.43755 33.24071
v 147.2142 108.39145 33.28334
v 147.38747 108.37872 33.4143
v 147.48042 108.40278 33.598495
v 147.46815 108.45717 33.78658
v 147.35394 108.52733 33.928146
v 147.16841 108.594444 33.98527
v 146.96126 108.64054 33.942642
v 146.788 108.65327 33.811684
v 146.69504 108.62922 33.627487
v 146.70732 108.57482 33.439404
v 146.82152 108.50467 33.297836
v 147.1332 107.96703 33.19579
v 147.29163 107.87758 33.30704
v 147.3764 107.82083 33.493767
v 147.36482 107.81199 33.705925
v 147.25998 107.85343 33.886677
v 147.08997 107.934044 33.987583
v 146.90034 108.032234 33.98161
v 146.74191 108.12169 33.870358
v 146.65714 108.17844 33.68363
v 146.66872 108.18728 33.47147
v 146.77356 108.145836 33.29072
v 146.94357 108.06522 33.189816
v 146.76848 107.504524 33.234436
v 146.88332 107.39559 33.377907
v 146.93163 107.351555 33.58129
v 146.90044 107.3842 33.790096
v 146.79813 107.484795 33.94837
v 146.65208 107.626366 34.01371
v 146.50148 107.770996 33.9686
v 146.38663 107.87992 33.82513
v 146.33833 107.923965 33.621746
v 146.36952 107.89131 33.41294
v 146.47183 107.790726 33.254665
v 146.61786 107.64915 33.189327
v 146.46375 107.13339 33.243378
v 146.59131 107.05354 33.394993
v 146.63742 107.02443 33.601543
v 146.58969 107.05384 33.80769
v 146.46094 107.1339 33.958187
v 146.28566 107.243164 34.012714
v 146.1108 107.35234 33.956657
v 145.98323 107.43219 33.805042
v 145.93713 107.46131 33.59849
v 145.98485 107.43189 33.392345
v 146.1136 107.35183 33.241848
v 146.2889 107.24257 33.18732
v 146.31953 106.71324 33.26291
v 146.45386 106.68815 33.427116
v 146.48947 106.68149 33.63765
v 146.41684 106.69505 33.838097
v 146.25542 106.7252 33.974743
v 146.04846 106.763855 34.01098
v 145.85143 106.80066 33.93709
v 145.7171 106.825745 33.77288
v 145.68149 106.832405 33.562347
v 145.75412 106.81884 33.361904
v 145.91554 106.7887 33.225254
v 146.1225 106.75004 33.189022
v 146.33092 106.227005 33.2701
v 146.47017 106.23109 33.43472
v 146.50978 106.23514 33.645584
v 146.43913 106.23806 33.84619
v 146.27715 106.239075 33.982788
v 146.06723 106.237915 34.018776
v 145.86563 106.234886 33.94451
v 145.72636 106.230804 33.779892
v 145.68675 106.22676 33.569027
v 145.75742 106.22384 33.36842
v 145.9194 106.222824 33.231823
v 146.12932 106.22398 33.195835
v 146.29962 105.64463 33.367287
v 146.45131 105.669426 33.540516
v 146.50748 105.7038 33.752846
v 146.45306 105.73852 33.947384
v 146.30264 105.76429 34.07201
v 146.09653 105.774216 34.09332
v 145.88995 105.76563 34.00561
v 145.73825 105.74083 33.832386
v 145.6821 105.70647 33.620052
v 145.73651 105.671745 33.425514
v 145.88693 105.645966 33.30089
v 146.09305 105.63605 33.27958
v 146.30302 104.9429 33.839214
v 146.45363 105.0533 34.018436
v 146.50829 105.20372 34.187553
v 146.45236 105.35386 34.301254
v 146.30086 105.46348 34.329067
v 146.09433 105.50322 34.263546
v 145.88815 105.462425 34.122242
v 145.73756 105.35203 33.94302
v 145.68289 105.201614 33.773903
v 145.73882 105.051476 33.660206
v 145.89032 104.94185 33.63239
v 146.09685 104.90211 33.697914
v 146.30185 104.76062 34.03588
v 146.4528 104.894615 34.167755
v 146.50793 105.07759 34.2859
v 146.4525 105.260506 34.358654
v 146.30133 105.39436 34.36653
v 146.09494 105.44328 34.30741
v 145.88863 105.39416 34.19714
v 145.73769 105.26016 34.065266
v 145.68254 105.07719 33.94712
v 145.73799 104.894264 33.874367
v 145.88916 104.760414 33.866493
v 146.09554 104.711494 33.92561
v 146.30159 104.51278 34.297264
v 146.45265 104.604546 34.490143
v 146.50793 104.72991 34.68073
v 146.45265 104.85527 34.81795
v 146.30159 104.947044 34.865044
v 146.09525 104.98063 34.809387
v 145.88889 104.947044 34.665894
v 145.73784 104.85527 34.47301
v 145.68254 104.72991 34.28243
v 145.73784 104.604546 34.145203
v 145.88889 104.51278 34.098114
v 146.09525 104.47919 34.15377
v 146.30159 104.22713 34.538986
v 146.45265 104.24001 34.702335
v 146.50793 104.257614 34.912632
v 146.45265 104.27522 35.11353
v 146.30159 104.28811 35.251198
v 146.09525 104.29282 35.288746
v 145.88889 104.28811 35.216118
v 145.73784 104.27522 35.052773
v 145.68254 104.257614 34.842476
v 145.73784 104.24001 34.64158
v 145.88889 104.22713 34.50391
v 146.09525 104.22241 34.46636
v 146.30159 103.79042 34.34413
v 146.45265 103.77451 34.478527
v 146.50793 103.75278 34.677937
v 146.45265 103.73105 34.888927
v 146.30159 103.71513 35.05497
v 146.09525 103.70931 35.131565
v 145.88889 103.71513 35.098194
v 145.73784 103.73105 34.9638
v 145.68254 103.75278 34.764385
v 145.73784 103.77451 34.553394
v 145.88889 103.79042 34.387356
v 146.09525 103.79625 34.31076
v 146.30159 103.21644 34.43965
v 146.45265 103.22136 34.59555
v 146.50793 103.22809 34.80359
v 146.45265 103.23481 35.00803
v 146.30159 103.23973 35.154087
v 146.09525 103.24154 35.202625
v 145.88889 103.23973 35.140644
v 145.73784 103.23481 34.984745
v 145.68254 103.22809 34.776707
v 145.73784 103.22136 34.572266
v 145.88889 103.21644 34.42621
v 146.09525 103.21464 34.377666
v 146.30159 102.70311 34.439243
v 146.45265 102.70262 34.589813
v 146.50793 102.70196 34.795982
v 146.45265 102.70129 35.00251
v 146.30159 102.7008 35.154057
v 146.09525 102.70062 35.21001
v 145.88889 102.7008 35.155388
v 145.73784 102.70129 35.004818
v 145.68254 102.70196 34.79865
v 145.73784 102.70262 34.59212
v 145.88889 102.70311 34.44058
v 146.09525 102.703285 34.38462
v 146.30159 102.17537 34.44253
v 146.45265 102.17555 34.593773
v 146.50793 102.175804 34.80019
v 146.45265 102.17605 35.00647
v 146.30159 102.17623 35.15735
v 146.09525 102.1763 35.21239
v 145.88889 102.17623 35.15685
v 145.73784 102.17605 35.00561
v 145.68254 102.175804 34.799194
v 145.73784 102.17555 34.59291
v 145.88889 102.17537 34.442036
v 146.09525 102.17531 34.386993
v 146.28078 101.64971 34.43121
v 146.44023 101.64968 34.573334
v 146.50726 101.64965 34.776154
v 146.46388 101.64962 34.985325
v 146.32173 101.64959 35.1448
v 146.11888 101.64958 35.211845
v 145.90971 101.64959 35.1685
v 145.75024 101.64961 35.026375
v 145.68321 101.64964 34.823555
v 145.7266 101.64968 34.614384
v 145.86874 101.649704 34.45491
v 146.0716 101.64971 34.387867
v 146.33128 101.119125 34.464714
v 146.46892 101.12001 34.62969
v 146.50644 101.121826 34.841164
v 146.43376 101.12409 35.04247
v 146.2704 101.12619 35.17967
v 146.06009 101.12757 35.216
v 145.8592 101.12786 35.141724
v 145.72156 101.126976 34.97675
v 145.68405 101.12516 34.765274
v 145.75671 101.122894 34.56397
v 145.92009 101.12079 34.42677
v 146.13039 101.119415 34.390438
v 146.35815 100.530945 34.54059
v 146.47801 100.54375 34.735634
v 146.49393 100.570946 34.960594
v 146.40164 100.60525 35.15519
v 146.22588 100.63746 35.267273
v 146.01375 100.65896 35.266815
v 145.82208 100.66397 35.153942
v 145.70222 100.65116 34.958893
v 145.68631 100.62396 34.733932
v 145.7786 100.58966 34.53934
v 145.95435 100.55745 34.427254
v 146.16649 100.53596 34.42771
v 146.17542 99.830215 34.734863
v 146.31813 99.85522 34.9209
v 146.37556 99.94463 35.1275
v 146.33229 100.07449 35.2993
v 146.19992 100.21 35.390278
v 146.01393 100.31485 35.376045
v 145.82414 100.36095 35.26042
v 145.68141 100.33594 35.074387
v 145.624 100.24653 34.867786
v 145.66727 100.11667 34.695984
v 145.79964 99.98116 34.605007
v 145.98563 99.87631 34.61924
v 145.87317 99.53812 35.07329
v 146.00471 99.59022 35.247814
v 146.05205 99.71358 35.426266
v 146.00249 99.87513 35.560837
v 145.86932 100.0316 35.615463
v 145.68822 100.14105 35.575512
v 145.50772 100.17416 35.451683
v 145.37619 100.122055 35.277164
v 145.32886 99.998695 35.09871
v 145.37842 99.83714 34.96414
v 145.51158 99.68068 34.90951
v 145.69267 99.57123 34.949467
v 145.68057 99.27823 35.141792
v 145.83765 99.290886 35.32694
v 145.90553 99.344246 35.552284
v 145.86606 99.423996 35.757454
v 145.72977 99.50878 35.887474
v 145.5332 99.575874 35.907497
v 145.32903 99.60731 35.81217
v 145.17195 99.59465 35.627026
v 145.10406 99.54129 35.401676
v 145.14354 99.46154 35.196507
v 145.27983 99.376755 35.06649
v 145.4764 99.309654 35.046463
v 145.78827 98.892555 35.38179
v 145.86641 98.89342 35.578857
v 145.83495 98.902275 35.78757
v 145.70232 98.91674 35.95201
v 145.50403 98.932945 36.02811
v 145.29326 98.94655 35.995483
v 145.12645 98.9539 35.86287
v 145.04831 98.95304 35.665802
v 145.07977 98.94419 35.45709
v 145.2124 98.929726 35.29265
v 145.41068 98.91351 35.21655
v 145.62146 98.89991 35.249176
v 145.76964 98.33657 35.357666
v 145.83615 98.31779 35.55756
v 145.79448 98.320724 35.76542
v 145.65579 98.3446 35.92555
v 145.45726 98.38301 35.99504
v 145.25208 98.42567 35.955273
v 145.0952 98.46114 35.816906
v 145.0287 98.47993 35.61701
v 145.07037 98.47699 35.40915
v 145.20906 98.45312 35.24902
v 145.4076 98.4147 35.179527
v 145.61278 98.37205 35.219296
v 145.58714 97.81747 35.37642
v 145.65048 97.80293 35.580654
v 145.6068 97.81576 35.789642
v 145.46779 97.85249 35.947384
v 145.27072 97.903305 36.01161
v 145.06839 97.954575 35.96511
v 144.91501 97.99256 35.82035
v 144.85168 98.007095 35.616116
v 144.89537 97.99428 35.407127
v 145.03436 97.957535 35.249386
v 145.23143 97.90672 35.18516
v 145.43376 97.85545 35.23166
v 145.49998 97.302826 35.360886
v 145.57213 97.28467 35.561157
v 145.53749 97.29329 35.7718
v 145.40533 97.32638 35.93637
v 145.21109 97.37507 36.010777
v 145.00679 97.42631 35.97508
v 144.84718 97.46637 35.83884
v 144.77504 97.48453 35.63857
v 144.8097 97.47591 35.42793
v 144.94185 97.44282 35.263355
v 145.1361 97.394135 35.18895
v 145.3404 97.34289 35.224648
v 145.36432 96.8149 35.444496
v 145.4002 96.81379 35.656227
v 145.3279 96.832886 35.85519
v 145.16673 96.867065 35.988075
v 144.95993 96.90718 36.019276
v 144.76288 96.942474 35.94043
v 144.62839 96.96349 35.772667
v 144.59248 96.9646 35.560936
v 144.66481 96.94551 35.361973
v 144.82596 96.91132 35.229088
v 145.03278 96.871216 35.197887
v 145.22983 96.83592 35.276733
v 145.36423 96.263565 35.621906
v 145.37668 96.30108 35.82461
v 145.28294 96.355446 35.988956
v 145.10812 96.41211 36.070904
v 144.89908 96.45588 36.048492
v 144.7118 96.47503 35.927727
v 144.59651 96.46443 35.74097
v 144.58405 96.42692 35.538265
v 144.6778 96.37255 35.37392
v 144.8526 96.31589 35.291973
v 145.06165 96.27212 35.314384
v 145.24892 96.25297 35.43515
v 145.204 95.86627 35.7947
v 145.14647 95.96536 35.991985
v 144.9943 96.046814 36.100887
v 144.78825 96.08878 36.092228
v 144.58357 96.08004 35.968327
v 144.43506 96.02292 35.76238
v 144.38254 95.93273 35.529575
v 144.44006 95.83363 35.332287
v 144.59224 95.75219 35.223385
v 144.79826 95.71021 35.232044
v 145.00296 95.718956 35.35595
v 145.15147 95.77608 35.561893
v 145.28098 95.5208 36.172764
v 145.17459 95.552734 36.323864
v 144.99007 95.56363 36.388107
v 144.77687 95.55056 36.348278
v 144.5921 95.51704 36.21505
v 144.48528 95.47203 36.024117
v 144.48503 95.42761 35.82664
v 144.59142 95.395676 35.67554
v 144.77592 95.38478 35.611298
v 144.98914 95.39785 35.651127
v 145.1739 95.43138 35.784355
v 145.28073 95.47638 35.97529
v 145.26492 94.95317 35.993446
v 145.19176 94.94453 36.20017
v 145.02803 94.93944 36.34578
v 144.81763 94.93926 36.391262
v 144.61693 94.944046 36.324432
v 144.4797 94.95251 36.163193
v 144.44273 94.96239 35.950752
v 144.5159 94.97102 35.74403
v 144.67963 94.97612 35.59842
v 144.89003 94.976295 35.552933
v 145.09073 94.97151 35.619766
v 145.22795 94.96305 35.781002
v 145.28252 94.50263 36.26778
v 145.21698 94.55611 36.419056
v 145.05995 94.57696 36.50106
v 144.8535 94.55959 36.491817
v 144.65294 94.50867 36.393806
v 144.51202 94.43783 36.233288
v 144.4685 94.36606 36.053272
v 144.53404 94.31258 35.901993
v 144.69109 94.29173 35.81999
v 144.89754 94.3091 35.82923
v 145.09808 94.360016 35.927242
v 145.239 94.43086 36.08776
v 145.34001 94.1771 36.396576
v 145.17902 94.20432 36.446617
v 144.97368 94.17716 36.41119
v 144.779 94.102905 36.299793
v 144.64717 94.00145 36.14227
v 144.61348 93.89997 35.98083
v 144.68698 93.82566 35.858734
v 144.84796 93.79844 35.808693
v 145.05331 93.82559 35.84412
v 145.24799 93.89985 35.955517
v 145.37982 94.00131 36.11304
v 145.4135 94.10279 36.27448
v 145.51057 93.54231 36.599586
v 145.40285 93.55075 36.77403
v 145.21739 93.55142 36.86661
v 145.00389 93.54416 36.85252
v 144.81955 93.5309 36.735535
v 144.71376 93.5152 36.546997
v 144.71487 93.50126 36.337433
v 144.8226 93.49282 36.162987
v 145.00806 93.49214 36.070404
v 145.22156 93.499405 36.084496
v 145.4059 93.512665 36.20148
v 145.51169 93.52837 36.39002
v 145.41606 92.996765 36.535
v 145.27443 92.98359 36.702446
v 145.07181 92.979 36.775883
v 144.86249 92.98422 36.73563
v 144.70258 92.997856 36.59248
v 144.6349 93.01626 36.38478
v 144.67761 93.034485 36.168194
v 144.81926 93.04766 36.000748
v 145.02188 93.052246 35.92731
v 145.23119 93.04703 35.967564
v 145.39111 93.03339 36.110714
v 145.45877 93.01499 36.318413
v 145.46901 92.58341 36.571896
v 145.33429 92.55725 36.732548
v 145.13829 92.51415 36.80355
v 144.93353 92.46566 36.765873
v 144.77487 92.42477 36.629616
v 144.70482 92.40243 36.431286
v 144.74216 92.40464 36.224026
v 144.87686 92.43079 36.063374
v 145.07286 92.4739 35.99237
v 145.27762 92.52239 36.03005
v 145.43628 92.563286 36.166306
v 145.50633 92.58562 36.364635
v 145.63722 92.05495 36.600513
v 145.4897 92.03097 36.75308
v 145.28656 91.99827 36.810593
v 145.08223 91.9656 36.757645
v 144.93147 91.94173 36.608418
v 144.8747 91.933044 36.4029
v 144.92708 91.94187 36.19616
v 145.07462 91.96585 36.043594
v 145.27776 91.99855 35.98608
v 145.48207 92.03122 36.039032
v 145.63283 92.05509 36.188255
v 145.68962 92.06378 36.393772
v 145.62306 91.49807 36.655052
v 145.46945 91.5051 36.7894
v 145.26224 91.50337 36.82741
v 145.05696 91.493355 36.758904
v 144.90863 91.47772 36.602238
v 144.85696 91.46068 36.399387
v 144.91583 91.44677 36.204704
v 145.06946 91.43974 36.07036
v 145.27666 91.44147 36.03235
v 145.48193 91.451485 36.100853
v 145.63028 91.46711 36.257523
v 145.68193 91.48416 36.460373
v 145.63692 91.10766 36.909203
v 145.47348 91.12892 36.968117
v 145.26642 91.103165 36.93695
v 145.07123 91.03727 36.82406
v 144.9402 90.948906 36.65969
v 144.90843 90.861755 36.487885
v 144.98447 90.79916 36.35468
v 145.1479 90.77789 36.29577
v 145.35495 90.80366 36.326935
v 145.55016 90.869545 36.439823
v 145.68118 90.95791 36.604195
v 145.71294 91.04506 36.775997
v 145.63892 90.760635 37.27524
v 145.43411 90.73511 37.24246
v 145.23845 90.66153 37.134068
v 145.10432 90.5596 36.979122
v 145.0677 90.456635 36.819134
v 145.13837 90.38023 36.69697
v 145.29741 90.35085 36.64537
v 145.50221 90.37637 36.678158
v 145.69788 90.44996 36.786545
v 145.832 90.55189 36.941494
v 145.86864 90.654854 37.101482
v 145.79796 90.731255 37.223644
v 145.70673 90.27259 37.432434
v 145.50172 90.24377 37.39227
v 145.30838 90.16495 37.279057
v 145.1785 90.05726 37.123127
v 145.14688 89.94955 36.966263
v 145.222 89.870674 36.850494
v 145.38373 89.84178 36.806843
v 145.58873 89.870605 36.847008
v 145.78207 89.94942 36.960224
v 145.91196 90.05711 37.116154
v 145.94357 90.164825 37.273018
v 145.86845 90.24369 37.388783
v 145.86151 89.93808 37.32976
v 145.65833 89.90357 37.277405
v 145.46996 89.8093 37.162285
v 145.3469 89.68053 37.015255
v 145.32211 89.55175 36.875706
v 145.40224 89.45748 36.781033
v 145.56581 89.42297 36.756603
v 145.76901 89.45748 36.808964
v 145.95737 89.55175 36.92408
v 146.08043 89.68053 37.071114
v 146.10521 89.8093 37.21066
v 146.02509 89.90357 37.305332
v 146.17918 89.37799 37.642914
v 146.01915 89.3995 37.713078
v 145.81241 89.37799 37.692707
v 145.61436 89.31923 37.587257
v 145.47807 89.23897 37.424984
v 145.44005 89.1587 37.24937
v 145.5105 89.099945 37.107468
v 145.67053 89.07844 37.037304
v 145.87727 89.099945 37.057674
v 146.07532 89.1587 37.163128
v 146.21161 89.23897 37.325397
v 146.24962 89.31923 37.501015
v 146.245 88.75858 37.824787
v 146.08685 88.763626 37.952892
v 145.87823 88.75858 37.98313
v 145.67502 88.7448 37.907402
v 145.53168 88.72597 37.745995
v 145.4866 88.70714 37.54216
v 145.55188 88.69335 37.350513
v 145.71002 88.68831 37.22241
v 145.91866 88.69335 37.19217
v 146.12187 88.70714 37.2679
v 146.26521 88.72597 37.429306
v 146.31029 88.7448 37.63314
v 146.27191 88.19417 37.749077
v 146.14424 88.19234 37.921665
v 145.94804 88.19263 38.00714
v 145.73589 88.19496 37.982605
v 145.5646 88.19872 37.854626
v 145.48012 88.20289 37.657497
v 145.50504 88.20635 37.444042
v 145.6327 88.20819 37.271454
v 145.8289 88.2079 37.185978
v 146.04106 88.20556 37.210518
v 146.21234 88.201805 37.338493
v 146.29683 88.19764 37.53562
v 146.2473 87.687386 37.80459
v 146.09717 87.682 37.956482
v 145.89127 87.6745 38.012913
v 145.68475 87.6669 37.958763
v 145.53297 87.661224 37.80854
v 145.4766 87.659004 37.602497
v 145.5307 87.660835 37.395847
v 145.68083 87.666214 37.243954
v 145.88673 87.67371 37.187523
v 146.09325 87.68132 37.241673
v 146.24503 87.68699 37.391895
v 146.30142 87.68921 37.59794
v 146.2752 87.22308 37.8088
v 146.12642 87.19152 37.95881
v 145.92418 87.14865 38.01267
v 145.72269 87.105965 37.95595
v 145.57593 87.07489 37.803852
v 145.52324 87.06377 37.597122
v 145.5787 87.07557 37.391163
v 145.72751 87.10713 37.241154
v 145.92973 87.15 37.18729
v 146.13123 87.19269 37.24401
v 146.27798 87.223755 37.39611
v 146.33067 87.23488 37.602837
v 146.45203 86.73956 37.806667
v 146.3052 86.70346 37.957592
v 146.10478 86.654175 38.012703
v 145.90445 86.60491 37.957233
v 145.75789 86.56886 37.80604
v 145.70438 86.5557 37.599644
v 145.75824 86.56895 37.393345
v 145.90506 86.60505 37.242416
v 146.10548 86.654335 37.187305
v 146.30582 86.7036 37.24278
v 146.45238 86.73965 37.39397
v 146.50589 86.75281 37.600365
v 146.52608 86.209236 37.80633
v 146.37851 86.177025 37.957397
v 146.17691 86.13302 38.0127
v 145.9753 86.08901 37.957417
v 145.82771 86.0568 37.806366
v 145.77368 86.045006 37.60002
v 145.82768 86.0568 37.39367
v 145.97527 86.08901 37.242603
v 146.17686 86.13301 37.1873
v 146.37846 86.17702 37.242584
v 146.52606 86.209236 37.393635
v 146.5801 86.22102 37.59998
v 146.63824 85.666245 37.87061
v 146.46245 85.64524 37.99015
v 146.25085 85.619965 38.005154
v 146.06015 85.59719 37.911594
v 145.94145 85.58301 37.734547
v 145.92656 85.58123 37.521446
v 146.01945 85.59232 37.32939
v 146.19525 85.61333 37.20985
v 146.40685 85.6386 37.194847
v 146.59755 85.661385 37.288406
v 146.71625 85.67556 37.465454
v 146.73114 85.677345 37.678555
v 146.57649 85.1074 37.946835
v 146.38669 85.12311 38.035656
v 146.17363 85.13368 38.013577
v 145.99437 85.136284 37.886517
v 145.89694 85.13021 37.68852
v 145.90749 85.1171 37.472637
v 146.02315 85.100464 37.296715
v 146.21294 85.084755 37.207893
v 146.42601 85.07418 37.229973
v 146.60527 85.07158 37.357033
v 146.70268 85.07765 37.55503
v 146.69215 85.09076 37.770912
v 146.48999 84.73711 38.178024
v 146.29034 84.8068 38.1414
v 146.08621 84.81628 38.012135
v 145.93233 84.76299 37.824867
v 145.86987 84.66123 37.629772
v 145.91563 84.53826 37.479126
v 146.05731 84.427025 37.413292
v 146.25696 84.35734 37.449917
v 146.46107 84.34786 37.57918
v 146.61497 84.40114 37.76645
v 146.67741 84.5029 37.961544
v 146.63167 84.62587 38.11219
v 146.30022 84.637825 38.309795
v 146.09477 84.69621 38.267647
v 145.89375 84.66048 38.15401
v 145.75099 84.5402 37.999336
v 145.70476 84.36759 37.845062
v 145.76744 84.18892 37.732533
v 145.92224 84.052055 37.691895
v 146.12767 83.99367 37.734043
v 146.32869 84.029396 37.84768
v 146.47145 84.14968 38.002357
v 146.51768 84.32228 38.156628
v 146.455 84.50095 38.269157
v 146.29706 84.290695 38.69028
v 146.08958 84.32863 38.623455
v 145.8845 84.2891 38.477745
v 145.73676 84.1827 38.2922
v 145.68593 84.03794 38.11653
v 145.74565 83.89361 37.997814
v 145.8999 83.78837 37.967854
v 146.10738 83.750435 38.034683
v 146.31245 83.78996 38.18039
v 146.4602 83.89636 38.365936
v 146.51103 84.04112 38.541607
v 146.45131 84.18546 38.660324
v 146.29709 83.69804 39.124363
v 146.0901 83.71235 39.123856
v 145.88441 83.69804 39.016544
v 145.73512 83.65893 38.83118
v 145.68224 83.60551 38.61744
v 145.73991 83.552086 38.432583
v 145.89272 83.51298 38.32615
v 146.0997 83.498665 38.326656
v 146.30539 83.51298 38.433968
v 146.45468 83.552086 38.619328
v 146.50757 83.60551 38.833073
v 146.44989 83.65893 39.01793
v 146.29742 83.07209 39.132095
v 146.09042 83.070724 39.189976
v 145.88475 83.07209 39.137318
v 145.73552 83.07582 38.988228
v 145.68272 83.08091 38.782654
v 145.7405 83.086006 38.575684
v 145.89336 83.08974 38.42277
v 146.10036 83.0911 38.36489
v 146.30602 83.08974 38.417553
v 146.45525 83.086006 38.566643
v 146.50806 83.08091 38.772213
v 146.45029 83.07582 38.979183
v 146.29724 82.55878 39.159805
v 146.09026 82.55937 39.210403
v 145.88458 82.55878 39.150433
v 145.73535 82.55717 38.995964
v 145.68254 82.55496 38.788383
v 145.74031 82.55275 38.583317
v 145.89317 82.55114 38.43571
v 146.10017 82.550545 38.385113
v 146.30585 82.55114 38.445084
v 146.45508 82.55275 38.599556
v 146.50789 82.55496 38.807133
v 146.45012 82.55717 39.0122
v 146.30139 82.02817 39.15527
v 146.095 82.02806 39.21081
v 145.88869 82.02816 39.155773
v 145.73772 82.028435 39.004898
v 145.68256 82.02881 38.798615
v 145.73798 82.02918 38.5922
v 145.88911 82.02946 38.44096
v 146.0955 82.029564 38.385418
v 146.30182 82.02947 38.440456
v 146.45279 82.0292 38.59133
v 146.50795 82.028824 38.79761
v 146.45253 82.02844 39.00403
v 146.3016 81.52241 39.191257
v 146.09526 81.52547 39.235092
v 145.8889 81.522415 39.16851
v 145.73784 81.51407 39.009354
v 145.68254 81.50267 38.800274
v 145.73782 81.491264 38.597286
v 145.88887 81.48291 38.45479
v 146.09521 81.47986 38.410954
v 146.30157 81.48291 38.477535
v 146.45264 81.49125 38.636692
v 146.50793 81.502655 38.84577
v 146.45265 81.51406 39.04876
v 146.2501 81.10924 39.338825
v 146.03809 81.11811 39.302456
v 145.84138 81.08987 39.1794
v 145.71269 81.03206 39.002632
v 145.68652 80.96019 38.819508
v 145.76985 80.89352 38.679104
v 145.94038 80.8499 38.619038
v 146.1524 80.84103 38.655403
v 146.3491 80.86927 38.77846
v 146.47778 80.92708 38.95523
v 146.50397 80.99895 39.138355
v 146.42062 81.06562 39.27876
v 146.32014 80.69302 39.45637
v 146.11714 80.71429 39.520607
v 145.90828 80.688995 39.482388
v 145.74951 80.623924 39.351955
v 145.68338 80.53651 39.16426
v 145.7276 80.450165 38.969597
v 145.87035 80.38804 38.82012
v 146.07333 80.366776 38.75589
v 146.2822 80.39207 38.794106
v 146.44096 80.45714 38.924538
v 146.5071 80.544556 39.112232
v 146.46288 80.6309 39.306896
v 146.37115 80.21435 39.490543
v 146.17519 80.213104 39.48734
v 145.96764 80.16454 39.38486
v 145.80414 80.081665 39.21057
v 145.72849 79.98668 39.011166
v 145.76097 79.905045 38.84008
v 145.89287 79.85863 38.743153
v 146.08885 79.85987 38.74636
v 146.2964 79.90843 38.84884
v 146.4599 79.99131 39.02313
v 146.53554 80.086296 39.222534
v 146.50307 80.16793 39.39362
v 146.62592 79.73845 39.69898
v 146.4704 79.7578 39.78297
v 146.26474 79.73845 39.77631
v 146.06409 79.685585 39.680775
v 145.92216 79.61337 39.521965
v 145.87703 79.54115 39.342438
v 145.94075 79.48829 39.190296
v 146.09628 79.46894 39.1063
v 146.30193 79.48829 39.112965
v 146.5026 79.54115 39.2085
v 146.64452 79.61337 39.367306
v 146.68965 79.685585 39.546833
v 146.65672 79.10122 39.81031
v 146.50287 79.103134 39.95295
v 146.29555 79.10122 39.998867
v 146.0903 79.095985 39.935764
v 145.94214 79.08884 39.780544
v 145.89075 79.08169 39.574806
v 145.9499 79.076454 39.37367
v 146.10374 79.07454 39.231033
v 146.31108 79.076454 39.185116
v 146.51631 79.08169 39.24822
v 146.66449 79.08884 39.403435
v 146.71588 79.095985 39.609177
v 146.65448 78.561554 39.810284
v 146.50064 78.56137 39.95902
v 146.2933 78.561554 40.010983
v 146.08801 78.56204 39.952244
v 145.93979 78.562706 39.798546
v 145.88834 78.56337 39.591072
v 145.94745 78.56386 39.385414
v 146.10127 78.56403 39.236675
v 146.30862 78.56386 39.18471
v 146.5139 78.56337 39.24345
v 146.66214 78.562706 39.39715
v 146.7136 78.56204 39.60462
v 146.64856 78.03697 39.8243
v 146.4903 78.03703 39.967598
v 146.28148 78.03696 40.012543
v 146.07808 78.03678 39.947086
v 145.9346 78.03654 39.78877
v 145.88947 78.0363 39.58001
v 145.95479 78.036125 39.37675
v 146.11305 78.03607 39.23345
v 146.32187 78.03614 39.188507
v 146.52525 78.03632 39.253963
v 146.66875 78.03657 39.41228
v 146.71388 78.036804 39.62104
v 146.6538 77.51906 39.826797
v 146.49911 77.52054 39.97013
v 146.29149 77.519295 40.016415
v 146.08656 77.51567 39.953247
v 145.93924 77.510635 39.79755
v 145.889 77.50553 39.59105
v 145.94931 77.50173 39.38907
v 146.10399 77.50026 39.245735
v 146.31161 77.5015 39.199455
v 146.51654 77.50513 39.262623
v 146.66386 77.51016 39.418316
v 146.7141 77.51526 39.62482
v 146.66318 77.05322 39.92961
v 146.50836 77.06404 40.043682
v 146.30133 77.05365 40.062603
v 146.09756 77.02483 39.981308
v 145.95168 76.98531 39.82158
v 145.90273 76.94568 39.626217
v 145.96385 76.91656 39.447563
v 146.11868 76.90574 39.333492
v 146.3257 76.91613 39.31457
v 146.52946 76.94495 39.395866
v 146.67537 76.98447 39.555595
v 146.7243 77.0241 39.75096
v 146.74234 76.67344 40.104103
v 146.59749 76.715515 40.269733
v 146.39882 76.696686 40.331657
v 146.1996 76.621994 40.27329
v 146.05318 76.51147 40.110264
v 145.99881 76.39471 39.886265
v 146.05104 76.303 39.661312
v 146.19589 76.260925 39.49568
v 146.39455 76.279755 39.433754
v 146.59378 76.35444 39.492126
v 146.74019 76.46497 39.65515
v 146.79457 76.58173 39.87915
v 146.91753 76.311134 40.25704
v 146.75508 76.36822 40.37612
v 146.54683 76.363045 40.420773
v 146.34857 76.297005 40.379032
v 146.21346 76.18779 40.262077
v 146.17767 76.06466 40.10125
v 146.25081 75.96062 39.93964
v 146.41327 75.90353 39.820557
v 146.62152 75.9087 39.7759
v 146.81976 75.97474 39.817646
v 146.95488 76.08396 39.9346
v 146.99066 76.207085 40.09543
v 146.90117 75.70062 40.552635
v 146.75812 75.81011 40.668938
v 146.55817 75.879524 40.69838
v 146.35487 75.890274 40.63307
v 146.20273 75.83947 40.490517
v 146.14249 75.74072 40.30891
v 146.19029 75.62051 40.13691
v 146.33333 75.51102 40.02061
v 146.5333 75.4416 39.99117
v 146.73659 75.430855 40.056473
v 146.88873 75.48166 40.19903
v 146.94897 75.5804 40.38064
v 146.69797 75.30549 40.89241
v 146.5503 75.42662 40.95351
v 146.35336 75.50927 40.910736
v 146.15991 75.53129 40.77555
v 146.0218 75.48678 40.584175
v 145.97604 75.387665 40.38789
v 146.03487 75.260506 40.23929
v 146.18254 75.139366 40.178185
v 146.37949 75.05672 40.22096
v 146.57292 75.0347 40.356144
v 146.71103 75.07921 40.54752
v 146.7568 75.17833 40.74381
v 146.5247 74.770065 41.132713
v 146.36313 74.83499 41.2528
v 146.16019 74.898224 41.263996
v 145.97025 74.94282 41.163303
v 145.8442 74.956825 40.977703
v 145.81583 74.93649 40.756924
v 145.89275 74.887276 40.560127
v 146.05432 74.82235 40.44004
v 146.25726 74.75912 40.428844
v 146.4472 74.71452 40.529537
v 146.57326 74.700516 40.715137
v 146.60162 74.72084 40.935917
v 146.44398 74.26501 40.95571
v 146.30034 74.27298 41.111954
v 146.09808 74.29486 41.178844
v 145.8914 74.32477 41.138462
v 145.73567 74.354706 41.00163
v 145.67264 74.37664 40.805008
v 145.71916 74.3847 40.60128
v 145.8628 74.37672 40.445038
v 146.06505 74.35484 40.378147
v 146.27173 74.32493 40.418526
v 146.42746 74.295 40.555363
v 146.49051 74.27306 40.751984
v 146.41328 73.71599 41.025112
v 146.26102 73.75537 41.169647
v 146.05887 73.80643 41.216198
v 145.86101 73.85546 41.152298
v 145.72046 73.889336 40.995064
v 145.67487 73.89898 40.78663
v 145.73645 73.88181 40.58284
v 145.88872 73.84242 40.438305
v 146.09087 73.791374 40.391754
v 146.28873 73.74234 40.455654
v 146.42928 73.70846 40.61289
v 146.47487 73.698814 40.821327
v 146.15437 73.18752 41.014256
v 146.01344 73.25093 41.161724
v 145.82411 73.336006 41.212177
v 145.63707 73.41995 41.152092
v 145.50247 73.48028 40.997574
v 145.45634 73.50081 40.790024
v 145.5111 73.47606 40.585052
v 145.65201 73.41265 40.437584
v 145.84135 73.327576 40.38713
v 146.02838 73.24364 40.447212
v 146.163 73.18331 40.60173
v 146.2091 73.16277 40.809284
v 145.94101 72.812485 41.15994
v 145.76459 72.865 41.25474
v 145.55598 72.91096 41.23897
v 145.37108 72.938034 41.11685
v 145.25943 72.93897 40.921104
v 145.25095 72.913536 40.704178
v 145.34792 72.86852 40.524204
v 145.52432 72.816 40.4294
v 145.73294 72.77005 40.445175
v 145.91783 72.74297 40.567295
v 146.02948 72.74203 40.763042
v 146.03796 72.76747 40.979965
v 145.89902 72.3792 41.18675
v 145.7221 72.46933 41.256817
v 145.51619 72.522125 41.232502
v 145.33643 72.52345 41.120316
v 145.23097 72.472946 40.950314
v 145.22812 72.38415 40.768055
v 145.3286 72.280846 40.622375
v 145.5055 72.19072 40.552303
v 145.71143 72.13792 40.57662
v 145.89119 72.1366 40.68881
v 145.99663 72.1871 40.858807
v 145.9995 72.2759 41.041065
v 145.6479 71.86304 41.506256
v 145.50848 71.99562 41.591793
v 145.33357 72.11774 41.570446
v 145.17003 72.19666 41.44794
v 145.06168 72.21125 41.2571
v 145.03757 72.157585 41.049057
v 145.10413 72.05006 40.879562
v 145.24356 71.917465 40.794025
v 145.41847 71.79535 40.815372
v 145.58202 71.71642 40.937878
v 145.69035 71.70184 41.12872
v 145.71448 71.7555 41.33676
v 145.34868 71.36515 41.418335
v 145.21327 71.44278 41.564228
v 145.03365 71.547844 41.612534
v 144.85793 71.65219 41.550316
v 144.7332 71.72786 41.394238
v 144.69287 71.754585 41.186127
v 144.74777 71.7252 40.981743
v 144.88316 71.64757 40.83585
v 145.06279 71.5425 40.78754
v 145.23853 71.438156 40.849762
v 145.36325 71.36249 41.005836
v 145.40358 71.33576 41.21395
v 145.19878 70.99353 41.406532
v 145.05017 71.021126 41.55751
v 144.84726 71.058815 41.612694
v 144.64442 71.09651 41.557293
v 144.49599 71.1241 41.40616
v 144.44173 71.1342 41.19978
v 144.4962 71.1241 40.993458
v 144.64479 71.09651 40.84248
v 144.8477 71.058815 40.787296
v 145.05055 71.021126 40.842697
v 145.19899 70.99353 40.99383
v 145.25323 70.98343 41.20021
v 145.21745 70.535995 41.406475
v 145.06635 70.53465 41.557484
v 144.85999 70.532814 41.6127
v 144.65367 70.530975 41.55734
v 144.50267 70.52963 41.406227
v 144.44745 70.529144 41.19986
v 144.50282 70.52963 40.993526
v 144.65392 70.530975 40.84252
v 144.86028 70.532814 40.787304
v 145.0666 70.53465 40.842667
v 145.2176 70.535995 40.99378
v 145.27281 70.53648 41.200146
v 145.21425 70.00353 41.406345
v 145.06319 70.00486 41.557404
v 144.85686 70.00667 41.612698
v 144.65051 70.008484 41.55741
v 144.49945 70.00981 41.406357
v 144.44417 70.01029 41.20001
v 144.49945 70.00981 40.993656
v 144.6505 70.008484 40.842598
v 144.85684 70.00667 40.7873
v 145.06319 70.00486 40.84259
v 145.21423 70.00353 40.993645
v 145.26953 70.003044 41.199993
v 145.2233 69.43744 41.372578
v 145.08768 69.45314 41.5369
v 144.88863 69.47618 41.610947
v 144.67946 69.5004 41.574883
v 144.51624 69.519295 41.43837
v 144.44267 69.52781 41.237984
v 144.4785 69.52366 41.02742
v 144.6141 69.50796 40.863102
v 144.81317 69.48492 40.789055
v 145.02232 69.4607 40.82512
v 145.18556 69.4418 40.96163
v 145.25911 69.43329 41.162018
v 145.0917 68.76026 41.244846
v 145.03178 68.80406 41.445694
v 144.89275 68.89152 41.58176
v 144.71184 68.99919 41.616585
v 144.53754 69.098236 41.540836
v 144.41653 69.16212 41.37481
v 144.38127 69.173706 41.163
v 144.44118 69.129906 40.96215
v 144.58023 69.04245 40.826084
v 144.76114 68.93478 40.79126
v 144.93544 68.83573 40.86701
v 145.05643 68.77185 41.03303
v 144.66313 68.35773 41.279915
v 144.64323 68.44891 41.470394
v 144.54337 68.58531 41.59932
v 144.39029 68.730385 41.63214
v 144.22502 68.84525 41.56007
v 144.09184 68.89914 41.402412
v 144.02644 68.87761 41.201416
v 144.04636 68.78642 41.010933
v 144.14622 68.650024 40.88201
v 144.2993 68.50495 40.849186
v 144.46455 68.39008 40.92126
v 144.59773 68.3362 41.078915
v 144.44237 68.02175 41.353718
v 144.48207 68.10845 41.569244
v 144.41866 68.226494 41.744545
v 144.26913 68.344246 41.832645
v 144.07355 68.430145 41.80994
v 143.88431 68.4612 41.68251
v 143.75212 68.42906 41.484505
v 143.71242 68.342354 41.26898
v 143.77583 68.22432 41.093678
v 143.92537 68.10657 41.005577
v 144.12096 68.02066 41.028282
v 144.3102 67.98962 41.155712
v 144.32976 67.75634 41.492363
v 144.38574 67.75888 41.7004
v 144.33115 67.762344 41.9076
v 144.1806 67.7658 42.05844
v 143.97446 67.76834 42.112507
v 143.76793 67.769264 42.055313
v 143.61636 67.76834 41.90218
v 143.56038 67.7658 41.69414
v 143.61496 67.762344 41.486942
v 143.7655 67.75888 41.336098
v 143.97166 67.75634 41.282032
v 144.17819 67.75542 41.33923
v 144.44502 67.28517 41.289867
v 144.49489 67.22071 41.488487
v 144.44589 67.13556 41.714024
v 144.31116 67.052536 41.906044
v 144.12679 66.99389 42.013096
v 143.9422 66.975334 42.0065
v 143.80682 67.00184 41.88802
v 143.75696 67.0663 41.6894
v 143.80597 67.15145 41.463863
v 143.94069 67.234474 41.271843
v 144.12506 67.29312 41.164787
v 144.30966 67.311676 41.171387
v 144.08945 67.29115 41.499283
usemtl mat_35
s 1
f 4323 4323 4324
f 4324 4323 4325
f 4323 4323 4325
f 4325 4323 4326
f 4323 4323 4326
f 4326 4323 4327
f 4323 4323 4327
f 4327 4323 4328
f 4323 4323 4328
f 4328 4323 4329
f 4323 4323 4329
f 4329 4323 4330
f 4323 4323 4330
f 4330 4323 4331
f 4323 4323 4331
f 4331 4323 4332
f 4323 4323 4332
f 4332 4323 4333
f 4323 4323 4333
f 4333 4323 4334
f 4323 4323 4334
f 4334 4323 4335
f 4323 4323 4335
f 4335 4323 4324
f 4324 4325 4336
f 4336 4325 4337
f 4325 4326 4337
f 4337 4326 4338
f 4326 4327 4338
f 4338 4327 4339
f 4327 4328 4339
f 4339 4328 4340
f 4328 4329 4340
f 4340 4329 4341
f 4329 4330 4341
f 4341 4330 4342
f 4330 4331 4342
f 4342 4331 4343
f 4331 4332 4343
f 4343 4332 4344
f 4332 4333 4344
f 4344 4333 4345
f 4333 4334 4345
f 4345 4334 4346
f 4334 4335 4346
f 4346 4335 4347
f 4335 4324 4347
f 4347 4324 4336
f 4336 4337 4348
f 4348 4337 4349
f 4337 4338 4349
f 4349 4338 4350
f 4338 4339 4350
f 4350 4339 4351
f 4339 4340 4351
f 4351 4340 4352
f 4340 4341 4352
f 4352 4341 4353
f 4341 4342 4353
f 4353 4342 4354
f 4342 4343 4354
f 4354 4343 4355
f 4343 4344 4355
f 4355 4344 4356
f 4344 4345 4356
f 4356 4345 4357
f 4345 4346 4357
f 4357 4346 4358
f 4346 4347 4358
f 4358 4347 4359
f 4347 4336 4359
f 4359 4336 4348
f 4348 4349 4360
f 4360 4349 4361
f 4349 4350 4361
f 4361 4350 4362
f 4350 4351 4362
f 4362 4351 4363
f 4351 4352 4363
f 4363 4352 4364
f 4352 4353 4364
f 4364 4353 4365
f 4353 4354 4365
f 4365 4354 4366
f 4354 4355 4366
f 4366 4355 4367
f 4355 4356 4367
f 4367 4356 4368
f 4356 4357 4368
f 4368 4357 4369
f 4357 4358 4369
f 4369 4358 4370
f 4358 4359 4370
f 4370 4359 4371
f 4359 4348 4371
f 4371 4348 4360
f 4360 4361 4372
f 4372 4361 4373
f 4361 4362 4373
f 4373 4362 4374
f 4362 4363 4374
f 4374 4363 4375
f 4363 4364 4375
f 4375 4364 4376
f 4364 4365 4376
f 4376 4365 4377
f 4365 4366 4377
f 4377 4366 4378
f 4366 4367 4378
f 4378 4367 4379
f 4367 4368 4379
f 4379 4368 4380
f 4368 4369 4380
f 4380 4369 4381
f 4369 4370 4381
f 4381 4370 4382
f 4370 4371 4382
f 4382 4371 4383
f 4371 4360 4383
f 4383 4360 4372
f 4372 4373 4384
f 4384 4373 4385
f 4373 4374 4385
f 4385 4374 4386
f 4374 4375 4386
f 4386 4375 4387
f 4375 4376 4387
f 4387 4376 4388
f 4376 4377 4388
f 4388 4377 4389
f 4377 4378 4389
f 4389 4378 4390
f 4378 4379 4390
f 4390 4379 4391
f 4379 4380 4391
f 4391 4380 4392
f 4380 4381 4392
f 4392 4381 4393
f 4381 4382 4393
f 4393 4382 4394
f 4382 4383 4394
f 4394 4383 4395
f 4383 4372 4395
f 4395 4372 4384
f 4384 4385 4396
f 4396 4385 4397
f 4385 4386 4397
f 4397 4386 4398
f 4386 4387 4398
f 4398 4387 4399
f 4387 4388 4399
f 4399 4388 4400
f 4388 4389 4400
f 4400 4389 4401
f 4389 4390 4401
f 4401 4390 4402
f 4390 4391 4402
f 4402 4391 4403
f 4391 4392 4403
f 4403 4392 4404
f 4392 4393 4404
f 4404 4393 4405
f 4393 4394 4405
f 4405 4394 4406
f 4394 4395 4406
f 4406 4395 4407
f 4395 4384 4407
f 4407 4384 4396
f 4396 4397 4408
f 4408 4397 4409
f 4397 4398 4409
f 4409 4398 4410
f 4398 4399 4410
f 4410 4399 4411
f 4399 4400 4411
f 4411 4400 4412
f 4400 4401 4412
f 4412 4401 4413
f 4401 4402 4413
f 4413 4402 4414
f 4402 4403 4414
f 4414 4403 4415
f 4403 4404 4415
f 4415 4404 4416
f 4404 4405 4416
f 4416 4405 4417
f 4405 4406 4417
f 4417 4406 4418
f 4406 4407 4418
f 4418 4407 4419
f 4407 4396 4419
f 4419 4396 4408
f 4408 4409 4420
f 4420 4409 4421
f 4409 4410 4421
f 4421 4410 4422
f 4410 4411 4422
f 4422 4411 4423
f 4411 4412 4423
f 4423 4412 4424
f 4412 4413 4424
f 4424 4413 4425
f 4413 4414 4425
f 4425 4414 4426
f 4414 4415 4426
f 4426 4415 4427
f 4415 4416 4427
f 4427 4416 4428
f 4416 4417 4428
f 4428 4417 4429
f 4417 4418 4429
f 4429 4418 4430
f 4418 4419 4430
f 4430 4419 4431
f 4419 4408 4431
f 4431 4408 4420
f 4420 4421 4432
f 4432 4421 4433
f 4421 4422 4433
f 4433 4422 4434
f 4422 4423 4434
f 4434 4423 4435
f 4423 4424 4435
f 4435 4424 4436
f 4424 4425 4436
f 4436 4425 4437
f 4425 4426 4437
f 4437 4426 4438
f 4426 4427 4438
f 4438 4427 4439
f 4427 4428 4439
f 4439 4428 4440
f 4428 4429 4440
f 4440 4429 4441
f 4429 4430 4441
f 4441 4430 4442
f 4430 4431 4442
f 4442 4431 4443
f 4431 4420 4443
f 4443 4420 4432
f 4432 4433 4444
f 4444 4433 4445
f 4433 4434 4445
f 4445 4434 4446
f 4434 4435 4446
f 4446 4435 4447
f 4435 4436 4447
f 4447 4436 4448
f 4436 4437 4448
f 4448 4437 4449
f 4437 4438 4449
f 4449 4438 4450
f 4438 4439 4450
f 4450 4439 4451
f 4439 4440 4451
f 4451 4440 4452
f 4440 4441 4452
f 4452 4441 4453
f 4441 4442 4453
f 4453 4442 4454
f 4442 4443 4454
f 4454 4443 4455
f 4443 4432 4455
f 4455 4432 4444
f 4444 4445 4456
f 4456 4445 4457
f 4445 4446 4457
f 4457 4446 4458
f 4446 4447 4458
f 4458 4447 4459
f 4447 4448 4459
f 4459 4448 4460
f 4448 4449 4460
f 4460 4449 4461
f 4449 4450 4461
f 4461 4450 4462
f 4450 4451 4462
f 4462 4451 4463
f 4451 4452 4463
f 4463 4452 4464
f 4452 4453 4464
f 4464 4453 4465
f 4453 4454 4465
f 4465 4454 4466
f 4454 4455 4466
f 4466 4455 4467
f 4455 4444 4467
f 4467 4444 4456
f 4456 4457 4468
f 4468 4457 4469
f 4457 4458 4469
f 4469 4458 4470
f 4458 4459 4470
f 4470 4459 4471
f 4459 4460 4471
f 4471 4460 4472
f 4460 4461 4472
f 4472 4461 4473
f 4461 4462 4473
f 4473 4462 4474
f 4462 4463 4474
f 4474 4463 4475
f 4463 4464 4475
f 4475 4464 4476
f 4464 4465 4476
f 4476 4465 4477
f 4465 4466 4477
f 4477 4466 4478
f 4466 4467 4478
f 4478 4467 4479
f 4467 4456 4479
f 4479 4456 4468
f 4468 4469 4480
f 4480 4469 4481
f 4469 4470 4481
f 4481 4470 4482
f 4470 4471 4482
f 4482 4471 4483
f 4471 4472 4483
f 4483 4472 4484
f 4472 4473 4484
f 4484 4473 4485
f 4473 4474 4485
f 4485 4474 4486
f 4474 4475 4486
f 4486 4475 4487
f 4475 4476 4487
f 4487 4476 4488
f 4476 4477 4488
f 4488 4477 4489
f 4477 4478 4489
f 4489 4478 4490
f 4478 4479 4490
f 4490 4479 4491
f 4479 4468 4491
f 4491 4468 4480
f 4480 4481 4492
f 4492 4481 4493
f 4481 4482 4493
f 4493 4482 4494
f 4482 4483 4494
f 4494 4483 4495
f 4483 4484 4495
f 4495 4484 4496
f 4484 4485 4496
f 4496 4485 4497
f 4485 4486 4497
f 4497 4486 4498
f 4486 4487 4498
f 4498 4487 4499
f 4487 4488 4499
f 4499 4488 4500
f 4488 4489 4500
f 4500 4489 4501
f 4489 4490 4501
f 4501 4490 4502
f 4490 4491 4502
f 4502 4491 4503
f 4491 4480 4503
f 4503 4480 4492
f 4492 4493 4504
f 4504 4493 4505
f 4493 4494 4505
f 4505 4494 4506
f 4494 4495 4506
f 4506 4495 4507
f 4495 4496 4507
f 4507 4496 4508
f 4496 4497 4508
f 4508 4497 4509
f 4497 4498 4509
f 4509 4498 4510
f 4498 4499 4510
f 4510 4499 4511
f 4499 4500 4511
f 4511 4500 4512
f 4500 4501 4512
f 4512 4501 4513
f 4501 4502 4513
f 4513 4502 4514
f 4502 4503 4514
f 4514 4503 4515
f 4503 4492 4515
f 4515 4492 4504
f 4504 4505 4516
f 4516 4505 4517
f 4505 4506 4517
f 4517 4506 4518
f 4506 4507 4518
f 4518 4507 4519
f 4507 4508 4519
f 4519 4508 4520
f 4508 4509 4520
f 4520 4509 4521
f 4509 4510 4521
f 4521 4510 4522
f 4510 4511 4522
f 4522 4511 4523
f 4511 4512 4523
f 4523 4512 4524
f 4512 4513 4524
f 4524 4513 4525
f 4513 4514 4525
f 4525 4514 4526
f 4514 4515 4526
f 4526 4515 4527
f 4515 4504 4527
f 4527 4504 4516
f 4516 4517 4528
f 4528 4517 4529
f 4517 4518 4529
f 4529 4518 4530
f 4518 4519 4530
f 4530 4519 4531
f 4519 4520 4531
f 4531 4520 4532
f 4520 4521 4532
f 4532 4521 4533
f 4521 4522 4533
f 4533 4522 4534
f 4522 4523 4534
f 4534 4523 4535
f 4523 4524 4535
f 4535 4524 4536
f 4524 4525 4536
f 4536 4525 4537
f 4525 4526 4537
f 4537 4526 4538
f 4526 4527 4538
f 4538 4527 4539
f 4527 4516 4539
f 4539 4516 4528
f 4528 4529 4540
f 4540 4529 4541
f 4529 4530 4541
f 4541 4530 4542
f 4530 4531 4542
f 4542 4531 4543
f 4531 4532 4543
f 4543 4532 4544
f 4532 4533 4544
f 4544 4533 4545
f 4533 4534 4545
f 4545 4534 4546
f 4534 4535 4546
f 4546 4535 4547
f 4535 4536 4547
f 4547 4536 4548
f 4536 4537 4548
f 4548 4537 4549
f 4537 4538 4549
f 4549 4538 4550
f 4538 4539 4550
f 4550 4539 4551
f 4539 4528 4551
f 4551 4528 4540
f 4540 4541 4552
f 4552 4541 4553
f 4541 4542 4553
f 4553 4542 4554
f 4542 4543 4554
f 4554 4543 4555
f 4543 4544 4555
f 4555 4544 4556
f 4544 4545 4556
f 4556 4545 4557
f 4545 4546 4557
f 4557 4546 4558
f 4546 4547 4558
f 4558 4547 4559
f 4547 4548 4559
f 4559 4548 4560
f 4548 4549 4560
f 4560 4549 4561
f 4549 4550 4561
f 4561 4550 4562
f 4550 4551 4562
f 4562 4551 4563
f 4551 4540 4563
f 4563 4540 4552
f 4552 4553 4564
f 4564 4553 4565
f 4553 4554 4565
f 4565 4554 4566
f 4554 4555 4566
f 4566 4555 4567
f 4555 4556 4567
f 4567 4556 4568
f 4556 4557 4568
f 4568 4557 4569
f 4557 4558 4569
f 4569 4558 4570
f 4558 4559 4570
f 4570 4559 4571
f 4559 4560 4571
f 4571 4560 4572
f 4560 4561 4572
f 4572 4561 4573
f 4561 4562 4573
f 4573 4562 4574
f 4562 4563 4574
f 4574 4563 4575
f 4563 4552 4575
f 4575 4552 4564
f 4564 4565 4576
f 4576 4565 4577
f 4565 4566 4577
f 4577 4566 4578
f 4566 4567 4578
f 4578 4567 4579
f 4567 4568 4579
f 4579 4568 4580
f 4568 4569 4580
f 4580 4569 4581
f 4569 4570 4581
f 4581 4570 4582
f 4570 4571 4582
f 4582 4571 4583
f 4571 4572 4583
f 4583 4572 4584
f 4572 4573 4584
f 4584 4573 4585
f 4573 4574 4585
f 4585 4574 4586
f 4574 4575 4586
f 4586 4575 4587
f 4575 4564 4587
f 4587 4564 4576
f 4576 4577 4588
f 4588 4577 4589
f 4577 4578 4589
f 4589 4578 4590
f 4578 4579 4590
f 4590 4579 4591
f 4579 4580 4591
f 4591 4580 4592
f 4580 4581 4592
f 4592 4581 4593
f 4581 4582 4593
f 4593 4582 4594
f 4582 4583 4594
f 4594 4583 4595
f 4583 4584 4595
f 4595 4584 4596
f 4584 4585 4596
f 4596 4585 4597
f 4585 4586 4597
f 4597 4586 4598
f 4586 4587 4598
f 4598 4587 4599
f 4587 4576 4599
f 4599 4576 4588
f 4588 4589 4600
f 4600 4589 4601
f 4589 4590 4601
f 4601 4590 4602
f 4590 4591 4602
f 4602 4591 4603
f 4591 4592 4603
f 4603 4592 4604
f 4592 4593 4604
f 4604 4593 4605
f 4593 4594 4605
f 4605 4594 4606
f 4594 4595 4606
f 4606 4595 4607
f 4595 4596 4607
f 4607 4596 4608
f 4596 4597 4608
f 4608 4597 4609
f 4597 4598 4609
f 4609 4598 4610
f 4598 4599 4610
f 4610 4599 4611
f 4599 4588 4611
f 4611 4588 4600
f 4600 4601 4612
f 4612 4601 4613
f 4601 4602 4613
f 4613 4602 4614
f 4602 4603 4614
f 4614 4603 4615
f 4603 4604 4615
f 4615 4604 4616
f 4604 4605 4616
f 4616 4605 4617
f 4605 4606 4617
f 4617 4606 4618
f 4606 4607 4618
f 4618 4607 4619
f 4607 4608 4619
f 4619 4608 4620
f 4608 4609 4620
f 4620 4609 4621
f 4609 4610 4621
f 4621 4610 4622
f 4610 4611 4622
f 4622 4611 4623
f 4611 4600 4623
f 4623 4600 4612
f 4612 4613 4624
f 4624 4613 4625
f 4613 4614 4625
f 4625 4614 4626
f 4614 4615 4626
f 4626 4615 4627
f 4615 4616 4627
f 4627 4616 4628
f 4616 4617 4628
f 4628 4617 4629
f 4617 4618 4629
f 4629 4618 4630
f 4618 4619 4630
f 4630 4619 4631
f 4619 4620 4631
f 4631 4620 4632
f 4620 4621 4632
f 4632 4621 4633
f 4621 4622 4633
f 4633 4622 4634
f 4622 4623 4634
f 4634 4623 4635
f 4623 4612 4635
f 4635 4612 4624
f 4624 4625 4636
f 4636 4625 4637
f 4625 4626 4637
f 4637 4626 4638
f 4626 4627 4638
f 4638 4627 4639
f 4627 4628 4639
f 4639 4628 4640
f 4628 4629 4640
f 4640 4629 4641
f 4629 4630 4641
f 4641 4630 4642
f 4630 4631 4642
f 4642 4631 4643
f 4631 4632 4643
f 4643 4632 4644
f 4632 4633 4644
f 4644 4633 4645
f 4633 4634 4645
f 4645 4634 4646
f 4634 4635 4646
f 4646 4635 4647
f 4635 4624 4647
f 4647 4624 4636
f 4636 4637 4648
f 4648 4637 4649
f 4637 4638 4649
f 4649 4638 4650
f 4638 4639 4650
f 4650 4639 4651
f 4639 4640 4651
f 4651 4640 4652
f 4640 4641 4652
f 4652 4641 4653
f 4641 4642 4653
f 4653 4642 4654
f 4642 4643 4654
f 4654 4643 4655
f 4643 4644 4655
f 4655 4644 4656
f 4644 4645 4656
f 4656 4645 4657
f 4645 4646 4657
f 4657 4646 4658
f 4646 4647 4658
f 4658 4647 4659
f 4647 4636 4659
f 4659 4636 4648
f 4648 4649 4660
f 4660 4649 4661
f 4649 4650 4661
f 4661 4650 4662
f 4650 4651 4662
f 4662 4651 4663
f 4651 4652 4663
f 4663 4652 4664
f 4652 4653 4664
f 4664 4653 4665
f 4653 4654 4665
f 4665 4654 4666
f 4654 4655 4666
f 4666 4655 4667
f 4655 4656 4667
f 4667 4656 4668
f 4656 4657 4668
f 4668 4657 4669
f 4657 4658 4669
f 4669 4658 4670
f 4658 4659 4670
f 4670 4659 4671
f 4659 4648 4671
f 4671 4648 4660
f 4660 4661 4672
f 4672 4661 4673
f 4661 4662 4673
f 4673 4662 4674
f 4662 4663 4674
f 4674 4663 4675
f 4663 4664 4675
f 4675 4664 4676
f 4664 4665 4676
f 4676 4665 4677
f 4665 4666 4677
f 4677 4666 4678
f 4666 4667 4678
f 4678 4667 4679
f 4667 4668 4679
f 4679 4668 4680
f 4668 4669 4680
f 4680 4669 4681
f 4669 4670 4681
f 4681 4670 4682
f 4670 4671 4682
f 4682 4671 4683
f 4671 4660 4683
f 4683 4660 4672
f 4672 4673 4684
f 4684 4673 4685
f 4673 4674 4685
f 4685 4674 4686
f 4674 4675 4686
f 4686 4675 4687
f 4675 4676 4687
f 4687 4676 4688
f 4676 4677 4688
f 4688 4677 4689
f 4677 4678 4689
f 4689 4678 4690
f 4678 4679 4690
f 4690 4679 4691
f 4679 4680 4691
f 4691 4680 4692
f 4680 4681 4692
f 4692 4681 4693
f 4681 4682 4693
f 4693 4682 4694
f 4682 4683 4694
f 4694 4683 4695
f 4683 4672 4695
f 4695 4672 4684
f 4684 4685 4696
f 4696 4685 4697
f 4685 4686 4697
f 4697 4686 4698
f 4686 4687 4698
f 4698 4687 4699
f 4687 4688 4699
f 4699 4688 4700
f 4688 4689 4700
f 4700 4689 4701
f 4689 4690 4701
f 4701 4690 4702
f 4690 4691 4702
f 4702 4691 4703
f 4691 4692 4703
f 4703 4692 4704
f 4692 4693 4704
f 4704 4693 4705
f 4693 4694 4705
f 4705 4694 4706
f 4694 4695 4706
f 4706 4695 4707
f 4695 4684 4707
f 4707 4684 4696
f 4696 4697 4708
f 4708 4697 4709
f 4697 4698 4709
f 4709 4698 4710
f 4698 4699 4710
f 4710 4699 4711
f 4699 4700 4711
f 4711 4700 4712
f 4700 4701 4712
f 4712 4701 4713
f 4701 4702 4713
f 4713 4702 4714
f 4702 4703 4714
f 4714 4703 4715
f 4703 4704 4715
f 4715 4704 4716
f 4704 4705 4716
f 4716 4705 4717
f 4705 4706 4717
f 4717 4706 4718
f 4706 4707 4718
f 4718 4707 4719
f 4707 4696 4719
f 4719 4696 4708
f 4708 4709 4720
f 4720 4709 4721
f 4709 4710 4721
f 4721 4710 4722
f 4710 4711 4722
f 4722 4711 4723
f 4711 4712 4723
f 4723 4712 4724
f 4712 4713 4724
f 4724 4713 4725
f 4713 4714 4725
f 4725 4714 4726
f 4714 4715 4726
f 4726 4715 4727
f 4715 4716 4727
f 4727 4716 4728
f 4716 4717 4728
f 4728 4717 4729
f 4717 4718 4729
f 4729 4718 4730
f 4718 4719 4730
f 4730 4719 4731
f 4719 4708 4731
f 4731 4708 4720
f 4720 4721 4732
f 4732 4721 4733
f 4721 4722 4733
f 4733 4722 4734
f 4722 4723 4734
f 4734 4723 4735
f 4723 4724 4735
f 4735 4724 4736
f 4724 4725 4736
f 4736 4725 4737
f 4725 4726 4737
f 4737 4726 4738
f 4726 4727 4738
f 4738 4727 4739
f 4727 4728 4739
f 4739 4728 4740
f 4728 4729 4740
f 4740 4729 4741
f 4729 4730 4741
f 4741 4730 4742
f 4730 4731 4742
f 4742 4731 4743
f 4731 4720 4743
f 4743 4720 4732
f 4732 4733 4744
f 4744 4733 4745
f 4733 4734 4745
f 4745 4734 4746
f 4734 4735 4746
f 4746 4735 4747
f 4735 4736 4747
f 4747 4736 4748
f 4736 4737 4748
f 4748 4737 4749
f 4737 4738 4749
f 4749 4738 4750
f 4738 4739 4750
f 4750 4739 4751
f 4739 4740 4751
f 4751 4740 4752
f 4740 4741 4752
f 4752 4741 4753
f 4741 4742 4753
f 4753 4742 4754
f 4742 4743 4754
f 4754 4743 4755
f 4743 4732 4755
f 4755 4732 4744
f 4744 4745 4756
f 4756 4745 4757
f 4745 4746 4757
f 4757 4746 4758
f 4746 4747 4758
f 4758 4747 4759
f 4747 4748 4759
f 4759 4748 4760
f 4748 4749 4760
f 4760 4749 4761
f 4749 4750 4761
f 4761 4750 4762
f 4750 4751 4762
f 4762 4751 4763
f 4751 4752 4763
f 4763 4752 4764
f 4752 4753 4764
f 4764 4753 4765
f 4753 4754 4765
f 4765 4754 4766
f 4754 4755 4766
f 4766 4755 4767
f 4755 4744 4767
f 4767 4744 4756
f 4756 4757 4768
f 4768 4757 4769
f 4757 4758 4769
f 4769 4758 4770
f 4758 4759 4770
f 4770 4759 4771
f 4759 4760 4771
f 4771 4760 4772
f 4760 4761 4772
f 4772 4761 4773
f 4761 4762 4773
f 4773 4762 4774
f 4762 4763 4774
f 4774 4763 4775
f 4763 4764 4775
f 4775 4764 4776
f 4764 4765 4776
f 4776 4765 4777
f 4765 4766 4777
f 4777 4766 4778
f 4766 4767 4778
f 4778 4767 4779
f 4767 4756 4779
f 4779 4756 4768
f 4768 4769 4780
f 4780 4769 4781
f 4769 4770 4781
f 4781 4770 4782
f 4770 4771 4782
f 4782 4771 4783
f 4771 4772 4783
f 4783 4772 4784
f 4772 4773 4784
f 4784 4773 4785
f 4773 4774 4785
f 4785 4774 4786
f 4774 4775 4786
f 4786 4775 4787
f 4775 4776 4787
f 4787 4776 4788
f 4776 4777 4788
f 4788 4777 4789
f 4777 4778 4789
f 4789 4778 4790
f 4778 4779 4790
f 4790 4779 4791
f 4779 4768 4791
f 4791 4768 4780
f 4780 4781 4792
f 4792 4781 4793
f 4781 4782 4793
f 4793 4782 4794
f 4782 4783 4794
f 4794 4783 4795
f 4783 4784 4795
f 4795 4784 4796
f 4784 4785 4796
f 4796 4785 4797
f 4785 4786 4797
f 4797 4786 4798
f 4786 4787 4798
f 4798 4787 4799
f 4787 4788 4799
f 4799 4788 4800
f 4788 4789 4800
f 4800 4789 4801
f 4789 4790 4801
f 4801 4790 4802
f 4790 4791 4802
f 4802 4791 4803
f 4791 4780 4803
f 4803 4780 4792
f 4792 4793 4804
f 4804 4793 4805
f 4793 4794 4805
f 4805 4794 4806
f 4794 4795 4806
f 4806 4795 4807
f 4795 4796 4807
f 4807 4796 4808
f 4796 4797 4808
f 4808 4797 4809
f 4797 4798 4809
f 4809 4798 4810
f 4798 4799 4810
f 4810 4799 4811
f 4799 4800 4811
f 4811 4800 4812
f 4800 4801 4812
f 4812 4801 4813
f 4801 4802 4813
f 4813 4802 4814
f 4802 4803 4814
f 4814 4803 4815
f 4803 4792 4815
f 4815 4792 4804
f 4804 4805 4816
f 4816 4805 4817
f 4805 4806 4817
f 4817 4806 4818
f 4806 4807 4818
f 4818 4807 4819
f 4807 4808 4819
f 4819 4808 4820
f 4808 4809 4820
f 4820 4809 4821
f 4809 4810 4821
f 4821 4810 4822
f 4810 4811 4822
f 4822 4811 4823
f 4811 4812 4823
f 4823 4812 4824
f 4812 4813 4824
f 4824 4813 4825
f 4813 4814 4825
f 4825 4814 4826
f 4814 4815 4826
f 4826 4815 4827
f 4815 4804 4827
f 4827 4804 4816
f 4816 4817 4828
f 4828 4817 4829
f 4817 4818 4829
f 4829 4818 4830
f 4818 4819 4830
f 4830 4819 4831
f 4819 4820 4831
f 4831 4820 4832
f 4820 4821 4832
f 4832 4821 4833
f 4821 4822 4833
f 4833 4822 4834
f 4822 4823 4834
f 4834 4823 4835
f 4823 4824 4835
f 4835 4824 4836
f 4824 4825 4836
f 4836 4825 4837
f 4825 4826 4837
f 4837 4826 4838
f 4826 4827 4838
f 4838 4827 4839
f 4827 4816 4839
f 4839 4816 4828
f 4828 4829 4840
f 4840 4829 4841
f 4829 4830 4841
f 4841 4830 4842
f 4830 4831 4842
f 4842 4831 4843
f 4831 4832 4843
f 4843 4832 4844
f 4832 4833 4844
f 4844 4833 4845
f 4833 4834 4845
f 4845 4834 4846
f 4834 4835 4846
f 4846 4835 4847
f 4835 4836 4847
f 4847 4836 4848
f 4836 4837 4848
f 4848 4837 4849
f 4837 4838 4849
f 4849 4838 4850
f 4838 4839 4850
f 4850 4839 4851
f 4839 4828 4851
f 4851 4828 4840
f 4840 4841 4852
f 4852 4841 4853
f 4841 4842 4853
f 4853 4842 4854
f 4842 4843 4854
f 4854 4843 4855
f 4843 4844 4855
f 4855 4844 4856
f 4844 4845 4856
f 4856 4845 4857
f 4845 4846 4857
f 4857 4846 4858
f 4846 4847 4858
f 4858 4847 4859
f 4847 4848 4859
f 4859 4848 4860
f 4848 4849 4860
f 4860 4849 4861
f 4849 4850 4861
f 4861 4850 4862
f 4850 4851 4862
f 4862 4851 4863
f 4851 4840 4863
f 4863 4840 4852
f 4852 4853 4864
f 4864 4853 4865
f 4853 4854 4865
f 4865 4854 4866
f 4854 4855 4866
f 4866 4855 4867
f 4855 4856 4867
f 4867 4856 4868
f 4856 4857 4868
f 4868 4857 4869
f 4857 4858 4869
f 4869 4858 4870
f 4858 4859 4870
f 4870 4859 4871
f 4859 4860 4871
f 4871 4860 4872
f 4860 4861 4872
f 4872 4861 4873
f 4861 4862 4873
f 4873 4862 4874
f 4862 4863 4874
f 4874 4863 4875
f 4863 4852 4875
f 4875 4852 4864
f 4864 4865 4876
f 4876 4865 4877
f 4865 4866 4877
f 4877 4866 4878
f 4866 4867 4878
f 4878 4867 4879
f 4867 4868 4879
f 4879 4868 4880
f 4868 4869 4880
f 4880 4869 4881
f 4869 4870 4881
f 4881 4870 4882
f 4870 4871 4882
f 4882 4871 4883
f 4871 4872 4883
f 4883 4872 4884
f 4872 4873 4884
f 4884 4873 4885
f 4873 4874 4885
f 4885 4874 4886
f 4874 4875 4886
f 4886 4875 4887
f 4875 4864 4887
f 4887 4864 4876
f 4876 4877 4888
f 4888 4877 4889
f 4877 4878 4889
f 4889 4878 4890
f 4878 4879 4890
f 4890 4879 4891
f 4879 4880 4891
f 4891 4880 4892
f 4880 4881 4892
f 4892 4881 4893
f 4881 4882 4893
f 4893 4882 4894
f 4882 4883 4894
f 4894 4883 4895
f 4883 4884 4895
f 4895 4884 4896
f 4884 4885 4896
f 4896 4885 4897
f 4885 4886 4897
f 4897 4886 4898
f 4886 4887 4898
f 4898 4887 4899
f 4887 4876 4899
f 4899 4876 4888
f 4888 4889 4900
f 4900 4889 4901
f 4889 4890 4901
f 4901 4890 4902
f 4890 4891 4902
f 4902 4891 4903
f 4891 4892 4903
f 4903 4892 4904
f 4892 4893 4904
f 4904 4893 4905
f 4893 4894 4905
f 4905 4894 4906
f 4894 4895 4906
f 4906 4895 4907
f 4895 4896 4907
f 4907 4896 4908
f 4896 4897 4908
f 4908 4897 4909
f 4897 4898 4909
f 4909 4898 4910
f 4898 4899 4910
f 4910 4899 4911
f 4899 4888 4911
f 4911 4888 4900
f 4900 4901 4912
f 4912 4901 4913
f 4901 4902 4913
f 4913 4902 4914
f 4902 4903 4914
f 4914 4903 4915
f 4903 4904 4915
f 4915 4904 4916
f 4904 4905 4916
f 4916 4905 4917
f 4905 4906 4917
f 4917 4906 4918
f 4906 4907 4918
f 4918 4907 4919
f 4907 4908 4919
f 4919 4908 4920
f 4908 4909 4920
f 4920 4909 4921
f 4909 4910 4921
f 4921 4910 4922
f 4910 4911 4922
f 4922 4911 4923
f 4911 4900 4923
f 4923 4900 4912
f 4912 4913 4924
f 4924 4913 4925
f 4913 4914 4925
f 4925 4914 4926
f 4914 4915 4926
f 4926 4915 4927
f 4915 4916 4927
f 4927 4916 4928
f 4916 4917 4928
f 4928 4917 4929
f 4917 4918 4929
f 4929 4918 4930
f 4918 4919 4930
f 4930 4919 4931
f 4919 4920 4931
f 4931 4920 4932
f 4920 4921 4932
f 4932 4921 4933
f 4921 4922 4933
f 4933 4922 4934
f 4922 4923 4934
f 4934 4923 4935
f 4923 4912 4935
f 4935 4912 4924
f 4924 4925 4936
f 4936 4925 4937
f 4925 4926 4937
f 4937 4926 4938
f 4926 4927 4938
f 4938 4927 4939
f 4927 4928 4939
f 4939 4928 4940
f 4928 4929 4940
f 4940 4929 4941
f 4929 4930 4941
f 4941 4930 4942
f 4930 4931 4942
f 4942 4931 4943
f 4931 4932 4943
f 4943 4932 4944
f 4932 4933 4944
f 4944 4933 4945
f 4933 4934 4945
f 4945 4934 4946
f 4934 4935 4946
f 4946 4935 4947
f 4935 4924 4947
f 4947 4924 4936
f 4936 4937 4948
f 4948 4937 4949
f 4937 4938 4949
f 4949 4938 4950
f 4938 4939 4950
f 4950 4939 4951
f 4939 4940 4951
f 4951 4940 4952
f 4940 4941 4952
f 4952 4941 4953
f 4941 4942 4953
f 4953 4942 4954
f 4942 4943 4954
f 4954 4943 4955
f 4943 4944 4955
f 4955 4944 4956
f 4944 4945 4956
f 4956 4945 4957
f 4945 4946 4957
f 4957 4946 4958
f 4946 4947 4958
f 4958 4947 4959
f 4947 4936 4959
f 4959 4936 4948
f 4948 4949 4960
f 4960 4949 4961
f 4949 4950 4961
f 4961 4950 4962
f 4950 4951 4962
f 4962 4951 4963
f 4951 4952 4963
f 4963 4952 4964
f 4952 4953 4964
f 4964 4953 4965
f 4953 4954 4965
f 4965 4954 4966
f 4954 4955 4966
f 4966 4955 4967
f 4955 4956 4967
f 4967 4956 4968
f 4956 4957 4968
f 4968 4957 4969
f 4957 4958 4969
f 4969 4958 4970
f 4958 4959 4970
f 4970 4959 4971
f 4959 4948 4971
f 4971 4948 4960
f 4960 4961 4972
f 4972 4961 4973
f 4961 4962 4973
f 4973 4962 4974
f 4962 4963 4974
f 4974 4963 4975
f 4963 4964 4975
f 4975 4964 4976
f 4964 4965 4976
f 4976 4965 4977
f 4965 4966 4977
f 4977 4966 4978
f 4966 4967 4978
f 4978 4967 4979
f 4967 4968 4979
f 4979 4968 4980
f 4968 4969 4980
f 4980 4969 4981
f 4969 4970 4981
f 4981 4970 4982
f 4970 4971 4982
f 4982 4971 4983
f 4971 4960 4983
f 4983 4960 4972
f 4972 4973 4984
f 4984 4973 4985
f 4973 4974 4985
f 4985 4974 4986
f 4974 4975 4986
f 4986 4975 4987
f 4975 4976 4987
f 4987 4976 4988
f 4976 4977 4988
f 4988 4977 4989
f 4977 4978 4989
f 4989 4978 4990
f 4978 4979 4990
f 4990 4979 4991
f 4979 4980 4991
f 4991 4980 4992
f 4980 4981 4992
f 4992 4981 4993
f 4981 4982 4993
f 4993 4982 4994
f 4982 4983 4994
f 4994 4983 4995
f 4983 4972 4995
f 4995 4972 4984
f 4984 4985 4996
f 4996 4985 4997
f 4985 4986 4997
f 4997 4986 4998
f 4986 4987 4998
f 4998 4987 4999
f 4987 4988 4999
f 4999 4988 5000
f 4988 4989 5000
f 5000 4989 5001
f 4989 4990 5001
f 5001 4990 5002
f 4990 4991 5002
f 5002 4991 5003
f 4991 4992 5003
f 5003 4992 5004
f 4992 4993 5004
f 5004 4993 5005
f 4993 4994 5005
f 5005 4994 5006
f 4994 4995 5006
f 5006 4995 5007
f 4995 4984 5007
f 5007 4984 4996
f 4996 4997 5008
f 5008 4997 5009
f 4997 4998 5009
f 5009 4998 5010
f 4998 4999 5010
f 5010 4999 5011
f 4999 5000 5011
f 5011 5000 5012
f 5000 5001 5012
f 5012 5001 5013
f 5001 5002 5013
f 5013 5002 5014
f 5002 5003 5014
f 5014 5003 5015
f 5003 5004 5015
f 5015 5004 5016
f 5004 5005 5016
f 5016 5005 5017
f 5005 5006 5017
f 5017 5006 5018
f 5006 5007 5018
f 5018 5007 5019
f 5007 4996 5019
f 5019 4996 5008
f 5008 5009 5020
f 5020 5009 5021
f 5009 5010 5021
f 5021 5010 5022
f 5010 5011 5022
f 5022 5011 5023
f 5011 5012 5023
f 5023 5012 5024
f 5012 5013 5024
f 5024 5013 5025
f 5013 5014 5025
f 5025 5014 5026
f 5014 5015 5026
f 5026 5015 5027
f 5015 5016 5027
f 5027 5016 5028
f 5016 5017 5028
f 5028 5017 5029
f 5017 5018 5029
f 5029 5018 5030
f 5018 5019 5030
f 5030 5019 5031
f 5019 5008 5031
f 5031 5008 5020
f 5020 5021 5032
f 5032 5021 5033
f 5021 5022 5033
f 5033 5022 5034
f 5022 5023 5034
f 5034 5023 5035
f 5023 5024 5035
f 5035 5024 5036
f 5024 5025 5036
f 5036 5025 5037
f 5025 5026 5037
f 5037 5026 5038
f 5026 5027 5038
f 5038 5027 5039
f 5027 5028 5039
f 5039 5028 5040
f 5028 5029 5040
f 5040 5029 5041
f 5029 5030 5041
f 5041 5030 5042
f 5030 5031 5042
f 5042 5031 5043
f 5031 5020 5043
f 5043 5020 5032
f 5032 5033 5044
f 5044 5033 5045
f 5033 5034 5045
f 5045 5034 5046
f 5034 5035 5046
f 5046 5035 5047
f 5035 5036 5047
f 5047 5036 5048
f 5036 5037 5048
f 5048 5037 5049
f 5037 5038 5049
f 5049 5038 5050
f 5038 5039 5050
f 5050 5039 5051
f 5039 5040 5051
f 5051 5040 5052
f 5040 5041 5052
f 5052 5041 5053
f 5041 5042 5053
f 5053 5042 5054
f 5042 5043 5054
f 5054 5043 5055
f 5043 5032 5055
f 5055 5032 5044
f 5044 5045 5056
f 5056 5045 5057
f 5045 5046 5057
f 5057 5046 5058
f 5046 5047 5058
f 5058 5047 5059
f 5047 5048 5059
f 5059 5048 5060
f 5048 5049 5060
f 5060 5049 5061
f 5049 5050 5061
f 5061 5050 5062
f 5050 5051 5062
f 5062 5051 5063
f 5051 5052 5063
f 5063 5052 5064
f 5052 5053 5064
f 5064 5053 5065
f 5053 5054 5065
f 5065 5054 5066
f 5054 5055 5066
f 5066 5055 5067
f 5055 5044 5067
f 5067 5044 5056
f 5056 5057 5068
f 5068 5057 5069
f 5057 5058 5069
f 5069 5058 5070
f 5058 5059 5070
f 5070 5059 5071
f 5059 5060 5071
f 5071 5060 5072
f 5060 5061 5072
f 5072 5061 5073
f 5061 5062 5073
f 5073 5062 5074
f 5062 5063 5074
f 5074 5063 5075
f 5063 5064 5075
f 5075 5064 5076
f 5064 5065 5076
f 5076 5065 5077
f 5065 5066 5077
f 5077 5066 5078
f 5066 5067 5078
f 5078 5067 5079
f 5067 5056 5079
f 5079 5056 5068
f 5068 5069 5080
f 5080 5069 5081
f 5069 5070 5081
f 5081 5070 5082
f 5070 5071 5082
f 5082 5071 5083
f 5071 5072 5083
f 5083 5072 5084
f 5072 5073 5084
f 5084 5073 5085
f 5073 5074 5085
f 5085 5074 5086
f 5074 5075 5086
f 5086 5075 5087
f 5075 5076 5087
f 5087 5076 5088
f 5076 5077 5088
f 5088 5077 5089
f 5077 5078 5089
f 5089 5078 5090
f 5078 5079 5090
f 5090 5079 5091
f 5079 5068 5091
f 5091 5068 5080
f 5080 5081 5092
f 5092 5081 5093
f 5081 5082 5093
f 5093 5082 5094
f 5082 5083 5094
f 5094 5083 5095
f 5083 5084 5095
f 5095 5084 5096
f 5084 5085 5096
f 5096 5085 5097
f 5085 5086 5097
f 5097 5086 5098
f 5086 5087 5098
f 5098 5087 5099
f 5087 5088 5099
f 5099 5088 5100
f 5088 5089 5100
f 5100 5089 5101
f 5089 5090 5101
f 5101 5090 5102
f 5090 5091 5102
f 5102 5091 5103
f 5091 5080 5103
f 5103 5080 5092
f 5092 5093 5104
f 5104 5093 5105
f 5093 5094 5105
f 5105 5094 5106
f 5094 5095 5106
f 5106 5095 5107
f 5095 5096 5107
f 5107 5096 5108
f 5096 5097 5108
f 5108 5097 5109
f 5097 5098 5109
f 5109 5098 5110
f 5098 5099 5110
f 5110 5099 5111
f 5099 5100 5111
f 5111 5100 5112
f 5100 5101 5112
f 5112 5101 5113
f 5101 5102 5113
f 5113 5102 5114
f 5102 5103 5114
f 5114 5103 5115
f 5103 5092 5115
f 5115 5092 5104
f 5104 5105 5116
f 5116 5105 5117
f 5105 5106 5117
f 5117 5106 5118
f 5106 5107 5118
f 5118 5107 5119
f 5107 5108 5119
f 5119 5108 5120
f 5108 5109 5120
f 5120 5109 5121
f 5109 5110 5121
f 5121 5110 5122
f 5110 5111 5122
f 5122 5111 5123
f 5111 5112 5123
f 5123 5112 5124
f 5112 5113 5124
f 5124 5113 5125
f 5113 5114 5125
f 5125 5114 5126
f 5114 5115 5126
f 5126 5115 5127
f 5115 5104 5127
f 5127 5104 5116
f 5116 5117 5128
f 5128 5117 5129
f 5117 5118 5129
f 5129 5118 5130
f 5118 5119 5130
f 5130 5119 5131
f 5119 5120 5131
f 5131 5120 5132
f 5120 5121 5132
f 5132 5121 5133
f 5121 5122 5133
f 5133 5122 5134
f 5122 5123 5134
f 5134 5123 5135
f 5123 5124 5135
f 5135 5124 5136
f 5124 5125 5136
f 5136 5125 5137
f 5125 5126 5137
f 5137 5126 5138
f 5126 5127 5138
f 5138 5127 5139
f 5127 5116 5139
f 5139 5116 5128
f 5128 5129 5140
f 5140 5129 5141
f 5129 5130 5141
f 5141 5130 5142
f 5130 5131 5142
f 5142 5131 5143
f 5131 5132 5143
f 5143 5132 5144
f 5132 5133 5144
f 5144 5133 5145
f 5133 5134 5145
f 5145 5134 5146
f 5134 5135 5146
f 5146 5135 5147
f 5135 5136 5147
f 5147 5136 5148
f 5136 5137 5148
f 5148 5137 5149
f 5137 5138 5149
f 5149 5138 5150
f 5138 5139 5150
f 5150 5139 5151
f 5139 5128 5151
f 5151 5128 5140
f 5140 5141 5152
f 5152 5141 5153
f 5141 5142 5153
f 5153 5142 5154
f 5142 5143 5154
f 5154 5143 5155
f 5143 5144 5155
f 5155 5144 5156
f 5144 5145 5156
f 5156 5145 5157
f 5145 5146 5157
f 5157 5146 5158
f 5146 5147 5158
f 5158 5147 5159
f 5147 5148 5159
f 5159 5148 5160
f 5148 5149 5160
f 5160 5149 5161
f 5149 5150 5161
f 5161 5150 5162
f 5150 5151 5162
f 5162 5151 5163
f 5151 5140 5163
f 5163 5140 5152
f 5152 5153 5164
f 5164 5153 5165
f 5153 5154 5165
f 5165 5154 5166
f 5154 5155 5166
f 5166 5155 5167
f 5155 5156 5167
f 5167 5156 5168
f 5156 5157 5168
f 5168 5157 5169
f 5157 5158 5169
f 5169 5158 5170
f 5158 5159 5170
f 5170 5159 5171
f 5159 5160 5171
f 5171 5160 5172
f 5160 5161 5172
f 5172 5161 5173
f 5161 5162 5173
f 5173 5162 5174
f 5162 5163 5174
f 5174 5163 5175
f 5163 5152 5175
f 5175 5152 5164
f 5164 5165 5176
f 5176 5165 5177
f 5165 5166 5177
f 5177 5166 5178
f 5166 5167 5178
f 5178 5167 5179
f 5167 5168 5179
f 5179 5168 5180
f 5168 5169 5180
f 5180 5169 5181
f 5169 5170 5181
f 5181 5170 5182
f 5170 5171 5182
f 5182 5171 5183
f 5171 5172 5183
f 5183 5172 5184
f 5172 5173 5184
f 5184 5173 5185
f 5173 5174 5185
f 5185 5174 5186
f 5174 5175 5186
f 5186 5175 5187
f 5175 5164 5187
f 5187 5164 5176
f 5176 5177 5188
f 5188 5177 5189
f 5177 5178 5189
f 5189 5178 5190
f 5178 5179 5190
f 5190 5179 5191
f 5179 5180 5191
f 5191 5180 5192
f 5180 5181 5192
f 5192 5181 5193
f 5181 5182 5193
f 5193 5182 5194
f 5182 5183 5194
f 5194 5183 5195
f 5183 5184 5195
f 5195 5184 5196
f 5184 5185 5196
f 5196 5185 5197
f 5185 5186 5197
f 5197 5186 5198
f 5186 5187 5198
f 5198 5187 5199
f 5187 5176 5199
f 5199 5176 5188
f 5188 5189 5200
f 5200 5189 5201
f 5189 5190 5201
f 5201 5190 5202
f 5190 5191 5202
f 5202 5191 5203
f 5191 5192 5203
f 5203 5192 5204
f 5192 5193 5204
f 5204 5193 5205
f 5193 5194 5205
f 5205 5194 5206
f 5194 5195 5206
f 5206 5195 5207
f 5195 5196 5207
f 5207 5196 5208
f 5196 5197 5208
f 5208 5197 5209
f 5197 5198 5209
f 5209 5198 5210
f 5198 5199 5210
f 5210 5199 5211
f 5199 5188 5211
f 5211 5188 5200
f 5200 5201 5212
f 5212 5201 5213
f 5201 5202 5213
f 5213 5202 5214
f 5202 5203 5214
f 5214 5203 5215
f 5203 5204 5215
f 5215 5204 5216
f 5204 5205 5216
f 5216 5205 5217
f 5205 5206 5217
f 5217 5206 5218
f 5206 5207 5218
f 5218 5207 5219
f 5207 5208 5219
f 5219 5208 5220
f 5208 5209 5220
f 5220 5209 5221
f 5209 5210 5221
f 5221 5210 5222
f 5210 5211 5222
f 5222 5211 5223
f 5211 5200 5223
f 5223 5200 5212
f 5212 5213 5224
f 5224 5213 5225
f 5213 5214 5225
f 5225 5214 5226
f 5214 5215 5226
f 5226 5215 5227
f 5215 5216 5227
f 5227 5216 5228
f 5216 5217 5228
f 5228 5217 5229
f 5217 5218 5229
f 5229 5218 5230
f 5218 5219 5230
f 5230 5219 5231
f 5219 5220 5231
f 5231 5220 5232
f 5220 5221 5232
f 5232 5221 5233
f 5221 5222 5233
f 5233 5222 5234
f 5222 5223 5234
f 5234 5223 5235
f 5223 5212 5235
f 5235 5212 5224
f 5224 5225 5236
f 5236 5225 5237
f 5225 5226 5237
f 5237 5226 5238
f 5226 5227 5238
f 5238 5227 5239
f 5227 5228 5239
f 5239 5228 5240
f 5228 5229 5240
f 5240 5229 5241
f 5229 5230 5241
f 5241 5230 5242
f 5230 5231 5242
f 5242 5231 5243
f 5231 5232 5243
f 5243 5232 5244
f 5232 5233 5244
f 5244 5233 5245
f 5233 5234 5245
f 5245 5234 5246
f 5234 5235 5246
f 5246 5235 5247
f 5235 5224 5247
f 5247 5224 5236
f 5236 5237 5248
f 5248 5237 5249
f 5237 5238 5249
f 5249 5238 5250
f 5238 5239 5250
f 5250 5239 5251
f 5239 5240 5251
f 5251 5240 5252
f 5240 5241 5252
f 5252 5241 5253
f 5241 5242 5253
f 5253 5242 5254
f 5242 5243 5254
f 5254 5243 5255
f 5243 5244 5255
f 5255 5244 5256
f 5244 5245 5256
f 5256 5245 5257
f 5245 5246 5257
f 5257 5246 5258
f 5246 5247 5258
f 5258 5247 5259
f 5247 5236 5259
f 5259 5236 5248
f 5248 5249 5260
f 5260 5249 5261
f 5249 5250 5261
f 5261 5250 5262
f 5250 5251 5262
f 5262 5251 5263
f 5251 5252 5263
f 5263 5252 5264
f 5252 5253 5264
f 5264 5253 5265
f 5253 5254 5265
f 5265 5254 5266
f 5254 5255 5266
f 5266 5255 5267
f 5255 5256 5267
f 5267 5256 5268
f 5256 5257 5268
f 5268 5257 5269
f 5257 5258 5269
f 5269 5258 5270
f 5258 5259 5270
f 5270 5259 5271
f 5259 5248 5271
f 5271 5248 5260
f 5260 5261 5272
f 5272 5261 5273
f 5261 5262 5273
f 5273 5262 5274
f 5262 5263 5274
f 5274 5263 5275
f 5263 5264 5275
f 5275 5264 5276
f 5264 5265 5276
f 5276 5265 5277
f 5265 5266 5277
f 5277 5266 5278
f 5266 5267 5278
f 5278 5267 5279
f 5267 5268 5279
f 5279 5268 5280
f 5268 5269 5280
f 5280 5269 5281
f 5269 5270 5281
f 5281 5270 5282
f 5270 5271 5282
f 5282 5271 5283
f 5271 5260 5283
f 5283 5260 5272
f 5272 5273 5284
f 5284 5273 5285
f 5273 5274 5285
f 5285 5274 5286
f 5274 5275 5286
f 5286 5275 5287
f 5275 5276 5287
f 5287 5276 5288
f 5276 5277 5288
f 5288 5277 5289
f 5277 5278 5289
f 5289 5278 5290
f 5278 5279 5290
f 5290 5279 5291
f 5279 5280 5291
f 5291 5280 5292
f 5280 5281 5292
f 5292 5281 5293
f 5281 5282 5293
f 5293 5282 5294
f 5282 5283 5294
f 5294 5283 5295
f 5283 5272 5295
f 5295 5272 5284
f 5284 5285 5296
f 5296 5285 5297
f 5285 5286 5297
f 5297 5286 5298
f 5286 5287 5298
f 5298 5287 5299
f 5287 5288 5299
f 5299 5288 5300
f 5288 5289 5300
f 5300 5289 5301
f 5289 5290 5301
f 5301 5290 5302
f 5290 5291 5302
f 5302 5291 5303
f 5291 5292 5303
f 5303 5292 5304
f 5292 5293 5304
f 5304 5293 5305
f 5293 5294 5305
f 5305 5294 5306
f 5294 5295 5306
f 5306 5295 5307
f 5295 5284 5307
f 5307 5284 5296
f 5296 5297 5308
f 5308 5297 5309
f 5297 5298 5309
f 5309 5298 5310
f 5298 5299 5310
f 5310 5299 5311
f 5299 5300 5311
f 5311 5300 5312
f 5300 5301 5312
f 5312 5301 5313
f 5301 5302 5313
f 5313 5302 5314
f 5302 5303 5314
f 5314 5303 5315
f 5303 5304 5315
f 5315 5304 5316
f 5304 5305 5316
f 5316 5305 5317
f 5305 5306 5317
f 5317 5306 5318
f 5306 5307 5318
f 5318 5307 5319
f 5307 5296 5319
f 5319 5296 5308
f 5308 5309 5320
f 5320 5309 5321
f 5309 5310 5321
f 5321 5310 5322
f 5310 5311 5322
f 5322 5311 5323
f 5311 5312 5323
f 5323 5312 5324
f 5312 5313 5324
f 5324 5313 5325
f 5313 5314 5325
f 5325 5314 5326
f 5314 5315 5326
f 5326 5315 5327
f 5315 5316 5327
f 5327 5316 5328
f 5316 5317 5328
f 5328 5317 5329
f 5317 5318 5329
f 5329 5318 5330
f 5318 5319 5330
f 5330 5319 5331
f 5319 5308 5331
f 5331 5308 5320
f 5320 5321 5332
f 5332 5321 5333
f 5321 5322 5333
f 5333 5322 5334
f 5322 5323 5334
f 5334 5323 5335
f 5323 5324 5335
f 5335 5324 5336
f 5324 5325 5336
f 5336 5325 5337
f 5325 5326 5337
f 5337 5326 5338
f 5326 5327 5338
f 5338 5327 5339
f 5327 5328 5339
f 5339 5328 5340
f 5328 5329 5340
f 5340 5329 5341
f 5329 5330 5341
f 5341 5330 5342
f 5330 5331 5342
f 5342 5331 5343
f 5331 5320 5343
f 5343 5320 5332
f 5332 5333 5344
f 5344 5333 5345
f 5333 5334 5345
f 5345 5334 5346
f 5334 5335 5346
f 5346 5335 5347
f 5335 5336 5347
f 5347 5336 5348
f 5336 5337 5348
f 5348 5337 5349
f 5337 5338 5349
f 5349 5338 5350
f 5338 5339 5350
f 5350 5339 5351
f 5339 5340 5351
f 5351 5340 5352
f 5340 5341 5352
f 5352 5341 5353
f 5341 5342 5353
f 5353 5342 5354
f 5342 5343 5354
f 5354 5343 5355
f 5343 5332 5355
f 5355 5332 5344
f 5344 5345 5356
f 5356 5345 5357
f 5345 5346 5357
f 5357 5346 5358
f 5346 5347 5358
f 5358 5347 5359
f 5347 5348 5359
f 5359 5348 5360
f 5348 5349 5360
f 5360 5349 5361
f 5349 5350 5361
f 5361 5350 5362
f 5350 5351 5362
f 5362 5351 5363
f 5351 5352 5363
f 5363 5352 5364
f 5352 5353 5364
f 5364 5353 5365
f 5353 5354 5365
f 5365 5354 5366
f 5354 5355 5366
f 5366 5355 5367
f 5355 5344 5367
f 5367 5344 5356
f 5356 5357 5368
f 5368 5357 5369
f 5357 5358 5369
f 5369 5358 5370
f 5358 5359 5370
f 5370 5359 5371
f 5359 5360 5371
f 5371 5360 5372
f 5360 5361 5372
f 5372 5361 5373
f 5361 5362 5373
f 5373 5362 5374
f 5362 5363 5374
f 5374 5363 5375
f 5363 5364 5375
f 5375 5364 5376
f 5364 5365 5376
f 5376 5365 5377
f 5365 5366 5377
f 5377 5366 5378
f 5366 5367 5378
f 5378 5367 5379
f 5367 5356 5379
f 5379 5356 5368
f 5368 5369 5380
f 5380 5369 5381
f 5369 5370 5381
f 5381 5370 5382
f 5370 5371 5382
f 5382 5371 5383
f 5371 5372 5383
f 5383 5372 5384
f 5372 5373 5384
f 5384 5373 5385
f 5373 5374 5385
f 5385 5374 5386
f 5374 5375 5386
f 5386 5375 5387
f 5375 5376 5387
f 5387 5376 5388
f 5376 5377 5388
f 5388 5377 5389
f 5377 5378 5389
f 5389 5378 5390
f 5378 5379 5390
f 5390 5379 5391
f 5379 5368 5391
f 5391 5368 5380
f 5380 5381 5392
f 5392 5381 5393
f 5381 5382 5393
f 5393 5382 5394
f 5382 5383 5394
f 5394 5383 5395
f 5383 5384 5395
f 5395 5384 5396
f 5384 5385 5396
f 5396 5385 5397
f 5385 5386 5397
f 5397 5386 5398
f 5386 5387 5398
f 5398 5387 5399
f 5387 5388 5399
f 5399 5388 5400
f 5388 5389 5400
f 5400 5389 5401
f 5389 5390 5401
f 5401 5390 5402
f 5390 5391 5402
f 5402 5391 5403
f 5391 5380 5403
f 5403 5380 5392
f 5392 5393 5404
f 5404 5393 5405
f 5393 5394 5405
f 5405 5394 5406
f 5394 5395 5406
f 5406 5395 5407
f 5395 5396 5407
f 5407 5396 5408
f 5396 5397 5408
f 5408 5397 5409
f 5397 5398 5409
f 5409 5398 5410
f 5398 5399 5410
f 5410 5399 5411
f 5399 5400 5411
f 5411 5400 5412
f 5400 5401 5412
f 5412 5401 5413
f 5401 5402 5413
f 5413 5402 5414
f 5402 5403 5414
f 5414 5403 5415
f 5403 5392 5415
f 5415 5392 5404
f 5404 5405 5416
f 5416 5405 5417
f 5405 5406 5417
f 5417 5406 5418
f 5406 5407 5418
f 5418 5407 5419
f 5407 5408 5419
f 5419 5408 5420
f 5408 5409 5420
f 5420 5409 5421
f 5409 5410 5421
f 5421 5410 5422
f 5410 5411 5422
f 5422 5411 5423
f 5411 5412 5423
f 5423 5412 5424
f 5412 5413 5424
f 5424 5413 5425
f 5413 5414 5425
f 5425 5414 5426
f 5414 5415 5426
f 5426 5415 5427
f 5415 5404 5427
f 5427 5404 5416
f 5416 5417 5428
f 5428 5417 5429
f 5417 5418 5429
f 5429 5418 5430
f 5418 5419 5430
f 5430 5419 5431
f 5419 5420 5431
f 5431 5420 5432
f 5420 5421 5432
f 5432 5421 5433
f 5421 5422 5433
f 5433 5422 5434
f 5422 5423 5434
f 5434 5423 5435
f 5423 5424 5435
f 5435 5424 5436
f 5424 5425 5436
f 5436 5425 5437
f 5425 5426 5437
f 5437 5426 5438
f 5426 5427 5438
f 5438 5427 5439
f 5427 5416 5439
f 5439 5416 5428
f 5428 5429 5440
f 5440 5429 5441
f 5429 5430 5441
f 5441 5430 5442
f 5430 5431 5442
f 5442 5431 5443
f 5431 5432 5443
f 5443 5432 5444
f 5432 5433 5444
f 5444 5433 5445
f 5433 5434 5445
f 5445 5434 5446
f 5434 5435 5446
f 5446 5435 5447
f 5435 5436 5447
f 5447 5436 5448
f 5436 5437 5448
f 5448 5437 5449
f 5437 5438 5449
f 5449 5438 5450
f 5438 5439 5450
f 5450 5439 5451
f 5439 5428 5451
f 5451 5428 5440
f 5440 5441 5452
f 5452 5441 5453
f 5441 5442 5453
f 5453 5442 5454
f 5442 5443 5454
f 5454 5443 5455
f 5443 5444 5455
f 5455 5444 5456
f 5444 5445 5456
f 5456 5445 5457
f 5445 5446 5457
f 5457 5446 5458
f 5446 5447 5458
f 5458 5447 5459
f 5447 5448 5459
f 5459 5448 5460
f 5448 5449 5460
f 5460 5449 5461
f 5449 5450 5461
f 5461 5450 5462
f 5450 5451 5462
f 5462 5451 5463
f 5451 5440 5463
f 5463 5440 5452
f 5452 5453 5464
f 5464 5453 5465
f 5453 5454 5465
f 5465 5454 5466
f 5454 5455 5466
f 5466 5455 5467
f 5455 5456 5467
f 5467 5456 5468
f 5456 5457 5468
f 5468 5457 5469
f 5457 5458 5469
f 5469 5458 5470
f 5458 5459 5470
f 5470 5459 5471
f 5459 5460 5471
f 5471 5460 5472
f 5460 5461 5472
f 5472 5461 5473
f 5461 5462 5473
f 5473 5462 5474
f 5462 5463 5474
f 5474 5463 5475
f 5463 5452 5475
f 5475 5452 5464
f 5464 5465 5476
f 5476 5465 5477
f 5465 5466 5477
f 5477 5466 5478
f 5466 5467 5478
f 5478 5467 5479
f 5467 5468 5479
f 5479 5468 5480
f 5468 5469 5480
f 5480 5469 5481
f 5469 5470 5481
f 5481 5470 5482
f 5470 5471 5482
f 5482 5471 5483
f 5471 5472 5483
f 5483 5472 5484
f 5472 5473 5484
f 5484 5473 5485
f 5473 5474 5485
f 5485 5474 5486
f 5474 5475 5486
f 5486 5475 5487
f 5475 5464 5487
f 5487 5464 5476
f 5476 5477 5488
f 5488 5477 5489
f 5477 5478 5489
f 5489 5478 5490
f 5478 5479 5490
f 5490 5479 5491
f 5479 5480 5491
f 5491 5480 5492
f 5480 5481 5492
f 5492 5481 5493
f 5481 5482 5493
f 5493 5482 5494
f 5482 5483 5494
f 5494 5483 5495
f 5483 5484 5495
f 5495 5484 5496
f 5484 5485 5496
f 5496 5485 5497
f 5485 5486 5497
f 5497 5486 5498
f 5486 5487 5498
f 5498 5487 5499
f 5487 5476 5499
f 5499 5476 5488
f 5488 5489 5500
f 5500 5489 5501
f 5489 5490 5501
f 5501 5490 5502
f 5490 5491 5502
f 5502 5491 5503
f 5491 5492 5503
f 5503 5492 5504
f 5492 5493 5504
f 5504 5493 5505
f 5493 5494 5505
f 5505 5494 5506
f 5494 5495 5506
f 5506 5495 5507
f 5495 5496 5507
f 5507 5496 5508
f 5496 5497 5508
f 5508 5497 5509
f 5497 5498 5509
f 5509 5498 5510
f 5498 5499 5510
f 5510 5499 5511
f 5499 5488 5511
f 5511 5488 5500
f 5500 5501 5512
f 5512 5501 5513
f 5501 5502 5513
f 5513 5502 5514
f 5502 5503 5514
f 5514 5503 5515
f 5503 5504 5515
f 5515 5504 5516
f 5504 5505 5516
f 5516 5505 5517
f 5505 5506 5517
f 5517 5506 5518
f 5506 5507 5518
f 5518 5507 5519
f 5507 5508 5519
f 5519 5508 5520
f 5508 5509 5520
f 5520 5509 5521
f 5509 5510 5521
f 5521 5510 5522
f 5510 5511 5522
f 5522 5511 5523
f 5511 5500 5523
f 5523 5500 5512
f 5512 5513 5524
f 5524 5513 5525
f 5513 5514 5525
f 5525 5514 5526
f 5514 5515 5526
f 5526 5515 5527
f 5515 5516 5527
f 5527 5516 5528
f 5516 5517 5528
f 5528 5517 5529
f 5517 5518 5529
f 5529 5518 5530
f 5518 5519 5530
f 5530 5519 5531
f 5519 5520 5531
f 5531 5520 5532
f 5520 5521 5532
f 5532 5521 5533
f 5521 5522 5533
f 5533 5522 5534
f 5522 5523 5534
f 5534 5523 5535
f 5523 5512 5535
f 5535 5512 5524
f 5524 5525 5536
f 5536 5525 5537
f 5525 5526 5537
f 5537 5526 5538
f 5526 5527 5538
f 5538 5527 5539
f 5527 5528 5539
f 5539 5528 5540
f 5528 5529 5540
f 5540 5529 5541
f 5529 5530 5541
f 5541 5530 5542
f 5530 5531 5542
f 5542 5531 5543
f 5531 5532 5543
f 5543 5532 5544
f 5532 5533 5544
f 5544 5533 5545
f 5533 5534 5545
f 5545 5534 5546
f 5534 5535 5546
f 5546 5535 5547
f 5535 5524 5547
f 5547 5524 5536
f 5536 5537 5548
f 5548 5537 5549
f 5537 5538 5549
f 5549 5538 5550
f 5538 5539 5550
f 5550 5539 5551
f 5539 5540 5551
f 5551 5540 5552
f 5540 5541 5552
f 5552 5541 5553
f 5541 5542 5553
f 5553 5542 5554
f 5542 5543 5554
f 5554 5543 5555
f 5543 5544 5555
f 5555 5544 5556
f 5544 5545 5556
f 5556 5545 5557
f 5545 5546 5557
f 5557 5546 5558
f 5546 5547 5558
f 5558 5547 5559
f 5547 5536 5559
f 5559 5536 5548
f 5548 5549 5560
f 5560 5549 5561
f 5549 5550 5561
f 5561 5550 5562
f 5550 5551 5562
f 5562 5551 5563
f 5551 5552 5563
f 5563 5552 5564
f 5552 5553 5564
f 5564 5553 5565
f 5553 5554 5565
f 5565 5554 5566
f 5554 5555 5566
f 5566 5555 5567
f 5555 5556 5567
f 5567 5556 5568
f 5556 5557 5568
f 5568 5557 5569
f 5557 5558 5569
f 5569 5558 5570
f 5558 5559 5570
f 5570 5559 5571
f 5559 5548 5571
f 5571 5548 5560
f 5560 5561 5572
f 5572 5561 5573
f 5561 5562 5573
f 5573 5562 5574
f 5562 5563 5574
f 5574 5563 5575
f 5563 5564 5575
f 5575 5564 5576
f 5564 5565 5576
f 5576 5565 5577
f 5565 5566 5577
f 5577 5566 5578
f 5566 5567 5578
f 5578 5567 5579
f 5567 5568 5579
f 5579 5568 5580
f 5568 5569 5580
f 5580 5569 5581
f 5569 5570 5581
f 5581 5570 5582
f 5570 5571 5582
f 5582 5571 5583
f 5571 5560 5583
f 5583 5560 5572
f 5572 5573 5584
f 5584 5573 5585
f 5573 5574 5585
f 5585 5574 5586
f 5574 5575 5586
f 5586 5575 5587
f 5575 5576 5587
f 5587 5576 5588
f 5576 5577 5588
f 5588 5577 5589
f 5577 5578 5589
f 5589 5578 5590
f 5578 5579 5590
f 5590 5579 5591
f 5579 5580 5591
f 5591 5580 5592
f 5580 5581 5592
f 5592 5581 5593
f 5581 5582 5593
f 5593 5582 5594
f 5582 5583 5594
f 5594 5583 5595
f 5583 5572 5595
f 5595 5572 5584
f 5584 5585 5596
f 5596 5585 5597
f 5585 5586 5597
f 5597 5586 5598
f 5586 5587 5598
f 5598 5587 5599
f 5587 5588 5599
f 5599 5588 5600
f 5588 5589 5600
f 5600 5589 5601
f 5589 5590 5601
f 5601 5590 5602
f 5590 5591 5602
f 5602 5591 5603
f 5591 5592 5603
f 5603 5592 5604
f 5592 5593 5604
f 5604 5593 5605
f 5593 5594 5605
f 5605 5594 5606
f 5594 5595 5606
f 5606 5595 5607
f 5595 5584 5607
f 5607 5584 5596
f 5596 5597 5608
f 5608 5597 5609
f 5597 5598 5609
f 5609 5598 5610
f 5598 5599 5610
f 5610 5599 5611
f 5599 5600 5611
f 5611 5600 5612
f 5600 5601 5612
f 5612 5601 5613
f 5601 5602 5613
f 5613 5602 5614
f 5602 5603 5614
f 5614 5603 5615
f 5603 5604 5615
f 5615 5604 5616
f 5604 5605 5616
f 5616 5605 5617
f 5605 5606 5617
f 5617 5606 5618
f 5606 5607 5618
f 5618 5607 5619
f 5607 5596 5619
f 5619 5596 5608
f 5608 5609 5620
f 5620 5609 5621
f 5609 5610 5621
f 5621 5610 5622
f 5610 5611 5622
f 5622 5611 5623
f 5611 5612 5623
f 5623 5612 5624
f 5612 5613 5624
f 5624 5613 5625
f 5613 5614 5625
f 5625 5614 5626
f 5614 5615 5626
f 5626 5615 5627
f 5615 5616 5627
f 5627 5616 5628
f 5616 5617 5628
f 5628 5617 5629
f 5617 5618 5629
f 5629 5618 5630
f 5618 5619 5630
f 5630 5619 5631
f 5619 5608 5631
f 5631 5608 5620
f 5620 5621 5632
f 5632 5621 5633
f 5621 5622 5633
f 5633 5622 5634
f 5622 5623 5634
f 5634 5623 5635
f 5623 5624 5635
f 5635 5624 5636
f 5624 5625 5636
f 5636 5625 5637
f 5625 5626 5637
f 5637 5626 5638
f 5626 5627 5638
f 5638 5627 5639
f 5627 5628 5639
f 5639 5628 5640
f 5628 5629 5640
f 5640 5629 5641
f 5629 5630 5641
f 5641 5630 5642
f 5630 5631 5642
f 5642 5631 5643
f 5631 5620 5643
f 5643 5620 5632
f 5632 5633 5644
f 5644 5633 5645
f 5633 5634 5645
f 5645 5634 5646
f 5634 5635 5646
f 5646 5635 5647
f 5635 5636 5647
f 5647 5636 5648
f 5636 5637 5648
f 5648 5637 5649
f 5637 5638 5649
f 5649 5638 5650
f 5638 5639 5650
f 5650 5639 5651
f 5639 5640 5651
f 5651 5640 5652
f 5640 5641 5652
f 5652 5641 5653
f 5641 5642 5653
f 5653 5642 5654
f 5642 5643 5654
f 5654 5643 5655
f 5643 5632 5655
f 5655 5632 5644
f 5644 5645 5656
f 5656 5645 5657
f 5645 5646 5657
f 5657 5646 5658
f 5646 5647 5658
f 5658 5647 5659
f 5647 5648 5659
f 5659 5648 5660
f 5648 5649 5660
f 5660 5649 5661
f 5649 5650 5661
f 5661 5650 5662
f 5650 5651 5662
f 5662 5651 5663
f 5651 5652 5663
f 5663 5652 5664
f 5652 5653 5664
f 5664 5653 5665
f 5653 5654 5665
f 5665 5654 5666
f 5654 5655 5666
f 5666 5655 5667
f 5655 5644 5667
f 5667 5644 5656
f 5656 5657 5668
f 5668 5657 5669
f 5657 5658 5669
f 5669 5658 5670
f 5658 5659 5670
f 5670 5659 5671
f 5659 5660 5671
f 5671 5660 5672
f 5660 5661 5672
f 5672 5661 5673
f 5661 5662 5673
f 5673 5662 5674
f 5662 5663 5674
f 5674 5663 5675
f 5663 5664 5675
f 5675 5664 5676
f 5664 5665 5676
f 5676 5665 5677
f 5665 5666 5677
f 5677 5666 5678
f 5666 5667 5678
f 5678 5667 5679
f 5667 5656 5679
f 5679 5656 5668
f 5668 5669 5680
f 5680 5669 5681
f 5669 5670 5681
f 5681 5670 5682
f 5670 5671 5682
f 5682 5671 5683
f 5671 5672 5683
f 5683 5672 5684
f 5672 5673 5684
f 5684 5673 5685
f 5673 5674 5685
f 5685 5674 5686
f 5674 5675 5686
f 5686 5675 5687
f 5675 5676 5687
f 5687 5676 5688
f 5676 5677 5688
f 5688 5677 5689
f 5677 5678 5689
f 5689 5678 5690
f 5678 5679 5690
f 5690 5679 5691
f 5679 5668 5691
f 5691 5668 5680
f 5680 5681 5692
f 5692 5681 5693
f 5681 5682 5693
f 5693 5682 5694
f 5682 5683 5694
f 5694 5683 5695
f 5683 5684 5695
f 5695 5684 5696
f 5684 5685 5696
f 5696 5685 5697
f 5685 5686 5697
f 5697 5686 5698
f 5686 5687 5698
f 5698 5687 5699
f 5687 5688 5699
f 5699 5688 5700
f 5688 5689 5700
f 5700 5689 5701
f 5689 5690 5701
f 5701 5690 5702
f 5690 5691 5702
f 5702 5691 5703
f 5691 5680 5703
f 5703 5680 5692
f 5692 5693 5704
f 5704 5693 5705
f 5693 5694 5705
f 5705 5694 5706
f 5694 5695 5706
f 5706 5695 5707
f 5695 5696 5707
f 5707 5696 5708
f 5696 5697 5708
f 5708 5697 5709
f 5697 5698 5709
f 5709 5698 5710
f 5698 5699 5710
f 5710 5699 5711
f 5699 5700 5711
f 5711 5700 5712
f 5700 5701 5712
f 5712 5701 5713
f 5701 5702 5713
f 5713 5702 5714
f 5702 5703 5714
f 5714 5703 5715
f 5703 5692 5715
f 5715 5692 5704
f 5704 5705 5716
f 5716 5705 5717
f 5705 5706 5717
f 5717 5706 5718
f 5706 5707 5718
f 5718 5707 5719
f 5707 5708 5719
f 5719 5708 5720
f 5708 5709 5720
f 5720 5709 5721
f 5709 5710 5721
f 5721 5710 5722
f 5710 5711 5722
f 5722 5711 5723
f 5711 5712 5723
f 5723 5712 5724
f 5712 5713 5724
f 5724 5713 5725
f 5713 5714 5725
f 5725 5714 5726
f 5714 5715 5726
f 5726 5715 5727
f 5715 5704 5727
f 5727 5704 5716
f 5716 5717 5728
f 5728 5717 5729
f 5717 5718 5729
f 5729 5718 5730
f 5718 5719 5730
f 5730 5719 5731
f 5719 5720 5731
f 5731 5720 5732
f 5720 5721 5732
f 5732 5721 5733
f 5721 5722 5733
f 5733 5722 5734
f 5722 5723 5734
f 5734 5723 5735
f 5723 5724 5735
f 5735 5724 5736
f 5724 5725 5736
f 5736 5725 5737
f 5725 5726 5737
f 5737 5726 5738
f 5726 5727 5738
f 5738 5727 5739
f 5727 5716 5739
f 5739 5716 5728
f 5728 5729 5740
f 5740 5729 5741
f 5729 5730 5741
f 5741 5730 5742
f 5730 5731 5742
f 5742 5731 5743
f 5731 5732 5743
f 5743 5732 5744
f 5732 5733 5744
f 5744 5733 5745
f 5733 5734 5745
f 5745 5734 5746
f 5734 5735 5746
f 5746 5735 5747
f 5735 5736 5747
f 5747 5736 5748
f 5736 5737 5748
f 5748 5737 5749
f 5737 5738 5749
f 5749 5738 5750
f 5738 5739 5750
f 5750 5739 5751
f 5739 5728 5751
f 5751 5728 5740
f 5740 5741 5752
f 5752 5741 5753
f 5741 5742 5753
f 5753 5742 5754
f 5742 5743 5754
f 5754 5743 5755
f 5743 5744 5755
f 5755 5744 5756
f 5744 5745 5756
f 5756 5745 5757
f 5745 5746 5757
f 5757 5746 5758
f 5746 5747 5758
f 5758 5747 5759
f 5747 5748 5759
f 5759 5748 5760
f 5748 5749 5760
f 5760 5749 5761
f 5749 5750 5761
f 5761 5750 5762
f 5750 5751 5762
f 5762 5751 5763
f 5751 5740 5763
f 5763 5740 5752
f 5752 5753 5764
f 5764 5753 5765
f 5753 5754 5765
f 5765 5754 5766
f 5754 5755 5766
f 5766 5755 5767
f 5755 5756 5767
f 5767 5756 5768
f 5756 5757 5768
f 5768 5757 5769
f 5757 5758 5769
f 5769 5758 5770
f 5758 5759 5770
f 5770 5759 5771
f 5759 5760 5771
f 5771 5760 5772
f 5760 5761 5772
f 5772 5761 5773
f 5761 5762 5773
f 5773 5762 5774
f 5762 5763 5774
f 5774 5763 5775
f 5763 5752 5775
f 5775 5752 5764
f 5764 5765 5776
f 5776 5765 5777
f 5765 5766 5777
f 5777 5766 5778
f 5766 5767 5778
f 5778 5767 5779
f 5767 5768 5779
f 5779 5768 5780
f 5768 5769 5780
f 5780 5769 5781
f 5769 5770 5781
f 5781 5770 5782
f 5770 5771 5782
f 5782 5771 5783
f 5771 5772 5783
f 5783 5772 5784
f 5772 5773 5784
f 5784 5773 5785
f 5773 5774 5785
f 5785 5774 5786
f 5774 5775 5786
f 5786 5775 5787
f 5775 5764 5787
f 5787 5764 5776
f 5776 5777 5788
f 5788 5777 5789
f 5777 5778 5789
f 5789 5778 5790
f 5778 5779 5790
f 5790 5779 5791
f 5779 5780 5791
f 5791 5780 5792
f 5780 5781 5792
f 5792 5781 5793
f 5781 5782 5793
f 5793 5782 5794
f 5782 5783 5794
f 5794 5783 5795
f 5783 5784 5795
f 5795 5784 5796
f 5784 5785 5796
f 5796 5785 5797
f 5785 5786 5797
f 5797 5786 5798
f 5786 5787 5798
f 5798 5787 5799
f 5787 5776 5799
f 5799 5776 5788
f 5788 5789 5800
f 5800 5789 5801
f 5789 5790 5801
f 5801 5790 5802
f 5790 5791 5802
f 5802 5791 5803
f 5791 5792 5803
f 5803 5792 5804
f 5792 5793 5804
f 5804 5793 5805
f 5793 5794 5805
f 5805 5794 5806
f 5794 5795 5806
f 5806 5795 5807
f 5795 5796 5807
f 5807 5796 5808
f 5796 5797 5808
f 5808 5797 5809
f 5797 5798 5809
f 5809 5798 5810
f 5798 5799 5810
f 5810 5799 5811
f 5799 5788 5811
f 5811 5788 5800
f 5800 5801 5812
f 5812 5801 5813
f 5801 5802 5813
f 5813 5802 5814
f 5802 5803 5814
f 5814 5803 5815
f 5803 5804 5815
f 5815 5804 5816
f 5804 5805 5816
f 5816 5805 5817
f 5805 5806 5817
f 5817 5806 5818
f 5806 5807 5818
f 5818 5807 5819
f 5807 5808 5819
f 5819 5808 5820
f 5808 5809 5820
f 5820 5809 5821
f 5809 5810 5821
f 5821 5810 5822
f 5810 5811 5822
f 5822 5811 5823
f 5811 5800 5823
f 5823 5800 5812
f 5812 5813 5824
f 5824 5813 5825
f 5813 5814 5825
f 5825 5814 5826
f 5814 5815 5826
f 5826 5815 5827
f 5815 5816 5827
f 5827 5816 5828
f 5816 5817 5828
f 5828 5817 5829
f 5817 5818 5829
f 5829 5818 5830
f 5818 5819 5830
f 5830 5819 5831
f 5819 5820 5831
f 5831 5820 5832
f 5820 5821 5832
f 5832 5821 5833
f 5821 5822 5833
f 5833 5822 5834
f 5822 5823 5834
f 5834 5823 5835
f 5823 5812 5835
f 5835 5812 5824
f 5824 5825 5836
f 5836 5825 5837
f 5825 5826 5837
f 5837 5826 5838
f 5826 5827 5838
f 5838 5827 5839
f 5827 5828 5839
f 5839 5828 5840
f 5828 5829 5840
f 5840 5829 5841
f 5829 5830 5841
f 5841 5830 5842
f 5830 5831 5842
f 5842 5831 5843
f 5831 5832 5843
f 5843 5832 5844
f 5832 5833 5844
f 5844 5833 5845
f 5833 5834 5845
f 5845 5834 5846
f 5834 5835 5846
f 5846 5835 5847
f 5835 5824 5847
f 5847 5824 5836
f 5836 5837 5848
f 5848 5837 5849
f 5837 5838 5849
f 5849 5838 5850
f 5838 5839 5850
f 5850 5839 5851
f 5839 5840 5851
f 5851 5840 5852
f 5840 5841 5852
f 5852 5841 5853
f 5841 5842 5853
f 5853 5842 5854
f 5842 5843 5854
f 5854 5843 5855
f 5843 5844 5855
f 5855 5844 5856
f 5844 5845 5856
f 5856 5845 5857
f 5845 5846 5857
f 5857 5846 5858
f 5846 5847 5858
f 5858 5847 5859
f 5847 5836 5859
f 5859 5836 5848
f 5848 5849 5860
f 5860 5849 5861
f 5849 5850 5861
f 5861 5850 5862
f 5850 5851 5862
f 5862 5851 5863
f 5851 5852 5863
f 5863 5852 5864
f 5852 5853 5864
f 5864 5853 5865
f 5853 5854 5865
f 5865 5854 5866
f 5854 5855 5866
f 5866 5855 5867
f 5855 5856 5867
f 5867 5856 5868
f 5856 5857 5868
f 5868 5857 5869
f 5857 5858 5869
f 5869 5858 5870
f 5858 5859 5870
f 5870 5859 5871
f 5859 5848 5871
f 5871 5848 5860
f 5860 5861 5872
f 5872 5861 5873
f 5861 5862 5873
f 5873 5862 5874
f 5862 5863 5874
f 5874 5863 5875
f 5863 5864 5875
f 5875 5864 5876
f 5864 5865 5876
f 5876 5865 5877
f 5865 5866 5877
f 5877 5866 5878
f 5866 5867 5878
f 5878 5867 5879
f 5867 5868 5879
f 5879 5868 5880
f 5868 5869 5880
f 5880 5869 5881
f 5869 5870 5881
f 5881 5870 5882
f 5870 5871 5882
f 5882 5871 5883
f 5871 5860 5883
f 5883 5860 5872
f 5872 5873 5884
f 5884 5873 5885
f 5873 5874 5885
f 5885 5874 5886
f 5874 5875 5886
f 5886 5875 5887
f 5875 5876 5887
f 5887 5876 5888
f 5876 5877 5888
f 5888 5877 5889
f 5877 5878 5889
f 5889 5878 5890
f 5878 5879 5890
f 5890 5879 5891
f 5879 5880 5891
f 5891 5880 5892
f 5880 5881 5892
f 5892 5881 5893
f 5881 5882 5893
f 5893 5882 5894
f 5882 5883 5894
f 5894 5883 5895
f 5883 5872 5895
f 5895 5872 5884
f 5884 5885 5896
f 5896 5885 5897
f 5885 5886 5897
f 5897 5886 5898
f 5886 5887 5898
f 5898 5887 5899
f 5887 5888 5899
f 5899 5888 5900
f 5888 5889 5900
f 5900 5889 5901
[truncated: 327,769 more chars]
