# Supplementary material for: Heterogeneous somatostatin-expressing neuron population in mouse ventral tegmental area
Source: eLife. 2020 Aug 4;9:e59328. doi: 10.7554/eLife.59328 (PMC7440918; doi:10.7554/eLife.59328)
Supplement: Figure 5—source data 2. — This zip archive contains morphological images of all traced neurons grouped according their electrophysiological profiles. Each subtype’s folder contains a PDF file (with the list of neurons, their original location within the VTA, images of the traced morphology and individual Sholl curves) and two subfolders: ‘3D_gif’ – with *.gif files of the listed neurons; and ‘WaveFront_3D_obj’ – with corresponding *.obj files. *.gif files can be opened by any image viewer. *.obj files save information about the 3D model of the neurons and can be opened/reused with any 3D viewer or graphic software. [file elife-59328-fig5-data2.zip › Morphology_Source/HFF/WaveFront_3D_obj/8.obj]

# OBJ File
mtllib 211216c12x40_model.mtl
g Start_point
v 97.43837 217.6114 16.534815
v 97.256256 217.50626 16.5625
v 97.466545 217.50626 16.534815
v 97.3614 217.68837 16.534815
v 97.256256 217.71655 16.534815
v 97.15111 217.68837 16.534815
v 97.074135 217.6114 16.534815
v 97.04596 217.50626 16.534815
v 97.074135 217.40111 16.534815
v 97.15111 217.32414 16.534815
v 97.256256 217.29596 16.534815
v 97.3614 217.32414 16.534815
v 97.43837 217.40111 16.534815
v 97.60808 217.70938 16.453646
v 97.662506 217.50626 16.453646
v 97.45938 217.85808 16.453646
v 97.256256 217.9125 16.453646
v 97.05313 217.85808 16.453646
v 96.90443 217.70938 16.453646
v 96.850006 217.50626 16.453646
v 96.90443 217.30313 16.453646
v 97.05313 217.15443 16.453646
v 97.256256 217.1 16.453646
v 97.45938 217.15443 16.453646
v 97.60808 217.30313 16.453646
v 97.75381 217.79352 16.324524
v 97.83078 217.50626 16.324524
v 97.54352 218.00381 16.324524
v 97.256256 218.08078 16.324524
v 96.96899 218.00381 16.324524
v 96.7587 217.79352 16.324524
v 96.681725 217.50626 16.324524
v 96.7587 217.219 16.324524
v 96.96899 217.0087 16.324524
v 97.256256 216.93173 16.324524
v 97.54352 217.0087 16.324524
v 97.75381 217.219 16.324524
v 97.86563 217.85808 16.15625
v 97.9599 217.50626 16.15625
v 97.60808 218.11563 16.15625
v 97.256256 218.2099 16.15625
v 96.90443 218.11563 16.15625
v 96.64688 217.85808 16.15625
v 96.552605 217.50626 16.15625
v 96.64688 217.15443 16.15625
v 96.90443 216.89688 16.15625
v 97.256256 216.80261 16.15625
v 97.60808 216.89688 16.15625
v 97.86563 217.15443 16.15625
v 97.93592 217.89867 15.960291
v 98.04107 217.50626 15.960291
v 97.64866 218.18593 15.960291
v 97.256256 218.29108 15.960291
v 96.863846 218.18593 15.960291
v 96.576584 217.89867 15.960291
v 96.471436 217.50626 15.960291
v 96.576584 217.11385 15.960291
v 96.863846 216.82658 15.960291
v 97.256256 216.72144 15.960291
v 97.64866 216.82658 15.960291
v 97.93592 217.11385 15.960291
v 97.9599 217.9125 15.75
v 98.068756 217.50626 15.75
v 97.662506 218.2099 15.75
v 97.256256 218.31876 15.75
v 96.850006 218.2099 15.75
v 96.552605 217.9125 15.75
v 96.443756 217.50626 15.75
v 96.552605 217.1 15.75
v 96.850006 216.80261 15.75
v 97.256256 216.69376 15.75
v 97.662506 216.80261 15.75
v 97.9599 217.1 15.75
v 97.93592 217.89867 15.539709
v 98.04107 217.50626 15.539709
v 97.64866 218.18593 15.539709
v 97.256256 218.29108 15.539709
v 96.863846 218.18593 15.539709
v 96.576584 217.89867 15.539709
v 96.471436 217.50626 15.539709
v 96.576584 217.11385 15.539709
v 96.863846 216.82658 15.539709
v 97.256256 216.72144 15.539709
v 97.64866 216.82658 15.539709
v 97.93592 217.11385 15.539709
v 97.86563 217.85808 15.34375
v 97.9599 217.50626 15.34375
v 97.60808 218.11563 15.34375
v 97.256256 218.2099 15.34375
v 96.90443 218.11563 15.34375
v 96.64688 217.85808 15.34375
v 96.552605 217.50626 15.34375
v 96.64688 217.15443 15.34375
v 96.90443 216.89688 15.34375
v 97.256256 216.80261 15.34375
v 97.60808 216.89688 15.34375
v 97.86563 217.15443 15.34375
v 97.75381 217.79352 15.175476
v 97.83078 217.50626 15.175476
v 97.54352 218.00381 15.175476
v 97.256256 218.08078 15.175476
v 96.96899 218.00381 15.175476
v 96.7587 217.79352 15.175476
v 96.681725 217.50626 15.175476
v 96.7587 217.219 15.175476
v 96.96899 217.0087 15.175476
v 97.256256 216.93173 15.175476
v 97.54352 217.0087 15.175476
v 97.75381 217.219 15.175476
v 97.60808 217.70938 15.046354
v 97.662506 217.50626 15.046354
v 97.45938 217.85808 15.046354
v 97.256256 217.9125 15.046354
v 97.05313 217.85808 15.046354
v 96.90443 217.70938 15.046354
v 96.850006 217.50626 15.046354
v 96.90443 217.30313 15.046354
v 97.05313 217.15443 15.046354
v 97.256256 217.1 15.046354
v 97.45938 217.15443 15.046354
v 97.60808 217.30313 15.046354
v 97.43837 217.6114 14.965185
v 97.466545 217.50626 14.965185
v 97.3614 217.68837 14.965185
v 97.256256 217.71655 14.965185
v 97.15111 217.68837 14.965185
v 97.074135 217.6114 14.965185
v 97.04596 217.50626 14.965185
v 97.074135 217.40111 14.965185
v 97.15111 217.32414 14.965185
v 97.256256 217.29596 14.965185
v 97.3614 217.32414 14.965185
v 97.43837 217.40111 14.965185
v 97.256256 217.50626 14.9375
usemtl mat_1
s 1
f 1 2 3
f 4 2 1
f 5 2 4
f 6 2 5
f 7 2 6
f 8 2 7
f 9 2 8
f 10 2 9
f 11 2 10
f 12 2 11
f 13 2 12
f 3 2 13
f 14 3 15
f 3 14 1
f 16 1 14
f 1 16 4
f 17 4 16
f 4 17 5
f 18 5 17
f 5 18 6
f 19 6 18
f 6 19 7
f 20 7 19
f 7 20 8
f 21 8 20
f 8 21 9
f 22 9 21
f 9 22 10
f 23 10 22
f 10 23 11
f 24 11 23
f 11 24 12
f 25 12 24
f 12 25 13
f 15 13 25
f 13 15 3
f 26 15 27
f 15 26 14
f 28 14 26
f 14 28 16
f 29 16 28
f 16 29 17
f 30 17 29
f 17 30 18
f 31 18 30
f 18 31 19
f 32 19 31
f 19 32 20
f 33 20 32
f 20 33 21
f 34 21 33
f 21 34 22
f 35 22 34
f 22 35 23
f 36 23 35
f 23 36 24
f 37 24 36
f 24 37 25
f 27 25 37
f 25 27 15
f 38 27 39
f 27 38 26
f 40 26 38
f 26 40 28
f 41 28 40
f 28 41 29
f 42 29 41
f 29 42 30
f 43 30 42
f 30 43 31
f 44 31 43
f 31 44 32
f 45 32 44
f 32 45 33
f 46 33 45
f 33 46 34
f 47 34 46
f 34 47 35
f 48 35 47
f 35 48 36
f 49 36 48
f 36 49 37
f 39 37 49
f 37 39 27
f 50 39 51
f 39 50 38
f 52 38 50
f 38 52 40
f 53 40 52
f 40 53 41
f 54 41 53
f 41 54 42
f 55 42 54
f 42 55 43
f 56 43 55
f 43 56 44
f 57 44 56
f 44 57 45
f 58 45 57
f 45 58 46
f 59 46 58
f 46 59 47
f 60 47 59
f 47 60 48
f 61 48 60
f 48 61 49
f 51 49 61
f 49 51 39
f 62 51 63
f 51 62 50
f 64 50 62
f 50 64 52
f 65 52 64
f 52 65 53
f 66 53 65
f 53 66 54
f 67 54 66
f 54 67 55
f 68 55 67
f 55 68 56
f 69 56 68
f 56 69 57
f 70 57 69
f 57 70 58
f 71 58 70
f 58 71 59
f 72 59 71
f 59 72 60
f 73 60 72
f 60 73 61
f 63 61 73
f 61 63 51
f 74 63 75
f 63 74 62
f 76 62 74
f 62 76 64
f 77 64 76
f 64 77 65
f 78 65 77
f 65 78 66
f 79 66 78
f 66 79 67
f 80 67 79
f 67 80 68
f 81 68 80
f 68 81 69
f 82 69 81
f 69 82 70
f 83 70 82
f 70 83 71
f 84 71 83
f 71 84 72
f 85 72 84
f 72 85 73
f 75 73 85
f 73 75 63
f 86 75 87
f 75 86 74
f 88 74 86
f 74 88 76
f 89 76 88
f 76 89 77
f 90 77 89
f 77 90 78
f 91 78 90
f 78 91 79
f 92 79 91
f 79 92 80
f 93 80 92
f 80 93 81
f 94 81 93
f 81 94 82
f 95 82 94
f 82 95 83
f 96 83 95
f 83 96 84
f 97 84 96
f 84 97 85
f 87 85 97
f 85 87 75
f 98 87 99
f 87 98 86
f 100 86 98
f 86 100 88
f 101 88 100
f 88 101 89
f 102 89 101
f 89 102 90
f 103 90 102
f 90 103 91
f 104 91 103
f 91 104 92
f 105 92 104
f 92 105 93
f 106 93 105
f 93 106 94
f 107 94 106
f 94 107 95
f 108 95 107
f 95 108 96
f 109 96 108
f 96 109 97
f 99 97 109
f 97 99 87
f 110 99 111
f 99 110 98
f 112 98 110
f 98 112 100
f 113 100 112
f 100 113 101
f 114 101 113
f 101 114 102
f 115 102 114
f 102 115 103
f 116 103 115
f 103 116 104
f 117 104 116
f 104 117 105
f 118 105 117
f 105 118 106
f 119 106 118
f 106 119 107
f 120 107 119
f 107 120 108
f 121 108 120
f 108 121 109
f 111 109 121
f 109 111 99
f 122 111 123
f 111 122 110
f 124 110 122
f 110 124 112
f 125 112 124
f 112 125 113
f 126 113 125
f 113 126 114
f 127 114 126
f 114 127 115
f 128 115 127
f 115 128 116
f 129 116 128
f 116 129 117
f 130 117 129
f 117 130 118
f 131 118 130
f 118 131 119
f 132 119 131
f 119 132 120
f 133 120 132
f 120 133 121
f 123 121 133
f 121 123 111
f 123 134 122
f 122 134 124
f 124 134 125
f 125 134 126
f 126 134 127
f 127 134 128
f 128 134 129
f 129 134 130
f 130 134 131
f 131 134 132
f 132 134 133
f 133 134 123

g Path_(7)
v 93.43751 212.71251 11.25
v 93.14353 212.84668 11.284717
v 93.221596 212.9419 11.163397
v 93.357506 212.97566 11.051916
v 93.514854 212.9389 10.980146
v 93.651474 212.84149 10.967318
v 93.73077 212.70952 11.016868
v 93.731476 212.57834 11.115519
v 93.65342 212.48312 11.236838
v 93.51751 212.44937 11.348319
v 93.36016 212.48611 11.42009
v 93.22353 212.58353 11.432918
v 93.14424 212.7155 11.3833685
v 92.9825 212.53738 11.015515
v 93.00232 212.61436 10.873555
v 93.09546 212.64584 10.730737
v 93.23696 212.6234 10.625327
v 93.38891 212.55304 10.585572
v 93.51059 212.45361 10.622124
v 93.56939 212.35176 10.725187
v 93.54957 212.27478 10.867147
v 93.45643 212.24329 11.009967
v 93.314926 212.26575 11.1153755
v 93.16298 212.3361 11.15513
v 93.0413 212.43553 11.11858
v 92.81831 212.17949 10.973476
v 92.80773 212.20624 10.809359
v 92.87062 212.1875 10.655649
v 92.99013 212.12831 10.553535
v 93.13423 212.04453 10.530378
v 93.26432 211.9586 10.592382
v 93.345535 211.89354 10.722934
v 93.35612 211.8668 10.887053
v 93.29323 211.88553 11.040761
v 93.17372 211.94472 11.142875
v 93.02962 212.0285 11.166032
v 92.89953 212.11444 11.104028
v 92.57876 211.84949 10.965763
v 92.55943 211.87486 10.800815
v 92.607445 211.84544 10.642056
v 92.70994 211.76909 10.532028
v 92.83944 211.66626 10.500213
v 92.96126 211.56453 10.555133
v 93.04275 211.49113 10.682074
v 93.06208 211.46574 10.847023
v 93.01407 211.49518 11.00578
v 92.911575 211.57153 11.1158085
v 92.78207 211.67435 11.147625
v 92.66025 211.7761 11.092705
v 92.24884 211.47899 10.956272
v 92.26094 211.53442 10.799638
v 92.33955 211.53445 10.649155
v 92.4636 211.4791 10.545144
v 92.59985 211.38318 10.515476
v 92.7118 211.27238 10.568099
v 92.76945 211.17644 10.688914
v 92.75734 211.121 10.845549
v 92.678734 211.12097 10.996032
v 92.55469 211.17633 11.100041
v 92.418434 211.27225 11.12971
v 92.30649 211.38304 11.077086
v 92.0343 211.19691 10.544308
v 92.13251 211.26016 10.408983
v 92.27604 211.25696 10.301797
v 92.42642 211.18814 10.251469
v 92.54337 211.07217 10.271484
v 92.59555 210.94011 10.356481
v 92.56897 210.82735 10.483683
v 92.47076 210.76408 10.619007
v 92.32723 210.7673 10.726193
v 92.17684 210.8361 10.776522
v 92.0599 210.95209 10.756506
v 92.00772 211.08414 10.67151
v 91.85864 210.9451 10.182889
v 91.95582 210.99495 10.048686
v 92.09948 210.98373 9.9447975
v 92.25112 210.91443 9.899058
v 92.370125 210.80562 9.923726
v 92.42459 210.68646 10.01219
v 92.39993 210.58887 10.140747
v 92.30276 210.53902 10.27495
v 92.1591 210.55023 10.3788395
v 92.00746 210.61954 10.424578
v 91.88846 210.72835 10.39991
v 91.83399 210.84752 10.311446
v 91.6608 210.5481 10.082174
v 91.70135 210.57727 9.918376
v 91.80592 210.55598 9.779706
v 91.94651 210.48993 9.7033205
v 92.08543 210.39679 9.709688
v 92.18546 210.30154 9.797102
v 92.21981 210.22969 9.94214
v 92.17926 210.20052 10.105938
v 92.07468 210.2218 10.244608
v 91.9341 210.28787 10.320992
v 91.79517 210.381 10.314626
v 91.695145 210.47624 10.227212
v 91.391106 210.18481 10.026965
v 91.40727 210.19876 9.857954
v 91.493355 210.16763 9.714666
v 91.62629 210.09975 9.635496
v 91.770454 210.0133 9.641657
v 91.88722 209.93146 9.731498
v 91.94531 209.87614 9.880946
v 91.929146 209.8622 10.049958
v 91.84306 209.89333 10.193246
v 91.71013 209.96121 10.272416
v 91.56596 210.04765 10.266255
v 91.449196 210.1295 10.1764145
v 91.19218 209.70769 10.041356
v 91.178825 209.72202 9.87334
v 91.246544 209.70769 9.71908
v 91.37719 209.66853 9.619911
v 91.53576 209.61504 9.602405
v 91.679756 209.56154 9.671251
v 91.7706 209.52238 9.808003
v 91.78395 209.50806 9.97602
v 91.716225 209.52238 10.13028
v 91.58558 209.56154 10.229448
v 91.42702 209.61504 10.246955
v 91.28302 209.66853 10.178108
v 91.37309 209.17183 9.908159
usemtl mat_2
s 1
f 135 135 136
f 136 135 137
f 135 135 137
f 137 135 138
f 135 135 138
f 138 135 139
f 135 135 139
f 139 135 140
f 135 135 140
f 140 135 141
f 135 135 141
f 141 135 142
f 135 135 142
f 142 135 143
f 135 135 143
f 143 135 144
f 135 135 144
f 144 135 145
f 135 135 145
f 145 135 146
f 135 135 146
f 146 135 147
f 135 135 147
f 147 135 136
f 136 137 148
f 148 137 149
f 137 138 149
f 149 138 150
f 138 139 150
f 150 139 151
f 139 140 151
f 151 140 152
f 140 141 152
f 152 141 153
f 141 142 153
f 153 142 154
f 142 143 154
f 154 143 155
f 143 144 155
f 155 144 156
f 144 145 156
f 156 145 157
f 145 146 157
f 157 146 158
f 146 147 158
f 158 147 159
f 147 136 159
f 159 136 148
f 148 149 160
f 160 149 161
f 149 150 161
f 161 150 162
f 150 151 162
f 162 151 163
f 151 152 163
f 163 152 164
f 152 153 164
f 164 153 165
f 153 154 165
f 165 154 166
f 154 155 166
f 166 155 167
f 155 156 167
f 167 156 168
f 156 157 168
f 168 157 169
f 157 158 169
f 169 158 170
f 158 159 170
f 170 159 171
f 159 148 171
f 171 148 160
f 160 161 172
f 172 161 173
f 161 162 173
f 173 162 174
f 162 163 174
f 174 163 175
f 163 164 175
f 175 164 176
f 164 165 176
f 176 165 177
f 165 166 177
f 177 166 178
f 166 167 178
f 178 167 179
f 167 168 179
f 179 168 180
f 168 169 180
f 180 169 181
f 169 170 181
f 181 170 182
f 170 171 182
f 182 171 183
f 171 160 183
f 183 160 172
f 172 173 184
f 184 173 185
f 173 174 185
f 185 174 186
f 174 175 186
f 186 175 187
f 175 176 187
f 187 176 188
f 176 177 188
f 188 177 189
f 177 178 189
f 189 178 190
f 178 179 190
f 190 179 191
f 179 180 191
f 191 180 192
f 180 181 192
f 192 181 193
f 181 182 193
f 193 182 194
f 182 183 194
f 194 183 195
f 183 172 195
f 195 172 184
f 184 185 196
f 196 185 197
f 185 186 197
f 197 186 198
f 186 187 198
f 198 187 199
f 187 188 199
f 199 188 200
f 188 189 200
f 200 189 201
f 189 190 201
f 201 190 202
f 190 191 202
f 202 191 203
f 191 192 203
f 203 192 204
f 192 193 204
f 204 193 205
f 193 194 205
f 205 194 206
f 194 195 206
f 206 195 207
f 195 184 207
f 207 184 196
f 196 197 208
f 208 197 209
f 197 198 209
f 209 198 210
f 198 199 210
f 210 199 211
f 199 200 211
f 211 200 212
f 200 201 212
f 212 201 213
f 201 202 213
f 213 202 214
f 202 203 214
f 214 203 215
f 203 204 215
f 215 204 216
f 204 205 216
f 216 205 217
f 205 206 217
f 217 206 218
f 206 207 218
f 218 207 219
f 207 196 219
f 219 196 208
f 208 209 220
f 220 209 221
f 209 210 221
f 221 210 222
f 210 211 222
f 222 211 223
f 211 212 223
f 223 212 224
f 212 213 224
f 224 213 225
f 213 214 225
f 225 214 226
f 214 215 226
f 226 215 227
f 215 216 227
f 227 216 228
f 216 217 228
f 228 217 229
f 217 218 229
f 229 218 230
f 218 219 230
f 230 219 231
f 219 208 231
f 231 208 220
f 220 221 232
f 232 221 233
f 221 222 233
f 233 222 234
f 222 223 234
f 234 223 235
f 223 224 235
f 235 224 236
f 224 225 236
f 236 225 237
f 225 226 237
f 237 226 238
f 226 227 238
f 238 227 239
f 227 228 239
f 239 228 240
f 228 229 240
f 240 229 241
f 229 230 241
f 241 230 242
f 230 231 242
f 242 231 243
f 231 220 243
f 243 220 232
f 232 233 244
f 244 233 245
f 233 234 245
f 245 234 246
f 234 235 246
f 246 235 247
f 235 236 247
f 247 236 248
f 236 237 248
f 248 237 249
f 237 238 249
f 249 238 250
f 238 239 250
f 250 239 251
f 239 240 251
f 251 240 252
f 240 241 252
f 252 241 253
f 241 242 253
f 253 242 254
f 242 243 254
f 254 243 255
f 243 232 255
f 255 232 244
f 244 245 256
f 256 245 256
f 245 246 256
f 256 246 256
f 246 247 256
f 256 247 256
f 247 248 256
f 256 248 256
f 248 249 256
f 256 249 256
f 249 250 256
f 256 250 256
f 250 251 256
f 256 251 256
f 251 252 256
f 256 252 256
f 252 253 256
f 256 253 256
f 253 254 256
f 256 254 256
f 254 255 256
f 256 255 256
f 255 244 256
f 256 244 256
f 256 256 256
f 256 256 256
f 256 256 256
f 256 256 256
f 256 256 256
f 256 256 256
f 256 256 256
f 256 256 256
f 256 256 256
f 256 256 256
f 256 256 256
f 256 256 256
f 256 256 256
f 256 256 256
f 256 256 256
f 256 256 256
f 256 256 256
f 256 256 256
f 256 256 256
f 256 256 256
f 256 256 256
f 256 256 256
f 256 256 256
f 256 256 256

g Path_(4)
v 87.587494 203.45 9.9
v 87.79864 203.69691 10.037459
v 87.88103 203.57182 10.025276
v 87.88477 203.4141 10.014045
v 87.80886 203.26599 10.006774
v 87.67363 203.16718 10.005412
v 87.51533 203.14415 10.0103245
v 87.37636 203.20306 10.020194
v 87.29396 203.32816 10.032377
v 87.29022 203.48589 10.043609
v 87.366135 203.634 10.0508795
v 87.501366 203.7328 10.052241
v 87.65967 203.75584 10.047329
v 87.61738 203.86427 9.608612
v 87.70829 203.7438 9.600202
v 87.72477 203.58444 9.597143
v 87.66239 203.42888 9.600256
v 87.53788 203.3188 9.6087055
v 87.38459 203.2837 9.62023
v 87.2436 203.33301 9.631739
v 87.15268 203.45348 9.640149
v 87.13621 203.61284 9.6432085
v 87.19858 203.7684 9.640096
v 87.3231 203.87848 9.631645
v 87.47639 203.91357 9.620122
v 87.2292 203.99283 9.137218
v 87.37424 203.95923 9.070536
v 87.47718 203.84946 8.9836645
v 87.51045 203.69293 8.89988
v 87.46513 203.53157 8.841634
v 87.35338 203.40865 8.8245325
v 87.205124 203.35707 8.853158
v 87.0601 203.39067 8.919841
v 86.95715 203.50044 9.006712
v 86.92388 203.65698 9.090496
v 86.96919 203.81833 9.148743
v 87.08095 203.94125 9.165844
v 87.04237 204.09712 8.748007
v 87.17967 204.0744 8.665991
v 87.277336 203.97414 8.560148
v 87.3092 203.82321 8.458841
v 87.26671 203.66206 8.389214
v 87.16126 203.53387 8.369924
v 87.02111 203.47298 8.406138
v 86.883804 203.4957 8.488155
v 86.78614 203.59596 8.593997
v 86.75429 203.74689 8.695305
v 86.796776 203.90804 8.764932
v 86.90222 204.03622 8.784223
v 86.82551 204.21597 8.389066
v 86.93218 204.16219 8.262819
v 86.98699 204.04036 8.139276
v 86.97526 203.88312 8.051538
v 86.900116 203.73259 8.023116
v 86.78171 203.62914 8.0616255
v 86.65176 203.60045 8.156748
v 86.54508 203.65422 8.282994
v 86.49027 203.77606 8.406538
v 86.50201 203.9333 8.494275
v 86.57715 204.08382 8.5226965
v 86.69556 204.18729 8.484187
v 86.48281 204.37521 8.066461
v 86.583694 204.36847 7.977816
v 86.647545 204.28302 7.8644953
v 86.65726 204.14177 7.756863
v 86.61024 203.98256 7.6837587
v 86.519066 203.84807 7.6647716
v 86.40819 203.7743 7.704988
v 86.30731 203.78107 7.793633
v 86.243454 203.86652 7.906954
v 86.23374 204.00777 8.014586
v 86.28076 204.16696 8.08769
v 86.37193 204.30147 8.106678
v 86.170235 204.50058 7.8696356
v 86.23928 204.44942 7.7210855
v 86.257866 204.33205 7.596658
v 86.22102 204.1799 7.529694
v 86.138626 204.03375 7.538136
v 86.032745 203.93275 7.6197214
v 85.931755 203.90399 7.7525907
v 85.86272 203.95514 7.9011407
v 85.844124 204.07253 8.025568
v 85.88097 204.22467 8.092532
v 85.96336 204.37082 8.08409
v 86.069244 204.4718 8.002504
v 85.89279 204.71402 7.4997096
v 85.97543 204.64497 7.4055505
v 85.99454 204.51945 7.3302674
v 85.94498 204.3711 7.294033
v 85.84004 204.23964 7.306556
v 85.70785 204.16031 7.3644814
v 85.58381 204.15437 7.452287
v 85.50116 204.22342 7.546447
v 85.482056 204.34894 7.6217294
v 85.53162 204.4973 7.6579638
v 85.63655 204.62875 7.6454406
v 85.768745 204.70808 7.587516
v 85.728264 204.85686 7.11785
v 85.76728 204.74673 7.0590115
v 85.731865 204.60707 6.994948
v 85.63151 204.47528 6.9428253
v 85.493095 204.38667 6.9166102
v 85.35372 204.36502 6.9233265
v 85.250725 204.41609 6.9611745
v 85.21171 204.52621 7.0200133
v 85.24713 204.66588 7.084077
v 85.34749 204.79767 7.136199
v 85.4859 204.88628 7.1624146
v 85.625275 204.90793 7.1556983
v 85.53678 205.09943 6.897077
v 85.53766 204.98299 6.750491
v 85.464 204.85358 6.603455
v 85.33555 204.74586 6.4953666
v 85.18672 204.68872 6.455188
v 85.057396 204.69745 6.4936852
v 84.98222 204.76971 6.600543
v 84.98135 204.88615 6.7471285
v 85.05501 205.01556 6.8941646
v 85.18346 205.12328 7.002253
v 85.33229 205.18042 7.042432
v 85.46162 205.17169 7.0039344
v 85.31521 205.42404 6.6546893
v 85.33916 205.33125 6.4943514
v 85.287315 205.21086 6.3286104
v 85.17357 205.09514 6.201876
v 85.0284 205.01508 6.1481066
v 84.89069 204.99213 6.18171
v 84.79736 205.03246 6.2936816
v 84.773415 205.12523 6.454019
v 84.82526 205.24562 6.61976
v 84.939 205.36134 6.746495
v 85.084175 205.44142 6.800264
v 85.22188 205.46436 6.7666607
v 85.05912 205.7703 6.476699
v 85.07853 205.72145 6.3313184
v 85.02649 205.63123 6.1847734
v 84.91695 205.5238 6.0763307
v 84.77926 205.42796 6.035047
v 84.650314 205.36938 6.0719843
v 84.56467 205.36377 6.1772456
v 84.54526 205.41261 6.3226256
v 84.5973 205.50282 6.4691706
v 84.70683 205.61026 6.577614
v 84.84453 205.7061 6.6188974
v 84.97347 205.76468 6.58196
v 84.811 206.11143 6.366403
v 84.7936 206.077 6.212828
v 84.70785 206.00467 6.091188
v 84.5767 205.91382 6.034076
v 84.4353 205.82881 6.056795
v 84.321556 205.7724 6.1532574
v 84.265915 205.7597 6.2976165
v 84.28331 205.79414 6.451191
v 84.369064 205.86647 6.572831
v 84.50021 205.9573 6.6299434
v 84.6416 206.04233 6.6072245
v 84.755356 206.09874 6.5107617
v 84.60616 206.49097 6.358587
v 84.588936 206.47221 6.188426
v 84.499374 206.41907 6.0524373
v 84.361465 206.34578 5.9870586
v 84.212166 206.27199 6.009808
v 84.091484 206.21745 6.1145897
v 84.03175 206.19678 6.273328
v 84.04897 206.21553 6.4434886
v 84.13854 206.26868 6.5794773
v 84.27645 206.34196 6.644856
v 84.42575 206.41576 6.6221066
v 84.54643 206.47029 6.517325
v 84.397644 206.93025 6.2707925
v 84.34608 206.89523 6.1141067
v 84.23415 206.82513 6.009584
v 84.09186 206.73871 5.985231
v 83.95733 206.65915 6.0475726
v 83.8666 206.60776 6.1799054
v 83.84399 206.5983 6.3467703
v 83.89555 206.63332 6.503456
v 84.007484 206.70343 6.607979
v 84.14977 206.78984 6.6323323
v 84.28431 206.8694 6.56999
v 84.37504 206.92079 6.4376574
v 84.09966 207.33258 6.3184395
v 84.0718 207.30959 6.154214
v 83.9822 207.24004 6.0300283
v 83.854866 207.14258 5.979158
v 83.723915 207.04332 6.0152335
v 83.62444 206.96886 6.1285887
v 83.5831 206.93915 6.28885
v 83.61096 206.96214 6.4530754
v 83.70056 207.0317 6.577261
v 83.827896 207.12915 6.6281314
v 83.95885 207.22841 6.5920553
v 84.05832 207.30287 6.4787006
v 83.83165 207.66637 6.36957
v 83.823425 207.66086 6.2014623
v 83.743996 207.61339 6.0605073
v 83.61465 207.53668 5.9844737
v 83.47004 207.45128 5.993735
v 83.348915 207.38008 6.0858088
v 83.28373 207.34215 6.236025
v 83.29196 207.34766 6.404133
v 83.37139 207.39513 6.545088
v 83.50074 207.47183 6.6211214
v 83.64535 207.55724 6.6118603
v 83.76647 207.62843 6.519786
v 83.63458 208.09705 6.6051626
v 83.664505 208.05568 6.459944
v 83.61604 207.98079 6.302232
v 83.50216 207.89243 6.174285
v 83.353386 207.81425 6.110387
v 83.20957 207.76724 6.127659
v 83.10927 207.76396 6.221473
v 83.07934 207.80533 6.3666916
v 83.12781 207.88022 6.5244036
v 83.241684 207.96858 6.6523504
v 83.390465 208.04675 6.7162485
v 83.53427 208.09377 6.6989765
v 83.36984 208.49782 6.0369854
v 83.4551 208.42183 5.9866896
v 83.46538 208.30193 5.895921
v 83.39792 208.17027 5.7890024
v 83.270805 208.06213 5.694581
v 83.118095 208.00648 5.637958
v 82.9807 208.01823 5.634305
v 82.89545 208.09424 5.684601
v 82.88517 208.21413 5.775369
v 82.95262 208.34578 5.882288
v 83.079735 208.45392 5.9767094
v 83.23245 208.50957 6.0333323
v 83.25557 208.68109 5.707238
v 83.28868 208.58951 5.5955963
v 83.241554 208.47421 5.4569826
v 83.12681 208.36606 5.328539
v 82.9752 208.29405 5.244681
v 82.82734 208.2775 5.227879
v 82.72286 208.3208 5.2826347
v 82.68974 208.41237 5.3942766
v 82.73688 208.52768 5.5328903
v 82.851616 208.63582 5.661334
v 83.00323 208.70782 5.7451916
v 83.151085 208.7244 5.761994
v 83.08507 209.04262 5.6527815
v 83.13387 209.01685 5.506712
v 83.101 208.96109 5.338576
v 82.99526 208.89029 5.1934247
v 82.84498 208.82343 5.1101527
v 82.69044 208.7784 5.1110716
v 82.57303 208.76727 5.1959357
v 82.52422 208.79305 5.3420053
v 82.55709 208.8488 5.5101414
v 82.662834 208.91959 5.655292
v 82.81311 208.98647 5.7385645
v 82.96766 209.0315 5.737645
v 82.91533 209.4484 5.6347136
v 82.97439 209.45282 5.471453
v 82.95237 209.42627 5.2988734
v 82.85519 209.37587 5.1632175
v 82.70886 209.31512 5.1008334
v 82.55262 209.2603 5.128438
v 82.42831 209.2261 5.238634
v 82.369255 209.22168 5.4018946
v 82.391266 209.24821 5.5744743
v 82.48846 209.29861 5.71013
v 82.63477 209.35936 5.772514
v 82.79102 209.41418 5.74491
v 82.77207 209.91496 5.543287
v 82.79326 209.91737 5.3753567
v 82.73769 209.88058 5.2198324
v 82.62027 209.81442 5.1183863
v 82.472435 209.73662 5.098201
v 82.33382 209.66805 5.164685
v 82.241554 209.62704 5.300024
v 82.22036 209.62462 5.467954
v 82.275925 209.6614 5.6234784
v 82.39336 209.72757 5.7249246
v 82.54118 209.80537 5.7451096
v 82.6798 209.87396 5.6786256
v 82.48085 210.33688 5.5444617
v 82.50489 210.35075 5.378229
v 82.45972 210.31247 5.220455
v 82.35743 210.23228 5.1134157
v 82.22543 210.13168 5.085791
v 82.099106 210.03761 5.1449842
v 82.01228 209.9753 5.275134
v 81.98824 209.96141 5.441367
v 82.03342 209.9997 5.599141
v 82.135704 210.07988 5.7061806
v 82.26769 210.18048 5.7338047
v 82.39403 210.27455 5.6746116
v 82.14444 210.6892 5.598577
v 82.18908 210.72577 5.440052
v 82.16874 210.70486 5.273001
v 82.088875 210.6321 5.1421866
v 81.97088 210.52696 5.0826592
v 81.846375 210.41762 5.1103697
v 81.74872 210.33337 5.2178926
v 81.70408 210.29681 5.376418
v 81.72442 210.3177 5.543469
v 81.80428 210.39047 5.6742835
v 81.92228 210.49562 5.733811
v 82.04678 210.60495 5.7061005
v 81.82622 211.03047 5.632337
v 81.90323 211.0267 5.4742002
v 81.907425 210.97641 5.301949
v 81.837685 210.89311 5.161737
v 81.7127 210.7991 5.091134
v 81.565956 210.71957 5.109059
v 81.436775 210.67584 5.210708
v 81.35977 210.67963 5.3688445
v 81.355576 210.7299 5.541096
v 81.42531 210.81322 5.6813083
v 81.55029 210.90723 5.7519107
v 81.69704 210.98676 5.7339864
v 81.64722 211.37587 5.309752
v 81.775856 211.35756 5.2630925
v 81.83533 211.30756 5.1579466
v 81.809685 211.23926 5.0224886
v 81.70581 211.17094 4.893014
v 81.55154 211.12094 4.804216
v 81.3882 211.10265 4.779887
v 81.25956 211.12094 4.8265467
v 81.20009 211.17094 4.9316926
v 81.22573 211.23926 5.0671506
v 81.329605 211.30756 5.196625
v 81.48388 211.35756 5.2854233
v 81.6015 211.7547 5.2777987
v 81.7288 211.74556 5.197604
v 81.784584 211.72063 5.0624013
v 81.75392 211.68655 4.9084167
v 81.64503 211.65248 4.7769117
v 81.48707 211.62753 4.7031217
v 81.32238 211.61841 4.706819
v 81.19509 211.62753 4.7870135
v 81.139305 211.65248 4.9222164
v 81.16997 211.68655 5.0762005
v 81.27886 211.72063 5.207706
v 81.43682 211.74556 5.281496
v 81.60368 212.17934 5.249238
v 81.71858 212.17325 5.1377435
v 81.75677 212.16 4.9785495
v 81.70799 212.14317 4.814311
v 81.585335 212.12726 4.689036
v 81.42167 212.11652 4.6362915
v 81.26083 212.11383 4.670211
v 81.145935 212.11992 4.781705
v 81.10775 212.13315 4.9408994
v 81.156525 212.14998 5.105138
v 81.27918 212.16591 5.230413
v 81.44285 212.17665 5.2831573
v 81.6042 212.62831 5.23406
v 81.71351 212.62836 5.1058345
v 81.74434 212.62369 4.9400444
v 81.68842 212.61557 4.7811136
v 81.560745 212.60617 4.6716266
v 81.395515 212.598 4.6409206
v 81.23701 212.59328 4.6972237
v 81.1277 212.59323 4.825449
v 81.09687 212.5979 4.991239
v 81.15279 212.60602 5.15017
v 81.280464 212.6154 5.259657
v 81.445694 212.62357 5.290363
v 81.61559 213.14763 5.1857843
v 81.69365 213.16963 5.0403724
v 81.69104 213.16624 4.8736453
v 81.608475 213.13835 4.7302775
v 81.46807 213.09343 4.648685
v 81.30745 213.04353 4.650729
v 81.16965 213.00201 4.735863
v 81.09159 212.98 4.881275
v 81.0942 212.9834 5.0480022
v 81.176765 213.01128 5.1913695
v 81.31717 213.0562 5.2729626
v 81.47779 213.10611 5.2709184
v 81.36126 213.67174 5.1704717
v 81.42097 213.65593 5.047551
v 81.40872 213.59108 4.917372
v 81.32781 213.49458 4.8148165
v 81.19992 213.39227 4.767363
v 81.0593 213.3116 4.7877274
v 80.94365 213.27414 4.870453
v 80.88394 213.28995 4.9933734
v 80.89618 213.3548 5.1235523
v 80.97709 213.45131 5.2261086
v 81.10499 213.5536 5.273562
v 81.2456 213.6343 5.2531977
v 81.050835 214.03856 4.8284163
v 81.122604 214.02017 4.671085
v 81.13681 213.93668 4.517129
v 81.08964 213.81046 4.4078
v 80.993744 213.67534 4.3723936
v 80.87481 213.56752 4.4203963
v 80.7647 213.51588 4.538946
v 80.69293 213.53429 4.696277
v 80.67873 213.61777 4.8502336
v 80.72589 213.74399 4.959562
v 80.82179 213.8791 4.9949684
v 80.94073 213.98692 4.9469657
v 80.58181 214.26265 4.771046
v 80.62901 214.30649 4.6156373
v 80.646286 214.26892 4.452567
v 80.62901 214.15999 4.3255305
v 80.58181 214.0089 4.268566
v 80.51734 213.85612 4.296938
v 80.452866 213.7426 4.4030433
v 80.40566 213.69876 4.558452
v 80.38839 213.73633 4.7215223
v 80.40566 213.84526 4.848559
v 80.452866 213.99635 4.9055233
v 80.51734 214.14912 4.8771515
v 80.093575 214.37186 4.715896
v 80.11382 214.42287 4.556869
v 80.12124 214.38791 4.3924747
v 80.11382 214.27637 4.2667623
v 80.093575 214.1181 4.213416
v 80.0659 213.95554 4.246731
v 80.03824 213.83223 4.3577795
v 80.01798 213.78122 4.5168066
v 80.010574 213.81618 4.6812015
v 80.01798 213.92772 4.806914
v 80.03824 214.08598 4.8602595
v 80.0659 214.24855 4.826945
v 79.61595 214.41508 4.6940646
v 79.62523 214.46733 4.534418
v 79.62863 214.43282 4.3697968
v 79.62523 214.32082 4.244311
v 79.61595 214.16133 4.1915846
v 79.60327 213.9971 4.2257457
v 79.59059 213.87212 4.3376403
v 79.581314 213.81987 4.497287
v 79.57791 213.85439 4.661908
v 79.581314 213.96638 4.787394
v 79.59059 214.12587 4.8401203
v 79.60327 214.2901 4.805959
v 79.13903 214.1668 4.504139
usemtl mat_3
s 1
f 257 257 258
f 258 257 259
f 257 257 259
f 259 257 260
f 257 257 260
f 260 257 261
f 257 257 261
f 261 257 262
f 257 257 262
f 262 257 263
f 257 257 263
f 263 257 264
f 257 257 264
f 264 257 265
f 257 257 265
f 265 257 266
f 257 257 266
f 266 257 267
f 257 257 267
f 267 257 268
f 257 257 268
f 268 257 269
f 257 257 269
f 269 257 258
f 258 259 270
f 270 259 271
f 259 260 271
f 271 260 272
f 260 261 272
f 272 261 273
f 261 262 273
f 273 262 274
f 262 263 274
f 274 263 275
f 263 264 275
f 275 264 276
f 264 265 276
f 276 265 277
f 265 266 277
f 277 266 278
f 266 267 278
f 278 267 279
f 267 268 279
f 279 268 280
f 268 269 280
f 280 269 281
f 269 258 281
f 281 258 270
f 270 271 282
f 282 271 283
f 271 272 283
f 283 272 284
f 272 273 284
f 284 273 285
f 273 274 285
f 285 274 286
f 274 275 286
f 286 275 287
f 275 276 287
f 287 276 288
f 276 277 288
f 288 277 289
f 277 278 289
f 289 278 290
f 278 279 290
f 290 279 291
f 279 280 291
f 291 280 292
f 280 281 292
f 292 281 293
f 281 270 293
f 293 270 282
f 282 283 294
f 294 283 295
f 283 284 295
f 295 284 296
f 284 285 296
f 296 285 297
f 285 286 297
f 297 286 298
f 286 287 298
f 298 287 299
f 287 288 299
f 299 288 300
f 288 289 300
f 300 289 301
f 289 290 301
f 301 290 302
f 290 291 302
f 302 291 303
f 291 292 303
f 303 292 304
f 292 293 304
f 304 293 305
f 293 282 305
f 305 282 294
f 294 295 306
f 306 295 307
f 295 296 307
f 307 296 308
f 296 297 308
f 308 297 309
f 297 298 309
f 309 298 310
f 298 299 310
f 310 299 311
f 299 300 311
f 311 300 312
f 300 301 312
f 312 301 313
f 301 302 313
f 313 302 314
f 302 303 314
f 314 303 315
f 303 304 315
f 315 304 316
f 304 305 316
f 316 305 317
f 305 294 317
f 317 294 306
f 306 307 318
f 318 307 319
f 307 308 319
f 319 308 320
f 308 309 320
f 320 309 321
f 309 310 321
f 321 310 322
f 310 311 322
f 322 311 323
f 311 312 323
f 323 312 324
f 312 313 324
f 324 313 325
f 313 314 325
f 325 314 326
f 314 315 326
f 326 315 327
f 315 316 327
f 327 316 328
f 316 317 328
f 328 317 329
f 317 306 329
f 329 306 318
f 318 319 330
f 330 319 331
f 319 320 331
f 331 320 332
f 320 321 332
f 332 321 333
f 321 322 333
f 333 322 334
f 322 323 334
f 334 323 335
f 323 324 335
f 335 324 336
f 324 325 336
f 336 325 337
f 325 326 337
f 337 326 338
f 326 327 338
f 338 327 339
f 327 328 339
f 339 328 340
f 328 329 340
f 340 329 341
f 329 318 341
f 341 318 330
f 330 331 342
f 342 331 343
f 331 332 343
f 343 332 344
f 332 333 344
f 344 333 345
f 333 334 345
f 345 334 346
f 334 335 346
f 346 335 347
f 335 336 347
f 347 336 348
f 336 337 348
f 348 337 349
f 337 338 349
f 349 338 350
f 338 339 350
f 350 339 351
f 339 340 351
f 351 340 352
f 340 341 352
f 352 341 353
f 341 330 353
f 353 330 342
f 342 343 354
f 354 343 355
f 343 344 355
f 355 344 356
f 344 345 356
f 356 345 357
f 345 346 357
f 357 346 358
f 346 347 358
f 358 347 359
f 347 348 359
f 359 348 360
f 348 349 360
f 360 349 361
f 349 350 361
f 361 350 362
f 350 351 362
f 362 351 363
f 351 352 363
f 363 352 364
f 352 353 364
f 364 353 365
f 353 342 365
f 365 342 354
f 354 355 366
f 366 355 367
f 355 356 367
f 367 356 368
f 356 357 368
f 368 357 369
f 357 358 369
f 369 358 370
f 358 359 370
f 370 359 371
f 359 360 371
f 371 360 372
f 360 361 372
f 372 361 373
f 361 362 373
f 373 362 374
f 362 363 374
f 374 363 375
f 363 364 375
f 375 364 376
f 364 365 376
f 376 365 377
f 365 354 377
f 377 354 366
f 366 367 378
f 378 367 379
f 367 368 379
f 379 368 380
f 368 369 380
f 380 369 381
f 369 370 381
f 381 370 382
f 370 371 382
f 382 371 383
f 371 372 383
f 383 372 384
f 372 373 384
f 384 373 385
f 373 374 385
f 385 374 386
f 374 375 386
f 386 375 387
f 375 376 387
f 387 376 388
f 376 377 388
f 388 377 389
f 377 366 389
f 389 366 378
f 378 379 390
f 390 379 391
f 379 380 391
f 391 380 392
f 380 381 392
f 392 381 393
f 381 382 393
f 393 382 394
f 382 383 394
f 394 383 395
f 383 384 395
f 395 384 396
f 384 385 396
f 396 385 397
f 385 386 397
f 397 386 398
f 386 387 398
f 398 387 399
f 387 388 399
f 399 388 400
f 388 389 400
f 400 389 401
f 389 378 401
f 401 378 390
f 390 391 402
f 402 391 403
f 391 392 403
f 403 392 404
f 392 393 404
f 404 393 405
f 393 394 405
f 405 394 406
f 394 395 406
f 406 395 407
f 395 396 407
f 407 396 408
f 396 397 408
f 408 397 409
f 397 398 409
f 409 398 410
f 398 399 410
f 410 399 411
f 399 400 411
f 411 400 412
f 400 401 412
f 412 401 413
f 401 390 413
f 413 390 402
f 402 403 414
f 414 403 415
f 403 404 415
f 415 404 416
f 404 405 416
f 416 405 417
f 405 406 417
f 417 406 418
f 406 407 418
f 418 407 419
f 407 408 419
f 419 408 420
f 408 409 420
f 420 409 421
f 409 410 421
f 421 410 422
f 410 411 422
f 422 411 423
f 411 412 423
f 423 412 424
f 412 413 424
f 424 413 425
f 413 402 425
f 425 402 414
f 414 415 426
f 426 415 427
f 415 416 427
f 427 416 428
f 416 417 428
f 428 417 429
f 417 418 429
f 429 418 430
f 418 419 430
f 430 419 431
f 419 420 431
f 431 420 432
f 420 421 432
f 432 421 433
f 421 422 433
f 433 422 434
f 422 423 434
f 434 423 435
f 423 424 435
f 435 424 436
f 424 425 436
f 436 425 437
f 425 414 437
f 437 414 426
f 426 427 438
f 438 427 439
f 427 428 439
f 439 428 440
f 428 429 440
f 440 429 441
f 429 430 441
f 441 430 442
f 430 431 442
f 442 431 443
f 431 432 443
f 443 432 444
f 432 433 444
f 444 433 445
f 433 434 445
f 445 434 446
f 434 435 446
f 446 435 447
f 435 436 447
f 447 436 448
f 436 437 448
f 448 437 449
f 437 426 449
f 449 426 438
f 438 439 450
f 450 439 451
f 439 440 451
f 451 440 452
f 440 441 452
f 452 441 453
f 441 442 453
f 453 442 454
f 442 443 454
f 454 443 455
f 443 444 455
f 455 444 456
f 444 445 456
f 456 445 457
f 445 446 457
f 457 446 458
f 446 447 458
f 458 447 459
f 447 448 459
f 459 448 460
f 448 449 460
f 460 449 461
f 449 438 461
f 461 438 450
f 450 451 462
f 462 451 463
f 451 452 463
f 463 452 464
f 452 453 464
f 464 453 465
f 453 454 465
f 465 454 466
f 454 455 466
f 466 455 467
f 455 456 467
f 467 456 468
f 456 457 468
f 468 457 469
f 457 458 469
f 469 458 470
f 458 459 470
f 470 459 471
f 459 460 471
f 471 460 472
f 460 461 472
f 472 461 473
f 461 450 473
f 473 450 462
f 462 463 474
f 474 463 475
f 463 464 475
f 475 464 476
f 464 465 476
f 476 465 477
f 465 466 477
f 477 466 478
f 466 467 478
f 478 467 479
f 467 468 479
f 479 468 480
f 468 469 480
f 480 469 481
f 469 470 481
f 481 470 482
f 470 471 482
f 482 471 483
f 471 472 483
f 483 472 484
f 472 473 484
f 484 473 485
f 473 462 485
f 485 462 474
f 474 475 486
f 486 475 487
f 475 476 487
f 487 476 488
f 476 477 488
f 488 477 489
f 477 478 489
f 489 478 490
f 478 479 490
f 490 479 491
f 479 480 491
f 491 480 492
f 480 481 492
f 492 481 493
f 481 482 493
f 493 482 494
f 482 483 494
f 494 483 495
f 483 484 495
f 495 484 496
f 484 485 496
f 496 485 497
f 485 474 497
f 497 474 486
f 486 487 498
f 498 487 499
f 487 488 499
f 499 488 500
f 488 489 500
f 500 489 501
f 489 490 501
f 501 490 502
f 490 491 502
f 502 491 503
f 491 492 503
f 503 492 504
f 492 493 504
f 504 493 505
f 493 494 505
f 505 494 506
f 494 495 506
f 506 495 507
f 495 496 507
f 507 496 508
f 496 497 508
f 508 497 509
f 497 486 509
f 509 486 498
f 498 499 510
f 510 499 511
f 499 500 511
f 511 500 512
f 500 501 512
f 512 501 513
f 501 502 513
f 513 502 514
f 502 503 514
f 514 503 515
f 503 504 515
f 515 504 516
f 504 505 516
f 516 505 517
f 505 506 517
f 517 506 518
f 506 507 518
f 518 507 519
f 507 508 519
f 519 508 520
f 508 509 520
f 520 509 521
f 509 498 521
f 521 498 510
f 510 511 522
f 522 511 523
f 511 512 523
f 523 512 524
f 512 513 524
f 524 513 525
f 513 514 525
f 525 514 526
f 514 515 526
f 526 515 527
f 515 516 527
f 527 516 528
f 516 517 528
f 528 517 529
f 517 518 529
f 529 518 530
f 518 519 530
f 530 519 531
f 519 520 531
f 531 520 532
f 520 521 532
f 532 521 533
f 521 510 533
f 533 510 522
f 522 523 534
f 534 523 535
f 523 524 535
f 535 524 536
f 524 525 536
f 536 525 537
f 525 526 537
f 537 526 538
f 526 527 538
f 538 527 539
f 527 528 539
f 539 528 540
f 528 529 540
f 540 529 541
f 529 530 541
f 541 530 542
f 530 531 542
f 542 531 543
f 531 532 543
f 543 532 544
f 532 533 544
f 544 533 545
f 533 522 545
f 545 522 534
f 534 535 546
f 546 535 547
f 535 536 547
f 547 536 548
f 536 537 548
f 548 537 549
f 537 538 549
f 549 538 550
f 538 539 550
f 550 539 551
f 539 540 551
f 551 540 552
f 540 541 552
f 552 541 553
f 541 542 553
f 553 542 554
f 542 543 554
f 554 543 555
f 543 544 555
f 555 544 556
f 544 545 556
f 556 545 557
f 545 534 557
f 557 534 546
f 546 547 558
f 558 547 559
f 547 548 559
f 559 548 560
f 548 549 560
f 560 549 561
f 549 550 561
f 561 550 562
f 550 551 562
f 562 551 563
f 551 552 563
f 563 552 564
f 552 553 564
f 564 553 565
f 553 554 565
f 565 554 566
f 554 555 566
f 566 555 567
f 555 556 567
f 567 556 568
f 556 557 568
f 568 557 569
f 557 546 569
f 569 546 558
f 558 559 570
f 570 559 571
f 559 560 571
f 571 560 572
f 560 561 572
f 572 561 573
f 561 562 573
f 573 562 574
f 562 563 574
f 574 563 575
f 563 564 575
f 575 564 576
f 564 565 576
f 576 565 577
f 565 566 577
f 577 566 578
f 566 567 578
f 578 567 579
f 567 568 579
f 579 568 580
f 568 569 580
f 580 569 581
f 569 558 581
f 581 558 570
f 570 571 582
f 582 571 583
f 571 572 583
f 583 572 584
f 572 573 584
f 584 573 585
f 573 574 585
f 585 574 586
f 574 575 586
f 586 575 587
f 575 576 587
f 587 576 588
f 576 577 588
f 588 577 589
f 577 578 589
f 589 578 590
f 578 579 590
f 590 579 591
f 579 580 591
f 591 580 592
f 580 581 592
f 592 581 593
f 581 570 593
f 593 570 582
f 582 583 594
f 594 583 595
f 583 584 595
f 595 584 596
f 584 585 596
f 596 585 597
f 585 586 597
f 597 586 598
f 586 587 598
f 598 587 599
f 587 588 599
f 599 588 600
f 588 589 600
f 600 589 601
f 589 590 601
f 601 590 602
f 590 591 602
f 602 591 603
f 591 592 603
f 603 592 604
f 592 593 604
f 604 593 605
f 593 582 605
f 605 582 594
f 594 595 606
f 606 595 607
f 595 596 607
f 607 596 608
f 596 597 608
f 608 597 609
f 597 598 609
f 609 598 610
f 598 599 610
f 610 599 611
f 599 600 611
f 611 600 612
f 600 601 612
f 612 601 613
f 601 602 613
f 613 602 614
f 602 603 614
f 614 603 615
f 603 604 615
f 615 604 616
f 604 605 616
f 616 605 617
f 605 594 617
f 617 594 606
f 606 607 618
f 618 607 619
f 607 608 619
f 619 608 620
f 608 609 620
f 620 609 621
f 609 610 621
f 621 610 622
f 610 611 622
f 622 611 623
f 611 612 623
f 623 612 624
f 612 613 624
f 624 613 625
f 613 614 625
f 625 614 626
f 614 615 626
f 626 615 627
f 615 616 627
f 627 616 628
f 616 617 628
f 628 617 629
f 617 606 629
f 629 606 618
f 618 619 630
f 630 619 631
f 619 620 631
f 631 620 632
f 620 621 632
f 632 621 633
f 621 622 633
f 633 622 634
f 622 623 634
f 634 623 635
f 623 624 635
f 635 624 636
f 624 625 636
f 636 625 637
f 625 626 637
f 637 626 638
f 626 627 638
f 638 627 639
f 627 628 639
f 639 628 640
f 628 629 640
f 640 629 641
f 629 618 641
f 641 618 630
f 630 631 642
f 642 631 643
f 631 632 643
f 643 632 644
f 632 633 644
f 644 633 645
f 633 634 645
f 645 634 646
f 634 635 646
f 646 635 647
f 635 636 647
f 647 636 648
f 636 637 648
f 648 637 649
f 637 638 649
f 649 638 650
f 638 639 650
f 650 639 651
f 639 640 651
f 651 640 652
f 640 641 652
f 652 641 653
f 641 630 653
f 653 630 642
f 642 643 654
f 654 643 655
f 643 644 655
f 655 644 656
f 644 645 656
f 656 645 657
f 645 646 657
f 657 646 658
f 646 647 658
f 658 647 659
f 647 648 659
f 659 648 660
f 648 649 660
f 660 649 661
f 649 650 661
f 661 650 662
f 650 651 662
f 662 651 663
f 651 652 663
f 663 652 664
f 652 653 664
f 664 653 665
f 653 642 665
f 665 642 654
f 654 655 666
f 666 655 667
f 655 656 667
f 667 656 668
f 656 657 668
f 668 657 669
f 657 658 669
f 669 658 670
f 658 659 670
f 670 659 671
f 659 660 671
f 671 660 672
f 660 661 672
f 672 661 673
f 661 662 673
f 673 662 674
f 662 663 674
f 674 663 675
f 663 664 675
f 675 664 676
f 664 665 676
f 676 665 677
f 665 654 677
f 677 654 666
f 666 667 678
f 678 667 679
f 667 668 679
f 679 668 680
f 668 669 680
f 680 669 681
f 669 670 681
f 681 670 682
f 670 671 682
f 682 671 683
f 671 672 683
f 683 672 684
f 672 673 684
f 684 673 685
f 673 674 685
f 685 674 686
f 674 675 686
f 686 675 687
f 675 676 687
f 687 676 688
f 676 677 688
f 688 677 689
f 677 666 689
f 689 666 678
f 678 679 690
f 690 679 690
f 679 680 690
f 690 680 690
f 680 681 690
f 690 681 690
f 681 682 690
f 690 682 690
f 682 683 690
f 690 683 690
f 683 684 690
f 690 684 690
f 684 685 690
f 690 685 690
f 685 686 690
f 690 686 690
f 686 687 690
f 690 687 690
f 687 688 690
f 690 688 690
f 688 689 690
f 690 689 690
f 689 678 690
f 690 678 690
f 690 690 690
f 690 690 690
f 690 690 690
f 690 690 690
f 690 690 690
f 690 690 690
f 690 690 690
f 690 690 690
f 690 690 690
f 690 690 690
f 690 690 690
f 690 690 690
f 690 690 690
f 690 690 690
f 690 690 690
f 690 690 690
f 690 690 690
f 690 690 690
f 690 690 690
f 690 690 690
f 690 690 690
f 690 690 690
f 690 690 690
f 690 690 690

g Path_(2)
v 120.575 226.36249 17.55
v 120.39141 226.096 17.257402
v 120.5395 226.05476 17.27659
v 120.69709 226.096 17.32212
v 120.821976 226.20862 17.38179
v 120.88068 226.36249 17.439615
v 120.857475 226.51636 17.480099
v 120.75858 226.629 17.492393
v 120.6105 226.67023 17.473206
v 120.452896 226.629 17.427675
v 120.32802 226.51636 17.368004
v 120.26932 226.36249 17.31018
v 120.29252 226.20862 17.269697
v 120.71625 225.87875 17.75609
v 120.87475 225.91898 17.809116
v 121.00211 226.02885 17.879314
v 121.06422 226.17896 17.947874
v 121.0444 226.32906 17.996424
v 120.948 226.43893 18.011955
v 120.80082 226.47916 17.990305
v 120.64232 226.43893 17.937277
v 120.51495 226.32906 17.867079
v 120.45285 226.17896 17.798521
v 120.472664 226.02885 17.749971
v 120.56907 225.91898 17.73444
v 120.88027 225.65111 18.17405
v 121.04069 225.69098 18.242945
v 121.17207 225.79385 18.337622
v 121.23921 225.93219 18.432713
v 121.22411 226.06891 18.502737
v 121.13084 226.16737 18.528933
v 120.98436 226.2012 18.50428
v 120.82394 226.16135 18.435385
v 120.69256 226.05846 18.340708
v 120.62542 225.92012 18.245617
v 120.64051 225.7834 18.175592
v 120.733795 225.68494 18.149397
v 121.123344 225.35396 18.952774
v 121.27432 225.4262 18.986038
v 121.374565 225.53816 19.0454
v 121.39722 225.65987 19.114958
v 121.336205 225.75871 19.17607
v 121.20787 225.80818 19.21236
v 121.046616 225.79504 19.21411
v 120.89564 225.72281 19.180845
v 120.795395 225.61084 19.121483
v 120.77274 225.48914 19.051928
v 120.833755 225.39029 18.990816
v 120.96209 225.34082 18.954523
v 121.179665 224.90076 19.353203
v 121.33834 224.95226 19.391647
v 121.46471 225.0558 19.453814
v 121.5249 225.18367 19.523039
v 121.50279 225.3016 19.580778
v 121.404305 225.37799 19.611559
v 121.25584 225.39236 19.607134
v 121.09715 225.34088 19.568687
v 120.97079 225.23732 19.506523
v 120.9106 225.10945 19.437298
v 120.93271 224.99153 19.379559
v 121.03119 224.91515 19.348778
v 121.2538 224.58046 19.795614
v 121.39454 224.56073 19.806068
v 121.54457 224.6179 19.856306
v 121.66369 224.73666 19.932863
v 121.71997 224.8852 20.015228
v 121.69835 225.0237 20.08133
v 121.60461 225.11504 20.113457
v 121.46387 225.13478 20.103
v 121.313835 225.0776 20.052763
v 121.19472 224.95883 19.976206
v 121.13843 224.81032 19.893843
v 121.16006 224.67181 19.82774
v 121.5453 224.35654 20.326077
v 121.68762 224.30595 20.318521
v 121.83612 224.34215 20.31477
v 121.951004 224.45543 20.315825
v 122.001495 224.61545 20.321405
v 121.97407 224.77931 20.330013
v 121.87607 224.90312 20.339346
v 121.73375 224.95369 20.3469
v 121.58525 224.9175 20.350653
v 121.47036 224.80421 20.349598
v 121.41987 224.64421 20.344019
v 121.4473 224.48035 20.33541
v 121.81255 224.51898 20.898272
v 121.965096 224.47794 20.839434
v 122.10127 224.51562 20.7474
v 122.18459 224.62192 20.646832
v 122.192726 224.76836 20.564678
v 122.1235 224.91568 20.52295
v 121.99546 225.02444 20.53283
v 121.84291 225.06548 20.591667
v 121.70673 225.0278 20.6837
v 121.62341 224.92151 20.78427
v 121.61528 224.77507 20.866423
v 121.68451 224.62773 20.908152
v 122.21352 224.91695 21.311567
v 122.348045 224.88503 21.205568
v 122.436714 224.91225 21.061491
v 122.45576 224.99132 20.917946
v 122.40006 225.10104 20.81339
v 122.28458 225.21204 20.775845
v 122.14022 225.29454 20.815365
v 122.005684 225.32646 20.921364
v 121.91702 225.29924 21.06544
v 121.89798 225.22017 21.208986
v 121.953674 225.11044 21.313541
v 122.06916 224.99945 21.351088
v 122.64283 225.43289 21.444035
v 122.71091 225.39255 21.294527
v 122.7113 225.40346 21.125883
v 122.64391 225.46269 20.98329
v 122.526794 225.55437 20.904957
v 122.391335 225.65393 20.911871
v 122.27382 225.73471 21.002182
v 122.20574 225.77504 21.15169
v 122.205345 225.76414 21.320333
v 122.27273 225.70491 21.462927
v 122.38985 225.61324 21.54126
v 122.525314 225.51366 21.534346
v 122.99783 225.92659 21.421541
v 123.09266 225.86455 21.299084
v 123.11946 225.83951 21.135588
v 123.07107 225.85817 20.974865
v 122.960434 225.91556 20.859978
v 122.817215 225.99629 20.82171
v 122.67978 226.0787 20.87032
v 122.58495 226.14076 20.992777
v 122.55815 226.1658 21.156271
v 122.606544 226.14713 21.316996
v 122.71718 226.08974 21.431883
v 122.8604 226.00902 21.47015
v 123.18929 226.36795 21.398615
v 123.27682 226.36523 21.244581
v 123.29398 226.4108 21.075945
v 123.2362 226.49243 20.93789
v 123.118935 226.58826 20.867409
v 122.97362 226.6726 20.883389
v 122.83919 226.72289 20.981544
v 122.751656 226.7256 21.135578
v 122.73449 226.68004 21.304214
v 122.79228 226.5984 21.442268
v 122.909546 226.50256 21.51275
v 123.054855 226.41821 21.49677
v 123.433685 226.66463 21.684061
v 123.54832 226.63771 21.562729
v 123.61503 226.67746 21.412634
v 123.61595 226.7732 21.273993
v 123.550835 226.89928 21.183952
v 123.437126 227.02194 21.166643
v 123.3053 227.10828 21.2267
v 123.190674 227.1352 21.348032
v 123.12396 227.09544 21.498127
v 123.12304 226.99971 21.636768
v 123.188156 226.87361 21.726807
v 123.301865 226.75096 21.744118
v 123.88602 227.15866 21.93197
v 123.98102 227.12239 21.79555
v 124.00647 227.12747 21.626934
v 123.95555 227.17256 21.471302
v 123.84192 227.24556 21.37036
v 123.69601 227.3269 21.35115
v 123.556915 227.3948 21.418821
v 123.46192 227.43108 21.555243
v 123.43647 227.426 21.723858
v 123.48738 227.3809 21.879488
v 123.60102 227.30792 21.980433
v 123.74693 227.22656 21.999641
v 124.07172 227.81262 21.817608
v 124.17255 227.79431 21.686558
v 124.19299 227.78139 21.517702
v 124.12758 227.77734 21.356285
v 123.993835 227.78325 21.24556
v 123.82759 227.79752 21.215193
v 123.67341 227.81635 21.273321
v 123.57258 227.83466 21.40437
v 123.55213 227.84758 21.573225
v 123.617546 227.85162 21.734642
v 123.75129 227.84572 21.84537
v 123.917534 227.83145 21.875736
v 124.071045 228.36172 21.82219
v 124.144424 228.36221 21.669943
v 124.13242 228.36787 21.501371
v 124.03825 228.37721 21.361645
v 123.88715 228.38771 21.2882
v 123.719604 228.39655 21.30072
v 123.580505 228.40137 21.395847
v 123.50712 228.40088 21.548094
v 123.51912 228.39522 21.716665
v 123.61329 228.38588 21.856394
v 123.76439 228.37538 21.929836
v 123.93194 228.36655 21.917316
v 124.19105 228.85689 21.784367
v 124.24644 228.85301 21.620514
v 124.21825 228.87291 21.45401
v 124.11404 228.91122 21.32947
v 123.96172 228.95772 21.280262
v 123.80213 228.99991 21.319574
v 123.67801 229.0265 21.43687
v 123.62262 229.03036 21.600721
v 123.65081 229.01047 21.767225
v 123.75502 228.97215 21.891766
v 123.90733 228.92567 21.940973
v 124.066925 228.88348 21.90166
v 124.2636 229.20409 21.825148
v 124.37195 229.25392 21.700106
v 124.4154 229.36174 21.576166
v 124.38231 229.49867 21.486538
v 124.281555 229.62802 21.455238
v 124.14012 229.71512 21.490652
v 123.99591 229.73663 21.583292
v 123.887566 229.68681 21.708334
v 123.84412 229.57898 21.832273
v 123.877205 229.44205 21.9219
v 123.97797 229.3127 21.953201
v 124.11939 229.2256 21.917786
v 124.43701 229.1382 22.283325
v 124.57356 229.21548 22.266232
v 124.65443 229.35698 22.256413
v 124.65794 229.52477 22.256504
v 124.58317 229.6739 22.266478
v 124.450134 229.76442 22.283663
v 124.29449 229.77206 22.303455
v 124.15794 229.69478 22.32055
v 124.07707 229.55328 22.330368
v 124.07356 229.38548 22.330276
v 124.14834 229.23636 22.320303
v 124.28137 229.14584 22.303118
v 124.5964 229.21794 22.832
v 124.74378 229.26546 22.780247
v 124.84207 229.38492 22.724348
v 124.86492 229.54428 22.679281
v 124.80622 229.70085 22.657124
v 124.681694 229.8127 22.66381
v 124.524704 229.84982 22.697552
v 124.37732 229.8023 22.749306
v 124.27904 229.68286 22.805204
v 124.25618 229.5235 22.850271
v 124.31489 229.36691 22.872429
v 124.439415 229.25507 22.865742
v 124.73454 229.41283 23.347681
v 124.8895 229.43211 23.286951
v 125.00544 229.52826 23.213871
v 125.05129 229.67552 23.148026
v 125.01477 229.83441 23.107054
v 124.905655 229.96239 23.101938
v 124.7532 230.02513 23.134047
v 124.59823 230.00584 23.194777
v 124.48229 229.90968 23.267855
v 124.43644 229.76244 23.333702
v 124.47296 229.60355 23.374672
v 124.58208 229.47557 23.37979
v 124.85768 229.5857 23.844635
v 125.014465 229.57463 23.785803
v 125.14842 229.64676 23.717207
v 125.22367 229.78278 23.657227
v 125.22004 229.94623 23.621935
v 125.13851 230.09332 23.620789
v 125.00092 230.18463 23.654093
v 124.84415 230.19571 23.712925
v 124.71018 230.12358 23.78152
v 124.63494 229.98756 23.8415
v 124.638565 229.82411 23.876791
v 124.7201 229.67702 23.87794
v 125.024414 229.71155 24.411211
v 125.16682 229.65851 24.339413
v 125.306305 229.69101 24.250769
v 125.40551 229.80035 24.169033
v 125.43785 229.95723 24.116106
v 125.39466 230.1196 24.106169
v 125.28751 230.24397 24.141886
v 125.14512 230.297 24.213684
v 125.00562 230.2645 24.302328
v 124.90642 230.15515 24.384064
v 124.87408 229.99829 24.43699
v 124.91727 229.8359 24.446928
v 125.38481 229.86443 24.877434
v 125.47424 229.77667 24.793818
v 125.56854 229.77158 24.67557
v 125.64245 229.85052 24.55437
v 125.676155 229.99232 24.462698
v 125.66064 230.15903 24.425117
v 125.600044 230.30592 24.451694
v 125.51062 230.39368 24.53531
v 125.41632 230.39877 24.65356
v 125.342415 230.31982 24.77476
v 125.30871 230.17802 24.86643
v 125.32423 230.01132 24.904013
v 125.87093 229.88893 25.00727
v 125.97146 229.80577 24.910591
v 126.09108 229.8067 24.795795
v 126.197754 229.8915 24.693644
v 126.26289 230.03741 24.631506
v 126.26905 230.20537 24.626034
v 126.21457 230.35034 24.678692
v 126.114044 230.4335 24.775372
v 125.99442 230.43257 24.890167
v 125.88775 230.34778 24.99232
v 125.82261 230.20186 25.054455
v 125.81645 230.0339 25.059929
v 125.92392 229.83191 25.475498
v 126.04697 229.73216 25.423035
v 126.20538 229.71191 25.37172
v 126.356735 229.77657 25.335304
v 126.46046 229.9088 25.323545
v 126.48876 230.0732 25.339592
v 126.43407 230.2257 25.379148
v 126.31103 230.32542 25.431612
v 126.1526 230.34567 25.482927
v 126.00125 230.28102 25.519342
v 125.89753 230.14879 25.531103
v 125.869225 229.98439 25.515055
v 126.10869 229.7532 26.092508
v 126.2135 229.6386 26.062138
v 126.361534 229.59941 26.017593
v 126.513145 229.64615 25.970808
v 126.62769 229.7663 25.93432
v 126.67449 229.92766 25.917904
v 126.641 230.08699 25.925962
v 126.536194 230.2016 25.956331
v 126.38815 230.24078 26.000875
v 126.23655 230.19405 26.04766
v 126.122 230.0739 26.08415
v 126.0752 229.91254 26.100565
v 126.411964 229.62962 26.64311
v 126.526375 229.53738 26.624178
v 126.665306 229.52777 26.59275
v 126.79153 229.60335 26.55725
v 126.87122 229.74388 26.527184
v 126.88304 229.9117 26.510612
v 126.823814 230.06183 26.511974
v 126.709404 230.15407 26.530907
v 126.57048 230.16368 26.562334
v 126.44425 230.0881 26.597836
v 126.364555 229.94759 26.627901
v 126.35274 229.77977 26.644472
v 126.85877 229.7451 27.140188
v 126.98306 229.63829 27.11059
v 127.11291 229.59468 27.02134
v 127.21352 229.62596 26.89635
v 127.257935 229.72374 26.769115
v 127.23425 229.86182 26.673725
v 127.14882 230.00322 26.635738
v 127.02453 230.11002 26.665337
v 126.894684 230.15363 26.754587
v 126.794075 230.12236 26.879576
v 126.74966 230.02458 27.006811
v 126.77334 229.88649 27.102201
v 127.142365 230.3882 27.354027
v 127.282364 230.29532 27.360943
v 127.41186 230.2195 27.284231
v 127.49615 230.18108 27.14445
v 127.51264 230.19032 26.979048
v 127.45693 230.24477 26.83235
v 127.34394 230.32982 26.74366
v 127.20394 230.4227 26.736742
v 127.07445 230.49852 26.813454
v 126.99016 230.53696 26.953236
v 126.973656 230.52771 27.118637
v 127.029366 230.47327 27.265337
v 127.52918 230.88242 27.283209
v 127.653175 230.77016 27.30149
v 127.76468 230.66405 27.233875
v 127.833824 230.59248 27.09848
v 127.84208 230.57468 26.931587
v 127.78723 230.61539 26.77791
v 127.68398 230.7037 26.678633
v 127.56 230.81596 26.66035
v 127.448494 230.92209 26.727966
v 127.37935 230.99364 26.863361
v 127.37109 231.01144 27.030254
v 127.425934 230.97073 27.18393
v 127.95792 231.24168 27.320005
v 128.07631 231.12248 27.311413
v 128.17674 231.02321 27.219973
v 128.23232 230.97049 27.070189
v 128.22812 230.97844 26.902193
v 128.1653 231.04492 26.761002
v 128.06067 231.15213 26.684444
v 127.942276 231.27135 26.693037
v 127.841835 231.3706 26.784477
v 127.78627 231.42334 26.934261
v 127.79046 231.41539 27.102257
v 127.85329 231.34889 27.243448
v 128.38293 231.6354 27.32015
v 128.49417 231.51036 27.302956
v 128.58467 231.40839 27.204386
v 128.63019 231.35681 27.050852
v 128.61853 231.36945 26.883492
v 128.55281 231.4429 26.74715
v 128.45065 231.5575 26.678362
v 128.33943 231.68254 26.695555
v 128.24893 231.7845 26.794125
v 128.20341 231.83609 26.94766
v 128.21507 231.82346 27.115019
v 128.28078 231.75 27.25136
v 128.85713 231.9187 27.319912
v 128.9541 231.79347 27.264809
v 129.02612 231.71146 27.13793
v 129.0539 231.69467 26.973278
v 129.02995 231.74757 26.814966
v 128.96072 231.85602 26.705416
v 128.86478 231.99094 26.673983
v 128.76779 232.11617 26.729086
v 128.69577 232.19818 26.855965
v 128.668 232.21497 27.020617
v 128.69194 232.16206 27.178928
v 128.76117 232.05362 27.288477
v 129.22769 232.2112 27.387989
v 129.33205 232.0837 27.35398
v 129.4363 232.00508 27.24789
v 129.51251 231.99641 27.098152
v 129.54027 232.06001 26.944883
v 129.51213 232.17885 26.829155
v 129.43564 232.32108 26.781975
v 129.3313 232.44856 26.815985
v 129.22705 232.52719 26.922073
v 129.15083 232.53586 27.071812
v 129.12308 232.47224 27.22508
v 129.15121 232.35342 27.340809
v 129.61496 232.49995 27.720612
v 129.71289 232.36763 27.689537
v 129.81145 232.28339 27.58363
v 129.88423 232.2698 27.431269
v 129.91171 232.33054 27.27328
v 129.88654 232.4493 27.151993
v 129.81546 232.59425 27.099909
v 129.71753 232.7266 27.130983
v 129.61896 232.81084 27.23689
v 129.54619 232.82442 27.389252
v 129.5187 232.76369 27.547241
v 129.54388 232.64493 27.668528
v 130.23413 232.73125 27.772467
v 130.28993 232.59856 27.686422
v 130.32506 232.52528 27.540155
v 130.33011 232.53105 27.37286
v 130.30371 232.61433 27.22936
v 130.25298 232.75279 27.14811
v 130.19147 232.90933 27.150875
v 130.13567 233.04202 27.23692
v 130.10054 233.1153 27.383184
v 130.09549 233.10953 27.550482
v 130.12189 233.02625 27.693981
v 130.17262 232.88779 27.775232
v 130.79102 232.90976 27.766619
v 130.8533 232.77028 27.696165
v 130.89226 232.68137 27.558794
v 130.89745 232.66687 27.391314
v 130.86746 232.73065 27.238602
v 130.81035 232.85562 27.141577
v 130.74141 233.00832 27.126236
v 130.67912 233.14781 27.19669
v 130.64017 233.23671 27.33406
v 130.635 233.25122 27.501541
v 130.66498 233.18744 27.654253
v 130.72208 233.06245 27.751278
v 131.24066 233.27266 27.776155
v 131.31541 233.12994 27.727705
v 131.36911 233.02791 27.605194
v 131.38737 232.99391 27.441448
v 131.36531 233.03703 27.28034
v 131.30882 233.14575 27.165043
v 131.23306 233.29092 27.126448
v 131.15833 233.43364 27.174896
v 131.10463 233.53566 27.297407
v 131.08636 233.56967 27.461155
v 131.10843 233.52654 27.622261
v 131.1649 233.41782 27.737558
v 131.77167 233.48172 27.774324
v 131.83069 233.33069 27.729523
v 131.8736 233.22073 27.609646
v 131.88889 233.18132 27.446814
v 131.87247 233.223 27.284657
v 131.82875 233.33463 27.166624
v 131.76942 233.48627 27.124344
v 131.7104 233.6373 27.169146
v 131.6675 233.74725 27.289022
v 131.65219 233.78667 27.451855
v 131.66861 233.74498 27.614012
v 131.71234 233.63336 27.732044
v 132.29645 233.70284 27.775473
v 132.379 233.5619 27.735136
v 132.44032 233.45729 27.618542
v 132.46402 233.417 27.45693
v 132.44371 233.45186 27.293606
v 132.38486 233.5525 27.17233
v 132.30322 233.69199 27.125599
v 132.22067 233.83292 27.165936
v 132.15935 233.93755 27.28253
v 132.13565 233.97781 27.444141
v 132.15596 233.94296 27.607466
v 132.21481 233.84232 27.72874
v 132.74477 234.05515 27.774958
v 132.83408 233.9193 27.731728
v 132.89952 233.81967 27.612997
v 132.92355 233.78299 27.45058
v 132.89973 233.81908 27.287998
v 132.83446 233.91824 27.168812
v 132.7452 234.05394 27.12496
v 132.65588 234.18979 27.16819
v 132.59044 234.28941 27.28692
v 132.5664 234.3261 27.449337
v 132.59023 234.29001 27.61192
v 132.65552 234.19084 27.731106
v 133.2492 234.32188 27.775002
v 133.30093 234.16782 27.73153
v 133.33882 234.05501 27.612623
v 133.35272 234.01366 27.450142
v 133.33888 234.05487 27.287624
v 133.30104 234.1676 27.168613
v 133.24931 234.32162 27.125002
v 133.19759 234.4757 27.168472
v 133.1597 234.58852 27.28738
v 133.1458 234.62985 27.44986
v 133.15964 234.58864 27.61238
v 133.19748 234.47592 27.73139
v 133.81262 234.41301 27.774998
v 133.87675 234.2637 27.731438
v 133.9237 234.15442 27.612467
v 133.94087 234.11443 27.44996
v 133.92369 234.15445 27.287466
v 133.87672 234.26376 27.168522
v 133.81259 234.41309 27.124998
v 133.74847 234.56238 27.168556
v 133.70152 234.67168 27.287529
v 133.68436 234.71167 27.450033
v 133.70154 234.67165 27.612528
v 133.74849 234.56233 27.731474
v 134.26668 234.75876 27.775
v 134.33485 234.61125 27.731457
v 134.38477 234.50327 27.6125
v 134.40303 234.46375 27.449999
v 134.38477 234.50327 27.287498
v 134.33485 234.61125 27.168541
v 134.26668 234.75876 27.125
v 134.1985 234.90627 27.168543
v 134.1486 235.01425 27.2875
v 134.13033 235.05377 27.45
v 134.1486 235.01425 27.612501
v 134.1985 234.90627 27.731459
v 134.82423 234.88062 27.775
v 134.82622 234.71812 27.731459
v 134.82767 234.59917 27.612501
v 134.8282 234.55563 27.45
v 134.82767 234.59917 27.2875
v 134.82622 234.71811 27.168541
v 134.82423 234.8806 27.124998
v 134.82224 235.04309 27.16854
v 134.82079 235.16205 27.287497
v 134.82025 235.20558 27.449997
v 134.82079 235.16205 27.612497
v 134.82224 235.04309 27.731457
v 135.38806 234.84167 27.76752
v 135.37962 234.67384 27.75964
v 135.37253 234.53242 27.66879
v 135.36865 234.45532 27.519316
v 135.36905 234.4632 27.351269
v 135.3736 234.55392 27.209677
v 135.3811 234.70322 27.132477
v 135.38954 234.87105 27.14036
v 135.39665 235.01247 27.231209
v 135.40053 235.08957 27.380682
v 135.40013 235.0817 27.54873
v 135.39557 234.99097 27.690323
v 135.92548 234.81186 27.772774
v 135.9342 234.65114 27.724234
v 135.94797 234.53671 27.601988
v 135.96306 234.49924 27.438793
v 135.97546 234.54874 27.278376
v 135.98183 234.67197 27.163721
v 135.98045 234.8359 27.12555
v 135.97173 234.99661 27.17409
v 135.95796 235.11105 27.296335
v 135.94287 235.14853 27.45953
v 135.93047 235.09903 27.619947
v 135.9241 234.97578 27.734602
v 136.28355 234.86743 27.78992
v 136.29121 234.69957 27.770105
v 136.35883 234.55975 27.696848
v 136.46828 234.48546 27.589777
v 136.59026 234.49658 27.477583
v 136.69205 234.59015 27.390327
v 136.7464 234.74109 27.35139
v 136.73875 234.90895 27.371206
v 136.67114 235.04877 27.444464
v 136.56168 235.12306 27.551535
v 136.43971 235.11194 27.663729
v 136.3379 235.01837 27.750984
v 136.28061 234.72212 28.193981
v 136.37242 234.58125 28.200832
v 136.52011 234.5045 28.193586
v 136.68413 234.51242 28.174181
v 136.82051 234.60289 28.147818
v 136.89273 234.75166 28.121561
v 136.88141 234.9189 28.102446
v 136.78961 235.05975 28.095592
v 136.64192 235.1365 28.102839
v 136.4779 235.12859 28.122244
v 136.34152 235.03812 28.148607
v 136.2693 234.88934 28.174864
v 136.4853 234.77155 28.757574
v 136.6031 234.65146 28.759716
v 136.76169 234.60231 28.731022
v 136.91856 234.63722 28.679182
v 137.03168 234.74687 28.618086
v 137.07074 234.90187 28.564106
v 137.02528 235.06068 28.531702
v 136.90749 235.18077 28.529562
v 136.74892 235.22993 28.558254
v 136.59204 235.195 28.610096
v 136.47893 235.08536 28.67119
v 136.43985 234.93036 28.725172
v 136.57072 234.98831 29.282127
v 136.68271 234.8647 29.304655
v 136.84036 234.80719 29.293188
v 137.00145 234.83118 29.250797
v 137.1228 234.93024 29.18884
v 137.1719 235.07785 29.12392
v 137.13559 235.23444 29.073433
v 137.0236 235.35805 29.050905
v 136.86595 235.41557 29.062372
v 136.70486 235.39159 29.104763
v 136.58351 235.29251 29.16672
v 136.53441 235.14491 29.23164
v 136.70514 235.17137 29.83125
v 136.82045 235.04913 29.839201
v 136.97676 234.99416 29.81009
v 137.1322 235.0212 29.751717
v 137.24512 235.123 29.679722
v 137.28525 235.27228 29.613398
v 137.24185 235.42903 29.570515
v 137.12654 235.55127 29.562563
v 136.97023 235.60625 29.591673
v 136.81479 235.57921 29.650047
v 136.70187 235.4774 29.722042
v 136.66174 235.32812 29.788366
v 136.91086 235.3578 30.347136
v 137.02422 235.23352 30.349468
v 137.17786 235.17575 30.31262
v 137.33063 235.2 30.246468
v 137.44159 235.29973 30.168734
v 137.48102 235.44826 30.100248
v 137.43832 235.60577 30.059362
v 137.32498 235.73007 30.05703
v 137.17133 235.78783 30.093878
v 137.01855 235.7636 30.16003
v 136.9076 235.66385 30.237764
v 136.86818 235.51532 30.30625
v 137.08513 235.54631 30.851665
v 137.19672 235.42055 30.857365
v 137.35037 235.3605 30.824371
v 137.5049 235.38225 30.761524
v 137.61891 235.47998 30.685663
v 137.66183 235.6275 30.617117
v 137.6222 235.78528 30.574251
v 137.51059 235.91104 30.568552
v 137.35695 235.97108 30.601547
v 137.20242 235.94933 30.664394
v 137.08841 235.8516 30.740253
v 137.04549 235.70409 30.8088
v 137.26959 235.7265 31.359516
v 137.38255 235.60194 31.364847
v 137.53687 235.54369 31.331724
v 137.69118 235.56732 31.269022
v 137.80414 235.66655 31.193542
v 137.84549 235.81474 31.125511
v 137.80415 235.97221 31.083155
v 137.6912 236.09677 31.077824
v 137.5369 236.15504 31.110947
v 137.38258 236.1314 31.173649
v 137.2696 236.03218 31.249128
v 137.22826 235.88399 31.317162
v 137.43881 235.90477 31.8532
v 137.55405 235.78287 31.865864
v 137.71147 235.72823 31.842756
v 137.8689 235.7555 31.790073
v 137.98415 235.85736 31.721928
v 138.02634 236.00653 31.656582
v 137.98415 236.16304 31.611544
v 137.8689 236.28494 31.59888
v 137.71147 236.33958 31.621988
v 137.55405 236.31232 31.674671
v 137.43881 236.21045 31.742817
v 137.39662 236.06128 31.808163
v 137.54301 236.08954 32.36486
v 137.6598 235.96999 32.38405
v 137.81937 235.91856 32.369854
v 137.97891 235.94905 32.326084
v 138.09572 236.05328 32.26446
v 138.13846 236.20331 32.201504
v 138.09572 236.35896 32.15408
v 137.97891 236.4785 32.13489
v 137.81937 236.52992 32.149086
v 137.6598 236.49944 32.192856
v 137.54301 236.39522 32.254475
v 137.50026 236.24518 32.317432
v 137.65677 236.28734 32.91263
v 137.77136 236.16461 32.923027
v 137.92792 236.10886 32.896828
v 138.08446 236.13501 32.841053
v 138.19907 236.23607 32.770645
v 138.24101 236.38493 32.70447
v 138.19907 236.54175 32.660263
v 138.08446 236.66447 32.649864
v 137.92792 236.72021 32.67606
v 137.77136 236.69406 32.731834
v 137.65677 236.59302 32.802242
v 137.61482 236.44414 32.868416
v 137.85876 236.47522 33.432903
v 137.97105 236.35 33.436398
v 138.12447 236.29083 33.400764
v 138.27786 236.31358 33.335556
v 138.39017 236.41214 33.258244
v 138.43127 236.5601 33.18954
v 138.39017 236.71782 33.147858
v 138.27786 236.84303 33.144367
v 138.12447 236.90219 33.179996
v 137.97105 236.87946 33.245205
v 137.85876 236.7809 33.32252
v 137.81766 236.63293 33.391224
v 138.03767 236.65814 33.939476
v 138.1504 236.53336 33.944164
v 138.30441 236.4748 33.91016
v 138.4584 236.49812 33.84658
v 138.57114 236.5971 33.770462
v 138.6124 236.74522 33.702194
v 138.57114 236.90279 33.660076
v 138.4584 237.02757 33.65539
v 138.30441 237.08615 33.689392
v 138.1504 237.0628 33.75297
v 138.03767 236.96382 33.829094
v 137.99641 236.8157 33.897358
v 138.22202 236.84149 34.447224
v 138.33478 236.71675 34.452007
v 138.48883 236.65822 34.418137
v 138.64287 236.68161 34.35469
v 138.75565 236.78062 34.278667
v 138.79692 236.92876 34.210438
v 138.75565 237.0863 34.168285
v 138.64287 237.21106 34.1635
v 138.48883 237.26958 34.19737
v 138.33478 237.2462 34.260815
v 138.22202 237.14717 34.336838
v 138.18074 236.99904 34.405067
v 138.3953 237.01907 34.938972
v 138.51045 236.89706 34.951347
v 138.66777 236.84229 34.927845
v 138.82509 236.86942 34.874763
v 138.94026 236.97118 34.806328
v 138.9824 237.12032 34.740875
v 138.94026 237.27686 34.695946
v 138.82509 237.39886 34.68357
v 138.66777 237.45364 34.707073
v 138.51045 237.42651 34.760155
v 138.3953 237.32475 34.82859
v 138.35313 237.17561 34.894043
v 138.49397 237.19458 35.425007
v 138.6124 237.07889 35.45485
v 138.77417 237.03271 35.455208
v 138.93594 237.06847 35.42599
v 139.05437 237.17653 35.375027
v 139.09772 237.32797 35.315968
v 139.05437 237.48221 35.26464
v 138.93594 237.59792 35.2348
v 138.77417 237.64407 35.23444
v 138.6124 237.60834 35.263657
v 138.49397 237.50026 35.31462
v 138.45062 237.34882 35.37368
v 138.49365 237.3813 35.942085
v 138.6126 237.26862 35.98025
v 138.77505 237.22656 35.99198
v 138.93753 237.2664 35.974136
v 139.05646 237.37749 35.931496
v 139.09999 237.53003 35.875484
v 139.05646 237.68317 35.821114
v 138.93753 237.79585 35.782948
v 138.77505 237.83792 35.771214
v 138.6126 237.79807 35.78906
v 138.49365 237.68698 35.8317
v 138.45012 237.53444 35.88771
v 138.51852 237.58698 36.511642
v 138.63622 237.46922 36.535786
v 138.79698 237.42024 36.528362
v 138.95776 237.45319 36.49136
v 139.07545 237.55919 36.434696
v 139.11853 237.70988 36.373554
v 139.07545 237.86487 36.324314
v 138.95776 237.98264 36.30017
v 138.79698 238.0316 36.30759
v 138.63622 237.99867 36.344593
v 138.51852 237.89265 36.401257
v 138.47543 237.74197 36.4624
v 138.64449 237.83492 37.04581
v 138.73798 237.6971 37.071632
v 138.88559 237.61731 37.05775
v 139.04778 237.6169 37.00788
v 139.18109 237.69598 36.935387
v 139.24979 237.83337 36.859695
v 139.23547 237.99225 36.801086
v 139.14198 238.13005 36.77526
v 138.99437 238.20985 36.789143
v 138.83218 238.21027 36.839012
v 138.69887 238.13118 36.911507
v 138.63017 237.99379 36.987198
v 138.79779 237.98422 37.556774
v 138.90964 237.86488 37.5863
v 139.06825 237.80884 37.561523
v 139.23112 237.83112 37.489075
v 139.35461 237.92575 37.388374
v 139.40564 238.06737 37.2864
v 139.37051 238.21803 37.210476
v 139.25867 238.33737 37.18095
v 139.10005 238.39342 37.205727
v 138.93718 238.37114 37.278175
v 138.81369 238.2765 37.378876
v 138.76266 238.13489 37.48085
v 138.80777 238.27895 38.02403
v 138.92133 238.18126 38.04394
v 139.08173 238.14027 37.996487
v 139.24597 238.16699 37.89438
v 139.37007 238.25424 37.764977
v 139.42076 238.37865 37.642956
v 139.38446 238.50687 37.561012
v 139.2709 238.60455 37.541103
v 139.1105 238.64552 37.58856
v 138.94626 238.6188 37.690666
v 138.82216 238.53156 37.82007
v 138.77147 238.40717 37.942085
v 138.78664 238.79123 38.556217
v 138.86942 238.73567 38.701767
v 139.01428 238.7001 38.769535
v 139.1824 238.69406 38.741352
v 139.32874 238.71916 38.62478
v 139.41408 238.76868 38.451046
v 139.41556 238.82933 38.266705
v 139.3328 238.88489 38.12115
v 139.18793 238.92046 38.053387
v 139.0198 238.9265 38.081566
v 138.87347 238.9014 38.198143
v 138.78813 238.85188 38.371876
v 138.9089 239.29994 38.73137
v 139.05109 239.22835 38.750248
v 139.2153 239.19739 38.68233
v 139.35754 239.21536 38.545815
v 139.43971 239.27747 38.377277
v 139.43977 239.36705 38.221878
v 139.35771 239.46011 38.121258
v 139.21553 239.53171 38.10238
v 139.05132 239.56267 38.170296
v 138.90906 239.54468 38.306812
v 138.8269 239.48259 38.47535
v 138.82684 239.393 38.63075
v 139.05466 239.42337 38.837067
v 139.17543 239.30939 38.831104
v 139.33145 239.2715 38.80938
v 139.48093 239.31989 38.77771
v 139.58377 239.44157 38.744583
v 139.61246 239.60396 38.718872
v 139.5593 239.76352 38.70747
v 139.4385 239.87752 38.713432
v 139.28249 239.91539 38.735157
v 139.13303 239.867 38.766827
v 139.03017 239.74532 38.799957
v 139.00148 239.58295 38.825665
v 139.23604 239.36119 39.464516
v 139.34732 239.24388 39.458935
v 139.49988 239.20244 39.457222
v 139.65285 239.24797 39.45984
v 139.76521 239.36827 39.46608
v 139.8069 239.53113 39.474274
v 139.76672 239.69287 39.482227
v 139.65544 239.81018 39.48781
v 139.50288 239.85162 39.48952
v 139.34993 239.80609 39.486904
v 139.23755 239.68578 39.480663
v 139.19586 239.52293 39.47247
v 139.48537 239.3106 40.047867
v 139.62471 239.22623 40.03147
v 139.78296 239.22552 39.993145
v 139.91771 239.30867 39.943153
v 139.99284 239.4534 39.894897
v 139.98824 239.62091 39.861298
v 139.90512 239.76633 39.851368
v 139.76576 239.8507 39.86776
v 139.60751 239.8514 39.906086
v 139.47278 239.76825 39.956078
v 139.39764 239.62354 40.004337
v 139.40225 239.45602 40.037933
v 139.63918 239.46188 40.49929
v 139.75859 239.34787 40.46317
v 139.91226 239.31001 40.409958
v 140.05902 239.35844 40.353912
v 140.15953 239.48018 40.310047
v 140.18687 239.64262 40.29012
v 140.13373 239.80223 40.29947
v 140.01431 239.91624 40.33559
v 139.86064 239.95412 40.388805
v 139.71388 239.90569 40.44485
v 139.61336 239.78394 40.488716
v 139.58601 239.6215 40.50864
v 139.91098 239.48502 41.01075
v 140.02472 239.3849 40.93197
v 140.16412 239.36578 40.845432
v 140.29182 239.43277 40.774326
v 140.37361 239.56793 40.737705
v 140.38757 239.73503 40.745377
v 140.32996 239.88931 40.795296
v 140.21622 239.98943 40.874073
v 140.07683 240.00854 40.960613
v 139.94913 239.94156 41.03172
v 139.86734 239.8064 41.06834
v 139.85338 239.6393 41.060665
v 140.37726 239.4024 41.375984
v 140.44046 239.33835 41.261784
v 140.52185 239.35938 41.15423
v 140.59961 239.45985 41.082138
v 140.65292 239.61287 41.06483
v 140.6675 239.77742 41.10694
v 140.63942 239.9094 41.19719
v 140.57622 239.97345 41.31139
v 140.49483 239.95242 41.418945
v 140.41707 239.85193 41.491035
v 140.36375 239.69893 41.508343
v 140.3492 239.53438 41.466232
v 140.8529 239.25433 41.47049
v 140.89821 239.25906 41.302803
v 140.98528 239.33063 41.18364
v 141.09079 239.44983 41.144936
v 141.18648 239.58476 41.197052
v 141.24669 239.69923 41.32603
v 141.2553 239.7626 41.497314
v 141.20999 239.75787 41.665
v 141.12292 239.68631 41.78416
v 141.01741 239.5671 41.82287
v 140.92174 239.43217 41.770752
v 140.86153 239.31769 41.64177
v 141.12024 238.78902 41.520912
v 141.24057 238.7811 41.469505
v 141.38452 238.83882 41.494324
v 141.5135 238.94675 41.58872
v 141.59296 239.07594 41.727394
v 141.6016 239.19179 41.873196
v 141.53711 239.26324 41.987053
v 141.41676 239.27116 42.03846
v 141.27281 239.21344 42.01364
v 141.14383 239.10551 41.91925
v 141.06438 238.97632 41.78057
v 141.05574 238.86047 41.634773
v 141.39163 238.58403 42.039227
v 141.52742 238.53345 41.947968
v 141.68143 238.56422 41.89344
v 141.81236 238.66812 41.89025
v 141.88516 238.8173 41.939262
v 141.88031 238.97179 42.027336
v 141.7991 239.09018 42.13088
v 141.66331 239.14075 42.222137
v 141.50932 239.10997 42.276665
v 141.37837 239.00607 42.27985
v 141.30557 238.8569 42.23084
v 141.31042 238.70242 42.142765
v 141.54468 238.40842 42.625477
v 141.67207 238.3309 42.632
v 141.82993 238.33255 42.65824
v 141.97595 238.41293 42.697163
v 142.071 238.55049 42.738342
v 142.0896 238.70837 42.770744
v 142.0268 238.84428 42.785686
v 141.8994 238.92181 42.779163
v 141.74155 238.92017 42.752922
v 141.59552 238.83978 42.714
v 141.50047 238.70222 42.67282
v 141.48187 238.54433 42.64042
v 141.70358 238.25925 43.079082
v 141.81516 238.16048 43.000736
v 141.96797 238.13751 42.934155
v 142.1211 238.1965 42.897182
v 142.2335 238.32164 42.899727
v 142.27507 238.4794 42.941105
v 142.23466 238.62752 43.010227
v 142.12311 238.7263 43.088577
v 141.97029 238.74927 43.15516
v 141.81715 238.69028 43.19213
v 141.70474 238.56512 43.189587
v 141.66318 238.40736 43.14821
v 141.92116 238.06494 43.614697
v 142.02664 237.97176 43.522568
v 142.17073 237.95634 43.43712
v 142.31482 238.02283 43.38125
v 142.42029 238.1534 43.36993
v 142.4589 238.31308 43.406193
v 142.42026 238.45908 43.480324
v 142.31477 238.55226 43.572456
v 142.17068 238.56767 43.6579
v 142.0266 238.50119 43.71377
v 141.92113 238.3706 43.72509
v 141.88254 238.21094 43.688828
v 142.27954 237.90793 44.116367
v 142.35553 237.8098 43.997055
v 142.46837 237.78998 43.87176
v 142.58783 237.85378 43.77406
v 142.6819 237.98412 43.730133
v 142.72537 238.14604 43.751747
v 142.7066 238.29619 43.833115
v 142.63062 238.39432 43.95243
v 142.51778 238.41414 44.077724
v 142.39832 238.35034 44.175423
v 142.30424 238.22 44.21935
v 142.26077 238.05807 44.197735
v 142.90659 237.80403 44.563396
v 142.90791 237.6955 44.434204
v 142.92133 237.66515 44.26994
v 142.94322 237.72112 44.114613
v 142.96773 237.8484 44.00985
v 142.9883 238.01291 43.983715
v 142.99939 238.17055 44.043217
v 142.99806 238.27908 44.172413
v 142.98466 238.30943 44.336678
v 142.96277 238.25346 44.492004
v 142.93826 238.12617 44.596767
v 142.9177 237.96167 44.622902
v 143.4737 237.77771 44.32125
v 143.42613 237.69273 44.191116
v 143.39311 237.68901 44.02878
v 143.38345 237.76755 43.87774
v 143.39975 237.9073 43.77847
v 143.43764 238.07083 43.75756
v 143.48695 238.2143 43.820625
v 143.53452 238.29929 43.950756
v 143.56754 238.303 44.113094
v 143.5772 238.22446 44.264133
v 143.5609 238.0847 44.363407
v 143.52301 237.92119 44.38431
v 143.91011 237.46872 44.27777
v 143.89774 237.42151 44.11691
v 143.90927 237.45796 43.95326
v 143.94162 237.56836 43.830677
v 143.98613 237.72308 43.782
v 144.03085 237.88069 43.820282
v 144.06383 237.99895 43.935257
v 144.0762 238.04616 44.09612
v 144.06467 238.0097 44.259766
v 144.03232 237.8993 44.38235
v 143.98781 237.74458 44.431026
v 143.94308 237.58698 44.392746
v 144.47736 237.42976 44.27717
v 144.46127 237.3787 44.117695
v 144.47055 237.41077 43.95282
v 144.50266 237.5174 43.826725
v 144.54903 237.67 43.773193
v 144.59721 237.82768 43.806572
v 144.63431 237.94821 43.91791
v 144.65038 237.99927 44.07739
v 144.64111 237.96721 44.24226
v 144.609 237.86058 44.36836
v 144.56264 237.70798 44.421886
v 144.51445 237.5503 44.38851
v 144.97449 237.14955 44.28316
v 144.94937 237.10164 44.12715
v 144.96619 237.12804 43.96529
v 145.02046 237.22165 43.840946
v 145.09763 237.35742 43.787434
v 145.17703 237.49896 43.819096
v 145.23737 237.60834 43.92745
v 145.2625 237.65625 44.083454
v 145.24567 237.62985 44.24532
v 145.19139 237.53622 44.369663
v 145.11423 237.40047 44.423172
v 145.03484 237.25893 44.39151
v 145.05298 237.40878 44.103546
usemtl mat_4
s 1
f 691 691 692
f 692 691 693
f 691 691 693
f 693 691 694
f 691 691 694
f 694 691 695
f 691 691 695
f 695 691 696
f 691 691 696
f 696 691 697
f 691 691 697
f 697 691 698
f 691 691 698
f 698 691 699
f 691 691 699
f 699 691 700
f 691 691 700
f 700 691 701
f 691 691 701
f 701 691 702
f 691 691 702
f 702 691 703
f 691 691 703
f 703 691 692
f 692 693 704
f 704 693 705
f 693 694 705
f 705 694 706
f 694 695 706
f 706 695 707
f 695 696 707
f 707 696 708
f 696 697 708
f 708 697 709
f 697 698 709
f 709 698 710
f 698 699 710
f 710 699 711
f 699 700 711
f 711 700 712
f 700 701 712
f 712 701 713
f 701 702 713
f 713 702 714
f 702 703 714
f 714 703 715
f 703 692 715
f 715 692 704
f 704 705 716
f 716 705 717
f 705 706 717
f 717 706 718
f 706 707 718
f 718 707 719
f 707 708 719
f 719 708 720
f 708 709 720
f 720 709 721
f 709 710 721
f 721 710 722
f 710 711 722
f 722 711 723
f 711 712 723
f 723 712 724
f 712 713 724
f 724 713 725
f 713 714 725
f 725 714 726
f 714 715 726
f 726 715 727
f 715 704 727
f 727 704 716
f 716 717 728
f 728 717 729
f 717 718 729
f 729 718 730
f 718 719 730
f 730 719 731
f 719 720 731
f 731 720 732
f 720 721 732
f 732 721 733
f 721 722 733
f 733 722 734
f 722 723 734
f 734 723 735
f 723 724 735
f 735 724 736
f 724 725 736
f 736 725 737
f 725 726 737
f 737 726 738
f 726 727 738
f 738 727 739
f 727 716 739
f 739 716 728
f 728 729 740
f 740 729 741
f 729 730 741
f 741 730 742
f 730 731 742
f 742 731 743
f 731 732 743
f 743 732 744
f 732 733 744
f 744 733 745
f 733 734 745
f 745 734 746
f 734 735 746
f 746 735 747
f 735 736 747
f 747 736 748
f 736 737 748
f 748 737 749
f 737 738 749
f 749 738 750
f 738 739 750
f 750 739 751
f 739 728 751
f 751 728 740
f 740 741 752
f 752 741 753
f 741 742 753
f 753 742 754
f 742 743 754
f 754 743 755
f 743 744 755
f 755 744 756
f 744 745 756
f 756 745 757
f 745 746 757
f 757 746 758
f 746 747 758
f 758 747 759
f 747 748 759
f 759 748 760
f 748 749 760
f 760 749 761
f 749 750 761
f 761 750 762
f 750 751 762
f 762 751 763
f 751 740 763
f 763 740 752
f 752 753 764
f 764 753 765
f 753 754 765
f 765 754 766
f 754 755 766
f 766 755 767
f 755 756 767
f 767 756 768
f 756 757 768
f 768 757 769
f 757 758 769
f 769 758 770
f 758 759 770
f 770 759 771
f 759 760 771
f 771 760 772
f 760 761 772
f 772 761 773
f 761 762 773
f 773 762 774
f 762 763 774
f 774 763 775
f 763 752 775
f 775 752 764
f 764 765 776
f 776 765 777
f 765 766 777
f 777 766 778
f 766 767 778
f 778 767 779
f 767 768 779
f 779 768 780
f 768 769 780
f 780 769 781
f 769 770 781
f 781 770 782
f 770 771 782
f 782 771 783
f 771 772 783
f 783 772 784
f 772 773 784
f 784 773 785
f 773 774 785
f 785 774 786
f 774 775 786
f 786 775 787
f 775 764 787
f 787 764 776
f 776 777 788
f 788 777 789
f 777 778 789
f 789 778 790
f 778 779 790
f 790 779 791
f 779 780 791
f 791 780 792
f 780 781 792
f 792 781 793
f 781 782 793
f 793 782 794
f 782 783 794
f 794 783 795
f 783 784 795
f 795 784 796
f 784 785 796
f 796 785 797
f 785 786 797
f 797 786 798
f 786 787 798
f 798 787 799
f 787 776 799
f 799 776 788
f 788 789 800
f 800 789 801
f 789 790 801
f 801 790 802
f 790 791 802
f 802 791 803
f 791 792 803
f 803 792 804
f 792 793 804
f 804 793 805
f 793 794 805
f 805 794 806
f 794 795 806
f 806 795 807
f 795 796 807
f 807 796 808
f 796 797 808
f 808 797 809
f 797 798 809
f 809 798 810
f 798 799 810
f 810 799 811
f 799 788 811
f 811 788 800
f 800 801 812
f 812 801 813
f 801 802 813
f 813 802 814
f 802 803 814
f 814 803 815
f 803 804 815
f 815 804 816
f 804 805 816
f 816 805 817
f 805 806 817
f 817 806 818
f 806 807 818
f 818 807 819
f 807 808 819
f 819 808 820
f 808 809 820
f 820 809 821
f 809 810 821
f 821 810 822
f 810 811 822
f 822 811 823
f 811 800 823
f 823 800 812
f 812 813 824
f 824 813 825
f 813 814 825
f 825 814 826
f 814 815 826
f 826 815 827
f 815 816 827
f 827 816 828
f 816 817 828
f 828 817 829
f 817 818 829
f 829 818 830
f 818 819 830
f 830 819 831
f 819 820 831
f 831 820 832
f 820 821 832
f 832 821 833
f 821 822 833
f 833 822 834
f 822 823 834
f 834 823 835
f 823 812 835
f 835 812 824
f 824 825 836
f 836 825 837
f 825 826 837
f 837 826 838
f 826 827 838
f 838 827 839
f 827 828 839
f 839 828 840
f 828 829 840
f 840 829 841
f 829 830 841
f 841 830 842
f 830 831 842
f 842 831 843
f 831 832 843
f 843 832 844
f 832 833 844
f 844 833 845
f 833 834 845
f 845 834 846
f 834 835 846
f 846 835 847
f 835 824 847
f 847 824 836
f 836 837 848
f 848 837 849
f 837 838 849
f 849 838 850
f 838 839 850
f 850 839 851
f 839 840 851
f 851 840 852
f 840 841 852
f 852 841 853
f 841 842 853
f 853 842 854
f 842 843 854
f 854 843 855
f 843 844 855
f 855 844 856
f 844 845 856
f 856 845 857
f 845 846 857
f 857 846 858
f 846 847 858
f 858 847 859
f 847 836 859
f 859 836 848
f 848 849 860
f 860 849 861
f 849 850 861
f 861 850 862
f 850 851 862
f 862 851 863
f 851 852 863
f 863 852 864
f 852 853 864
f 864 853 865
f 853 854 865
f 865 854 866
f 854 855 866
f 866 855 867
f 855 856 867
f 867 856 868
f 856 857 868
f 868 857 869
f 857 858 869
f 869 858 870
f 858 859 870
f 870 859 871
f 859 848 871
f 871 848 860
f 860 861 872
f 872 861 873
f 861 862 873
f 873 862 874
f 862 863 874
f 874 863 875
f 863 864 875
f 875 864 876
f 864 865 876
f 876 865 877
f 865 866 877
f 877 866 878
f 866 867 878
f 878 867 879
f 867 868 879
f 879 868 880
f 868 869 880
f 880 869 881
f 869 870 881
f 881 870 882
f 870 871 882
f 882 871 883
f 871 860 883
f 883 860 872
f 872 873 884
f 884 873 885
f 873 874 885
f 885 874 886
f 874 875 886
f 886 875 887
f 875 876 887
f 887 876 888
f 876 877 888
f 888 877 889
f 877 878 889
f 889 878 890
f 878 879 890
f 890 879 891
f 879 880 891
f 891 880 892
f 880 881 892
f 892 881 893
f 881 882 893
f 893 882 894
f 882 883 894
f 894 883 895
f 883 872 895
f 895 872 884
f 884 885 896
f 896 885 897
f 885 886 897
f 897 886 898
f 886 887 898
f 898 887 899
f 887 888 899
f 899 888 900
f 888 889 900
f 900 889 901
f 889 890 901
f 901 890 902
f 890 891 902
f 902 891 903
f 891 892 903
f 903 892 904
f 892 893 904
f 904 893 905
f 893 894 905
f 905 894 906
f 894 895 906
f 906 895 907
f 895 884 907
f 907 884 896
f 896 897 908
f 908 897 909
f 897 898 909
f 909 898 910
f 898 899 910
f 910 899 911
f 899 900 911
f 911 900 912
f 900 901 912
f 912 901 913
f 901 902 913
f 913 902 914
f 902 903 914
f 914 903 915
f 903 904 915
f 915 904 916
f 904 905 916
f 916 905 917
f 905 906 917
f 917 906 918
f 906 907 918
f 918 907 919
f 907 896 919
f 919 896 908
f 908 909 920
f 920 909 921
f 909 910 921
f 921 910 922
f 910 911 922
f 922 911 923
f 911 912 923
f 923 912 924
f 912 913 924
f 924 913 925
f 913 914 925
f 925 914 926
f 914 915 926
f 926 915 927
f 915 916 927
f 927 916 928
f 916 917 928
f 928 917 929
f 917 918 929
f 929 918 930
f 918 919 930
f 930 919 931
f 919 908 931
f 931 908 920
f 920 921 932
f 932 921 933
f 921 922 933
f 933 922 934
f 922 923 934
f 934 923 935
f 923 924 935
f 935 924 936
f 924 925 936
f 936 925 937
f 925 926 937
f 937 926 938
f 926 927 938
f 938 927 939
f 927 928 939
f 939 928 940
f 928 929 940
f 940 929 941
f 929 930 941
f 941 930 942
f 930 931 942
f 942 931 943
f 931 920 943
f 943 920 932
f 932 933 944
f 944 933 945
f 933 934 945
f 945 934 946
f 934 935 946
f 946 935 947
f 935 936 947
f 947 936 948
f 936 937 948
f 948 937 949
f 937 938 949
f 949 938 950
f 938 939 950
f 950 939 951
f 939 940 951
f 951 940 952
f 940 941 952
f 952 941 953
f 941 942 953
f 953 942 954
f 942 943 954
f 954 943 955
f 943 932 955
f 955 932 944
f 944 945 956
f 956 945 957
f 945 946 957
f 957 946 958
f 946 947 958
f 958 947 959
f 947 948 959
f 959 948 960
f 948 949 960
f 960 949 961
f 949 950 961
f 961 950 962
f 950 951 962
f 962 951 963
f 951 952 963
f 963 952 964
f 952 953 964
f 964 953 965
f 953 954 965
f 965 954 966
f 954 955 966
f 966 955 967
f 955 944 967
f 967 944 956
f 956 957 968
f 968 957 969
f 957 958 969
f 969 958 970
f 958 959 970
f 970 959 971
f 959 960 971
f 971 960 972
f 960 961 972
f 972 961 973
f 961 962 973
f 973 962 974
f 962 963 974
f 974 963 975
f 963 964 975
f 975 964 976
f 964 965 976
f 976 965 977
f 965 966 977
f 977 966 978
f 966 967 978
f 978 967 979
f 967 956 979
f 979 956 968
f 968 969 980
f 980 969 981
f 969 970 981
f 981 970 982
f 970 971 982
f 982 971 983
f 971 972 983
f 983 972 984
f 972 973 984
f 984 973 985
f 973 974 985
f 985 974 986
f 974 975 986
f 986 975 987
f 975 976 987
f 987 976 988
f 976 977 988
f 988 977 989
f 977 978 989
f 989 978 990
f 978 979 990
f 990 979 991
f 979 968 991
f 991 968 980
f 980 981 992
f 992 981 993
f 981 982 993
f 993 982 994
f 982 983 994
f 994 983 995
f 983 984 995
f 995 984 996
f 984 985 996
f 996 985 997
f 985 986 997
f 997 986 998
f 986 987 998
f 998 987 999
f 987 988 999
f 999 988 1000
f 988 989 1000
f 1000 989 1001
f 989 990 1001
f 1001 990 1002
f 990 991 1002
f 1002 991 1003
f 991 980 1003
f 1003 980 992
f 992 993 1004
f 1004 993 1005
f 993 994 1005
f 1005 994 1006
f 994 995 1006
f 1006 995 1007
f 995 996 1007
f 1007 996 1008
f 996 997 1008
f 1008 997 1009
f 997 998 1009
f 1009 998 1010
f 998 999 1010
f 1010 999 1011
f 999 1000 1011
f 1011 1000 1012
f 1000 1001 1012
f 1012 1001 1013
f 1001 1002 1013
f 1013 1002 1014
f 1002 1003 1014
f 1014 1003 1015
f 1003 992 1015
f 1015 992 1004
f 1004 1005 1016
f 1016 1005 1017
f 1005 1006 1017
f 1017 1006 1018
f 1006 1007 1018
f 1018 1007 1019
f 1007 1008 1019
f 1019 1008 1020
f 1008 1009 1020
f 1020 1009 1021
f 1009 1010 1021
f 1021 1010 1022
f 1010 1011 1022
f 1022 1011 1023
f 1011 1012 1023
f 1023 1012 1024
f 1012 1013 1024
f 1024 1013 1025
f 1013 1014 1025
f 1025 1014 1026
f 1014 1015 1026
f 1026 1015 1027
f 1015 1004 1027
f 1027 1004 1016
f 1016 1017 1028
f 1028 1017 1029
f 1017 1018 1029
f 1029 1018 1030
f 1018 1019 1030
f 1030 1019 1031
f 1019 1020 1031
f 1031 1020 1032
f 1020 1021 1032
f 1032 1021 1033
f 1021 1022 1033
f 1033 1022 1034
f 1022 1023 1034
f 1034 1023 1035
f 1023 1024 1035
f 1035 1024 1036
f 1024 1025 1036
f 1036 1025 1037
f 1025 1026 1037
f 1037 1026 1038
f 1026 1027 1038
f 1038 1027 1039
f 1027 1016 1039
f 1039 1016 1028
f 1028 1029 1040
f 1040 1029 1041
f 1029 1030 1041
f 1041 1030 1042
f 1030 1031 1042
f 1042 1031 1043
f 1031 1032 1043
f 1043 1032 1044
f 1032 1033 1044
f 1044 1033 1045
f 1033 1034 1045
f 1045 1034 1046
f 1034 1035 1046
f 1046 1035 1047
f 1035 1036 1047
f 1047 1036 1048
f 1036 1037 1048
f 1048 1037 1049
f 1037 1038 1049
f 1049 1038 1050
f 1038 1039 1050
f 1050 1039 1051
f 1039 1028 1051
f 1051 1028 1040
f 1040 1041 1052
f 1052 1041 1053
f 1041 1042 1053
f 1053 1042 1054
f 1042 1043 1054
f 1054 1043 1055
f 1043 1044 1055
f 1055 1044 1056
f 1044 1045 1056
f 1056 1045 1057
f 1045 1046 1057
f 1057 1046 1058
f 1046 1047 1058
f 1058 1047 1059
f 1047 1048 1059
f 1059 1048 1060
f 1048 1049 1060
f 1060 1049 1061
f 1049 1050 1061
f 1061 1050 1062
f 1050 1051 1062
f 1062 1051 1063
f 1051 1040 1063
f 1063 1040 1052
f 1052 1053 1064
f 1064 1053 1065
f 1053 1054 1065
f 1065 1054 1066
f 1054 1055 1066
f 1066 1055 1067
f 1055 1056 1067
f 1067 1056 1068
f 1056 1057 1068
f 1068 1057 1069
f 1057 1058 1069
f 1069 1058 1070
f 1058 1059 1070
f 1070 1059 1071
f 1059 1060 1071
f 1071 1060 1072
f 1060 1061 1072
f 1072 1061 1073
f 1061 1062 1073
f 1073 1062 1074
f 1062 1063 1074
f 1074 1063 1075
f 1063 1052 1075
f 1075 1052 1064
f 1064 1065 1076
f 1076 1065 1077
f 1065 1066 1077
f 1077 1066 1078
f 1066 1067 1078
f 1078 1067 1079
f 1067 1068 1079
f 1079 1068 1080
f 1068 1069 1080
f 1080 1069 1081
f 1069 1070 1081
f 1081 1070 1082
f 1070 1071 1082
f 1082 1071 1083
f 1071 1072 1083
f 1083 1072 1084
f 1072 1073 1084
f 1084 1073 1085
f 1073 1074 1085
f 1085 1074 1086
f 1074 1075 1086
f 1086 1075 1087
f 1075 1064 1087
f 1087 1064 1076
f 1076 1077 1088
f 1088 1077 1089
f 1077 1078 1089
f 1089 1078 1090
f 1078 1079 1090
f 1090 1079 1091
f 1079 1080 1091
f 1091 1080 1092
f 1080 1081 1092
f 1092 1081 1093
f 1081 1082 1093
f 1093 1082 1094
f 1082 1083 1094
f 1094 1083 1095
f 1083 1084 1095
f 1095 1084 1096
f 1084 1085 1096
f 1096 1085 1097
f 1085 1086 1097
f 1097 1086 1098
f 1086 1087 1098
f 1098 1087 1099
f 1087 1076 1099
f 1099 1076 1088
f 1088 1089 1100
f 1100 1089 1101
f 1089 1090 1101
f 1101 1090 1102
f 1090 1091 1102
f 1102 1091 1103
f 1091 1092 1103
f 1103 1092 1104
f 1092 1093 1104
f 1104 1093 1105
f 1093 1094 1105
f 1105 1094 1106
f 1094 1095 1106
f 1106 1095 1107
f 1095 1096 1107
f 1107 1096 1108
f 1096 1097 1108
f 1108 1097 1109
f 1097 1098 1109
f 1109 1098 1110
f 1098 1099 1110
f 1110 1099 1111
f 1099 1088 1111
f 1111 1088 1100
f 1100 1101 1112
f 1112 1101 1113
f 1101 1102 1113
f 1113 1102 1114
f 1102 1103 1114
f 1114 1103 1115
f 1103 1104 1115
f 1115 1104 1116
f 1104 1105 1116
f 1116 1105 1117
f 1105 1106 1117
f 1117 1106 1118
f 1106 1107 1118
f 1118 1107 1119
f 1107 1108 1119
f 1119 1108 1120
f 1108 1109 1120
f 1120 1109 1121
f 1109 1110 1121
f 1121 1110 1122
f 1110 1111 1122
f 1122 1111 1123
f 1111 1100 1123
f 1123 1100 1112
f 1112 1113 1124
f 1124 1113 1125
f 1113 1114 1125
f 1125 1114 1126
f 1114 1115 1126
f 1126 1115 1127
f 1115 1116 1127
f 1127 1116 1128
f 1116 1117 1128
f 1128 1117 1129
f 1117 1118 1129
f 1129 1118 1130
f 1118 1119 1130
f 1130 1119 1131
f 1119 1120 1131
f 1131 1120 1132
f 1120 1121 1132
f 1132 1121 1133
f 1121 1122 1133
f 1133 1122 1134
f 1122 1123 1134
f 1134 1123 1135
f 1123 1112 1135
f 1135 1112 1124
f 1124 1125 1136
f 1136 1125 1137
f 1125 1126 1137
f 1137 1126 1138
f 1126 1127 1138
f 1138 1127 1139
f 1127 1128 1139
f 1139 1128 1140
f 1128 1129 1140
f 1140 1129 1141
f 1129 1130 1141
f 1141 1130 1142
f 1130 1131 1142
f 1142 1131 1143
f 1131 1132 1143
f 1143 1132 1144
f 1132 1133 1144
f 1144 1133 1145
f 1133 1134 1145
f 1145 1134 1146
f 1134 1135 1146
f 1146 1135 1147
f 1135 1124 1147
f 1147 1124 1136
f 1136 1137 1148
f 1148 1137 1149
f 1137 1138 1149
f 1149 1138 1150
f 1138 1139 1150
f 1150 1139 1151
f 1139 1140 1151
f 1151 1140 1152
f 1140 1141 1152
f 1152 1141 1153
f 1141 1142 1153
f 1153 1142 1154
f 1142 1143 1154
f 1154 1143 1155
f 1143 1144 1155
f 1155 1144 1156
f 1144 1145 1156
f 1156 1145 1157
f 1145 1146 1157
f 1157 1146 1158
f 1146 1147 1158
f 1158 1147 1159
f 1147 1136 1159
f 1159 1136 1148
f 1148 1149 1160
f 1160 1149 1161
f 1149 1150 1161
f 1161 1150 1162
f 1150 1151 1162
f 1162 1151 1163
f 1151 1152 1163
f 1163 1152 1164
f 1152 1153 1164
f 1164 1153 1165
f 1153 1154 1165
f 1165 1154 1166
f 1154 1155 1166
f 1166 1155 1167
f 1155 1156 1167
f 1167 1156 1168
f 1156 1157 1168
f 1168 1157 1169
f 1157 1158 1169
f 1169 1158 1170
f 1158 1159 1170
f 1170 1159 1171
f 1159 1148 1171
f 1171 1148 1160
f 1160 1161 1172
f 1172 1161 1173
f 1161 1162 1173
f 1173 1162 1174
f 1162 1163 1174
f 1174 1163 1175
f 1163 1164 1175
f 1175 1164 1176
f 1164 1165 1176
f 1176 1165 1177
f 1165 1166 1177
f 1177 1166 1178
f 1166 1167 1178
f 1178 1167 1179
f 1167 1168 1179
f 1179 1168 1180
f 1168 1169 1180
f 1180 1169 1181
f 1169 1170 1181
f 1181 1170 1182
f 1170 1171 1182
f 1182 1171 1183
f 1171 1160 1183
f 1183 1160 1172
f 1172 1173 1184
f 1184 1173 1185
f 1173 1174 1185
f 1185 1174 1186
f 1174 1175 1186
f 1186 1175 1187
f 1175 1176 1187
f 1187 1176 1188
f 1176 1177 1188
f 1188 1177 1189
f 1177 1178 1189
f 1189 1178 1190
f 1178 1179 1190
f 1190 1179 1191
f 1179 1180 1191
f 1191 1180 1192
f 1180 1181 1192
f 1192 1181 1193
f 1181 1182 1193
f 1193 1182 1194
f 1182 1183 1194
f 1194 1183 1195
f 1183 1172 1195
f 1195 1172 1184
f 1184 1185 1196
f 1196 1185 1197
f 1185 1186 1197
f 1197 1186 1198
f 1186 1187 1198
f 1198 1187 1199
f 1187 1188 1199
f 1199 1188 1200
f 1188 1189 1200
f 1200 1189 1201
f 1189 1190 1201
f 1201 1190 1202
f 1190 1191 1202
f 1202 1191 1203
f 1191 1192 1203
f 1203 1192 1204
f 1192 1193 1204
f 1204 1193 1205
f 1193 1194 1205
f 1205 1194 1206
f 1194 1195 1206
f 1206 1195 1207
f 1195 1184 1207
f 1207 1184 1196
f 1196 1197 1208
f 1208 1197 1209
f 1197 1198 1209
f 1209 1198 1210
f 1198 1199 1210
f 1210 1199 1211
f 1199 1200 1211
f 1211 1200 1212
f 1200 1201 1212
f 1212 1201 1213
f 1201 1202 1213
f 1213 1202 1214
f 1202 1203 1214
f 1214 1203 1215
f 1203 1204 1215
f 1215 1204 1216
f 1204 1205 1216
f 1216 1205 1217
f 1205 1206 1217
f 1217 1206 1218
f 1206 1207 1218
f 1218 1207 1219
f 1207 1196 1219
f 1219 1196 1208
f 1208 1209 1220
f 1220 1209 1221
f 1209 1210 1221
f 1221 1210 1222
f 1210 1211 1222
f 1222 1211 1223
f 1211 1212 1223
f 1223 1212 1224
f 1212 1213 1224
f 1224 1213 1225
f 1213 1214 1225
f 1225 1214 1226
f 1214 1215 1226
f 1226 1215 1227
f 1215 1216 1227
f 1227 1216 1228
f 1216 1217 1228
f 1228 1217 1229
f 1217 1218 1229
f 1229 1218 1230
f 1218 1219 1230
f 1230 1219 1231
f 1219 1208 1231
f 1231 1208 1220
f 1220 1221 1232
f 1232 1221 1233
f 1221 1222 1233
f 1233 1222 1234
f 1222 1223 1234
f 1234 1223 1235
f 1223 1224 1235
f 1235 1224 1236
f 1224 1225 1236
f 1236 1225 1237
f 1225 1226 1237
f 1237 1226 1238
f 1226 1227 1238
f 1238 1227 1239
f 1227 1228 1239
f 1239 1228 1240
f 1228 1229 1240
f 1240 1229 1241
f 1229 1230 1241
f 1241 1230 1242
f 1230 1231 1242
f 1242 1231 1243
f 1231 1220 1243
f 1243 1220 1232
f 1232 1233 1244
f 1244 1233 1245
f 1233 1234 1245
f 1245 1234 1246
f 1234 1235 1246
f 1246 1235 1247
f 1235 1236 1247
f 1247 1236 1248
f 1236 1237 1248
f 1248 1237 1249
f 1237 1238 1249
f 1249 1238 1250
f 1238 1239 1250
f 1250 1239 1251
f 1239 1240 1251
f 1251 1240 1252
f 1240 1241 1252
f 1252 1241 1253
f 1241 1242 1253
f 1253 1242 1254
f 1242 1243 1254
f 1254 1243 1255
f 1243 1232 1255
f 1255 1232 1244
f 1244 1245 1256
f 1256 1245 1257
f 1245 1246 1257
f 1257 1246 1258
f 1246 1247 1258
f 1258 1247 1259
f 1247 1248 1259
f 1259 1248 1260
f 1248 1249 1260
f 1260 1249 1261
f 1249 1250 1261
f 1261 1250 1262
f 1250 1251 1262
f 1262 1251 1263
f 1251 1252 1263
f 1263 1252 1264
f 1252 1253 1264
f 1264 1253 1265
f 1253 1254 1265
f 1265 1254 1266
f 1254 1255 1266
f 1266 1255 1267
f 1255 1244 1267
f 1267 1244 1256
f 1256 1257 1268
f 1268 1257 1269
f 1257 1258 1269
f 1269 1258 1270
f 1258 1259 1270
f 1270 1259 1271
f 1259 1260 1271
f 1271 1260 1272
f 1260 1261 1272
f 1272 1261 1273
f 1261 1262 1273
f 1273 1262 1274
f 1262 1263 1274
f 1274 1263 1275
f 1263 1264 1275
f 1275 1264 1276
f 1264 1265 1276
f 1276 1265 1277
f 1265 1266 1277
f 1277 1266 1278
f 1266 1267 1278
f 1278 1267 1279
f 1267 1256 1279
f 1279 1256 1268
f 1268 1269 1280
f 1280 1269 1281
f 1269 1270 1281
f 1281 1270 1282
f 1270 1271 1282
f 1282 1271 1283
f 1271 1272 1283
f 1283 1272 1284
f 1272 1273 1284
f 1284 1273 1285
f 1273 1274 1285
f 1285 1274 1286
f 1274 1275 1286
f 1286 1275 1287
f 1275 1276 1287
f 1287 1276 1288
f 1276 1277 1288
f 1288 1277 1289
f 1277 1278 1289
f 1289 1278 1290
f 1278 1279 1290
f 1290 1279 1291
f 1279 1268 1291
f 1291 1268 1280
f 1280 1281 1292
f 1292 1281 1293
f 1281 1282 1293
f 1293 1282 1294
f 1282 1283 1294
f 1294 1283 1295
f 1283 1284 1295
f 1295 1284 1296
f 1284 1285 1296
f 1296 1285 1297
f 1285 1286 1297
f 1297 1286 1298
f 1286 1287 1298
f 1298 1287 1299
f 1287 1288 1299
f 1299 1288 1300
f 1288 1289 1300
f 1300 1289 1301
f 1289 1290 1301
f 1301 1290 1302
f 1290 1291 1302
f 1302 1291 1303
f 1291 1280 1303
f 1303 1280 1292
f 1292 1293 1304
f 1304 1293 1305
f 1293 1294 1305
f 1305 1294 1306
f 1294 1295 1306
f 1306 1295 1307
f 1295 1296 1307
f 1307 1296 1308
f 1296 1297 1308
f 1308 1297 1309
f 1297 1298 1309
f 1309 1298 1310
f 1298 1299 1310
f 1310 1299 1311
f 1299 1300 1311
f 1311 1300 1312
f 1300 1301 1312
f 1312 1301 1313
f 1301 1302 1313
f 1313 1302 1314
f 1302 1303 1314
f 1314 1303 1315
f 1303 1292 1315
f 1315 1292 1304
f 1304 1305 1316
f 1316 1305 1317
f 1305 1306 1317
f 1317 1306 1318
f 1306 1307 1318
f 1318 1307 1319
f 1307 1308 1319
f 1319 1308 1320
f 1308 1309 1320
f 1320 1309 1321
f 1309 1310 1321
f 1321 1310 1322
f 1310 1311 1322
f 1322 1311 1323
f 1311 1312 1323
f 1323 1312 1324
f 1312 1313 1324
f 1324 1313 1325
f 1313 1314 1325
f 1325 1314 1326
f 1314 1315 1326
f 1326 1315 1327
f 1315 1304 1327
f 1327 1304 1316
f 1316 1317 1328
f 1328 1317 1329
f 1317 1318 1329
f 1329 1318 1330
f 1318 1319 1330
f 1330 1319 1331
f 1319 1320 1331
f 1331 1320 1332
f 1320 1321 1332
f 1332 1321 1333
f 1321 1322 1333
f 1333 1322 1334
f 1322 1323 1334
f 1334 1323 1335
f 1323 1324 1335
f 1335 1324 1336
f 1324 1325 1336
f 1336 1325 1337
f 1325 1326 1337
f 1337 1326 1338
f 1326 1327 1338
f 1338 1327 1339
f 1327 1316 1339
f 1339 1316 1328
f 1328 1329 1340
f 1340 1329 1341
f 1329 1330 1341
f 1341 1330 1342
f 1330 1331 1342
f 1342 1331 1343
f 1331 1332 1343
f 1343 1332 1344
f 1332 1333 1344
f 1344 1333 1345
f 1333 1334 1345
f 1345 1334 1346
f 1334 1335 1346
f 1346 1335 1347
f 1335 1336 1347
f 1347 1336 1348
f 1336 1337 1348
f 1348 1337 1349
f 1337 1338 1349
f 1349 1338 1350
f 1338 1339 1350
f 1350 1339 1351
f 1339 1328 1351
f 1351 1328 1340
f 1340 1341 1352
f 1352 1341 1353
f 1341 1342 1353
f 1353 1342 1354
f 1342 1343 1354
f 1354 1343 1355
f 1343 1344 1355
f 1355 1344 1356
f 1344 1345 1356
f 1356 1345 1357
f 1345 1346 1357
f 1357 1346 1358
f 1346 1347 1358
f 1358 1347 1359
f 1347 1348 1359
f 1359 1348 1360
f 1348 1349 1360
f 1360 1349 1361
f 1349 1350 1361
f 1361 1350 1362
f 1350 1351 1362
f 1362 1351 1363
f 1351 1340 1363
f 1363 1340 1352
f 1352 1353 1364
f 1364 1353 1365
f 1353 1354 1365
f 1365 1354 1366
f 1354 1355 1366
f 1366 1355 1367
f 1355 1356 1367
f 1367 1356 1368
f 1356 1357 1368
f 1368 1357 1369
f 1357 1358 1369
f 1369 1358 1370
f 1358 1359 1370
f 1370 1359 1371
f 1359 1360 1371
f 1371 1360 1372
f 1360 1361 1372
f 1372 1361 1373
f 1361 1362 1373
f 1373 1362 1374
f 1362 1363 1374
f 1374 1363 1375
f 1363 1352 1375
f 1375 1352 1364
f 1364 1365 1376
f 1376 1365 1377
f 1365 1366 1377
f 1377 1366 1378
f 1366 1367 1378
f 1378 1367 1379
f 1367 1368 1379
f 1379 1368 1380
f 1368 1369 1380
f 1380 1369 1381
f 1369 1370 1381
f 1381 1370 1382
f 1370 1371 1382
f 1382 1371 1383
f 1371 1372 1383
f 1383 1372 1384
f 1372 1373 1384
f 1384 1373 1385
f 1373 1374 1385
f 1385 1374 1386
f 1374 1375 1386
f 1386 1375 1387
f 1375 1364 1387
f 1387 1364 1376
f 1376 1377 1388
f 1388 1377 1389
f 1377 1378 1389
f 1389 1378 1390
f 1378 1379 1390
f 1390 1379 1391
f 1379 1380 1391
f 1391 1380 1392
f 1380 1381 1392
f 1392 1381 1393
f 1381 1382 1393
f 1393 1382 1394
f 1382 1383 1394
f 1394 1383 1395
f 1383 1384 1395
f 1395 1384 1396
f 1384 1385 1396
f 1396 1385 1397
f 1385 1386 1397
f 1397 1386 1398
f 1386 1387 1398
f 1398 1387 1399
f 1387 1376 1399
f 1399 1376 1388
f 1388 1389 1400
f 1400 1389 1401
f 1389 1390 1401
f 1401 1390 1402
f 1390 1391 1402
f 1402 1391 1403
f 1391 1392 1403
f 1403 1392 1404
f 1392 1393 1404
f 1404 1393 1405
f 1393 1394 1405
f 1405 1394 1406
f 1394 1395 1406
f 1406 1395 1407
f 1395 1396 1407
f 1407 1396 1408
f 1396 1397 1408
f 1408 1397 1409
f 1397 1398 1409
f 1409 1398 1410
f 1398 1399 1410
f 1410 1399 1411
f 1399 1388 1411
f 1411 1388 1400
f 1400 1401 1412
f 1412 1401 1413
f 1401 1402 1413
f 1413 1402 1414
f 1402 1403 1414
f 1414 1403 1415
f 1403 1404 1415
f 1415 1404 1416
f 1404 1405 1416
f 1416 1405 1417
f 1405 1406 1417
f 1417 1406 1418
f 1406 1407 1418
f 1418 1407 1419
f 1407 1408 1419
f 1419 1408 1420
f 1408 1409 1420
f 1420 1409 1421
f 1409 1410 1421
f 1421 1410 1422
f 1410 1411 1422
f 1422 1411 1423
f 1411 1400 1423
f 1423 1400 1412
f 1412 1413 1424
f 1424 1413 1425
f 1413 1414 1425
f 1425 1414 1426
f 1414 1415 1426
f 1426 1415 1427
f 1415 1416 1427
f 1427 1416 1428
f 1416 1417 1428
f 1428 1417 1429
f 1417 1418 1429
f 1429 1418 1430
f 1418 1419 1430
f 1430 1419 1431
f 1419 1420 1431
f 1431 1420 1432
f 1420 1421 1432
f 1432 1421 1433
f 1421 1422 1433
f 1433 1422 1434
f 1422 1423 1434
f 1434 1423 1435
f 1423 1412 1435
f 1435 1412 1424
f 1424 1425 1436
f 1436 1425 1437
f 1425 1426 1437
f 1437 1426 1438
f 1426 1427 1438
f 1438 1427 1439
f 1427 1428 1439
f 1439 1428 1440
f 1428 1429 1440
f 1440 1429 1441
f 1429 1430 1441
f 1441 1430 1442
f 1430 1431 1442
f 1442 1431 1443
f 1431 1432 1443
f 1443 1432 1444
f 1432 1433 1444
f 1444 1433 1445
f 1433 1434 1445
f 1445 1434 1446
f 1434 1435 1446
f 1446 1435 1447
f 1435 1424 1447
f 1447 1424 1436
f 1436 1437 1448
f 1448 1437 1449
f 1437 1438 1449
f 1449 1438 1450
f 1438 1439 1450
f 1450 1439 1451
f 1439 1440 1451
f 1451 1440 1452
f 1440 1441 1452
f 1452 1441 1453
f 1441 1442 1453
f 1453 1442 1454
f 1442 1443 1454
f 1454 1443 1455
f 1443 1444 1455
f 1455 1444 1456
f 1444 1445 1456
f 1456 1445 1457
f 1445 1446 1457
f 1457 1446 1458
f 1446 1447 1458
f 1458 1447 1459
f 1447 1436 1459
f 1459 1436 1448
f 1448 1449 1460
f 1460 1449 1461
f 1449 1450 1461
f 1461 1450 1462
f 1450 1451 1462
f 1462 1451 1463
f 1451 1452 1463
f 1463 1452 1464
f 1452 1453 1464
f 1464 1453 1465
f 1453 1454 1465
f 1465 1454 1466
f 1454 1455 1466
f 1466 1455 1467
f 1455 1456 1467
f 1467 1456 1468
f 1456 1457 1468
f 1468 1457 1469
f 1457 1458 1469
f 1469 1458 1470
f 1458 1459 1470
f 1470 1459 1471
f 1459 1448 1471
f 1471 1448 1460
f 1460 1461 1472
f 1472 1461 1473
f 1461 1462 1473
f 1473 1462 1474
f 1462 1463 1474
f 1474 1463 1475
f 1463 1464 1475
f 1475 1464 1476
f 1464 1465 1476
f 1476 1465 1477
f 1465 1466 1477
f 1477 1466 1478
f 1466 1467 1478
f 1478 1467 1479
f 1467 1468 1479
f 1479 1468 1480
f 1468 1469 1480
f 1480 1469 1481
f 1469 1470 1481
f 1481 1470 1482
f 1470 1471 1482
f 1482 1471 1483
f 1471 1460 1483
f 1483 1460 1472
f 1472 1473 1484
f 1484 1473 1485
f 1473 1474 1485
f 1485 1474 1486
f 1474 1475 1486
f 1486 1475 1487
f 1475 1476 1487
f 1487 1476 1488
f 1476 1477 1488
f 1488 1477 1489
f 1477 1478 1489
f 1489 1478 1490
f 1478 1479 1490
f 1490 1479 1491
f 1479 1480 1491
f 1491 1480 1492
f 1480 1481 1492
f 1492 1481 1493
f 1481 1482 1493
f 1493 1482 1494
f 1482 1483 1494
f 1494 1483 1495
f 1483 1472 1495
f 1495 1472 1484
f 1484 1485 1496
f 1496 1485 1497
f 1485 1486 1497
f 1497 1486 1498
f 1486 1487 1498
f 1498 1487 1499
f 1487 1488 1499
f 1499 1488 1500
f 1488 1489 1500
f 1500 1489 1501
f 1489 1490 1501
f 1501 1490 1502
f 1490 1491 1502
f 1502 1491 1503
f 1491 1492 1503
f 1503 1492 1504
f 1492 1493 1504
f 1504 1493 1505
f 1493 1494 1505
f 1505 1494 1506
f 1494 1495 1506
f 1506 1495 1507
f 1495 1484 1507
f 1507 1484 1496
f 1496 1497 1508
f 1508 1497 1509
f 1497 1498 1509
f 1509 1498 1510
f 1498 1499 1510
f 1510 1499 1511
f 1499 1500 1511
f 1511 1500 1512
f 1500 1501 1512
f 1512 1501 1513
f 1501 1502 1513
f 1513 1502 1514
f 1502 1503 1514
f 1514 1503 1515
f 1503 1504 1515
f 1515 1504 1516
f 1504 1505 1516
f 1516 1505 1517
f 1505 1506 1517
f 1517 1506 1518
f 1506 1507 1518
f 1518 1507 1519
f 1507 1496 1519
f 1519 1496 1508
f 1508 1509 1520
f 1520 1509 1521
f 1509 1510 1521
f 1521 1510 1522
f 1510 1511 1522
f 1522 1511 1523
f 1511 1512 1523
f 1523 1512 1524
f 1512 1513 1524
f 1524 1513 1525
f 1513 1514 1525
f 1525 1514 1526
f 1514 1515 1526
f 1526 1515 1527
f 1515 1516 1527
f 1527 1516 1528
f 1516 1517 1528
f 1528 1517 1529
f 1517 1518 1529
f 1529 1518 1530
f 1518 1519 1530
f 1530 1519 1531
f 1519 1508 1531
f 1531 1508 1520
f 1520 1521 1532
f 1532 1521 1533
f 1521 1522 1533
f 1533 1522 1534
f 1522 1523 1534
f 1534 1523 1535
f 1523 1524 1535
f 1535 1524 1536
f 1524 1525 1536
f 1536 1525 1537
f 1525 1526 1537
f 1537 1526 1538
f 1526 1527 1538
f 1538 1527 1539
f 1527 1528 1539
f 1539 1528 1540
f 1528 1529 1540
f 1540 1529 1541
f 1529 1530 1541
f 1541 1530 1542
f 1530 1531 1542
f 1542 1531 1543
f 1531 1520 1543
f 1543 1520 1532
f 1532 1533 1544
f 1544 1533 1545
f 1533 1534 1545
f 1545 1534 1546
f 1534 1535 1546
f 1546 1535 1547
f 1535 1536 1547
f 1547 1536 1548
f 1536 1537 1548
f 1548 1537 1549
f 1537 1538 1549
f 1549 1538 1550
f 1538 1539 1550
f 1550 1539 1551
f 1539 1540 1551
f 1551 1540 1552
f 1540 1541 1552
f 1552 1541 1553
f 1541 1542 1553
f 1553 1542 1554
f 1542 1543 1554
f 1554 1543 1555
f 1543 1532 1555
f 1555 1532 1544
f 1544 1545 1556
f 1556 1545 1557
f 1545 1546 1557
f 1557 1546 1558
f 1546 1547 1558
f 1558 1547 1559
f 1547 1548 1559
f 1559 1548 1560
f 1548 1549 1560
f 1560 1549 1561
f 1549 1550 1561
f 1561 1550 1562
f 1550 1551 1562
f 1562 1551 1563
f 1551 1552 1563
f 1563 1552 1564
f 1552 1553 1564
f 1564 1553 1565
f 1553 1554 1565
f 1565 1554 1566
f 1554 1555 1566
f 1566 1555 1567
f 1555 1544 1567
f 1567 1544 1556
f 1556 1557 1568
f 1568 1557 1569
f 1557 1558 1569
f 1569 1558 1570
f 1558 1559 1570
f 1570 1559 1571
f 1559 1560 1571
f 1571 1560 1572
f 1560 1561 1572
f 1572 1561 1573
f 1561 1562 1573
f 1573 1562 1574
f 1562 1563 1574
f 1574 1563 1575
f 1563 1564 1575
f 1575 1564 1576
f 1564 1565 1576
f 1576 1565 1577
f 1565 1566 1577
f 1577 1566 1578
f 1566 1567 1578
f 1578 1567 1579
f 1567 1556 1579
f 1579 1556 1568
f 1568 1569 1580
f 1580 1569 1581
f 1569 1570 1581
f 1581 1570 1582
f 1570 1571 1582
f 1582 1571 1583
f 1571 1572 1583
f 1583 1572 1584
f 1572 1573 1584
f 1584 1573 1585
f 1573 1574 1585
f 1585 1574 1586
f 1574 1575 1586
f 1586 1575 1587
f 1575 1576 1587
f 1587 1576 1588
f 1576 1577 1588
f 1588 1577 1589
f 1577 1578 1589
f 1589 1578 1590
f 1578 1579 1590
f 1590 1579 1591
f 1579 1568 1591
f 1591 1568 1580
f 1580 1581 1592
f 1592 1581 1593
f 1581 1582 1593
f 1593 1582 1594
f 1582 1583 1594
f 1594 1583 1595
f 1583 1584 1595
f 1595 1584 1596
f 1584 1585 1596
f 1596 1585 1597
f 1585 1586 1597
f 1597 1586 1598
f 1586 1587 1598
f 1598 1587 1599
f 1587 1588 1599
f 1599 1588 1600
f 1588 1589 1600
f 1600 1589 1601
f 1589 1590 1601
f 1601 1590 1602
f 1590 1591 1602
f 1602 1591 1603
f 1591 1580 1603
f 1603 1580 1592
f 1592 1593 1604
f 1604 1593 1605
f 1593 1594 1605
f 1605 1594 1606
f 1594 1595 1606
f 1606 1595 1607
f 1595 1596 1607
f 1607 1596 1608
f 1596 1597 1608
f 1608 1597 1609
f 1597 1598 1609
f 1609 1598 1610
f 1598 1599 1610
f 1610 1599 1611
f 1599 1600 1611
f 1611 1600 1612
f 1600 1601 1612
f 1612 1601 1613
f 1601 1602 1613
f 1613 1602 1614
f 1602 1603 1614
f 1614 1603 1615
f 1603 1592 1615
f 1615 1592 1604
f 1604 1605 1616
f 1616 1605 1617
f 1605 1606 1617
f 1617 1606 1618
f 1606 1607 1618
f 1618 1607 1619
f 1607 1608 1619
f 1619 1608 1620
f 1608 1609 1620
f 1620 1609 1621
f 1609 1610 1621
f 1621 1610 1622
f 1610 1611 1622
f 1622 1611 1623
f 1611 1612 1623
f 1623 1612 1624
f 1612 1613 1624
f 1624 1613 1625
f 1613 1614 1625
f 1625 1614 1626
f 1614 1615 1626
f 1626 1615 1627
f 1615 1604 1627
f 1627 1604 1616
f 1616 1617 1628
f 1628 1617 1629
f 1617 1618 1629
f 1629 1618 1630
f 1618 1619 1630
f 1630 1619 1631
f 1619 1620 1631
f 1631 1620 1632
f 1620 1621 1632
f 1632 1621 1633
f 1621 1622 1633
f 1633 1622 1634
f 1622 1623 1634
f 1634 1623 1635
f 1623 1624 1635
f 1635 1624 1636
f 1624 1625 1636
f 1636 1625 1637
f 1625 1626 1637
f 1637 1626 1638
f 1626 1627 1638
f 1638 1627 1639
f 1627 1616 1639
f 1639 1616 1628
f 1628 1629 1640
f 1640 1629 1641
f 1629 1630 1641
f 1641 1630 1642
f 1630 1631 1642
f 1642 1631 1643
f 1631 1632 1643
f 1643 1632 1644
f 1632 1633 1644
f 1644 1633 1645
f 1633 1634 1645
f 1645 1634 1646
f 1634 1635 1646
f 1646 1635 1647
f 1635 1636 1647
f 1647 1636 1648
f 1636 1637 1648
f 1648 1637 1649
f 1637 1638 1649
f 1649 1638 1650
f 1638 1639 1650
f 1650 1639 1651
f 1639 1628 1651
f 1651 1628 1640
f 1640 1641 1652
f 1652 1641 1653
f 1641 1642 1653
f 1653 1642 1654
f 1642 1643 1654
f 1654 1643 1655
f 1643 1644 1655
f 1655 1644 1656
f 1644 1645 1656
f 1656 1645 1657
f 1645 1646 1657
f 1657 1646 1658
f 1646 1647 1658
f 1658 1647 1659
f 1647 1648 1659
f 1659 1648 1660
f 1648 1649 1660
f 1660 1649 1661
f 1649 1650 1661
f 1661 1650 1662
f 1650 1651 1662
f 1662 1651 1663
f 1651 1640 1663
f 1663 1640 1652
f 1652 1653 1664
f 1664 1653 1665
f 1653 1654 1665
f 1665 1654 1666
f 1654 1655 1666
f 1666 1655 1667
f 1655 1656 1667
f 1667 1656 1668
f 1656 1657 1668
f 1668 1657 1669
f 1657 1658 1669
f 1669 1658 1670
f 1658 1659 1670
f 1670 1659 1671
f 1659 1660 1671
f 1671 1660 1672
f 1660 1661 1672
f 1672 1661 1673
f 1661 1662 1673
f 1673 1662 1674
f 1662 1663 1674
f 1674 1663 1675
f 1663 1652 1675
f 1675 1652 1664
f 1664 1665 1676
f 1676 1665 1677
f 1665 1666 1677
f 1677 1666 1678
f 1666 1667 1678
f 1678 1667 1679
f 1667 1668 1679
f 1679 1668 1680
f 1668 1669 1680
f 1680 1669 1681
f 1669 1670 1681
f 1681 1670 1682
f 1670 1671 1682
f 1682 1671 1683
f 1671 1672 1683
f 1683 1672 1684
f 1672 1673 1684
f 1684 1673 1685
f 1673 1674 1685
f 1685 1674 1686
f 1674 1675 1686
f 1686 1675 1687
f 1675 1664 1687
f 1687 1664 1676
f 1676 1677 1688
f 1688 1677 1689
f 1677 1678 1689
f 1689 1678 1690
f 1678 1679 1690
f 1690 1679 1691
f 1679 1680 1691
f 1691 1680 1692
f 1680 1681 1692
f 1692 1681 1693
f 1681 1682 1693
f 1693 1682 1694
f 1682 1683 1694
f 1694 1683 1695
f 1683 1684 1695
f 1695 1684 1696
f 1684 1685 1696
f 1696 1685 1697
f 1685 1686 1697
f 1697 1686 1698
f 1686 1687 1698
f 1698 1687 1699
f 1687 1676 1699
f 1699 1676 1688
f 1688 1689 1700
f 1700 1689 1701
f 1689 1690 1701
f 1701 1690 1702
f 1690 1691 1702
f 1702 1691 1703
f 1691 1692 1703
f 1703 1692 1704
f 1692 1693 1704
f 1704 1693 1705
f 1693 1694 1705
f 1705 1694 1706
f 1694 1695 1706
f 1706 1695 1707
f 1695 1696 1707
f 1707 1696 1708
f 1696 1697 1708
f 1708 1697 1709
f 1697 1698 1709
f 1709 1698 1710
f 1698 1699 1710
f 1710 1699 1711
f 1699 1688 1711
f 1711 1688 1700
f 1700 1701 1712
f 1712 1701 1713
f 1701 1702 1713
f 1713 1702 1714
f 1702 1703 1714
f 1714 1703 1715
f 1703 1704 1715
f 1715 1704 1716
f 1704 1705 1716
f 1716 1705 1717
f 1705 1706 1717
f 1717 1706 1718
f 1706 1707 1718
f 1718 1707 1719
f 1707 1708 1719
f 1719 1708 1720
f 1708 1709 1720
f 1720 1709 1721
f 1709 1710 1721
f 1721 1710 1722
f 1710 1711 1722
f 1722 1711 1723
f 1711 1700 1723
f 1723 1700 1712
f 1712 1713 1724
f 1724 1713 1725
f 1713 1714 1725
f 1725 1714 1726
f 1714 1715 1726
f 1726 1715 1727
f 1715 1716 1727
f 1727 1716 1728
f 1716 1717 1728
f 1728 1717 1729
f 1717 1718 1729
f 1729 1718 1730
f 1718 1719 1730
f 1730 1719 1731
f 1719 1720 1731
f 1731 1720 1732
f 1720 1721 1732
f 1732 1721 1733
f 1721 1722 1733
f 1733 1722 1734
f 1722 1723 1734
f 1734 1723 1735
f 1723 1712 1735
f 1735 1712 1724
f 1724 1725 1736
f 1736 1725 1737
f 1725 1726 1737
f 1737 1726 1738
f 1726 1727 1738
f 1738 1727 1739
f 1727 1728 1739
f 1739 1728 1740
f 1728 1729 1740
f 1740 1729 1741
f 1729 1730 1741
f 1741 1730 1742
f 1730 1731 1742
f 1742 1731 1743
f 1731 1732 1743
f 1743 1732 1744
f 1732 1733 1744
f 1744 1733 1745
f 1733 1734 1745
f 1745 1734 1746
f 1734 1735 1746
f 1746 1735 1747
f 1735 1724 1747
f 1747 1724 1736
f 1736 1737 1748
f 1748 1737 1749
f 1737 1738 1749
f 1749 1738 1750
f 1738 1739 1750
f 1750 1739 1751
f 1739 1740 1751
f 1751 1740 1752
f 1740 1741 1752
f 1752 1741 1753
f 1741 1742 1753
f 1753 1742 1754
f 1742 1743 1754
f 1754 1743 1755
f 1743 1744 1755
f 1755 1744 1756
f 1744 1745 1756
f 1756 1745 1757
f 1745 1746 1757
f 1757 1746 1758
f 1746 1747 1758
f 1758 1747 1759
f 1747 1736 1759
f 1759 1736 1748
f 1748 1749 1760
f 1760 1749 1760
f 1749 1750 1760
f 1760 1750 1760
f 1750 1751 1760
f 1760 1751 1760
f 1751 1752 1760
f 1760 1752 1760
f 1752 1753 1760
f 1760 1753 1760
f 1753 1754 1760
f 1760 1754 1760
f 1754 1755 1760
f 1760 1755 1760
f 1755 1756 1760
f 1760 1756 1760
f 1756 1757 1760
f 1760 1757 1760
f 1757 1758 1760
f 1760 1758 1760
f 1758 1759 1760
f 1760 1759 1760
f 1759 1748 1760
f 1760 1748 1760

g Path_(8)
v 100.58751 221.32501 11.25
v 100.58751 221.00002 11.25
v 100.73918 221.04355 11.19168
v 100.85021 221.1625 11.148987
v 100.890854 221.32501 11.133361
v 100.85021 221.48752 11.148987
v 100.73918 221.60648 11.19168
v 100.58751 221.65001 11.25
v 100.43583 221.60648 11.308319
v 100.3248 221.48752 11.351012
v 100.28416 221.32501 11.366639
v 100.3248 221.1625 11.351012
v 100.43583 221.04355 11.308319
v 100.74926 221.00002 11.670687
v 100.89728 221.04355 11.603623
v 101.00563 221.1625 11.55453
v 101.045296 221.32501 11.536561
v 101.00563 221.48752 11.55453
v 100.89728 221.60648 11.603623
v 100.74926 221.65001 11.670687
v 100.60124 221.60648 11.73775
v 100.49289 221.48752 11.786843
v 100.45323 221.32501 11.804813
v 100.49289 221.1625 11.786843
v 100.60124 221.04355 11.73775
v 100.958885 221.00002 12.069685
v 101.089455 221.04355 11.972944
v 101.185036 221.1625 11.902124
v 101.22002 221.32501 11.876203
v 101.185036 221.48752 11.902124
v 101.089455 221.60648 11.972944
v 100.958885 221.65001 12.069685
v 100.82832 221.60648 12.166427
v 100.73274 221.48752 12.237246
v 100.697754 221.32501 12.263167
v 100.73274 221.1625 12.237246
v 100.82832 221.04355 12.166427
v 101.279564 221.00002 12.386403
v 101.360374 221.04355 12.2454195
v 101.419525 221.1625 12.142213
v 101.44118 221.32501 12.104437
v 101.419525 221.48752 12.142213
v 101.360374 221.60648 12.2454195
v 101.279564 221.65001 12.386403
v 101.19875 221.60648 12.527386
v 101.1396 221.48752 12.630592
v 101.11795 221.32501 12.668369
v 101.1396 221.1625 12.630592
v 101.19875 221.04355 12.527386
v 101.71088 221.00072 12.52347
v 101.74197 221.03342 12.362072
v 101.765816 221.14426 12.2371025
v 101.776024 221.30351 12.182048
v 101.76987 221.46854 12.2116585
v 101.748985 221.59511 12.318002
v 101.71898 221.6493 12.472583
v 101.68788 221.61661 12.633981
v 101.66404 221.50577 12.75895
v 101.65383 221.34651 12.814005
v 101.65999 221.18149 12.784393
v 101.68087 221.05492 12.678051
v 102.14404 221.00424 12.506907
v 102.21524 221.06552 12.3683815
v 102.272316 221.19633 12.28215
v 102.29997 221.36163 12.2713175
v 102.29081 221.5171 12.338787
v 102.24728 221.62111 12.46648
v 102.18104 221.64578 12.620181
v 102.10984 221.5845 12.758707
v 102.052765 221.45369 12.844938
v 102.02511 221.28839 12.855771
v 102.03427 221.13292 12.788301
v 102.077805 221.02892 12.660608
v 102.40854 220.91156 12.870522
v 102.5382 220.92374 12.804759
v 102.653984 221.01718 12.781896
v 102.72486 221.16689 12.808057
v 102.73184 221.33272 12.876234
v 102.67305 221.47025 12.968158
v 102.56425 221.54263 13.059198
v 102.434586 221.53046 13.124961
v 102.3188 221.43701 13.147824
v 102.247925 221.28731 13.121663
v 102.240944 221.12148 13.053487
v 102.299736 220.98395 12.961562
v 102.6124 220.89194 13.308041
v 102.74992 220.86697 13.215781
v 102.88206 220.9284 13.130341
v 102.97341 221.05975 13.074612
v 102.99949 221.22585 13.063529
v 102.953316 221.38217 13.10006
v 102.84725 221.48683 13.174418
v 102.70973 221.5118 13.266678
v 102.57759 221.45038 13.3521185
v 102.486244 221.31902 13.407846
v 102.46016 221.15292 13.41893
v 102.50634 220.9966 13.382399
v 102.88081 220.88966 13.71456
v 102.9862 220.85077 13.589322
v 103.091576 220.8989 13.467338
v 103.168724 221.02115 13.381291
v 103.19696 221.18478 13.354239
v 103.168724 221.34593 13.393431
v 103.091576 221.46143 13.488363
v 102.9862 221.50032 13.613601
v 102.88081 221.45218 13.735585
v 102.80367 221.32993 13.821631
v 102.77544 221.1663 13.848683
v 102.80367 221.00516 13.809492
v 103.342094 220.88126 13.939264
v 103.39292 220.8435 13.783399
v 103.44375 220.89279 13.630785
v 103.48095 221.01588 13.522317
v 103.49457 221.17981 13.487059
v 103.48095 221.34065 13.534456
v 103.44375 221.4553 13.651812
v 103.39292 221.49306 13.807677
v 103.342094 221.44379 13.96029
v 103.304886 221.3207 14.068758
v 103.29127 221.15675 14.104017
v 103.304886 220.99591 14.056619
v 103.81333 220.87782 14.0312805
v 103.835464 220.84032 13.86878
v 103.85759 220.88985 13.709534
v 103.873795 221.01312 13.59621
v 103.87972 221.17712 13.559173
v 103.873795 221.33789 13.608349
v 103.85759 221.45236 13.730559
v 103.835464 221.48987 13.893059
v 103.81333 221.44034 14.052306
v 103.79713 221.31706 14.16563
v 103.7912 221.15306 14.202666
v 103.79713 220.9923 14.153491
v 104.274185 220.87639 14.069583
v 104.28464 220.83893 13.905906
v 104.2951 220.8885 13.745482
v 104.30276 221.01181 13.631297
v 104.30556 221.17583 13.5939455
v 104.30276 221.33658 13.643436
v 104.2951 221.45102 13.766509
v 104.28464 221.48848 13.930185
v 104.274185 221.4389 14.090609
v 104.266525 221.3156 14.204794
v 104.263725 221.1516 14.242146
v 104.266525 220.99083 14.192655
v 104.73487 221.16293 13.938885
usemtl mat_5
s 1
f 1761 1761 1762
f 1762 1761 1763
f 1761 1761 1763
f 1763 1761 1764
f 1761 1761 1764
f 1764 1761 1765
f 1761 1761 1765
f 1765 1761 1766
f 1761 1761 1766
f 1766 1761 1767
f 1761 1761 1767
f 1767 1761 1768
f 1761 1761 1768
f 1768 1761 1769
f 1761 1761 1769
f 1769 1761 1770
f 1761 1761 1770
f 1770 1761 1771
f 1761 1761 1771
f 1771 1761 1772
f 1761 1761 1772
f 1772 1761 1773
f 1761 1761 1773
f 1773 1761 1762
f 1762 1763 1774
f 1774 1763 1775
f 1763 1764 1775
f 1775 1764 1776
f 1764 1765 1776
f 1776 1765 1777
f 1765 1766 1777
f 1777 1766 1778
f 1766 1767 1778
f 1778 1767 1779
f 1767 1768 1779
f 1779 1768 1780
f 1768 1769 1780
f 1780 1769 1781
f 1769 1770 1781
f 1781 1770 1782
f 1770 1771 1782
f 1782 1771 1783
f 1771 1772 1783
f 1783 1772 1784
f 1772 1773 1784
f 1784 1773 1785
f 1773 1762 1785
f 1785 1762 1774
f 1774 1775 1786
f 1786 1775 1787
f 1775 1776 1787
f 1787 1776 1788
f 1776 1777 1788
f 1788 1777 1789
f 1777 1778 1789
f 1789 1778 1790
f 1778 1779 1790
f 1790 1779 1791
f 1779 1780 1791
f 1791 1780 1792
f 1780 1781 1792
f 1792 1781 1793
f 1781 1782 1793
f 1793 1782 1794
f 1782 1783 1794
f 1794 1783 1795
f 1783 1784 1795
f 1795 1784 1796
f 1784 1785 1796
f 1796 1785 1797
f 1785 1774 1797
f 1797 1774 1786
f 1786 1787 1798
f 1798 1787 1799
f 1787 1788 1799
f 1799 1788 1800
f 1788 1789 1800
f 1800 1789 1801
f 1789 1790 1801
f 1801 1790 1802
f 1790 1791 1802
f 1802 1791 1803
f 1791 1792 1803
f 1803 1792 1804
f 1792 1793 1804
f 1804 1793 1805
f 1793 1794 1805
f 1805 1794 1806
f 1794 1795 1806
f 1806 1795 1807
f 1795 1796 1807
f 1807 1796 1808
f 1796 1797 1808
f 1808 1797 1809
f 1797 1786 1809
f 1809 1786 1798
f 1798 1799 1810
f 1810 1799 1811
f 1799 1800 1811
f 1811 1800 1812
f 1800 1801 1812
f 1812 1801 1813
f 1801 1802 1813
f 1813 1802 1814
f 1802 1803 1814
f 1814 1803 1815
f 1803 1804 1815
f 1815 1804 1816
f 1804 1805 1816
f 1816 1805 1817
f 1805 1806 1817
f 1817 1806 1818
f 1806 1807 1818
f 1818 1807 1819
f 1807 1808 1819
f 1819 1808 1820
f 1808 1809 1820
f 1820 1809 1821
f 1809 1798 1821
f 1821 1798 1810
f 1810 1811 1822
f 1822 1811 1823
f 1811 1812 1823
f 1823 1812 1824
f 1812 1813 1824
f 1824 1813 1825
f 1813 1814 1825
f 1825 1814 1826
f 1814 1815 1826
f 1826 1815 1827
f 1815 1816 1827
f 1827 1816 1828
f 1816 1817 1828
f 1828 1817 1829
f 1817 1818 1829
f 1829 1818 1830
f 1818 1819 1830
f 1830 1819 1831
f 1819 1820 1831
f 1831 1820 1832
f 1820 1821 1832
f 1832 1821 1833
f 1821 1810 1833
f 1833 1810 1822
f 1822 1823 1834
f 1834 1823 1835
f 1823 1824 1835
f 1835 1824 1836
f 1824 1825 1836
f 1836 1825 1837
f 1825 1826 1837
f 1837 1826 1838
f 1826 1827 1838
f 1838 1827 1839
f 1827 1828 1839
f 1839 1828 1840
f 1828 1829 1840
f 1840 1829 1841
f 1829 1830 1841
f 1841 1830 1842
f 1830 1831 1842
f 1842 1831 1843
f 1831 1832 1843
f 1843 1832 1844
f 1832 1833 1844
f 1844 1833 1845
f 1833 1822 1845
f 1845 1822 1834
f 1834 1835 1846
f 1846 1835 1847
f 1835 1836 1847
f 1847 1836 1848
f 1836 1837 1848
f 1848 1837 1849
f 1837 1838 1849
f 1849 1838 1850
f 1838 1839 1850
f 1850 1839 1851
f 1839 1840 1851
f 1851 1840 1852
f 1840 1841 1852
f 1852 1841 1853
f 1841 1842 1853
f 1853 1842 1854
f 1842 1843 1854
f 1854 1843 1855
f 1843 1844 1855
f 1855 1844 1856
f 1844 1845 1856
f 1856 1845 1857
f 1845 1834 1857
f 1857 1834 1846
f 1846 1847 1858
f 1858 1847 1859
f 1847 1848 1859
f 1859 1848 1860
f 1848 1849 1860
f 1860 1849 1861
f 1849 1850 1861
f 1861 1850 1862
f 1850 1851 1862
f 1862 1851 1863
f 1851 1852 1863
f 1863 1852 1864
f 1852 1853 1864
f 1864 1853 1865
f 1853 1854 1865
f 1865 1854 1866
f 1854 1855 1866
f 1866 1855 1867
f 1855 1856 1867
f 1867 1856 1868
f 1856 1857 1868
f 1868 1857 1869
f 1857 1846 1869
f 1869 1846 1858
f 1858 1859 1870
f 1870 1859 1871
f 1859 1860 1871
f 1871 1860 1872
f 1860 1861 1872
f 1872 1861 1873
f 1861 1862 1873
f 1873 1862 1874
f 1862 1863 1874
f 1874 1863 1875
f 1863 1864 1875
f 1875 1864 1876
f 1864 1865 1876
f 1876 1865 1877
f 1865 1866 1877
f 1877 1866 1878
f 1866 1867 1878
f 1878 1867 1879
f 1867 1868 1879
f 1879 1868 1880
f 1868 1869 1880
f 1880 1869 1881
f 1869 1858 1881
f 1881 1858 1870
f 1870 1871 1882
f 1882 1871 1883
f 1871 1872 1883
f 1883 1872 1884
f 1872 1873 1884
f 1884 1873 1885
f 1873 1874 1885
f 1885 1874 1886
f 1874 1875 1886
f 1886 1875 1887
f 1875 1876 1887
f 1887 1876 1888
f 1876 1877 1888
f 1888 1877 1889
f 1877 1878 1889
f 1889 1878 1890
f 1878 1879 1890
f 1890 1879 1891
f 1879 1880 1891
f 1891 1880 1892
f 1880 1881 1892
f 1892 1881 1893
f 1881 1870 1893
f 1893 1870 1882
f 1882 1883 1894
f 1894 1883 1895
f 1883 1884 1895
f 1895 1884 1896
f 1884 1885 1896
f 1896 1885 1897
f 1885 1886 1897
f 1897 1886 1898
f 1886 1887 1898
f 1898 1887 1899
f 1887 1888 1899
f 1899 1888 1900
f 1888 1889 1900
f 1900 1889 1901
f 1889 1890 1901
f 1901 1890 1902
f 1890 1891 1902
f 1902 1891 1903
f 1891 1892 1903
f 1903 1892 1904
f 1892 1893 1904
f 1904 1893 1905
f 1893 1882 1905
f 1905 1882 1894
f 1894 1895 1906
f 1906 1895 1906
f 1895 1896 1906
f 1906 1896 1906
f 1896 1897 1906
f 1906 1897 1906
f 1897 1898 1906
f 1906 1898 1906
f 1898 1899 1906
f 1906 1899 1906
f 1899 1900 1906
f 1906 1900 1906
f 1900 1901 1906
f 1906 1901 1906
f 1901 1902 1906
f 1906 1902 1906
f 1902 1903 1906
f 1906 1903 1906
f 1903 1904 1906
f 1906 1904 1906
f 1904 1905 1906
f 1906 1905 1906
f 1905 1894 1906
f 1906 1894 1906
f 1906 1906 1906
f 1906 1906 1906
f 1906 1906 1906
f 1906 1906 1906
f 1906 1906 1906
f 1906 1906 1906
f 1906 1906 1906
f 1906 1906 1906
f 1906 1906 1906
f 1906 1906 1906
f 1906 1906 1906
f 1906 1906 1906
f 1906 1906 1906
f 1906 1906 1906
f 1906 1906 1906
f 1906 1906 1906
f 1906 1906 1906
f 1906 1906 1906
f 1906 1906 1906
f 1906 1906 1906
f 1906 1906 1906
f 1906 1906 1906
f 1906 1906 1906
f 1906 1906 1906

g Path_(3)
v 91.325 208.97499 9.9
v 91.08726 209.1966 9.9
v 91.11911 209.1669 9.7375
v 91.20613 209.08578 9.618542
v 91.325 208.97499 9.575
v 91.44386 208.8642 9.618542
v 91.53088 208.78308 9.7375
v 91.56273 208.75339 9.9
v 91.53088 208.78308 10.0625
v 91.44386 208.8642 10.181458
v 91.325 208.97499 10.224999
v 91.20613 209.08578 10.181458
v 91.11911 209.1669 10.0625
v 90.78807 208.87376 9.9
v 90.82242 208.847 9.7375
v 90.91625 208.77388 9.618542
v 91.044426 208.674 9.575
v 91.1726 208.57411 9.618542
v 91.26643 208.50099 9.7375
v 91.30078 208.47423 9.9
v 91.26643 208.50099 10.0625
v 91.1726 208.57411 10.181458
v 91.044426 208.674 10.224999
v 90.91625 208.77388 10.181458
v 90.82242 208.847 10.0625
v 90.517555 208.44447 9.9
v 90.55822 208.42892 9.7375
v 90.669334 208.38643 9.618542
v 90.821106 208.32838 9.575
v 90.972885 208.27032 9.618542
v 91.084 208.22783 9.7375
v 91.124664 208.21228 9.9
v 91.084 208.22783 10.0625
v 90.972885 208.27032 10.181458
v 90.821106 208.32838 10.224999
v 90.669334 208.38643 10.181458
v 90.55822 208.42892 10.0625
v 90.45903 208.05219 9.9
v 90.498924 208.03473 9.7375
v 90.60791 207.98706 9.618542
v 90.7568 207.92195 9.575
v 90.90568 207.85684 9.618542
v 91.01467 207.80917 9.7375
v 91.054565 207.79172 9.9
v 91.01467 207.80917 10.0625
v 90.90568 207.85684 10.181458
v 90.7568 207.92195 10.224999
v 90.60791 207.98706 10.181458
v 90.498924 208.03473 10.0625
v 90.234566 207.78343 9.9
v 90.2704 207.7587 9.7375
v 90.3683 207.69113 9.618542
v 90.50204 207.59882 9.575
v 90.635765 207.5065 9.618542
v 90.733665 207.43893 9.7375
v 90.7695 207.4142 9.9
v 90.733665 207.43893 10.0625
v 90.635765 207.5065 10.181458
v 90.50204 207.59882 10.224999
v 90.3683 207.69113 10.181458
v 90.2704 207.7587 10.0625
v 90.01471 207.4184 9.9
v 90.05162 207.39531 9.7375
v 90.152466 207.33221 9.618542
v 90.29023 207.24603 9.575
v 90.42799 207.15984 9.618542
v 90.52885 207.09676 9.7375
v 90.56576 207.07365 9.9
v 90.52885 207.09676 10.0625
v 90.42799 207.15984 10.181458
v 90.29023 207.24603 10.224999
v 90.152466 207.33221 10.181458
v 90.05162 207.39531 10.0625
v 89.81362 207.10646 9.9
v 89.84739 207.07896 9.7375
v 89.93963 207.00386 9.618542
v 90.065636 206.90125 9.575
v 90.19164 206.79863 9.618542
v 90.28388 206.72351 9.7375
v 90.31765 206.69603 9.9
v 90.28388 206.72351 10.0625
v 90.19164 206.79863 10.181458
v 90.065636 206.90125 10.224999
v 89.93963 207.00386 10.181458
v 89.84739 207.07896 10.0625
v 89.532364 206.82938 9.9
v 89.56467 206.80017 9.7375
v 89.65292 206.72041 9.618542
v 89.77349 206.61147 9.575
v 89.89405 206.50252 9.618542
v 89.982315 206.42276 9.7375
v 90.01462 206.39355 9.9
v 89.982315 206.42276 10.0625
v 89.89405 206.50252 10.181458
v 89.77349 206.61147 10.224999
v 89.65292 206.72041 10.181458
v 89.56467 206.80017 10.0625
v 89.228065 206.4448 9.9
v 89.266464 206.42427 9.7375
v 89.37137 206.36818 9.618542
v 89.51467 206.29156 9.575
v 89.65798 206.21495 9.618542
v 89.762886 206.15887 9.7375
v 89.801285 206.13834 9.9
v 89.762886 206.15887 10.0625
v 89.65798 206.21495 10.181458
v 89.51467 206.29156 10.224999
v 89.37137 206.36818 10.181458
v 89.266464 206.42427 10.0625
v 89.07887 205.98422 9.9
v 89.12088 205.97276 9.7375
v 89.23564 205.94145 9.618542
v 89.39241 205.89867 9.575
v 89.54918 205.85588 9.618542
v 89.66394 205.82457 9.7375
v 89.70594 205.81311 9.9
v 89.66394 205.82457 10.0625
v 89.54918 205.85588 10.181458
v 89.39241 205.89867 10.224999
v 89.23564 205.94145 10.181458
v 89.12088 205.97276 10.0625
v 89.0124 205.65294 9.9
v 89.05068 205.63219 9.7375
v 89.15527 205.57553 9.618542
v 89.29816 205.49812 9.575
v 89.44103 205.42072 9.618542
v 89.54563 205.36404 9.7375
v 89.583916 205.3433 9.9
v 89.54563 205.36404 10.0625
v 89.44103 205.42072 10.181458
v 89.29816 205.49812 10.224999
v 89.15527 205.57553 10.181458
v 89.05068 205.63219 10.0625
v 88.78185 205.42773 9.9
v 88.81297 205.39728 9.7375
v 88.89799 205.31407 9.618542
v 89.014114 205.2004 9.575
v 89.13024 205.08673 9.618542
v 89.215256 205.00352 9.7375
v 89.24637 204.97307 9.9
v 89.215256 205.00352 10.0625
v 89.13024 205.08673 10.181458
v 89.014114 205.2004 10.224999
v 88.89799 205.31407 10.181458
v 88.81297 205.39728 10.0625
v 88.492966 205.14009 9.9
v 88.52373 205.10927 9.7375
v 88.60775 205.02507 9.618542
v 88.722534 204.91005 9.575
v 88.837326 204.79503 9.618542
v 88.92135 204.71082 9.7375
v 88.95211 204.68 9.9
v 88.92135 204.71082 10.0625
v 88.837326 204.79503 10.181458
v 88.722534 204.91005 10.224999
v 88.60775 205.02507 10.181458
v 88.52373 205.10927 10.0625
v 88.20177 204.84888 9.9
v 88.23256 204.8181 9.7375
v 88.31667 204.73398 9.618542
v 88.43158 204.61908 9.575
v 88.546486 204.50418 9.618542
v 88.63061 204.42006 9.7375
v 88.66139 204.38927 9.9
v 88.63061 204.42006 10.0625
v 88.546486 204.50418 10.181458
v 88.43158 204.61908 10.224999
v 88.31667 204.73398 10.181458
v 88.23256 204.8181 10.0625
v 87.909706 204.55682 9.9
v 87.94064 204.52617 9.7375
v 88.02516 204.44246 9.618542
v 88.14062 204.32811 9.575
v 88.25607 204.21376 9.618542
v 88.34059 204.13005 9.7375
v 88.37153 204.09941 9.9
v 88.34059 204.13005 10.0625
v 88.25607 204.21376 10.181458
v 88.14062 204.32811 10.224999
v 88.02516 204.44246 10.181458
v 87.94064 204.52617 10.0625
v 87.600555 204.23973 9.9
v 87.63431 204.21222 9.7375
v 87.72651 204.13705 9.618542
v 87.852455 204.03436 9.575
v 87.97841 203.93169 9.618542
v 88.07061 203.85652 9.7375
v 88.10436 203.82901 9.9
v 88.07061 203.85652 10.0625
v 87.97841 203.93169 10.181458
v 87.852455 204.03436 10.224999
v 87.72651 204.13705 10.181458
v 87.63431 204.21222 10.0625
v 87.32235 203.80217 9.841535
v 87.390076 203.77754 9.689518
v 87.520164 203.73026 9.593901
v 87.67775 203.67296 9.580301
v 87.82062 203.62102 9.652366
v 87.910484 203.58833 9.790783
v 87.92326 203.5837 9.958465
v 87.85554 203.60832 10.110481
v 87.72545 203.65561 10.206099
v 87.567856 203.7129 10.219698
v 87.424995 203.76485 10.147634
v 87.33513 203.79753 10.009216
v 87.283615 203.28867 9.768017
v 87.3901 203.27704 9.64453
v 87.54734 203.26721 9.594063
v 87.71321 203.26181 9.630138
v 87.84327 203.26227 9.743089
v 87.90266 203.2685 9.90265
v 87.87547 203.2788 10.066068
v 87.76899 203.29042 10.189554
v 87.61174 203.30025 10.240021
v 87.44587 203.30565 10.203946
v 87.31581 203.30519 10.090996
v 87.256424 203.29897 9.931434
v 87.281075 202.83127 9.849655
v 87.37481 202.77243 9.738617
v 87.52583 202.74103 9.714287
v 87.69368 202.7455 9.783183
v 87.83338 202.7846 9.926846
v 87.9075 202.8479 10.10678
v 87.89618 202.91841 10.274773
v 87.80245 202.97725 10.385811
v 87.65142 203.00865 10.410141
v 87.483574 203.00418 10.341245
v 87.34387 202.96507 10.197582
v 87.26975 202.90178 10.017648
v 87.263596 202.54727 10.004381
v 87.34474 202.45152 9.941062
v 87.4884 202.38905 9.928427
v 87.656075 202.3766 9.96986
v 87.80283 202.41751 10.05426
v 87.88936 202.50081 10.159013
v 87.892456 202.60417 10.256048
v 87.81131 202.69992 10.319366
v 87.667656 202.76239 10.332002
v 87.499985 202.77484 10.290568
v 87.353226 202.73395 10.206168
v 87.2667 202.65065 10.101417
v 87.30098 202.3151 10.214772
v 87.419624 202.23259 10.134079
v 87.56613 202.14998 10.134433
v 87.70124 202.08939 10.21574
v 87.78875 202.06705 10.356215
v 87.805214 202.08894 10.518215
v 87.74622 202.14923 10.658335
v 87.62758 202.23172 10.739029
v 87.48107 202.31433 10.738674
v 87.34596 202.37492 10.657368
v 87.258446 202.39726 10.516893
v 87.24198 202.37537 10.354893
v 87.11996 202.12111 10.085177
v 87.23414 202.01434 10.023285
v 87.348145 201.89291 10.047234
v 87.43143 201.78937 10.150606
v 87.46168 201.73145 10.305704
v 87.43078 201.73468 10.47097
v 87.34701 201.79817 10.602119
v 87.23283 201.90494 10.664012
v 87.11882 202.02637 10.640063
v 87.03554 202.12991 10.536691
v 87.00529 202.18784 10.381593
v 87.03619 202.18462 10.216327
v 86.787926 201.82018 10.108248
v 86.89362 201.71378 10.03201
v 87.01259 201.59517 10.040967
v 87.11294 201.4961 10.132717
v 87.16779 201.44313 10.282678
v 87.16245 201.45045 10.450665
v 87.09835 201.51611 10.59167
v 86.99265 201.6225 10.667908
v 86.87369 201.74112 10.658951
v 86.77334 201.84018 10.567201
v 86.71848 201.89314 10.41724
v 86.72382 201.88582 10.249252
v 86.48148 201.53535 10.123123
v 86.57919 201.4285 10.037393
v 86.69646 201.30788 10.035369
v 86.801865 201.20584 10.117596
v 86.86716 201.1497 10.262039
v 86.87485 201.15451 10.429997
v 86.822876 201.219 10.576465
v 86.72517 201.32585 10.662195
v 86.607895 201.44646 10.664219
v 86.502495 201.54851 10.581992
v 86.4372 201.60464 10.437549
v 86.42951 201.59982 10.26959
v 86.14343 201.20062 10.16824
v 86.21334 201.06326 10.095765
v 86.321236 200.9346 10.099321
v 86.43821 200.84912 10.177957
v 86.53291 200.82973 10.3106
v 86.57998 200.8816 10.46171
v 86.566795 200.99088 10.590796
v 86.49689 201.12823 10.663272
v 86.38899 201.25688 10.659715
v 86.272026 201.34236 10.5810795
v 86.177315 201.36176 10.448437
v 86.13025 201.30988 10.297326
v 85.87536 200.96706 10.470223
v 85.950165 200.81915 10.429224
v 86.06404 200.70277 10.459389
v 86.18647 200.64906 10.552635
v 86.28466 200.67245 10.683979
v 86.33229 200.76665 10.818226
v 86.3166 200.90642 10.919404
v 86.24179 201.05432 10.960403
v 86.12792 201.1707 10.930239
v 86.005486 201.2244 10.836992
v 85.9073 201.20102 10.705648
v 85.85967 201.10683 10.571402
v 85.664406 200.83499 10.594651
v 85.750565 200.69829 10.545033
v 85.85016 200.56842 10.581931
v 85.93651 200.48016 10.695457
v 85.98647 200.45718 10.855193
v 85.986664 200.50563 11.018336
v 85.93703 200.61252 11.141174
v 85.85087 200.74922 11.190792
v 85.751274 200.87909 11.153894
v 85.664925 200.96735 11.040368
v 85.61497 200.99033 10.880632
v 85.61478 200.94188 10.717489
v 85.38275 200.69879 10.567026
v 85.45454 200.5683 10.488748
v 85.529106 200.41763 10.4952345
v 85.58647 200.28717 10.584748
v 85.611275 200.21185 10.733303
v 85.596855 200.21188 10.901094
v 85.54709 200.28725 11.043163
v 85.4753 200.41774 11.121441
v 85.400734 200.5684 11.114954
v 85.34336 200.69887 11.025441
v 85.318565 200.77417 10.876885
v 85.332985 200.77415 10.709094
v 85.04853 200.53406 10.525603
v 85.07459 200.37567 10.47527
v 85.100746 200.21358 10.511943
v 85.11998 200.09122 10.625794
v 85.12714 200.0414 10.786319
v 85.12031 200.07744 10.950503
v 85.10131 200.1897 11.074355
v 85.07524 200.34808 11.124688
v 85.04909 200.51018 11.088016
v 85.02986 200.63254 10.974164
v 85.0227 200.68236 10.81364
v 85.02953 200.64632 10.649455
v 84.65968 200.52513 10.518574
v 84.66343 200.36267 10.475004
v 84.66717 200.20021 10.518518
v 84.669914 200.08127 10.637457
v 84.67092 200.0377 10.79995
v 84.66992 200.0812 10.962457
v 84.66718 200.20012 11.081435
v 84.663445 200.36256 11.125005
v 84.6597 200.52504 11.0814905
v 84.65696 200.64398 10.962552
v 84.65595 200.68753 10.800059
v 84.65695 200.64403 10.637552
v 84.22111 200.50279 10.51877
v 84.252335 200.34338 10.4749975
v 84.283585 200.18385 10.518308
v 84.30648 200.06696 10.637096
v 84.31489 200.024 10.799535
v 84.306564 200.0665 10.962096
v 84.28373 200.18307 11.0812235
v 84.25251 200.34248 11.124996
v 84.22126 200.50201 11.081686
v 84.198364 200.61891 10.962897
v 84.18995 200.66188 10.800459
v 84.19828 200.61937 10.6378975
v 83.831116 200.38127 10.528267
v 83.86089 200.22432 10.475529
v 83.8916 200.06248 10.509733
v 83.915 199.93913 10.621714
v 83.924835 199.88733 10.7814665
v 83.91846 199.92093 10.946185
v 83.89758 200.03094 11.071733
v 83.867805 200.1879 11.124471
v 83.837105 200.34973 11.090267
v 83.8137 200.47308 10.978287
v 83.80387 200.52489 10.818534
v 83.81024 200.49129 10.653815
v 83.41886 200.38156 10.537939
v 83.4321 200.22545 10.476251
v 83.45097 200.06018 10.50109
v 83.47042 199.93004 10.605802
v 83.485245 199.8699 10.762328
v 83.491455 199.89587 10.928727
v 83.487404 200.001 11.060414
v 83.47417 200.15712 11.122103
v 83.4553 200.3224 11.097263
v 83.435844 200.45253 10.992552
v 83.42103 200.51268 10.836025
v 83.41481 200.4867 10.669625
v 82.872734 200.32117 10.65349
v 82.88786 200.18088 10.554627
v 82.94652 200.02423 10.529398
v 83.032974 199.8932 10.584562
v 83.12407 199.82289 10.705339
v 83.1954 199.83215 10.859366
v 83.227844 199.9185 11.005372
v 83.212715 200.05879 11.104235
v 83.15406 200.21544 11.129464
v 83.067604 200.34648 11.0743
v 82.97651 200.41678 10.953523
v 82.90518 200.40752 10.799496
v 82.58713 200.08606 10.9811945
v 82.59793 199.94032 10.890575
v 82.66736 199.7883 10.864041
v 82.77681 199.67072 10.9087
v 82.89696 199.6191 11.012588
v 82.99561 199.64726 11.147866
v 83.04633 199.74767 11.278289
v 83.03553 199.8934 11.368908
v 82.9661 200.04543 11.395443
v 82.85665 200.163 11.350783
v 82.7365 200.21461 11.246896
v 82.63785 200.18646 11.111617
v 82.36738 200.05429 11.186609
v 82.385864 199.93265 11.067545
v 82.43101 199.77554 11.021833
v 82.49071 199.62508 11.061724
v 82.54897 199.52158 11.176527
v 82.59018 199.49275 11.335482
v 82.603294 199.54634 11.4959955
v 82.58481 199.66798 11.61506
v 82.539665 199.82507 11.660771
v 82.479965 199.97554 11.620881
v 82.4217 200.07906 11.506078
v 82.38049 200.10788 11.347123
v 81.99585 199.96208 11.143834
v 82.01928 199.86768 11.006052
v 82.06441 199.72174 10.934137
v 82.11915 199.56339 10.947359
v 82.16882 199.43504 11.042174
v 82.200134 199.3711 11.193177
v 82.20469 199.38869 11.359906
v 82.18126 199.48308 11.497688
v 82.13613 199.62901 11.569603
v 82.08139 199.78737 11.556381
v 82.03171 199.91571 11.461566
v 82.0004 199.97966 11.310563
v 81.59369 199.80635 11.242426
v 81.504005 199.67635 11.174549
v 81.474815 199.51079 11.141023
v 81.51394 199.35403 11.15083
v 81.61089 199.24811 11.201344
v 81.7397 199.22137 11.279027
v 81.865845 199.281 11.363068
v 81.95553 199.41103 11.430944
v 81.98472 199.57658 11.464471
v 81.945595 199.73332 11.454663
v 81.84864 199.83925 11.40415
v 81.71983 199.86598 11.326466
v 81.552956 199.97525 11.871025
v 81.43534 199.85765 11.914973
v 81.39175 199.70456 11.950799
v 81.433846 199.55696 11.968903
v 81.550354 199.45444 11.964434
v 81.71006 199.42444 11.938589
v 81.87017 199.475 11.898294
v 81.98778 199.5926 11.854346
v 82.03137 199.7457 11.818521
v 81.98927 199.8933 11.800416
v 81.872765 199.99582 11.804886
v 81.71306 200.02582 11.83073
v 81.483345 200.15044 12.22383
v 81.35219 200.05183 12.198809
v 81.283424 199.89867 12.176251
v 81.29546 199.73195 12.162205
v 81.38509 199.59636 12.160431
v 81.5283 199.52824 12.171405
v 81.68669 199.54584 12.192188
v 81.81785 199.64444 12.21721
v 81.88661 199.79762 12.239767
v 81.87457 199.96434 12.253814
v 81.78494 200.09991 12.255589
v 81.64175 200.16803 12.244614
v 81.51535 200.0992 12.629321
v 81.36793 200.10751 12.551967
v 81.24174 200.03137 12.467568
v 81.17059 199.89117 12.398742
v 81.17355 199.7245 12.363928
v 81.24983 199.57599 12.372456
v 81.37898 199.48546 12.42204
v 81.5264 199.47714 12.499394
v 81.65259 199.55327 12.583793
v 81.72373 199.69347 12.652619
v 81.72077 199.86015 12.687433
v 81.6445 200.00865 12.678905
v 81.320206 199.99907 13.048676
v 81.19414 200.06334 12.974025
v 81.06801 200.04247 12.870658
v 80.97561 199.94206 12.76627
v 80.941696 199.78903 12.688832
v 80.97536 199.62436 12.659095
v 81.06757 199.4922 12.685024
v 81.193634 199.42793 12.759675
v 81.31976 199.4488 12.863043
v 81.41217 199.54921 12.96743
v 81.44608 199.70224 13.0448675
v 81.41242 199.8669 13.074606
v 81.000084 199.92546 13.368185
v 80.88521 199.97505 13.273453
v 80.78204 199.93977 13.151824
v 80.71822 199.82909 13.03589
v 80.710846 199.67265 12.956713
v 80.7619 199.51237 12.935511
v 80.8577 199.39122 12.9779625
v 80.972565 199.34163 13.072695
v 81.07574 199.3769 13.194324
v 81.13956 199.4876 13.310258
v 81.14693 199.64403 13.389434
v 81.09588 199.80429 13.410637
v 80.61915 199.77995 13.627198
v 80.53263 199.85938 13.522854
v 80.463684 199.86015 13.381192
v 80.43078 199.78207 13.2401705
v 80.44273 199.64606 13.137575
v 80.49634 199.48856 13.100897
v 80.57724 199.35176 13.139963
v 80.66376 199.27232 13.2443075
v 80.732704 199.27155 13.385969
v 80.76561 199.34962 13.526991
v 80.753654 199.48564 13.629586
v 80.70005 199.64316 13.666265
v 80.23926 199.46353 13.752113
v 80.15023 199.58228 13.673428
v 80.08581 199.64577 13.531049
v 80.06326 199.63698 13.363128
v 80.08862 199.55827 13.214658
v 80.155106 199.43073 13.1254225
v 80.244896 199.28853 13.119331
v 80.33392 199.16978 13.198017
v 80.398346 199.10631 13.340396
v 80.42089 199.1151 13.508318
v 80.39552 199.1938 13.656787
v 80.32904 199.32133 13.746022
v 79.91407 199.1762 13.788746
v 79.83717 199.31172 13.72534
v 79.78089 199.39859 13.59272
v 79.760284 199.41351 13.426422
v 79.78089 199.3525 13.271006
v 79.83717 199.23189 13.168114
v 79.91407 199.084 13.145316
v 79.99096 198.94846 13.208722
v 80.04725 198.86159 13.341342
v 80.06785 198.84666 13.50764
v 80.04725 198.90768 13.663056
v 79.99096 199.0283 13.765948
v 79.525795 199.0413 13.808072
v 79.48817 199.1916 13.742549
v 79.460625 199.28929 13.60838
v 79.45054 199.30818 13.441515
v 79.460625 199.2432 13.286665
v 79.48817 199.11177 13.185323
v 79.525795 198.94911 13.164643
v 79.56342 198.7988 13.2301655
v 79.59097 198.70111 13.364335
v 79.60106 198.68224 13.5312
v 79.59097 198.74721 13.686049
v 79.56342 198.87865 13.787392
v 79.116615 199.00041 13.813322
v 79.101166 199.1518 13.741779
v 79.09016 199.24709 13.603719
v 79.086555 199.26076 13.436133
v 79.09132 199.18915 13.283927
v 79.10317 199.05144 13.187884
v 79.118935 198.88452 13.173739
v 79.13439 198.73314 13.245282
v 79.14539 198.63785 13.383343
v 79.148994 198.62418 13.550928
v 79.14423 198.69579 13.703135
v 79.132385 198.8335 13.799177
v 78.7955 198.9717 13.798081
v 78.76935 199.12437 13.736185
v 78.72652 199.2215 13.608368
v 78.67848 199.237 13.448877
v 78.638115 199.16673 13.30045
v 78.616234 199.02956 13.202857
v 78.618706 198.86218 13.182247
v 78.64485 198.70949 13.2441435
v 78.68768 198.61238 13.371962
v 78.73572 198.59688 13.531451
v 78.776085 198.66714 13.679878
v 78.797966 198.80432 13.7774725
v 78.4845 199.03954 13.92246
v 78.43769 199.17073 13.849832
v 78.36993 199.23172 13.7301445
v 78.29937 199.20615 13.595467
v 78.24492 199.10088 13.481887
v 78.22117 198.9441 13.419838
v 78.23448 198.77786 13.425946
v 78.28129 198.64665 13.498574
v 78.349045 198.58568 13.618261
v 78.4196 198.61124 13.752939
v 78.47405 198.71652 13.866519
v 78.4978 198.87328 13.928568
v 78.12517 199.04053 14.012826
v 78.08165 199.16895 13.940877
v 78.00783 199.22633 13.828665
v 77.92348 199.19734 13.706258
v 77.8512 199.0897 13.606454
v 77.81036 198.93228 13.555996
v 77.81191 198.76726 13.568404
v 77.85543 198.63884 13.640353
v 77.92925 198.58144 13.752565
v 78.0136 198.61044 13.874972
v 78.08588 198.71808 13.974776
v 78.12672 198.8755 14.025234
v 77.81971 199.20148 14.295056
v 77.75451 199.28847 14.166666
v 77.66544 199.29292 14.024015
v 77.57638 199.21367 13.905329
v 77.51117 199.07191 13.842406
v 77.487305 198.90567 13.85211
v 77.51117 198.75946 13.931839
v 77.57638 198.67249 14.060229
v 77.66544 198.66801 14.20288
v 77.75451 198.74728 14.321567
v 77.81971 198.88902 14.384489
v 77.843575 199.05528 14.374785
v 77.37066 199.25674 14.488149
v 77.33627 199.33978 14.345932
v 77.28929 199.33884 14.184395
v 77.24231 199.25417 14.046822
v 77.20792 199.10846 13.970075
v 77.19533 198.94077 13.974717
v 77.20792 198.796 14.059506
v 77.24231 198.71298 14.201723
v 77.28929 198.71393 14.363259
v 77.33627 198.7986 14.500833
v 77.37066 198.94429 14.57758
v 77.38325 199.112 14.572937
v 76.92249 199.23972 14.588274
v 76.90989 199.34383 14.457395
v 76.89026 199.368 14.293861
v 76.868866 199.30574 14.141494
v 76.85144 199.17374 14.041119
v 76.84266 199.00735 14.019631
v 76.844864 198.85118 14.082788
v 76.85747 198.74706 14.213669
v 76.8771 198.72289 14.377202
v 76.89849 198.78514 14.529569
v 76.91592 198.91714 14.629945
v 76.9247 199.08353 14.651432
v 76.5125 199.24863 14.628233
v 76.517296 199.35187 14.495827
v 76.51042 199.37564 14.330342
v 76.49373 199.31358 14.176121
v 76.47168 199.18233 14.074486
v 76.450195 199.01703 14.05267
v 76.43501 198.86198 14.116519
v 76.43022 198.75874 14.248924
v 76.43709 198.73497 14.414409
v 76.45378 198.79703 14.568631
v 76.47583 198.92828 14.670266
v 76.49732 199.09358 14.692082
v 76.11919 199.39513 14.589453
v 76.12644 199.46138 14.434991
v 76.11919 199.4427 14.267956
v 76.09934 199.3441 14.133105
v 76.07225 199.19197 14.066571
v 76.04515 199.0271 14.086183
v 76.025314 198.89366 14.186684
v 76.01805 198.8274 14.341146
v 76.025314 198.84607 14.508182
v 76.04515 198.94467 14.643032
v 76.07225 199.0968 14.709565
v 76.09934 199.26167 14.689955
v 75.685844 199.44463 14.59678
v 75.68931 199.51135 14.442387
v 75.685844 199.4922 14.275283
v 75.67638 199.39232 14.140244
v 75.66345 199.23846 14.073452
v 75.65053 199.07184 14.092806
v 75.64107 198.93712 14.193118
v 75.6376 198.87039 14.347511
v 75.64107 198.88954 14.514615
v 75.65053 198.98943 14.649654
v 75.66345 199.14328 14.716446
v 75.67638 199.30989 14.697092
v 75.26189 199.46358 14.5995865
v 75.26336 199.53043 14.44521
v 75.26189 199.51117 14.27809
v 75.25787 199.41098 14.143004
v 75.25238 199.2567 14.076152
v 75.246895 199.08966 14.095443
v 75.242874 198.95464 14.19571
v 75.2414 198.8878 14.350087
v 75.242874 198.90704 14.517207
v 75.246895 199.00723 14.652292
v 75.25238 199.16151 14.719146
v 75.25787 199.32855 14.699854
v 74.84567 199.49141 14.575247
v 74.84611 199.54294 14.415102
v 74.84518 199.50749 14.250648
v 74.843124 199.39459 14.125949
v 74.84051 199.23447 14.074421
v 74.83802 199.07002 14.109868
v 74.836334 198.94534 14.222794
v 74.8359 198.89381 14.382939
v 74.83683 198.92924 14.547394
v 74.83888 199.04216 14.6720915
v 74.8415 199.20229 14.72362
v 74.84399 199.36671 14.688172
v 74.42643 199.50313 14.562494
v 74.425766 199.54694 14.4000635
v 74.42612 199.50365 14.237495
v 74.427376 199.38489 14.118349
v 74.429214 199.22246 14.074551
v 74.431145 199.0599 14.117835
v 74.43263 198.94077 14.236605
v 74.4333 198.89697 14.399035
v 74.43295 198.94026 14.5616045
v 74.431694 199.05902 14.68075
v 74.429855 199.22144 14.724549
v 74.427925 199.384 14.681264
v 73.93524 199.47769 14.562451
v 73.92229 199.51935 14.399973
v 73.93505 199.4778 14.237452
v 73.9701 199.36418 14.118434
v 74.01807 199.20894 14.074811
v 74.06608 199.05368 14.118272
v 74.10127 198.93999 14.237171
v 74.11423 198.89833 14.399649
v 74.10147 198.93988 14.562171
v 74.066414 199.05348 14.681189
v 74.018456 199.20872 14.724811
v 73.97044 199.364 14.68135
v 73.47513 199.18932 14.56256
v 73.444695 199.22057 14.400082
v 73.474976 199.18938 14.23756
v 73.55787 199.10414 14.118545
v 73.67116 198.98767 14.074924
v 73.784485 198.87119 14.118388
v 73.867485 198.78589 14.237289
v 73.89793 198.75464 14.399768
v 73.867645 198.78581 14.562289
v 73.78475 198.87106 14.681305
v 73.67146 198.98753 14.724925
v 73.558136 199.10402 14.681461
v 73.20211 198.79697 14.561948
v 73.16551 198.81998 14.399368
v 73.20261 198.79662 14.236948
v 73.303474 198.73314 14.11821
v 73.44107 198.64655 14.074968
v 73.578545 198.56004 14.11881
v 73.67905 198.49681 14.2379875
v 73.71565 198.4738 14.400568
v 73.67855 198.49716 14.562987
v 73.57769 198.56064 14.6817255
v 73.44009 198.64723 14.724967
v 73.30261 198.73373 14.681126
v 72.998665 198.44695 14.562528
v 72.96235 198.47101 14.400034
v 72.99862 198.44696 14.237528
v 73.09776 198.38124 14.118552
v 73.23321 198.29147 14.074987
v 73.36866 198.20169 14.1185055
v 73.467834 198.13597 14.237447
v 73.50415 198.11191 14.3999405
v 73.46788 198.13596 14.562447
v 73.36874 198.20166 14.681422
v 73.23329 198.29144 14.724987
v 73.09784 198.38121 14.681469
v 72.73316 198.08432 14.562502
v 72.69394 198.10324 14.4000025
v 72.733154 198.08432 14.237501
v 72.840294 198.03264 14.11854
v 72.98666 197.96204 14.074994
v 73.13301 197.89143 14.118532
v 73.24016 197.83975 14.237487
v 73.27938 197.82083 14.399985
v 73.24017 197.83975 14.562487
v 73.13303 197.89143 14.681448
v 72.98667 197.96204 14.724995
v 72.84031 198.03264 14.681457
v 72.605896 197.61693 14.562505
v 72.563126 197.6251 14.400006
v 72.60589 197.61693 14.237505
v 72.72272 197.59456 14.118544
v 72.88232 197.564 14.074997
v 73.04192 197.53345 14.118534
v 73.15876 197.51108 14.23749
v 73.20153 197.50288 14.399988
v 73.158775 197.51108 14.5624895
v 73.04194 197.53345 14.681451
v 72.88234 197.564 14.7249975
v 72.72274 197.59456 14.68146
v 72.55179 197.17899 14.562507
v 72.50839 197.1826 14.400008
v 72.55178 197.17899 14.237507
v 72.67032 197.16908 14.118546
v 72.83226 197.15558 14.074999
v 72.994194 197.14206 14.118536
v 73.11275 197.13216 14.237491
v 73.15614 197.12854 14.399989
v 73.112755 197.13216 14.56249
v 72.99421 197.14206 14.681453
v 72.832275 197.15558 14.724998
v 72.67034 197.16908 14.681461
v 72.5326 196.75327 14.562508
v 72.489075 196.75462 14.400008
v 72.532585 196.75327 14.237507
v 72.65148 196.74956 14.118546
v 72.8139 196.74449 14.074999
v 72.976326 196.73943 14.118536
v 73.09523 196.73572 14.237491
v 73.138756 196.73436 14.39999
v 73.09524 196.73572 14.562491
v 72.97634 196.73943 14.681453
v 72.81393 196.74449 14.724999
v 72.651505 196.74956 14.681462
v 72.52519 196.33687 14.562508
v 72.48164 196.33746 14.400009
v 72.52518 196.33687 14.237508
v 72.64413 196.33527 14.118546
v 72.80661 196.33307 14.075
v 72.96909 196.33089 14.118537
v 73.08804 196.32928 14.237492
v 73.13159 196.32869 14.39999
v 73.08806 196.32928 14.562491
v 72.96911 196.33089 14.681453
v 72.806625 196.33307 14.724999
v 72.64414 196.33527 14.681462
v 72.52137 195.92342 14.562508
v 72.47782 195.9237 14.400009
v 72.52136 195.92342 14.237508
v 72.64031 195.92265 14.118546
v 72.80281 195.9216 14.075
v 72.96531 195.92056 14.118537
v 73.08427 195.9198 14.237492
v 73.12781 195.91951 14.39999
v 73.084274 195.9198 14.562491
v 72.965324 195.92056 14.681453
v 72.802826 195.9216 14.724999
v 72.64033 195.92265 14.681462
v 72.51987 195.5109 14.562508
v 72.476326 195.51102 14.400009
v 72.51986 195.5109 14.237508
v 72.63882 195.51057 14.118546
v 72.801315 195.51013 14.075
v 72.96381 195.50967 14.118537
v 73.08277 195.50935 14.237492
v 73.12632 195.50923 14.39999
v 73.08279 195.50935 14.562491
v 72.96383 195.50967 14.681453
v 72.80133 195.51013 14.724999
v 72.63883 195.51057 14.681462
v 72.5191 195.099 14.5625
v 72.475555 195.09906 14.4
v 72.5191 195.099 14.237499
v 72.638054 195.09885 14.118542
v 72.80055 195.09865 14.075
v 72.96306 195.09843 14.118542
v 73.082016 195.09828 14.237499
v 73.12556 195.09822 14.4
v 73.082016 195.09828 14.5625
v 72.96306 195.09843 14.6814575
v 72.80055 195.09865 14.724999
v 72.638054 195.09885 14.6814575
v 72.52126 194.72433 14.5625
v 72.4781 194.73009 14.4
v 72.52126 194.72433 14.237499
v 72.63918 194.70862 14.118542
v 72.800255 194.68715 14.075
v 72.961334 194.6657 14.118542
v 73.07925 194.64998 14.237499
v 73.122406 194.64423 14.4
v 73.07925 194.64998 14.5625
v 72.961334 194.6657 14.6814575
v 72.800255 194.68715 14.724999
v 72.63918 194.70862 14.6814575
v 72.42391 194.37315 14.5625
v 72.38232 194.38603 14.4
v 72.42391 194.37315 14.237499
v 72.53756 194.33798 14.118542
v 72.692795 194.28995 14.075
v 72.84803 194.24191 14.118542
v 72.96167 194.20674 14.237499
v 73.003265 194.19388 14.4
v 72.96167 194.20674 14.5625
v 72.84803 194.24191 14.6814575
v 72.692795 194.28995 14.724999
v 72.53756 194.33798 14.6814575
v 72.30137 194.01897 14.5625
v 72.2618 194.03716 14.4
v 72.30137 194.01897 14.237499
v 72.40946 193.96931 14.118542
v 72.55713 193.90147 14.075
v 72.70479 193.83363 14.118542
v 72.81289 193.78398 14.237499
v 72.852455 193.7658 14.4
v 72.81289 193.78398 14.5625
v 72.70479 193.83363 14.6814575
v 72.55713 193.90147 14.724999
v 72.40946 193.96931 14.6814575
v 72.10491 193.68246 14.5625
v 72.06687 193.70366 14.4
v 72.10491 193.68246 14.237499
v 72.208824 193.62457 14.118542
v 72.35078 193.54547 14.075
v 72.49273 193.46637 14.118542
v 72.59664 193.40846 14.237499
v 72.634674 193.38727 14.4
v 72.59664 193.40846 14.5625
v 72.49273 193.46637 14.6814575
v 72.35078 193.54547 14.724999
v 72.208824 193.62457 14.6814575
v 71.8941 193.28423 14.5625
v 71.853485 193.29993 14.4
v 71.8941 193.28423 14.237499
v 72.00504 193.2413 14.118542
v 72.1566 193.18268 14.075
v 72.30816 193.12405 14.118542
v 72.419106 193.08115 14.237499
v 72.45972 193.06543 14.4
v 72.419106 193.08115 14.5625
v 72.30816 193.12405 14.6814575
v 72.1566 193.18268 14.724999
v 72.00504 193.2413 14.6814575
v 71.7787 192.83128 14.5625
v 71.73579 192.83865 14.4
v 71.7787 192.83128 14.237499
v 71.89594 192.81116 14.118542
v 72.0561 192.78366 14.075
v 72.216255 192.75616 14.118542
v 72.3335 192.73604 14.237499
v 72.37641 192.72867 14.4
v 72.3335 192.73604 14.5625
v 72.216255 192.75616 14.6814575
v 72.0561 192.78366 14.724999
v 71.89594 192.81116 14.6814575
v 71.73697 192.39334 14.5625
v 71.693535 192.39635 14.4
v 71.73697 192.39334 14.237499
v 71.85565 192.38515 14.118542
v 72.01776 192.37396 14.075
v 72.17988 192.36278 14.118542
v 72.29855 192.35458 14.237499
v 72.341995 192.35158 14.4
v 72.29855 192.35458 14.5625
v 72.17988 192.36278 14.6814575
v 72.01776 192.37396 14.724999
v 71.85565 192.38515 14.6814575
v 71.718124 191.97147 14.5625
v 71.6746 191.9728 14.4
v 71.718124 191.97147 14.237499
v 71.83703 191.96783 14.118542
v 71.99945 191.96289 14.075
v 72.16187 191.95793 14.118542
v 72.28078 191.9543 14.237499
v 72.324295 191.95297 14.4
v 72.28078 191.9543 14.5625
v 72.16187 191.95793 14.6814575
v 71.99945 191.96289 14.724999
v 71.83703 191.96783 14.6814575
v 71.712845 191.52129 14.5625
v 71.669556 191.51662 14.4
v 71.712845 191.52129 14.237499
v 71.831116 191.53404 14.118542
v 71.99268 191.55145 14.075
v 72.15424 191.56888 14.118542
v 72.272514 191.58162 14.237499
v 72.31581 191.58629 14.4
v 72.272514 191.58162 14.5625
v 72.15424 191.56888 14.6814575
v 71.99268 191.55145 14.724999
v 71.831116 191.53404 14.6814575
v 71.80978 191.10223 14.5625
v 71.76689 191.0947 14.4
v 71.80978 191.10223 14.237499
v 71.92694 191.12282 14.118542
v 72.08699 191.15092 14.075
v 72.24704 191.17903 14.118542
v 72.364204 191.19962 14.237499
v 72.40709 191.20715 14.4
v 72.364204 191.19962 14.5625
v 72.24704 191.17903 14.6814575
v 72.08699 191.15092 14.724999
v 71.92694 191.12282 14.6814575
v 71.859695 190.68285 14.5625
v 71.81713 190.67366 14.4
v 71.859695 190.68285 14.237499
v 71.975975 190.70795 14.118542
v 72.13482 190.74223 14.075
v 72.293655 190.77652 14.118542
v 72.409935 190.80162 14.237499
v 72.4525 190.8108 14.4
v 72.409935 190.80162 14.5625
v 72.293655 190.77652 14.6814575
v 72.13482 190.74223 14.724999
v 71.975975 190.70795 14.6814575
v 72.007515 190.22548 14.5625
v 71.96848 190.20619 14.4
v 72.007515 190.22548 14.237499
v 72.11416 190.27818 14.118542
v 72.259834 190.35019 14.075
v 72.40551 190.4222 14.118542
v 72.51215 190.47491 14.237499
v 72.551186 190.4942 14.4
v 72.51215 190.47491 14.5625
v 72.40551 190.4222 14.6814575
v 72.259834 190.35019 14.724999
v 72.11416 190.27818 14.6814575
v 72.24907 189.87654 14.5625
v 72.21097 189.85547 14.4
v 72.24907 189.87654 14.237499
v 72.353165 189.93413 14.118542
v 72.49536 190.01279 14.075
v 72.63756 190.09145 14.118542
v 72.741646 190.14902 14.237499
v 72.77975 190.1701 14.4
v 72.741646 190.14902 14.5625
v 72.63756 190.09145 14.6814575
v 72.49536 190.01279 14.724999
v 72.353165 189.93413 14.6814575
v 72.386284 189.55362 14.5625
v 72.34456 189.54118 14.4
v 72.386284 189.55362 14.237499
v 72.5003 189.58757 14.118542
v 72.65603 189.63396 14.075
v 72.81177 189.68036 14.118542
v 72.92577 189.71431 14.237499
v 72.96751 189.72675 14.4
v 72.92577 189.71431 14.5625
v 72.81177 189.68036 14.6814575
v 72.65603 189.63396 14.724999
v 72.5003 189.58757 14.6814575
v 72.45146 189.27673 14.5625
v 72.40855 189.28412 14.4
v 72.45146 189.27673 14.237499
v 72.568695 189.25655 14.118542
v 72.728836 189.22897 14.075
v 72.88898 189.20139 14.118542
v 73.00621 189.1812 14.237499
v 73.04912 189.17381 14.4
v 73.00621 189.1812 14.5625
v 72.88898 189.20139 14.6814575
v 72.728836 189.22897 14.724999
v 72.568695 189.25655 14.6814575
v 72.2915 189.02914 14.5625
v 72.25541 189.05351 14.4
v 72.2915 189.02914 14.237499
v 72.39008 188.96259 14.118542
v 72.524765 188.87166 14.075
v 72.65944 188.78072 14.118542
v 72.758026 188.71416 14.237499
v 72.79411 188.68979 14.4
v 72.758026 188.71416 14.5625
v 72.65944 188.78072 14.6814575
v 72.524765 188.87166 14.724999
v 72.39008 188.96259 14.6814575
v 72.085045 188.76132 14.5625
v 72.05649 188.79419 14.4
v 72.085045 188.76132 14.237499
v 72.16305 188.67151 14.118542
v 72.26961 188.54883 14.075
v 72.376175 188.42615 14.118542
v 72.45418 188.33633 14.237499
v 72.482735 188.30347 14.4
v 72.45418 188.33633 14.5625
v 72.376175 188.42615 14.6814575
v 72.26961 188.54883 14.724999
v 72.16305 188.67151 14.6814575
v 71.80979 188.60272 14.5625
v 71.79363 188.64316 14.4
v 71.80979 188.60272 14.237499
v 71.85394 188.49226 14.118542
v 71.914246 188.34137 14.075
v 71.974556 188.19048 14.118542
v 72.01871 188.08002 14.237499
v 72.03487 188.03958 14.4
v 72.01871 188.08002 14.5625
v 71.974556 188.19048 14.6814575
v 71.914246 188.34137 14.724999
v 71.85394 188.49226 14.6814575
v 71.40771 188.50745 14.5625
v 71.3913 188.54778 14.4
v 71.40771 188.50745 14.237499
v 71.452545 188.39726 14.118542
v 71.513794 188.24675 14.075
v 71.57504 188.09622 14.118542
v 71.61988 187.98604 14.237499
v 71.63629 187.94571 14.4
v 71.61988 187.98604 14.5625
v 71.57504 188.09622 14.6814575
v 71.513794 188.24675 14.724999
v 71.452545 188.39726 14.6814575
v 71.03034 188.22255 14.630908
v 70.98187 188.29214 14.485619
v 70.981415 188.29282 14.317389
v 71.02908 188.22435 14.171293
v 71.112114 188.10513 14.08648
v 71.20826 187.96707 14.085674
v 71.29175 187.84718 14.169091
v 71.34022 187.77759 14.314381
v 71.340675 187.77693 14.482611
v 71.29301 187.84538 14.628706
v 71.20998 187.96461 14.713519
v 71.11384 188.10266 14.714325
v 70.73952 188.00237 14.611138
v 70.65454 188.03491 14.4705515
v 70.61926 187.99847 14.30923
v 70.64312 187.90283 14.170402
v 70.71973 187.7736 14.091264
v 70.82856 187.64543 14.093022
v 70.94045 187.55263 14.175205
v 71.02543 187.5201 14.315792
v 71.060715 187.55652 14.477113
v 71.03685 187.65216 14.615942
v 70.96024 187.78139 14.69508
v 70.85141 187.90956 14.693321
v 70.47471 187.8049 14.818984
v 70.38313 187.8075 14.677428
v 70.3458 187.74265 14.525518
v 70.3727 187.6277 14.403958
v 70.45665 187.49348 14.345321
v 70.57513 187.37596 14.365316
v 70.6964 187.30661 14.458589
v 70.78797 187.304 14.600144
v 70.82531 187.36887 14.752054
v 70.7984 187.4838 14.873614
v 70.71446 187.61801 14.932252
v 70.59598 187.73555 14.912256
v 70.17366 187.54445 14.911185
v 70.12038 187.56393 14.75199
v 70.11332 187.50961 14.591805
v 70.15437 187.39606 14.473553
v 70.232544 187.25368 14.428917
v 70.32688 187.12064 14.469858
v 70.41212 187.03256 14.585407
v 70.4654 187.01308 14.744603
v 70.47246 187.0674 14.904787
v 70.431404 187.18095 15.023041
v 70.35323 187.32333 15.067677
v 70.258896 187.45638 15.026734
v 69.84642 187.37576 15.026219
v 69.8063 187.43582 14.876881
v 69.795654 187.41525 14.711204
v 69.81734 187.31958 14.57358
v 69.86555 187.17444 14.500886
v 69.92735 187.01872 14.512601
v 69.986206 186.89415 14.605585
v 70.02633 186.83409 14.754924
v 70.03697 186.85466 14.920601
v 70.01529 186.95033 15.058225
v 69.96708 187.09547 15.1309185
v 69.90527 187.25119 15.119204
v 69.44038 187.23317 15.03246
v 69.40926 187.29216 14.878337
v 69.41058 187.27129 14.711734
v 69.443985 187.17618 14.577292
v 69.50052 187.03229 14.511035
v 69.56504 186.87817 14.530716
v 69.620255 186.75514 14.631062
v 69.65137 186.69617 14.785184
v 69.65005 186.71703 14.951787
v 69.61664 186.81213 15.086229
v 69.560104 186.95602 15.152487
v 69.49559 187.11014 15.132806
v 69.02215 187.0537 15.0249
v 68.99115 187.09978 14.866158
v 69.00459 187.07124 14.700964
v 69.05888 186.97575 14.573584
v 69.13948 186.8389 14.5181465
v 69.22478 186.69733 14.549509
v 69.29192 186.58899 14.659266
v 69.32292 186.54291 14.818009
v 69.30948 186.57143 14.983203
v 69.25519 186.66692 15.110584
v 69.17459 186.80377 15.16602
v 69.089294 186.94534 15.134658
v 68.659386 186.78311 15.029848
v 68.62318 186.82553 14.871142
v 68.64183 186.80066 14.705817
v 68.71035 186.71515 14.578172
v 68.81038 186.59192 14.5224085
v 68.915115 186.46399 14.553469
v 68.99649 186.36563 14.66303
v 69.03271 186.3232 14.821735
v 69.014046 186.34807 14.987061
v 68.945526 186.43358 15.114706
v 68.8455 186.55681 15.17047
v 68.74076 186.68474 15.13941
v 68.334404 186.50476 15.020973
v 68.3006 186.54085 14.860172
v 68.32559 186.51277 14.696194
v 68.40269 186.42805 14.572975
v 68.51122 186.3094 14.523535
v 68.62212 186.18861 14.561118
v 68.705666 186.09804 14.675656
v 68.73946 186.06195 14.836457
v 68.71447 186.09003 15.000436
v 68.637375 186.17474 15.123654
v 68.52884 186.2934 15.173095
v 68.417946 186.41418 15.135511
v 68.023315 186.2158 15.014726
v 67.991005 186.24759 14.852712
v 68.02042 186.21794 14.689746
v 68.103676 186.13481 14.569494
v 68.21847 186.02048 14.524179
v 68.33404 185.90558 14.565943
v 68.41941 185.82089 14.683594
v 68.45172 185.78912 14.845608
v 68.42231 185.81877 15.008574
v 68.33905 185.9019 15.128824
v 68.22426 186.01624 15.17414
v 68.10869 186.13113 15.132377
v 67.72667 185.90077 15.0136795
v 67.69283 185.92955 14.851416
v 67.725174 185.9017 14.6886835
v 67.81502 185.82472 14.569088
v 67.9383 185.71922 14.524674
v 68.06198 185.61346 14.567343
v 68.15292 185.5358 14.68566
v 68.18676 185.50702 14.847924
v 68.15443 185.53487 15.010655
v 68.06458 185.61185 15.130251
v 67.9413 185.71735 15.1746645
v 67.81762 185.8231 15.131997
v 67.49308 185.52994 15.072214
v 67.428055 185.57558 14.923916
v 67.4324 185.57245 14.755766
v 67.50497 185.52142 14.612822
v 67.62629 185.43614 14.533383
v 67.76388 185.33948 14.538737
v 67.88085 185.25734 14.627448
v 67.94588 185.2117 14.775746
v 67.94153 185.21483 14.943896
v 67.868965 185.26585 15.086841
v 67.74764 185.35114 15.166279
v 67.610054 185.44778 15.160926
v 67.209564 185.15067 15.026912
v 67.16971 185.17627 14.867696
v 67.20958 185.16689 14.705334
v 67.3185 185.12505 14.583332
v 67.46728 185.06194 14.53438
v 67.61605 184.99449 14.571594
v 67.72496 184.94077 14.685003
v 67.76482 184.91516 14.84422
v 67.724945 184.92455 15.006581
v 67.61603 184.96638 15.128583
v 67.46725 185.0295 15.177535
v 67.318474 185.09694 15.140321
v 67.06019 184.67609 15.02811
v 67.04875 184.73773 14.853831
v 67.12071 184.77594 14.681824
v 67.256775 184.78046 14.558174
v 67.420494 184.75008 14.516016
v 67.56799 184.69293 14.566646
v 67.65976 184.62434 14.696495
v 67.67119 184.5627 14.870773
v 67.59923 184.52449 15.042782
v 67.463165 184.51997 15.16643
v 67.299446 184.55035 15.208589
v 67.15195 184.6075 15.15796
v 67.0191 184.33449 14.72167
v 66.98333 184.41518 14.600144
v 67.03041 184.47043 14.456323
v 67.14773 184.48546 14.328743
v 67.30384 184.45622 14.251591
v 67.456924 184.39056 14.245538
v 67.56596 184.30606 14.312206
v 67.60173 184.22539 14.433732
v 67.55465 184.17012 14.577554
v 67.43733 184.15509 14.705133
v 67.28122 184.18433 14.782286
v 67.128136 184.24998 14.788339
v 66.83934 184.06929 14.617844
v 66.82573 184.10664 14.449164
v 66.88951 184.10486 14.28638
v 67.013596 184.06439 14.173109
v 67.16474 183.99611 14.139702
v 67.30244 183.91829 14.19511
v 67.3898 183.8518 14.324488
v 67.40341 183.81444 14.493167
v 67.33963 183.81624 14.655951
v 67.215546 183.85669 14.769222
v 67.06441 183.92497 14.8026285
v 66.926704 184.00279 14.747221
v 66.66479 183.67363 14.594174
v 66.631516 183.70012 14.428229
v 66.680336 183.6976 14.262917
v 66.79816 183.66672 14.1425295
v 66.953415 183.61577 14.099328
v 67.1045 183.55841 14.144886
v 67.210945 183.51 14.266998
v 67.24421 183.48349 14.432942
v 67.1954 183.48602 14.598256
v 67.07757 183.5169 14.718642
v 66.92232 183.56784 14.761844
v 66.771225 183.62521 14.716286
v 66.54478 183.26794 14.513471
v 66.537865 183.2766 14.346903
v 66.61307 183.26253 14.198026
v 66.75023 183.2295 14.1067295
v 66.9126 183.18639 14.097477
v 67.05666 183.14471 14.172748
v 67.14383 183.11566 14.312373
v 67.150734 183.10701 14.478941
v 67.07554 183.12108 14.627819
v 66.93838 183.1541 14.719115
v 66.77601 183.19722 14.728368
v 66.63194 183.23889 14.653096
v 66.41955 182.90388 14.437637
v 66.44677 182.89708 14.27189
v 66.54862 182.86374 14.1423025
v 66.6978 182.81277 14.083597
v 66.85434 182.75786 14.1115055
v 66.976295 182.7137 14.218548
v 67.03099 182.69212 14.376043
v 67.00377 182.69893 14.54179
v 66.901924 182.73227 14.671377
v 66.75275 182.78323 14.7300825
v 66.5962 182.83815 14.702174
v 66.47424 182.88231 14.595132
v 66.27838 182.5467 14.432777
v 66.30478 182.53627 14.266729
v 66.403336 182.49341 14.137077
v 66.54766 182.42963 14.078561
v 66.69907 182.36201 14.10686
v 66.817 182.30867 14.214392
v 66.86985 182.2839 14.372343
v 66.84346 182.29436 14.53839
v 66.744896 182.3372 14.668042
v 66.60057 182.40099 14.726559
v 66.44916 182.46861 14.698259
v 66.33123 182.52194 14.590728
v 66.09291 182.17625 14.409827
v 66.12907 182.16109 14.246234
v 66.23539 182.11531 14.124159
v 66.38338 182.0512 14.076312
v 66.533394 181.98592 14.115516
v 66.64523 181.93697 14.231263
v 66.68893 181.91747 14.392541
v 66.65277 181.93263 14.556135
v 66.54645 181.97841 14.67821
v 66.39846 182.04253 14.726056
v 66.24844 182.1078 14.686853
v 66.13661 182.15675 14.571105
v 65.958336 181.81131 14.401727
v 65.99653 181.79167 14.23907
v 66.10177 181.73715 14.11968
v 66.24585 181.66234 14.075547
v 66.39016 181.58731 14.118498
v 66.49604 181.53214 14.237022
v 66.53511 181.51163 14.399363
v 66.49692 181.53127 14.562019
v 66.39168 181.58578 14.68141
v 66.2476 181.66058 14.725542
v 66.10329 181.73563 14.682591
v 65.997406 181.7908 14.564067
v 65.75583 181.51903 14.401485
v 65.790016 181.49306 14.238822
v 65.884285 181.42125 14.119414
v 66.013374 181.32281 14.075259
v 66.1427 181.22417 14.118186
v 66.23761 181.1517 14.236693
v 66.272675 181.12486 14.399028
v 66.23849 181.15083 14.561691
v 66.14422 181.22264 14.681098
v 66.01513 181.32106 14.725254
v 65.8858 181.41972 14.682327
v 65.79089 181.49219 14.563819
v 65.5038 181.22205 14.401364
v 65.53612 181.19379 14.2387
v 65.6253 181.11575 14.119289
v 65.74744 181.00882 14.0751295
v 65.86981 180.90166 14.118052
v 65.959625 180.82297 14.236556
v 65.99283 180.79385 14.39889
v 65.9605 180.8221 14.561554
v 65.87133 180.90013 14.680964
v 65.74919 181.00706 14.725124
v 65.626816 181.11423 14.682201
v 65.536995 181.19292 14.563697
v 65.23476 180.92468 14.407383
v 65.2639 180.89748 14.243941
v 65.348854 180.81813 14.122329
v 65.46685 180.7079 14.075131
v 65.58628 180.59631 14.114995
v 65.67513 180.51329 14.231238
v 65.70961 180.48105 14.3927145
v 65.680466 180.50826 14.556156
v 65.59551 180.5876 14.677768
v 65.477516 180.69783 14.724966
v 65.358086 180.8094 14.685102
v 65.26923 180.89244 14.568859
v 64.949875 180.62938 14.3999815
v 64.981606 180.59953 14.237487
v 65.06825 180.518 14.118543
v 65.1866 180.40665 14.07502
v 65.30493 180.29529 14.118581
v 65.39155 180.21376 14.237554
v 65.42324 180.18393 14.400059
v 65.39151 180.21378 14.562553
v 65.30486 180.2953 14.681498
v 65.18652 180.40668 14.72502
v 65.068184 180.51804 14.681459
v 64.98157 180.59955 14.562487
v 64.627365 180.26707 14.399998
v 64.665 180.24518 14.237499
v 64.767815 180.18533 14.118546
v 64.90825 180.10358 14.075009
v 65.04869 180.02182 14.118556
v 65.15149 179.96198 14.237518
v 65.18912 179.94008 14.400021
v 65.15148 179.96198 14.562519
v 65.04867 180.02182 14.681473
v 64.908226 180.10358 14.725009
v 64.76779 180.18533 14.681461
v 64.664986 180.24518 14.562499
v 64.46593 179.78702 14.399991
v 64.50829 179.77695 14.237493
v 64.62404 179.74945 14.118539
v 64.782135 179.7119 14.075004
v 64.94024 179.67433 14.118552
v 65.05597 179.64684 14.2375145
v 65.09833 179.63678 14.400017
v 65.055954 179.64684 14.562515
v 64.940216 179.67433 14.681469
v 64.78211 179.7119 14.725004
v 64.624016 179.74945 14.681456
v 64.508286 179.77695 14.562493
v 64.395454 179.34001 14.399989
v 64.43876 179.33537 14.237491
v 64.55704 179.32268 14.118537
v 64.71861 179.30534 14.075002
v 64.88019 179.28801 14.118549
v 64.99846 179.27531 14.237512
v 65.04175 179.27068 14.400013
v 64.99845 179.27531 14.562511
v 64.880165 179.28801 14.681465
v 64.71859 179.30534 14.725001
v 64.55702 179.32268 14.681454
v 64.43874 179.33537 14.562491
v 64.36967 178.90695 14.399999
v 64.41318 178.90529 14.237499
v 64.53205 178.90076 14.118542
v 64.694435 178.89456 14.075001
v 64.85682 178.88838 14.118543
v 64.975685 178.88385 14.237501
v 65.019196 178.88219 14.400002
v 64.975685 178.88385 14.562502
v 64.85681 178.88838 14.681459
v 64.694435 178.89456 14.725
v 64.53205 178.90076 14.681458
v 64.41318 178.90529 14.562499
v 64.36842 178.42017 14.4
v 64.41114 178.4286 14.237499
v 64.52785 178.45166 14.118542
v 64.68726 178.48314 14.075
v 64.84669 178.51463 14.118542
v 64.96339 178.53769 14.2375
v 65.0061 178.54613 14.400001
v 64.96339 178.53769 14.562501
v 64.84669 178.51463 14.681458
v 64.68726 178.48314 14.725
v 64.52785 178.45166 14.6814575
v 64.41114 178.4286 14.562499
v 64.55346 177.97311 14.400001
v 64.59323 177.99083 14.2375
v 64.7019 178.03923 14.118542
v 64.850334 178.10535 14.075
v 64.99878 178.17148 14.118542
v 65.107445 178.21988 14.237499
v 65.14722 178.2376 14.4
v 65.107445 178.21988 14.562499
v 64.99878 178.17148 14.6814575
v 64.850334 178.10535 14.724999
v 64.7019 178.03923 14.681458
v 64.59323 177.99083 14.5625
v 64.71412 177.62762 14.399999
v 64.75538 177.64154 14.237499
v 64.86811 177.67953 14.118541
v 65.022095 177.73143 14.075
v 65.17609 177.78333 14.118542
v 65.28882 177.82132 14.2375
v 65.33008 177.83522 14.400001
v 65.28881 177.82132 14.562501
v 65.17609 177.78333 14.681458
v 65.022095 177.73143 14.724999
v 64.86811 177.67953 14.6814575
v 64.75538 177.64154 14.562499
v 64.80686 177.21718 14.399999
v 64.8477 177.23227 14.237499
v 64.95929 177.2735 14.118541
v 65.11172 177.32982 14.075
v 65.264145 177.38614 14.118542
v 65.375725 177.42738 14.2375
v 65.416565 177.44247 14.400001
v 65.375725 177.42738 14.5625
v 65.26414 177.38614 14.681458
v 65.11172 177.32982 14.724999
v 64.95929 177.2735 14.6814575
v 64.8477 177.23227 14.562499
v 65.00215 176.84793 14.4
v 65.042694 176.8638 14.237499
v 65.15346 176.90718 14.118542
v 65.30477 176.96643 14.075
v 65.456085 177.0257 14.118542
v 65.56685 177.06908 14.237499
v 65.60739 177.08495 14.4
v 65.56685 177.06908 14.5625
v 65.456085 177.0257 14.6814575
v 65.30477 176.96643 14.724999
v 65.15346 176.90718 14.6814575
v 65.042694 176.8638 14.5625
v 65.09007 176.51045 14.4
v 65.13291 176.51825 14.237499
v 65.24995 176.53952 14.118542
v 65.40983 176.56859 14.075
v 65.56971 176.59766 14.118542
v 65.686745 176.61893 14.237499
v 65.72958 176.62672 14.4
v 65.686745 176.61893 14.5625
v 65.56971 176.59766 14.6814575
v 65.40983 176.56859 14.724999
v 65.24995 176.53952 14.6814575
v 65.13291 176.51825 14.5625
v 65.128876 176.13454 14.430179
v 65.15706 176.13669 14.264338
v 65.264145 176.14488 14.134848
v 65.42144 176.15692 14.076404
v 65.5868 176.16957 14.104668
v 65.71591 176.17944 14.212066
v 65.774185 176.18391 14.369821
v 65.746 176.18175 14.535662
v 65.638916 176.17355 14.665152
v 65.48162 176.16153 14.723596
v 65.31626 176.14888 14.695332
v 65.18715 176.13899 14.587934
v 65.1501 175.73737 14.438994
v 65.17393 175.73753 14.272295
v 65.27777 175.74057 14.140139
v 65.43382 175.74568 14.077936
v 65.60026 175.75148 14.102355
v 65.73249 175.75642 14.206851
v 65.795074 175.75919 14.363426
v 65.771255 175.75902 14.530126
v 65.667404 175.75598 14.662283
v 65.51136 175.75087 14.724485
v 65.34492 175.74507 14.700067
v 65.21269 175.74013 14.59557
v 65.1595 175.37854 14.449929
v 65.17892 175.32787 14.280551
v 65.27893 175.2796 14.164318
v 65.432755 175.24669 14.132374
v 65.59917 175.23793 14.193279
v 65.73358 175.25569 14.330713
v 65.79997 175.2952 14.507852
v 65.780556 175.34587 14.67723
v 65.68054 175.39412 14.793463
v 65.52672 175.42705 14.825406
v 65.360306 175.43579 14.764502
v 65.22589 175.41805 14.627068
v 65.08835 175.07619 14.489993
v 65.09448 175.00177 14.326079
v 65.1829 174.92735 14.216984
v 65.32992 174.87288 14.191937
v 65.49614 174.85294 14.257652
v 65.637024 174.87288 14.396521
v 65.71482 174.92735 14.571332
v 65.70869 175.00177 14.735246
v 65.62026 175.07619 14.844342
v 65.47324 175.13066 14.869388
v 65.30702 175.15059 14.803673
v 65.166145 175.13066 14.664804
v 65.033745 174.6388 14.656432
v 65.07209 174.60036 14.489751
v 65.18696 174.56523 14.3794155
v 65.347565 174.54286 14.354991
v 65.51088 174.53922 14.423021
v 65.63314 174.55528 14.565279
v 65.68159 174.58675 14.743645
v 65.64324 174.6252 14.910327
v 65.52837 174.66031 15.020662
v 65.36777 174.6827 15.045086
v 65.20445 174.68634 14.977056
v 65.08219 174.67027 14.834798
v 65.02937 174.19814 14.701309
v 65.118675 174.18423 14.556961
v 65.26729 174.17584 14.47768
v 65.43541 174.17522 14.484712
v 65.57798 174.18253 14.576169
v 65.65681 174.1958 14.727548
v 65.65076 174.2115 14.898286
v 65.56146 174.2254 15.042634
v 65.41284 174.2338 15.121915
v 65.24472 174.23442 15.114883
v 65.10215 174.22711 15.023426
v 65.02332 174.21384 14.872047
v 65.04678 173.72702 14.736857
v 65.13298 173.73859 14.591471
v 65.27781 173.76509 14.5095825
v 65.442474 173.79941 14.513134
v 65.58285 173.83237 14.601174
v 65.66132 173.85513 14.750113
v 65.65687 173.86159 14.920042
v 65.57067 173.85002 15.065429
v 65.42584 173.82353 15.147317
v 65.26118 173.7892 15.143765
v 65.1208 173.75624 15.055725
v 65.04233 173.73349 14.906786
v 65.20456 173.3155 14.760874
v 65.28313 173.33784 14.614632
v 65.42105 173.38014 14.5286875
v 65.58136 173.43108 14.526072
v 65.721115 173.47699 14.607484
v 65.80286 173.50558 14.75111
v 65.80468 173.5092 14.918466
v 65.72611 173.48686 15.064708
v 65.58819 173.44456 15.150652
v 65.42788 173.39363 15.153268
v 65.288124 173.34772 15.071856
v 65.20639 173.31912 14.928229
v 65.288864 172.92432 14.818487
v 65.34425 172.93846 14.660413
v 65.468315 172.97237 14.55207
v 65.6278 173.01695 14.52249
v 65.77998 173.06029 14.579597
v 65.88408 173.09073 14.708092
v 65.91221 173.10014 14.873543
v 65.85681 173.086 15.031617
v 65.73276 173.0521 15.13996
v 65.573265 173.0075 15.16954
v 65.42108 172.96419 15.1124325
v 65.316986 172.93373 14.983938
v 65.40981 172.55135 14.842963
v 65.45517 172.56064 14.681241
v 65.57344 172.58604 14.564333
v 65.732925 172.62076 14.523565
v 65.89089 172.65546 14.56986
v 66.00501 172.68086 14.690814
v 66.044716 172.69017 14.854018
v 65.99936 172.68086 15.01574
v 65.88109 172.65546 15.132648
v 65.7216 172.62076 15.173416
v 65.56364 172.58604 15.127121
v 65.44952 172.56064 15.006166
v 65.45158 172.18542 14.843707
v 65.497795 172.18901 14.681992
v 65.61841 172.19876 14.565118
v 65.78109 172.2121 14.524404
v 65.94226 172.22543 14.570757
v 66.05873 172.2352 14.691758
v 66.09929 172.23877 14.854984
v 66.05307 172.2352 15.0167
v 65.932465 172.22543 15.133573
v 65.769775 172.2121 15.174288
v 65.608604 172.19876 15.127934
v 65.49214 172.18901 15.006933
v 65.469955 171.78941 14.850661
v 65.512985 171.79086 14.688032
v 65.631516 171.79504 14.568718
v 65.79378 171.80083 14.524691
v 65.95631 171.80669 14.567746
v 66.07554 171.81104 14.686349
v 66.11953 171.81271 14.848718
v 66.0765 171.81128 15.011348
v 65.95797 171.8071 15.130661
v 65.79571 171.8013 15.174689
v 65.63319 171.79544 15.131634
v 65.51395 171.79109 15.013031
v 65.483055 171.34482 14.851589
v 65.52533 171.35066 14.688861
v 65.64253 171.36697 14.569274
v 65.803246 171.38937 14.524871
v 65.96441 171.41187 14.567552
v 66.08285 171.4284 14.685878
v 66.126816 171.4346 14.8481455
v 66.08454 171.42876 15.010874
v 65.96734 171.41245 15.130461
v 65.806625 171.39005 15.174864
v 65.64546 171.36755 15.132183
v 65.52702 171.35101 15.013857
v 65.58751 170.9354 14.8497
v 65.63053 170.94289 14.687233
v 65.74781 170.96333 14.568365
v 65.90792 170.99126 14.524947
v 66.06797 171.01918 14.568613
v 66.18507 171.03963 14.687662
v 66.22784 171.04712 14.850195
v 66.184814 171.03963 15.012662
v 66.067535 171.01918 15.13153
v 65.90742 170.99126 15.174948
v 65.747375 170.96333 15.131282
v 65.63028 170.94289 15.012233
v 65.62389 170.56056 14.811578
v 65.686195 170.56462 14.655363
v 65.8181 170.57321 14.551299
v 65.98425 170.58403 14.52727
v 66.14014 170.5942 14.589716
v 66.24399 170.60097 14.721902
v 66.267975 170.60254 14.888411
v 66.205666 170.5985 15.044626
v 66.07377 170.5899 15.148689
v 65.907616 170.57907 15.172718
v 65.751724 170.56891 15.110272
v 65.64788 170.56213 14.978086
v 65.63643 170.15894 14.843794
v 65.68454 170.11392 14.701318
v 65.80678 170.08401 14.62331
v 65.970375 170.07726 14.630672
v 66.131516 170.09543 14.721433
v 66.24701 170.13368 14.871272
v 66.28591 170.18176 15.04004
v 66.2378 170.22678 15.182517
v 66.11557 170.25668 15.260525
v 65.951965 170.26344 15.253162
v 65.790825 170.24527 15.162401
v 65.67533 170.20702 15.012563
v 65.6487 169.7831 15.005118
v 65.72137 169.6803 14.908681
v 65.86016 169.61676 14.849056
v 66.027885 169.60951 14.842219
v 66.179596 169.66048 14.890003
v 66.27464 169.75603 14.979603
v 66.28756 169.87053 15.087012
v 66.21488 169.97333 15.183449
v 66.07609 170.03687 15.243074
v 65.90837 170.04411 15.249911
v 65.75666 169.99315 15.202127
v 65.66161 169.8976 15.112527
v 65.66167 169.54707 15.168721
v 65.747765 169.44334 15.115058
v 65.8938 169.37541 15.113446
v 66.06064 169.3615 15.164317
v 66.20359 169.40529 15.254041
v 66.28434 169.49509 15.358574
v 66.28125 169.60681 15.449909
v 66.19516 169.71054 15.503572
v 66.049126 169.77847 15.505184
v 65.88228 169.79239 15.454313
v 65.739334 169.7486 15.364591
v 65.658585 169.6588 15.2600565
v 65.6772 169.21236 15.3027
v 65.81754 169.12909 15.279871
v 65.97103 169.07347 15.333727
v 66.09653 169.06041 15.449836
v 66.160416 169.09341 15.597086
v 66.14558 169.16364 15.736024
v 66.055984 169.25226 15.829419
v 65.91564 169.33553 15.852247
v 65.76215 169.39114 15.798392
v 65.63666 169.4042 15.682283
v 65.57276 169.3712 15.535032
v 65.58761 169.30098 15.396095
v 65.46372 168.96375 15.419681
v 65.59116 168.87263 15.363167
v 65.73403 168.78716 15.390887
v 65.85404 168.73024 15.495416
v 65.919044 168.71713 15.648744
v 65.91162 168.75133 15.809786
v 65.833755 168.82368 15.935391
v 65.70632 168.91481 15.991906
v 65.56345 169.00027 15.964185
v 65.443436 169.05719 15.859656
v 65.37843 169.07031 15.706329
v 65.38586 169.0361 15.545287
v 65.26144 168.64925 15.470404
v 65.38422 168.55531 15.404491
v 65.52042 168.45853 15.424286
v 65.63353 168.38481 15.524485
v 65.69327 168.35393 15.678239
v 65.6836 168.37416 15.84435
v 65.60714 168.44006 15.978309
v 65.48436 168.53398 16.04422
v 65.34817 168.63077 16.024426
v 65.23505 168.70448 15.924227
v 65.175316 168.73537 15.7704735
v 65.184975 168.71515 15.6043625
v 65.01559 168.35825 15.48384
v 65.130356 168.25432 15.418103
v 65.255615 168.14389 15.438531
v 65.357796 168.05652 15.539648
v 65.409515 168.01566 15.694361
v 65.39693 168.03221 15.861214
v 65.323395 168.10178 15.995499
v 65.20862 168.2057 16.061235
v 65.08337 168.31613 16.040808
v 64.981186 168.40349 15.939691
v 64.92946 168.44437 15.784978
v 64.942055 168.42781 15.618125
v 64.742004 168.0656 15.489365
v 64.853676 167.9583 15.423653
v 64.9747 167.84326 15.444166
v 65.07265 167.7513 15.545409
v 65.12127 167.70705 15.7002535
v 65.107544 167.72237 15.8672085
v 65.03515 167.79317 16.00154
v 64.92348 167.90047 16.067251
v 64.80245 168.0155 16.046738
v 64.704506 168.10747 15.945495
v 64.65588 168.15172 15.79065
v 64.66961 168.1364 15.623695
v 64.45815 167.77348 15.491735
v 64.568596 167.66493 15.426026
v 64.68795 167.54816 15.446554
v 64.78422 167.45445 15.547817
v 64.83162 167.40894 15.702682
v 64.817444 167.4238 15.869654
v 64.7455 167.49507 16.00399
v 64.63505 167.60362 16.0697
v 64.5157 167.7204 16.049171
v 64.419426 167.8141 15.947909
v 64.372025 167.85962 15.793044
v 64.3862 167.84476 15.626073
v 64.17017 167.4818 15.4928
v 64.28015 167.37276 15.427093
v 64.39886 167.25533 15.447622
v 64.49449 167.16098 15.548888
v 64.54142 167.11499 15.703757
v 64.52707 167.12967 15.870731
v 64.45529 167.20111 16.00507
v 64.34532 167.31015 16.070778
v 64.22661 167.42758 16.050247
v 64.13098 167.52193 15.948981
v 64.08405 167.56792 15.794113
v 64.0984 167.55324 15.627139
v 63.905952 167.16527 15.469385
v 64.02089 167.05087 15.424594
v 64.13637 166.93607 15.466885
v 64.22144 166.85162 15.584924
v 64.25332 166.82016 15.747084
v 64.223465 166.85011 15.909914
v 64.13986 166.93346 16.029783
v 64.024925 167.04784 16.074575
v 63.90945 167.16264 16.032284
v 63.824375 167.24709 15.914246
v 63.792496 167.27855 15.752085
v 63.822353 167.2486 15.589255
v 63.606087 166.86375 15.469664
v 63.7303 166.75952 15.424834
v 63.85507 166.65488 15.467086
v 63.946957 166.57787 15.585096
v 63.981342 166.5491 15.747246
v 63.94902 166.57631 15.910087
v 63.858643 166.65219 16.029985
v 63.73443 166.75642 16.074814
v 63.60966 166.86107 16.032562
v 63.517773 166.93808 15.914552
v 63.483383 166.96684 15.752402
v 63.51571 166.93964 15.589561
v 63.368587 166.52144 15.468229
v 63.496284 166.42084 15.4249325
v 63.623894 166.32034 15.4687195
v 63.717213 166.24686 15.587857
v 63.751244 166.2201 15.7504225
v 63.716866 166.24721 15.912857
v 63.623287 166.32094 16.031635
v 63.495586 166.42154 16.074932
v 63.36798 166.52205 16.031145
v 63.27466 166.59554 15.912007
v 63.24063 166.6223 15.749441
v 63.27501 166.59518 15.5870075
v 63.104355 166.2219 15.4682665
v 63.224247 166.1121 15.424972
v 63.344044 166.00243 15.4687605
v 63.431652 165.92221 15.587899
v 63.46359 165.89297 15.750465
v 63.4313 165.92256 15.912899
v 63.34344 166.00302 16.031675
v 63.22355 166.11281 16.07497
v 63.10375 166.2225 16.031183
v 63.016144 166.30272 15.912044
v 62.984203 166.33194 15.749478
v 63.01649 166.30237 15.587045
v 62.8233 165.92723 15.468557
v 62.940216 165.81438 15.424987
v 63.057144 165.70152 15.4685
v 63.142754 165.6189 15.587438
v 63.174107 165.58864 15.74993
v 63.1428 165.61887 15.912437
v 63.057224 165.70146 16.031418
v 62.940308 165.81432 16.074987
v 62.823383 165.92717 16.031473
v 62.73777 166.0098 15.912537
v 62.70642 166.04005 15.750044
v 62.737724 166.00983 15.587537
v 62.526325 165.62291 15.468542
v 62.652367 165.52034 15.4249935
v 62.77841 165.41777 15.46853
v 62.870686 165.3427 15.587483
v 62.904465 165.3152 15.749981
v 62.870697 165.34268 15.912483
v 62.77843 165.41777 16.031446
v 62.65239 165.52034 16.074993
v 62.52635 165.6229 16.031458
v 62.434074 165.69798 15.912504
v 62.400295 165.72546 15.750006
v 62.434063 165.69798 15.587504
v 62.28186 165.25923 15.468546
v 62.423 165.17871 15.424997
v 62.564148 165.09818 15.468532
v 62.667477 165.03923 15.587485
v 62.705303 165.01765 15.749983
v 62.66749 165.03923 15.912485
v 62.56417 165.09818 16.031448
v 62.423027 165.1787 16.074997
v 62.281883 165.25923 16.031462
v 62.178555 165.31818 15.912509
v 62.140728 165.33977 15.7500105
v 62.178543 165.31819 15.587509
v 62.09894 164.87729 15.468526
v 62.24565 164.8074 15.424998
v 62.392357 164.73753 15.468554
v 62.499744 164.68637 15.587522
v 62.53904 164.66765 15.750026
v 62.499718 164.68639 15.912522
v 62.392315 164.73755 16.03147
v 62.2456 164.80743 16.074999
v 62.0989 164.87732 16.031443
v 61.991512 164.92847 15.912475
v 61.952213 164.94719 15.749971
v 61.991535 164.92845 15.587475
v 61.92342 164.5077 15.468539
v 62.069107 164.43571 15.424999
v 62.21479 164.36374 15.468542
v 62.32144 164.31104 15.587501
v 62.360477 164.29175 15.750001
v 62.321438 164.31104 15.912501
v 62.21479 164.36374 16.031458
v 62.069103 164.43573 16.074999
v 61.923416 164.5077 16.031456
v 61.81677 164.56041 15.9124975
v 61.777733 164.5797 15.749997
v 61.81677 164.56041 15.587497
v 61.743027 164.15536 15.46854
v 61.88111 164.06969 15.424999
v 62.01919 163.98402 15.468542
v 62.120274 163.92131 15.587502
v 62.157272 163.89835 15.750002
v 62.120274 163.92131 15.912501
v 62.019188 163.98402 16.031458
v 61.881107 164.06969 16.074999
v 61.743023 164.15536 16.031456
v 61.64194 164.21808 15.9124975
v 61.604942 164.24103 15.749997
v 61.64194 164.21808 15.587498
v 61.502964 163.83109 15.46854
v 61.636646 163.7387 15.424999
v 61.770332 163.64632 15.468542
v 61.868195 163.57869 15.587501
v 61.904015 163.55392 15.750001
v 61.868195 163.57869 15.9125
v 61.77033 163.64632 16.031458
v 61.636646 163.7387 16.074999
v 61.50296 163.83109 16.031458
v 61.405098 163.89871 15.912498
v 61.369278 163.92346 15.749998
v 61.405098 163.89871 15.587499
v 61.28275 163.48953 15.468542
v 61.413464 163.39299 15.424999
v 61.54418 163.29645 15.46854
v 61.63987 163.22578 15.587498
v 61.674896 163.19992 15.749997
v 61.639874 163.22578 15.9124975
v 61.54418 163.29645 16.031456
v 61.413467 163.39299 16.074999
v 61.282753 163.48953 16.031458
v 61.18706 163.5602 15.912501
v 61.152035 163.58607 15.750002
v 61.18706 163.56021 15.587502
v 61.01687 163.17302 15.468541
v 61.148697 163.078 15.424999
v 61.280525 162.98299 15.468541
v 61.37703 162.91344 15.5875
v 61.412354 162.88799 15.749999
v 61.37703 162.91344 15.912499
v 61.280525 162.98299 16.031458
v 61.148697 163.078 16.074999
v 61.01687 163.17302 16.031458
v 60.920364 163.24257 15.912499
v 60.88504 163.26804 15.75
v 60.920364 163.24257 15.5875
v 60.794685 162.81151 15.468541
v 60.93361 162.7272 15.424999
v 61.072536 162.64291 15.468541
v 61.174236 162.5812 15.5875
v 61.211464 162.55861 15.75
v 61.174236 162.5812 15.912499
v 61.072536 162.64291 16.031458
v 60.93361 162.7272 16.074999
v 60.794685 162.81151 16.031458
v 60.692986 162.87321 15.912499
v 60.655758 162.8958 15.749999
v 60.692986 162.87321 15.5875
v 60.61155 162.44882 15.453455
v 60.749226 162.35593 15.426689
v 60.87955 162.26797 15.486554
v 60.9676 162.20856 15.617009
v 60.98979 162.19359 15.783099
v 60.940166 162.22708 15.94032
v 60.832027 162.30005 16.046545
v 60.69435 162.39294 16.073309
v 60.564026 162.4809 16.013445
v 60.47597 162.5403 15.88299
v 60.453785 162.55528 15.7169
v 60.50341 162.52179 15.559679
v 60.418762 162.17558 15.488044
v 60.562477 162.08974 15.460997
v 60.682465 161.99217 15.516914
v 60.74657 161.90903 15.640813
v 60.737625 161.86256 15.799495
v 60.65802 161.86526 15.95044
v 60.529087 161.91638 16.053204
v 60.385376 162.00221 16.08025
v 60.26539 162.09978 16.024334
v 60.20128 162.18294 15.9004345
v 60.210224 162.22939 15.741753
v 60.28983 162.22668 15.590808
v 60.23857 161.91449 15.281151
v 60.38784 161.84624 15.234167
v 60.516933 161.74681 15.262262
v 60.591255 161.64282 15.357908
v 60.590893 161.56216 15.495477
v 60.515945 161.52641 15.638106
v 60.38649 161.54518 15.74758
v 60.237217 161.61342 15.794563
v 60.108128 161.71286 15.766468
v 60.033806 161.81683 15.670822
v 60.034164 161.8975 15.533254
v 60.109116 161.93324 15.390624
v 60.003166 161.56528 15.130582
v 60.13826 161.47617 15.08141
v 60.262165 161.3691 15.115527
v 60.341675 161.27275 15.22379
v 60.35549 161.21297 15.377192
v 60.299908 161.20573 15.534627
v 60.189823 161.25302 15.653912
v 60.05473 161.34213 15.703084
v 59.93083 161.44922 15.668967
v 59.851315 161.54555 15.560704
v 59.837498 161.60535 15.407303
v 59.89308 161.61256 15.249867
v 59.719955 161.23637 15.070096
v 59.84263 161.13232 15.02027
v 59.961987 161.01979 15.056854
v 60.046043 160.92891 15.170046
v 60.07228 160.88405 15.329514
v 60.03366 160.8972 15.49253
v 59.94054 160.96486 15.615414
v 59.817867 161.0689 15.665239
v 59.69851 161.18143 15.628655
v 59.614452 161.27231 15.515465
v 59.58822 161.31718 15.355996
v 59.626835 161.30403 15.192981
v 59.43137 160.9296 15.045796
v 59.54887 160.81999 14.995875
v 59.666336 160.70541 15.032861
v 59.752285 160.61658 15.146843
v 59.78369 160.57727 15.30728
v 59.75214 160.59804 15.471183
v 59.666084 160.6733 15.594634
v 59.54858 160.7829 15.644554
v 59.431114 160.89748 15.607569
v 59.345165 160.98631 15.493587
v 59.31376 161.02562 15.33315
v 59.34531 161.00485 15.169247
v 59.141697 160.63205 15.035233
v 59.25721 160.52039 14.985295
v 59.373943 160.40506 15.022348
v 59.460625 160.31697 15.136462
v 59.494022 160.27972 15.297061
v 59.465187 160.3033 15.461111
v 59.38185 160.38136 15.584657
v 59.26634 160.49303 15.634593
v 59.1496 160.60835 15.59754
v 59.062923 160.69644 15.483426
v 59.029526 160.73369 15.322828
v 59.058357 160.71013 15.158777
v 58.8518 160.33751 15.028994
v 58.966366 160.22488 14.9790535
v 59.082756 160.1092 15.016122
v 59.16978 160.02147 15.130266
v 59.20412 159.98518 15.290902
v 59.17658 160.01006 15.454987
v 59.09453 160.08945 15.578554
v 58.97996 160.20207 15.628494
v 58.86357 160.31773 15.591426
v 58.776546 160.40547 15.477281
v 58.742207 160.44177 15.316646
v 58.76975 160.41689 15.15256
v 58.57403 160.03178 15.0158615
v 58.690052 159.91643 14.976679
v 58.80419 159.80249 15.024549
v 58.885864 159.72049 15.146643
v 58.913193 159.6924 15.310247
v 58.87885 159.72574 15.471524
v 58.792034 159.8116 15.58726
v 58.676014 159.92696 15.626442
v 58.561874 160.0409 15.578573
v 58.4802 160.1229 15.456479
v 58.452873 160.15099 15.292874
v 58.487217 160.11763 15.131597
v 58.272606 159.73215 15.016216
v 58.3974 159.62683 14.975745
v 58.520855 159.52248 15.022343
v 58.609886 159.44704 15.143522
v 58.640644 159.42073 15.306814
v 58.60488 159.4506 15.468465
v 58.51218 159.52866 15.58516
v 58.387386 159.63397 15.625631
v 58.263935 159.73833 15.579034
v 58.1749 159.81377 15.457854
v 58.144146 159.84007 15.294562
v 58.17991 159.8102 15.132912
v 58.038586 159.38393 15.009678
v 58.16928 159.28354 14.975848
v 58.295845 159.18626 15.028948
v 58.38436 159.11813 15.154751
v 58.41112 159.09744 15.319548
v 58.368946 159.1297 15.479181
v 58.26914 159.20628 15.590878
v 58.138447 159.30667 15.624708
v 58.011883 159.40396 15.571608
v 57.923367 159.47208 15.445805
v 57.896606 159.49278 15.281008
v 57.93878 159.46051 15.121374
v 57.759026 159.07857 15.020738
v 57.888123 158.9808 14.975148
v 58.018078 158.88235 15.016634
v 58.114075 158.8096 15.134081
v 58.15039 158.78203 15.296019
v 58.11729 158.80705 15.459055
v 58.023647 158.87793 15.579506
v 57.894554 158.9757 15.625095
v 57.764595 159.07414 15.58361
v 57.6686 159.1469 15.466163
v 57.632286 159.17447 15.304226
v 57.665382 159.14944 15.141189
v 57.528942 158.73962 15.01875
v 57.65721 158.63994 14.975049
v 57.78554 158.54018 15.018431
v 57.879547 158.46709 15.137271
v 57.91404 158.44025 15.299728
v 57.879776 158.46686 15.462271
v 57.78594 158.53978 15.5813465
v 57.65767 158.63948 15.625049
v 57.529335 158.73923 15.581667
v 57.43533 158.81232 15.462826
v 57.400837 158.83916 15.300369
v 57.4351 158.81255 15.137826
v 57.26657 158.43893 15.0187235
v 57.386852 158.32973 14.97502
v 57.50719 158.22047 15.018401
v 57.59535 158.14043 15.137241
v 57.6277 158.11104 15.299698
v 57.595577 158.1402 15.462241
v 57.507587 158.22008 15.581318
v 57.387306 158.32927 15.62502
v 57.266964 158.43854 15.58164
v 57.17881 158.51859 15.4628
v 57.146458 158.54797 15.3003435
v 57.17858 158.51881 15.1378
v 56.986973 158.1433 15.018712
v 57.10413 158.03075 14.975009
v 57.221344 157.91815 15.01839
v 57.307213 157.83565 15.13723
v 57.338726 157.80537 15.299686
v 57.30744 157.83542 15.46223
v 57.22174 157.91776 15.5813055
v 57.104584 158.0303 15.625009
v 56.98737 158.1429 15.581629
v 56.9015 158.2254 15.462789
v 56.869987 158.25568 15.300332
v 56.90127 158.22563 15.137789
v 56.70084 157.85013 15.018707
v 56.816727 157.73627 14.975004
v 56.932674 157.62236 15.018385
v 57.017612 157.53891 15.137225
v 57.048786 157.50827 15.299682
v 57.01784 157.53868 15.462225
v 56.933067 157.62196 15.581301
v 56.81718 157.73581 15.625004
v 56.701233 157.84973 15.581624
v 56.61629 157.93318 15.462784
v 56.585117 157.9638 15.300327
v 56.616066 157.93341 15.137784
v 56.411987 157.55806 15.018705
v 56.527378 157.4437 14.975002
v 56.642826 157.32928 15.018382
v 56.727406 157.24547 15.137222
v 56.758446 157.21469 15.299679
v 56.727634 157.24524 15.462222
v 56.643223 157.32889 15.581299
v 56.527832 157.44324 15.625002
v 56.412384 157.55766 15.581621
v 56.327805 157.64148 15.462782
v 56.296764 157.67224 15.300324
v 56.32758 157.64171 15.137781
v 56.12227 157.26634 15.018703
v 56.23742 157.15173 14.975
v 56.352627 157.03708 15.018381
v 56.437027 156.95308 15.137221
v 56.468006 156.92224 15.299678
v 56.437256 156.95285 15.462221
v 56.353024 157.03668 15.581297
v 56.237877 157.15128 15.625
v 56.122665 157.26595 15.58162
v 56.038265 157.34995 15.46278
v 56.00729 157.38077 15.3003235
v 56.038036 157.35017 15.13778
v 55.83186 156.97516 15.018703
v 55.94684 156.86038 14.975
v 56.061882 156.74556 15.01838
v 56.14616 156.66144 15.13722
v 56.177094 156.63057 15.299677
v 56.14639 156.66121 15.46222
v 56.06228 156.74516 15.581297
v 55.947296 156.85992 15.625
v 55.832253 156.97476 15.581619
v 55.747974 157.05888 15.462779
v 55.717045 157.08975 15.300323
v 55.747746 157.05911 15.137779
v 55.541313 156.6839 15.018543
v 55.65626 156.56903 14.974999
v 55.771214 156.45418 15.01854
v 55.855362 156.37009 15.137498
v 55.886166 156.33931 15.299997
v 55.855366 156.37009 15.462498
v 55.771217 156.45418 15.581457
v 55.656265 156.56903 15.625
v 55.541317 156.6839 15.581459
v 55.457165 156.76797 15.462502
v 55.426365 156.79875 15.300002
v 55.457165 156.76797 15.137502
v 55.2152 156.43614 15.059033
v 55.318283 156.32759 14.982275
v 55.433983 156.20575 14.990651
v 55.5313 156.10327 15.081917
v 55.584152 156.0476 15.231617
v 55.578384 156.05368 15.399641
v 55.51554 156.11986 15.540966
v 55.412457 156.22841 15.617724
v 55.296757 156.35025 15.609348
v 55.199444 156.45274 15.518083
v 55.146587 156.50839 15.368382
v 55.152355 156.50232 15.200358
v 54.9952 156.18541 15.029918
v 55.108685 156.07294 14.980342
v 55.20904 155.9416 15.014762
v 55.26938 155.8266 15.123956
v 55.273533 155.75873 15.278665
v 55.220387 155.7562 15.437433
v 55.124184 155.81966 15.557722
v 55.0107 155.93213 15.607298
v 54.910343 156.06348 15.572878
v 54.850006 156.17848 15.463684
v 54.84585 156.24634 15.308975
v 54.899 156.24889 15.150206
v 54.714466 156.01521 14.886308
v 54.83445 155.92151 14.820481
v 54.939476 155.79019 14.831766
v 55.001404 155.65648 14.917136
v 55.00364 155.55617 15.053719
v 54.945587 155.51614 15.204915
v 54.842796 155.54713 15.330213
v 54.722813 155.64084 15.396038
v 54.617786 155.77214 15.384754
v 54.55586 155.90587 15.299384
v 54.55362 156.00618 15.162802
v 54.611675 156.0462 15.011605
v 54.378414 155.73238 14.73127
v 54.49192 155.63524 14.655621
v 54.603615 155.50952 14.661757
v 54.683567 155.38893 14.748036
v 54.710354 155.30576 14.891338
v 54.6768 155.28229 15.0532675
v 54.591892 155.32481 15.190433
v 54.478386 155.42195 15.266083
v 54.366695 155.54767 15.259946
v 54.286743 155.66827 15.173667
v 54.259956 155.75143 15.030364
v 54.29351 155.7749 14.868436
v 54.00722 155.43272 14.705449
v 54.11587 155.35384 14.603807
v 54.24403 155.24695 14.581799
v 54.35736 155.14069 14.645322
v 54.425495 155.06354 14.777354
v 54.430176 155.03616 14.942518
v 54.370148 155.0659 15.09656
v 54.261497 155.14479 15.198201
v 54.133335 155.25168 15.22021
v 54.020004 155.35794 15.156687
v 53.95187 155.43509 15.024654
v 53.947193 155.46246 14.85949
v 53.755592 155.09525 14.772268
v 53.890472 155.0708 14.659105
v 54.042866 155.00362 14.614036
v 54.171944 154.91165 14.649135
v 54.243114 154.8196 14.754998
v 54.237312 154.75208 14.90326
v 54.156094 154.72722 15.0541935
v 54.021214 154.75165 15.1673565
v 53.86882 154.81885 15.212427
v 53.739742 154.9108 15.177328
v 53.66857 155.00287 15.071465
v 53.67437 155.07037 14.9232025
v 53.648197 154.83026 14.618154
v 53.791622 154.86507 14.49732
v 53.953724 154.83157 14.42719
v 54.091072 154.73877 14.426556
v 54.166866 154.61151 14.495586
v 54.16079 154.4839 14.615786
v 54.07448 154.39014 14.754946
v 53.931057 154.35533 14.875779
v 53.76895 154.38882 14.945909
v 53.631603 154.48163 14.946543
v 53.555813 154.60889 14.877513
v 53.561886 154.7365 14.757314
v 53.51245 154.63484 14.285977
v 53.647892 154.69405 14.201929
v 53.80807 154.67618 14.143565
v 53.950077 154.58603 14.126522
v 54.03586 154.44775 14.155369
v 54.042423 154.2984 14.222375
v 53.968018 154.178 14.309586
v 53.83258 154.11879 14.393634
v 53.672398 154.13666 14.451999
v 53.53039 154.2268 14.469041
v 53.444614 154.36507 14.440195
v 53.43805 154.51442 14.373189
v 53.355587 154.44064 13.876626
v 53.48204 154.52614 13.786219
v 53.64338 154.53554 13.719813
v 53.79637 154.46632 13.695205
v 53.90003 154.33704 13.718986
v 53.926567 154.18233 13.784783
v 53.86888 154.04366 13.874969
v 53.742424 153.95816 13.965376
v 53.581085 153.94876 14.031781
v 53.428093 154.01797 14.05639
v 53.32444 154.14726 14.03261
v 53.2979 154.30197 13.966811
v 53.312088 154.2874 13.422848
v 53.453457 154.34828 13.314693
v 53.61995 154.3393 13.237278
v 53.76695 154.26282 13.211343
v 53.85507 154.13936 13.243839
v 53.8607 154.002 13.326058
v 53.782326 153.88753 13.43597
v 53.640953 153.82664 13.544125
v 53.47446 153.83563 13.621541
v 53.32746 153.91211 13.647475
v 53.23934 154.03557 13.61498
v 53.233715 154.17293 13.53276
v 53.227776 153.93698 13.338212
v 53.348328 154.00574 13.191892
v 53.50961 154.01433 13.093586
v 53.668407 153.96045 13.069634
v 53.78217 153.85855 13.126455
v 53.820415 153.73593 13.248823
v 53.772896 153.62544 13.403951
v 53.652348 153.55669 13.55027
v 53.491062 153.5481 13.648577
v 53.332268 153.60197 13.672528
v 53.218506 153.70387 13.615707
v 53.18026 153.82649 13.493339
v 53.099277 153.628 13.11685
v 53.172215 153.74155 12.991039
v 53.30811 153.79794 12.874845
v 53.470547 153.78212 12.7994
v 53.616 153.69829 12.784921
v 53.705494 153.56892 12.835286
v 53.715054 153.42868 12.937001
v 53.642113 153.31516 13.062812
v 53.506218 153.25874 13.179007
v 53.343784 153.27458 13.254452
v 53.19833 153.35841 13.268931
v 53.108833 153.48778 13.218565
v 52.98125 153.3859 12.6941
v 53.027206 153.52312 12.607771
v 53.144146 153.60992 12.523168
v 53.300743 153.62305 12.462961
v 53.455032 153.55899 12.443283
v 53.565674 153.4349 12.469407
v 53.60302 153.28403 12.534331
v 53.557068 153.1468 12.620662
v 53.440125 153.06001 12.705265
v 53.28353 153.04688 12.765471
v 53.129242 153.11095 12.78515
v 53.0186 153.23503 12.759026
v 52.86814 153.27664 12.3186
v 52.939384 153.39923 12.230552
v 53.072006 153.46043 12.14458
v 53.230465 153.44388 12.08372
v 53.372303 153.35397 12.0642805
v 53.459515 153.21483 12.09147
v 53.46873 153.06372 12.158002
v 53.397484 152.94113 12.246051
v 53.264866 152.87991 12.332023
v 53.106407 152.89648 12.392882
v 52.96457 152.98639 12.412322
v 52.877357 153.12553 12.385133
v 52.749805 153.07645 12.075761
v 52.76578 153.18393 11.948638
v 52.8498 153.23753 11.811794
v 52.979355 153.22289 11.701899
v 53.119728 153.14394 11.648396
v 53.233307 153.02182 11.665622
v 53.289658 152.88925 11.748962
v 53.27368 152.78177 11.876085
v 53.18966 152.72818 12.012929
v 53.06011 152.74281 12.122825
v 52.919735 152.82176 12.176328
v 52.806156 152.9439 12.1591015
v 52.496075 152.87141 11.932006
v 52.506393 152.90901 11.7692795
v 52.581116 152.88974 11.618866
v 52.700226 152.81876 11.521067
v 52.831802 152.71509 11.502089
v 52.94059 152.60649 11.567016
v 52.997444 152.5221 11.698451
v 52.987125 152.48448 11.861177
v 52.9124 152.50375 12.011591
v 52.793293 152.57474 12.10939
v 52.661716 152.67842 12.128368
v 52.552925 152.787 12.063441
v 52.246994 152.4781 11.918669
v 52.251827 152.55933 11.776432
v 52.326332 152.5883 11.63024
v 52.45054 152.55728 11.519265
v 52.59117 152.47456 11.473243
v 52.710545 152.3623 11.504504
v 52.776672 152.25061 11.604672
v 52.77184 152.16937 11.746909
v 52.697334 152.1404 11.893101
v 52.573128 152.17142 12.004076
v 52.432495 152.25414 12.050098
v 52.31312 152.3664 12.018837
v 52.02989 152.23141 11.594644
v 52.05294 152.31622 11.4465275
v 52.145935 152.34967 11.297627
v 52.283955 152.3228 11.18784
v 52.43001 152.2428 11.146584
v 52.54498 152.13109 11.184912
v 52.59804 152.01764 11.292555
v 52.57499 151.93283 11.44067
v 52.481995 151.89937 11.58957
v 52.343975 151.92625 11.699358
v 52.197918 152.00626 11.740615
v 52.08295 152.11795 11.702287
v 51.83981 151.89645 11.440101
v 51.847305 151.93542 11.268344
v 51.929913 151.93372 11.110502
v 52.0655 151.89178 11.008867
v 52.217735 151.82088 10.990673
v 52.345825 151.73997 11.060795
v 52.415447 151.67078 11.200442
v 52.407955 151.6318 11.372198
v 52.325344 151.63351 11.530041
v 52.18976 151.67545 11.631676
v 52.037525 151.74635 11.64987
v 51.909435 151.82726 11.579748
v 51.67051 151.48892 11.392439
v 51.665188 151.50694 11.223088
v 51.740993 151.49843 11.0709715
v 51.877613 151.46562 10.9768505
v 52.038437 151.41734 10.965943
v 52.180374 151.36652 11.041173
v 52.265392 151.32677 11.182382
v 52.270714 151.30873 11.351733
v 52.19491 151.31726 11.503849
v 52.05829 151.35005 11.597971
v 51.897465 151.39833 11.608878
v 51.755527 151.44916 11.5336485
v 51.57698 151.04169 11.379228
v 51.5786 151.05151 11.213398
v 51.663372 151.04883 11.066002
v 51.80858 151.03435 10.976533
v 51.97531 151.01195 10.968965
v 52.118896 150.98764 11.045325
v 52.200863 150.96793 11.185154
v 52.19924 150.9581 11.350984
v 52.11447 150.96078 11.498381
v 51.969265 150.97527 11.58785
v 51.802532 150.99767 11.595417
v 51.658947 151.02197 11.519056
v 51.5787 150.55498 11.580178
v 51.53431 150.61057 11.440458
v 51.576878 150.66202 11.273321
v 51.695004 150.69554 11.123549
v 51.857033 150.70213 11.031277
v 52.01955 150.68005 11.021225
v 52.13901 150.6352 11.096089
v 52.183403 150.5796 11.23581
v 52.140835 150.52815 11.402947
v 52.02271 150.49463 11.552718
v 51.860676 150.48804 11.644992
v 51.69816 150.51012 11.655043
v 51.60262 150.17532 11.145826
v 51.528893 150.2461 11.054202
v 51.540527 150.32024 10.919017
v 51.634396 150.37788 10.776491
v 51.785355 150.40361 10.664816
v 51.95295 150.3905 10.6139145
v 52.092278 150.34209 10.637425
v 52.166 150.27132 10.72905
v 52.15437 150.19717 10.864236
v 52.060497 150.13953 11.006761
v 51.90954 150.1138 11.118436
v 51.741943 150.1269 11.169337
v 51.58664 149.85037 11.0720415
v 51.504337 149.89209 10.951009
v 51.505543 149.9273 10.800884
v 51.58993 149.94658 10.661893
v 51.734894 149.94476 10.571279
v 51.901585 149.92233 10.553321
v 52.04534 149.8853 10.612831
v 52.127644 149.84358 10.733864
v 52.12644 149.80836 10.883988
v 52.04205 149.78908 11.02298
v 51.897087 149.79091 11.113594
v 51.730396 149.81334 11.131552
v 51.5218 149.50357 11.108883
v 51.436314 149.53821 10.9705105
v 51.43144 149.55367 10.800741
v 51.508488 149.54576 10.645064
v 51.64681 149.51665 10.545194
v 51.809345 149.4741 10.527888
v 51.95254 149.42955 10.597787
v 52.03803 149.39491 10.736158
v 52.042904 149.37946 10.905928
v 51.965855 149.38736 11.0616045
v 51.827534 149.41647 11.161475
v 51.664997 149.45901 11.178781
v 51.421497 149.05363 11.173926
v 51.32226 149.12581 11.065459
v 51.298927 149.18498 10.903098
v 51.35775 149.2153 10.730345
v 51.482964 149.20863 10.593491
v 51.64102 149.16676 10.529203
v 51.78957 149.1009 10.554711
v 51.888805 149.02873 10.6631775
v 51.912136 148.96956 10.82554
v 51.853317 148.93924 10.998292
v 51.7281 148.94592 11.135147
v 51.570045 148.9878 11.199433
v 51.378227 148.64111 10.832581
v 51.252563 148.73354 10.7878065
v 51.189823 148.82953 10.682941
v 51.206825 148.90335 10.546082
v 51.299004 148.93526 10.4139
v 51.44167 148.91667 10.321815
v 51.59659 148.85258 10.294498
v 51.72225 148.76016 10.339272
v 51.78499 148.66418 10.444138
v 51.76799 148.59035 10.5809965
v 51.675808 148.55846 10.713179
v 51.533146 148.57704 10.805264
v 51.222412 148.3654 10.748128
v 51.101963 148.4669 10.694961
v 51.03401 148.5538 10.573863
v 51.03676 148.6028 10.417282
v 51.10947 148.60078 10.267175
v 51.232666 148.5483 10.163761
v 51.373333 148.45938 10.134751
v 51.493782 148.35786 10.187919
v 51.561737 148.27097 10.309017
v 51.55899 148.22197 10.465597
v 51.486275 148.22398 10.615705
v 51.36308 148.27649 10.719118
v 50.997692 148.09059 10.71493
v 50.882057 148.19858 10.65804
v 50.80886 148.27928 10.530281
v 50.79772 148.3111 10.365886
v 50.85162 148.28549 10.208902
v 50.95612 148.20934 10.101397
v 51.083214 148.10303 10.072173
v 51.198853 147.99504 10.129063
v 51.272045 147.91434 10.256822
v 51.283184 147.88252 10.421217
v 51.229286 147.90813 10.5782
v 51.124786 147.98428 10.685706
v 50.718338 147.82219 10.691507
v 50.61738 147.9384 10.623562
v 50.55521 148.01608 10.487801
v 50.548496 148.03445 10.3206
v 50.599037 147.98856 10.16676
v 50.693283 147.89072 10.067505
v 50.80599 147.76714 10.049428
v 50.906948 147.65092 10.117373
v 50.969116 147.57324 10.253135
v 50.97583 147.55489 10.420336
v 50.925293 147.60077 10.574175
v 50.831043 147.69862 10.67343
v 50.441505 147.527 10.68336
v 50.339096 147.65643 10.650691
v 50.261845 147.75684 10.539826
v 50.230446 147.8013 10.380471
v 50.253315 147.7779 10.215324
v 50.324326 147.69292 10.088638
v 50.424446 147.56912 10.034357
v 50.526855 147.43967 10.067026
v 50.60411 147.33926 10.177892
v 50.63551 147.29482 10.337247
v 50.61264 147.3182 10.502393
v 50.54163 147.40318 10.629079
v 50.09394 147.31024 10.676643
v 49.999004 147.43443 10.614427
v 49.936275 147.51773 10.482437
v 49.922565 147.53784 10.316042
v 49.961548 147.48936 10.159826
v 50.042774 147.38528 10.055647
v 50.144485 147.2535 10.031421
v 50.23942 147.12932 10.093637
v 50.30215 147.04602 10.225627
v 50.31586 147.02591 10.392022
v 50.27688 147.07439 10.548238
v 50.195652 147.17847 10.652416
v 49.774467 147.05377 10.676437
v 49.67557 147.18091 10.627901
v 49.605087 147.27208 10.505329
v 49.581905 147.30283 10.341566
v 49.612236 147.26492 10.180491
v 49.687954 147.16853 10.065266
v 49.788765 147.03947 10.026762
v 49.887665 146.91232 10.075298
v 49.958145 146.82117 10.19787
v 49.981327 146.79042 10.361633
v 49.950996 146.82832 10.522708
v 49.875282 146.92471 10.637935
v 49.45464 146.79405 10.674792
v 49.348087 146.91185 10.619343
v 49.27451 146.9934 10.491906
v 49.253616 147.01685 10.326629
v 49.291008 146.97592 10.167796
v 49.376667 146.88158 10.057967
v 49.48764 146.7591 10.026571
v 49.594193 146.64131 10.082021
v 49.66777 146.55975 10.209457
v 49.688663 146.5363 10.374735
v 49.65127 146.57724 10.533567
v 49.565613 146.67157 10.643396
v 49.09219 146.426 10.655603
v 48.991417 146.5534 10.610681
v 48.938957 146.665 10.495368
v 48.94886 146.73083 10.340563
v 49.01848 146.73332 10.187745
v 49.129154 146.67177 10.077863
v 49.251232 146.56267 10.040358
v 49.352005 146.43526 10.08528
v 49.40447 146.32367 10.200593
v 49.39456 146.25783 10.355398
v 49.324947 146.25534 10.508216
v 49.214268 146.3169 10.618098
v 48.759926 146.12125 10.327253
v 48.675175 146.26172 10.288904
v 48.660553 146.40381 10.199245
v 48.71998 146.50948 10.0823
v 48.83753 146.55037 9.969405
v 48.981705 146.51556 9.890809
v 49.11388 146.41437 9.867573
v 49.19863 146.2739 9.905922
v 49.213253 146.1318 9.995581
v 49.153828 146.02614 10.112525
v 49.036278 145.98524 10.225421
v 48.8921 146.02005 10.304017
v 48.58665 145.90923 9.983451
v 48.492687 146.04655 9.958178
v 48.469593 146.19589 9.883872
v 48.523552 146.31723 9.780446
v 48.640106 146.37804 9.6756115
v 48.78803 146.36205 9.597459
v 48.92768 146.27351 9.566929
v 49.021645 146.13618 9.592203
v 49.04474 145.98685 9.666508
v 48.99078 145.86552 9.769935
v 48.874226 145.8047 9.874769
v 48.726303 145.82071 9.952922
v 48.396713 145.73126 9.694326
v 48.30393 145.86841 9.664364
v 48.280235 146.0133 9.582036
v 48.33199 146.12712 9.469402
v 48.44532 146.17935 9.356643
v 48.589863 146.156 9.273971
v 48.726883 146.06334 9.243539
v 48.81967 145.9262 9.273501
v 48.84336 145.78131 9.355829
v 48.791607 145.6675 9.468463
v 48.678276 145.61526 9.581223
v 48.533737 145.63861 9.663895
v 48.243973 145.57948 9.467817
v 48.143616 145.70909 9.429881
v 48.099243 145.8334 9.325483
v 48.12274 145.91908 9.182596
v 48.207817 145.94319 9.039507
v 48.331673 145.89926 8.934555
v 48.461124 145.79906 8.895864
v 48.56148 145.66945 8.9338
v 48.605858 145.54515 9.0381975
v 48.58236 145.45947 9.181084
v 48.49728 145.43536 9.324174
v 48.373425 145.4793 9.429125
v 48.027565 145.36525 9.412132
v 47.91821 145.48563 9.369071
v 47.84908 145.58452 9.251826
v 47.838703 145.63542 9.091814
v 47.889854 145.62471 8.93191
v 47.988834 145.55525 8.81496
v 48.109116 145.44565 8.7723
v 48.218475 145.32527 8.815361
v 48.2876 145.22638 8.932606
v 48.29798 145.17546 9.092618
v 48.246826 145.18617 9.2525215
v 48.147846 145.25565 9.3694725
v 47.696136 145.03368 9.339415
v 47.592506 145.15984 9.298795
v 47.53909 145.27457 9.187953
v 47.550205 145.34717 9.036591
v 47.62287 145.35815 8.885263
v 47.737617 145.3046 8.774521
v 47.863697 145.20084 8.7340355
v 47.96733 145.07468 8.774655
v 48.020744 144.95995 8.885496
v 48.009632 144.88734 9.0368595
v 47.936966 144.87636 9.188186
v 47.82222 144.92993 9.298928
v 47.386204 144.72374 9.040728
v 47.29212 144.85945 9.008575
v 47.264835 145.00035 8.920795
v 47.311657 145.10869 8.800909
v 47.420044 145.15544 8.68104
v 47.560947 145.12807 8.593306
v 47.696617 145.03392 8.561215
v 47.790703 144.89821 8.593368
v 47.817986 144.7573 8.681148
v 47.771164 144.64896 8.801034
v 47.662777 144.60222 8.920903
v 47.521873 144.62958 9.008637
v 47.170124 144.5077 8.680507
v 47.079914 144.6473 8.654408
v 47.063213 144.79877 8.583159
v 47.124493 144.92157 8.485852
v 47.247334 144.98277 8.388559
v 47.398823 144.96597 8.317349
v 47.53837 144.8757 8.291305
v 47.62858 144.73611 8.317403
v 47.64528 144.58463 8.388651
v 47.584 144.46184 8.485959
v 47.46116 144.40063 8.583252
v 47.30967 144.41742 8.654461
v 46.998634 144.33623 8.3153305
v 46.909866 144.47725 8.292208
v 46.897095 144.63268 8.22908
v 46.96375 144.76083 8.142864
v 47.091965 144.82741 8.056662
v 47.247383 144.81456 7.9935694
v 47.388367 144.72571 7.9704933
v 47.47714 144.58469 7.993617
v 47.489906 144.42928 8.056744
v 47.423256 144.3011 8.14296
v 47.29504 144.23453 8.229163
v 47.139618 144.24739 8.292255
v 46.847637 144.18524 7.9537234
v 46.759285 144.32668 7.9315705
v 46.747654 144.48323 7.8710923
v 46.81586 144.61296 7.788495
v 46.94563 144.68109 7.7059093
v 47.10219 144.66937 7.645465
v 47.24359 144.58095 7.623358
v 47.331944 144.4395 7.6455107
v 47.343575 144.28294 7.7059884
v 47.275364 144.15323 7.788586
v 47.145596 144.0851 7.8711715
v 46.989037 144.09682 7.931616
v 46.69746 144.0351 7.593769
v 46.609417 144.17685 7.5723615
v 46.59863 144.33423 7.5139246
v 46.66798 144.46509 7.4341173
v 46.798893 144.53435 7.354324
v 46.956287 144.52345 7.2959247
v 47.09799 144.43533 7.2745676
v 47.18603 144.29358 7.2959757
v 47.19682 144.1362 7.354412
v 47.12747 144.00534 7.4342194
v 46.996555 143.93608 7.5140133
v 46.83916 143.94698 7.5724125
v 46.51923 143.93927 7.2224755
v 46.456635 144.09169 7.1885324
v 46.475296 144.24564 7.123307
v 46.570217 144.35986 7.044277
v 46.715958 144.40375 6.972618
v 46.87347 144.36555 6.9275312
v 47.00055 144.2555 6.9210973
v 47.063145 144.10307 6.9550405
v 47.044483 143.94913 7.0202656
v 46.949562 143.83492 7.0992956
v 46.80382 143.79102 7.170954
v 46.64631 143.82921 7.2160416
v 46.36715 143.89288 6.885082
v 46.326794 144.0361 6.814773
v 46.365925 144.1592 6.709969
v 46.47406 144.22917 6.598751
v 46.622227 144.22726 6.5109205
v 46.770714 144.154 6.470011
v 46.879745 144.029 6.4869847
v 46.9201 143.88577 6.557293
v 46.880966 143.76268 6.662097
v 46.77283 143.69272 6.773315
v 46.62467 143.69463 6.8611455
v 46.476177 143.76788 6.9020553
v 46.242687 143.67764 6.729785
v 46.17332 143.7904 6.6323624
v 46.173836 143.87334 6.4883313
v 46.24409 143.90422 6.336285
v 46.365265 143.87479 6.216964
v 46.504887 143.79292 6.1623397
v 46.625546 143.68056 6.1870494
v 46.694912 143.56781 6.284472
v 46.694397 143.48488 6.4285026
v 46.62414 143.454 6.5805492
v 46.502968 143.48341 6.6998706
v 46.363346 143.56528 6.7544947
v 46.016174 143.4325 6.651605
v 45.932236 143.5221 6.539819
v 45.91263 143.57301 6.381857
v 45.9626 143.57158 6.2200456
v 46.068768 143.51819 6.097742
v 46.20268 143.42715 6.0477176
v 46.328453 143.32285 6.0833755
v 46.41239 143.23325 6.195162
v 46.432003 143.18233 6.3531237
v 46.382027 143.18376 6.514935
v 46.27586 143.23715 6.6372385
v 46.14195 143.32819 6.6872635
v 45.815445 143.1077 6.615551
v 45.721165 143.18976 6.5039186
v 45.6875 143.23068 6.345215
v 45.723476 143.21948 6.1819644
v 45.81945 143.15916 6.0579104
v 45.949707 143.0659 6.0062933
v 46.079346 142.96469 6.0409427
v 46.17363 142.88263 6.1525755
v 46.207294 142.84172 6.3112793
v 46.171318 142.8529 6.4745297
v 46.075344 142.91322 6.5985837
v 45.945084 143.00648 6.650201
v 45.58567 142.79472 6.6158776
v 45.485416 142.88658 6.516781
v 45.43717 142.93497 6.362955
v 45.453857 142.92691 6.1956186
v 45.53101 142.86458 6.0596085
v 45.647957 142.76466 5.991369
v 45.773357 142.65395 6.0091844
v 45.87361 142.56209 6.1082816
v 45.92186 142.5137 6.262107
v 45.90517 142.52176 6.429444
v 45.828014 142.58409 6.5654535
v 45.71107 142.684 6.633693
v 45.301487 142.49611 6.6037693
v 45.199635 142.57951 6.4990764
v 45.1528 142.61961 6.3424964
v 45.173534 142.60567 6.1759844
v 45.256283 142.54141 6.044157
v 45.378872 142.44406 5.9823375
v 45.508453 142.3397 6.00709
v 45.610306 142.2563 6.111783
v 45.65714 142.2162 6.268363
v 45.636406 142.23015 6.434875
v 45.553658 142.2944 6.5667024
v 45.431072 142.39175 6.628522
v 45.05005 142.1728 6.5928297
v 44.952034 142.25146 6.480989
v 44.91117 142.28508 6.3213015
v 44.93841 142.26466 6.1565557
v 45.02646 142.19568 6.0308948
v 45.151714 142.09662 5.9779897
v 45.280624 141.99402 6.012016
v 45.37864 141.91537 6.1238565
v 45.419502 141.88176 6.2835436
v 45.39226 141.90216 6.4482894
v 45.304214 141.97115 6.5739503
v 45.17896 142.0702 6.626856
v 44.768135 141.88586 6.579196
v 44.681496 141.96379 6.4578547
v 44.651764 141.9909 6.2945065
v 44.6869 141.95996 6.132921
v 44.777496 141.87924 6.0163946
v 44.899273 141.77037 5.97615
v 45.0196 141.66252 6.022971
v 45.10624 141.5846 6.1443124
v 45.13597 141.55746 6.3076606
v 45.100834 141.58841 6.4692464
v 45.01024 141.66914 6.585773
v 44.888462 141.77802 6.626017
v 44.488148 141.57083 6.581644
v 44.394917 141.64432 6.462443
v 44.361057 141.67116 6.2998543
v 44.395645 141.64417 6.1374435
v 44.489414 141.57057 6.0187287
v 44.617233 141.4701 5.975519
v 44.744858 141.36964 6.0193925
v 44.83809 141.29616 6.1385937
v 44.871944 141.2693 6.3011823
v 44.837357 141.2963 6.463593
v 44.74359 141.36989 6.582308
v 44.615772 141.47038 6.6255174
v 44.23763 141.19518 6.5815053
v 44.1291 141.24355 6.462412
v 44.089527 141.26126 6.2998624
v 44.129505 141.24355 6.1374116
v 44.23833 141.19518 6.018589
v 44.386837 141.12907 5.975232
v 44.535236 141.06299 6.0189586
v 44.643764 141.0146 6.138052
v 44.68334 140.9969 6.3006015
v 44.64336 141.0146 6.463052
v 44.534534 141.06299 6.581875
v 44.38603 141.12907 6.6252317
v 44.126774 140.75957 6.581367
v 44.009975 140.78134 6.462263
v 43.967373 140.78932 6.2997103
v 44.01038 140.78134 6.1372633
v 44.127476 140.75957 6.0184507
v 44.287285 140.72981 5.975108
v 44.446983 140.70007 6.018849
v 44.56378 140.67828 6.1379523
v 44.606384 140.67032 6.3005056
v 44.563377 140.67828 6.462952
v 44.44628 140.70007 6.5817647
v 44.286476 140.72981 6.625108
v 44.073788 140.3354 6.581301
v 43.955414 140.3456 6.4621954
v 43.912235 140.34933 6.2996416
v 43.95582 140.3456 6.1371956
v 44.07449 140.3354 6.018385
v 44.236443 140.32149 5.9750447
v 44.398293 140.30756 6.0187883
v 44.516666 140.29736 6.1378937
v 44.559845 140.29364 6.300448
v 44.51626 140.29736 6.4628935
v 44.39759 140.30756 6.581704
v 44.235634 140.32149 6.6250443
v 44.054092 139.91624 6.581523
v 43.935177 139.9205 6.462597
v 43.89162 139.92206 6.300109
v 43.93509 139.92052 6.137597
v 44.05394 139.91628 6.018606
v 44.216324 139.91049 5.9750204
v 44.378735 139.9047 6.0185175
v 44.497646 139.90044 6.1374435
v 44.541206 139.89888 6.2999315
v 44.497738 139.90042 6.4624434
v 44.378887 139.90466 6.5814342
v 44.2165 139.91045 6.62502
v 44.045456 139.51912 6.5814786
v 43.9274 139.5338 6.462529
v 43.884174 139.53917 6.3000326
v 43.927372 139.53381 6.1375294
v 44.045418 139.51915 6.0185623
v 44.206673 139.49911 5.975008
v 44.367935 139.47906 6.0185375
v 44.485996 139.4644 6.137487
v 44.529217 139.45903 6.299984
v 44.48602 139.46439 6.462487
v 44.367977 139.47905 6.5814543
v 44.20672 139.49908 6.625008
v 43.959404 139.14314 6.58147
v 43.845154 139.1763 6.4625177
v 43.80333 139.18845 6.30002
v 43.84514 139.17632 6.137518
v 43.959377 139.14316 6.0185537
v 44.115437 139.09787 5.9750037
v 44.271496 139.05257 6.018537
v 44.385746 139.01941 6.1374893
v 44.42757 139.00726 6.2999873
v 44.38576 139.0194 6.4624896
v 44.271523 139.05255 6.581454
v 44.115467 139.09785 6.625004
v 43.82602 138.76843 6.581456
v 43.714993 138.81113 6.462495
v 43.674355 138.82675 6.299994
v 43.714996 138.81113 6.137495
v 43.826035 138.76843 6.0185394
v 43.977707 138.71011 5.9750013
v 44.129383 138.6518 6.018547
v 44.240414 138.6091 6.137508
v 44.281048 138.59348 6.300009
v 44.240406 138.6091 6.4625077
v 44.129368 138.6518 6.5814633
v 43.977695 138.71011 6.6250014
v 43.6636 138.37341 6.5814576
v 43.548973 138.40521 6.4624987
v 43.50702 138.41685 6.2999988
v 43.548977 138.40521 6.137499
v 43.663605 138.37341 6.0185413
v 43.82019 138.32997 5.9750004
v 43.976776 138.28653 6.0185432
v 44.091404 138.25473 6.137502
v 44.13336 138.24309 6.3000026
v 44.091404 138.25473 6.462502
v 43.976772 138.28653 6.5814595
v 43.820187 138.32997 6.6250005
v 43.59771 137.93987 6.581457
v 43.479397 137.95221 6.4624977
v 43.43609 137.95673 6.2999973
v 43.479397 137.95221 6.1374974
v 43.597717 137.93987 6.0185404
v 43.75934 137.923 5.975
v 43.920963 137.90616 6.0185432
v 44.03928 137.89381 6.1375027
v 44.082584 137.8893 6.300003
v 44.039276 137.89381 6.4625025
v 43.92096 137.90616 6.58146
v 43.759335 137.923 6.625
v 43.57273 137.52248 6.5814586
v 43.45401 137.52997 6.4625006
v 43.410553 137.53271 6.3000007
v 43.454006 137.52997 6.1375003
v 43.57273 137.52248 6.018542
v 43.73491 137.51225 5.975
v 43.897083 137.50201 6.0185413
v 44.01581 137.49452 6.1374993
v 44.05926 137.49178 6.299999
v 44.01581 137.49452 6.4624996
v 43.897087 137.50201 6.581458
v 43.73491 137.51225 6.625
v 43.54685 137.12604 6.5814586
v 43.429234 137.14386 6.4625006
v 43.38618 137.15039 6.3000007
v 43.42923 137.14386 6.137501
v 43.546844 137.12604 6.0185423
v 43.707508 137.10168 5.975
v 43.868176 137.07732 6.0185413
v 43.98579 137.0595 6.137499
v 44.02884 137.05296 6.2999988
v 43.98579 137.0595 6.462499
v 43.868176 137.07732 6.5814576
v 43.70751 137.10168 6.625
v 43.452026 136.73001 6.5814586
v 43.334923 136.75093 6.4625006
v 43.29206 136.75859 6.3000007
v 43.334923 136.75093 6.137501
v 43.452026 136.73001 6.0185423
v 43.61199 136.70143 5.975
v 43.77196 136.67285 6.0185413
v 43.889065 136.65193 6.137499
v 43.931927 136.64427 6.2999988
v 43.889065 136.65193 6.462499
v 43.77196 136.67285 6.5814576
v 43.611996 136.70143 6.625
v 43.403416 136.32346 6.581458
v 43.286587 136.34586 6.4624996
v 43.243824 136.35405 6.299999
v 43.286587 136.34586 6.1374993
v 43.40342 136.32346 6.0185413
v 43.56301 136.29288 5.975
v 43.722607 136.26228 6.018542
v 43.83944 136.23988 6.1375003
v 43.882202 136.23169 6.3
v 43.83944 136.23988 6.4625
v 43.722607 136.26228 6.581458
v 43.56301 136.29288 6.625
v 43.29752 135.92393 6.581458
v 43.180443 135.945 6.4625
v 43.13759 135.95271 6.2999997
v 43.180443 135.945 6.1375
v 43.29752 135.92393 6.018542
v 43.45745 135.89516 5.975
v 43.617386 135.86638 6.0185413
v 43.734463 135.84532 6.1375
v 43.777317 135.8376 6.2999997
v 43.734463 135.84532 6.4624996
v 43.617386 135.86638 6.581458
v 43.457455 135.89516 6.625
v 43.258987 135.52022 6.581458
v 43.142765 135.54558 6.4624996
v 43.100224 135.55486 6.2999997
v 43.142765 135.54558 6.1375
v 43.258987 135.52022 6.0185413
v 43.417755 135.4856 5.975
v 43.576523 135.45096 6.0185413
v 43.692745 135.42561 6.1375
v 43.735287 135.41632 6.2999997
v 43.692745 135.42561 6.4624996
v 43.576523 135.45096 6.581458
v 43.417755 135.4856 6.625
v 43.137505 135.1685 6.581458
v 43.030792 135.22107 6.4624996
v 42.99173 135.24031 6.2999997
v 43.030792 135.22107 6.1375
v 43.137505 135.1685 6.0185413
v 43.28328 135.0967 5.975
v 43.429054 135.0249 6.0185413
v 43.535767 134.97234 6.1375
v 43.57483 134.9531 6.2999997
v 43.535767 134.97234 6.4624996
v 43.429054 135.0249 6.581458
v 43.28328 135.0967 6.625
v 42.91513 134.83244 6.581458
v 42.811325 134.89055 6.4624996
v 42.77333 134.9118 6.2999997
v 42.811325 134.89055 6.1375
v 42.91513 134.83244 6.0185413
v 43.056927 134.75307 5.975
v 43.198723 134.67369 6.0185413
v 43.302525 134.61559 6.1375
v 43.34052 134.59433 6.2999997
v 43.302525 134.61559 6.4624996
v 43.198723 134.67369 6.581458
v 43.056927 134.75307 6.625
v 42.73488 134.4487 6.581458
v 42.62692 134.49866 6.4624996
v 42.587406 134.51694 6.2999997
v 42.62692 134.49866 6.1375
v 42.73488 134.4487 6.0185413
v 42.882355 134.38045 5.975
v 43.029827 134.31221 6.0185413
v 43.137787 134.26224 6.1375
v 43.177303 134.24396 6.2999997
v 43.137787 134.26224 6.4624996
v 43.029827 134.31221 6.581458
v 42.882355 134.38045 6.625
v 42.556145 134.05449 6.581458
v 42.442562 134.08984 6.4624996
v 42.400986 134.10278 6.2999997
v 42.442562 134.08984 6.1375
v 42.556145 134.05449 6.0185413
v 42.711304 134.0062 5.975
v 42.866463 133.95792 6.0185413
v 42.980045 133.92256 6.1375
v 43.02162 133.90962 6.2999997
v 42.980045 133.92256 6.4624996
v 42.866463 133.95792 6.581458
v 42.711304 134.0062 6.625
v 42.4787 133.62259 6.581458
v 42.360798 133.6384 6.4624996
v 42.317642 133.64418 6.2999997
v 42.360798 133.6384 6.1375
v 42.4787 133.62259 6.0185413
v 42.63976 133.60098 5.975
v 42.800816 133.57939 6.0185413
v 42.91872 133.56357 6.1375
v 42.961872 133.55779 6.2999997
v 42.91872 133.56357 6.4624996
v 42.800816 133.57939 6.581458
v 42.63976 133.60098 6.625
v 42.441925 133.21913 6.581458
v 42.324734 133.23955 6.4624996
v 42.281837 133.24702 6.2999997
v 42.324734 133.23955 6.1375
v 42.441925 133.21913 6.0185413
v 42.602013 133.19124 5.975
v 42.7621 133.16333 6.0185413
v 42.87929 133.14291 6.1375
v 42.922188 133.13544 6.2999997
v 42.87929 133.14291 6.4624996
v 42.7621 133.16333 6.581458
v 42.602013 133.19124 6.625
v 42.349186 132.85597 6.581458
v 42.239563 132.90218 6.4624996
v 42.19944 132.91908 6.2999997
v 42.239563 132.90218 6.1375
v 42.349186 132.85597 6.0185413
v 42.49893 132.79288 5.975
v 42.648678 132.72977 6.0185413
v 42.758297 132.68356 6.1375
v 42.798424 132.66666 6.2999997
v 42.758297 132.68356 6.4624996
v 42.648678 132.72977 6.581458
v 42.49893 132.79288 6.625
v 42.152588 132.53397 6.581458
v 42.055077 132.6021 6.4624996
v 42.019386 132.62704 6.2999997
v 42.055077 132.6021 6.1375
v 42.152588 132.53397 6.0185413
v 42.285793 132.44089 5.975
v 42.418995 132.34781 6.0185413
v 42.51651 132.27968 6.1375
v 42.5522 132.25473 6.2999997
v 42.51651 132.27968 6.4624996
v 42.418995 132.34781 6.581458
v 42.285793 132.44089 6.625
v 41.90389 132.22394 6.581458
v 41.81262 132.30023 6.4624996
v 41.779213 132.32816 6.2999997
v 41.81262 132.30023 6.1375
v 41.90389 132.22394 6.0185413
v 42.028564 132.1197 5.975
v 42.153244 132.01549 6.0185413
v 42.244514 131.9392 6.1375
v 42.27792 131.91127 6.2999997
v 42.244514 131.9392 6.4624996
v 42.153244 132.01549 6.581458
v 42.028564 132.1197 6.625
v 41.63624 131.91711 6.581458
v 41.54703 131.9958 6.4624996
v 41.51438 132.02461 6.2999997
v 41.54703 131.9958 6.1375
v 41.63624 131.91711 6.0185413
v 41.758095 131.8096 5.975
v 41.879948 131.7021 6.0185413
v 41.969154 131.6234 6.1375
v 42.001804 131.59459 6.2999997
v 41.969154 131.6234 6.4624996
v 41.879948 131.7021 6.581458
v 41.758095 131.8096 6.625
v 41.341396 131.61024 6.5714154
v 41.252174 131.67754 6.4456677
v 41.2251 131.69795 6.2808886
v 41.267433 131.66603 6.12123
v 41.367825 131.5903 6.009473
v 41.49938 131.49109 5.975562
v 41.626842 131.39494 6.028584
v 41.71607 131.32764 6.1543317
v 41.74314 131.30722 6.319111
v 41.70081 131.33916 6.4787693
v 41.600418 131.41487 6.5905266
v 41.468864 131.5141 6.6244373
v 41.226566 131.27188 6.6032143
v 41.08909 131.32126 6.5173826
v 40.998528 131.32602 6.378064
v 40.979156 131.28491 6.22259
v 41.036163 131.20894 6.0926185
v 41.15427 131.11847 6.0229754
v 41.301834 131.03772 6.0323224
v 41.439316 130.98836 6.118154
v 41.529873 130.98358 6.2574725
v 41.549244 131.02469 6.412947
v 41.49224 131.10066 6.5429187
v 41.37413 131.19115 6.612561
v 41.127193 130.9756 6.7738914
v 40.970375 131.00247 6.686579
v 40.852386 130.98473 6.5353446
v 40.804836 130.92712 6.360711
v 40.84047 130.8451 6.209471
v 40.949738 130.76064 6.1221504
v 41.10336 130.69635 6.122145
v 41.260174 130.6695 6.2094574
v 41.378162 130.68724 6.360692
v 41.425713 130.74484 6.5353255
v 41.39008 130.82686 6.6865654
v 41.280815 130.91133 6.7738867
v 40.951134 130.52571 6.9037466
v 40.80464 130.53246 6.797576
v 40.71721 130.51868 6.6371427
v 40.712265 130.48807 6.465435
v 40.791126 130.44884 6.3284616
v 40.93267 130.4115 6.2629247
v 41.098965 130.38603 6.2863846
v 41.245457 130.3793 6.392555
v 41.332886 130.39308 6.5529885
v 41.337833 130.42368 6.724696
v 41.25897 130.4629 6.8616695
v 41.117428 130.50026 6.9272065
v 40.92598 129.90091 7.0774207
v 40.776398 129.93205 7.0728736
v 40.685284 129.99374 6.9938254
v 40.677048 130.06944 6.8614583
v 40.753902 130.13885 6.711239
v 40.895252 130.18341 6.5834193
v 41.063225 130.19116 6.5122476
v 41.212807 130.16002 6.516795
v 41.30392 130.09833 6.595843
v 41.312157 130.02263 6.7282104
v 41.2353 129.9532 6.8784294
v 41.09395 129.90866 7.0062494
v 40.921673 129.58003 6.5040965
v 40.788654 129.64961 6.4372044
v 40.724083 129.76535 6.345952
v 40.74527 129.89627 6.2547913
v 40.84653 130.00726 6.188148
v 41.00074 130.06859 6.1638794
v 41.16657 130.06383 6.1884885
v 41.29959 129.99426 6.2553806
v 41.36416 129.87851 6.3466325
v 41.342976 129.74759 6.4377933
v 41.24171 129.6366 6.5044365
v 41.087505 129.57527 6.528705
v 40.957 129.28577 6.1034017
v 40.8279 129.35373 6.0903707
v 40.76798 129.46957 6.009984
v 40.793293 129.60223 5.883782
v 40.897053 129.71617 5.74558
v 41.051464 129.78087 5.632409
v 41.21515 129.77898 5.5745935
v 41.34425 129.71101 5.587625
v 41.40417 129.59518 5.668011
v 41.378857 129.46252 5.7942133
v 41.275093 129.34857 5.9324155
v 41.12068 129.28389 6.045586
v 40.971466 129.13202 5.754904
v 40.882797 129.21162 5.7044535
v 40.87565 129.32037 5.6012897
v 40.951942 129.42911 5.4730544
v 41.09123 129.50871 5.3541093
v 41.25619 129.53786 5.2763243
v 41.402626 129.50871 5.260543
v 41.491295 129.42911 5.310993
v 41.49844 129.32037 5.414157
v 41.42215 129.21162 5.542392
v 41.28286 129.13202 5.6613374
v 41.1179 129.10289 5.7391224
v 41.004326 128.86278 5.691557
v 40.922825 128.89859 5.582983
v 40.925476 128.9475 5.434549
v 41.011562 128.9964 5.286028
v 41.15802 129.03221 5.1772156
v 41.325603 129.04532 5.137268
v 41.469414 129.03221 5.1768894
v 41.550915 128.9964 5.285464
v 41.548264 128.9475 5.4338975
v 41.462177 128.89859 5.582419
v 41.31572 128.86278 5.6912313
v 41.148136 128.84967 5.7311788
v 41.02177 128.5054 5.659759
v 40.941555 128.521 5.5274243
v 40.94596 128.54228 5.3659906
v 41.033806 128.56357 5.2187133
v 41.18155 128.57915 5.125056
v 41.349606 128.58485 5.110113
v 41.492943 128.57915 5.17789
v 41.573154 128.56357 5.3102245
v 41.568752 128.54228 5.4716587
v 41.480907 128.521 5.6189356
v 41.333164 128.5054 5.712593
v 41.165108 128.49971 5.7275357
v 41.031578 128.11526 5.6378293
v 40.951595 128.1225 5.496752
v 40.956314 128.13239 5.3313465
v 41.04447 128.14227 5.185934
v 41.192444 128.1495 5.0994773
v 41.360584 128.15216 5.095142
v 41.50384 128.1495 5.1740904
v 41.583824 128.14227 5.3151684
v 41.5791 128.13239 5.4805737
v 41.490944 128.1225 5.625986
v 41.34297 128.11526 5.712443
v 41.17483 128.11261 5.716778
v 41.03543 127.714035 5.6303573
v 40.9555 127.71704 5.48513
v 40.960293 127.72114 5.318031
v 41.048523 127.725235 5.1738343
v 41.19655 127.72823 5.091177
v 41.364708 127.72933 5.092208
v 41.507942 127.72823 5.17665
v 41.58787 127.725235 5.3218775
v 41.583084 127.72114 5.4889765
v 41.494854 127.71704 5.633173
v 41.34683 127.714035 5.7158303
v 41.17867 127.71294 5.7147994
v 41.037582 127.30647 5.625394
v 40.957523 127.30784 5.4786725
v 40.96217 127.30971 5.3114176
v 41.050278 127.31157 5.168446
v 41.19824 127.31294 5.0880656
v 41.366405 127.313446 5.0918155
v 41.50972 127.31294 5.17869
v 41.58978 127.31158 5.325412
v 41.585133 127.309715 5.4926662
v 41.497025 127.307846 5.635638
v 41.349064 127.30647 5.716018
v 41.180897 127.30597 5.712269
v 40.99637 126.89847 5.5702763
v 40.949467 126.89937 5.408731
v 40.98963 126.899956 5.2453794
v 41.1061 126.900085 5.123991
v 41.26766 126.89972 5.0770917
v 41.431023 126.89895 5.1172485
v 41.55242 126.89799 5.2337008
v 41.599323 126.897095 5.3952456
v 41.55916 126.89651 5.5585976
v 41.442696 126.89638 5.6799855
v 41.28113 126.89674 5.726885
v 41.117767 126.897514 5.6867285
v 40.992016 126.52051 5.564577
v 40.9481 126.52621 5.402278
v 40.99063 126.52134 5.2395835
v 41.1082 126.50721 5.1200876
v 41.269314 126.487595 5.0758085
v 41.430794 126.467766 5.1186113
v 41.54938 126.453026 5.2370267
v 41.593292 126.44733 5.399326
v 41.550766 126.452194 5.5620203
v 41.433193 126.466324 5.6815166
v 41.272083 126.48593 5.7257957
v 41.1106 126.50576 5.682993
v 40.917297 126.19031 5.5687866
v 40.873775 126.207985 5.4072475
v 40.911007 126.193115 5.2438626
v 41.019012 126.14969 5.122411
v 41.168854 126.08934 5.0754347
v 41.320385 126.02823 5.115522
v 41.433 125.98275 5.231931
v 41.47652 125.965065 5.3934703
v 41.439293 125.979935 5.556855
v 41.331287 126.02336 5.678307
v 41.181442 126.08372 5.725283
v 41.02991 126.14482 5.685196
v 40.705395 125.84311 5.558602
v 40.66752 125.85932 5.395492
v 40.70974 125.841385 5.233635
v 40.82075 125.79411 5.1163993
v 40.970802 125.73016 5.0751987
v 41.11969 125.66668 5.1210732
v 41.227516 125.62067 5.24173
v 41.265392 125.604454 5.40484
v 41.22317 125.62239 5.566697
v 41.11216 125.66967 5.683933
v 40.96211 125.73361 5.7251334
v 40.813225 125.7971 5.679259
v 40.584393 125.446754 5.5415416
v 40.55522 125.45874 5.376291
v 40.606407 125.43778 5.21741
v 40.72423 125.38948 5.107471
v 40.877125 125.32678 5.075932
v 41.02412 125.266495 5.1312437
v 41.12583 125.22476 5.2585855
v 41.155003 125.21277 5.423836
v 41.103817 125.233734 5.582717
v 40.985992 125.28203 5.6926556
v 40.833096 125.34473 5.724195
v 40.6861 125.40502 5.6688833
v 40.395683 125.08193 5.5624886
v 40.3554 125.098404 5.399982
v 40.395737 125.08193 5.2374887
v 40.505882 125.03695 5.118549
v 40.656322 124.9755 5.075032
v 40.80675 124.914055 5.118599
v 40.916855 124.86907 5.237576
v 40.957138 124.85261 5.4000826
v 40.9168 124.86907 5.562576
v 40.806656 124.914055 5.6815157
v 40.656216 124.9755 5.7250323
v 40.505787 125.03695 5.681465
v 40.269577 124.632095 5.5624676
v 40.226845 124.640305 5.3999605
v 40.26963 124.632095 5.237468
v 40.38648 124.60968 5.118529
v 40.546074 124.57906 5.0750136
v 40.705658 124.54845 5.1185822
v 40.822464 124.52603 5.23756
v 40.8652 124.51782 5.4000673
v 40.82241 124.52603 5.56256
v 40.705563 124.54845 5.6814985
v 40.545967 124.57906 5.7250137
v 40.386383 124.60968 5.6814456
v 40.221165 124.19291 5.5624595
v 40.177795 124.19646 5.3999524
v 40.22122 124.19291 5.2374597
v 40.3398 124.18321 5.118521
v 40.50177 124.16997 5.0750065
v 40.66372 124.15673 5.118575
v 40.782265 124.14703 5.237553
v 40.825634 124.143486 5.4000607
v 40.782207 124.14703 5.5625534
v 40.663628 124.15673 5.681492
v 40.50166 124.16997 5.7250066
v 40.339706 124.18321 5.6814375
v 40.197697 123.76992 5.5624557
v 40.154213 123.77159 5.399948
v 40.19775 123.76992 5.237456
v 40.31664 123.76535 5.1185174
v 40.479027 123.75912 5.0750027
v 40.6414 123.75288 5.1185713
v 40.76025 123.74831 5.23755
v 40.803734 123.746635 5.400057
v 40.760197 123.74831 5.5625496
v 40.641308 123.75288 5.681488
v 40.47892 123.75912 5.725003
v 40.316547 123.76535 5.6814337
v 40.18867 123.35228 5.562454
v 40.14516 123.35298 5.3999467
v 40.188725 123.35228 5.237454
v 40.30769 123.35036 5.1185155
v 40.470173 123.347725 5.0750012
v 40.632645 123.34509 5.11857
v 40.751568 123.34317 5.2375484
v 40.79508 123.34247 5.4000554
v 40.751514 123.34317 5.562548
v 40.632553 123.34509 5.6814866
v 40.470066 123.347725 5.7250013
v 40.307594 123.35036 5.6814322
v 40.184208 122.93838 5.5625024
v 40.140667 122.938705 5.4000025
v 40.184204 122.93838 5.237502
v 40.30316 122.937485 5.118543
v 40.465656 122.936264 5.0750003
v 40.62815 122.93504 5.1185412
v 40.747105 122.93415 5.2374988
v 40.79065 122.93382 5.399998
v 40.74711 122.93415 5.5624986
v 40.628155 122.93504 5.6814575
v 40.46566 122.936264 5.7250004
v 40.303165 122.937485 5.68146
v 40.18446 122.55809 5.562502
v 40.141224 122.56324 5.400002
v 40.18446 122.55809 5.237502
v 40.302578 122.544014 5.1185427
v 40.463936 122.52478 5.0750003
v 40.625298 122.505554 5.118541
v 40.74342 122.49148 5.2374983
v 40.786655 122.48633 5.399998
v 40.743423 122.49148 5.562498
v 40.6253 122.505554 5.6814575
v 40.463943 122.52478 5.725
v 40.30258 122.544014 5.6814594
v 40.091137 122.16979 5.5624995
v 40.048164 122.17681 5.3999996
v 40.091137 122.16979 5.2374997
v 40.208538 122.15062 5.1185412
v 40.36891 122.12442 5.075
v 40.529285 122.09822 5.1185417
v 40.64669 122.07905 5.2375
v 40.689663 122.07203 5.4000006
v 40.64669 122.07905 5.5625005
v 40.529285 122.09822 5.6814585
v 40.36891 122.12442 5.725
v 40.208538 122.15062 5.681458
v 40.050858 121.734634 5.5625
v 40.007423 121.737724 5.4
v 40.050858 121.734634 5.2375
v 40.169514 121.72618 5.1185417
v 40.331604 121.71463 5.075
v 40.493694 121.70308 5.1185417
v 40.61235 121.694626 5.2374997
v 40.65578 121.691536 5.3999996
v 40.61235 121.694626 5.5624995
v 40.493694 121.70308 5.681458
v 40.331604 121.71463 5.725
v 40.169514 121.72618 5.6814585
v 40.032063 121.34522 5.5625
v 39.989 121.35165 5.4
v 40.032063 121.34522 5.2374997
v 40.14972 121.32767 5.1185417
v 40.31044 121.30369 5.075
v 40.47116 121.27971 5.1185417
v 40.588818 121.26215 5.2374997
v 40.63188 121.25573 5.3999996
v 40.588818 121.26215 5.5625
v 40.47116 121.27971 5.681458
v 40.31044 121.30369 5.725
v 40.14972 121.32767 5.681458
v 39.94091 120.98458 5.5625
v 39.89917 120.99698 5.4
v 39.94091 120.98458 5.2374997
v 40.05495 120.95072 5.1185417
v 40.210728 120.90447 5.075
v 40.366505 120.858215 5.1185417
v 40.480545 120.824356 5.2374997
v 40.522285 120.811966 5.3999996
v 40.480545 120.824356 5.5625
v 40.366505 120.858215 5.681458
v 40.210728 120.90447 5.725
v 40.05495 120.95072 5.681458
v 39.815666 120.621475 5.5625
v 39.775326 120.63786 5.4
v 39.815666 120.621475 5.2374997
v 39.925873 120.57669 5.1185417
v 40.07642 120.51552 5.075
v 40.226967 120.454346 5.1185417
v 40.337173 120.40957 5.2374997
v 40.37751 120.39317 5.3999996
v 40.337173 120.40957 5.5625
v 40.226967 120.454346 5.681458
v 40.07642 120.51552 5.725
v 39.925873 120.57669 5.681458
v 39.657795 120.28417 5.5625
v 39.620117 120.30599 5.3999996
v 39.657795 120.28417 5.2374997
v 39.760742 120.224556 5.1185417
v 39.901367 120.14313 5.075
v 40.04199 120.0617 5.1185417
v 40.144936 120.00208 5.2374997
v 40.182613 119.98026 5.4
v 40.144936 120.00208 5.5625
v 40.04199 120.0617 5.681458
v 39.901367 120.14313 5.725
v 39.760742 120.224556 5.681458
v 39.4093 119.92243 5.5625
v 39.369667 119.94045 5.3999996
v 39.4093 119.92243 5.2374997
v 39.517593 119.87319 5.1185417
v 39.665524 119.80594 5.075
v 39.81345 119.73868 5.1185417
v 39.92174 119.689445 5.2374997
v 39.96138 119.671425 5.4
v 39.92174 119.689445 5.5625
v 39.81345 119.73868 5.681458
v 39.665524 119.80594 5.725
v 39.517593 119.87319 5.681458
v 39.28955 119.45688 5.5625
v 39.24671 119.46466 5.3999996
v 39.28955 119.45688 5.2374997
v 39.406593 119.43561 5.1185417
v 39.566475 119.40655 5.075
v 39.726357 119.377495 5.1185417
v 39.843395 119.356224 5.2374997
v 39.88624 119.348434 5.4
v 39.843395 119.356224 5.5625
v 39.726357 119.377495 5.681458
v 39.566475 119.40655 5.725
v 39.406593 119.43561 5.681458
v 39.27127 119.01761 5.609838
v 39.19983 119.023315 5.457635
v 39.21382 119.022194 5.289989
v 39.30949 119.01456 5.15182
v 39.461212 119.00244 5.080151
v 39.628326 118.9891 5.0941854
v 39.766056 118.978096 5.1901617
v 39.837498 118.97239 5.342365
v 39.82351 118.97351 5.5100107
v 39.727837 118.98115 5.6481795
v 39.576115 118.99326 5.7198486
v 39.409 119.00661 5.7058144
v 39.235744 118.64328 5.589609
v 39.17752 118.60388 5.426224
v 39.205975 118.5599 5.2769017
v 39.313484 118.5231 5.181652
v 39.47124 118.503365 5.1659975
v 39.63697 118.50597 5.234133
v 39.766273 118.53021 5.3678007
v 39.824493 118.56961 5.5311856
v 39.79604 118.613594 5.680508
v 39.68853 118.65039 5.775758
v 39.530777 118.67013 5.7914124
v 39.365044 118.66753 5.723277
v 39.20907 118.300995 5.5127935
v 39.16995 118.231026 5.348225
v 39.217873 118.16106 5.2195983
v 39.339996 118.10983 5.1613793
v 39.503605 118.09108 5.189167
v 39.664852 118.10983 5.2955165
v 39.780533 118.16106 5.451931
v 39.819656 118.231026 5.6164994
v 39.771732 118.300995 5.7451262
v 39.649605 118.35222 5.803345
v 39.486 118.37097 5.7755575
v 39.324753 118.35222 5.669208
v 39.213802 117.806366 5.443464
v 39.336166 117.77703 5.359991
v 39.499863 117.7663 5.3611965
v 39.661022 117.77703 5.446758
v 39.776466 117.806366 5.5937486
v 39.81526 117.84644 5.7627826
v 39.767017 117.88652 5.908568
v 39.644653 117.91586 5.9920406
v 39.480957 117.9266 5.990835
v 39.319798 117.91586 5.905274
v 39.204353 117.88652 5.758283
v 39.165558 117.84644 5.589249
v 39.334732 117.41224 5.4778895
v 39.49846 117.40815 5.454583
v 39.659588 117.41224 5.5179358
v 39.774937 117.42342 5.650972
v 39.813602 117.43869 5.818045
v 39.76523 117.453964 5.974388
v 39.64277 117.46514 6.078109
v 39.479042 117.46923 6.101415
v 39.317917 117.46514 6.0380626
v 39.202564 117.453964 5.905026
v 39.1639 117.43869 5.737953
v 39.212273 117.42342 5.58161
v 39.385185 117.01543 5.521889
v 39.55311 117.01481 5.512106
v 39.703613 117.01768 5.5868697
v 39.796368 117.02325 5.7261486
v 39.806522 117.030045 5.892622
v 39.73135 117.03623 6.0416837
v 39.591 117.04016 6.1333933
v 39.423073 117.04078 6.1431766
v 39.272568 117.03792 6.068413
v 39.179813 117.03234 5.9291344
v 39.169662 117.02554 5.7626605
v 39.24483 117.019356 5.613599
v 39.36994 116.622986 5.5387053
v 39.53622 116.60516 5.520477
v 39.68951 116.59037 5.5880823
v 39.78874 116.58257 5.723407
v 39.807316 116.583855 5.89019
v 39.74027 116.59388 6.043743
v 39.605556 116.60995 6.1429214
v 39.439278 116.62777 6.16115
v 39.285988 116.64256 6.093545
v 39.18676 116.65036 5.9582205
v 39.168182 116.64908 5.7914367
v 39.23523 116.63906 5.6378837
v 39.28009 116.2333 5.545578
v 39.444283 116.20381 5.5238576
v 39.597305 116.17703 5.5883856
v 39.69816 116.160126 5.721872
v 39.71982 116.15764 5.888549
v 39.656475 116.17023 6.0437555
v 39.52511 116.19453 6.1459045
v 39.360916 116.224014 6.167625
v 39.207893 116.25079 6.103097
v 39.10704 116.26769 5.9696107
v 39.085384 116.27018 5.8029337
v 39.148724 116.25759 5.647727
v 39.227264 115.82987 5.544872
v 39.390873 115.79539 5.5263667
v 39.541714 115.76394 5.5940347
v 39.639362 115.743965 5.729743
v 39.657658 115.74081 5.897129
v 39.591698 115.75532 6.0513425
v 39.459156 115.78361 6.151061
v 39.295544 115.8181 6.1695657
v 39.144707 115.84954 6.101898
v 39.047054 115.86952 5.96619
v 39.02876 115.87267 5.798804
v 39.09472 115.85816 5.6445904
v 39.099224 115.437035 5.55427
v 39.26158 115.40386 5.525284
v 39.416428 115.37237 5.583082
v 39.52227 115.351 5.712177
v 39.55075 115.345474 5.877978
v 39.494236 115.35728 6.0360584
v 39.36787 115.38325 6.1440616
v 39.205513 115.41642 6.173047
v 39.050667 115.447914 6.115249
v 38.944824 115.469284 5.986154
v 38.916344 115.47481 5.820353
v 38.97286 115.463005 5.6622725
v 39.013653 115.03546 5.571937
v 39.17195 115.003494 5.524794
v 39.332157 114.97121 5.564714
v 39.451344 114.94724 5.681
v 39.497578 114.93802 5.842494
v 39.458466 114.94602 6.0059233
v 39.344494 114.96909 6.1274977
v 39.186195 115.00106 6.1746407
v 39.02599 115.03335 6.134721
v 38.906803 115.05731 6.0184345
v 38.86057 115.066536 5.8569407
v 38.89968 115.05853 5.693511
v 38.910908 114.634575 5.56868
v 39.070663 114.605194 5.524889
v 39.230553 114.57581 5.568182
v 39.347736 114.5543 5.686958
v 39.390812 114.546425 5.8493915
v 39.34824 114.5543 6.0119576
v 39.23143 114.57581 6.1310983
v 39.071674 114.605194 6.1748886
v 38.911785 114.634575 6.1315956
v 38.7946 114.65608 6.01282
v 38.751526 114.663956 5.8503866
v 38.794098 114.65608 5.68782
v 38.868233 114.206856 5.568746
v 39.03028 114.195694 5.5249524
v 39.192463 114.18453 5.5682416
v 39.311325 114.17636 5.687015
v 39.35502 114.17337 5.8494473
v 39.311832 114.17636 6.0120144
v 39.19334 114.18453 6.1311574
v 39.031292 114.195694 6.1749516
v 38.86911 114.206856 6.1316624
v 38.750248 114.21503 6.012889
v 38.706554 114.21801 5.8504567
v 38.74974 114.21503 5.687889
v 38.85181 113.78937 5.568772
v 39.014168 113.78452 5.524977
v 39.176662 113.77968 5.568266
v 39.295753 113.77614 5.687039
v 39.33953 113.77484 5.849471
v 39.29626 113.77614 6.0120387
v 39.17754 113.77968 6.131182
v 39.015182 113.78452 6.174977
v 38.852684 113.78937 6.1316876
v 38.733593 113.792915 6.0129147
v 38.68982 113.79421 5.850483
v 38.73309 113.792915 5.6879153
v 38.84341 113.37544 5.5687447
v 39.005836 113.37312 5.5249906
v 39.168377 113.37081 5.5683193
v 39.28748 113.36911 5.6871214
v 39.33123 113.36849 5.8495646
v 39.287907 113.36912 6.012121
v 39.169113 113.37081 6.131235
v 39.006687 113.37312 6.1749897
v 38.844147 113.37544 6.131661
v 38.725044 113.37714 6.0128584
v 38.681297 113.377754 5.8504157
v 38.72462 113.37714 5.6878586
v 38.840435 112.962395 5.5685444
v 39.00293 112.96165 5.5249953
v 39.165432 112.96091 5.5685296
v 39.284393 112.960365 5.6874824
v 39.32794 112.96017 5.8499804
v 39.28441 112.960365 6.012482
v 39.16546 112.960915 6.131446
v 39.00296 112.961655 6.1749954
v 38.84046 112.9624 6.131461
v 38.7215 112.962944 6.0125084
v 38.67795 112.96314 5.8500104
v 38.721485 112.96294 5.6875086
v 38.788815 112.52821 5.6061096
v 38.938747 112.54362 5.5313807
v 39.105766 112.560776 5.542025
v 39.24511 112.57509 5.6351914
v 39.31945 112.58273 5.785915
v 39.30886 112.58164 5.95381
v 39.216183 112.57212 6.093889
v 39.06625 112.55672 6.168618
v 38.899235 112.53956 6.157974
v 38.759888 112.525246 6.0648074
v 38.685547 112.51761 5.914084
v 38.696136 112.51869 5.7461886
v 38.914658 112.042206 5.607029
v 39.073273 112.05148 5.5844703
v 39.23546 112.08646 5.657025
v 39.357758 112.13775 5.8052516
v 39.407402 112.19163 5.989433
v 39.371086 112.233635 6.1602173
v 39.258545 112.25253 6.271844
v 39.09993 112.243256 6.2944026
v 38.937744 112.20828 6.221848
v 38.815445 112.15699 6.0736213
v 38.7658 112.10312 5.88944
v 38.802116 112.061104 5.7186556
v 38.91402 111.68399 5.8623824
v 39.065453 111.66256 5.788973
v 39.232723 111.6793 5.798874
v 39.37101 111.72971 5.889433
v 39.44326 111.80029 6.036384
v 39.430115 111.87213 6.200353
v 39.3351 111.92599 6.3374033
v 39.183666 111.94741 6.4108133
v 39.0164 111.93068 6.4009123
v 38.878113 111.880264 6.3103533
v 38.80586 111.80968 6.1634016
v 38.819004 111.73784 5.999433
v 38.921562 111.31823 5.988205
v 39.068825 111.27457 5.931009
v 39.236786 111.26836 5.969444
v 39.380444 111.30128 6.093211
v 39.4613 111.364494 6.2691474
v 39.457695 111.44108 6.450111
v 39.37059 111.510506 6.5876126
v 39.223328 111.55417 6.644809
v 39.055363 111.56037 6.606374
v 38.911705 111.52746 6.4826064
v 38.83085 111.46423 6.30667
v 38.834457 111.38765 6.1257067
v 38.848846 110.995445 6.2910886
v 38.990906 110.93202 6.2836623
v 39.157436 110.90978 6.348958
v 39.303814 110.93469 6.4694796
v 39.390816 111.00007 6.612933
v 39.39513 111.0884 6.7408805
v 39.315605 111.17602 6.8190384
v 39.173546 111.23944 6.826464
v 39.00702 111.26168 6.7611685
v 38.86064 111.23677 6.640647
v 38.773636 111.171394 6.497194
v 38.76932 111.08306 6.369246
v 38.78384 110.60098 6.480053
v 38.921288 110.52787 6.4670815
v 39.08827 110.5074 6.5354667
v 39.240036 110.54506 6.666886
v 39.335922 110.63075 6.826124
v 39.35024 110.74152 6.9705153
v 39.27915 110.847694 7.0613685
v 39.141697 110.92081 7.07434
v 38.974716 110.94128 7.0059547
v 38.822952 110.90362 6.8745356
v 38.727062 110.817924 6.715297
v 38.712746 110.70715 6.570906
v 38.71738 110.40293 6.7449493
v 38.82122 110.283165 6.7303057
v 38.976353 110.21961 6.7579994
v 39.141212 110.2293 6.8206105
v 39.27163 110.30964 6.9013624
v 39.33265 110.439095 6.9786177
v 39.30793 110.58298 7.0316753
v 39.20409 110.70274 7.0463195
v 39.048958 110.7663 7.0186253
v 38.884094 110.75661 6.956014
v 38.75368 110.67628 6.8752623
v 38.692657 110.54682 6.7980075
v 38.70673 110.18451 6.9956465
v 38.847584 110.09644 7.007735
v 39.00822 110.06366 7.084128
v 39.145596 110.094955 7.2043567
v 39.222904 110.18194 7.336205
v 39.21943 110.30131 7.444345
v 39.1361 110.42107 7.4998007
v 38.995247 110.50914 7.4877124
v 38.83461 110.541916 7.411319
v 38.69723 110.51062 7.2910905
v 38.619926 110.42364 7.159242
v 38.6234 110.304276 7.0511017
v 38.61657 109.92455 7.1482525
v 38.76611 109.852516 7.145751
v 38.91917 109.80918 7.225392
v 39.03474 109.80616 7.3658357
v 39.08185 109.84426 7.52945
v 39.047874 109.91328 7.672395
v 38.94192 109.99471 7.7563686
v 38.79238 110.06674 7.75887
v 38.63932 110.11008 7.6792293
v 38.523754 110.1131 7.5387855
v 38.476646 110.075 7.375171
v 38.510616 110.00598 7.232226
v 38.54096 109.572 7.2507415
v 38.697628 109.51102 7.268559
v 38.834866 109.470604 7.36561
v 38.915894 109.4616 7.5158896
v 38.919006 109.48641 7.6791306
v 38.843365 109.53839 7.811593
v 38.709244 109.603615 7.8777833
v 38.552574 109.6646 7.859966
v 38.415337 109.705 7.7629147
v 38.33431 109.714005 7.612635
v 38.331196 109.68919 7.449394
v 38.406834 109.637215 7.3169317
v 38.42515 109.20622 7.2964787
v 38.57997 109.142624 7.316163
v 38.708126 109.095474 7.4154024
v 38.77528 109.07739 7.567606
v 38.76344 109.09323 7.7319903
v 38.675774 109.13874 7.864509
v 38.535774 109.20174 7.929654
v 38.380955 109.26533 7.9099693
v 38.2528 109.312485 7.81073
v 38.185646 109.33057 7.658527
v 38.197487 109.31473 7.4941425
v 38.285152 109.26921 7.361624
v 38.269722 108.83752 7.313192
v 38.42198 108.77012 7.3373165
v 38.543858 108.7189 7.4415684
v 38.602695 108.69757 7.5980134
v 38.58273 108.71185 7.764732
v 38.48931 108.75792 7.8970523
v 38.34747 108.823425 7.9595194
v 38.195213 108.890816 7.935395
v 38.073338 108.94204 7.831143
v 38.0145 108.96336 7.674698
v 38.034466 108.94908 7.5079794
v 38.127884 108.903015 7.375659
v 38.069458 108.47097 7.3274283
v 38.230854 108.42365 7.331388
v 38.369076 108.38427 7.4190683
v 38.44709 108.36337 7.566976
v 38.44399 108.36656 7.7354794
v 38.360603 108.392975 7.8794274
v 38.21928 108.43554 7.9602504
v 38.057884 108.48285 7.9562907
v 37.919662 108.52223 7.8686104
v 37.84165 108.54313 7.7207026
v 37.84475 108.53995 7.5521994
v 37.92813 108.513535 7.408251
v 37.929134 108.084366 7.3613973
v 38.087517 108.04292 7.3226714
v 38.24353 108.00259 7.3709807
v 38.355377 107.97417 7.4933805
v 38.393085 107.96528 7.657074
v 38.34655 107.9783 7.8181996
v 38.228245 108.00974 7.933584
v 38.069862 108.051186 7.97231
v 37.913845 108.09152 7.9240007
v 37.802 108.11994 7.801601
v 37.764294 108.12884 7.6379075
v 37.810825 108.115814 7.476782
v 37.781776 107.71734 7.369726
v 37.9336 107.661125 7.3239975
v 38.086605 107.604706 7.3653464
v 38.199787 107.56321 7.4826927
v 38.24282 107.547745 7.644594
v 38.204178 107.56246 7.8076687
v 38.09421 107.60341 7.928221
v 37.942387 107.65962 7.97395
v 37.789383 107.71604 7.932601
v 37.6762 107.75754 7.8152547
v 37.633163 107.773 7.653353
v 37.671806 107.758286 7.4902787
v 37.63456 107.31451 7.3688617
v 37.79201 107.275116 7.3246
v 37.94986 107.235725 7.367422
v 38.06581 107.20688 7.4858527
v 38.10879 107.19631 7.6481586
v 38.067287 107.206856 7.81085
v 37.952423 107.23569 7.9303346
v 37.794968 107.27508 7.974596
v 37.63712 107.31447 7.931774
v 37.521168 107.343315 7.8133435
v 37.478188 107.35388 7.6510377
v 37.51969 107.34334 7.488346
v 37.578457 106.883286 7.368161
v 37.74019 106.86697 7.3248296
v 37.901817 106.850685 7.3685813
v 38.020027 106.83882 7.4876933
v 38.063145 106.83453 7.6502495
v 38.019623 106.83899 7.8126926
v 37.901115 106.85098 7.931497
v 37.73938 106.8673 7.9748287
v 37.577755 106.883575 7.931077
v 37.459545 106.89545 7.811965
v 37.416424 106.89973 7.6494093
v 37.45995 106.89528 7.4869657
v 37.554462 106.5 7.3684144
v 37.711067 106.45658 7.32492
v 37.867653 106.41318 7.36851
v 37.982258 106.38143 7.487503
v 38.02418 106.369835 7.650016
v 37.98218 106.38151 7.812503
v 37.86752 106.413315 7.931426
v 37.710915 106.45673 7.9749203
v 37.55433 106.50013 7.9313307
v 37.43972 106.53188 7.812338
v 37.3978 106.54347 7.649825
v 37.4398 106.5318 7.4873376
v 37.386677 106.176094 7.3684497
v 37.524426 106.08986 7.324963
v 37.66215 106.00364 7.3685603
v 37.76295 105.94055 7.4875593
v 37.799816 105.91748 7.650074
v 37.76287 105.94063 7.812559
v 37.66201 106.00378 7.931477
v 37.524265 106.09001 7.974963
v 37.38654 106.17623 7.931366
v 37.285736 106.23933 7.8123674
v 37.24887 106.26239 7.6498523
v 37.28582 106.23924 7.487367
v 37.149754 105.86418 7.3685455
v 37.275974 105.76185 7.324982
v 37.402206 105.65951 7.3685026
v 37.49463 105.58459 7.4874454
v 37.52847 105.55716 7.6499395
v 37.494667 105.58457 7.812445
v 37.40228 105.65948 7.9314194
v 37.276054 105.76181 7.9749823
v 37.149822 105.86415 7.931462
v 37.057404 105.93907 7.8125196
v 37.02356 105.96651 7.650025
v 37.05736 105.939095 7.4875193
v 36.870087 105.53557 7.3673086
v 37.008446 105.449715 7.3250003
v 37.14624 105.36422 7.369773
v 37.246555 105.30198 7.4896297
v 37.282505 105.27968 7.6524553
v 37.24446 105.30328 7.8146205
v 37.14262 105.36648 7.9326735
v 37.00426 105.452324 7.9749813
v 36.866467 105.53783 7.9302087
v 36.76615 105.60006 7.810352
v 36.7302 105.62237 7.6475267
v 36.768246 105.59876 7.4853616
v 36.705757 105.11145 7.3607445
v 36.86393 105.066 7.3260465
v 37.017735 105.022 7.378257
v 37.125954 104.99124 7.503386
v 37.15959 104.98195 7.6679053
v 37.10964 104.99662 7.8277326
v 36.98947 105.03133 7.940042
v 36.8313 105.076775 7.97474
v 36.677494 105.12077 7.9225297
v 36.569275 105.151535 7.797401
v 36.535637 105.16083 7.632881
v 36.58559 105.14616 7.473054
v 36.654175 104.59301 7.4324737
v 36.819496 104.56689 7.451068
v 36.974506 104.56715 7.5424805
v 37.07767 104.59372 7.6822176
v 37.10134 104.63947 7.832837
v 37.03918 104.69216 7.95398
v 36.907845 104.737656 8.013186
v 36.74252 104.76378 7.9945927
v 36.58751 104.76352 7.9031796
v 36.48435 104.73695 7.7634425
v 36.460674 104.69119 7.6128235
v 36.522835 104.638504 7.49168
v 36.622894 104.19995 7.429337
v 36.788998 104.180954 7.4696536
v 36.94539 104.19995 7.58772
v 37.05016 104.25186 7.7519007
v 37.075237 104.32278 7.9182034
v 37.013905 104.393684 8.042068
v 36.882595 104.445595 8.090304
v 36.71649 104.4646 8.049988
v 36.560104 104.445595 7.931921
v 36.455334 104.393684 7.7677407
v 36.430252 104.32278 7.6014376
v 36.491585 104.25186 7.4775734
v 36.598293 103.87149 7.617023
v 36.763775 103.86061 7.622103
v 36.92206 103.86876 7.711855
v 37.030727 103.89376 7.8622293
v 37.06066 103.928925 8.032933
v 37.003845 103.96481 8.178227
v 36.8755 103.99182 8.259179
v 36.710014 104.0027 8.254099
v 36.551735 103.99455 8.164348
v 36.443066 103.96955 8.013973
v 36.413128 103.93439 7.8432693
v 36.469948 103.8985 7.6979756
v 36.61879 103.49113 7.755934
v 36.786324 103.48642 7.751375
v 36.938908 103.491615 7.835692
v 37.035656 103.50533 7.986292
v 37.050648 103.52388 8.162822
v 36.979862 103.5423 8.317981
v 36.842266 103.55565 8.410193
v 36.67473 103.56036 8.414752
v 36.522144 103.55516 8.330435
v 36.425396 103.54145 8.179835
v 36.410408 103.522896 8.003305
v 36.481194 103.50448 7.848147
v 36.644733 103.01803 7.803569
v 36.80881 102.98434 7.8386564
v 36.94961 102.98541 7.957219
v 37.02941 103.020966 8.127489
v 37.02683 103.08147 8.303841
v 36.942554 103.15072 8.439023
v 36.799168 103.210144 8.496812
v 36.635094 103.243835 8.461724
v 36.494293 103.24277 8.343162
v 36.41449 103.207214 8.172893
v 36.417076 103.146706 7.99654
v 36.50135 103.07746 7.861358
v 36.468906 102.695564 7.939541
v 36.627163 102.642624 7.9934998
v 36.767136 102.63556 8.119191
v 36.85132 102.67625 8.282937
v 36.857155 102.75379 8.44086
v 36.783085 102.84742 8.550647
v 36.64895 102.93204 8.582878
v 36.490692 102.98497 8.528919
v 36.35072 102.99204 8.403228
v 36.266537 102.951355 8.239482
v 36.2607 102.87381 8.081558
v 36.334774 102.78018 7.9717727
v 36.3828 102.38512 8.079272
v 36.54442 102.34247 8.120131
v 36.68016 102.326 8.239914
v 36.753662 102.34011 8.4065275
v 36.745224 102.38103 8.575327
v 36.65711 102.43778 8.701083
v 36.512924 102.49517 8.750098
v 36.351307 102.53781 8.709241
v 36.215565 102.55429 8.589457
v 36.142063 102.54018 8.422843
v 36.150505 102.49926 8.254044
v 36.23862 102.442505 8.128288
v 36.263912 102.03456 8.189698
v 36.4276 101.99686 8.199812
v 36.56657 101.97269 8.29066
v 36.64359 101.96854 8.437901
v 36.638012 101.98551 8.602079
v 36.551342 102.01907 8.739205
v 36.406796 102.06022 8.812536
v 36.243107 102.09793 8.802423
v 36.104134 102.12209 8.711575
v 36.02712 102.12624 8.564335
v 36.032696 102.10927 8.400156
v 36.119366 102.07571 8.263029
v 36.13097 101.67998 8.236747
v 36.285233 101.61855 8.209779
v 36.432774 101.56385 8.269205
v 36.534058 101.530525 8.399103
v 36.561947 101.52751 8.564666
v 36.50897 101.55562 8.721532
v 36.389317 101.60731 8.827668
v 36.235054 101.66873 8.854636
v 36.087513 101.723434 8.79521
v 35.98623 101.75676 8.665313
v 35.95834 101.75977 8.499749
v 36.01132 101.73167 8.342884
v 35.932827 101.3679 8.245667
v 36.067062 101.26981 8.219919
v 36.194572 101.17846 8.280707
v 36.281197 101.1183 8.411746
v 36.30372 101.10547 8.577921
v 36.256107 101.143394 8.734708
v 36.151115 101.22192 8.840095
v 36.01688 101.31999 8.865843
v 35.88937 101.411354 8.805054
v 35.802746 101.471504 8.674016
v 35.780224 101.484344 8.50784
v 35.82784 101.44642 8.351054
v 35.678204 101.06467 8.249453
v 35.80273 100.95448 8.22388
v 35.920536 100.85102 8.284866
v 36.000053 100.782005 8.41607
v 36.019974 100.76592 8.582335
v 35.974964 100.80709 8.739112
v 35.87708 100.89448 8.844392
v 35.752552 101.00466 8.869965
v 35.634747 101.10812 8.808979
v 35.55523 101.17714 8.677774
v 35.53531 101.19322 8.511509
v 35.580322 101.152054 8.3547325
v 35.355743 100.81166 8.288317
v 35.468933 100.704 8.225859
v 35.589767 100.58944 8.249873
v 35.685867 100.498665 8.353926
v 35.731483 100.456 8.510136
v 35.714394 100.47288 8.676646
v 35.639175 100.54478 8.808841
v 35.525986 100.65243 8.871299
v 35.40515 100.76699 8.847284
v 35.30905 100.857765 8.743232
v 35.263435 100.90044 8.587022
v 35.280525 100.88355 8.420511
v 35.088894 100.4953 8.270074
v 35.207664 100.38528 8.224337
v 35.32738 100.27455 8.265674
v 35.41597 100.19278 8.38301
v 35.449688 100.16188 8.544906
v 35.419506 100.190125 8.70798
v 35.33351 100.26995 8.828538
v 35.21474 100.37997 8.874276
v 35.095024 100.4907 8.832939
v 35.006435 100.57247 8.715603
v 34.972713 100.60337 8.553707
v 35.002895 100.57513 8.390633
v 34.822292 100.17095 8.261999
v 34.948402 100.06594 8.224973
v 35.071884 99.963196 8.274964
v 35.15965 99.89025 8.398577
v 35.188175 99.86665 8.562689
v 35.14983 99.89871 8.723327
v 35.05488 99.97786 8.837448
v 34.92877 100.08286 8.874474
v 34.805286 100.18561 8.824483
v 34.717525 100.25855 8.7008705
v 34.688995 100.28216 8.536758
v 34.72734 100.25009 8.37612
v 34.56097 99.85332 8.267617
v 34.686108 99.74932 8.224875
v 34.81093 99.64561 8.269217
v 34.901985 99.56998 8.388759
v 34.934887 99.54269 8.551471
v 34.900806 99.57106 8.713755
v 34.808884 99.647484 8.832126
v 34.68375 99.75148 8.874867
v 34.55893 99.855194 8.830526
v 34.46787 99.930824 8.710984
v 34.43497 99.958115 8.548272
v 34.469048 99.92974 8.385988
v 34.24565 99.54731 8.292047
v 34.376957 99.4641 8.22777
v 34.51788 99.37489 8.249837
v 34.630653 99.30359 8.352334
v 34.685062 99.2693 8.507798
v 34.666527 99.28121 8.674572
v 34.580013 99.33613 8.807969
v 34.448708 99.419334 8.872245
v 34.307785 99.508545 8.850179
v 34.19501 99.57985 8.747681
v 34.140602 99.614136 8.592217
v 34.159138 99.602234 8.425444
v 33.99497 99.09593 8.357918
v 34.100864 98.99361 8.293006
v 34.24676 98.91008 8.309146
v 34.393562 98.86774 8.402013
v 34.501938 98.87791 8.546724
v 34.542847 98.93788 8.704503
v 34.505325 99.031586 8.833075
v 34.39943 99.13391 8.897986
v 34.253536 99.21744 8.881846
v 34.10673 99.25979 8.78898
v 33.998356 99.24961 8.644269
v 33.957447 99.18964 8.486489
v 33.803978 98.843925 8.720145
v 33.88536 98.705414 8.680008
v 34.021904 98.60722 8.697455
v 34.17702 98.57566 8.767812
v 34.30914 98.61918 8.872226
v 34.382866 98.72613 8.982719
v 34.378445 98.86784 9.069686
v 34.29706 99.00635 9.109823
v 34.160515 99.10454 9.092376
v 34.0054 99.13611 9.022018
v 33.87328 99.09258 8.917605
v 33.799553 98.985634 8.807112
v 33.638424 98.64168 9.0260935
v 33.711945 98.49791 8.985886
v 33.8445 98.39435 8.995482
v 34.00058 98.358765 9.052314
v 34.13835 98.40067 9.141151
v 34.22091 98.50886 9.238192
v 34.226124 98.65433 9.317431
v 34.152603 98.7981 9.357639
v 34.020046 98.90166 9.3480425
v 33.86397 98.93725 9.291211
v 33.726196 98.89533 9.2023735
v 33.643642 98.78715 9.105334
v 33.50652 98.550476 9.368291
v 33.561424 98.40877 9.298622
v 33.676437 98.2866 9.289771
v 33.82074 98.21671 9.344111
v 33.95566 98.21783 9.447081
v 34.04505 98.28965 9.571089
v 34.06496 98.412926 9.682908
v 34.010056 98.554634 9.752577
v 33.895042 98.676796 9.761428
v 33.75074 98.74669 9.7070875
v 33.615818 98.745575 9.604118
v 33.52643 98.67375 9.48011
v 33.28298 98.34144 9.53477
v 33.35478 98.23104 9.4317
v 33.474644 98.11746 9.403981
v 33.610462 98.03113 9.459041
v 33.725834 97.99517 9.582126
v 33.789852 98.01923 9.740255
v 33.785362 98.096855 9.891059
v 33.713566 98.20725 9.994129
v 33.5937 98.32084 10.021849
v 33.457886 98.40717 9.966789
v 33.34251 98.44313 9.843704
v 33.278492 98.41907 9.685575
v 33.089542 97.97814 9.604804
v 33.20468 97.8867 9.53029
v 33.346798 97.796684 9.538562
v 33.477818 97.73221 9.627404
v 33.56263 97.710556 9.77301
v 33.57851 97.737526 9.936367
v 33.521202 97.805885 10.073701
v 33.406063 97.89732 10.148215
v 33.263943 97.98734 10.139943
v 33.132923 98.05182 10.051101
v 33.04811 98.07347 9.905495
v 33.032234 98.04651 9.742138
v 32.83212 97.606346 9.71494
v 32.92271 97.5072 9.628404
v 33.061302 97.41639 9.61946
v 33.21075 97.358246 9.690505
v 33.331017 97.34836 9.822502
v 33.389874 97.38937 9.9800825
v 33.371548 97.47029 10.121022
v 33.280952 97.56944 10.207559
v 33.142365 97.660255 10.216502
v 32.992912 97.71839 10.145457
v 32.87265 97.72828 10.013461
v 32.813793 97.68727 9.855881
v 32.674225 97.222565 9.906103
v 32.772026 97.09721 9.871551
v 32.91799 97.01369 9.896283
v 33.073013 96.99436 9.973673
v 33.195545 97.04442 10.082985
v 33.25276 97.150444 10.194927
v 33.22933 97.28403 10.279506
v 33.131523 97.409386 10.314058
v 32.985558 97.49291 10.289326
v 32.83054 97.51224 10.211936
v 32.708004 97.46218 10.102625
v 32.65079 97.356155 9.990682
v 32.5294 97.05746 10.210892
v 32.619034 96.93176 10.159729
v 32.75878 96.83816 10.177894
v 32.911198 96.80172 10.260519
v 33.035435 96.83221 10.385466
v 33.098213 96.921455 10.519256
v 33.082703 97.045555 10.626038
v 32.99307 97.17124 10.677201
v 32.85332 97.26485 10.659037
v 32.700905 97.301285 10.576411
v 32.576668 97.2708 10.451464
v 32.51389 97.18155 10.317675
v 32.375175 96.781395 10.378486
v 32.487816 96.68764 10.300312
v 32.635826 96.60779 10.308172
v 32.779556 96.56324 10.399961
v 32.88048 96.56593 10.5510845
v 32.91157 96.615135 10.721047
v 32.864487 96.69768 10.864308
v 32.751846 96.79143 10.942482
v 32.603832 96.87128 10.934622
v 32.460106 96.915825 10.842833
v 32.359177 96.91314 10.6917095
v 32.32809 96.86394 10.521747
v 32.22014 96.409744 10.5290785
v 32.355957 96.35502 10.460772
v 32.516815 96.30576 10.475691
v 32.659615 96.275185 10.569839
v 32.746094 96.27146 10.717987
v 32.753075 96.2956 10.880441
v 32.67869 96.34113 11.01367
v 32.542873 96.39586 11.081976
v 32.38201 96.445114 11.067057
v 32.239212 96.47569 10.972909
v 32.152737 96.479416 10.82476
v 32.145752 96.45528 10.662307
v 32.129925 95.95352 10.584444
v 32.25872 95.88859 10.525959
v 32.42111 95.84563 10.555043
v 32.573574 95.83614 10.663903
v 32.675266 95.86268 10.823372
v 32.698936 95.91812 10.990718
v 32.63824 95.987625 11.121102
v 32.50944 96.05255 11.179587
v 32.347054 96.09551 11.150503
v 32.194588 96.104996 11.041642
v 32.092896 96.07846 10.8821745
v 32.06923 96.02302 10.714828
v 32.004963 95.634514 10.672167
v 32.12271 95.553375 10.617155
v 32.281475 95.500435 10.645897
v 32.43871 95.48989 10.750692
v 32.552284 95.52456 10.903461
v 32.59177 95.59516 11.063269
v 32.546585 95.68277 11.187296
v 32.428833 95.763916 11.242309
v 32.270073 95.81686 11.213566
v 32.11284 95.8274 11.10877
v 31.999264 95.792725 10.956002
v 31.959778 95.72213 10.796194
v 31.971407 95.27409 10.82693
v 32.113815 95.223236 10.771786
v 32.2779 95.187294 10.806454
v 32.419697 95.175896 10.921646
v 32.501205 95.19211 11.086496
v 32.50059 95.23157 11.256833
v 32.418015 95.28372 11.387014
v 32.275604 95.33458 11.442159
v 32.11152 95.37052 11.40749
v 31.969725 95.38191 11.292297
v 31.888214 95.36571 11.127448
v 31.88883 95.32624 10.957111
v 31.94844 94.882805 10.896635
v 32.110058 94.849785 10.865038
v 32.267715 94.825615 10.922478
v 32.37916 94.81677 11.053565
v 32.414543 94.825615 11.223173
v 32.364372 94.849785 11.385858
v 32.242096 94.882805 11.498026
v 32.08048 94.915825 11.529624
v 31.922823 94.939995 11.472183
v 31.811375 94.94884 11.341097
v 31.775995 94.939995 11.171488
v 31.826164 94.915825 11.008803
v 31.921556 94.472755 10.914469
v 32.08775 94.458046 10.89649
v 32.24273 94.44789 10.966066
v 32.344967 94.445015 11.104556
v 32.367065 94.450195 11.27485
v 32.303112 94.46203 11.431318
v 32.170235 94.47736 11.532035
v 32.004044 94.49207 11.550014
v 31.849064 94.50223 11.480436
v 31.746828 94.5051 11.341948
v 31.724726 94.49992 11.171654
v 31.788681 94.48808 11.015185
v 31.901257 94.06704 10.942873
v 32.06757 94.056046 10.920131
v 32.223083 94.04721 10.983602
v 32.32613 94.0429 11.116278
v 32.349094 94.04427 11.28261
v 32.285828 94.050964 11.438028
v 32.15328 94.06117 11.540891
v 31.986963 94.07216 11.563633
v 31.83145 94.08099 11.500162
v 31.728403 94.085304 11.367486
v 31.705439 94.08393 11.201154
v 31.768707 94.07725 11.045734
v 31.87241 93.66862 10.945203
v 32.037754 93.64543 10.925031
v 32.191254 93.62455 10.9908085
v 32.291775 93.611565 11.124911
v 32.312386 93.60996 11.291405
v 32.247562 93.62016 11.445679
v 32.114677 93.63944 11.546395
v 31.949333 93.66263 11.566566
v 31.795834 93.68351 11.500789
v 31.695312 93.696495 11.366687
v 31.674702 93.6981 11.200192
v 31.739523 93.6879 11.045919
v 31.750692 93.2732 10.9685755
v 31.911123 93.24976 10.923692
v 32.072304 93.22648 10.96589
v 32.191044 93.20958 11.083862
v 32.23553 93.2036 11.246
v 32.19384 93.21014 11.408857
v 32.077145 93.22745 11.528796
v 31.916714 93.250885 11.57368
v 31.755533 93.27417 11.531482
v 31.636791 93.29107 11.413508
v 31.592306 93.29705 11.251371
v 31.633997 93.29051 11.088514
v 31.71204 92.83271 10.968622
v 31.874207 92.840164 10.9244795
v 32.03669 92.84775 10.967421
v 32.155952 92.85343 11.085938
v 32.20004 92.85568 11.248278
v 32.15713 92.85391 11.410937
v 32.038734 92.84859 11.530335
v 31.876568 92.84113 11.574478
v 31.714085 92.83355 11.531537
v 31.594824 92.827866 11.413019
v 31.550737 92.82561 11.250681
v 31.593643 92.827385 11.08802
v 31.79341 92.39453 10.968968
v 31.950401 92.43579 10.92477
v 32.10772 92.47719 10.967655
v 32.223217 92.50762 11.086132
v 32.265938 92.51894 11.248455
v 32.22444 92.50812 11.41113
v 32.109848 92.47804 11.530568
v 31.952856 92.43678 11.574766
v 31.795536 92.39539 11.531881
v 31.68004 92.36495 11.413404
v 31.637318 92.35363 11.251081
v 31.678812 92.364456 11.088407
v 31.930859 91.99431 10.968173
v 32.08471 92.04684 10.924906
v 32.238415 92.09934 10.968722
v 32.350792 92.13776 11.087882
v 32.391724 92.15177 11.250455
v 32.350246 92.13764 11.412881
v 32.237473 92.09916 11.531638
v 32.083622 92.04662 11.574904
v 31.929916 91.99412 11.531089
v 31.817543 91.95571 11.411929
v 31.77661 91.94169 11.249356
v 31.818087 91.95582 11.08693
v 32.048496 91.61425 10.975811
v 32.20396 91.65397 10.9252615
v 32.363083 91.69463 10.961714
v 32.483227 91.72534 11.0754
v 32.5322 91.73787 11.235859
v 32.49688 91.72886 11.400096
v 32.386726 91.70073 11.524103
v 32.231262 91.661 11.574653
v 32.07214 91.62034 11.5382
v 31.951998 91.58963 11.424513
v 31.903027 91.5771 11.264054
v 31.938347 91.58611 11.099817
v 32.190025 91.238525 10.941169
v 32.356907 91.25841 10.934621
v 32.505127 91.27655 11.013116
v 32.59497 91.2881 11.155621
v 32.60236 91.28996 11.323952
v 32.525322 91.28163 11.473004
v 32.38449 91.26535 11.56284
v 32.21761 91.24547 11.569388
v 32.06939 91.227325 11.490893
v 31.979548 91.215775 11.348389
v 31.972157 91.21391 11.180058
v 32.049194 91.222244 11.031005
v 32.20632 90.74589 11.010931
v 32.37381 90.749916 11.042894
v 32.52555 90.77845 11.156921
v 32.620888 90.82387 11.322457
v 32.634266 90.87398 11.495148
v 32.56211 90.915375 11.62872
v 32.423748 90.93695 11.687384
v 32.25626 90.93292 11.65542
v 32.10452 90.90439 11.541394
v 32.009186 90.85897 11.375857
v 31.995804 90.80886 11.203167
v 32.06796 90.76746 11.069595
v 32.15146 90.376724 11.042658
v 32.311775 90.35782 11.060235
v 32.476048 90.376724 11.156158
v 32.600254 90.428375 11.304726
v 32.651115 90.49893 11.466128
v 32.615 90.56949 11.597119
v 32.501595 90.62115 11.6626
v 32.341278 90.64005 11.645022
v 32.177006 90.62115 11.549099
v 32.052803 90.56949 11.400532
v 32.001938 90.49893 11.239128
v 32.03805 90.428375 11.108137
v 32.153023 90.04727 11.241253
v 32.312458 90.03746 11.222776
v 32.477364 90.046326 11.289181
v 32.60355 90.07149 11.422673
v 32.657207 90.10621 11.587484
v 32.623955 90.14119 11.739454
v 32.51271 90.16705 11.837861
v 32.35327 90.176865 11.8563385
v 32.18837 90.168 11.789934
v 32.062183 90.14283 11.656442
v 32.008526 90.10811 11.49163
v 32.041775 90.07313 11.339661
v 32.175415 89.66449 11.396366
v 32.338295 89.66026 11.373676
v 32.500397 89.666336 11.437455
v 32.618282 89.68108 11.570613
v 32.660362 89.700554 11.737471
v 32.615368 89.719536 11.893317
v 32.495346 89.73293 11.996395
v 32.332466 89.73717 12.019085
v 32.170364 89.731094 11.955306
v 32.05248 89.71634 11.822148
v 32.0104 89.69687 11.655292
v 32.055393 89.67789 11.499444
v 32.1796 89.18511 11.496757
v 32.342903 89.17059 11.514684
v 32.50454 89.188065 11.613587
v 32.6212 89.23284 11.766967
v 32.66163 89.29294 11.933724
v 32.61499 89.35224 12.069178
v 32.49378 89.39487 12.137031
v 32.33048 89.409386 12.119103
v 32.16884 89.391914 12.0202
v 32.052177 89.34713 11.866819
v 32.01175 89.28704 11.700063
v 32.058388 89.22774 11.56461
v 32.174175 88.8367 11.505981
v 32.3366 88.817764 11.530185
v 32.499172 88.8367 11.6328
v 32.61833 88.88845 11.786332
v 32.662136 88.95914 11.949642
v 32.61886 89.02982 12.078972
v 32.500095 89.08157 12.139666
v 32.33767 89.10051 12.115463
v 32.1751 89.08157 12.012848
v 32.055943 89.02982 11.859316
v 32.012135 88.95914 11.696006
v 32.055412 88.88845 11.566676
v 32.174328 88.50647 11.687621
v 32.33675 88.4979 11.675989
v 32.49933 88.50647 11.74974
v 32.618496 88.52987 11.88911
v 32.66233 88.56184 12.056756
v 32.61908 88.5938 12.207758
v 32.50033 88.61721 12.301655
v 32.33791 88.62578 12.313287
v 32.17533 88.61721 12.239536
v 32.056164 88.5938 12.100166
v 32.01233 88.56184 11.93252
v 32.055584 88.52987 11.781518
v 32.17442 88.128174 11.7873125
v 32.33684 88.12418 11.7584915
v 32.49942 88.128174 11.816387
v 32.61859 88.13908 11.945487
v 32.66243 88.15397 12.111197
v 32.619183 88.16886 12.269118
v 32.50044 88.17976 12.376933
v 32.33802 88.183754 12.405754
v 32.175438 88.17976 12.347858
v 32.056267 88.16886 12.21876
v 32.01243 88.15397 12.053048
v 32.055676 88.13908 11.895127
v 32.174454 87.732346 11.83328
v 32.336876 87.7307 11.79563
v 32.499454 87.732346 11.845003
v 32.61863 87.736855 11.968166
v 32.662468 87.74302 12.13212
v 32.61922 87.749176 12.2929325
v 32.50048 87.75369 12.407514
v 32.33806 87.75534 12.445162
v 32.17548 87.75369 12.39579
v 32.056305 87.749176 12.272627
v 32.012466 87.74302 12.108673
v 32.055714 87.736855 11.947861
v 32.1514 87.32707 11.875681
v 32.30956 87.32609 11.81828
v 32.4752 87.3266 11.847757
v 32.60394 87.32847 11.956214
v 32.661285 87.33119 12.114588
v 32.631866 87.33404 12.280444
v 32.52357 87.33625 12.409342
v 32.365414 87.337234 12.466742
v 32.19977 87.33672 12.437264
v 32.071033 87.334854 12.328809
v 32.013687 87.33213 12.170434
v 32.043106 87.329285 12.004578
v 32.15278 86.896545 11.880117
v 32.309868 86.91466 11.82267
v 32.47436 86.93425 11.8520355
v 32.60218 86.95007 11.960345
v 32.659077 86.95789 12.118579
v 32.629803 86.95561 12.284336
v 32.52221 86.94384 12.413204
v 32.365116 86.925735 12.470653
v 32.200626 86.90614 12.441287
v 32.072807 86.89031 12.332977
v 32.01591 86.88249 12.174744
v 32.04518 86.88477 12.0089855
v 32.280186 86.49406 11.8631315
v 32.44163 86.520355 11.823826
v 32.600807 86.54655 11.871566
v 32.715057 86.56563 11.99356
v 32.75377 86.57247 12.157119
v 32.70657 86.56526 12.3184185
v 32.58611 86.54591 12.4342375
v 32.42466 86.519615 12.473543
v 32.265484 86.49342 12.425803
v 32.151234 86.47434 12.303809
v 32.112522 86.4675 12.140249
v 32.15972 86.47472 11.9789505
v 32.307037 86.094666 11.868678
v 32.468655 86.10961 11.824423
v 32.630642 86.1247 11.867251
v 32.749596 86.135895 11.985687
v 32.793644 86.14019 12.147996
v 32.750977 86.136444 12.310686
v 32.633038 86.12565 12.430165
v 32.471416 86.11071 12.474421
v 32.30943 86.09562 12.431592
v 32.190475 86.08442 12.313156
v 32.14643 86.080124 12.150848
v 32.189095 86.08387 11.988157
v 32.351303 85.65969 11.868664
v 32.50858 85.70019 11.824777
v 32.666023 85.74078 11.867972
v 32.78145 85.77059 11.986677
v 32.823925 85.78163 12.149084
v 32.78207 85.77094 12.311677
v 32.667103 85.741394 12.430888
v 32.509827 85.7009 12.474775
v 32.352383 85.6603 12.43158
v 32.23696 85.63049 12.312875
v 32.194485 85.61945 12.150468
v 32.236336 85.630135 11.987875
v 32.524796 85.25679 11.868256
v 32.67321 85.32308 11.824892
v 32.821533 85.38935 11.868612
v 32.930016 85.43784 11.9877
v 32.969593 85.45557 12.150249
v 32.92966 85.43776 12.3127
v 32.82092 85.38921 12.431528
v 32.672504 85.32292 12.474892
v 32.524185 85.256645 12.431171
v 32.4157 85.20816 12.312083
v 32.37612 85.19044 12.149535
v 32.416054 85.20824 11.987083
v 32.69119 84.8972 11.868332
v 32.845173 84.94926 11.824951
v 32.99907 85.00129 11.868653
v 33.11165 85.03937 11.987729
v 33.152737 85.053276 12.150271
v 33.111332 85.0393 12.312729
v 32.998524 85.001175 12.431569
v 32.844543 84.94912 12.474951
v 32.690643 84.89709 12.431249
v 32.578068 84.85901 12.312173
v 32.536976 84.8451 12.14963
v 32.57838 84.85908 11.987173
v 32.77815 84.50493 11.86855
v 32.93492 84.54766 11.824981
v 33.09171 84.5904 11.868494
v 33.206497 84.6217 11.987432
v 33.24853 84.63316 12.149924
v 33.206547 84.62173 12.312432
v 33.091797 84.590454 12.431411
v 32.93502 84.54772 12.47498
v 32.778236 84.50498 12.431467
v 32.663445 84.47369 12.31253
v 32.62141 84.46222 12.150037
v 32.663395 84.473656 11.98753
v 32.91373 84.08691 11.868664
v 33.060825 84.15588 11.824991
v 33.20798 84.2249 11.8684025
v 33.315773 84.275444 11.987265
v 33.355312 84.29399 12.14973
v 33.316006 84.275566 12.312264
v 33.20839 84.2251 12.431318
v 33.061295 84.15612 12.474991
v 32.91414 84.087105 12.43158
v 32.80635 84.03655 12.312717
v 32.76681 84.01801 12.150252
v 32.806114 84.03644 11.987718
v 33.13535 83.73781 11.868516
v 33.281616 83.80861 11.824996
v 33.427876 83.87941 11.868559
v 33.534935 83.93124 11.987533
v 33.57411 83.950195 12.150039
v 33.534893 83.93122 12.312532
v 33.427807 83.87938 12.431476
v 33.281536 83.80858 12.474996
v 33.135277 83.73778 12.431433
v 33.02822 83.68595 12.312458
v 32.989048 83.66699 12.149953
v 33.02826 83.68597 11.987458
v 33.268627 83.354454 11.868546
v 33.417267 83.42012 11.824998
v 33.565907 83.48579 11.868534
v 33.674725 83.53387 11.987489
v 33.714558 83.55146 12.149987
v 33.674732 83.53387 12.312489
v 33.565926 83.4858 12.431451
v 33.417286 83.420135 12.474998
v 33.268642 83.35446 12.431462
v 33.15983 83.30639 12.312508
v 33.119995 83.288795 12.150009
v 33.159817 83.30638 11.987508
v 33.494854 82.99544 11.853847
v 33.64148 83.073296 11.826592
v 33.780495 83.1471 11.885994
v 33.874653 83.1971 12.016136
v 33.898724 83.20988 12.182146
v 33.84626 83.18202 12.339542
v 33.731316 83.120995 12.44615
v 33.58469 83.043144 12.473405
v 33.445675 82.96933 12.414002
v 33.351517 82.919334 12.283861
v 33.327446 82.906555 12.117851
v 33.37991 82.93441 11.960455
v 33.67074 82.731476 12.032979
v 33.8155 82.816986 11.96791
v 33.95696 82.86935 11.983301
v 34.05722 82.874535 12.07503
v 34.08942 82.831154 12.218517
v 34.04492 82.75083 12.375316
v 33.935658 82.65509 12.50341
v 33.7909 82.56958 12.56848
v 33.649437 82.51722 12.553088
v 33.549175 82.51203 12.461359
v 33.51698 82.55541 12.317872
v 33.561474 82.635735 12.161074
v 33.743492 82.403786 11.607602
v 33.85536 82.51247 11.472188
v 34.000904 82.59581 11.412979
v 34.14113 82.631485 11.44584
v 34.238464 82.60993 11.561967
v 34.266823 82.53693 11.730243
v 34.218613 82.43203 11.905578
v 34.106747 82.32335 12.040992
v 33.9612 82.240005 12.100201
v 33.820976 82.20433 12.06734
v 33.72364 82.22588 11.951214
v 33.695282 82.29889 11.782938
v 33.97826 81.99918 11.5326
v 34.09187 82.0977 11.429743
v 34.230743 82.19233 11.400092
v 34.357666 82.25772 11.451593
v 34.43863 82.276344 11.570446
v 34.451942 82.24322 11.724804
v 34.39403 82.167206 11.873307
v 34.280422 82.06869 11.976165
v 34.14155 81.97406 12.0058155
v 34.014626 81.90867 11.954314
v 33.933662 81.890045 11.835462
v 33.92035 81.92317 11.681104
v 34.24295 81.659035 11.489199
v 34.3657 81.74413 11.401466
v 34.507862 81.833786 11.394726
v 34.631336 81.903984 11.470785
v 34.70304 81.935905 11.609263
v 34.703766 81.921005 11.773055
v 34.633312 81.86327 11.918272
v 34.51056 81.778175 12.006005
v 34.368397 81.688515 12.012745
v 34.244923 81.618324 11.936686
v 34.173218 81.586395 11.798207
v 34.172497 81.601295 11.634416
v 34.429256 81.283066 11.479068
v 34.553833 81.362495 11.399001
v 34.69717 81.45047 11.402765
v 34.82086 81.523415 11.489352
v 34.89176 81.561775 11.635561
v 34.89088 81.555275 11.802215
v 34.818443 81.50567 11.944658
v 34.693867 81.42623 12.024725
v 34.55053 81.33826 12.020961
v 34.426838 81.26532 11.934374
v 34.355938 81.22696 11.788165
v 34.356823 81.23345 11.621511
v 34.652092 80.95243 11.498284
v 34.776005 81.0195 11.403701
v 34.924423 81.09818 11.391873
v 35.057575 81.16739 11.46597
v 35.139782 81.20857 11.606137
v 35.149017 81.2107 11.774817
v 35.082806 81.17321 11.926813
v 34.958893 81.10613 12.021396
v 34.810474 81.02746 12.033224
v 34.677322 80.95825 11.959126
v 34.595116 80.91707 11.818959
v 34.58588 80.91493 11.650279
v 34.70418 80.58257 11.790415
v 34.766678 80.65633 11.6649685
v 34.89291 80.735054 11.574179
v 35.049057 80.797646 11.542372
v 35.193275 80.82734 11.57807
v 35.286922 80.816185 11.671708
v 35.30491 80.76716 11.798197
v 35.242413 80.693405 11.923642
v 35.11618 80.614685 12.014432
v 34.960033 80.55209 12.046239
v 34.815815 80.52239 12.010541
v 34.722168 80.533554 11.916903
v 34.859425 80.24714 11.359592
v 34.903942 80.34643 11.181046
v 35.013596 80.45251 11.041511
v 35.159 80.53695 10.978377
v 35.301193 80.57712 11.008562
v 35.402077 80.56226 11.123976
v 35.434616 80.49635 11.2936945
v 35.390095 80.397064 11.472241
v 35.280445 80.290985 11.611776
v 35.13504 80.20655 11.67491
v 34.992847 80.166374 11.644725
v 34.891964 80.18123 11.529311
v 35.109043 79.884094 11.413827
v 35.15425 79.95258 11.241844
v 35.259876 80.04764 11.117475
v 35.397617 80.1438 11.074044
v 35.530563 80.2153 11.123188
v 35.623093 80.24297 11.25174
v 35.650414 80.21941 11.425254
v 35.605206 80.15093 11.597237
v 35.49958 80.05587 11.721606
v 35.36184 79.95971 11.765038
v 35.228893 79.888214 11.715893
v 35.136364 79.860535 11.587341
v 35.31575 79.549995 11.474614
v 35.33128 79.62953 11.287917
v 35.41853 79.73016 11.131502
v 35.554127 79.824936 11.047282
v 35.701733 79.88844 11.057822
v 35.8218 79.90367 11.160298
v 35.882156 79.86655 11.327252
v 35.866627 79.78701 11.513949
v 35.779377 79.68638 11.670364
v 35.643784 79.59161 11.754585
v 35.496174 79.5281 11.744045
v 35.376106 79.51287 11.641568
v 35.532776 79.22165 11.10377
v 35.46407 79.27258 11.016446
v 35.47329 79.36228 10.89548
v 35.557972 79.4667 10.773286
v 35.695427 79.55786 10.682606
v 35.84882 79.61134 10.647737
v 35.977047 79.612816 10.678021
v 36.045757 79.561874 10.765346
v 36.036533 79.47218 10.886312
v 35.95185 79.36776 11.008506
v 35.8144 79.276596 11.099186
v 35.661007 79.223114 11.134055
v 35.627216 78.958725 10.938692
v 35.636936 79.00416 10.7885895
v 35.72519 79.06737 10.648481
v 35.86833 79.13142 10.555908
v 36.028004 79.17914 10.535675
v 36.161423 79.19775 10.593204
v 36.23284 79.18226 10.713079
v 36.223125 79.136826 10.863182
v 36.134872 79.07361 11.00329
v 35.99173 79.00957 11.095863
v 35.832058 78.961845 11.1160965
v 35.69864 78.94323 11.058568
v 35.71404 78.57809 11.010434
v 35.696198 78.592064 10.855613
v 35.761414 78.62705 10.70888
v 35.892212 78.67366 10.609552
v 36.053547 78.719406 10.584245
v 36.20219 78.75203 10.639738
v 36.298306 78.762794 10.761164
v 36.316147 78.74882 10.915984
v 36.25093 78.71384 11.062717
v 36.120132 78.66723 11.162045
v 35.958797 78.62148 11.187352
v 35.810154 78.58885 11.131859
v 35.877583 78.12037 11.127176
v 35.852135 78.16727 10.983468
v 35.905296 78.24556 10.828539
v 36.022827 78.33427 10.703904
v 36.17323 78.409615 10.642959
v 36.3162 78.45142 10.662033
v 36.41344 78.44849 10.756016
v 36.438885 78.40159 10.899724
v 36.385723 78.323296 11.054653
v 36.268192 78.23459 11.179288
v 36.117794 78.15924 11.240233
v 35.97482 78.117424 11.221159
v 36.32718 77.77302 11.034543
v 36.182034 77.75715 10.965163
v 36.079308 77.80563 10.82689
v 36.046528 77.90549 10.656774
v 36.09248 78.02994 10.500396
v 36.20485 78.14565 10.399658
v 36.353523 78.22163 10.381555
v 36.498672 78.23749 10.450934
v 36.6014 78.189 10.589208
v 36.634174 78.08915 10.759325
v 36.588223 77.9647 10.915703
v 36.475857 77.84898 11.016439
v 36.470474 77.50293 10.45218
v 36.323097 77.501144 10.43835
v 36.221535 77.56299 10.34397
v 36.193 77.67189 10.19433
v 36.24514 77.79867 10.029526
v 36.363983 77.909355 9.893715
v 36.517685 77.97429 9.82329
v 36.665062 77.976074 9.83712
v 36.766624 77.91423 9.9314995
v 36.79516 77.80533 10.08114
v 36.74302 77.67855 10.245944
v 36.624176 77.56786 10.381755
v 36.60274 77.28047 10.178855
v 36.465717 77.25071 10.162388
v 36.376514 77.27617 10.078032
v 36.359043 77.35003 9.948389
v 36.417976 77.45251 9.808198
v 36.53753 77.55614 9.695024
v 36.685665 77.633156 9.639189
v 36.822693 77.66292 9.655656
v 36.911892 77.63746 9.740013
v 36.929367 77.56359 9.869656
v 36.870434 77.46112 10.009846
v 36.75088 77.35749 10.123021
v 36.700356 76.92998 10.415196
v 36.6028 76.93987 10.295327
v 36.575226 76.99808 10.123083
v 36.625034 77.08901 9.944617
v 36.738873 77.18829 9.80775
v 36.88624 77.26933 9.749152
v 37.027645 77.31042 9.784528
v 37.125206 77.30052 9.904397
v 37.152775 77.24232 10.076641
v 37.10297 77.15138 10.255107
v 36.989132 77.05209 10.391975
v 36.841766 76.971054 10.450572
v 36.94009 76.61649 9.847501
v 36.806053 76.605606 9.826445
v 36.72693 76.64837 9.742853
v 36.723927 76.73334 9.619127
v 36.797844 76.83774 9.488418
v 36.928875 76.93359 9.385748
v 37.081917 76.995224 9.338629
v 37.215954 77.00611 9.359686
v 37.29508 76.96335 9.443276
v 37.298084 76.87838 9.567003
v 37.224167 76.77398 9.697713
v 37.093132 76.67812 9.800383
v 36.992496 76.32607 9.703739
v 36.91252 76.3436 9.597625
v 36.91064 76.39764 9.468225
v 36.987354 76.47371 9.350213
v 37.122105 76.55143 9.275209
v 37.27879 76.60998 9.263312
v 37.415424 76.63366 9.317709
v 37.495396 76.616135 9.423823
v 37.497276 76.562096 9.553223
v 37.420567 76.48602 9.671235
v 37.285812 76.4083 9.746238
v 37.129128 76.349754 9.758136
v 37.10529 76.01545 9.7442
v 37.00839 76.01701 9.613354
v 36.99138 76.03831 9.440675
v 37.05882 76.07362 9.272431
v 37.19263 76.113495 9.153706
v 37.356968 76.14725 9.116308
v 37.507793 76.165825 9.17026
v 37.604694 76.16426 9.301106
v 37.621704 76.14297 9.473785
v 37.554264 76.10766 9.642029
v 37.42045 76.06778 9.760755
v 37.25611 76.03403 9.798153
v 37.10845 75.615654 9.669529
v 37.04448 75.610435 9.511017
v 37.064644 75.62486 9.340515
v 37.16354 75.65507 9.20371
v 37.314674 75.692955 9.137258
v 37.477547 75.72837 9.158965
v 37.608517 75.75183 9.263015
v 37.67249 75.75705 9.421528
v 37.65233 75.74262 9.59203
v 37.55343 75.71242 9.728834
v 37.402294 75.67453 9.795286
v 37.23942 75.639114 9.773579
v 37.218758 75.20564 9.621036
v 37.176258 75.19659 9.456798
v 37.21692 75.21337 9.292074
v 37.32985 75.25149 9.171004
v 37.484787 75.30073 9.126028
v 37.64022 75.34789 9.169196
v 37.754498 75.380356 9.288943
v 37.796997 75.38941 9.453181
v 37.756336 75.37263 9.617905
v 37.643406 75.33451 9.738975
v 37.48847 75.28527 9.783951
v 37.333035 75.238106 9.740783
v 37.348522 74.81024 9.636662
v 37.295647 74.79389 9.477935
v 37.325 74.8055 9.312831
v 37.42872 74.84195 9.185591
v 37.579006 74.89347 9.130307
v 37.7356 74.94626 9.161794
v 37.856537 74.986176 9.271614
v 37.909412 75.002525 9.430341
v 37.88006 74.99092 9.595445
v 37.77634 74.954475 9.722686
v 37.62605 74.90295 9.777968
v 37.469456 74.85016 9.746482
v 37.45776 74.43671 9.569672
v 37.44008 74.4328 9.402289
v 37.50563 74.450745 9.248269
v 37.63685 74.485725 9.148879
v 37.798576 74.52837 9.130752
v 37.947475 74.56727 9.198743
v 38.04365 74.59197 9.334636
v 38.061337 74.59588 9.502017
v 37.995785 74.577934 9.656038
v 37.864567 74.54295 9.755427
v 37.70284 74.500305 9.773556
v 37.55394 74.46141 9.705564
v 37.498573 74.033 9.508059
v 37.514927 74.038284 9.341099
v 37.61054 74.06204 9.20434
v 37.75979 74.09792 9.134426
v 37.922688 74.1363 9.150091
v 38.055584 74.1669 9.247138
v 38.12287 74.18151 9.399562
v 38.106518 74.17623 9.566522
v 38.010906 74.152466 9.70328
v 37.861652 74.116585 9.773193
v 37.698757 74.07821 9.757528
v 37.56586 74.047615 9.660482
v 37.632195 73.61708 9.591115
v 37.6751 73.682465 9.406255
v 37.78882 73.75695 9.258103
v 37.942886 73.82059 9.186358
v 38.096024 73.85632 9.210242
v 38.20719 73.854576 9.323357
v 38.2466 73.81582 9.495392
v 38.2037 73.750435 9.680252
v 38.089977 73.67595 9.8284025
v 37.93591 73.61231 9.900148
v 37.782776 73.57658 9.876265
v 37.671608 73.57832 9.76315
v 37.807514 73.25879 9.2787
v 37.753628 73.31873 9.181763
v 37.783924 73.40062 9.056529
v 37.89029 73.48251 8.936557
v 38.04422 73.54246 8.853991
v 38.20447 73.5644 8.830955
v 38.328106 73.54246 8.873622
v 38.381992 73.48251 8.970559
v 38.351696 73.40062 9.095792
v 38.24533 73.31873 9.215765
v 38.0914 73.25879 9.29833
v 37.93115 73.23685 9.321366
v 37.863724 72.94623 9.213868
v 37.81594 72.97554 9.079608
v 37.854576 73.01558 8.92976
v 37.96928 73.055626 8.804476
v 38.12932 73.08494 8.737325
v 38.291805 73.095665 8.7463
v 38.413204 73.08494 8.828997
v 38.460987 73.055626 8.963256
v 38.422348 73.01558 9.113104
v 38.307644 72.97554 9.238389
v 38.14761 72.94623 9.30554
v 37.985123 72.9355 9.296565
v 37.887657 72.579475 9.191084
v 37.841366 72.59152 9.039393
v 37.882034 72.60798 8.880495
v 37.99877 72.624435 8.756967
v 38.160297 72.63648 8.701907
v 38.323326 72.64089 8.730069
v 38.444183 72.63648 8.833907
v 38.490475 72.624435 8.985598
v 38.449806 72.60798 9.144495
v 38.33307 72.59152 9.2680235
v 38.171543 72.579475 9.323084
v 38.008514 72.575066 9.294922
v 37.905 72.184586 9.213682
v 37.854397 72.18976 9.055058
v 37.890778 72.19696 8.889229
v 38.004387 72.204285 8.760632
v 38.164787 72.20975 8.703721
v 38.329 72.2119 8.7337475
v 38.45302 72.21016 8.842665
v 38.50362 72.204994 9.001289
v 38.467243 72.197784 9.167117
v 38.353634 72.19047 9.295715
v 38.193233 72.185 9.352626
v 38.029022 72.182846 9.322599
v 37.907887 71.72919 9.352908
v 37.85902 71.77996 9.213379
v 37.897186 71.83235 9.044902
v 38.01216 71.87232 8.892623
v 38.173134 71.88917 8.797343
v 38.336975 71.87837 8.784594
v 38.459778 71.84283 8.85779
v 38.508644 71.79206 8.99732
v 38.470478 71.73967 9.165796
v 38.355503 71.69969 9.318076
v 38.19453 71.682846 9.413356
v 38.030693 71.69364 9.4261055
v 37.930553 71.36028 8.953831
v 37.864136 71.43029 8.825504
v 37.8839 71.506256 8.686186
v 37.98455 71.567825 8.573203
v 38.139114 71.5985 8.516831
v 38.306183 71.590065 8.532176
v 38.440983 71.54478 8.615124
v 38.5074 71.47477 8.743449
v 38.487637 71.3988 8.882769
v 38.386986 71.337234 8.99575
v 38.23242 71.306564 9.052122
v 38.065353 71.314995 9.036778
v 37.909595 70.96033 8.848741
v 37.863293 71.0318 8.741394
v 37.903667 71.11125 8.626336
v 38.019913 71.1774 8.534396
v 38.18087 71.21252 8.4902115
v 38.34342 71.207184 8.505619
v 38.464 71.16285 8.576491
v 38.510307 71.09138 8.683838
v 38.46993 71.01192 8.798896
v 38.353687 70.94577 8.890835
v 38.192726 70.91066 8.93502
v 38.030178 70.915985 8.919613
v 38.035934 70.59659 8.497915
v 37.951817 70.65751 8.4217825
v 37.95073 70.74073 8.296156
v 38.032967 70.82396 8.154696
v 38.17649 70.88488 8.035309
v 38.342842 70.90718 7.9699826
v 38.487453 70.88488 7.976222
v 38.57157 70.82396 8.052355
v 38.57266 70.74073 8.177981
v 38.49042 70.65751 8.319441
v 38.3469 70.59659 8.438828
v 38.180546 70.57429 8.504154
v 38.09145 70.27453 8.416858
v 38.000195 70.30725 8.313719
v 37.991455 70.35452 8.165074
v 38.067574 70.40367 8.010754
v 38.208153 70.441536 7.892107
v 38.375526 70.45796 7.840925
v 38.52485 70.448555 7.870922
v 38.616104 70.41583 7.974061
v 38.624844 70.36856 8.122705
v 38.548725 70.31941 8.277025
v 38.408142 70.28155 8.395673
v 38.24077 70.26512 8.446855
v 38.08333 69.91724 8.359838
v 38.01276 69.934296 8.202278
v 38.027874 69.957886 8.028474
v 38.124622 69.98169 7.884997
v 38.277077 69.99934 7.8102913
v 38.44439 70.006096 7.824374
v 38.58173 70.00015 7.923472
v 38.652298 69.9831 8.081032
v 38.637184 69.95951 8.254835
v 38.54044 69.9357 8.398313
v 38.387985 69.91805 8.473018
v 38.22067 69.91129 8.458936
v 38.15773 69.48261 8.377884
v 38.060158 69.46481 8.240869
v 38.04072 69.46953 8.072283
v 38.104633 69.4955 7.9172993
v 38.234764 69.535774 7.817446
v 38.39625 69.579544 7.799479
v 38.54582 69.615105 7.8682113
v 38.643394 69.632904 8.005227
v 38.66283 69.62819 8.173813
v 38.59892 69.60222 8.328796
v 38.468784 69.56194 8.42865
v 38.307297 69.518166 8.446617
v 38.4192 69.11628 8.404905
v 38.30145 69.06237 8.297914
v 38.24709 69.04057 8.140733
v 38.27069 69.05674 7.9754786
v 38.36593 69.10653 7.8464313
v 38.507282 69.1766 7.7881694
v 38.656876 69.248184 7.8163037
v 38.77463 69.30209 7.9232955
v 38.828987 69.32388 8.080477
v 38.805386 69.307724 8.245731
v 38.710148 69.257935 8.374778
v 38.568794 69.18786 8.43304
v 38.586838 68.766685 8.40182
v 38.46088 68.7289 8.297082
v 38.40169 68.71243 8.140727
v 38.425125 68.72171 7.9746504
v 38.524902 68.754234 7.8433533
v 38.67429 68.80129 7.7820163
v 38.83326 68.85028 7.807074
v 38.959213 68.88807 7.911813
v 39.018406 68.904526 8.068168
v 38.994972 68.895256 8.234243
v 38.89519 68.86273 8.365541
v 38.745804 68.81567 8.426878
v 38.613014 68.36049 8.378019
v 38.501358 68.333595 8.25507
v 38.46427 68.32528 8.091157
v 38.511692 68.33777 7.9302006
v 38.630917 68.36773 7.8153286
v 38.789997 68.40712 7.7773213
v 38.94631 68.44539 7.8263626
v 39.05797 68.47228 7.949312
v 39.095055 68.4806 8.113225
v 39.047634 68.4681 8.274181
v 38.92841 68.43815 8.389053
v 38.76933 68.39876 8.427061
v 38.757187 67.96122 8.385223
v 38.642235 67.92329 8.268401
v 38.598072 67.90898 8.106708
v 38.63654 67.92214 7.943469
v 38.747322 67.959236 7.8224244
v 38.90074 68.01032 7.776008
v 39.055687 68.06172 7.816657
v 39.17064 68.099655 7.93348
v 39.2148 68.11395 8.095173
v 39.17634 68.1008 8.258412
v 39.06555 68.063705 8.3794565
v 38.912132 68.01262 8.425873
v 38.88281 67.58169 8.382503
v 38.76712 67.55219 8.263976
v 38.724335 67.5414 8.101635
v 38.765907 67.55219 7.938979
v 38.880707 67.58169 7.819592
v 39.037968 67.62199 7.7754626
v 39.195553 67.66228 7.818416
v 39.311237 67.69178 7.9369426
v 39.354027 67.702576 8.099283
v 39.312454 67.69178 8.261939
v 39.197655 67.66228 8.381326
v 39.040394 67.62199 8.425455
v 38.94962 67.197105 8.382254
v 38.831078 67.182816 8.263738
v 38.787247 67.17759 8.1014
v 38.829865 67.182816 7.9387407
v 38.947517 67.197105 7.8193426
v 39.108677 67.21662 7.7751985
v 39.27016 67.23614 7.818137
v 39.388702 67.25043 7.9366536
v 39.432537 67.25565 8.09899
v 39.389915 67.25043 8.261651
v 39.272266 67.23614 8.381049
v 39.111103 67.21662 8.425193
v 38.97665 66.79774 8.3821535
v 38.857403 66.791626 8.26364
v 38.813313 66.78938 8.101304
v 38.85619 66.791626 7.9386425
v 38.974545 66.79774 7.8192415
v 39.13667 66.80609 7.775094
v 39.299114 66.81444 7.8180294
v 39.418358 66.82056 7.936543
v 39.46245 66.82279 8.098879
v 39.41957 66.82056 8.26154
v 39.301216 66.81444 8.380941
v 39.139095 66.80609 8.425089
v 38.988274 66.39087 8.380649
v 38.86997 66.38802 8.261074
v 38.827282 66.38701 8.098351
v 38.871655 66.3881 7.9360785
v 38.99119 66.39099 7.81774
v 39.15387 66.39492 7.7750425
v 39.316093 66.398834 7.8194275
v 39.4344 66.40168 7.939002
v 39.477085 66.402695 8.101726
v 39.432713 66.40161 8.263998
v 39.31317 66.39871 8.382337
v 39.150497 66.39478 8.425034
v 38.99527 65.97784 8.381438
v 38.876408 65.97378 8.262453
v 38.832928 65.9723 8.099942
v 38.87648 65.97379 7.937453
v 38.9954 65.97787 7.818522
v 39.157814 65.98342 7.7750177
v 39.32021 65.98897 7.818597
v 39.439068 65.99303 7.9375825
v 39.482548 65.99451 8.100093
v 39.438995 65.99301 8.262583
v 39.32008 65.988945 8.381514
v 39.157665 65.98339 8.425017
v 39.018867 65.552704 8.381383
v 38.900856 65.53821 8.262364
v 38.857723 65.53291 8.099842
v 38.90102 65.53823 7.937364
v 39.01915 65.55275 7.818466
v 39.180458 65.57256 7.7750072
v 39.341724 65.59238 7.818631
v 39.459736 65.60687 7.9376497
v 39.502872 65.61217 8.100172
v 39.45957 65.60684 8.26265
v 39.341442 65.59233 8.381548
v 39.180134 65.57252 8.425007
v 39.097023 65.145325 8.38147
v 38.979267 65.12841 8.262517
v 38.93616 65.122215 8.100019
v 38.97925 65.12841 7.937517
v 39.096992 65.145325 7.818553
v 39.25784 65.16843 7.775003
v 39.418694 65.191536 7.8185368
v 39.536446 65.20845 7.937489
v 39.579556 65.214645 8.099987
v 39.536465 65.20845 8.262489
v 39.41872 65.191536 8.3814535
v 39.257874 65.16843 8.425003
v 39.135063 64.74807 8.381468
v 39.01636 64.74019 8.262515
v 38.972908 64.737305 8.100018
v 39.016346 64.74019 7.9375153
v 39.135036 64.74807 7.818551
v 39.297176 64.75883 7.775001
v 39.459324 64.76959 7.818535
v 39.578026 64.77747 7.937487
v 39.62148 64.78036 8.099985
v 39.57804 64.77747 8.262487
v 39.45935 64.76959 8.381452
v 39.29721 64.75883 8.425001
v 39.14992 64.343155 8.381467
v 39.031002 64.33988 8.262514
v 38.98747 64.338684 8.100017
v 39.030983 64.33988 7.937515
v 39.14989 64.343155 7.81855
v 39.31233 64.347626 7.7750006
v 39.47477 64.3521 7.818534
v 39.59369 64.35537 7.937486
v 39.637222 64.35657 8.099984
v 39.593704 64.35537 8.262486
v 39.474796 64.3521 8.381451
v 39.31236 64.347626 8.425
v 39.157364 63.934166 8.381467
v 39.03841 63.93267 8.262514
v 38.994865 63.932125 8.100017
v 39.038395 63.93267 7.9375143
v 39.157337 63.934166 7.81855
v 39.31982 63.936207 7.775
v 39.48231 63.938248 7.8185334
v 39.601265 63.939743 7.9374857
v 39.644814 63.94029 8.099983
v 39.60128 63.939743 8.2624855
v 39.482338 63.938248 8.38145
v 39.319855 63.936207 8.425
v 39.1602 63.523895 8.381466
v 39.041237 63.523285 8.262514
v 38.99769 63.52306 8.100017
v 39.04122 63.523285 7.937514
v 39.16017 63.523895 7.8185496
v 39.322666 63.52473 7.775
v 39.48517 63.525566 7.8185334
v 39.60413 63.52618 7.9374857
v 39.64768 63.5264 8.099983
v 39.604145 63.52618 8.2624855
v 39.485195 63.525566 8.38145
v 39.3227 63.52473 8.425
v 39.161583 63.112873 8.381466
v 39.042618 63.1126 8.262514
v 38.99907 63.1125 8.100017
v 39.042603 63.1126 7.937514
v 39.161552 63.112873 7.8185496
v 39.32405 63.11325 7.7749996
v 39.486553 63.113625 7.8185334
v 39.60552 63.1139 7.9374857
v 39.649067 63.114002 8.099983
v 39.605534 63.1139 8.2624855
v 39.48658 63.113625 8.38145
v 39.324085 63.11325 8.425
v 39.1621 62.701614 8.381466
v 39.043137 62.701504 8.262514
v 38.999588 62.70146 8.100017
v 39.04312 62.701504 7.937514
v 39.16207 62.701614 7.8185496
v 39.32457 62.701763 7.7749996
v 39.487072 62.701916 7.8185334
v 39.606037 62.702026 7.9374857
v 39.649586 62.70207 8.099983
v 39.606052 62.702026 8.2624855
v 39.487103 62.701916 8.38145
v 39.324604 62.701763 8.425
v 39.16235 62.29021 8.381466
v 39.043385 62.290165 8.262514
v 38.999836 62.290146 8.100017
v 39.04337 62.290165 7.937514
v 39.162323 62.29021 7.8185496
v 39.324818 62.29028 7.7749996
v 39.48732 62.290348 7.8185334
v 39.606285 62.290398 7.9374857
v 39.649837 62.290413 8.099983
v 39.6063 62.290398 8.2624855
v 39.48735 62.290348 8.38145
v 39.324852 62.29028 8.425
v 39.16244 61.87877 8.381466
v 39.043476 61.87875 8.262514
v 38.999928 61.878742 8.100017
v 39.04346 61.87875 7.937514
v 39.162415 61.87877 7.8185496
v 39.324913 61.878796 7.7749996
v 39.487415 61.87882 7.8185334
v 39.606377 61.878838 7.9374857
v 39.64993 61.878845 8.099983
v 39.606396 61.878838 8.2624855
v 39.487442 61.87882 8.38145
v 39.324944 61.878796 8.425
v 39.16248 61.467297 8.381466
v 39.043514 61.46729 8.262514
v 38.999966 61.46729 8.100017
v 39.0435 61.46729 7.937514
v 39.16245 61.467297 7.8185496
v 39.324947 61.467308 7.7749996
v 39.48745 61.46732 7.8185334
v 39.606415 61.467327 7.9374857
v 39.649963 61.46733 8.099983
v 39.60643 61.467327 8.2624855
v 39.48748 61.46732 8.38145
v 39.32498 61.467308 8.425
v 39.1625 61.05582 8.381466
v 39.043533 61.055817 8.262514
v 38.999985 61.055813 8.100017
v 39.043518 61.055817 7.937514
v 39.162468 61.05582 7.8185496
v 39.324966 61.055824 7.7749996
v 39.48747 61.05583 7.8185334
v 39.606434 61.055832 7.9374857
v 39.649982 61.055836 8.099983
v 39.60645 61.055832 8.2624855
v 39.4875 61.05583 8.38145
v 39.325 61.055824 8.425
v 39.162506 60.644337 8.381466
v 39.04354 60.644337 8.262514
v 38.999992 60.644337 8.100017
v 39.043526 60.644337 7.937514
v 39.162476 60.644337 7.8185496
v 39.324974 60.64434 7.7749996
v 39.487476 60.64434 7.8185334
v 39.60644 60.644344 7.9374857
v 39.64999 60.644344 8.099983
v 39.606457 60.644344 8.2624855
v 39.487507 60.64434 8.38145
v 39.32501 60.64434 8.425
v 39.162495 60.232853 8.381458
v 39.043537 60.232853 8.2625
v 38.999996 60.232853 8.099999
v 39.043537 60.232853 7.9375
v 39.162495 60.232853 7.8185415
v 39.324997 60.232853 7.7749996
v 39.487495 60.232857 7.8185415
v 39.606453 60.232857 7.9375
v 39.649994 60.232857 8.099999
v 39.606453 60.232857 8.2625
v 39.487495 60.232857 8.381458
v 39.324997 60.232853 8.425
v 39.16253 59.824654 8.381458
v 39.0436 59.827057 8.2625
v 39.000065 59.827938 8.099999
v 39.0436 59.827057 7.9375
v 39.16253 59.824654 7.8185415
v 39.324997 59.82137 7.7749996
v 39.487465 59.818085 7.8185415
v 39.6064 59.81568 7.9375
v 39.64993 59.8148 8.099999
v 39.6064 59.81568 8.2625
v 39.487465 59.818085 8.381458
v 39.324997 59.82137 8.425
v 39.1459 59.413506 8.381458
v 39.027035 59.418312 8.262516
v 38.983517 59.42007 8.100029
v 39.027008 59.418312 7.937533
v 39.14585 59.413506 7.81857
v 39.308205 59.40694 7.7750163
v 39.47057 59.40037 7.8185415
v 39.589436 59.395565 7.9374833
v 39.632954 59.393806 8.099971
v 39.589462 59.395565 8.262466
v 39.47062 59.40037 8.38143
v 39.308266 59.406937 8.424983
v 39.30837 59.41022 8.099999
usemtl mat_6
s 1
f 1907 1907 1908
f 1908 1907 1909
f 1907 1907 1909
f 1909 1907 1910
f 1907 1907 1910
f 1910 1907 1911
f 1907 1907 1911
f 1911 1907 1912
f 1907 1907 1912
f 1912 1907 1913
f 1907 1907 1913
f 1913 1907 1914
f 1907 1907 1914
f 1914 1907 1915
f 1907 1907 1915
f 1915 1907 1916
f 1907 1907 1916
f 1916 1907 1917
f 1907 1907 1917
f 1917 1907 1918
f 1907 1907 1918
f 1918 1907 1919
f 1907 1907 1919
f 1919 1907 1908
f 1908 1909 1920
f 1920 1909 1921
f 1909 1910 1921
f 1921 1910 1922
f 1910 1911 1922
f 1922 1911 1923
f 1911 1912 1923
f 1923 1912 1924
f 1912 1913 1924
f 1924 1913 1925
f 1913 1914 1925
f 1925 1914 1926
f 1914 1915 1926
f 1926 1915 1927
f 1915 1916 1927
f 1927 1916 1928
f 1916 1917 1928
f 1928 1917 1929
f 1917 1918 1929
f 1929 1918 1930
f 1918 1919 1930
f 1930 1919 1931
f 1919 1908 1931
f 1931 1908 1920
f 1920 1921 1932
f 1932 1921 1933
f 1921 1922 1933
f 1933 1922 1934
f 1922 1923 1934
f 1934 1923 1935
f 1923 1924 1935
f 1935 1924 1936
f 1924 1925 1936
f 1936 1925 1937
f 1925 1926 1937
f 1937 1926 1938
f 1926 1927 1938
f 1938 1927 1939
f 1927 1928 1939
f 1939 1928 1940
f 1928 1929 1940
f 1940 1929 1941
f 1929 1930 1941
f 1941 1930 1942
f 1930 1931 1942
f 1942 1931 1943
f 1931 1920 1943
f 1943 1920 1932
f 1932 1933 1944
f 1944 1933 1945
f 1933 1934 1945
f 1945 1934 1946
f 1934 1935 1946
f 1946 1935 1947
f 1935 1936 1947
f 1947 1936 1948
f 1936 1937 1948
f 1948 1937 1949
f 1937 1938 1949
f 1949 1938 1950
f 1938 1939 1950
f 1950 1939 1951
f 1939 1940 1951
f 1951 1940 1952
f 1940 1941 1952
f 1952 1941 1953
f 1941 1942 1953
f 1953 1942 1954
f 1942 1943 1954
f 1954 1943 1955
f 1943 1932 1955
f 1955 1932 1944
f 1944 1945 1956
f 1956 1945 1957
f 1945 1946 1957
f 1957 1946 1958
f 1946 1947 1958
f 1958 1947 1959
f 1947 1948 1959
f 1959 1948 1960
f 1948 1949 1960
f 1960 1949 1961
f 1949 1950 1961
f 1961 1950 1962
f 1950 1951 1962
f 1962 1951 1963
f 1951 1952 1963
f 1963 1952 1964
f 1952 1953 1964
f 1964 1953 1965
f 1953 1954 1965
f 1965 1954 1966
f 1954 1955 1966
f 1966 1955 1967
f 1955 1944 1967
f 1967 1944 1956
f 1956 1957 1968
f 1968 1957 1969
f 1957 1958 1969
f 1969 1958 1970
f 1958 1959 1970
f 1970 1959 1971
f 1959 1960 1971
f 1971 1960 1972
f 1960 1961 1972
f 1972 1961 1973
f 1961 1962 1973
f 1973 1962 1974
f 1962 1963 1974
f 1974 1963 1975
f 1963 1964 1975
f 1975 1964 1976
f 1964 1965 1976
f 1976 1965 1977
f 1965 1966 1977
f 1977 1966 1978
f 1966 1967 1978
f 1978 1967 1979
f 1967 1956 1979
f 1979 1956 1968
f 1968 1969 1980
f 1980 1969 1981
f 1969 1970 1981
f 1981 1970 1982
f 1970 1971 1982
f 1982 1971 1983
f 1971 1972 1983
f 1983 1972 1984
f 1972 1973 1984
f 1984 1973 1985
f 1973 1974 1985
f 1985 1974 1986
f 1974 1975 1986
f 1986 1975 1987
f 1975 1976 1987
f 1987 1976 1988
f 1976 1977 1988
f 1988 1977 1989
f 1977 1978 1989
f 1989 1978 1990
f 1978 1979 1990
f 1990 1979 1991
f 1979 1968 1991
f 1991 1968 1980
f 1980 1981 1992
f 1992 1981 1993
f 1981 1982 1993
f 1993 1982 1994
f 1982 1983 1994
f 1994 1983 1995
f 1983 1984 1995
f 1995 1984 1996
f 1984 1985 1996
f 1996 1985 1997
f 1985 1986 1997
f 1997 1986 1998
f 1986 1987 1998
f 1998 1987 1999
f 1987 1988 1999
f 1999 1988 2000
f 1988 1989 2000
f 2000 1989 2001
f 1989 1990 2001
f 2001 1990 2002
f 1990 1991 2002
f 2002 1991 2003
f 1991 1980 2003
f 2003 1980 1992
f 1992 1993 2004
f 2004 1993 2005
f 1993 1994 2005
f 2005 1994 2006
f 1994 1995 2006
f 2006 1995 2007
f 1995 1996 2007
f 2007 1996 2008
f 1996 1997 2008
f 2008 1997 2009
f 1997 1998 2009
f 2009 1998 2010
f 1998 1999 2010
f 2010 1999 2011
f 1999 2000 2011
f 2011 2000 2012
f 2000 2001 2012
f 2012 2001 2013
f 2001 2002 2013
f 2013 2002 2014
f 2002 2003 2014
f 2014 2003 2015
f 2003 1992 2015
f 2015 1992 2004
f 2004 2005 2016
f 2016 2005 2017
f 2005 2006 2017
f 2017 2006 2018
f 2006 2007 2018
f 2018 2007 2019
f 2007 2008 2019
f 2019 2008 2020
f 2008 2009 2020
f 2020 2009 2021
f 2009 2010 2021
f 2021 2010 2022
f 2010 2011 2022
f 2022 2011 2023
f 2011 2012 2023
f 2023 2012 2024
f 2012 2013 2024
f 2024 2013 2025
f 2013 2014 2025
f 2025 2014 2026
f 2014 2015 2026
f 2026 2015 2027
f 2015 2004 2027
f 2027 2004 2016
f 2016 2017 2028
f 2028 2017 2029
f 2017 2018 2029
f 2029 2018 2030
f 2018 2019 2030
f 2030 2019 2031
f 2019 2020 2031
f 2031 2020 2032
f 2020 2021 2032
f 2032 2021 2033
f 2021 2022 2033
f 2033 2022 2034
f 2022 2023 2034
f 2034 2023 2035
f 2023 2024 2035
f 2035 2024 2036
f 2024 2025 2036
f 2036 2025 2037
f 2025 2026 2037
f 2037 2026 2038
f 2026 2027 2038
f 2038 2027 2039
f 2027 2016 2039
f 2039 2016 2028
f 2028 2029 2040
f 2040 2029 2041
f 2029 2030 2041
f 2041 2030 2042
f 2030 2031 2042
f 2042 2031 2043
f 2031 2032 2043
f 2043 2032 2044
f 2032 2033 2044
f 2044 2033 2045
f 2033 2034 2045
f 2045 2034 2046
f 2034 2035 2046
f 2046 2035 2047
f 2035 2036 2047
f 2047 2036 2048
f 2036 2037 2048
f 2048 2037 2049
f 2037 2038 2049
f 2049 2038 2050
f 2038 2039 2050
f 2050 2039 2051
f 2039 2028 2051
f 2051 2028 2040
f 2040 2041 2052
f 2052 2041 2053
f 2041 2042 2053
f 2053 2042 2054
f 2042 2043 2054
f 2054 2043 2055
f 2043 2044 2055
f 2055 2044 2056
f 2044 2045 2056
f 2056 2045 2057
f 2045 2046 2057
f 2057 2046 2058
f 2046 2047 2058
f 2058 2047 2059
f 2047 2048 2059
f 2059 2048 2060
f 2048 2049 2060
f 2060 2049 2061
f 2049 2050 2061
f 2061 2050 2062
f 2050 2051 2062
f 2062 2051 2063
f 2051 2040 2063
f 2063 2040 2052
f 2052 2053 2064
f 2064 2053 2065
f 2053 2054 2065
f 2065 2054 2066
f 2054 2055 2066
f 2066 2055 2067
f 2055 2056 2067
f 2067 2056 2068
f 2056 2057 2068
f 2068 2057 2069
f 2057 2058 2069
f 2069 2058 2070
f 2058 2059 2070
f 2070 2059 2071
f 2059 2060 2071
f 2071 2060 2072
f 2060 2061 2072
f 2072 2061 2073
f 2061 2062 2073
f 2073 2062 2074
f 2062 2063 2074
f 2074 2063 2075
f 2063 2052 2075
f 2075 2052 2064
f 2064 2065 2076
f 2076 2065 2077
f 2065 2066 2077
f 2077 2066 2078
f 2066 2067 2078
f 2078 2067 2079
f 2067 2068 2079
f 2079 2068 2080
f 2068 2069 2080
f 2080 2069 2081
f 2069 2070 2081
f 2081 2070 2082
f 2070 2071 2082
f 2082 2071 2083
f 2071 2072 2083
f 2083 2072 2084
f 2072 2073 2084
f 2084 2073 2085
f 2073 2074 2085
f 2085 2074 2086
f 2074 2075 2086
f 2086 2075 2087
f 2075 2064 2087
f 2087 2064 2076
f 2076 2077 2088
f 2088 2077 2089
f 2077 2078 2089
f 2089 2078 2090
f 2078 2079 2090
f 2090 2079 2091
f 2079 2080 2091
f 2091 2080 2092
f 2080 2081 2092
f 2092 2081 2093
f 2081 2082 2093
f 2093 2082 2094
f 2082 2083 2094
f 2094 2083 2095
f 2083 2084 2095
f 2095 2084 2096
f 2084 2085 2096
f 2096 2085 2097
f 2085 2086 2097
f 2097 2086 2098
f 2086 2087 2098
f 2098 2087 2099
f 2087 2076 2099
f 2099 2076 2088
f 2088 2089 2100
f 2100 2089 2101
f 2089 2090 2101
f 2101 2090 2102
f 2090 2091 2102
f 2102 2091 2103
f 2091 2092 2103
f 2103 2092 2104
f 2092 2093 2104
f 2104 2093 2105
f 2093 2094 2105
f 2105 2094 2106
f 2094 2095 2106
f 2106 2095 2107
f 2095 2096 2107
f 2107 2096 2108
f 2096 2097 2108
f 2108 2097 2109
f 2097 2098 2109
f 2109 2098 2110
f 2098 2099 2110
f 2110 2099 2111
f 2099 2088 2111
f 2111 2088 2100
f 2100 2101 2112
f 2112 2101 2113
f 2101 2102 2113
f 2113 2102 2114
f 2102 2103 2114
f 2114 2103 2115
f 2103 2104 2115
f 2115 2104 2116
f 2104 2105 2116
f 2116 2105 2117
f 2105 2106 2117
f 2117 2106 2118
f 2106 2107 2118
f 2118 2107 2119
f 2107 2108 2119
f 2119 2108 2120
f 2108 2109 2120
f 2120 2109 2121
f 2109 2110 2121
f 2121 2110 2122
f 2110 2111 2122
f 2122 2111 2123
f 2111 2100 2123
f 2123 2100 2112
f 2112 2113 2124
f 2124 2113 2125
f 2113 2114 2125
f 2125 2114 2126
f 2114 2115 2126
f 2126 2115 2127
f 2115 2116 2127
f 2127 2116 2128
f 2116 2117 2128
f 2128 2117 2129
f 2117 2118 2129
f 2129 2118 2130
f 2118 2119 2130
f 2130 2119 2131
f 2119 2120 2131
f 2131 2120 2132
f 2120 2121 2132
f 2132 2121 2133
f 2121 2122 2133
f 2133 2122 2134
f 2122 2123 2134
f 2134 2123 2135
f 2123 2112 2135
f 2135 2112 2124
f 2124 2125 2136
f 2136 2125 2137
f 2125 2126 2137
f 2137 2126 2138
f 2126 2127 2138
f 2138 2127 2139
f 2127 2128 2139
f 2139 2128 2140
f 2128 2129 2140
f 2140 2129 2141
f 2129 2130 2141
f 2141 2130 2142
f 2130 2131 2142
f 2142 2131 2143
f 2131 2132 2143
f 2143 2132 2144
f 2132 2133 2144
f 2144 2133 2145
f 2133 2134 2145
f 2145 2134 2146
f 2134 2135 2146
f 2146 2135 2147
f 2135 2124 2147
f 2147 2124 2136
f 2136 2137 2148
f 2148 2137 2149
f 2137 2138 2149
f 2149 2138 2150
f 2138 2139 2150
f 2150 2139 2151
f 2139 2140 2151
f 2151 2140 2152
f 2140 2141 2152
f 2152 2141 2153
f 2141 2142 2153
f 2153 2142 2154
f 2142 2143 2154
f 2154 2143 2155
f 2143 2144 2155
f 2155 2144 2156
f 2144 2145 2156
f 2156 2145 2157
f 2145 2146 2157
f 2157 2146 2158
f 2146 2147 2158
f 2158 2147 2159
f 2147 2136 2159
f 2159 2136 2148
f 2148 2149 2160
f 2160 2149 2161
f 2149 2150 2161
f 2161 2150 2162
f 2150 2151 2162
f 2162 2151 2163
f 2151 2152 2163
f 2163 2152 2164
f 2152 2153 2164
f 2164 2153 2165
f 2153 2154 2165
f 2165 2154 2166
f 2154 2155 2166
f 2166 2155 2167
f 2155 2156 2167
f 2167 2156 2168
f 2156 2157 2168
f 2168 2157 2169
f 2157 2158 2169
f 2169 2158 2170
f 2158 2159 2170
f 2170 2159 2171
f 2159 2148 2171
f 2171 2148 2160
f 2160 2161 2172
f 2172 2161 2173
f 2161 2162 2173
f 2173 2162 2174
f 2162 2163 2174
f 2174 2163 2175
f 2163 2164 2175
f 2175 2164 2176
f 2164 2165 2176
f 2176 2165 2177
f 2165 2166 2177
f 2177 2166 2178
f 2166 2167 2178
f 2178 2167 2179
f 2167 2168 2179
f 2179 2168 2180
f 2168 2169 2180
f 2180 2169 2181
f 2169 2170 2181
f 2181 2170 2182
f 2170 2171 2182
f 2182 2171 2183
f 2171 2160 2183
f 2183 2160 2172
f 2172 2173 2184
f 2184 2173 2185
f 2173 2174 2185
f 2185 2174 2186
f 2174 2175 2186
f 2186 2175 2187
f 2175 2176 2187
f 2187 2176 2188
f 2176 2177 2188
f 2188 2177 2189
f 2177 2178 2189
f 2189 2178 2190
f 2178 2179 2190
f 2190 2179 2191
f 2179 2180 2191
f 2191 2180 2192
f 2180 2181 2192
f 2192 2181 2193
f 2181 2182 2193
f 2193 2182 2194
f 2182 2183 2194
f 2194 2183 2195
f 2183 2172 2195
f 2195 2172 2184
f 2184 2185 2196
f 2196 2185 2197
f 2185 2186 2197
f 2197 2186 2198
f 2186 2187 2198
f 2198 2187 2199
f 2187 2188 2199
f 2199 2188 2200
f 2188 2189 2200
f 2200 2189 2201
f 2189 2190 2201
f 2201 2190 2202
f 2190 2191 2202
f 2202 2191 2203
f 2191 2192 2203
f 2203 2192 2204
f 2192 2193 2204
f 2204 2193 2205
f 2193 2194 2205
f 2205 2194 2206
f 2194 2195 2206
f 2206 2195 2207
f 2195 2184 2207
f 2207 2184 2196
f 2196 2197 2208
f 2208 2197 2209
f 2197 2198 2209
f 2209 2198 2210
f 2198 2199 2210
f 2210 2199 2211
f 2199 2200 2211
f 2211 2200 2212
f 2200 2201 2212
f 2212 2201 2213
f 2201 2202 2213
f 2213 2202 2214
f 2202 2203 2214
f 2214 2203 2215
f 2203 2204 2215
f 2215 2204 2216
f 2204 2205 2216
f 2216 2205 2217
f 2205 2206 2217
f 2217 2206 2218
f 2206 2207 2218
f 2218 2207 2219
f 2207 2196 2219
f 2219 2196 2208
f 2208 2209 2220
f 2220 2209 2221
f 2209 2210 2221
f 2221 2210 2222
f 2210 2211 2222
f 2222 2211 2223
f 2211 2212 2223
f 2223 2212 2224
f 2212 2213 2224
f 2224 2213 2225
f 2213 2214 2225
f 2225 2214 2226
f 2214 2215 2226
f 2226 2215 2227
f 2215 2216 2227
f 2227 2216 2228
f 2216 2217 2228
f 2228 2217 2229
f 2217 2218 2229
f 2229 2218 2230
f 2218 2219 2230
f 2230 2219 2231
f 2219 2208 2231
f 2231 2208 2220
f 2220 2221 2232
f 2232 2221 2233
f 2221 2222 2233
f 2233 2222 2234
f 2222 2223 2234
f 2234 2223 2235
f 2223 2224 2235
f 2235 2224 2236
f 2224 2225 2236
f 2236 2225 2237
f 2225 2226 2237
f 2237 2226 2238
f 2226 2227 2238
f 2238 2227 2239
f 2227 2228 2239
f 2239 2228 2240
f 2228 2229 2240
f 2240 2229 2241
f 2229 2230 2241
f 2241 2230 2242
f 2230 2231 2242
f 2242 2231 2243
f 2231 2220 2243
f 2243 2220 2232
f 2232 2233 2244
f 2244 2233 2245
f 2233 2234 2245
f 2245 2234 2246
f 2234 2235 2246
f 2246 2235 2247
f 2235 2236 2247
f 2247 2236 2248
f 2236 2237 2248
f 2248 2237 2249
f 2237 2238 2249
f 2249 2238 2250
f 2238 2239 2250
f 2250 2239 2251
f 2239 2240 2251
f 2251 2240 2252
f 2240 2241 2252
f 2252 2241 2253
f 2241 2242 2253
f 2253 2242 2254
f 2242 2243 2254
f 2254 2243 2255
f 2243 2232 2255
f 2255 2232 2244
f 2244 2245 2256
f 2256 2245 2257
f 2245 2246 2257
f 2257 2246 2258
f 2246 2247 2258
f 2258 2247 2259
f 2247 2248 2259
f 2259 2248 2260
f 2248 2249 2260
f 2260 2249 2261
f 2249 2250 2261
f 2261 2250 2262
f 2250 2251 2262
f 2262 2251 2263
f 2251 2252 2263
f 2263 2252 2264
f 2252 2253 2264
f 2264 2253 2265
f 2253 2254 2265
f 2265 2254 2266
f 2254 2255 2266
f 2266 2255 2267
f 2255 2244 2267
f 2267 2244 2256
f 2256 2257 2268
f 2268 2257 2269
f 2257 2258 2269
f 2269 2258 2270
f 2258 2259 2270
f 2270 2259 2271
f 2259 2260 2271
f 2271 2260 2272
f 2260 2261 2272
f 2272 2261 2273
f 2261 2262 2273
f 2273 2262 2274
f 2262 2263 2274
f 2274 2263 2275
f 2263 2264 2275
f 2275 2264 2276
f 2264 2265 2276
f 2276 2265 2277
f 2265 2266 2277
f 2277 2266 2278
f 2266 2267 2278
f 2278 2267 2279
f 2267 2256 2279
f 2279 2256 2268
f 2268 2269 2280
f 2280 2269 2281
f 2269 2270 2281
f 2281 2270 2282
f 2270 2271 2282
f 2282 2271 2283
f 2271 2272 2283
f 2283 2272 2284
f 2272 2273 2284
f 2284 2273 2285
f 2273 2274 2285
f 2285 2274 2286
f 2274 2275 2286
f 2286 2275 2287
f 2275 2276 2287
f 2287 2276 2288
f 2276 2277 2288
f 2288 2277 2289
f 2277 2278 2289
f 2289 2278 2290
f 2278 2279 2290
f 2290 2279 2291
f 2279 2268 2291
f 2291 2268 2280
f 2280 2281 2292
f 2292 2281 2293
f 2281 2282 2293
f 2293 2282 2294
f 2282 2283 2294
f 2294 2283 2295
f 2283 2284 2295
f 2295 2284 2296
f 2284 2285 2296
f 2296 2285 2297
f 2285 2286 2297
f 2297 2286 2298
f 2286 2287 2298
f 2298 2287 2299
f 2287 2288 2299
f 2299 2288 2300
f 2288 2289 2300
f 2300 2289 2301
f 2289 2290 2301
f 2301 2290 2302
f 2290 2291 2302
f 2302 2291 2303
f 2291 2280 2303
f 2303 2280 2292
f 2292 2293 2304
f 2304 2293 2305
f 2293 2294 2305
f 2305 2294 2306
f 2294 2295 2306
f 2306 2295 2307
f 2295 2296 2307
f 2307 2296 2308
f 2296 2297 2308
f 2308 2297 2309
f 2297 2298 2309
f 2309 2298 2310
f 2298 2299 2310
f 2310 2299 2311
f 2299 2300 2311
f 2311 2300 2312
f 2300 2301 2312
f 2312 2301 2313
f 2301 2302 2313
f 2313 2302 2314
f 2302 2303 2314
f 2314 2303 2315
f 2303 2292 2315
f 2315 2292 2304
f 2304 2305 2316
f 2316 2305 2317
f 2305 2306 2317
f 2317 2306 2318
f 2306 2307 2318
f 2318 2307 2319
f 2307 2308 2319
f 2319 2308 2320
f 2308 2309 2320
f 2320 2309 2321
f 2309 2310 2321
f 2321 2310 2322
f 2310 2311 2322
f 2322 2311 2323
f 2311 2312 2323
f 2323 2312 2324
f 2312 2313 2324
f 2324 2313 2325
f 2313 2314 2325
f 2325 2314 2326
f 2314 2315 2326
f 2326 2315 2327
f 2315 2304 2327
f 2327 2304 2316
f 2316 2317 2328
f 2328 2317 2329
f 2317 2318 2329
f 2329 2318 2330
f 2318 2319 2330
f 2330 2319 2331
f 2319 2320 2331
f 2331 2320 2332
f 2320 2321 2332
f 2332 2321 2333
f 2321 2322 2333
f 2333 2322 2334
f 2322 2323 2334
f 2334 2323 2335
f 2323 2324 2335
f 2335 2324 2336
f 2324 2325 2336
f 2336 2325 2337
f 2325 2326 2337
f 2337 2326 2338
f 2326 2327 2338
f 2338 2327 2339
f 2327 2316 2339
f 2339 2316 2328
f 2328 2329 2340
f 2340 2329 2341
f 2329 2330 2341
f 2341 2330 2342
f 2330 2331 2342
f 2342 2331 2343
f 2331 2332 2343
f 2343 2332 2344
f 2332 2333 2344
f 2344 2333 2345
f 2333 2334 2345
f 2345 2334 2346
f 2334 2335 2346
f 2346 2335 2347
f 2335 2336 2347
f 2347 2336 2348
f 2336 2337 2348
f 2348 2337 2349
f 2337 2338 2349
f 2349 2338 2350
f 2338 2339 2350
f 2350 2339 2351
f 2339 2328 2351
f 2351 2328 2340
f 2340 2341 2352
f 2352 2341 2353
f 2341 2342 2353
f 2353 2342 2354
f 2342 2343 2354
f 2354 2343 2355
f 2343 2344 2355
f 2355 2344 2356
f 2344 2345 2356
f 2356 2345 2357
f 2345 2346 2357
f 2357 2346 2358
f 2346 2347 2358
f 2358 2347 2359
f 2347 2348 2359
f 2359 2348 2360
f 2348 2349 2360
f 2360 2349 2361
f 2349 2350 2361
f 2361 2350 2362
f 2350 2351 2362
f 2362 2351 2363
f 2351 2340 2363
f 2363 2340 2352
f 2352 2353 2364
f 2364 2353 2365
f 2353 2354 2365
f 2365 2354 2366
f 2354 2355 2366
f 2366 2355 2367
f 2355 2356 2367
f 2367 2356 2368
f 2356 2357 2368
f 2368 2357 2369
f 2357 2358 2369
f 2369 2358 2370
f 2358 2359 2370
f 2370 2359 2371
f 2359 2360 2371
f 2371 2360 2372
f 2360 2361 2372
f 2372 2361 2373
f 2361 2362 2373
f 2373 2362 2374
f 2362 2363 2374
f 2374 2363 2375
f 2363 2352 2375
f 2375 2352 2364
f 2364 2365 2376
f 2376 2365 2377
f 2365 2366 2377
f 2377 2366 2378
f 2366 2367 2378
f 2378 2367 2379
f 2367 2368 2379
f 2379 2368 2380
f 2368 2369 2380
f 2380 2369 2381
f 2369 2370 2381
f 2381 2370 2382
f 2370 2371 2382
f 2382 2371 2383
f 2371 2372 2383
f 2383 2372 2384
f 2372 2373 2384
f 2384 2373 2385
f 2373 2374 2385
f 2385 2374 2386
f 2374 2375 2386
f 2386 2375 2387
f 2375 2364 2387
f 2387 2364 2376
f 2376 2377 2388
f 2388 2377 2389
f 2377 2378 2389
f 2389 2378 2390
f 2378 2379 2390
f 2390 2379 2391
f 2379 2380 2391
f 2391 2380 2392
f 2380 2381 2392
f 2392 2381 2393
f 2381 2382 2393
f 2393 2382 2394
f 2382 2383 2394
f 2394 2383 2395
f 2383 2384 2395
f 2395 2384 2396
f 2384 2385 2396
f 2396 2385 2397
f 2385 2386 2397
f 2397 2386 2398
f 2386 2387 2398
f 2398 2387 2399
f 2387 2376 2399
f 2399 2376 2388
f 2388 2389 2400
f 2400 2389 2401
f 2389 2390 2401
f 2401 2390 2402
f 2390 2391 2402
f 2402 2391 2403
f 2391 2392 2403
f 2403 2392 2404
f 2392 2393 2404
f 2404 2393 2405
f 2393 2394 2405
f 2405 2394 2406
f 2394 2395 2406
f 2406 2395 2407
f 2395 2396 2407
f 2407 2396 2408
f 2396 2397 2408
f 2408 2397 2409
f 2397 2398 2409
f 2409 2398 2410
f 2398 2399 2410
f 2410 2399 2411
f 2399 2388 2411
f 2411 2388 2400
f 2400 2401 2412
f 2412 2401 2413
f 2401 2402 2413
f 2413 2402 2414
f 2402 2403 2414
f 2414 2403 2415
f 2403 2404 2415
f 2415 2404 2416
f 2404 2405 2416
f 2416 2405 2417
f 2405 2406 2417
f 2417 2406 2418
f 2406 2407 2418
f 2418 2407 2419
f 2407 2408 2419
f 2419 2408 2420
f 2408 2409 2420
f 2420 2409 2421
f 2409 2410 2421
f 2421 2410 2422
f 2410 2411 2422
f 2422 2411 2423
f 2411 2400 2423
f 2423 2400 2412
f 2412 2413 2424
f 2424 2413 2425
f 2413 2414 2425
f 2425 2414 2426
f 2414 2415 2426
f 2426 2415 2427
f 2415 2416 2427
f 2427 2416 2428
f 2416 2417 2428
f 2428 2417 2429
f 2417 2418 2429
f 2429 2418 2430
f 2418 2419 2430
f 2430 2419 2431
f 2419 2420 2431
f 2431 2420 2432
f 2420 2421 2432
f 2432 2421 2433
f 2421 2422 2433
f 2433 2422 2434
f 2422 2423 2434
f 2434 2423 2435
f 2423 2412 2435
f 2435 2412 2424
f 2424 2425 2436
f 2436 2425 2437
f 2425 2426 2437
f 2437 2426 2438
f 2426 2427 2438
f 2438 2427 2439
f 2427 2428 2439
f 2439 2428 2440
f 2428 2429 2440
f 2440 2429 2441
f 2429 2430 2441
f 2441 2430 2442
f 2430 2431 2442
f 2442 2431 2443
f 2431 2432 2443
f 2443 2432 2444
f 2432 2433 2444
f 2444 2433 2445
f 2433 2434 2445
f 2445 2434 2446
f 2434 2435 2446
f 2446 2435 2447
f 2435 2424 2447
f 2447 2424 2436
f 2436 2437 2448
f 2448 2437 2449
f 2437 2438 2449
f 2449 2438 2450
f 2438 2439 2450
f 2450 2439 2451
f 2439 2440 2451
f 2451 2440 2452
f 2440 2441 2452
f 2452 2441 2453
f 2441 2442 2453
f 2453 2442 2454
f 2442 2443 2454
f 2454 2443 2455
f 2443 2444 2455
f 2455 2444 2456
f 2444 2445 2456
f 2456 2445 2457
f 2445 2446 2457
f 2457 2446 2458
f 2446 2447 2458
f 2458 2447 2459
f 2447 2436 2459
f 2459 2436 2448
f 2448 2449 2460
f 2460 2449 2461
f 2449 2450 2461
f 2461 2450 2462
f 2450 2451 2462
f 2462 2451 2463
f 2451 2452 2463
f 2463 2452 2464
f 2452 2453 2464
f 2464 2453 2465
f 2453 2454 2465
f 2465 2454 2466
f 2454 2455 2466
f 2466 2455 2467
f 2455 2456 2467
f 2467 2456 2468
f 2456 2457 2468
f 2468 2457 2469
f 2457 2458 2469
f 2469 2458 2470
f 2458 2459 2470
f 2470 2459 2471
f 2459 2448 2471
f 2471 2448 2460
f 2460 2461 2472
f 2472 2461 2473
f 2461 2462 2473
f 2473 2462 2474
f 2462 2463 2474
f 2474 2463 2475
f 2463 2464 2475
f 2475 2464 2476
f 2464 2465 2476
f 2476 2465 2477
f 2465 2466 2477
f 2477 2466 2478
f 2466 2467 2478
f 2478 2467 2479
f 2467 2468 2479
f 2479 2468 2480
f 2468 2469 2480
f 2480 2469 2481
f 2469 2470 2481
f 2481 2470 2482
f 2470 2471 2482
f 2482 2471 2483
f 2471 2460 2483
f 2483 2460 2472
f 2472 2473 2484
f 2484 2473 2485
f 2473 2474 2485
f 2485 2474 2486
f 2474 2475 2486
f 2486 2475 2487
f 2475 2476 2487
f 2487 2476 2488
f 2476 2477 2488
f 2488 2477 2489
f 2477 2478 2489
f 2489 2478 2490
f 2478 2479 2490
f 2490 2479 2491
f 2479 2480 2491
f 2491 2480 2492
f 2480 2481 2492
f 2492 2481 2493
f 2481 2482 2493
f 2493 2482 2494
f 2482 2483 2494
f 2494 2483 2495
f 2483 2472 2495
f 2495 2472 2484
f 2484 2485 2496
f 2496 2485 2497
f 2485 2486 2497
f 2497 2486 2498
f 2486 2487 2498
f 2498 2487 2499
f 2487 2488 2499
f 2499 2488 2500
f 2488 2489 2500
f 2500 2489 2501
f 2489 2490 2501
f 2501 2490 2502
f 2490 2491 2502
f 2502 2491 2503
f 2491 2492 2503
f 2503 2492 2504
f 2492 2493 2504
f 2504 2493 2505
f 2493 2494 2505
f 2505 2494 2506
f 2494 2495 2506
f 2506 2495 2507
f 2495 2484 2507
f 2507 2484 2496
f 2496 2497 2508
f 2508 2497 2509
f 2497 2498 2509
f 2509 2498 2510
f 2498 2499 2510
f 2510 2499 2511
f 2499 2500 2511
f 2511 2500 2512
f 2500 2501 2512
f 2512 2501 2513
f 2501 2502 2513
f 2513 2502 2514
f 2502 2503 2514
f 2514 2503 2515
f 2503 2504 2515
f 2515 2504 2516
f 2504 2505 2516
f 2516 2505 2517
f 2505 2506 2517
f 2517 2506 2518
f 2506 2507 2518
f 2518 2507 2519
f 2507 2496 2519
f 2519 2496 2508
f 2508 2509 2520
f 2520 2509 2521
f 2509 2510 2521
f 2521 2510 2522
f 2510 2511 2522
f 2522 2511 2523
f 2511 2512 2523
f 2523 2512 2524
f 2512 2513 2524
f 2524 2513 2525
f 2513 2514 2525
f 2525 2514 2526
f 2514 2515 2526
f 2526 2515 2527
f 2515 2516 2527
f 2527 2516 2528
f 2516 2517 2528
f 2528 2517 2529
f 2517 2518 2529
f 2529 2518 2530
f 2518 2519 2530
f 2530 2519 2531
f 2519 2508 2531
f 2531 2508 2520
f 2520 2521 2532
f 2532 2521 2533
f 2521 2522 2533
f 2533 2522 2534
f 2522 2523 2534
f 2534 2523 2535
f 2523 2524 2535
f 2535 2524 2536
f 2524 2525 2536
f 2536 2525 2537
f 2525 2526 2537
f 2537 2526 2538
f 2526 2527 2538
f 2538 2527 2539
f 2527 2528 2539
f 2539 2528 2540
f 2528 2529 2540
f 2540 2529 2541
f 2529 2530 2541
f 2541 2530 2542
f 2530 2531 2542
f 2542 2531 2543
f 2531 2520 2543
f 2543 2520 2532
f 2532 2533 2544
f 2544 2533 2545
f 2533 2534 2545
f 2545 2534 2546
f 2534 2535 2546
f 2546 2535 2547
f 2535 2536 2547
f 2547 2536 2548
f 2536 2537 2548
f 2548 2537 2549
f 2537 2538 2549
f 2549 2538 2550
f 2538 2539 2550
f 2550 2539 2551
f 2539 2540 2551
f 2551 2540 2552
f 2540 2541 2552
f 2552 2541 2553
f 2541 2542 2553
f 2553 2542 2554
f 2542 2543 2554
f 2554 2543 2555
f 2543 2532 2555
f 2555 2532 2544
f 2544 2545 2556
f 2556 2545 2557
f 2545 2546 2557
f 2557 2546 2558
f 2546 2547 2558
f 2558 2547 2559
f 2547 2548 2559
f 2559 2548 2560
f 2548 2549 2560
f 2560 2549 2561
f 2549 2550 2561
f 2561 2550 2562
f 2550 2551 2562
f 2562 2551 2563
f 2551 2552 2563
f 2563 2552 2564
f 2552 2553 2564
f 2564 2553 2565
f 2553 2554 2565
f 2565 2554 2566
f 2554 2555 2566
f 2566 2555 2567
f 2555 2544 2567
f 2567 2544 2556
f 2556 2557 2568
f 2568 2557 2569
f 2557 2558 2569
f 2569 2558 2570
f 2558 2559 2570
f 2570 2559 2571
f 2559 2560 2571
f 2571 2560 2572
f 2560 2561 2572
f 2572 2561 2573
f 2561 2562 2573
f 2573 2562 2574
f 2562 2563 2574
f 2574 2563 2575
f 2563 2564 2575
f 2575 2564 2576
f 2564 2565 2576
f 2576 2565 2577
f 2565 2566 2577
f 2577 2566 2578
f 2566 2567 2578
f 2578 2567 2579
f 2567 2556 2579
f 2579 2556 2568
f 2568 2569 2580
f 2580 2569 2581
f 2569 2570 2581
f 2581 2570 2582
f 2570 2571 2582
f 2582 2571 2583
f 2571 2572 2583
f 2583 2572 2584
f 2572 2573 2584
f 2584 2573 2585
f 2573 2574 2585
f 2585 2574 2586
f 2574 2575 2586
f 2586 2575 2587
f 2575 2576 2587
f 2587 2576 2588
f 2576 2577 2588
f 2588 2577 2589
f 2577 2578 2589
f 2589 2578 2590
f 2578 2579 2590
f 2590 2579 2591
f 2579 2568 2591
f 2591 2568 2580
f 2580 2581 2592
f 2592 2581 2593
f 2581 2582 2593
f 2593 2582 2594
f 2582 2583 2594
f 2594 2583 2595
f 2583 2584 2595
f 2595 2584 2596
f 2584 2585 2596
f 2596 2585 2597
f 2585 2586 2597
f 2597 2586 2598
f 2586 2587 2598
f 2598 2587 2599
f 2587 2588 2599
f 2599 2588 2600
f 2588 2589 2600
f 2600 2589 2601
f 2589 2590 2601
f 2601 2590 2602
f 2590 2591 2602
f 2602 2591 2603
f 2591 2580 2603
f 2603 2580 2592
f 2592 2593 2604
f 2604 2593 2605
f 2593 2594 2605
f 2605 2594 2606
f 2594 2595 2606
f 2606 2595 2607
f 2595 2596 2607
f 2607 2596 2608
f 2596 2597 2608
f 2608 2597 2609
f 2597 2598 2609
f 2609 2598 2610
f 2598 2599 2610
f 2610 2599 2611
f 2599 2600 2611
f 2611 2600 2612
f 2600 2601 2612
f 2612 2601 2613
f 2601 2602 2613
f 2613 2602 2614
f 2602 2603 2614
f 2614 2603 2615
f 2603 2592 2615
f 2615 2592 2604
f 2604 2605 2616
f 2616 2605 2617
f 2605 2606 2617
f 2617 2606 2618
f 2606 2607 2618
f 2618 2607 2619
f 2607 2608 2619
f 2619 2608 2620
f 2608 2609 2620
f 2620 2609 2621
f 2609 2610 2621
f 2621 2610 2622
f 2610 2611 2622
f 2622 2611 2623
f 2611 2612 2623
f 2623 2612 2624
f 2612 2613 2624
f 2624 2613 2625
f 2613 2614 2625
f 2625 2614 2626
f 2614 2615 2626
f 2626 2615 2627
f 2615 2604 2627
f 2627 2604 2616
f 2616 2617 2628
f 2628 2617 2629
f 2617 2618 2629
f 2629 2618 2630
f 2618 2619 2630
f 2630 2619 2631
f 2619 2620 2631
f 2631 2620 2632
f 2620 2621 2632
f 2632 2621 2633
f 2621 2622 2633
f 2633 2622 2634
f 2622 2623 2634
f 2634 2623 2635
f 2623 2624 2635
f 2635 2624 2636
f 2624 2625 2636
f 2636 2625 2637
f 2625 2626 2637
f 2637 2626 2638
f 2626 2627 2638
f 2638 2627 2639
f 2627 2616 2639
f 2639 2616 2628
f 2628 2629 2640
f 2640 2629 2641
f 2629 2630 2641
f 2641 2630 2642
f 2630 2631 2642
f 2642 2631 2643
f 2631 2632 2643
f 2643 2632 2644
f 2632 2633 2644
f 2644 2633 2645
f 2633 2634 2645
f 2645 2634 2646
f 2634 2635 2646
f 2646 2635 2647
f 2635 2636 2647
f 2647 2636 2648
f 2636 2637 2648
f 2648 2637 2649
f 2637 2638 2649
f 2649 2638 2650
f 2638 2639 2650
f 2650 2639 2651
f 2639 2628 2651
f 2651 2628 2640
f 2640 2641 2652
f 2652 2641 2653
f 2641 2642 2653
f 2653 2642 2654
f 2642 2643 2654
f 2654 2643 2655
f 2643 2644 2655
f 2655 2644 2656
f 2644 2645 2656
f 2656 2645 2657
f 2645 2646 2657
f 2657 2646 2658
f 2646 2647 2658
f 2658 2647 2659
f 2647 2648 2659
f 2659 2648 2660
f 2648 2649 2660
f 2660 2649 2661
f 2649 2650 2661
f 2661 2650 2662
f 2650 2651 2662
f 2662 2651 2663
f 2651 2640 2663
f 2663 2640 2652
f 2652 2653 2664
f 2664 2653 2665
f 2653 2654 2665
f 2665 2654 2666
f 2654 2655 2666
f 2666 2655 2667
f 2655 2656 2667
f 2667 2656 2668
f 2656 2657 2668
f 2668 2657 2669
f 2657 2658 2669
f 2669 2658 2670
f 2658 2659 2670
f 2670 2659 2671
f 2659 2660 2671
f 2671 2660 2672
f 2660 2661 2672
f 2672 2661 2673
f 2661 2662 2673
f 2673 2662 2674
f 2662 2663 2674
f 2674 2663 2675
f 2663 2652 2675
f 2675 2652 2664
f 2664 2665 2676
f 2676 2665 2677
f 2665 2666 2677
f 2677 2666 2678
f 2666 2667 2678
f 2678 2667 2679
f 2667 2668 2679
f 2679 2668 2680
f 2668 2669 2680
f 2680 2669 2681
f 2669 2670 2681
f 2681 2670 2682
f 2670 2671 2682
f 2682 2671 2683
f 2671 2672 2683
f 2683 2672 2684
f 2672 2673 2684
f 2684 2673 2685
f 2673 2674 2685
f 2685 2674 2686
f 2674 2675 2686
f 2686 2675 2687
f 2675 2664 2687
f 2687 2664 2676
f 2676 2677 2688
f 2688 2677 2689
f 2677 2678 2689
f 2689 2678 2690
f 2678 2679 2690
f 2690 2679 2691
f 2679 2680 2691
f 2691 2680 2692
f 2680 2681 2692
f 2692 2681 2693
f 2681 2682 2693
f 2693 2682 2694
f 2682 2683 2694
f 2694 2683 2695
f 2683 2684 2695
f 2695 2684 2696
f 2684 2685 2696
f 2696 2685 2697
f 2685 2686 2697
f 2697 2686 2698
f 2686 2687 2698
f 2698 2687 2699
f 2687 2676 2699
f 2699 2676 2688
f 2688 2689 2700
f 2700 2689 2701
f 2689 2690 2701
f 2701 2690 2702
f 2690 2691 2702
f 2702 2691 2703
f 2691 2692 2703
f 2703 2692 2704
f 2692 2693 2704
f 2704 2693 2705
f 2693 2694 2705
f 2705 2694 2706
f 2694 2695 2706
f 2706 2695 2707
f 2695 2696 2707
f 2707 2696 2708
f 2696 2697 2708
f 2708 2697 2709
f 2697 2698 2709
f 2709 2698 2710
f 2698 2699 2710
f 2710 2699 2711
f 2699 2688 2711
f 2711 2688 2700
f 2700 2701 2712
f 2712 2701 2713
f 2701 2702 2713
f 2713 2702 2714
f 2702 2703 2714
f 2714 2703 2715
f 2703 2704 2715
f 2715 2704 2716
f 2704 2705 2716
f 2716 2705 2717
f 2705 2706 2717
f 2717 2706 2718
f 2706 2707 2718
f 2718 2707 2719
f 2707 2708 2719
f 2719 2708 2720
f 2708 2709 2720
f 2720 2709 2721
f 2709 2710 2721
f 2721 2710 2722
f 2710 2711 2722
f 2722 2711 2723
f 2711 2700 2723
f 2723 2700 2712
f 2712 2713 2724
f 2724 2713 2725
f 2713 2714 2725
f 2725 2714 2726
f 2714 2715 2726
f 2726 2715 2727
f 2715 2716 2727
f 2727 2716 2728
f 2716 2717 2728
f 2728 2717 2729
f 2717 2718 2729
f 2729 2718 2730
f 2718 2719 2730
f 2730 2719 2731
f 2719 2720 2731
f 2731 2720 2732
f 2720 2721 2732
f 2732 2721 2733
f 2721 2722 2733
f 2733 2722 2734
f 2722 2723 2734
f 2734 2723 2735
f 2723 2712 2735
f 2735 2712 2724
f 2724 2725 2736
f 2736 2725 2737
f 2725 2726 2737
f 2737 2726 2738
f 2726 2727 2738
f 2738 2727 2739
f 2727 2728 2739
f 2739 2728 2740
f 2728 2729 2740
f 2740 2729 2741
f 2729 2730 2741
f 2741 2730 2742
f 2730 2731 2742
f 2742 2731 2743
f 2731 2732 2743
f 2743 2732 2744
f 2732 2733 2744
f 2744 2733 2745
f 2733 2734 2745
f 2745 2734 2746
f 2734 2735 2746
f 2746 2735 2747
f 2735 2724 2747
f 2747 2724 2736
f 2736 2737 2748
f 2748 2737 2749
f 2737 2738 2749
f 2749 2738 2750
f 2738 2739 2750
f 2750 2739 2751
f 2739 2740 2751
f 2751 2740 2752
f 2740 2741 2752
f 2752 2741 2753
f 2741 2742 2753
f 2753 2742 2754
f 2742 2743 2754
f 2754 2743 2755
f 2743 2744 2755
f 2755 2744 2756
f 2744 2745 2756
f 2756 2745 2757
f 2745 2746 2757
f 2757 2746 2758
f 2746 2747 2758
f 2758 2747 2759
f 2747 2736 2759
f 2759 2736 2748
f 2748 2749 2760
f 2760 2749 2761
f 2749 2750 2761
f 2761 2750 2762
f 2750 2751 2762
f 2762 2751 2763
f 2751 2752 2763
f 2763 2752 2764
f 2752 2753 2764
f 2764 2753 2765
f 2753 2754 2765
f 2765 2754 2766
f 2754 2755 2766
f 2766 2755 2767
f 2755 2756 2767
f 2767 2756 2768
f 2756 2757 2768
f 2768 2757 2769
f 2757 2758 2769
f 2769 2758 2770
f 2758 2759 2770
f 2770 2759 2771
f 2759 2748 2771
f 2771 2748 2760
f 2760 2761 2772
f 2772 2761 2773
f 2761 2762 2773
f 2773 2762 2774
f 2762 2763 2774
f 2774 2763 2775
f 2763 2764 2775
f 2775 2764 2776
f 2764 2765 2776
f 2776 2765 2777
f 2765 2766 2777
f 2777 2766 2778
f 2766 2767 2778
f 2778 2767 2779
f 2767 2768 2779
f 2779 2768 2780
f 2768 2769 2780
f 2780 2769 2781
f 2769 2770 2781
f 2781 2770 2782
f 2770 2771 2782
f 2782 2771 2783
f 2771 2760 2783
f 2783 2760 2772
f 2772 2773 2784
f 2784 2773 2785
f 2773 2774 2785
f 2785 2774 2786
f 2774 2775 2786
f 2786 2775 2787
f 2775 2776 2787
f 2787 2776 2788
f 2776 2777 2788
f 2788 2777 2789
f 2777 2778 2789
f 2789 2778 2790
f 2778 2779 2790
f 2790 2779 2791
f 2779 2780 2791
f 2791 2780 2792
f 2780 2781 2792
f 2792 2781 2793
f 2781 2782 2793
f 2793 2782 2794
f 2782 2783 2794
f 2794 2783 2795
f 2783 2772 2795
f 2795 2772 2784
f 2784 2785 2796
f 2796 2785 2797
f 2785 2786 2797
f 2797 2786 2798
f 2786 2787 2798
f 2798 2787 2799
f 2787 2788 2799
f 2799 2788 2800
f 2788 2789 2800
f 2800 2789 2801
f 2789 2790 2801
f 2801 2790 2802
f 2790 2791 2802
f 2802 2791 2803
f 2791 2792 2803
f 2803 2792 2804
f 2792 2793 2804
f 2804 2793 2805
f 2793 2794 2805
f 2805 2794 2806
f 2794 2795 2806
f 2806 2795 2807
f 2795 2784 2807
f 2807 2784 2796
f 2796 2797 2808
f 2808 2797 2809
f 2797 2798 2809
f 2809 2798 2810
f 2798 2799 2810
f 2810 2799 2811
f 2799 2800 2811
f 2811 2800 2812
f 2800 2801 2812
f 2812 2801 2813
f 2801 2802 2813
f 2813 2802 2814
f 2802 2803 2814
f 2814 2803 2815
f 2803 2804 2815
f 2815 2804 2816
f 2804 2805 2816
f 2816 2805 2817
f 2805 2806 2817
f 2817 2806 2818
f 2806 2807 2818
f 2818 2807 2819
f 2807 2796 2819
f 2819 2796 2808
f 2808 2809 2820
f 2820 2809 2821
f 2809 2810 2821
f 2821 2810 2822
f 2810 2811 2822
f 2822 2811 2823
f 2811 2812 2823
f 2823 2812 2824
f 2812 2813 2824
f 2824 2813 2825
f 2813 2814 2825
f 2825 2814 2826
f 2814 2815 2826
f 2826 2815 2827
f 2815 2816 2827
f 2827 2816 2828
f 2816 2817 2828
f 2828 2817 2829
f 2817 2818 2829
f 2829 2818 2830
f 2818 2819 2830
f 2830 2819 2831
f 2819 2808 2831
f 2831 2808 2820
f 2820 2821 2832
f 2832 2821 2833
f 2821 2822 2833
f 2833 2822 2834
f 2822 2823 2834
f 2834 2823 2835
f 2823 2824 2835
f 2835 2824 2836
f 2824 2825 2836
f 2836 2825 2837
f 2825 2826 2837
f 2837 2826 2838
f 2826 2827 2838
f 2838 2827 2839
f 2827 2828 2839
f 2839 2828 2840
f 2828 2829 2840
f 2840 2829 2841
f 2829 2830 2841
f 2841 2830 2842
f 2830 2831 2842
f 2842 2831 2843
f 2831 2820 2843
f 2843 2820 2832
f 2832 2833 2844
f 2844 2833 2845
f 2833 2834 2845
f 2845 2834 2846
f 2834 2835 2846
f 2846 2835 2847
f 2835 2836 2847
f 2847 2836 2848
f 2836 2837 2848
f 2848 2837 2849
f 2837 2838 2849
f 2849 2838 2850
f 2838 2839 2850
f 2850 2839 2851
f 2839 2840 2851
f 2851 2840 2852
f 2840 2841 2852
f 2852 2841 2853
f 2841 2842 2853
f 2853 2842 2854
f 2842 2843 2854
f 2854 2843 2855
f 2843 2832 2855
f 2855 2832 2844
f 2844 2845 2856
f 2856 2845 2857
f 2845 2846 2857
f 2857 2846 2858
f 2846 2847 2858
f 2858 2847 2859
f 2847 2848 2859
f 2859 2848 2860
f 2848 2849 2860
f 2860 2849 2861
f 2849 2850 2861
f 2861 2850 2862
f 2850 2851 2862
f 2862 2851 2863
f 2851 2852 2863
f 2863 2852 2864
f 2852 2853 2864
f 2864 2853 2865
f 2853 2854 2865
f 2865 2854 2866
f 2854 2855 2866
f 2866 2855 2867
f 2855 2844 2867
f 2867 2844 2856
f 2856 2857 2868
f 2868 2857 2869
f 2857 2858 2869
f 2869 2858 2870
f 2858 2859 2870
f 2870 2859 2871
f 2859 2860 2871
f 2871 2860 2872
f 2860 2861 2872
f 2872 2861 2873
f 2861 2862 2873
f 2873 2862 2874
f 2862 2863 2874
f 2874 2863 2875
f 2863 2864 2875
f 2875 2864 2876
f 2864 2865 2876
f 2876 2865 2877
f 2865 2866 2877
f 2877 2866 2878
f 2866 2867 2878
f 2878 2867 2879
f 2867 2856 2879
f 2879 2856 2868
f 2868 2869 2880
f 2880 2869 2881
f 2869 2870 2881
f 2881 2870 2882
f 2870 2871 2882
f 2882 2871 2883
f 2871 2872 2883
f 2883 2872 2884
f 2872 2873 2884
f 2884 2873 2885
f 2873 2874 2885
f 2885 2874 2886
f 2874 2875 2886
f 2886 2875 2887
f 2875 2876 2887
f 2887 2876 2888
f 2876 2877 2888
f 2888 2877 2889
f 2877 2878 2889
f 2889 2878 2890
f 2878 2879 2890
f 2890 2879 2891
f 2879 2868 2891
f 2891 2868 2880
f 2880 2881 2892
f 2892 2881 2893
f 2881 2882 2893
f 2893 2882 2894
f 2882 2883 2894
f 2894 2883 2895
f 2883 2884 2895
f 2895 2884 2896
f 2884 2885 2896
f 2896 2885 2897
f 2885 2886 2897
f 2897 2886 2898
f 2886 2887 2898
f 2898 2887 2899
f 2887 2888 2899
f 2899 2888 2900
f 2888 2889 2900
f 2900 2889 2901
f 2889 2890 2901
f 2901 2890 2902
f 2890 2891 2902
f 2902 2891 2903
f 2891 2880 2903
f 2903 2880 2892
f 2892 2893 2904
f 2904 2893 2905
f 2893 2894 2905
f 2905 2894 2906
f 2894 2895 2906
f 2906 2895 2907
f 2895 2896 2907
f 2907 2896 2908
f 2896 2897 2908
f 2908 2897 2909
f 2897 2898 2909
f 2909 2898 2910
f 2898 2899 2910
f 2910 2899 2911
f 2899 2900 2911
f 2911 2900 2912
f 2900 2901 2912
f 2912 2901 2913
f 2901 2902 2913
f 2913 2902 2914
f 2902 2903 2914
f 2914 2903 2915
f 2903 2892 2915
f 2915 2892 2904
f 2904 2905 2916
f 2916 2905 2917
f 2905 2906 2917
f 2917 2906 2918
f 2906 2907 2918
f 2918 2907 2919
f 2907 2908 2919
f 2919 2908 2920
f 2908 2909 2920
f 2920 2909 2921
f 2909 2910 2921
f 2921 2910 2922
f 2910 2911 2922
f 2922 2911 2923
f 2911 2912 2923
f 2923 2912 2924
f 2912 2913 2924
f 2924 2913 2925
f 2913 2914 2925
f 2925 2914 2926
f 2914 2915 2926
f 2926 2915 2927
f 2915 2904 2927
f 2927 2904 2916
f 2916 2917 2928
f 2928 2917 2929
f 2917 2918 2929
f 2929 2918 2930
f 2918 2919 2930
f 2930 2919 2931
f 2919 2920 2931
f 2931 2920 2932
f 2920 2921 2932
f 2932 2921 2933
f 2921 2922 2933
f 2933 2922 2934
f 2922 2923 2934
f 2934 2923 2935
f 2923 2924 2935
f 2935 2924 2936
f 2924 2925 2936
f 2936 2925 2937
f 2925 2926 2937
f 2937 2926 2938
f 2926 2927 2938
f 2938 2927 2939
f 2927 2916 2939
f 2939 2916 2928
f 2928 2929 2940
f 2940 2929 2941
f 2929 2930 2941
f 2941 2930 2942
f 2930 2931 2942
f 2942 2931 2943
f 2931 2932 2943
f 2943 2932 2944
f 2932 2933 2944
f 2944 2933 2945
f 2933 2934 2945
f 2945 2934 2946
f 2934 2935 2946
f 2946 2935 2947
f 2935 2936 2947
f 2947 2936 2948
f 2936 2937 2948
f 2948 2937 2949
f 2937 2938 2949
f 2949 2938 2950
f 2938 2939 2950
f 2950 2939 2951
f 2939 2928 2951
f 2951 2928 2940
f 2940 2941 2952
f 2952 2941 2953
f 2941 2942 2953
f 2953 2942 2954
f 2942 2943 2954
f 2954 2943 2955
f 2943 2944 2955
f 2955 2944 2956
f 2944 2945 2956
f 2956 2945 2957
f 2945 2946 2957
f 2957 2946 2958
f 2946 2947 2958
f 2958 2947 2959
f 2947 2948 2959
f 2959 2948 2960
f 2948 2949 2960
f 2960 2949 2961
f 2949 2950 2961
f 2961 2950 2962
f 2950 2951 2962
f 2962 2951 2963
f 2951 2940 2963
f 2963 2940 2952
f 2952 2953 2964
f 2964 2953 2965
f 2953 2954 2965
f 2965 2954 2966
f 2954 2955 2966
f 2966 2955 2967
f 2955 2956 2967
f 2967 2956 2968
f 2956 2957 2968
f 2968 2957 2969
f 2957 2958 2969
f 2969 2958 2970
f 2958 2959 2970
f 2970 2959 2971
f 2959 2960 2971
f 2971 2960 2972
f 2960 2961 2972
f 2972 2961 2973
f 2961 2962 2973
f 2973 2962 2974
f 2962 2963 2974
f 2974 2963 2975
f 2963 2952 2975
f 2975 2952 2964
f 2964 2965 2976
f 2976 2965 2977
f 2965 2966 2977
f 2977 2966 2978
f 2966 2967 2978
f 2978 2967 2979
f 2967 2968 2979
f 2979 2968 2980
f 2968 2969 2980
f 2980 2969 2981
f 2969 2970 2981
f 2981 2970 2982
f 2970 2971 2982
f 2982 2971 2983
f 2971 2972 2983
f 2983 2972 2984
f 2972 2973 2984
f 2984 2973 2985
f 2973 2974 2985
f 2985 2974 2986
f 2974 2975 2986
f 2986 2975 2987
f 2975 2964 2987
f 2987 2964 2976
f 2976 2977 2988
f 2988 2977 2989
f 2977 2978 2989
f 2989 2978 2990
f 2978 2979 2990
f 2990 2979 2991
f 2979 2980 2991
f 2991 2980 2992
f 2980 2981 2992
f 2992 2981 2993
f 2981 2982 2993
f 2993 2982 2994
f 2982 2983 2994
f 2994 2983 2995
f 2983 2984 2995
f 2995 2984 2996
f 2984 2985 2996
f 2996 2985 2997
f 2985 2986 2997
f 2997 2986 2998
f 2986 2987 2998
f 2998 2987 2999
f 2987 2976 2999
f 2999 2976 2988
f 2988 2989 3000
f 3000 2989 3001
f 2989 2990 3001
f 3001 2990 3002
f 2990 2991 3002
f 3002 2991 3003
f 2991 2992 3003
f 3003 2992 3004
f 2992 2993 3004
f 3004 2993 3005
f 2993 2994 3005
f 3005 2994 3006
f 2994 2995 3006
f 3006 2995 3007
f 2995 2996 3007
f 3007 2996 3008
f 2996 2997 3008
f 3008 2997 3009
f 2997 2998 3009
f 3009 2998 3010
f 2998 2999 3010
f 3010 2999 3011
f 2999 2988 3011
f 3011 2988 3000
f 3000 3001 3012
f 3012 3001 3013
f 3001 3002 3013
f 3013 3002 3014
f 3002 3003 3014
f 3014 3003 3015
f 3003 3004 3015
f 3015 3004 3016
f 3004 3005 3016
f 3016 3005 3017
f 3005 3006 3017
f 3017 3006 3018
f 3006 3007 3018
f 3018 3007 3019
f 3007 3008 3019
f 3019 3008 3020
f 3008 3009 3020
f 3020 3009 3021
f 3009 3010 3021
f 3021 3010 3022
f 3010 3011 3022
f 3022 3011 3023
f 3011 3000 3023
f 3023 3000 3012
f 3012 3013 3024
f 3024 3013 3025
f 3013 3014 3025
f 3025 3014 3026
f 3014 3015 3026
f 3026 3015 3027
f 3015 3016 3027
f 3027 3016 3028
f 3016 3017 3028
f 3028 3017 3029
f 3017 3018 3029
f 3029 3018 3030
f 3018 3019 3030
f 3030 3019 3031
f 3019 3020 3031
f 3031 3020 3032
f 3020 3021 3032
f 3032 3021 3033
f 3021 3022 3033
f 3033 3022 3034
f 3022 3023 3034
f 3034 3023 3035
f 3023 3012 3035
f 3035 3012 3024
f 3024 3025 3036
f 3036 3025 3037
f 3025 3026 3037
f 3037 3026 3038
f 3026 3027 3038
f 3038 3027 3039
f 3027 3028 3039
f 3039 3028 3040
f 3028 3029 3040
f 3040 3029 3041
f 3029 3030 3041
f 3041 3030 3042
f 3030 3031 3042
f 3042 3031 3043
f 3031 3032 3043
f 3043 3032 3044
f 3032 3033 3044
f 3044 3033 3045
f 3033 3034 3045
f 3045 3034 3046
f 3034 3035 3046
f 3046 3035 3047
f 3035 3024 3047
f 3047 3024 3036
f 3036 3037 3048
f 3048 3037 3049
f 3037 3038 3049
f 3049 3038 3050
f 3038 3039 3050
f 3050 3039 3051
f 3039 3040 3051
f 3051 3040 3052
f 3040 3041 3052
f 3052 3041 3053
f 3041 3042 3053
f 3053 3042 3054
f 3042 3043 3054
f 3054 3043 3055
f 3043 3044 3055
f 3055 3044 3056
f 3044 3045 3056
f 3056 3045 3057
f 3045 3046 3057
f 3057 3046 3058
f 3046 3047 3058
f 3058 3047 3059
f 3047 3036 3059
f 3059 3036 3048
f 3048 3049 3060
f 3060 3049 3061
f 3049 3050 3061
f 3061 3050 3062
f 3050 3051 3062
f 3062 3051 3063
f 3051 3052 3063
f 3063 3052 3064
f 3052 3053 3064
f 3064 3053 3065
f 3053 3054 3065
f 3065 3054 3066
f 3054 3055 3066
f 3066 3055 3067
f 3055 3056 3067
f 3067 3056 3068
f 3056 3057 3068
f 3068 3057 3069
f 3057 3058 3069
f 3069 3058 3070
f 3058 3059 3070
f 3070 3059 3071
f 3059 3048 3071
f 3071 3048 3060
f 3060 3061 3072
f 3072 3061 3073
f 3061 3062 3073
f 3073 3062 3074
f 3062 3063 3074
f 3074 3063 3075
f 3063 3064 3075
f 3075 3064 3076
f 3064 3065 3076
f 3076 3065 3077
f 3065 3066 3077
f 3077 3066 3078
f 3066 3067 3078
f 3078 3067 3079
f 3067 3068 3079
f 3079 3068 3080
f 3068 3069 3080
f 3080 3069 3081
f 3069 3070 3081
f 3081 3070 3082
f 3070 3071 3082
f 3082 3071 3083
f 3071 3060 3083
f 3083 3060 3072
f 3072 3073 3084
f 3084 3073 3085
f 3073 3074 3085
f 3085 3074 3086
f 3074 3075 3086
f 3086 3075 3087
f 3075 3076 3087
f 3087 3076 3088
f 3076 3077 3088
f 3088 3077 3089
f 3077 3078 3089
f 3089 3078 3090
f 3078 3079 3090
f 3090 3079 3091
f 3079 3080 3091
f 3091 3080 3092
f 3080 3081 3092
f 3092 3081 3093
f 3081 3082 3093
f 3093 3082 3094
f 3082 3083 3094
f 3094 3083 3095
f 3083 3072 3095
f 3095 3072 3084
f 3084 3085 3096
f 3096 3085 3097
f 3085 3086 3097
f 3097 3086 3098
f 3086 3087 3098
f 3098 3087 3099
f 3087 3088 3099
f 3099 3088 3100
f 3088 3089 3100
f 3100 3089 3101
f 3089 3090 3101
f 3101 3090 3102
f 3090 3091 3102
f 3102 3091 3103
f 3091 3092 3103
f 3103 3092 3104
f 3092 3093 3104
f 3104 3093 3105
f 3093 3094 3105
f 3105 3094 3106
f 3094 3095 3106
f 3106 3095 3107
f 3095 3084 3107
f 3107 3084 3096
f 3096 3097 3108
f 3108 3097 3109
f 3097 3098 3109
f 3109 3098 3110
f 3098 3099 3110
f 3110 3099 3111
f 3099 3100 3111
f 3111 3100 3112
f 3100 3101 3112
f 3112 3101 3113
f 3101 3102 3113
f 3113 3102 3114
f 3102 3103 3114
f 3114 3103 3115
f 3103 3104 3115
f 3115 3104 3116
f 3104 3105 3116
f 3116 3105 3117
f 3105 3106 3117
f 3117 3106 3118
f 3106 3107 3118
f 3118 3107 3119
f 3107 3096 3119
f 3119 3096 3108
f 3108 3109 3120
f 3120 3109 3121
f 3109 3110 3121
f 3121 3110 3122
f 3110 3111 3122
f 3122 3111 3123
f 3111 3112 3123
f 3123 3112 3124
f 3112 3113 3124
f 3124 3113 3125
f 3113 3114 3125
f 3125 3114 3126
f 3114 3115 3126
f 3126 3115 3127
f 3115 3116 3127
f 3127 3116 3128
f 3116 3117 3128
f 3128 3117 3129
f 3117 3118 3129
f 3129 3118 3130
f 3118 3119 3130
f 3130 3119 3131
f 3119 3108 3131
f 3131 3108 3120
f 3120 3121 3132
f 3132 3121 3133
f 3121 3122 3133
f 3133 3122 3134
f 3122 3123 3134
f 3134 3123 3135
f 3123 3124 3135
f 3135 3124 3136
f 3124 3125 3136
f 3136 3125 3137
f 3125 3126 3137
f 3137 3126 3138
f 3126 3127 3138
f 3138 3127 3139
f 3127 3128 3139
f 3139 3128 3140
f 3128 3129 3140
f 3140 3129 3141
f 3129 3130 3141
f 3141 3130 3142
f 3130 3131 3142
f 3142 3131 3143
f 3131 3120 3143
f 3143 3120 3132
f 3132 3133 3144
f 3144 3133 3145
f 3133 3134 3145
f 3145 3134 3146
f 3134 3135 3146
f 3146 3135 3147
f 3135 3136 3147
f 3147 3136 3148
f 3136 3137 3148
f 3148 3137 3149
f 3137 3138 3149
f 3149 3138 3150
f 3138 3139 3150
f 3150 3139 3151
f 3139 3140 3151
f 3151 3140 3152
f 3140 3141 3152
f 3152 3141 3153
f 3141 3142 3153
f 3153 3142 3154
f 3142 3143 3154
f 3154 3143 3155
f 3143 3132 3155
f 3155 3132 3144
f 3144 3145 3156
f 3156 3145 3157
f 3145 3146 3157
f 3157 3146 3158
f 3146 3147 3158
f 3158 3147 3159
f 3147 3148 3159
f 3159 3148 3160
f 3148 3149 3160
f 3160 3149 3161
f 3149 3150 3161
f 3161 3150 3162
f 3150 3151 3162
f 3162 3151 3163
f 3151 3152 3163
f 3163 3152 3164
f 3152 3153 3164
f 3164 3153 3165
f 3153 3154 3165
f 3165 3154 3166
f 3154 3155 3166
f 3166 3155 3167
f 3155 3144 3167
f 3167 3144 3156
f 3156 3157 3168
f 3168 3157 3169
f 3157 3158 3169
f 3169 3158 3170
f 3158 3159 3170
f 3170 3159 3171
f 3159 3160 3171
f 3171 3160 3172
f 3160 3161 3172
f 3172 3161 3173
f 3161 3162 3173
f 3173 3162 3174
f 3162 3163 3174
f 3174 3163 3175
f 3163 3164 3175
f 3175 3164 3176
f 3164 3165 3176
f 3176 3165 3177
f 3165 3166 3177
f 3177 3166 3178
f 3166 3167 3178
f 3178 3167 3179
f 3167 3156 3179
f 3179 3156 3168
f 3168 3169 3180
f 3180 3169 3181
f 3169 3170 3181
f 3181 3170 3182
f 3170 3171 3182
f 3182 3171 3183
f 3171 3172 3183
f 3183 3172 3184
f 3172 3173 3184
f 3184 3173 3185
f 3173 3174 3185
f 3185 3174 3186
f 3174 3175 3186
f 3186 3175 3187
f 3175 3176 3187
f 3187 3176 3188
f 3176 3177 3188
f 3188 3177 3189
f 3177 3178 3189
f 3189 3178 3190
f 3178 3179 3190
f 3190 3179 3191
f 3179 3168 3191
f 3191 3168 3180
f 3180 3181 3192
f 3192 3181 3193
f 3181 3182 3193
f 3193 3182 3194
f 3182 3183 3194
f 3194 3183 3195
f 3183 3184 3195
f 3195 3184 3196
f 3184 3185 3196
f 3196 3185 3197
f 3185 3186 3197
f 3197 3186 3198
f 3186 3187 3198
f 3198 3187 3199
f 3187 3188 3199
f 3199 3188 3200
f 3188 3189 3200
f 3200 3189 3201
f 3189 3190 3201
f 3201 3190 3202
f 3190 3191 3202
f 3202 3191 3203
f 3191 3180 3203
f 3203 3180 3192
f 3192 3193 3204
f 3204 3193 3205
f 3193 3194 3205
f 3205 3194 3206
f 3194 3195 3206
f 3206 3195 3207
f 3195 3196 3207
f 3207 3196 3208
f 3196 3197 3208
f 3208 3197 3209
f 3197 3198 3209
f 3209 3198 3210
f 3198 3199 3210
f 3210 3199 3211
f 3199 3200 3211
f 3211 3200 3212
f 3200 3201 3212
f 3212 3201 3213
f 3201 3202 3213
f 3213 3202 3214
f 3202 3203 3214
f 3214 3203 3215
f 3203 3192 3215
f 3215 3192 3204
f 3204 3205 3216
f 3216 3205 3217
f 3205 3206 3217
f 3217 3206 3218
f 3206 3207 3218
f 3218 3207 3219
f 3207 3208 3219
f 3219 3208 3220
f 3208 3209 3220
f 3220 3209 3221
f 3209 3210 3221
f 3221 3210 3222
f 3210 3211 3222
f 3222 3211 3223
f 3211 3212 3223
f 3223 3212 3224
f 3212 3213 3224
f 3224 3213 3225
f 3213 3214 3225
f 3225 3214 3226
f 3214 3215 3226
f 3226 3215 3227
f 3215 3204 3227
f 3227 3204 3216
f 3216 3217 3228
f 3228 3217 3229
f 3217 3218 3229
f 3229 3218 3230
f 3218 3219 3230
f 3230 3219 3231
f 3219 3220 3231
f 3231 3220 3232
f 3220 3221 3232
f 3232 3221 3233
f 3221 3222 3233
f 3233 3222 3234
f 3222 3223 3234
f 3234 3223 3235
f 3223 3224 3235
f 3235 3224 3236
f 3224 3225 3236
f 3236 3225 3237
f 3225 3226 3237
f 3237 3226 3238
f 3226 3227 3238
f 3238 3227 3239
f 3227 3216 3239
f 3239 3216 3228
f 3228 3229 3240
f 3240 3229 3241
f 3229 3230 3241
f 3241 3230 3242
f 3230 3231 3242
f 3242 3231 3243
f 3231 3232 3243
f 3243 3232 3244
f 3232 3233 3244
f 3244 3233 3245
f 3233 3234 3245
f 3245 3234 3246
f 3234 3235 3246
f 3246 3235 3247
f 3235 3236 3247
f 3247 3236 3248
f 3236 3237 3248
f 3248 3237 3249
f 3237 3238 3249
f 3249 3238 3250
f 3238 3239 3250
f 3250 3239 3251
f 3239 3228 3251
f 3251 3228 3240
f 3240 3241 3252
f 3252 3241 3253
f 3241 3242 3253
f 3253 3242 3254
f 3242 3243 3254
f 3254 3243 3255
f 3243 3244 3255
f 3255 3244 3256
f 3244 3245 3256
f 3256 3245 3257
f 3245 3246 3257
f 3257 3246 3258
f 3246 3247 3258
f 3258 3247 3259
f 3247 3248 3259
f 3259 3248 3260
f 3248 3249 3260
f 3260 3249 3261
f 3249 3250 3261
f 3261 3250 3262
f 3250 3251 3262
f 3262 3251 3263
f 3251 3240 3263
f 3263 3240 3252
f 3252 3253 3264
f 3264 3253 3265
f 3253 3254 3265
f 3265 3254 3266
f 3254 3255 3266
f 3266 3255 3267
f 3255 3256 3267
f 3267 3256 3268
f 3256 3257 3268
f 3268 3257 3269
f 3257 3258 3269
f 3269 3258 3270
f 3258 3259 3270
f 3270 3259 3271
f 3259 3260 3271
f 3271 3260 3272
f 3260 3261 3272
f 3272 3261 3273
f 3261 3262 3273
f 3273 3262 3274
f 3262 3263 3274
f 3274 3263 3275
f 3263 3252 3275
f 3275 3252 3264
f 3264 3265 3276
f 3276 3265 3277
f 3265 3266 3277
f 3277 3266 3278
f 3266 3267 3278
f 3278 3267 3279
f 3267 3268 3279
f 3279 3268 3280
f 3268 3269 3280
f 3280 3269 3281
f 3269 3270 3281
f 3281 3270 3282
f 3270 3271 3282
f 3282 3271 3283
f 3271 3272 3283
f 3283 3272 3284
f 3272 3273 3284
f 3284 3273 3285
f 3273 3274 3285
f 3285 3274 3286
f 3274 3275 3286
f 3286 3275 3287
f 3275 3264 3287
f 3287 3264 3276
f 3276 3277 3288
f 3288 3277 3289
f 3277 3278 3289
f 3289 3278 3290
f 3278 3279 3290
f 3290 3279 3291
f 3279 3280 3291
f 3291 3280 3292
f 3280 3281 3292
f 3292 3281 3293
f 3281 3282 3293
f 3293 3282 3294
f 3282 3283 3294
f 3294 3283 3295
f 3283 3284 3295
f 3295 3284 3296
f 3284 3285 3296
f 3296 3285 3297
f 3285 3286 3297
f 3297 3286 3298
f 3286 3287 3298
f 3298 3287 3299
f 3287 3276 3299
f 3299 3276 3288
f 3288 3289 3300
f 3300 3289 3301
f 3289 3290 3301
f 3301 3290 3302
f 3290 3291 3302
f 3302 3291 3303
f 3291 3292 3303
f 3303 3292 3304
f 3292 3293 3304
f 3304 3293 3305
f 3293 3294 3305
f 3305 3294 3306
f 3294 3295 3306
f 3306 3295 3307
f 3295 3296 3307
f 3307 3296 3308
f 3296 3297 3308
f 3308 3297 3309
f 3297 3298 3309
f 3309 3298 3310
f 3298 3299 3310
f 3310 3299 3311
f 3299 3288 3311
f 3311 3288 3300
f 3300 3301 3312
f 3312 3301 3313
f 3301 3302 3313
f 3313 3302 3314
f 3302 3303 3314
f 3314 3303 3315
f 3303 3304 3315
f 3315 3304 3316
f 3304 3305 3316
f 3316 3305 3317
f 3305 3306 3317
f 3317 3306 3318
f 3306 3307 3318
f 3318 3307 3319
f 3307 3308 3319
f 3319 3308 3320
f 3308 3309 3320
f 3320 3309 3321
f 3309 3310 3321
f 3321 3310 3322
f 3310 3311 3322
f 3322 3311 3323
f 3311 3300 3323
f 3323 3300 3312
f 3312 3313 3324
f 3324 3313 3325
f 3313 3314 3325
f 3325 3314 3326
f 3314 3315 3326
f 3326 3315 3327
f 3315 3316 3327
f 3327 3316 3328
f 3316 3317 3328
f 3328 3317 3329
f 3317 3318 3329
f 3329 3318 3330
f 3318 3319 3330
f 3330 3319 3331
f 3319 3320 3331
f 3331 3320 3332
f 3320 3321 3332
f 3332 3321 3333
f 3321 3322 3333
f 3333 3322 3334
f 3322 3323 3334
f 3334 3323 3335
f 3323 3312 3335
f 3335 3312 3324
f 3324 3325 3336
f 3336 3325 3337
f 3325 3326 3337
f 3337 3326 3338
f 3326 3327 3338
f 3338 3327 3339
f 3327 3328 3339
f 3339 3328 3340
f 3328 3329 3340
f 3340 3329 3341
f 3329 3330 3341
f 3341 3330 3342
f 3330 3331 3342
f 3342 3331 3343
f 3331 3332 3343
f 3343 3332 3344
f 3332 3333 3344
f 3344 3333 3345
f 3333 3334 3345
f 3345 3334 3346
f 3334 3335 3346
f 3346 3335 3347
f 3335 3324 3347
f 3347 3324 3336
f 3336 3337 3348
f 3348 3337 3349
f 3337 3338 3349
f 3349 3338 3350
f 3338 3339 3350
f 3350 3339 3351
f 3339 3340 3351
f 3351 3340 3352
f 3340 3341 3352
f 3352 3341 3353
f 3341 3342 3353
f 3353 3342 3354
f 3342 3343 3354
f 3354 3343 3355
f 3343 3344 3355
f 3355 3344 3356
f 3344 3345 3356
f 3356 3345 3357
f 3345 3346 3357
f 3357 3346 3358
f 3346 3347 3358
f 3358 3347 3359
f 3347 3336 3359
f 3359 3336 3348
f 3348 3349 3360
f 3360 3349 3361
f 3349 3350 3361
f 3361 3350 3362
f 3350 3351 3362
f 3362 3351 3363
f 3351 3352 3363
f 3363 3352 3364
f 3352 3353 3364
f 3364 3353 3365
f 3353 3354 3365
f 3365 3354 3366
f 3354 3355 3366
f 3366 3355 3367
f 3355 3356 3367
f 3367 3356 3368
f 3356 3357 3368
f 3368 3357 3369
f 3357 3358 3369
f 3369 3358 3370
f 3358 3359 3370
f 3370 3359 3371
f 3359 3348 3371
f 3371 3348 3360
f 3360 3361 3372
f 3372 3361 3373
f 3361 3362 3373
f 3373 3362 3374
f 3362 3363 3374
f 3374 3363 3375
f 3363 3364 3375
f 3375 3364 3376
f 3364 3365 3376
f 3376 3365 3377
f 3365 3366 3377
f 3377 3366 3378
f 3366 3367 3378
f 3378 3367 3379
f 3367 3368 3379
f 3379 3368 3380
f 3368 3369 3380
f 3380 3369 3381
f 3369 3370 3381
f 3381 3370 3382
f 3370 3371 3382
f 3382 3371 3383
f 3371 3360 3383
f 3383 3360 3372
f 3372 3373 3384
f 3384 3373 3385
f 3373 3374 3385
f 3385 3374 3386
f 3374 3375 3386
f 3386 3375 3387
f 3375 3376 3387
f 3387 3376 3388
f 3376 3377 3388
f 3388 3377 3389
f 3377 3378 3389
f 3389 3378 3390
f 3378 3379 3390
f 3390 3379 3391
f 3379 3380 3391
f 3391 3380 3392
f 3380 3381 3392
f 3392 3381 3393
f 3381 3382 3393
f 3393 3382 3394
f 3382 3383 3394
f 3394 3383 3395
f 3383 3372 3395
f 3395 3372 3384
f 3384 3385 3396
f 3396 3385 3397
f 3385 3386 3397
f 3397 3386 3398
f 3386 3387 3398
f 3398 3387 3399
f 3387 3388 3399
f 3399 3388 3400
f 3388 3389 3400
f 3400 3389 3401
f 3389 3390 3401
f 3401 3390 3402
f 3390 3391 3402
f 3402 3391 3403
f 3391 3392 3403
f 3403 3392 3404
f 3392 3393 3404
f 3404 3393 3405
f 3393 3394 3405
f 3405 3394 3406
f 3394 3395 3406
f 3406 3395 3407
f 3395 3384 3407
f 3407 3384 3396
f 3396 3397 3408
f 3408 3397 3409
f 3397 3398 3409
f 3409 3398 3410
f 3398 3399 3410
f 3410 3399 3411
f 3399 3400 3411
f 3411 3400 3412
f 3400 3401 3412
f 3412 3401 3413
f 3401 3402 3413
f 3413 3402 3414
f 3402 3403 3414
f 3414 3403 3415
f 3403 3404 3415
f 3415 3404 3416
f 3404 3405 3416
f 3416 3405 3417
f 3405 3406 3417
f 3417 3406 3418
f 3406 3407 3418
f 3418 3407 3419
f 3407 3396 3419
f 3419 3396 3408
f 3408 3409 3420
f 3420 3409 3421
f 3409 3410 3421
f 3421 3410 3422
f 3410 3411 3422
f 3422 3411 3423
f 3411 3412 3423
f 3423 3412 3424
f 3412 3413 3424
f 3424 3413 3425
f 3413 3414 3425
f 3425 3414 3426
f 3414 3415 3426
f 3426 3415 3427
f 3415 3416 3427
f 3427 3416 3428
f 3416 3417 3428
f 3428 3417 3429
f 3417 3418 3429
f 3429 3418 3430
f 3418 3419 3430
f 3430 3419 3431
f 3419 3408 3431
f 3431 3408 3420
f 3420 3421 3432
f 3432 3421 3433
f 3421 3422 3433
f 3433 3422 3434
f 3422 3423 3434
f 3434 3423 3435
f 3423 3424 3435
f 3435 3424 3436
f 3424 3425 3436
f 3436 3425 3437
f 3425 3426 3437
f 3437 3426 3438
f 3426 3427 3438
f 3438 3427 3439
f 3427 3428 3439
f 3439 3428 3440
f 3428 3429 3440
f 3440 3429 3441
f 3429 3430 3441
f 3441 3430 3442
f 3430 3431 3442
f 3442 3431 3443
f 3431 3420 3443
f 3443 3420 3432
f 3432 3433 3444
f 3444 3433 3445
f 3433 3434 3445
f 3445 3434 3446
f 3434 3435 3446
f 3446 3435 3447
f 3435 3436 3447
f 3447 3436 3448
f 3436 3437 3448
f 3448 3437 3449
f 3437 3438 3449
f 3449 3438 3450
f 3438 3439 3450
f 3450 3439 3451
f 3439 3440 3451
f 3451 3440 3452
f 3440 3441 3452
f 3452 3441 3453
f 3441 3442 3453
f 3453 3442 3454
f 3442 3443 3454
f 3454 3443 3455
f 3443 3432 3455
f 3455 3432 3444
f 3444 3445 3456
f 3456 3445 3457
f 3445 3446 3457
f 3457 3446 3458
f 3446 3447 3458
f 3458 3447 3459
f 3447 3448 3459
f 3459 3448 3460
f 3448 3449 3460
f 3460 3449 3461
f 3449 3450 3461
f 3461 3450 3462
f 3450 3451 3462
f 3462 3451 3463
f 3451 3452 3463
f 3463 3452 3464
f 3452 3453 3464
f 3464 3453 3465
f 3453 3454 3465
f 3465 3454 3466
f 3454 3455 3466
f 3466 3455 3467
f 3455 3444 3467
f 3467 3444 3456
f 3456 3457 3468
f 3468 3457 3469
f 3457 3458 3469
f 3469 3458 3470
f 3458 3459 3470
f 3470 3459 3471
f 3459 3460 3471
f 3471 3460 3472
f 3460 3461 3472
f 3472 3461 3473
f 3461 3462 3473
f 3473 3462 3474
f 3462 3463 3474
f 3474 3463 3475
f 3463 3464 3475
f 3475 3464 3476
f 3464 3465 3476
f 3476 3465 3477
f 3465 3466 3477
f 3477 3466 3478
f 3466 3467 3478
f 3478 3467 3479
f 3467 3456 3479
f 3479 3456 3468
f 3468 3469 3480
f 3480 3469 3481
f 3469 3470 3481
f 3481 3470 3482
f 3470 3471 3482
f 3482 3471 3483
f 3471 3472 3483
f 3483 3472 3484
f 3472 3473 3484
f 3484 3473 3485
f 3473 3474 3485
f 3485 3474 3486
f 3474 3475 3486
f 3486 3475 3487
f 3475 3476 3487
f 3487 3476 3488
f 3476 3477 3488
f 3488 3477 3489
f 3477 3478 3489
f 3489 3478 3490
f 3478 3479 3490
f 3490 3479 3491
f 3479 3468 3491
f 3491 3468 3480
f 3480 3481 3492
f 3492 3481 3493
f 3481 3482 3493
f 3493 3482 3494
f 3482 3483 3494
f 3494 3483 3495
f 3483 3484 3495
f 3495 3484 3496
f 3484 3485 3496
f 3496 3485 3497
f 3485 3486 3497
f 3497 3486 3498
f 3486 3487 3498
f 3498 3487 3499
f 3487 3488 3499
f 3499 3488 3500
f 3488 3489 3500
f 3500 3489 3501
f 3489 3490 3501
f 3501 3490 3502
f 3490 3491 3502
f 3502 3491 3503
f 3491 3480 3503
f 3503 3480 3492
f 3492 3493 3504
f 3504 3493 3505
f 3493 3494 3505
f 3505 3494 3506
f 3494 3495 3506
f 3506 3495 3507
f 3495 3496 3507
f 3507 3496 3508
f 3496 3497 3508
f 3508 3497 3509
f 3497 3498 3509
f 3509 3498 3510
f 3498 3499 3510
f 3510 3499 3511
f 3499 3500 3511
f 3511 3500 3512
f 3500 3501 3512
f 3512 3501 3513
f 3501 3502 3513
f 3513 3502 3514
f 3502 3503 3514
f 3514 3503 3515
f 3503 3492 3515
f 3515 3492 3504
f 3504 3505 3516
f 3516 3505 3517
f 3505 3506 3517
f 3517 3506 3518
f 3506 3507 3518
f 3518 3507 3519
f 3507 3508 3519
f 3519 3508 3520
f 3508 3509 3520
f 3520 3509 3521
f 3509 3510 3521
f 3521 3510 3522
f 3510 3511 3522
f 3522 3511 3523
f 3511 3512 3523
f 3523 3512 3524
f 3512 3513 3524
f 3524 3513 3525
f 3513 3514 3525
f 3525 3514 3526
f 3514 3515 3526
f 3526 3515 3527
f 3515 3504 3527
f 3527 3504 3516
f 3516 3517 3528
f 3528 3517 3529
f 3517 3518 3529
f 3529 3518 3530
f 3518 3519 3530
f 3530 3519 3531
f 3519 3520 3531
f 3531 3520 3532
f 3520 3521 3532
f 3532 3521 3533
f 3521 3522 3533
f 3533 3522 3534
f 3522 3523 3534
f 3534 3523 3535
f 3523 3524 3535
f 3535 3524 3536
f 3524 3525 3536
f 3536 3525 3537
f 3525 3526 3537
f 3537 3526 3538
f 3526 3527 3538
f 3538 3527 3539
f 3527 3516 3539
f 3539 3516 3528
f 3528 3529 3540
f 3540 3529 3541
f 3529 3530 3541
f 3541 3530 3542
f 3530 3531 3542
f 3542 3531 3543
f 3531 3532 3543
f 3543 3532 3544
f 3532 3533 3544
f 3544 3533 3545
f 3533 3534 3545
f 3545 3534 3546
f 3534 3535 3546
f 3546 3535 3547
f 3535 3536 3547
f 3547 3536 3548
f 3536 3537 3548
f 3548 3537 3549
f 3537 3538 3549
f 3549 3538 3550
f 3538 3539 3550
f 3550 3539 3551
f 3539 3528 3551
f 3551 3528 3540
f 3540 3541 3552
f 3552 3541 3553
f 3541 3542 3553
f 3553 3542 3554
f 3542 3543 3554
f 3554 3543 3555
f 3543 3544 3555
f 3555 3544 3556
f 3544 3545 3556
f 3556 3545 3557
f 3545 3546 3557
f 3557 3546 3558
f 3546 3547 3558
f 3558 3547 3559
f 3547 3548 3559
f 3559 3548 3560
f 3548 3549 3560
f 3560 3549 3561
f 3549 3550 3561
f 3561 3550 3562
f 3550 3551 3562
f 3562 3551 3563
f 3551 3540 3563
f 3563 3540 3552
f 3552 3553 3564
f 3564 3553 3565
f 3553 3554 3565
f 3565 3554 3566
f 3554 3555 3566
f 3566 3555 3567
f 3555 3556 3567
f 3567 3556 3568
f 3556 3557 3568
f 3568 3557 3569
f 3557 3558 3569
f 3569 3558 3570
f 3558 3559 3570
f 3570 3559 3571
f 3559 3560 3571
f 3571 3560 3572
f 3560 3561 3572
f 3572 3561 3573
f 3561 3562 3573
f 3573 3562 3574
f 3562 3563 3574
f 3574 3563 3575
f 3563 3552 3575
f 3575 3552 3564
f 3564 3565 3576
f 3576 3565 3577
f 3565 3566 3577
f 3577 3566 3578
f 3566 3567 3578
f 3578 3567 3579
f 3567 3568 3579
f 3579 3568 3580
f 3568 3569 3580
f 3580 3569 3581
f 3569 3570 3581
f 3581 3570 3582
f 3570 3571 3582
f 3582 3571 3583
f 3571 3572 3583
f 3583 3572 3584
f 3572 3573 3584
f 3584 3573 3585
f 3573 3574 3585
f 3585 3574 3586
f 3574 3575 3586
f 3586 3575 3587
f 3575 3564 3587
f 3587 3564 3576
f 3576 3577 3588
f 3588 3577 3589
f 3577 3578 3589
f 3589 3578 3590
f 3578 3579 3590
f 3590 3579 3591
f 3579 3580 3591
f 3591 3580 3592
f 3580 3581 3592
f 3592 3581 3593
f 3581 3582 3593
f 3593 3582 3594
f 3582 3583 3594
f 3594 3583 3595
f 3583 3584 3595
f 3595 3584 3596
f 3584 3585 3596
f 3596 3585 3597
f 3585 3586 3597
f 3597 3586 3598
f 3586 3587 3598
f 3598 3587 3599
f 3587 3576 3599
f 3599 3576 3588
f 3588 3589 3600
f 3600 3589 3601
f 3589 3590 3601
f 3601 3590 3602
f 3590 3591 3602
f 3602 3591 3603
f 3591 3592 3603
f 3603 3592 3604
f 3592 3593 3604
f 3604 3593 3605
f 3593 3594 3605
f 3605 3594 3606
f 3594 3595 3606
f 3606 3595 3607
f 3595 3596 3607
f 3607 3596 3608
f 3596 3597 3608
f 3608 3597 3609
f 3597 3598 3609
f 3609 3598 3610
f 3598 3599 3610
f 3610 3599 3611
f 3599 3588 3611
f 3611 3588 3600
f 3600 3601 3612
f 3612 3601 3613
f 3601 3602 3613
f 3613 3602 3614
f 3602 3603 3614
f 3614 3603 3615
f 3603 3604 3615
f 3615 3604 3616
f 3604 3605 3616
f 3616 3605 3617
f 3605 3606 3617
f 3617 3606 3618
f 3606 3607 3618
f 3618 3607 3619
f 3607 3608 3619
f 3619 3608 3620
f 3608 3609 3620
f 3620 3609 3621
f 3609 3610 3621
f 3621 3610 3622
f 3610 3611 3622
f 3622 3611 3623
f 3611 3600 3623
f 3623 3600 3612
f 3612 3613 3624
f 3624 3613 3625
f 3613 3614 3625
f 3625 3614 3626
f 3614 3615 3626
f 3626 3615 3627
f 3615 3616 3627
f 3627 3616 3628
f 3616 3617 3628
f 3628 3617 3629
f 3617 3618 3629
f 3629 3618 3630
f 3618 3619 3630
f 3630 3619 3631
f 3619 3620 3631
f 3631 3620 3632
f 3620 3621 3632
f 3632 3621 3633
f 3621 3622 3633
f 3633 3622 3634
f 3622 3623 3634
f 3634 3623 3635
f 3623 3612 3635
f 3635 3612 3624
f 3624 3625 3636
f 3636 3625 3637
f 3625 3626 3637
f 3637 3626 3638
f 3626 3627 3638
f 3638 3627 3639
f 3627 3628 3639
f 3639 3628 3640
f 3628 3629 3640
f 3640 3629 3641
f 3629 3630 3641
f 3641 3630 3642
f 3630 3631 3642
f 3642 3631 3643
f 3631 3632 3643
f 3643 3632 3644
f 3632 3633 3644
f 3644 3633 3645
f 3633 3634 3645
f 3645 3634 3646
f 3634 3635 3646
f 3646 3635 3647
f 3635 3624 3647
f 3647 3624 3636
f 3636 3637 3648
f 3648 3637 3649
f 3637 3638 3649
f 3649 3638 3650
f 3638 3639 3650
f 3650 3639 3651
f 3639 3640 3651
f 3651 3640 3652
f 3640 3641 3652
f 3652 3641 3653
f 3641 3642 3653
f 3653 3642 3654
f 3642 3643 3654
f 3654 3643 3655
f 3643 3644 3655
f 3655 3644 3656
f 3644 3645 3656
f 3656 3645 3657
f 3645 3646 3657
f 3657 3646 3658
f 3646 3647 3658
f 3658 3647 3659
f 3647 3636 3659
f 3659 3636 3648
f 3648 3649 3660
f 3660 3649 3661
f 3649 3650 3661
f 3661 3650 3662
f 3650 3651 3662
f 3662 3651 3663
f 3651 3652 3663
f 3663 3652 3664
f 3652 3653 3664
f 3664 3653 3665
f 3653 3654 3665
f 3665 3654 3666
f 3654 3655 3666
f 3666 3655 3667
f 3655 3656 3667
f 3667 3656 3668
f 3656 3657 3668
f 3668 3657 3669
f 3657 3658 3669
f 3669 3658 3670
f 3658 3659 3670
f 3670 3659 3671
f 3659 3648 3671
f 3671 3648 3660
f 3660 3661 3672
f 3672 3661 3673
f 3661 3662 3673
f 3673 3662 3674
f 3662 3663 3674
f 3674 3663 3675
f 3663 3664 3675
f 3675 3664 3676
f 3664 3665 3676
f 3676 3665 3677
f 3665 3666 3677
f 3677 3666 3678
f 3666 3667 3678
f 3678 3667 3679
f 3667 3668 3679
f 3679 3668 3680
f 3668 3669 3680
f 3680 3669 3681
f 3669 3670 3681
f 3681 3670 3682
f 3670 3671 3682
f 3682 3671 3683
f 3671 3660 3683
f 3683 3660 3672
f 3672 3673 3684
f 3684 3673 3685
f 3673 3674 3685
f 3685 3674 3686
f 3674 3675 3686
f 3686 3675 3687
f 3675 3676 3687
f 3687 3676 3688
f 3676 3677 3688
f 3688 3677 3689
f 3677 3678 3689
f 3689 3678 3690
f 3678 3679 3690
f 3690 3679 3691
f 3679 3680 3691
f 3691 3680 3692
f 3680 3681 3692
f 3692 3681 3693
f 3681 3682 3693
f 3693 3682 3694
f 3682 3683 3694
f 3694 3683 3695
f 3683 3672 3695
f 3695 3672 3684
f 3684 3685 3696
f 3696 3685 3697
f 3685 3686 3697
f 3697 3686 3698
f 3686 3687 3698
f 3698 3687 3699
f 3687 3688 3699
f 3699 3688 3700
f 3688 3689 3700
f 3700 3689 3701
f 3689 3690 3701
f 3701 3690 3702
f 3690 3691 3702
f 3702 3691 3703
f 3691 3692 3703
f 3703 3692 3704
f 3692 3693 3704
f 3704 3693 3705
f 3693 3694 3705
f 3705 3694 3706
f 3694 3695 3706
f 3706 3695 3707
f 3695 3684 3707
f 3707 3684 3696
f 3696 3697 3708
f 3708 3697 3709
f 3697 3698 3709
f 3709 3698 3710
f 3698 3699 3710
f 3710 3699 3711
f 3699 3700 3711
f 3711 3700 3712
f 3700 3701 3712
f 3712 3701 3713
f 3701 3702 3713
f 3713 3702 3714
f 3702 3703 3714
f 3714 3703 3715
f 3703 3704 3715
f 3715 3704 3716
f 3704 3705 3716
f 3716 3705 3717
f 3705 3706 3717
f 3717 3706 3718
f 3706 3707 3718
f 3718 3707 3719
f 3707 3696 3719
f 3719 3696 3708
f 3708 3709 3720
f 3720 3709 3721
f 3709 3710 3721
f 3721 3710 3722
f 3710 3711 3722
f 3722 3711 3723
f 3711 3712 3723
f 3723 3712 3724
f 3712 3713 3724
f 3724 3713 3725
f 3713 3714 3725
f 3725 3714 3726
f 3714 3715 3726
f 3726 3715 3727
f 3715 3716 3727
f 3727 3716 3728
f 3716 3717 3728
f 3728 3717 3729
f 3717 3718 3729
f 3729 3718 3730
f 3718 3719 3730
f 3730 3719 3731
f 3719 3708 3731
f 3731 3708 3720
f 3720 3721 3732
f 3732 3721 3733
f 3721 3722 3733
f 3733 3722 3734
f 3722 3723 3734
f 3734 3723 3735
f 3723 3724 3735
f 3735 3724 3736
f 3724 3725 3736
f 3736 3725 3737
f 3725 3726 3737
f 3737 3726 3738
f 3726 3727 3738
f 3738 3727 3739
f 3727 3728 3739
f 3739 3728 3740
f 3728 3729 3740
f 3740 3729 3741
f 3729 3730 3741
f 3741 3730 3742
f 3730 3731 3742
f 3742 3731 3743
f 3731 3720 3743
f 3743 3720 3732
f 3732 3733 3744
f 3744 3733 3745
f 3733 3734 3745
f 3745 3734 3746
f 3734 3735 3746
f 3746 3735 3747
f 3735 3736 3747
f 3747 3736 3748
f 3736 3737 3748
f 3748 3737 3749
f 3737 3738 3749
f 3749 3738 3750
f 3738 3739 3750
f 3750 3739 3751
f 3739 3740 3751
f 3751 3740 3752
f 3740 3741 3752
f 3752 3741 3753
f 3741 3742 3753
f 3753 3742 3754
f 3742 3743 3754
f 3754 3743 3755
f 3743 3732 3755
f 3755 3732 3744
f 3744 3745 3756
f 3756 3745 3757
f 3745 3746 3757
f 3757 3746 3758
f 3746 3747 3758
f 3758 3747 3759
f 3747 3748 3759
f 3759 3748 3760
f 3748 3749 3760
f 3760 3749 3761
f 3749 3750 3761
f 3761 3750 3762
f 3750 3751 3762
f 3762 3751 3763
f 3751 3752 3763
f 3763 3752 3764
f 3752 3753 3764
f 3764 3753 3765
f 3753 3754 3765
f 3765 3754 3766
f 3754 3755 3766
f 3766 3755 3767
f 3755 3744 3767
f 3767 3744 3756
f 3756 3757 3768
f 3768 3757 3769
f 3757 3758 3769
f 3769 3758 3770
f 3758 3759 3770
f 3770 3759 3771
f 3759 3760 3771
f 3771 3760 3772
f 3760 3761 3772
f 3772 3761 3773
f 3761 3762 3773
f 3773 3762 3774
f 3762 3763 3774
f 3774 3763 3775
f 3763 3764 3775
f 3775 3764 3776
f 3764 3765 3776
f 3776 3765 3777
f 3765 3766 3777
f 3777 3766 3778
f 3766 3767 3778
f 3778 3767 3779
f 3767 3756 3779
f 3779 3756 3768
f 3768 3769 3780
f 3780 3769 3781
f 3769 3770 3781
f 3781 3770 3782
f 3770 3771 3782
f 3782 3771 3783
f 3771 3772 3783
f 3783 3772 3784
f 3772 3773 3784
f 3784 3773 3785
f 3773 3774 3785
f 3785 3774 3786
f 3774 3775 3786
f 3786 3775 3787
f 3775 3776 3787
f 3787 3776 3788
f 3776 3777 3788
f 3788 3777 3789
f 3777 3778 3789
f 3789 3778 3790
f 3778 3779 3790
f 3790 3779 3791
f 3779 3768 3791
f 3791 3768 3780
f 3780 3781 3792
f 3792 3781 3793
f 3781 3782 3793
f 3793 3782 3794
f 3782 3783 3794
f 3794 3783 3795
f 3783 3784 3795
f 3795 3784 3796
f 3784 3785 3796
f 3796 3785 3797
f 3785 3786 3797
f 3797 3786 3798
f 3786 3787 3798
f 3798 3787 3799
f 3787 3788 3799
f 3799 3788 3800
f 3788 3789 3800
f 3800 3789 3801
f 3789 3790 3801
f 3801 3790 3802
f 3790 3791 3802
f 3802 3791 3803
f 3791 3780 3803
f 3803 3780 3792
f 3792 3793 3804
f 3804 3793 3805
f 3793 3794 3805
f 3805 3794 3806
f 3794 3795 3806
f 3806 3795 3807
f 3795 3796 3807
f 3807 3796 3808
f 3796 3797 3808
f 3808 3797 3809
f 3797 3798 3809
f 3809 3798 3810
f 3798 3799 3810
f 3810 3799 3811
f 3799 3800 3811
f 3811 3800 3812
f 3800 3801 3812
f 3812 3801 3813
f 3801 3802 3813
f 3813 3802 3814
f 3802 3803 3814
f 3814 3803 3815
f 3803 3792 3815
f 3815 3792 3804
f 3804 3805 3816
f 3816 3805 3817
f 3805 3806 3817
f 3817 3806 3818
f 3806 3807 3818
f 3818 3807 3819
f 3807 3808 3819
f 3819 3808 3820
f 3808 3809 3820
f 3820 3809 3821
f 3809 3810 3821
f 3821 3810 3822
f 3810 3811 3822
f 3822 3811 3823
f 3811 3812 3823
f 3823 3812 3824
f 3812 3813 3824
f 3824 3813 3825
f 3813 3814 3825
f 3825 3814 3826
f 3814 3815 3826
f 3826 3815 3827
f 3815 3804 3827
f 3827 3804 3816
f 3816 3817 3828
f 3828 3817 3829
f 3817 3818 3829
f 3829 3818 3830
f 3818 3819 3830
f 3830 3819 3831
f 3819 3820 3831
f 3831 3820 3832
f 3820 3821 3832
f 3832 3821 3833
f 3821 3822 3833
f 3833 3822 3834
f 3822 3823 3834
f 3834 3823 3835
f 3823 3824 3835
f 3835 3824 3836
f 3824 3825 3836
f 3836 3825 3837
f 3825 3826 3837
f 3837 3826 3838
f 3826 3827 3838
f 3838 3827 3839
f 3827 3816 3839
f 3839 3816 3828
f 3828 3829 3840
f 3840 3829 3841
f 3829 3830 3841
f 3841 3830 3842
f 3830 3831 3842
f 3842 3831 3843
f 3831 3832 3843
f 3843 3832 3844
f 3832 3833 3844
f 3844 3833 3845
f 3833 3834 3845
f 3845 3834 3846
f 3834 3835 3846
f 3846 3835 3847
f 3835 3836 3847
f 3847 3836 3848
f 3836 3837 3848
f 3848 3837 3849
f 3837 3838 3849
f 3849 3838 3850
f 3838 3839 3850
f 3850 3839 3851
f 3839 3828 3851
f 3851 3828 3840
f 3840 3841 3852
f 3852 3841 3853
f 3841 3842 3853
f 3853 3842 3854
f 3842 3843 3854
f 3854 3843 3855
f 3843 3844 3855
f 3855 3844 3856
f 3844 3845 3856
f 3856 3845 3857
f 3845 3846 3857
f 3857 3846 3858
f 3846 3847 3858
f 3858 3847 3859
f 3847 3848 3859
f 3859 3848 3860
f 3848 3849 3860
f 3860 3849 3861
f 3849 3850 3861
f 3861 3850 3862
f 3850 3851 3862
f 3862 3851 3863
f 3851 3840 3863
f 3863 3840 3852
f 3852 3853 3864
f 3864 3853 3865
f 3853 3854 3865
f 3865 3854 3866
f 3854 3855 3866
f 3866 3855 3867
f 3855 3856 3867
f 3867 3856 3868
f 3856 3857 3868
f 3868 3857 3869
f 3857 3858 3869
f 3869 3858 3870
f 3858 3859 3870
f 3870 3859 3871
f 3859 3860 3871
f 3871 3860 3872
f 3860 3861 3872
f 3872 3861 3873
f 3861 3862 3873
f 3873 3862 3874
f 3862 3863 3874
f 3874 3863 3875
f 3863 3852 3875
f 3875 3852 3864
f 3864 3865 3876
f 3876 3865 3877
f 3865 3866 3877
f 3877 3866 3878
f 3866 3867 3878
f 3878 3867 3879
f 3867 3868 3879
f 3879 3868 3880
f 3868 3869 3880
f 3880 3869 3881
f 3869 3870 3881
f 3881 3870 3882
f 3870 3871 3882
f 3882 3871 3883
f 3871 3872 3883
f 3883 3872 3884
f 3872 3873 3884
f 3884 3873 3885
f 3873 3874 3885
f 3885 3874 3886
f 3874 3875 3886
f 3886 3875 3887
f 3875 3864 3887
f 3887 3864 3876
f 3876 3877 3888
f 3888 3877 3889
f 3877 3878 3889
f 3889 3878 3890
f 3878 3879 3890
f 3890 3879 3891
f 3879 3880 3891
f 3891 3880 3892
f 3880 3881 3892
f 3892 3881 3893
f 3881 3882 3893
f 3893 3882 3894
f 3882 3883 3894
f 3894 3883 3895
f 3883 3884 3895
f 3895 3884 3896
f 3884 3885 3896
f 3896 3885 3897
f 3885 3886 3897
f 3897 3886 3898
f 3886 3887 3898
f 3898 3887 3899
f 3887 3876 3899
f 3899 3876 3888
f 3888 3889 3900
f 3900 3889 3901
f 3889 3890 3901
f 3901 3890 3902
f 3890 3891 3902
f 3902 3891 3903
f 3891 3892 3903
f 3903 3892 3904
f 3892 3893 3904
f 3904 3893 3905
f 3893 3894 3905
f 3905 3894 3906
f 3894 3895 3906
f 3906 3895 3907
f 3895 3896 3907
f 3907 3896 3908
f 3896 3897 3908
f 3908 3897 3909
f 3897 3898 3909
f 3909 3898 3910
f 3898 3899 3910
f 3910 3899 3911
f 3899 3888 3911
f 3911 3888 3900
f 3900 3901 3912
f 3912 3901 3913
f 3901 3902 3913
f 3913 3902 3914
f 3902 3903 3914
f 3914 3903 3915
f 3903 3904 3915
f 3915 3904 3916
f 3904 3905 3916
f 3916 3905 3917
f 3905 3906 3917
f 3917 3906 3918
f 3906 3907 3918
f 3918 3907 3919
f 3907 3908 3919
f 3919 3908 3920
f 3908 3909 3920
f 3920 3909 3921
f 3909 3910 3921
f 3921 3910 3922
f 3910 3911 3922
f 3922 3911 3923
f 3911 3900 3923
f 3923 3900 3912
f 3912 3913 3924
f 3924 3913 3925
f 3913 3914 3925
f 3925 3914 3926
f 3914 3915 3926
f 3926 3915 3927
f 3915 3916 3927
f 3927 3916 3928
f 3916 3917 3928
f 3928 3917 3929
f 3917 3918 3929
f 3929 3918 3930
f 3918 3919 3930
f 3930 3919 3931
f 3919 3920 3931
f 3931 3920 3932
f 3920 3921 3932
f 3932 3921 3933
f 3921 3922 3933
f 3933 3922 3934
f 3922 3923 3934
f 3934 3923 3935
f 3923 3912 3935
f 3935 3912 3924
f 3924 3925 3936
f 3936 3925 3937
f 3925 3926 3937
f 3937 3926 3938
f 3926 3927 3938
f 3938 3927 3939
f 3927 3928 3939
f 3939 3928 3940
f 3928 3929 3940
f 3940 3929 3941
f 3929 3930 3941
f 3941 3930 3942
f 3930 3931 3942
f 3942 3931 3943
f 3931 3932 3943
f 3943 3932 3944
f 3932 3933 3944
f 3944 3933 3945
f 3933 3934 3945
f 3945 3934 3946
f 3934 3935 3946
f 3946 3935 3947
f 3935 3924 3947
f 3947 3924 3936
f 3936 3937 3948
f 3948 3937 3949
f 3937 3938 3949
f 3949 3938 3950
f 3938 3939 3950
f 3950 3939 3951
f 3939 3940 3951
f 3951 3940 3952
f 3940 3941 3952
f 3952 3941 3953
f 3941 3942 3953
f 3953 3942 3954
f 3942 3943 3954
f 3954 3943 3955
f 3943 3944 3955
f 3955 3944 3956
f 3944 3945 3956
f 3956 3945 3957
f 3945 3946 3957
f 3957 3946 3958
f 3946 3947 3958
f 3958 3947 3959
f 3947 3936 3959
f 3959 3936 3948
f 3948 3949 3960
f 3960 3949 3961
f 3949 3950 3961
f 3961 3950 3962
f 3950 3951 3962
f 3962 3951 3963
f 3951 3952 3963
f 3963 3952 3964
f 3952 3953 3964
f 3964 3953 3965
f 3953 3954 3965
f 3965 3954 3966
f 3954 3955 3966
f 3966 3955 3967
f 3955 3956 3967
f 3967 3956 3968
f 3956 3957 3968
f 3968 3957 3969
f 3957 3958 3969
f 3969 3958 3970
f 3958 3959 3970
f 3970 3959 3971
f 3959 3948 3971
f 3971 3948 3960
f 3960 3961 3972
f 3972 3961 3973
f 3961 3962 3973
f 3973 3962 3974
f 3962 3963 3974
f 3974 3963 3975
f 3963 3964 3975
f 3975 3964 3976
f 3964 3965 3976
f 3976 3965 3977
f 3965 3966 3977
f 3977 3966 3978
f 3966 3967 3978
f 3978 3967 3979
f 3967 3968 3979
f 3979 3968 3980
f 3968 3969 3980
f 3980 3969 3981
f 3969 3970 3981
f 3981 3970 3982
f 3970 3971 3982
f 3982 3971 3983
f 3971 3960 3983
f 3983 3960 3972
f 3972 3973 3984
f 3984 3973 3985
f 3973 3974 3985
f 3985 3974 3986
f 3974 3975 3986
f 3986 3975 3987
f 3975 3976 3987
f 3987 3976 3988
f 3976 3977 3988
f 3988 3977 3989
f 3977 3978 3989
f 3989 3978 3990
f 3978 3979 3990
f 3990 3979 3991
f 3979 3980 3991
f 3991 3980 3992
f 3980 3981 3992
f 3992 3981 3993
f 3981 3982 3993
f 3993 3982 3994
f 3982 3983 3994
f 3994 3983 3995
f 3983 3972 3995
f 3995 3972 3984
f 3984 3985 3996
f 3996 3985 3997
f 3985 3986 3997
f 3997 3986 3998
f 3986 3987 3998
f 3998 3987 3999
f 3987 3988 3999
f 3999 3988 4000
f 3988 3989 4000
f 4000 3989 4001
f 3989 3990 4001
f 4001 3990 4002
f 3990 3991 4002
f 4002 3991 4003
f 3991 3992 4003
f 4003 3992 4004
f 3992 3993 4004
f 4004 3993 4005
f 3993 3994 4005
f 4005 3994 4006
f 3994 3995 4006
f 4006 3995 4007
f 3995 3984 4007
f 4007 3984 3996
f 3996 3997 4008
f 4008 3997 4009
f 3997 3998 4009
f 4009 3998 4010
f 3998 3999 4010
f 4010 3999 4011
f 3999 4000 4011
f 4011 4000 4012
f 4000 4001 4012
f 4012 4001 4013
f 4001 4002 4013
f 4013 4002 4014
f 4002 4003 4014
f 4014 4003 4015
f 4003 4004 4015
f 4015 4004 4016
f 4004 4005 4016
f 4016 4005 4017
f 4005 4006 4017
f 4017 4006 4018
f 4006 4007 4018
f 4018 4007 4019
f 4007 3996 4019
f 4019 3996 4008
f 4008 4009 4020
f 4020 4009 4021
f 4009 4010 4021
f 4021 4010 4022
f 4010 4011 4022
f 4022 4011 4023
f 4011 4012 4023
f 4023 4012 4024
f 4012 4013 4024
f 4024 4013 4025
f 4013 4014 4025
f 4025 4014 4026
f 4014 4015 4026
f 4026 4015 4027
f 4015 4016 4027
f 4027 4016 4028
f 4016 4017 4028
f 4028 4017 4029
f 4017 4018 4029
f 4029 4018 4030
f 4018 4019 4030
f 4030 4019 4031
f 4019 4008 4031
f 4031 4008 4020
f 4020 4021 4032
f 4032 4021 4033
f 4021 4022 4033
f 4033 4022 4034
f 4022 4023 4034
f 4034 4023 4035
f 4023 4024 4035
f 4035 4024 4036
f 4024 4025 4036
f 4036 4025 4037
f 4025 4026 4037
f 4037 4026 4038
f 4026 4027 4038
f 4038 4027 4039
f 4027 4028 4039
f 4039 4028 4040
f 4028 4029 4040
f 4040 4029 4041
f 4029 4030 4041
f 4041 4030 4042
f 4030 4031 4042
f 4042 4031 4043
f 4031 4020 4043
f 4043 4020 4032
f 4032 4033 4044
f 4044 4033 4045
f 4033 4034 4045
f 4045 4034 4046
f 4034 4035 4046
f 4046 4035 4047
f 4035 4036 4047
f 4047 4036 4048
f 4036 4037 4048
f 4048 4037 4049
f 4037 4038 4049
f 4049 4038 4050
f 4038 4039 4050
f 4050 4039 4051
f 4039 4040 4051
f 4051 4040 4052
f 4040 4041 4052
f 4052 4041 4053
f 4041 4042 4053
f 4053 4042 4054
f 4042 4043 4054
f 4054 4043 4055
f 4043 4032 4055
f 4055 4032 4044
f 4044 4045 4056
f 4056 4045 4057
f 4045 4046 4057
f 4057 4046 4058
f 4046 4047 4058
f 4058 4047 4059
f 4047 4048 4059
f 4059 4048 4060
f 4048 4049 4060
f 4060 4049 4061
f 4049 4050 4061
f 4061 4050 4062
f 4050 4051 4062
f 4062 4051 4063
f 4051 4052 4063
f 4063 4052 4064
f 4052 4053 4064
f 4064 4053 4065
f 4053 4054 4065
f 4065 4054 4066
f 4054 4055 4066
f 4066 4055 4067
f 4055 4044 4067
f 4067 4044 4056
f 4056 4057 4068
f 4068 4057 4069
f 4057 4058 4069
f 4069 4058 4070
f 4058 4059 4070
f 4070 4059 4071
f 4059 4060 4071
f 4071 4060 4072
f 4060 4061 4072
f 4072 4061 4073
f 4061 4062 4073
f 4073 4062 4074
f 4062 4063 4074
f 4074 4063 4075
f 4063 4064 4075
f 4075 4064 4076
f 4064 4065 4076
f 4076 4065 4077
f 4065 4066 4077
f 4077 4066 4078
f 4066 4067 4078
f 4078 4067 4079
f 4067 4056 4079
f 4079 4056 4068
f 4068 4069 4080
f 4080 4069 4081
f 4069 4070 4081
f 4081 4070 4082
f 4070 4071 4082
f 4082 4071 4083
f 4071 4072 4083
f 4083 4072 4084
f 4072 4073 4084
f 4084 4073 4085
f 4073 4074 4085
f 4085 4074 4086
f 4074 4075 4086
f 4086 4075 4087
f 4075 4076 4087
f 4087 4076 4088
f 4076 4077 4088
f 4088 4077 4089
f 4077 4078 4089
f 4089 4078 4090
f 4078 4079 4090
f 4090 4079 4091
f 4079 4068 4091
f 4091 4068 4080
f 4080 4081 4092
f 4092 4081 4093
f 4081 4082 4093
f 4093 4082 4094
f 4082 4083 4094
f 4094 4083 4095
f 4083 4084 4095
f 4095 4084 4096
f 4084 4085 4096
f 4096 4085 4097
f 4085 4086 4097
f 4097 4086 4098
f 4086 4087 4098
f 4098 4087 4099
f 4087 4088 4099
f 4099 4088 4100
f 4088 4089 4100
f 4100 4089 4101
f 4089 4090 4101
f 4101 4090 4102
f 4090 4091 4102
f 4102 4091 4103
f 4091 4080 4103
f 4103 4080 4092
f 4092 4093 4104
f 4104 4093 4105
f 4093 4094 4105
f 4105 4094 4106
f 4094 4095 4106
f 4106 4095 4107
f 4095 4096 4107
f 4107 4096 4108
f 4096 4097 4108
f 4108 4097 4109
f 4097 4098 4109
f 4109 4098 4110
f 4098 4099 4110
f 4110 4099 4111
f 4099 4100 4111
f 4111 4100 4112
f 4100 4101 4112
f 4112 4101 4113
f 4101 4102 4113
f 4113 4102 4114
f 4102 4103 4114
f 4114 4103 4115
f 4103 4092 4115
f 4115 4092 4104
f 4104 4105 4116
f 4116 4105 4117
f 4105 4106 4117
f 4117 4106 4118
f 4106 4107 4118
f 4118 4107 4119
f 4107 4108 4119
f 4119 4108 4120
f 4108 4109 4120
f 4120 4109 4121
f 4109 4110 4121
f 4121 4110 4122
f 4110 4111 4122
f 4122 4111 4123
f 4111 4112 4123
f 4123 4112 4124
f 4112 4113 4124
f 4124 4113 4125
f 4113 4114 4125
f 4125 4114 4126
f 4114 4115 4126
f 4126 4115 4127
f 4115 4104 4127
f 4127 4104 4116
f 4116 4117 4128
f 4128 4117 4129
f 4117 4118 4129
f 4129 4118 4130
f 4118 4119 4130
f 4130 4119 4131
f 4119 4120 4131
f 4131 4120 4132
f 4120 4121 4132
f 4132 4121 4133
f 4121 4122 4133
f 4133 4122 4134
f 4122 4123 4134
f 4134 4123 4135
f 4123 4124 4135
f 4135 4124 4136
f 4124 4125 4136
f 4136 4125 4137
f 4125 4126 4137
f 4137 4126 4138
f 4126 4127 4138
f 4138 4127 4139
f 4127 4116 4139
f 4139 4116 4128
f 4128 4129 4140
f 4140 4129 4141
f 4129 4130 4141
f 4141 4130 4142
f 4130 4131 4142
f 4142 4131 4143
f 4131 4132 4143
f 4143 4132 4144
f 4132 4133 4144
f 4144 4133 4145
f 4133 4134 4145
f 4145 4134 4146
f 4134 4135 4146
f 4146 4135 4147
f 4135 4136 4147
f 4147 4136 4148
f 4136 4137 4148
f 4148 4137 4149
f 4137 4138 4149
f 4149 4138 4150
f 4138 4139 4150
f 4150 4139 4151
f 4139 4128 4151
f 4151 4128 4140
f 4140 4141 4152
f 4152 4141 4153
f 4141 4142 4153
f 4153 4142 4154
f 4142 4143 4154
f 4154 4143 4155
f 4143 4144 4155
f 4155 4144 4156
f 4144 4145 4156
f 4156 4145 4157
f 4145 4146 4157
f 4157 4146 4158
f 4146 4147 4158
f 4158 4147 4159
f 4147 4148 4159
f 4159 4148 4160
f 4148 4149 4160
f 4160 4149 4161
f 4149 4150 4161
f 4161 4150 4162
f 4150 4151 4162
f 4162 4151 4163
f 4151 4140 4163
f 4163 4140 4152
f 4152 4153 4164
f 4164 4153 4165
f 4153 4154 4165
f 4165 4154 4166
f 4154 4155 4166
f 4166 4155 4167
f 4155 4156 4167
f 4167 4156 4168
f 4156 4157 4168
f 4168 4157 4169
f 4157 4158 4169
f 4169 4158 4170
f 4158 4159 4170
f 4170 4159 4171
f 4159 4160 4171
f 4171 4160 4172
f 4160 4161 4172
f 4172 4161 4173
f 4161 4162 4173
f 4173 4162 4174
f 4162 4163 4174
f 4174 4163 4175
f 4163 4152 4175
f 4175 4152 4164
f 4164 4165 4176
f 4176 4165 4177
f 4165 4166 4177
f 4177 4166 4178
f 4166 4167 4178
f 4178 4167 4179
f 4167 4168 4179
f 4179 4168 4180
f 4168 4169 4180
f 4180 4169 4181
f 4169 4170 4181
f 4181 4170 4182
f 4170 4171 4182
f 4182 4171 4183
f 4171 4172 4183
f 4183 4172 4184
f 4172 4173 4184
f 4184 4173 4185
f 4173 4174 4185
f 4185 4174 4186
f 4174 4175 4186
f 4186 4175 4187
f 4175 4164 4187
f 4187 4164 4176
f 4176 4177 4188
f 4188 4177 4189
f 4177 4178 4189
f 4189 4178 4190
f 4178 4179 4190
f 4190 4179 4191
f 4179 4180 4191
f 4191 4180 4192
f 4180 4181 4192
f 4192 4181 4193
f 4181 4182 4193
f 4193 4182 4194
f 4182 4183 4194
f 4194 4183 4195
f 4183 4184 4195
f 4195 4184 4196
f 4184 4185 4196
f 4196 4185 4197
f 4185 4186 4197
f 4197 4186 4198
f 4186 4187 4198
f 4198 4187 4199
f 4187 4176 4199
f 4199 4176 4188
f 4188 4189 4200
f 4200 4189 4201
f 4189 4190 4201
f 4201 4190 4202
f 4190 4191 4202
f 4202 4191 4203
f 4191 4192 4203
f 4203 4192 4204
f 4192 4193 4204
f 4204 4193 4205
f 4193 4194 4205
f 4205 4194 4206
f 4194 4195 4206
f 4206 4195 4207
f 4195 4196 4207
f 4207 4196 4208
f 4196 4197 4208
f 4208 4197 4209
f 4197 4198 4209
f 4209 4198 4210
f 4198 4199 4210
f 4210 4199 4211
f 4199 4188 4211
f 4211 4188 4200
f 4200 4201 4212
f 4212 4201 4213
f 4201 4202 4213
f 4213 4202 4214
f 4202 4203 4214
f 4214 4203 4215
f 4203 4204 4215
f 4215 4204 4216
f 4204 4205 4216
f 4216 4205 4217
f 4205 4206 4217
f 4217 4206 4218
f 4206 4207 4218
f 4218 4207 4219
f 4207 4208 4219
f 4219 4208 4220
f 4208 4209 4220
f 4220 4209 4221
f 4209 4210 4221
f 4221 4210 4222
f 4210 4211 4222
f 4222 4211 4223
f 4211 4200 4223
f 4223 4200 4212
f 4212 4213 4224
f 4224 4213 4225
f 4213 4214 4225
f 4225 4214 4226
f 4214 4215 4226
f 4226 4215 4227
f 4215 4216 4227
f 4227 4216 4228
f 4216 4217 4228
f 4228 4217 4229
f 4217 4218 4229
f 4229 4218 4230
f 4218 4219 4230
f 4230 4219 4231
f 4219 4220 4231
f 4231 4220 4232
f 4220 4221 4232
f 4232 4221 4233
f 4221 4222 4233
f 4233 4222 4234
f 4222 4223 4234
f 4234 4223 4235
f 4223 4212 4235
f 4235 4212 4224
f 4224 4225 4236
f 4236 4225 4237
f 4225 4226 4237
f 4237 4226 4238
f 4226 4227 4238
f 4238 4227 4239
f 4227 4228 4239
f 4239 4228 4240
f 4228 4229 4240
f 4240 4229 4241
f 4229 4230 4241
f 4241 4230 4242
f 4230 4231 4242
f 4242 4231 4243
f 4231 4232 4243
f 4243 4232 4244
f 4232 4233 4244
f 4244 4233 4245
f 4233 4234 4245
f 4245 4234 4246
f 4234 4235 4246
f 4246 4235 4247
f 4235 4224 4247
f 4247 4224 4236
f 4236 4237 4248
f 4248 4237 4249
f 4237 4238 4249
f 4249 4238 4250
f 4238 4239 4250
f 4250 4239 4251
f 4239 4240 4251
f 4251 4240 4252
f 4240 4241 4252
f 4252 4241 4253
f 4241 4242 4253
f 4253 4242 4254
f 4242 4243 4254
f 4254 4243 4255
f 4243 4244 4255
f 4255 4244 4256
f 4244 4245 4256
f 4256 4245 4257
f 4245 4246 4257
f 4257 4246 4258
f 4246 4247 4258
f 4258 4247 4259
f 4247 4236 4259
f 4259 4236 4248
f 4248 4249 4260
f 4260 4249 4261
f 4249 4250 4261
f 4261 4250 4262
f 4250 4251 4262
f 4262 4251 4263
f 4251 4252 4263
f 4263 4252 4264
f 4252 4253 4264
f 4264 4253 4265
f 4253 4254 4265
f 4265 4254 4266
f 4254 4255 4266
f 4266 4255 4267
f 4255 4256 4267
f 4267 4256 4268
f 4256 4257 4268
f 4268 4257 4269
f 4257 4258 4269
f 4269 4258 4270
f 4258 4259 4270
f 4270 4259 4271
f 4259 4248 4271
f 4271 4248 4260
f 4260 4261 4272
f 4272 4261 4273
f 4261 4262 4273
f 4273 4262 4274
f 4262 4263 4274
f 4274 4263 4275
f 4263 4264 4275
f 4275 4264 4276
f 4264 4265 4276
f 4276 4265 4277
f 4265 4266 4277
f 4277 4266 4278
f 4266 4267 4278
f 4278 4267 4279
f 4267 4268 4279
f 4279 4268 4280
f 4268 4269 4280
f 4280 4269 4281
f 4269 4270 4281
f 4281 4270 4282
f 4270 4271 4282
f 4282 4271 4283
f 4271 4260 4283
f 4283 4260 4272
f 4272 4273 4284
f 4284 4273 4285
f 4273 4274 4285
f 4285 4274 4286
f 4274 4275 4286
f 4286 4275 4287
f 4275 4276 4287
f 4287 4276 4288
f 4276 4277 4288
f 4288 4277 4289
f 4277 4278 4289
f 4289 4278 4290
f 4278 4279 4290
f 4290 4279 4291
f 4279 4280 4291
f 4291 4280 4292
f 4280 4281 4292
f 4292 4281 4293
f 4281 4282 4293
f 4293 4282 4294
f 4282 4283 4294
f 4294 4283 4295
f 4283 4272 4295
f 4295 4272 4284
f 4284 4285 4296
f 4296 4285 4297
f 4285 4286 4297
f 4297 4286 4298
f 4286 4287 4298
f 4298 4287 4299
f 4287 4288 4299
f 4299 4288 4300
f 4288 4289 4300
f 4300 4289 4301
f 4289 4290 4301
f 4301 4290 4302
f 4290 4291 4302
f 4302 4291 4303
f 4291 4292 4303
f 4303 4292 4304
f 4292 4293 4304
f 4304 4293 4305
f 4293 4294 4305
f 4305 4294 4306
f 4294 4295 4306
f 4306 4295 4307
f 4295 4284 4307
f 4307 4284 4296
f 4296 4297 4308
f 4308 4297 4309
f 4297 4298 4309
f 4309 4298 4310
f 4298 4299 4310
f 4310 4299 4311
f 4299 4300 4311
f 4311 4300 4312
f 4300 4301 4312
f 4312 4301 4313
f 4301 4302 4313
f 4313 4302 4314
f 4302 4303 4314
f 4314 4303 4315
f 4303 4304 4315
f 4315 4304 4316
f 4304 4305 4316
f 4316 4305 4317
f 4305 4306 4317
f 4317 4306 4318
f 4306 4307 4318
f 4318 4307 4319
f 4307 4296 4319
f 4319 4296 4308
f 4308 4309 4320
f 4320 4309 4321
f 4309 4310 4321
f 4321 4310 4322
f 4310 4311 4322
f 4322 4311 4323
f 4311 4312 4323
f 4323 4312 4324
f 4312 4313 4324
f 4324 4313 4325
f 4313 4314 4325
f 4325 4314 4326
f 4314 4315 4326
f 4326 4315 4327
f 4315 4316 4327
f 4327 4316 4328
f 4316 4317 4328
f 4328 4317 4329
f 4317 4318 4329
f 4329 4318 4330
f 4318 4319 4330
f 4330 4319 4331
f 4319 4308 4331
f 4331 4308 4320
f 4320 4321 4332
f 4332 4321 4333
f 4321 4322 4333
f 4333 4322 4334
f 4322 4323 4334
f 4334 4323 4335
f 4323 4324 4335
f 4335 4324 4336
f 4324 4325 4336
f 4336 4325 4337
f 4325 4326 4337
f 4337 4326 4338
f 4326 4327 4338
f 4338 4327 4339
f 4327 4328 4339
f 4339 4328 4340
f 4328 4329 4340
f 4340 4329 4341
f 4329 4330 4341
f 4341 4330 4342
f 4330 4331 4342
f 4342 4331 4343
f 4331 4320 4343
f 4343 4320 4332
f 4332 4333 4344
f 4344 4333 4345
f 4333 4334 4345
f 4345 4334 4346
f 4334 4335 4346
f 4346 4335 4347
f 4335 4336 4347
f 4347 4336 4348
f 4336 4337 4348
f 4348 4337 4349
f 4337 4338 4349
f 4349 4338 4350
f 4338 4339 4350
f 4350 4339 4351
f 4339 4340 4351
f 4351 4340 4352
f 4340 4341 4352
f 4352 4341 4353
f 4341 4342 4353
f 4353 4342 4354
f 4342 4343 4354
f 4354 4343 4355
f 4343 4332 4355
f 4355 4332 4344
f 4344 4345 4356
f 4356 4345 4357
f 4345 4346 4357
f 4357 4346 4358
f 4346 4347 4358
f 4358 4347 4359
f 4347 4348 4359
f 4359 4348 4360
f 4348 4349 4360
f 4360 4349 4361
f 4349 4350 4361
f 4361 4350 4362
f 4350 4351 4362
f 4362 4351 4363
f 4351 4352 4363
f 4363 4352 4364
f 4352 4353 4364
f 4364 4353 4365
f 4353 4354 4365
f 4365 4354 4366
f 4354 4355 4366
f 4366 4355 4367
f 4355 4344 4367
f 4367 4344 4356
f 4356 4357 4368
f 4368 4357 4369
f 4357 4358 4369
f 4369 4358 4370
f 4358 4359 4370
f 4370 4359 4371
f 4359 4360 4371
f 4371 4360 4372
f 4360 4361 4372
f 4372 4361 4373
f 4361 4362 4373
f 4373 4362 4374
f 4362 4363 4374
f 4374 4363 4375
f 4363 4364 4375
f 4375 4364 4376
f 4364 4365 4376
f 4376 4365 4377
f 4365 4366 4377
f 4377 4366 4378
f 4366 4367 4378
f 4378 4367 4379
f 4367 4356 4379
f 4379 4356 4368
f 4368 4369 4380
f 4380 4369 4381
f 4369 4370 4381
f 4381 4370 4382
f 4370 4371 4382
f 4382 4371 4383
f 4371 4372 4383
f 4383 4372 4384
f 4372 4373 4384
f 4384 4373 4385
f 4373 4374 4385
f 4385 4374 4386
f 4374 4375 4386
f 4386 4375 4387
f 4375 4376 4387
f 4387 4376 4388
f 4376 4377 4388
f 4388 4377 4389
f 4377 4378 4389
f 4389 4378 4390
f 4378 4379 4390
f 4390 4379 4391
f 4379 4368 4391
f 4391 4368 4380
f 4380 4381 4392
f 4392 4381 4393
f 4381 4382 4393
f 4393 4382 4394
f 4382 4383 4394
f 4394 4383 4395
f 4383 4384 4395
f 4395 4384 4396
f 4384 4385 4396
f 4396 4385 4397
f 4385 4386 4397
f 4397 4386 4398
f 4386 4387 4398
f 4398 4387 4399
f 4387 4388 4399
f 4399 4388 4400
f 4388 4389 4400
f 4400 4389 4401
f 4389 4390 4401
f 4401 4390 4402
f 4390 4391 4402
f 4402 4391 4403
f 4391 4380 4403
f 4403 4380 4392
f 4392 4393 4404
f 4404 4393 4405
f 4393 4394 4405
f 4405 4394 4406
f 4394 4395 4406
f 4406 4395 4407
f 4395 4396 4407
f 4407 4396 4408
f 4396 4397 4408
f 4408 4397 4409
f 4397 4398 4409
f 4409 4398 4410
f 4398 4399 4410
f 4410 4399 4411
f 4399 4400 4411
f 4411 4400 4412
f 4400 4401 4412
f 4412 4401 4413
f 4401 4402 4413
f 4413 4402 4414
f 4402 4403 4414
f 4414 4403 4415
f 4403 4392 4415
f 4415 4392 4404
f 4404 4405 4416
f 4416 4405 4417
f 4405 4406 4417
f 4417 4406 4418
f 4406 4407 4418
f 4418 4407 4419
f 4407 4408 4419
f 4419 4408 4420
f 4408 4409 4420
f 4420 4409 4421
f 4409 4410 4421
f 4421 4410 4422
f 4410 4411 4422
f 4422 4411 4423
f 4411 4412 4423
f 4423 4412 4424
f 4412 4413 4424
f 4424 4413 4425
f 4413 4414 4425
f 4425 4414 4426
f 4414 4415 4426
f 4426 4415 4427
f 4415 4404 4427
f 4427 4404 4416
f 4416 4417 4428
f 4428 4417 4429
f 4417 4418 4429
f 4429 4418 4430
f 4418 4419 4430
f 4430 4419 4431
f 4419 4420 4431
f 4431 4420 4432
f 4420 4421 4432
f 4432 4421 4433
f 4421 4422 4433
f 4433 4422 4434
f 4422 4423 4434
f 4434 4423 4435
f 4423 4424 4435
f 4435 4424 4436
f 4424 4425 4436
f 4436 4425 4437
f 4425 4426 4437
f 4437 4426 4438
f 4426 4427 4438
f 4438 4427 4439
f 4427 4416 4439
f 4439 4416 4428
f 4428 4429 4440
f 4440 4429 4441
f 4429 4430 4441
f 4441 4430 4442
f 4430 4431 4442
f 4442 4431 4443
f 4431 4432 4443
f 4443 4432 4444
f 4432 4433 4444
f 4444 4433 4445
f 4433 4434 4445
f 4445 4434 4446
f 4434 4435 4446
f 4446 4435 4447
f 4435 4436 4447
f 4447 4436 4448
f 4436 4437 4448
f 4448 4437 4449
f 4437 4438 4449
f 4449 4438 4450
f 4438 4439 4450
f 4450 4439 4451
f 4439 4428 4451
f 4451 4428 4440
f 4440 4441 4452
f 4452 4441 4453
f 4441 4442 4453
f 4453 4442 4454
f 4442 4443 4454
f 4454 4443 4455
f 4443 4444 4455
f 4455 4444 4456
f 4444 4445 4456
f 4456 4445 4457
f 4445 4446 4457
f 4457 4446 4458
f 4446 4447 4458
f 4458 4447 4459
f 4447 4448 4459
f 4459 4448 4460
f 4448 4449 4460
f 4460 4449 4461
f 4449 4450 4461
f 4461 4450 4462
f 4450 4451 4462
f 4462 4451 4463
f 4451 4440 4463
f 4463 4440 4452
f 4452 4453 4464
f 4464 4453 4465
f 4453 4454 4465
f 4465 4454 4466
f 4454 4455 4466
f 4466 4455 4467
f 4455 4456 4467
f 4467 4456 4468
f 4456 4457 4468
f 4468 4457 4469
f 4457 4458 4469
f 4469 4458 4470
f 4458 4459 4470
f 4470 4459 4471
f 4459 4460 4471
f 4471 4460 4472
f 4460 4461 4472
f 4472 4461 4473
f 4461 4462 4473
f 4473 4462 4474
f 4462 4463 4474
f 4474 4463 4475
f 4463 4452 4475
f 4475 4452 4464
f 4464 4465 4476
f 4476 4465 4477
f 4465 4466 4477
f 4477 4466 4478
f 4466 4467 4478
f 4478 4467 4479
f 4467 4468 4479
f 4479 4468 4480
f 4468 4469 4480
f 4480 4469 4481
f 4469 4470 4481
f 4481 4470 4482
f 4470 4471 4482
f 4482 4471 4483
f 4471 4472 4483
f 4483 4472 4484
f 4472 4473 4484
f 4484 4473 4485
f 4473 4474 4485
f 4485 4474 4486
f 4474 4475 4486
f 4486 4475 4487
f 4475 4464 4487
f 4487 4464 4476
f 4476 4477 4488
f 4488 4477 4489
f 4477 4478 4489
f 4489 4478 4490
f 4478 4479 4490
f 4490 4479 4491
f 4479 4480 4491
f 4491 4480 4492
f 4480 4481 4492
f 4492 4481 4493
f 4481 4482 4493
f 4493 4482 4494
f 4482 4483 4494
f 4494 4483 4495
f 4483 4484 4495
f 4495 4484 4496
f 4484 4485 4496
f 4496 4485 4497
f 4485 4486 4497
f 4497 4486 4498
f 4486 4487 4498
f 4498 4487 4499
f 4487 4476 4499
f 4499 4476 4488
f 4488 4489 4500
f 4500 4489 4501
f 4489 4490 4501
f 4501 4490 4502
f 4490 4491 4502
f 4502 4491 4503
f 4491 4492 4503
f 4503 4492 4504
f 4492 4493 4504
f 4504 4493 4505
f 4493 4494 4505
f 4505 4494 4506
f 4494 4495 4506
f 4506 4495 4507
f 4495 4496 4507
f 4507 4496 4508
f 4496 4497 4508
f 4508 4497 4509
f 4497 4498 4509
f 4509 4498 4510
f 4498 4499 4510
f 4510 4499 4511
f 4499 4488 4511
f 4511 4488 4500
f 4500 4501 4512
f 4512 4501 4513
f 4501 4502 4513
f 4513 4502 4514
f 4502 4503 4514
f 4514 4503 4515
f 4503 4504 4515
f 4515 4504 4516
f 4504 4505 4516
f 4516 4505 4517
f 4505 4506 4517
f 4517 4506 4518
f 4506 4507 4518
f 4518 4507 4519
f 4507 4508 4519
f 4519 4508 4520
f 4508 4509 4520
f 4520 4509 4521
f 4509 4510 4521
f 4521 4510 4522
f 4510 4511 4522
f 4522 4511 4523
f 4511 4500 4523
f 4523 4500 4512
f 4512 4513 4524
f 4524 4513 4525
f 4513 4514 4525
f 4525 4514 4526
f 4514 4515 4526
f 4526 4515 4527
f 4515 4516 4527
f 4527 4516 4528
f 4516 4517 4528
f 4528 4517 4529
f 4517 4518 4529
f 4529 4518 4530
f 4518 4519 4530
f 4530 4519 4531
f 4519 4520 4531
f 4531 4520 4532
f 4520 4521 4532
f 4532 4521 4533
f 4521 4522 4533
f 4533 4522 4534
f 4522 4523 4534
f 4534 4523 4535
f 4523 4512 4535
f 4535 4512 4524
f 4524 4525 4536
f 4536 4525 4537
f 4525 4526 4537
f 4537 4526 4538
f 4526 4527 4538
f 4538 4527 4539
f 4527 4528 4539
f 4539 4528 4540
f 4528 4529 4540
f 4540 4529 4541
f 4529 4530 4541
f 4541 4530 4542
f 4530 4531 4542
f 4542 4531 4543
f 4531 4532 4543
f 4543 4532 4544
f 4532 4533 4544
f 4544 4533 4545
f 4533 4534 4545
f 4545 4534 4546
f 4534 4535 4546
f 4546 4535 4547
f 4535 4524 4547
f 4547 4524 4536
f 4536 4537 4548
f 4548 4537 4549
f 4537 4538 4549
f 4549 4538 4550
f 4538 4539 4550
f 4550 4539 4551
f 4539 4540 4551
f 4551 4540 4552
f 4540 4541 4552
f 4552 4541 4553
f 4541 4542 4553
f 4553 4542 4554
f 4542 4543 4554
f 4554 4543 4555
f 4543 4544 4555
f 4555 4544 4556
f 4544 4545 4556
f 4556 4545 4557
f 4545 4546 4557
f 4557 4546 4558
f 4546 4547 4558
f 4558 4547 4559
f 4547 4536 4559
f 4559 4536 4548
f 4548 4549 4560
f 4560 4549 4561
f 4549 4550 4561
f 4561 4550 4562
f 4550 4551 4562
f 4562 4551 4563
f 4551 4552 4563
f 4563 4552 4564
f 4552 4553 4564
f 4564 4553 4565
f 4553 4554 4565
f 4565 4554 4566
f 4554 4555 4566
f 4566 4555 4567
f 4555 4556 4567
f 4567 4556 4568
f 4556 4557 4568
f 4568 4557 4569
f 4557 4558 4569
f 4569 4558 4570
f 4558 4559 4570
f 4570 4559 4571
f 4559 4548 4571
f 4571 4548 4560
f 4560 4561 4572
f 4572 4561 4573
f 4561 4562 4573
f 4573 4562 4574
f 4562 4563 4574
f 4574 4563 4575
f 4563 4564 4575
f 4575 4564 4576
f 4564 4565 4576
f 4576 4565 4577
f 4565 4566 4577
f 4577 4566 4578
f 4566 4567 4578
f 4578 4567 4579
f 4567 4568 4579
f 4579 4568 4580
f 4568 4569 4580
f 4580 4569 4581
f 4569 4570 4581
f 4581 4570 4582
f 4570 4571 4582
f 4582 4571 4583
f 4571 4560 4583
f 4583 4560 4572
f 4572 4573 4584
f 4584 4573 4585
f 4573 4574 4585
f 4585 4574 4586
f 4574 4575 4586
f 4586 4575 4587
f 4575 4576 4587
f 4587 4576 4588
f 4576 4577 4588
f 4588 4577 4589
f 4577 4578 4589
f 4589 4578 4590
f 4578 4579 4590
f 4590 4579 4591
f 4579 4580 4591
f 4591 4580 4592
f 4580 4581 4592
f 4592 4581 4593
f 4581 4582 4593
f 4593 4582 4594
f 4582 4583 4594
f 4594 4583 4595
f 4583 4572 4595
f 4595 4572 4584
f 4584 4585 4596
f 4596 4585 4597
f 4585 4586 4597
f 4597 4586 4598
f 4586 4587 4598
f 4598 4587 4599
f 4587 4588 4599
f 4599 4588 4600
f 4588 4589 4600
f 4600 4589 4601
f 4589 4590 4601
f 4601 4590 4602
f 4590 4591 4602
f 4602 4591 4603
f 4591 4592 4603
f 4603 4592 4604
f 4592 4593 4604
f 4604 4593 4605
f 4593 4594 4605
f 4605 4594 4606
f 4594 4595 4606
f 4606 4595 4607
f 4595 4584 4607
f 4607 4584 4596
f 4596 4597 4608
f 4608 4597 4609
f 4597 4598 4609
f 4609 4598 4610
f 4598 4599 4610
f 4610 4599 4611
f 4599 4600 4611
f 4611 4600 4612
f 4600 4601 4612
f 4612 4601 4613
f 4601 4602 4613
f 4613 4602 4614
f 4602 4603 4614
f 4614 4603 4615
f 4603 4604 4615
f 4615 4604 4616
f 4604 4605 4616
f 4616 4605 4617
f 4605 4606 4617
f 4617 4606 4618
f 4606 4607 4618
f 4618 4607 4619
f 4607 4596 4619
f 4619 4596 4608
f 4608 4609 4620
f 4620 4609 4621
f 4609 4610 4621
f 4621 4610 4622
f 4610 4611 4622
f 4622 4611 4623
f 4611 4612 4623
f 4623 4612 4624
f 4612 4613 4624
f 4624 4613 4625
f 4613 4614 4625
f 4625 4614 4626
f 4614 4615 4626
f 4626 4615 4627
f 4615 4616 4627
f 4627 4616 4628
f 4616 4617 4628
f 4628 4617 4629
f 4617 4618 4629
f 4629 4618 4630
f 4618 4619 4630
f 4630 4619 4631
f 4619 4608 4631
f 4631 4608 4620
f 4620 4621 4632
f 4632 4621 4633
f 4621 4622 4633
f 4633 4622 4634
f 4622 4623 4634
f 4634 4623 4635
f 4623 4624 4635
f 4635 4624 4636
f 4624 4625 4636
f 4636 4625 4637
f 4625 4626 4637
f 4637 4626 4638
f 4626 4627 4638
f 4638 4627 4639
f 4627 4628 4639
f 4639 4628 4640
f 4628 4629 4640
f 4640 4629 4641
f 4629 4630 4641
f 4641 4630 4642
f 4630 4631 4642
f 4642 4631 4643
f 4631 4620 4643
f 4643 4620 4632
f 4632 4633 4644
f 4644 4633 4645
f 4633 4634 4645
f 4645 4634 4646
f 4634 4635 4646
f 4646 4635 4647
f 4635 4636 4647
f 4647 4636 4648
f 4636 4637 4648
f 4648 4637 4649
f 4637 4638 4649
f 4649 4638 4650
f 4638 4639 4650
f 4650 4639 4651
f 4639 4640 4651
f 4651 4640 4652
f 4640 4641 4652
f 4652 4641 4653
f 4641 4642 4653
f 4653 4642 4654
f 4642 4643 4654
f 4654 4643 4655
f 4643 4632 4655
f 4655 4632 4644
f 4644 4645 4656
f 4656 4645 4657
f 4645 4646 4657
f 4657 4646 4658
f 4646 4647 4658
f 4658 4647 4659
f 4647 4648 4659
f 4659 4648 4660
f 4648 4649 4660
f 4660 4649 4661
f 4649 4650 4661
f 4661 4650 4662
f 4650 4651 4662
f 4662 4651 4663
f 4651 4652 4663
f 4663 4652 4664
f 4652 4653 4664
f 4664 4653 4665
f 4653 4654 4665
f 4665 4654 4666
f 4654 4655 4666
f 4666 4655 4667
f 4655 4644 4667
f 4667 4644 4656
f 4656 4657 4668
f 4668 4657 4669
f 4657 4658 4669
f 4669 4658 4670
f 4658 4659 4670
f 4670 4659 4671
f 4659 4660 4671
f 4671 4660 4672
f 4660 4661 4672
f 4672 4661 4673
f 4661 4662 4673
f 4673 4662 4674
f 4662 4663 4674
f 4674 4663 4675
f 4663 4664 4675
f 4675 4664 4676
f 4664 4665 4676
f 4676 4665 4677
f 4665 4666 4677
f 4677 4666 4678
f 4666 4667 4678
f 4678 4667 4679
f 4667 4656 4679
f 4679 4656 4668
f 4668 4669 4680
f 4680 4669 4681
f 4669 4670 4681
f 4681 4670 4682
f 4670 4671 4682
f 4682 4671 4683
f 4671 4672 4683
f 4683 4672 4684
f 4672 4673 4684
f 4684 4673 4685
f 4673 4674 4685
f 4685 4674 4686
f 4674 4675 4686
f 4686 4675 4687
f 4675 4676 4687
f 4687 4676 4688
f 4676 4677 4688
f 4688 4677 4689
f 4677 4678 4689
f 4689 4678 4690
f 4678 4679 4690
f 4690 4679 4691
f 4679 4668 4691
f 4691 4668 4680
f 4680 4681 4692
f 4692 4681 4693
f 4681 4682 4693
f 4693 4682 4694
f 4682 4683 4694
f 4694 4683 4695
f 4683 4684 4695
f 4695 4684 4696
f 4684 4685 4696
f 4696 4685 4697
f 4685 4686 4697
f 4697 4686 4698
f 4686 4687 4698
f 4698 4687 4699
f 4687 4688 4699
f 4699 4688 4700
f 4688 4689 4700
f 4700 4689 4701
f 4689 4690 4701
f 4701 4690 4702
f 4690 4691 4702
f 4702 4691 4703
f 4691 4680 4703
f 4703 4680 4692
f 4692 4693 4704
f 4704 4693 4705
f 4693 4694 4705
f 4705 4694 4706
f 4694 4695 4706
f 4706 4695 4707
f 4695 4696 4707
f 4707 4696 4708
f 4696 4697 4708
f 4708 4697 4709
f 4697 4698 4709
f 4709 4698 4710
f 4698 4699 4710
f 4710 4699 4711
f 4699 4700 4711
f 4711 4700 4712
f 4700 4701 4712
f 4712 4701 4713
f 4701 4702 4713
f 4713 4702 4714
f 4702 4703 4714
f 4714 4703 4715
f 4703 4692 4715
f 4715 4692 4704
f 4704 4705 4716
f 4716 4705 4717
f 4705 4706 4717
f 4717 4706 4718
f 4706 4707 4718
f 4718 4707 4719
f 4707 4708 4719
f 4719 4708 4720
f 4708 4709 4720
f 4720 4709 4721
f 4709 4710 4721
f 4721 4710 4722
f 4710 4711 4722
f 4722 4711 4723
f 4711 4712 4723
f 4723 4712 4724
f 4712 4713 4724
f 4724 4713 4725
f 4713 4714 4725
f 4725 4714 4726
f 4714 4715 4726
f 4726 4715 4727
f 4715 4704 4727
f 4727 4704 4716
f 4716 4717 4728
f 4728 4717 4729
f 4717 4718 4729
f 4729 4718 4730
f 4718 4719 4730
f 4730 4719 4731
f 4719 4720 4731
f 4731 4720 4732
f 4720 4721 4732
f 4732 4721 4733
f 4721 4722 4733
f 4733 4722 4734
f 4722 4723 4734
f 4734 4723 4735
f 4723 4724 4735
f 4735 4724 4736
f 4724 4725 4736
f 4736 4725 4737
f 4725 4726 4737
f 4737 4726 4738
f 4726 4727 4738
f 4738 4727 4739
f 4727 4716 4739
f 4739 4716 4728
f 4728 4729 4740
f 4740 4729 4741
f 4729 4730 4741
f 4741 4730 4742
f 4730 4731 4742
f 4742 4731 4743
f 4731 4732 4743
f 4743 4732 4744
f 4732 4733 4744
f 4744 4733 4745
f 4733 4734 4745
f 4745 4734 4746
f 4734 4735 4746
f 4746 4735 4747
f 4735 4736 4747
f 4747 4736 4748
f 4736 4737 4748
f 4748 4737 4749
f 4737 4738 4749
f 4749 4738 4750
f 4738 4739 4750
f 4750 4739 4751
f 4739 4728 4751
f 4751 4728 4740
f 4740 4741 4752
f 4752 4741 4753
f 4741 4742 4753
f 4753 4742 4754
f 4742 4743 4754
f 4754 4743 4755
f 4743 4744 4755
f 4755 4744 4756
f 4744 4745 4756
f 4756 4745 4757
f 4745 4746 4757
f 4757 4746 4758
f 4746 4747 4758
f 4758 4747 4759
f 4747 4748 4759
f 4759 4748 4760
f 4748 4749 4760
f 4760 4749 4761
f 4749 4750 4761
f 4761 4750 4762
f 4750 4751 4762
f 4762 4751 4763
f 4751 4740 4763
f 4763 4740 4752
f 4752 4753 4764
f 4764 4753 4765
f 4753 4754 4765
f 4765 4754 4766
f 4754 4755 4766
f 4766 4755 4767
f 4755 4756 4767
f 4767 4756 4768
f 4756 4757 4768
f 4768 4757 4769
f 4757 4758 4769
f 4769 4758 4770
f 4758 4759 4770
f 4770 4759 4771
f 4759 4760 4771
f 4771 4760 4772
f 4760 4761 4772
f 4772 4761 4773
f 4761 4762 4773
f 4773 4762 4774
f 4762 4763 4774
f 4774 4763 4775
f 4763 4752 4775
f 4775 4752 4764
f 4764 4765 4776
f 4776 4765 4777
f 4765 4766 4777
f 4777 4766 4778
f 4766 4767 4778
f 4778 4767 4779
f 4767 4768 4779
f 4779 4768 4780
f 4768 4769 4780
f 4780 4769 4781
f 4769 4770 4781
f 4781 4770 4782
f 4770 4771 4782
f 4782 4771 4783
f 4771 4772 4783
f 4783 4772 4784
f 4772 4773 4784
f 4784 4773 4785
f 4773 4774 4785
f 4785 4774 4786
f 4774 4775 4786
f 4786 4775 4787
f 4775 4764 4787
f 4787 4764 4776
f 4776 4777 4788
f 4788 4777 4789
f 4777 4778 4789
f 4789 4778 4790
f 4778 4779 4790
f 4790 4779 4791
f 4779 4780 4791
f 4791 4780 4792
f 4780 4781 4792
f 4792 4781 4793
f 4781 4782 4793
f 4793 4782 4794
f 4782 4783 4794
f 4794 4783 4795
f 4783 4784 4795
f 4795 4784 4796
f 4784 4785 4796
f 4796 4785 4797
f 4785 4786 4797
f 4797 4786 4798
f 4786 4787 4798
f 4798 4787 4799
f 4787 4776 4799
f 4799 4776 4788
f 4788 4789 4800
f 4800 4789 4801
f 4789 4790 4801
f 4801 4790 4802
f 4790 4791 4802
f 4802 4791 4803
f 4791 4792 4803
f 4803 4792 4804
f 4792 4793 4804
f 4804 4793 4805
f 4793 4794 4805
f 4805 4794 4806
f 4794 4795 4806
f 4806 4795 4807
f 4795 4796 4807
f 4807 4796 4808
f 4796 4797 4808
f 4808 4797 4809
f 4797 4798 4809
f 4809 4798 4810
f 4798 4799 4810
f 4810 4799 4811
f 4799 4788 4811
f 4811 4788 4800
f 4800 4801 4812
f 4812 4801 4813
f 4801 4802 4813
f 4813 4802 4814
f 4802 4803 4814
f 4814 4803 4815
f 4803 4804 4815
f 4815 4804 4816
f 4804 4805 4816
f 4816 4805 4817
f 4805 4806 4817
f 4817 4806 4818
f 4806 4807 4818
f 4818 4807 4819
f 4807 4808 4819
f 4819 4808 4820
f 4808 4809 4820
f 4820 4809 4821
f 4809 4810 4821
f 4821 4810 4822
f 4810 4811 4822
f 4822 4811 4823
f 4811 4800 4823
f 4823 4800 4812
f 4812 4813 4824
f 4824 4813 4825
f 4813 4814 4825
f 4825 4814 4826
f 4814 4815 4826
f 4826 4815 4827
f 4815 4816 4827
f 4827 4816 4828
f 4816 4817 4828
f 4828 4817 4829
f 4817 4818 4829
f 4829 4818 4830
f 4818 4819 4830
f 4830 4819 4831
f 4819 4820 4831
f 4831 4820 4832
f 4820 4821 4832
f 4832 4821 4833
f 4821 4822 4833
f 4833 4822 4834
f 4822 4823 4834
f 4834 4823 4835
f 4823 4812 4835
f 4835 4812 4824
f 4824 4825 4836
f 4836 4825 4837
f 4825 4826 4837
f 4837 4826 4838
f 4826 4827 4838
f 4838 4827 4839
f 4827 4828 4839
f 4839 4828 4840
f 4828 4829 4840
f 4840 4829 4841
f 4829 4830 4841
f 4841 4830 4842
f 4830 4831 4842
f 4842 4831 4843
f 4831 4832 4843
f 4843 4832 4844
f 4832 4833 4844
f 4844 4833 4845
f 4833 4834 4845
f 4845 4834 4846
f 4834 4835 4846
f 4846 4835 4847
f 4835 4824 4847
f 4847 4824 4836
f 4836 4837 4848
f 4848 4837 4849
f 4837 4838 4849
f 4849 4838 4850
f 4838 4839 4850
f 4850 4839 4851
f 4839 4840 4851
f 4851 4840 4852
f 4840 4841 4852
f 4852 4841 4853
f 4841 4842 4853
f 4853 4842 4854
f 4842 4843 4854
f 4854 4843 4855
f 4843 4844 4855
f 4855 4844 4856
f 4844 4845 4856
f 4856 4845 4857
f 4845 4846 4857
f 4857 4846 4858
f 4846 4847 4858
f 4858 4847 4859
f 4847 4836 4859
f 4859 4836 4848
f 4848 4849 4860
f 4860 4849 4861
f 4849 4850 4861
f 4861 4850 4862
f 4850 4851 4862
f 4862 4851 4863
f 4851 4852 4863
f 4863 4852 4864
f 4852 4853 4864
f 4864 4853 4865
f 4853 4854 4865
f 4865 4854 4866
f 4854 4855 4866
f 4866 4855 4867
f 4855 4856 4867
f 4867 4856 4868
f 4856 4857 4868
f 4868 4857 4869
f 4857 4858 4869
f 4869 4858 4870
f 4858 4859 4870
f 4870 4859 4871
f 4859 4848 4871
f 4871 4848 4860
f 4860 4861 4872
f 4872 4861 4873
f 4861 4862 4873
f 4873 4862 4874
f 4862 4863 4874
f 4874 4863 4875
f 4863 4864 4875
f 4875 4864 4876
f 4864 4865 4876
f 4876 4865 4877
f 4865 4866 4877
f 4877 4866 4878
f 4866 4867 4878
f 4878 4867 4879
f 4867 4868 4879
f 4879 4868 4880
f 4868 4869 4880
f 4880 4869 4881
f 4869 4870 4881
f 4881 4870 4882
f 4870 4871 4882
f 4882 4871 4883
f 4871 4860 4883
f 4883 4860 4872
f 4872 4873 4884
f 4884 4873 4885
f 4873 4874 4885
f 4885 4874 4886
f 4874 4875 4886
f 4886 4875 4887
f 4875 4876 4887
f 4887 4876 4888
f 4876 4877 4888
f 4888 4877 4889
f 4877 4878 4889
f 4889 4878 4890
f 4878 4879 4890
f 4890 4879 4891
f 4879 4880 4891
f 4891 4880 4892
f 4880 4881 4892
f 4892 4881 4893
f 4881 4882 4893
f 4893 4882 4894
f 4882 4883 4894
f 4894 4883 4895
f 4883 4872 4895
f 4895 4872 4884
f 4884 4885 4896
f 4896 4885 4897
f 4885 4886 4897
f 4897 4886 4898
f 4886 4887 4898
f 4898 4887 4899
f 4887 4888 4899
f 4899 4888 4900
f 4888 4889 4900
f 4900 4889 4901
f 4889 4890 4901
f 4901 4890 4902
f 4890 4891 4902
f 4902 4891 4903
f 4891 4892 4903
f 4903 4892 4904
f 4892 4893 4904
f 4904 4893 4905
f 4893 4894 4905
f 4905 4894 4906
f 4894 4895 4906
f 4906 4895 4907
f 4895 4884 4907
f 4907 4884 4896
f 4896 4897 4908
f 4908 4897 4909
f 4897 4898 4909
f 4909 4898 4910
f 4898 4899 4910
f 4910 4899 4911
f 4899 4900 4911
f 4911 4900 4912
f 4900 4901 4912
f 4912 4901 4913
f 4901 4902 4913
f 4913 4902 4914
f 4902 4903 4914
f 4914 4903 4915
f 4903 4904 4915
f 4915 4904 4916
f 4904 4905 4916
f 4916 4905 4917
f 4905 4906 4917
f 4917 4906 4918
f 4906 4907 4918
f 4918 4907 4919
f 4907 4896 4919
f 4919 4896 4908
f 4908 4909 4920
f 4920 4909 4921
f 4909 4910 4921
f 4921 4910 4922
f 4910 4911 4922
f 4922 4911 4923
f 4911 4912 4923
f 4923 4912 4924
f 4912 4913 4924
f 4924 4913 4925
f 4913 4914 4925
f 4925 4914 4926
f 4914 4915 4926
f 4926 4915 4927
f 4915 4916 4927
f 4927 4916 4928
f 4916 4917 4928
f 4928 4917 4929
f 4917 4918 4929
f 4929 4918 4930
f 4918 4919 4930
f 4930 4919 4931
f 4919 4908 4931
f 4931 4908 4920
f 4920 4921 4932
f 4932 4921 4933
f 4921 4922 4933
f 4933 4922 4934
f 4922 4923 4934
f 4934 4923 4935
f 4923 4924 4935
f 4935 4924 4936
f 4924 4925 4936
f 4936 4925 4937
f 4925 4926 4937
f 4937 4926 4938
f 4926 4927 4938
f 4938 4927 4939
f 4927 4928 4939
f 4939 4928 4940
f 4928 4929 4940
f 4940 4929 4941
f 4929 4930 4941
f 4941 4930 4942
f 4930 4931 4942
f 4942 4931 4943
f 4931 4920 4943
f 4943 4920 4932
f 4932 4933 4944
f 4944 4933 4945
f 4933 4934 4945
f 4945 4934 4946
f 4934 4935 4946
f 4946 4935 4947
f 4935 4936 4947
f 4947 4936 4948
f 4936 4937 4948
f 4948 4937 4949
f 4937 4938 4949
f 4949 4938 4950
f 4938 4939 4950
f 4950 4939 4951
f 4939 4940 4951
f 4951 4940 4952
f 4940 4941 4952
f 4952 4941 4953
f 4941 4942 4953
f 4953 4942 4954
f 4942 4943 4954
f 4954 4943 4955
f 4943 4932 4955
f 4955 4932 4944
f 4944 4945 4956
f 4956 4945 4957
f 4945 4946 4957
f 4957 4946 4958
f 4946 4947 4958
f 4958 4947 4959
f 4947 4948 4959
f 4959 4948 4960
f 4948 4949 4960
f 4960 4949 4961
f 4949 4950 4961
f 4961 4950 4962
f 4950 4951 4962
f 4962 4951 4963
f 4951 4952 4963
f 4963 4952 4964
f 4952 4953 4964
f 4964 4953 4965
f 4953 4954 4965
f 4965 4954 4966
f 4954 4955 4966
f 4966 4955 4967
f 4955 4944 4967
f 4967 4944 4956
f 4956 4957 4968
f 4968 4957 4969
f 4957 4958 4969
f 4969 4958 4970
f 4958 4959 4970
f 4970 4959 4971
f 4959 4960 4971
f 4971 4960 4972
f 4960 4961 4972
f 4972 4961 4973
f 4961 4962 4973
f 4973 4962 4974
f 4962 4963 4974
f 4974 4963 4975
f 4963 4964 4975
f 4975 4964 4976
f 4964 4965 4976
f 4976 4965 4977
f 4965 4966 4977
f 4977 4966 4978
f 4966 4967 4978
f 4978 4967 4979
f 4967 4956 4979
f 4979 4956 4968
f 4968 4969 4980
f 4980 4969 4981
f 4969 4970 4981
f 4981 4970 4982
f 4970 4971 4982
f 4982 4971 4983
f 4971 4972 4983
f 4983 4972 4984
f 4972 4973 4984
f 4984 4973 4985
f 4973 4974 4985
f 4985 4974 4986
f 4974 4975 4986
f 4986 4975 4987
f 4975 4976 4987
f 4987 4976 4988
f 4976 4977 4988
f 4988 4977 4989
f 4977 4978 4989
f 4989 4978 4990
f 4978 4979 4990
f 4990 4979 4991
f 4979 4968 4991
f 4991 4968 4980
f 4980 4981 4992
f 4992 4981 4993
f 4981 4982 4993
f 4993 4982 4994
f 4982 4983 4994
f 4994 4983 4995
f 4983 4984 4995
f 4995 4984 4996
f 4984 4985 4996
f 4996 4985 4997
f 4985 4986 4997
f 4997 4986 4998
f 4986 4987 4998
f 4998 4987 4999
f 4987 4988 4999
f 4999 4988 5000
f 4988 4989 5000
f 5000 4989 5001
f 4989 4990 5001
f 5001 4990 5002
f 4990 4991 5002
f 5002 4991 5003
f 4991 4980 5003
f 5003 4980 4992
f 4992 4993 5004
f 5004 4993 5005
f 4993 4994 5005
f 5005 4994 5006
f 4994 4995 5006
f 5006 4995 5007
f 4995 4996 5007
f 5007 4996 5008
f 4996 4997 5008
f 5008 4997 5009
f 4997 4998 5009
f 5009 4998 5010
f 4998 4999 5010
f 5010 4999 5011
f 4999 5000 5011
f 5011 5000 5012
f 5000 5001 5012
f 5012 5001 5013
f 5001 5002 5013
f 5013 5002 5014
f 5002 5003 5014
f 5014 5003 5015
f 5003 4992 5015
f 5015 4992 5004
f 5004 5005 5016
f 5016 5005 5017
f 5005 5006 5017
f 5017 5006 5018
f 5006 5007 5018
f 5018 5007 5019
f 5007 5008 5019
f 5019 5008 5020
f 5008 5009 5020
f 5020 5009 5021
f 5009 5010 5021
f 5021 5010 5022
f 5010 5011 5022
f 5022 5011 5023
f 5011 5012 5023
f 5023 5012 5024
f 5012 5013 5024
f 5024 5013 5025
f 5013 5014 5025
f 5025 5014 5026
f 5014 5015 5026
f 5026 5015 5027
f 5015 5004 5027
f 5027 5004 5016
f 5016 5017 5028
f 5028 5017 5029
f 5017 5018 5029
f 5029 5018 5030
f 5018 5019 5030
f 5030 5019 5031
f 5019 5020 5031
f 5031 5020 5032
f 5020 5021 5032
f 5032 5021 5033
f 5021 5022 5033
f 5033 5022 5034
f 5022 5023 5034
f 5034 5023 5035
f 5023 5024 5035
f 5035 5024 5036
f 5024 5025 5036
f 5036 5025 5037
f 5025 5026 5037
f 5037 5026 5038
f 5026 5027 5038
f 5038 5027 5039
f 5027 5016 5039
f 5039 5016 5028
f 5028 5029 5040
f 5040 5029 5041
f 5029 5030 5041
f 5041 5030 5042
f 5030 5031 5042
f 5042 5031 5043
f 5031 5032 5043
f 5043 5032 5044
f 5032 5033 5044
f 5044 5033 5045
f 5033 5034 5045
f 5045 5034 5046
f 5034 5035 5046
f 5046 5035 5047
f 5035 5036 5047
f 5047 5036 5048
f 5036 5037 5048
f 5048 5037 5049
f 5037 5038 5049
f 5049 5038 5050
f 5038 5039 5050
f 5050 5039 5051
f 5039 5028 5051
f 5051 5028 5040
f 5040 5041 5052
f 5052 5041 5053
f 5041 5042 5053
f 5053 5042 5054
f 5042 5043 5054
f 5054 5043 5055
f 5043 5044 5055
f 5055 5044 5056
f 5044 5045 5056
f 5056 5045 5057
f 5045 5046 5057
f 5057 5046 5058
f 5046 5047 5058
f 5058 5047 5059
f 5047 5048 5059
f 5059 5048 5060
f 5048 5049 5060
f 5060 5049 5061
f 5049 5050 5061
f 5061 5050 5062
f 5050 5051 5062
f 5062 5051 5063
f 5051 5040 5063
f 5063 5040 5052
f 5052 5053 5064
f 5064 5053 5065
f 5053 5054 5065
f 5065 5054 5066
f 5054 5055 5066
f 5066 5055 5067
f 5055 5056 5067
f 5067 5056 5068
f 5056 5057 5068
f 5068 5057 5069
f 5057 5058 5069
f 5069 5058 5070
f 5058 5059 5070
f 5070 5059 5071
f 5059 5060 5071
f 5071 5060 5072
f 5060 5061 5072
f 5072 5061 5073
f 5061 5062 5073
f 5073 5062 5074
f 5062 5063 5074
f 5074 5063 5075
f 5063 5052 5075
f 5075 5052 5064
f 5064 5065 5076
f 5076 5065 5077
f 5065 5066 5077
f 5077 5066 5078
f 5066 5067 5078
f 5078 5067 5079
f 5067 5068 5079
f 5079 5068 5080
f 5068 5069 5080
f 5080 5069 5081
f 5069 5070 5081
f 5081 5070 5082
f 5070 5071 5082
f 5082 5071 5083
f 5071 5072 5083
f 5083 5072 5084
f 5072 5073 5084
f 5084 5073 5085
f 5073 5074 5085
f 5085 5074 5086
f 5074 5075 5086
f 5086 5075 5087
f 5075 5064 5087
f 5087 5064 5076
f 5076 5077 5088
f 5088 5077 5089
f 5077 5078 5089
f 5089 5078 5090
f 5078 5079 5090
f 5090 5079 5091
f 5079 5080 5091
f 5091 5080 5092
f 5080 5081 5092
f 5092 5081 5093
f 5081 5082 5093
f 5093 5082 5094
f 5082 5083 5094
f 5094 5083 5095
f 5083 5084 5095
f 5095 5084 5096
f 5084 5085 5096
f 5096 5085 5097
f 5085 5086 5097
f 5097 5086 5098
f 5086 5087 5098
f 5098 5087 5099
f 5087 5076 5099
f 5099 5076 5088
f 5088 5089 5100
f 5100 5089 5101
f 5089 5090 5101
f 5101 5090 5102
f 5090 5091 5102
f 5102 5091 5103
f 5091 5092 5103
f 5103 5092 5104
f 5092 5093 5104
f 5104 5093 5105
f 5093 5094 5105
f 5105 5094 5106
f 5094 5095 5106
f 5106 5095 5107
f 5095 5096 5107
f 5107 5096 5108
f 5096 5097 5108
f 5108 5097 5109
f 5097 5098 5109
f 5109 5098 5110
f 5098 5099 5110
f 5110 5099 5111
f 5099 5088 5111
f 5111 5088 5100
f 5100 5101 5112
f 5112 5101 5113
f 5101 5102 5113
f 5113 5102 5114
f 5102 5103 5114
f 5114 5103 5115
f 5103 5104 5115
f 5115 5104 5116
f 5104 5105 5116
f 5116 5105 5117
f 5105 5106 5117
f 5117 5106 5118
f 5106 5107 5118
f 5118 5107 5119
f 5107 5108 5119
f 5119 5108 5120
f 5108 5109 5120
f 5120 5109 5121
f 5109 5110 5121
f 5121 5110 5122
f 5110 5111 5122
f 5122 5111 5123
f 5111 5100 5123
f 5123 5100 5112
f 5112 5113 5124
f 5124 5113 5125
f 5113 5114 5125
f 5125 5114 5126
f 5114 5115 5126
f 5126 5115 5127
f 5115 5116 5127
f 5127 5116 5128
f 5116 5117 5128
f 5128 5117 5129
f 5117 5118 5129
f 5129 5118 5130
f 5118 5119 5130
f 5130 5119 5131
f 5119 5120 5131
f 5131 5120 5132
f 5120 5121 5132
f 5132 5121 5133
f 5121 5122 5133
f 5133 5122 5134
f 5122 5123 5134
f 5134 5123 5135
f 5123 5112 5135
f 5135 5112 5124
f 5124 5125 5136
f 5136 5125 5137
f 5125 5126 5137
f 5137 5126 5138
f 5126 5127 5138
f 5138 5127 5139
f 5127 5128 5139
f 5139 5128 5140
f 5128 5129 5140
f 5140 5129 5141
f 5129 5130 5141
f 5141 5130 5142
f 5130 5131 5142
f 5142 5131 5143
f 5131 5132 5143
[truncated: 547,316 more chars]
